# Supplementary material for: Evolution and function of developmentally dynamic pseudogenes in mammals
Source: Genome Biol. 2022 Nov 8;23:235. doi: 10.1186/s13059-022-02802-y (PMC9641868; doi:10.1186/s13059-022-02802-y)
Supplement: Supplementary file 2 — Additional file 2: Table S1. The generation and enter of pseudogenes on X chromosome and autosomes. [file 13059_2022_2802_MOESM2_ESM.xlsx]

## Sheet: Sheet1
Table S1. The generation and enter of pseudogenes on X chromosome and autosomes
Direction of relocation	Expected	Observed	Excess (%)	P Value
All pseudogenes
X→	393.7	416	0.0566421	0.45
A→	8806.3	8784	-0.00253228
→X	473.6	613	0.294341	1.558e-05
→A	8726.4	8587	-0.0159745
Processed pseudogenes
X→	331.4	366	0.104406	0.18
A→	7411.65	7377	-0.00467462
→X	398.6	560	0.404917	9.002e-08
→A	7344.4	7183	-0.0219759
