# Supplementary material for: Evolution and function of developmentally dynamic pseudogenes in mammals
Source: Genome Biol. 2022 Nov 8;23:235. doi: 10.1186/s13059-022-02802-y (PMC9641868; doi:10.1186/s13059-022-02802-y)
Supplement: Supplementary file 3 — Additional file 3: Table S2. The list for pseudogenes that were detected by PacBio sequencing. [file 13059_2022_2802_MOESM3_ESM.xlsx]

## Sheet: Sheet1
Table S2. The list for pseudogenes that were detected by PacBio sequencing
Gene symbol	Biotype	ENSEMBL ID
Gm7135	transcribed_unprocessed_pseudogene	ENSMUSG00000101348
2810025M15Rik	transcribed_processed_pseudogene	ENSMUSG00000049881
Gm6185	transcribed_unprocessed_pseudogene	ENSMUSG00000102817
Gm28437	unprocessed_pseudogene	ENSMUSG00000101111
Gm10925	unprocessed_pseudogene	ENSMUSG00000100862
Gm28661	unprocessed_pseudogene	ENSMUSG00000102070
Gm29216	unprocessed_pseudogene	ENSMUSG00000101249
Gm43213	processed_pseudogene	ENSMUSG00000087233
Slco6b1	transcribed_unprocessed_pseudogene	ENSMUSG00000045463
Gm15583	processed_pseudogene	ENSMUSG00000080078
1810014B01Rik	transcribed_unprocessed_pseudogene	ENSMUSG00000097412
Gm15900	processed_pseudogene	ENSMUSG00000090036
Gm10275	transcribed_processed_pseudogene	ENSMUSG00000069682
1700049L16Rik	processed_pseudogene	ENSMUSG00000043859
Ube2d-ps	transcribed_unprocessed_pseudogene	ENSMUSG00000083844
Gm12206	processed_pseudogene	ENSMUSG00000083175
Gm12250	processed_pseudogene	ENSMUSG00000082292
Gm12033	processed_pseudogene	ENSMUSG00000078965
1700024J04Rik	pseudogene	ENSMUSG00000069890
Gm12209	processed_pseudogene	ENSMUSG00000081297
Gm11517	processed_pseudogene	ENSMUSG00000081249
Rps12-ps26	processed_pseudogene	ENSMUSG00000081103
1700086L19Rik	transcribed_unitary_pseudogene	ENSMUSG00000071265
Kif4-ps	transcribed_processed_pseudogene	ENSMUSG00000092054
BC106175	transcribed_processed_pseudogene	ENSMUSG00000112657
Zfp125	transcribed_unprocessed_pseudogene	ENSMUSG00000069755
Gm47442	processed_pseudogene	ENSMUSG00000114151
Gm6969	processed_pseudogene	ENSMUSG00000066553
Gm2446	unprocessed_pseudogene	ENSMUSG00000112690
Gm2399	unprocessed_pseudogene	ENSMUSG00000078141
Gm3325	transcribed_processed_pseudogene	ENSMUSG00000113836
Gm9625	processed_pseudogene	ENSMUSG00000097906
Gpr137b-ps	transcribed_unprocessed_pseudogene	ENSMUSG00000097715
Hist1h2al	processed_pseudogene	ENSMUSG00000091383
Gm21930	processed_pseudogene	ENSMUSG00000113911
Gm46426	processed_pseudogene	ENSMUSG00000114550
Gm21965	unprocessed_pseudogene	ENSMUSG00000095469
Gm5207	processed_pseudogene	ENSMUSG00000115243
Gm10044	transcribed_unprocessed_pseudogene	ENSMUSG00000072723
Gm21162	unprocessed_pseudogene	ENSMUSG00000114986
Gm6852	processed_pseudogene	ENSMUSG00000115125
Gm49299	unitary_pseudogene	ENSMUSG00000115600
4930555K19Rik	processed_pseudogene	ENSMUSG00000048559
A930017M01Rik	transcribed_processed_pseudogene	ENSMUSG00000060530
Gm2267	processed_pseudogene	ENSMUSG00000115707
Gm8221	unprocessed_pseudogene	ENSMUSG00000095704
1700031M16Rik	transcribed_unitary_pseudogene	ENSMUSG00000099353
Gm4942	processed_pseudogene	ENSMUSG00000115377
Gm8702	processed_pseudogene	ENSMUSG00000115916
Spn-ps	transcribed_processed_pseudogene	ENSMUSG00000116210
4930451G09Rik	transcribed_unitary_pseudogene	ENSMUSG00000022543
Gm6332	processed_pseudogene	ENSMUSG00000116170
AC154607.1	transcribed_processed_pseudogene	ENSMUSG00000118559
Gm6611	processed_pseudogene	ENSMUSG00000091997
Gm7275	processed_pseudogene	ENSMUSG00000067716
Magef1	transcribed_processed_pseudogene	ENSMUSG00000116632
1700007E05Rik	transcribed_processed_pseudogene	ENSMUSG00000101234
Gm49581	processed_pseudogene	ENSMUSG00000116675
Gm9843	processed_pseudogene	ENSMUSG00000050299
Ppp1r2-ps6	processed_pseudogene	ENSMUSG00000095869
Gm6811	unprocessed_pseudogene	ENSMUSG00000091550
Gm7732	processed_pseudogene	ENSMUSG00000096857
Gm7736	processed_pseudogene	ENSMUSG00000094582
Gm7740	processed_pseudogene	ENSMUSG00000100191
Gm7742	processed_pseudogene	ENSMUSG00000095963
Gm9805	processed_pseudogene	ENSMUSG00000117055
Btnl7-ps	unprocessed_pseudogene	ENSMUSG00000061728
Gm7031	processed_pseudogene	ENSMUSG00000092270
Mark1-ps2	processed_pseudogene	ENSMUSG00000105075
Gm6741	processed_pseudogene	ENSMUSG00000043346
AC183097.1	processed_pseudogene	ENSMUSG00000118494
Gm5681	unprocessed_pseudogene	ENSMUSG00000101511
Gm7818	processed_pseudogene	ENSMUSG00000117234
4930526A20Rik	transcribed_processed_pseudogene	ENSMUSG00000085521
Phf8-ps	transcribed_processed_pseudogene	ENSMUSG00000023350
Btnl5-ps	transcribed_unprocessed_pseudogene	ENSMUSG00000073420
Mark1-ps1	processed_pseudogene	ENSMUSG00000105473
Gm6548	processed_pseudogene	ENSMUSG00000091549
Nutf2-ps2	processed_pseudogene	ENSMUSG00000094111
4930465K10Rik	pseudogene	ENSMUSG00000056682
Gm10557	processed_pseudogene	ENSMUSG00000073647
Mospd4	processed_pseudogene	ENSMUSG00000046487
Rps2-ps10	transcribed_processed_pseudogene	ENSMUSG00000091957
Gm50390	processed_pseudogene	ENSMUSG00000118171
Gm31166	transcribed_processed_pseudogene	ENSMUSG00000109695
Rnls	polymorphic_pseudogene	ENSMUSG00000071573
Gm4735	processed_pseudogene	ENSMUSG00000064193
Gm17258	pseudogene	ENSMUSG00000094108
Gm13394	processed_pseudogene	ENSMUSG00000083773
Gm14270	processed_pseudogene	ENSMUSG00000084013
Gm14303	processed_pseudogene	ENSMUSG00000081344
4632415L05Rik	transcribed_unprocessed_pseudogene	ENSMUSG00000048106
Gm10731	processed_pseudogene	ENSMUSG00000074620
Gm5857	processed_pseudogene	ENSMUSG00000106416
Gm10601	unprocessed_pseudogene	ENSMUSG00000082962
AL824709.1	transcribed_unprocessed_pseudogene	ENSMUSG00000118434
Gm10593	transcribed_unprocessed_pseudogene	ENSMUSG00000095258
Hyi	polymorphic_pseudogene	ENSMUSG00000006395
Znf41-ps	unprocessed_pseudogene	ENSMUSG00000084350
Gm11780	processed_pseudogene	ENSMUSG00000085155
4930448K20Rik	transcribed_processed_pseudogene	ENSMUSG00000082843
Gm21093	unprocessed_pseudogene	ENSMUSG00000096256
Rps19-ps3	processed_pseudogene	ENSMUSG00000080059
Tubb4b-ps1	processed_pseudogene	ENSMUSG00000095159
1700022A21Rik	transcribed_processed_pseudogene	ENSMUSG00000038165
Gm5067	processed_pseudogene	ENSMUSG00000090671
Gm6089	processed_pseudogene	ENSMUSG00000105422
Abhd1	polymorphic_pseudogene	ENSMUSG00000006638
Atp10d	polymorphic_pseudogene	ENSMUSG00000046808
2310040G07Rik	transcribed_unprocessed_pseudogene	ENSMUSG00000072852
Thap6	transcribed_unitary_pseudogene	ENSMUSG00000102644
Gm5559	processed_pseudogene	ENSMUSG00000096617
Zfp783	transcribed_unprocessed_pseudogene	ENSMUSG00000072653
Gm1070	unprocessed_pseudogene	ENSMUSG00000073018
Gm4875	processed_pseudogene	ENSMUSG00000082791
1700073E17Rik	transcribed_processed_pseudogene	ENSMUSG00000087204
Rps4l	transcribed_processed_pseudogene	ENSMUSG00000063171
Gm13835	processed_pseudogene	ENSMUSG00000086922
Gm13857	transcribed_processed_pseudogene	ENSMUSG00000084965
Tpt1-ps3	processed_pseudogene	ENSMUSG00000084319
4932431P20Rik	transcribed_unitary_pseudogene	ENSMUSG00000074224
Gm5113	transcribed_unprocessed_pseudogene	ENSMUSG00000066647
Rpl17-ps9	processed_pseudogene	ENSMUSG00000066543
Gm28453	transcribed_processed_pseudogene	ENSMUSG00000101708
1700010N08Rik	transcribed_processed_pseudogene	ENSMUSG00000101855
Gm9239	unprocessed_pseudogene	ENSMUSG00000101195
Gm5334	processed_pseudogene	ENSMUSG00000094854
Gm45380	processed_pseudogene	ENSMUSG00000110360
4930431P19Rik	transcribed_processed_pseudogene	ENSMUSG00000109147
Gm4275	transcribed_unitary_pseudogene	ENSMUSG00000099422
Gm10175	transcribed_processed_pseudogene	ENSMUSG00000066724
Gm21276	unprocessed_pseudogene	ENSMUSG00000094233
Gm9252	processed_pseudogene	ENSMUSG00000091401
Gm15501	transcribed_processed_pseudogene	ENSMUSG00000087412
Gm15500	transcribed_processed_pseudogene	ENSMUSG00000086583
Gm7389	processed_pseudogene	ENSMUSG00000097657
Gm16425	processed_pseudogene	ENSMUSG00000083218
Gm10060	processed_pseudogene	ENSMUSG00000110669
Gm40466	unprocessed_pseudogene	ENSMUSG00000110649
Gm20778	unprocessed_pseudogene	ENSMUSG00000094421
Gm21811	unprocessed_pseudogene	ENSMUSG00000096401
Gm21092	unprocessed_pseudogene	ENSMUSG00000095403
Hmgb1-rs17	unprocessed_pseudogene	ENSMUSG00000109750
Gm5361	processed_pseudogene	ENSMUSG00000110014
6820431F20Rik	transcribed_unprocessed_pseudogene	ENSMUSG00000071796
2610005L07Rik	transcribed_unprocessed_pseudogene	ENSMUSG00000071793
Gm9731	processed_pseudogene	ENSMUSG00000110154
Gm8096	processed_pseudogene	ENSMUSG00000110372
Gm5345	processed_pseudogene	ENSMUSG00000098050
Gm10033	transcribed_unprocessed_pseudogene	ENSMUSG00000110444
Gm16167	processed_pseudogene	ENSMUSG00000090043
Gm5913	processed_pseudogene	ENSMUSG00000081111
1700001J11Rik	transcribed_processed_pseudogene	ENSMUSG00000101963
Gm8707	transcribed_processed_pseudogene	ENSMUSG00000098093
Gm7444	processed_pseudogene	ENSMUSG00000110989
Gm10123	processed_pseudogene	ENSMUSG00000062933
Rpl15-ps3	processed_pseudogene	ENSMUSG00000061167
Gm6981	processed_pseudogene	ENSMUSG00000098076
Gm14452	processed_pseudogene	ENSMUSG00000081486
Gm15027	unprocessed_pseudogene	ENSMUSG00000094574
Gm14536	unprocessed_pseudogene	ENSMUSG00000094259
Ppp1r2-ps7	transcribed_processed_pseudogene	ENSMUSG00000052025
Gm14590	unprocessed_pseudogene	ENSMUSG00000096376
Gm14725	unprocessed_pseudogene	ENSMUSG00000082652
4933401B06Rik	transcribed_processed_pseudogene	ENSMUSG00000055700
Mdm4-ps	processed_pseudogene	ENSMUSG00000081739
BC022960	transcribed_processed_pseudogene	ENSMUSG00000081137
Ppp1r2-ps9	transcribed_processed_pseudogene	ENSMUSG00000045217
Gm5755	processed_pseudogene	ENSMUSG00000096716
Gm4772	processed_pseudogene	ENSMUSG00000082372
Gm9059	processed_pseudogene	ENSMUSG00000081606
Pabpc1l2a-ps	processed_pseudogene	ENSMUSG00000086524
Gm381	processed_pseudogene	ENSMUSG00000082772
Gm20926	unprocessed_pseudogene	ENSMUSG00000102965
Gm20840	unprocessed_pseudogene	ENSMUSG00000102402
Gm20798	unprocessed_pseudogene	ENSMUSG00000100749
Gm21617	transcribed_unprocessed_pseudogene	ENSMUSG00000099975
