# Supplementary material for: Evolution and function of developmentally dynamic pseudogenes in mammals
Source: Genome Biol. 2022 Nov 8;23:235. doi: 10.1186/s13059-022-02802-y (PMC9641868; doi:10.1186/s13059-022-02802-y)
Supplement: Supplementary file 4 — Additional file 4: Table S3. Co-expression pair between pseudogenes and coding genes. [file 13059_2022_2802_MOESM4_ESM.xlsx]

## Sheet: Sheet1
Table S3. Co-expression pair between pseudogenes and coding genes
pseu	coding	R	Pvalue
ENSG00000165178	ENSG00000000938	0.975315	0
ENSG00000182487	ENSG00000000938	0.956662	0
ENSG00000267640	ENSG00000001629	0.910208	0
ENSG00000248124	ENSG00000003756	0.907143	0
ENSG00000243064	ENSG00000004809	0.901474	0
ENSG00000215811	ENSG00000004939	0.917686	0
ENSG00000253483	ENSG00000004939	0.951961	0
ENSG00000267679	ENSG00000004939	0.927477	0
ENSG00000118976	ENSG00000005189	0.940509	0
ENSG00000121388	ENSG00000005189	0.936751	0
ENSG00000213232	ENSG00000005189	0.940684	0
ENSG00000214132	ENSG00000005189	0.914441	0
ENSG00000214992	ENSG00000005189	0.938435	0
ENSG00000223731	ENSG00000005189	0.916734	0
ENSG00000226199	ENSG00000005189	0.913726	0
ENSG00000230361	ENSG00000005189	0.919215	0
ENSG00000230399	ENSG00000005189	0.901897	0
ENSG00000234629	ENSG00000005189	0.925702	0
ENSG00000235438	ENSG00000005189	0.928348	0
ENSG00000237636	ENSG00000005189	0.902153	0
ENSG00000242911	ENSG00000005189	0.920104	0
ENSG00000243981	ENSG00000005189	0.930175	0
ENSG00000244471	ENSG00000005189	0.912939	0
ENSG00000250426	ENSG00000005189	0.903823	0
ENSG00000255293	ENSG00000005189	0.930783	0
ENSG00000256625	ENSG00000005189	0.933452	0
ENSG00000259728	ENSG00000005189	0.926538	0
ENSG00000259897	ENSG00000005189	0.93802	0
ENSG00000266885	ENSG00000005189	0.917501	0
ENSG00000268100	ENSG00000005189	0.917627	0
ENSG00000269681	ENSG00000005189	0.900198	0
ENSG00000272281	ENSG00000005189	0.922744	0
ENSG00000151631	ENSG00000005421	0.928017	0
ENSG00000236136	ENSG00000005421	0.903818	0
ENSG00000251074	ENSG00000005421	0.917595	0
ENSG00000215105	ENSG00000005810	0.9034	0
ENSG00000257267	ENSG00000006451	0.901558	0
ENSG00000217950	ENSG00000007038	0.908416	0
ENSG00000233626	ENSG00000007038	0.905825	0
ENSG00000259156	ENSG00000007038	0.907564	0
ENSG00000204872	ENSG00000007216	0.947383	0
ENSG00000151631	ENSG00000007933	0.94189	0
ENSG00000225418	ENSG00000007933	0.93788	0
ENSG00000236136	ENSG00000007933	0.957303	0
ENSG00000251074	ENSG00000007933	0.969027	0
ENSG00000283366	ENSG00000008277	0.928313	0
ENSG00000261963	ENSG00000008735	0.908073	0
ENSG00000231205	ENSG00000009954	0.908261	0
ENSG00000267679	ENSG00000010671	0.908749	0
ENSG00000240225	ENSG00000011454	0.921824	0
ENSG00000257267	ENSG00000011454	0.914268	0
ENSG00000272779	ENSG00000011454	0.901881	0
ENSG00000270977	ENSG00000012048	0.912979	0
ENSG00000181126	ENSG00000012223	0.956862	0
ENSG00000197421	ENSG00000012223	0.997374	0
ENSG00000259090	ENSG00000012223	0.915306	0
ENSG00000276160	ENSG00000012223	0.993631	0
ENSG00000257267	ENSG00000014824	0.923527	0
ENSG00000229816	ENSG00000015479	0.923949	0
ENSG00000214100	ENSG00000016602	0.91161	0
ENSG00000240225	ENSG00000017260	0.900844	0
ENSG00000165178	ENSG00000018280	0.932331	0
ENSG00000182487	ENSG00000018280	0.903508	0
ENSG00000227411	ENSG00000021461	0.967988	0
ENSG00000228445	ENSG00000021461	0.958328	0
ENSG00000236763	ENSG00000021461	0.904353	0
ENSG00000237517	ENSG00000021645	0.903248	0
ENSG00000283366	ENSG00000021645	0.916115	0
ENSG00000237517	ENSG00000023171	0.90566	0
ENSG00000283366	ENSG00000023171	0.917757	0
ENSG00000165178	ENSG00000023445	0.91704	0
ENSG00000182487	ENSG00000023445	0.90628	0
ENSG00000257267	ENSG00000025293	0.901098	0
ENSG00000236136	ENSG00000025423	0.929056	0
ENSG00000251685	ENSG00000025423	0.900651	0
ENSG00000256847	ENSG00000025423	0.960103	0
ENSG00000215105	ENSG00000029725	0.917691	0
ENSG00000231205	ENSG00000030066	0.908427	0
ENSG00000240225	ENSG00000036257	0.910739	0
ENSG00000187953	ENSG00000037637	0.902177	0
ENSG00000151631	ENSG00000039537	0.938984	0
ENSG00000158731	ENSG00000039537	0.901672	0
ENSG00000214313	ENSG00000039537	0.914561	0
ENSG00000225418	ENSG00000039537	0.90123	0
ENSG00000240602	ENSG00000039537	0.902058	0
ENSG00000251074	ENSG00000039537	0.91143	0
ENSG00000118976	ENSG00000039600	0.949276	0
ENSG00000121388	ENSG00000039600	0.970165	0
ENSG00000169325	ENSG00000039600	0.928281	0
ENSG00000181355	ENSG00000039600	0.906917	0
ENSG00000188383	ENSG00000039600	0.911059	0
ENSG00000198526	ENSG00000039600	0.924726	0
ENSG00000213232	ENSG00000039600	0.954756	0
ENSG00000214045	ENSG00000039600	0.921008	0
ENSG00000214132	ENSG00000039600	0.919378	0
ENSG00000214992	ENSG00000039600	0.927443	0
ENSG00000217950	ENSG00000039600	0.941268	0
ENSG00000219294	ENSG00000039600	0.913301	0
ENSG00000223611	ENSG00000039600	0.959366	0
ENSG00000223731	ENSG00000039600	0.91751	0
ENSG00000223878	ENSG00000039600	0.922352	0
ENSG00000225469	ENSG00000039600	0.925504	0
ENSG00000226020	ENSG00000039600	0.960776	0
ENSG00000226199	ENSG00000039600	0.930948	0
ENSG00000228430	ENSG00000039600	0.901297	0
ENSG00000228966	ENSG00000039600	0.937273	0
ENSG00000229703	ENSG00000039600	0.94618	0
ENSG00000230265	ENSG00000039600	0.933297	0
ENSG00000231254	ENSG00000039600	0.957782	0
ENSG00000232765	ENSG00000039600	0.968315	0
ENSG00000232871	ENSG00000039600	0.953276	0
ENSG00000233217	ENSG00000039600	0.948934	0
ENSG00000234629	ENSG00000039600	0.923354	0
ENSG00000235438	ENSG00000039600	0.957824	0
ENSG00000236504	ENSG00000039600	0.916393	0
ENSG00000237265	ENSG00000039600	0.900659	0
ENSG00000237961	ENSG00000039600	0.945283	0
ENSG00000239649	ENSG00000039600	0.921124	0
ENSG00000243981	ENSG00000039600	0.967328	0
ENSG00000244471	ENSG00000039600	0.90113	0
ENSG00000248191	ENSG00000039600	0.936154	0
ENSG00000248822	ENSG00000039600	0.914866	0
ENSG00000249149	ENSG00000039600	0.903769	0
ENSG00000250426	ENSG00000039600	0.981266	0
ENSG00000253781	ENSG00000039600	0.932372	0
ENSG00000254840	ENSG00000039600	0.944115	0
ENSG00000255293	ENSG00000039600	0.944299	0
ENSG00000256625	ENSG00000039600	0.93299	0
ENSG00000258320	ENSG00000039600	0.915851	0
ENSG00000259728	ENSG00000039600	0.976538	0
ENSG00000259897	ENSG00000039600	0.935802	0
ENSG00000261127	ENSG00000039600	0.90611	0
ENSG00000261727	ENSG00000039600	0.922411	0
ENSG00000264359	ENSG00000039600	0.941135	0
ENSG00000267389	ENSG00000039600	0.932303	0
ENSG00000268100	ENSG00000039600	0.97059	0
ENSG00000268336	ENSG00000039600	0.935852	0
ENSG00000269681	ENSG00000039600	0.927145	0
ENSG00000270754	ENSG00000039600	0.911302	0
ENSG00000272281	ENSG00000039600	0.955398	0
ENSG00000274499	ENSG00000039600	0.906787	0
ENSG00000275130	ENSG00000039600	0.936952	0
ENSG00000275320	ENSG00000039600	0.932143	0
ENSG00000278531	ENSG00000039600	0.906053	0
ENSG00000279062	ENSG00000039600	0.921553	0
ENSG00000282842	ENSG00000039600	0.907613	0
ENSG00000231205	ENSG00000042088	0.908703	0
ENSG00000256847	ENSG00000042781	0.900787	0
ENSG00000271681	ENSG00000042781	0.922027	0
ENSG00000213908	ENSG00000044012	0.978929	0
ENSG00000254924	ENSG00000044012	0.901017	0
ENSG00000256612	ENSG00000044012	0.968827	0
ENSG00000198414	ENSG00000046774	0.921055	0
ENSG00000226521	ENSG00000046774	0.920762	0
ENSG00000230227	ENSG00000046774	0.942656	0
ENSG00000248822	ENSG00000046774	0.904956	0
ENSG00000240225	ENSG00000047315	0.938813	0
ENSG00000257267	ENSG00000047315	0.910191	0
ENSG00000253525	ENSG00000047457	0.961994	0
ENSG00000253483	ENSG00000047597	0.910486	0
ENSG00000267679	ENSG00000047597	0.905756	0
ENSG00000240225	ENSG00000047621	0.902067	0
ENSG00000240225	ENSG00000048649	0.91011	0
ENSG00000257267	ENSG00000048649	0.925872	0
ENSG00000211451	ENSG00000050748	0.90467	0
ENSG00000257267	ENSG00000054267	0.904835	0
ENSG00000124549	ENSG00000054392	0.900337	0
ENSG00000215105	ENSG00000054523	0.910256	0
ENSG00000118976	ENSG00000054796	0.946355	0
ENSG00000121388	ENSG00000054796	0.946442	0
ENSG00000169040	ENSG00000054796	0.930596	0
ENSG00000213232	ENSG00000054796	0.935611	0
ENSG00000214132	ENSG00000054796	0.972156	0
ENSG00000214992	ENSG00000054796	0.93541	0
ENSG00000215127	ENSG00000054796	0.914626	0
ENSG00000215512	ENSG00000054796	0.968936	0
ENSG00000219294	ENSG00000054796	0.900551	0
ENSG00000223731	ENSG00000054796	0.935296	0
ENSG00000224976	ENSG00000054796	0.94892	0
ENSG00000226199	ENSG00000054796	0.937718	0
ENSG00000227538	ENSG00000054796	0.937029	0
ENSG00000228757	ENSG00000054796	0.915212	0
ENSG00000230122	ENSG00000054796	0.915532	0
ENSG00000230361	ENSG00000054796	0.989748	0
ENSG00000230399	ENSG00000054796	0.945401	0
ENSG00000231299	ENSG00000054796	0.949234	0
ENSG00000231512	ENSG00000054796	0.944573	0
ENSG00000232075	ENSG00000054796	0.905716	0
ENSG00000232293	ENSG00000054796	0.967228	0
ENSG00000232922	ENSG00000054796	0.950951	0
ENSG00000232944	ENSG00000054796	0.901102	0
ENSG00000233122	ENSG00000054796	0.914	0
ENSG00000233872	ENSG00000054796	0.935091	0
ENSG00000234629	ENSG00000054796	0.975501	0
ENSG00000235438	ENSG00000054796	0.910824	0
ENSG00000236957	ENSG00000054796	0.964184	0
ENSG00000237636	ENSG00000054796	0.934144	0
ENSG00000238118	ENSG00000054796	0.925761	0
ENSG00000239649	ENSG00000054796	0.904871	0
ENSG00000239684	ENSG00000054796	0.913415	0
ENSG00000242911	ENSG00000054796	0.987028	0
ENSG00000243981	ENSG00000054796	0.933293	0
ENSG00000244471	ENSG00000054796	0.918794	0
ENSG00000249006	ENSG00000054796	0.901792	0
ENSG00000251122	ENSG00000054796	0.917245	0
ENSG00000251463	ENSG00000054796	0.913106	0
ENSG00000253359	ENSG00000054796	0.948647	0
ENSG00000253781	ENSG00000054796	0.912101	0
ENSG00000255293	ENSG00000054796	0.966524	0
ENSG00000256625	ENSG00000054796	0.95041	0
ENSG00000258712	ENSG00000054796	0.920381	0
ENSG00000259728	ENSG00000054796	0.910263	0
ENSG00000259897	ENSG00000054796	0.979945	0
ENSG00000265766	ENSG00000054796	0.963617	0
ENSG00000266885	ENSG00000054796	0.960923	0
ENSG00000267768	ENSG00000054796	0.97511	0
ENSG00000268100	ENSG00000054796	0.912959	0
ENSG00000268541	ENSG00000054796	0.916851	0
ENSG00000269681	ENSG00000054796	0.904661	0
ENSG00000270474	ENSG00000054796	0.928798	0
ENSG00000272281	ENSG00000054796	0.906199	0
ENSG00000274499	ENSG00000054796	0.929099	0
ENSG00000278473	ENSG00000054796	0.943224	0
ENSG00000278582	ENSG00000054796	0.975385	0
ENSG00000279924	ENSG00000054796	0.904813	0
ENSG00000282924	ENSG00000054796	0.946105	0
ENSG00000240225	ENSG00000055917	0.923253	0
ENSG00000257267	ENSG00000055917	0.90438	0
ENSG00000240225	ENSG00000056097	0.911553	0
ENSG00000257267	ENSG00000056097	0.927075	0
ENSG00000240225	ENSG00000056586	0.907569	0
ENSG00000257267	ENSG00000056586	0.931742	0
ENSG00000240935	ENSG00000057593	0.904326	0
ENSG00000269274	ENSG00000057657	0.918971	0
ENSG00000237517	ENSG00000058335	0.901494	0
ENSG00000227372	ENSG00000058600	0.927398	0
ENSG00000227372	ENSG00000061936	0.900254	0
ENSG00000240225	ENSG00000062370	0.907712	0
ENSG00000240225	ENSG00000062725	0.912405	0
ENSG00000257267	ENSG00000062725	0.905732	0
ENSG00000229988	ENSG00000064201	0.910141	0
ENSG00000204650	ENSG00000064607	0.904975	0
ENSG00000198857	ENSG00000064886	0.927412	0
ENSG00000240225	ENSG00000065883	0.908144	0
ENSG00000231205	ENSG00000066044	0.914626	0
ENSG00000235217	ENSG00000066135	0.906963	0
ENSG00000240225	ENSG00000066557	0.910249	0
ENSG00000236136	ENSG00000066813	0.902525	0
ENSG00000249948	ENSG00000066813	0.921768	0
ENSG00000118976	ENSG00000066923	0.919824	0
ENSG00000121388	ENSG00000066923	0.934713	0
ENSG00000169325	ENSG00000066923	0.914841	0
ENSG00000181355	ENSG00000066923	0.94479	0
ENSG00000188383	ENSG00000066923	0.928359	0
ENSG00000198414	ENSG00000066923	0.910429	0
ENSG00000213232	ENSG00000066923	0.937668	0
ENSG00000214617	ENSG00000066923	0.905202	0
ENSG00000214992	ENSG00000066923	0.907956	0
ENSG00000217950	ENSG00000066923	0.943268	0
ENSG00000223611	ENSG00000066923	0.930494	0
ENSG00000223878	ENSG00000066923	0.916044	0
ENSG00000224458	ENSG00000066923	0.915128	0
ENSG00000225868	ENSG00000066923	0.917007	0
ENSG00000226020	ENSG00000066923	0.936848	0
ENSG00000226199	ENSG00000066923	0.906389	0
ENSG00000228966	ENSG00000066923	0.945576	0
ENSG00000229703	ENSG00000066923	0.92066	0
ENSG00000231254	ENSG00000066923	0.94684	0
ENSG00000232765	ENSG00000066923	0.938171	0
ENSG00000232871	ENSG00000066923	0.953456	0
ENSG00000233217	ENSG00000066923	0.952139	0
ENSG00000235438	ENSG00000066923	0.967213	0
ENSG00000236504	ENSG00000066923	0.923108	0
ENSG00000243981	ENSG00000066923	0.951647	0
ENSG00000248822	ENSG00000066923	0.931935	0
ENSG00000250426	ENSG00000066923	0.932982	0
ENSG00000253326	ENSG00000066923	0.927615	0
ENSG00000254840	ENSG00000066923	0.969453	0
ENSG00000255042	ENSG00000066923	0.936873	0
ENSG00000256625	ENSG00000066923	0.903689	0
ENSG00000259728	ENSG00000066923	0.952691	0
ENSG00000261127	ENSG00000066923	0.901884	0
ENSG00000261239	ENSG00000066923	0.905899	0
ENSG00000261727	ENSG00000066923	0.928511	0
ENSG00000267389	ENSG00000066923	0.913618	0
ENSG00000268100	ENSG00000066923	0.954114	0
ENSG00000268336	ENSG00000066923	0.928029	0
ENSG00000269681	ENSG00000066923	0.93278	0
ENSG00000272281	ENSG00000066923	0.948971	0
ENSG00000275320	ENSG00000066923	0.90851	0
ENSG00000278531	ENSG00000066923	0.911379	0
ENSG00000215811	ENSG00000066926	0.929812	0
ENSG00000253483	ENSG00000066926	0.931807	0
ENSG00000267679	ENSG00000066926	0.901889	0
ENSG00000227247	ENSG00000069667	0.920572	0
ENSG00000268581	ENSG00000069667	0.932662	0
ENSG00000188383	ENSG00000069764	0.908681	0
ENSG00000223611	ENSG00000069764	0.908234	0
ENSG00000226020	ENSG00000069764	0.912785	0
ENSG00000229703	ENSG00000069764	0.917337	0
ENSG00000232765	ENSG00000069764	0.914134	0
ENSG00000233626	ENSG00000069764	0.900106	0
ENSG00000243981	ENSG00000069764	0.900102	0
ENSG00000259728	ENSG00000069764	0.903954	0
ENSG00000261727	ENSG00000069764	0.909977	0
ENSG00000264359	ENSG00000069764	0.915616	0
ENSG00000267389	ENSG00000069764	0.910468	0
ENSG00000275130	ENSG00000069764	0.907646	0
ENSG00000204650	ENSG00000070061	0.902574	0
ENSG00000213753	ENSG00000070413	0.908913	0
ENSG00000243988	ENSG00000070915	0.912814	0
ENSG00000214856	ENSG00000071203	0.907299	0
ENSG00000259015	ENSG00000071203	0.905273	0
ENSG00000274052	ENSG00000071203	0.923079	0
ENSG00000251474	ENSG00000072121	0.901152	0
ENSG00000253483	ENSG00000072274	0.917626	0
ENSG00000215452	ENSG00000072786	0.919852	0
ENSG00000118976	ENSG00000073146	0.956995	0
ENSG00000121388	ENSG00000073146	0.967986	0
ENSG00000169325	ENSG00000073146	0.926011	0
ENSG00000179766	ENSG00000073146	0.925094	0
ENSG00000181355	ENSG00000073146	0.90812	0
ENSG00000213232	ENSG00000073146	0.968701	0
ENSG00000214132	ENSG00000073146	0.93345	0
ENSG00000214992	ENSG00000073146	0.958074	0
ENSG00000215512	ENSG00000073146	0.910189	0
ENSG00000223611	ENSG00000073146	0.903356	0
ENSG00000223731	ENSG00000073146	0.919645	0
ENSG00000224273	ENSG00000073146	0.904531	0
ENSG00000226199	ENSG00000073146	0.935038	0
ENSG00000230361	ENSG00000073146	0.934089	0
ENSG00000230399	ENSG00000073146	0.917482	0
ENSG00000231254	ENSG00000073146	0.912382	0
ENSG00000231512	ENSG00000073146	0.915829	0
ENSG00000232765	ENSG00000073146	0.905698	0
ENSG00000234629	ENSG00000073146	0.938538	0
ENSG00000235438	ENSG00000073146	0.9707	0
ENSG00000235592	ENSG00000073146	0.905791	0
ENSG00000236504	ENSG00000073146	0.920999	0
ENSG00000237636	ENSG00000073146	0.922646	0
ENSG00000242911	ENSG00000073146	0.929402	0
ENSG00000243981	ENSG00000073146	0.970049	0
ENSG00000244471	ENSG00000073146	0.939444	0
ENSG00000250426	ENSG00000073146	0.933331	0
ENSG00000253359	ENSG00000073146	0.914911	0
ENSG00000254840	ENSG00000073146	0.931741	0
ENSG00000255293	ENSG00000073146	0.951041	0
ENSG00000256625	ENSG00000073146	0.968725	0
ENSG00000259728	ENSG00000073146	0.951715	0
ENSG00000259897	ENSG00000073146	0.958303	0
ENSG00000261239	ENSG00000073146	0.910814	0
ENSG00000265766	ENSG00000073146	0.907607	0
ENSG00000266885	ENSG00000073146	0.947062	0
ENSG00000268100	ENSG00000073146	0.959397	0
ENSG00000269681	ENSG00000073146	0.948285	0
ENSG00000270904	ENSG00000073146	0.90129	0
ENSG00000272281	ENSG00000073146	0.964064	0
ENSG00000278473	ENSG00000073146	0.919421	0
ENSG00000278531	ENSG00000073146	0.915737	0
ENSG00000279924	ENSG00000073146	0.926351	0
ENSG00000282924	ENSG00000073146	0.916869	0
ENSG00000233487	ENSG00000073969	0.902439	0
ENSG00000235946	ENSG00000074855	0.901019	0
ENSG00000215452	ENSG00000075035	0.908371	0
ENSG00000263935	ENSG00000075035	0.909529	0
ENSG00000261963	ENSG00000075043	0.909151	0
ENSG00000234420	ENSG00000075407	0.917723	0
ENSG00000080947	ENSG00000075826	0.912887	0
ENSG00000133624	ENSG00000075826	0.937612	0
ENSG00000214765	ENSG00000075826	0.917827	0
ENSG00000217950	ENSG00000075886	0.928611	0
ENSG00000223611	ENSG00000075886	0.903564	0
ENSG00000226020	ENSG00000075886	0.921978	0
ENSG00000228966	ENSG00000075886	0.923026	0
ENSG00000229703	ENSG00000075886	0.906447	0
ENSG00000230157	ENSG00000075886	0.904561	0
ENSG00000231254	ENSG00000075886	0.908096	0
ENSG00000232765	ENSG00000075886	0.909027	0
ENSG00000232871	ENSG00000075886	0.938682	0
ENSG00000233217	ENSG00000075886	0.916647	0
ENSG00000259156	ENSG00000075886	0.912429	0
ENSG00000268336	ENSG00000075886	0.942784	0
ENSG00000240225	ENSG00000076685	0.909213	0
ENSG00000234882	ENSG00000077254	0.901741	0
ENSG00000240225	ENSG00000077254	0.91167	0
ENSG00000267640	ENSG00000077380	0.917981	0
ENSG00000231205	ENSG00000077514	0.916396	0
ENSG00000118976	ENSG00000077800	0.904095	0
ENSG00000121388	ENSG00000077800	0.933781	0
ENSG00000188383	ENSG00000077800	0.953708	0
ENSG00000213232	ENSG00000077800	0.915282	0
ENSG00000214045	ENSG00000077800	0.91104	0
ENSG00000217950	ENSG00000077800	0.961332	0
ENSG00000223611	ENSG00000077800	0.964089	0
ENSG00000223878	ENSG00000077800	0.956495	0
ENSG00000225469	ENSG00000077800	0.924736	0
ENSG00000226020	ENSG00000077800	0.973853	0
ENSG00000226199	ENSG00000077800	0.934985	0
ENSG00000228966	ENSG00000077800	0.906104	0
ENSG00000229703	ENSG00000077800	0.973312	0
ENSG00000230265	ENSG00000077800	0.948422	0
ENSG00000230882	ENSG00000077800	0.911783	0
ENSG00000231254	ENSG00000077800	0.952242	0
ENSG00000232765	ENSG00000077800	0.975566	0
ENSG00000232871	ENSG00000077800	0.957225	0
ENSG00000233217	ENSG00000077800	0.948177	0
ENSG00000233626	ENSG00000077800	0.93867	0
ENSG00000235438	ENSG00000077800	0.939501	0
ENSG00000237118	ENSG00000077800	0.901246	0
ENSG00000237961	ENSG00000077800	0.904152	0
ENSG00000243981	ENSG00000077800	0.956385	0
ENSG00000248191	ENSG00000077800	0.936361	0
ENSG00000249149	ENSG00000077800	0.906631	0
ENSG00000250426	ENSG00000077800	0.956664	0
ENSG00000253781	ENSG00000077800	0.93519	0
ENSG00000254840	ENSG00000077800	0.95029	0
ENSG00000255042	ENSG00000077800	0.904399	0
ENSG00000255293	ENSG00000077800	0.926705	0
ENSG00000258320	ENSG00000077800	0.918061	0
ENSG00000258628	ENSG00000077800	0.914174	0
ENSG00000259156	ENSG00000077800	0.934294	0
ENSG00000259728	ENSG00000077800	0.959126	0
ENSG00000261127	ENSG00000077800	0.951822	0
ENSG00000261727	ENSG00000077800	0.951851	0
ENSG00000264359	ENSG00000077800	0.95749	0
ENSG00000267389	ENSG00000077800	0.955297	0
ENSG00000268100	ENSG00000077800	0.938933	0
ENSG00000268336	ENSG00000077800	0.953131	0
ENSG00000269681	ENSG00000077800	0.926705	0
ENSG00000270754	ENSG00000077800	0.94002	0
ENSG00000272281	ENSG00000077800	0.929283	0
ENSG00000275130	ENSG00000077800	0.945196	0
ENSG00000275320	ENSG00000077800	0.925952	0
ENSG00000279062	ENSG00000077800	0.923856	0
ENSG00000282842	ENSG00000077800	0.923947	0
ENSG00000118976	ENSG00000077935	0.917146	0
ENSG00000169325	ENSG00000077935	0.904464	0
ENSG00000179766	ENSG00000077935	0.936975	0
ENSG00000181355	ENSG00000077935	0.933715	0
ENSG00000185037	ENSG00000077935	0.90341	0
ENSG00000213232	ENSG00000077935	0.954851	0
ENSG00000214837	ENSG00000077935	0.934206	0
ENSG00000214992	ENSG00000077935	0.935083	0
ENSG00000225868	ENSG00000077935	0.954527	0
ENSG00000226521	ENSG00000077935	0.913755	0
ENSG00000228757	ENSG00000077935	0.928548	0
ENSG00000230122	ENSG00000077935	0.908697	0
ENSG00000231512	ENSG00000077935	0.915966	0
ENSG00000233437	ENSG00000077935	0.909526	0
ENSG00000235438	ENSG00000077935	0.949925	0
ENSG00000236504	ENSG00000077935	0.932859	0
ENSG00000237206	ENSG00000077935	0.903518	0
ENSG00000243981	ENSG00000077935	0.924587	0
ENSG00000244471	ENSG00000077935	0.941278	0
ENSG00000248472	ENSG00000077935	0.948184	0
ENSG00000253326	ENSG00000077935	0.921875	0
ENSG00000254840	ENSG00000077935	0.93276	0
ENSG00000255042	ENSG00000077935	0.948196	0
ENSG00000256625	ENSG00000077935	0.913114	0
ENSG00000259897	ENSG00000077935	0.911636	0
ENSG00000261239	ENSG00000077935	0.922215	0
ENSG00000266117	ENSG00000077935	0.906686	0
ENSG00000266885	ENSG00000077935	0.922698	0
ENSG00000268541	ENSG00000077935	0.911923	0
ENSG00000270904	ENSG00000077935	0.905444	0
ENSG00000272281	ENSG00000077935	0.945705	0
ENSG00000276520	ENSG00000077935	0.900532	0
ENSG00000278473	ENSG00000077935	0.912588	0
ENSG00000278531	ENSG00000077935	0.916465	0
ENSG00000282968	ENSG00000077935	0.935286	0
ENSG00000283047	ENSG00000077935	0.92734	0
ENSG00000283431	ENSG00000077935	0.905602	0
ENSG00000182487	ENSG00000077984	0.90562	0
ENSG00000275325	ENSG00000078114	0.925047	0
ENSG00000118976	ENSG00000078487	0.933572	0
ENSG00000121388	ENSG00000078487	0.943132	0
ENSG00000169325	ENSG00000078487	0.913432	0
ENSG00000179766	ENSG00000078487	0.902651	0
ENSG00000181355	ENSG00000078487	0.933506	0
ENSG00000188383	ENSG00000078487	0.947431	0
ENSG00000213232	ENSG00000078487	0.963397	0
ENSG00000214617	ENSG00000078487	0.909859	0
ENSG00000214992	ENSG00000078487	0.920836	0
ENSG00000217950	ENSG00000078487	0.913397	0
ENSG00000223611	ENSG00000078487	0.918869	0
ENSG00000223878	ENSG00000078487	0.915039	0
ENSG00000224458	ENSG00000078487	0.923752	0
ENSG00000225868	ENSG00000078487	0.904928	0
ENSG00000226020	ENSG00000078487	0.931754	0
ENSG00000226199	ENSG00000078487	0.937839	0
ENSG00000228966	ENSG00000078487	0.912405	0
ENSG00000229703	ENSG00000078487	0.904069	0
ENSG00000230882	ENSG00000078487	0.910096	0
ENSG00000231254	ENSG00000078487	0.922304	0
ENSG00000232765	ENSG00000078487	0.927943	0
ENSG00000232871	ENSG00000078487	0.922678	0
ENSG00000233217	ENSG00000078487	0.933818	0
ENSG00000233437	ENSG00000078487	0.912768	0
ENSG00000235438	ENSG00000078487	0.969665	0
ENSG00000236438	ENSG00000078487	0.915345	0
ENSG00000236504	ENSG00000078487	0.920582	0
ENSG00000243981	ENSG00000078487	0.970134	0
ENSG00000248472	ENSG00000078487	0.900672	0
ENSG00000248822	ENSG00000078487	0.909891	0
ENSG00000250426	ENSG00000078487	0.92818	0
ENSG00000253326	ENSG00000078487	0.928332	0
ENSG00000254840	ENSG00000078487	0.973814	0
ENSG00000255042	ENSG00000078487	0.940367	0
ENSG00000255293	ENSG00000078487	0.920618	0
ENSG00000256625	ENSG00000078487	0.943969	0
ENSG00000259728	ENSG00000078487	0.964475	0
ENSG00000259897	ENSG00000078487	0.92412	0
ENSG00000261239	ENSG00000078487	0.931558	0
ENSG00000261727	ENSG00000078487	0.920469	0
ENSG00000264359	ENSG00000078487	0.910093	0
ENSG00000266885	ENSG00000078487	0.912702	0
ENSG00000268100	ENSG00000078487	0.946287	0
ENSG00000269681	ENSG00000078487	0.944392	0
ENSG00000272281	ENSG00000078487	0.963321	0
ENSG00000278531	ENSG00000078487	0.903072	0
ENSG00000279924	ENSG00000078487	0.920093	0
ENSG00000231205	ENSG00000079246	0.924461	0
ENSG00000151631	ENSG00000079557	0.917224	0
ENSG00000225418	ENSG00000079557	0.917941	0
ENSG00000236136	ENSG00000079557	0.935183	0
ENSG00000251074	ENSG00000079557	0.908458	0
ENSG00000256847	ENSG00000079557	0.91213	0
ENSG00000237517	ENSG00000079841	0.906553	0
ENSG00000283366	ENSG00000079841	0.958285	0
ENSG00000179766	ENSG00000080007	0.905107	0
ENSG00000181355	ENSG00000080007	0.90062	0
ENSG00000204790	ENSG00000080007	0.913557	0
ENSG00000213232	ENSG00000080007	0.902188	0
ENSG00000214837	ENSG00000080007	0.959616	0
ENSG00000224458	ENSG00000080007	0.924473	0
ENSG00000225868	ENSG00000080007	0.943536	0
ENSG00000226521	ENSG00000080007	0.924726	0
ENSG00000227790	ENSG00000080007	0.940776	0
ENSG00000228211	ENSG00000080007	0.908381	0
ENSG00000233437	ENSG00000080007	0.933111	0
ENSG00000235438	ENSG00000080007	0.918122	0
ENSG00000236504	ENSG00000080007	0.919249	0
ENSG00000248472	ENSG00000080007	0.904485	0
ENSG00000253326	ENSG00000080007	0.965732	0
ENSG00000254840	ENSG00000080007	0.937706	0
ENSG00000255042	ENSG00000080007	0.928769	0
ENSG00000261239	ENSG00000080007	0.973932	0
ENSG00000272281	ENSG00000080007	0.933824	0
ENSG00000278531	ENSG00000080007	0.905649	0
ENSG00000282968	ENSG00000080007	0.927663	0
ENSG00000283023	ENSG00000080007	0.925055	0
ENSG00000283047	ENSG00000080007	0.956367	0
ENSG00000283431	ENSG00000080007	0.92945	0
ENSG00000240935	ENSG00000080618	0.902014	0
ENSG00000240225	ENSG00000080802	0.91467	0
ENSG00000215105	ENSG00000081386	0.907157	0
ENSG00000234882	ENSG00000081386	0.904739	0
ENSG00000240225	ENSG00000081386	0.911352	0
ENSG00000257267	ENSG00000081386	0.912736	0
ENSG00000257267	ENSG00000082269	0.91479	0
ENSG00000215105	ENSG00000082701	0.930675	0
ENSG00000204650	ENSG00000083097	0.908582	0
ENSG00000257267	ENSG00000083099	0.914018	0
ENSG00000240225	ENSG00000083520	0.928153	0
ENSG00000257267	ENSG00000083520	0.9136	0
ENSG00000214313	ENSG00000083807	0.903814	0
ENSG00000225418	ENSG00000083807	0.905635	0
ENSG00000236136	ENSG00000083807	0.930036	0
ENSG00000251101	ENSG00000083807	0.912889	0
ENSG00000256847	ENSG00000083807	0.930435	0
ENSG00000257267	ENSG00000084733	0.913563	0
ENSG00000257267	ENSG00000085224	0.913265	0
ENSG00000240225	ENSG00000085721	0.913309	0
ENSG00000231205	ENSG00000086475	0.90762	0
ENSG00000263935	ENSG00000086570	0.908939	0
ENSG00000283366	ENSG00000086570	0.904469	0
ENSG00000228409	ENSG00000086848	0.902849	0
ENSG00000240225	ENSG00000086848	0.908533	0
ENSG00000237517	ENSG00000088899	0.916027	0
ENSG00000240935	ENSG00000088926	0.905231	0
ENSG00000231205	ENSG00000088930	0.923182	0
ENSG00000228409	ENSG00000089022	0.911662	0
ENSG00000240225	ENSG00000089022	0.911156	0
ENSG00000272779	ENSG00000089022	0.914509	0
ENSG00000239883	ENSG00000089682	0.917741	0
ENSG00000240225	ENSG00000090989	0.904544	0
ENSG00000240935	ENSG00000091583	0.923523	0
ENSG00000256238	ENSG00000092201	0.929129	0
ENSG00000179766	ENSG00000092345	0.924327	0
ENSG00000204790	ENSG00000092345	0.91551	0
ENSG00000214553	ENSG00000092345	0.911296	0
ENSG00000214837	ENSG00000092345	0.922709	0
ENSG00000225868	ENSG00000092345	0.929071	0
ENSG00000226521	ENSG00000092345	0.928787	0
ENSG00000227790	ENSG00000092345	0.90253	0
ENSG00000228211	ENSG00000092345	0.941674	0
ENSG00000236504	ENSG00000092345	0.929365	0
ENSG00000254840	ENSG00000092345	0.909366	0
ENSG00000255042	ENSG00000092345	0.906801	0
ENSG00000261239	ENSG00000092345	0.940994	0
ENSG00000266117	ENSG00000092345	0.928293	0
ENSG00000278531	ENSG00000092345	0.930601	0
ENSG00000282968	ENSG00000092345	0.951271	0
ENSG00000283047	ENSG00000092345	0.916947	0
ENSG00000283431	ENSG00000092345	0.919335	0
ENSG00000231205	ENSG00000093000	0.913909	0
ENSG00000240225	ENSG00000094841	0.900078	0
ENSG00000231205	ENSG00000095002	0.901789	0
ENSG00000229417	ENSG00000095585	0.926558	0
ENSG00000118976	ENSG00000095627	0.922527	0
ENSG00000121388	ENSG00000095627	0.917846	0
ENSG00000169325	ENSG00000095627	0.928838	0
ENSG00000179766	ENSG00000095627	0.90458	0
ENSG00000181355	ENSG00000095627	0.935479	0
ENSG00000185037	ENSG00000095627	0.901221	0
ENSG00000198414	ENSG00000095627	0.935409	0
ENSG00000213232	ENSG00000095627	0.933352	0
ENSG00000214992	ENSG00000095627	0.930986	0
ENSG00000224273	ENSG00000095627	0.911046	0
ENSG00000225868	ENSG00000095627	0.935562	0
ENSG00000228211	ENSG00000095627	0.925152	0
ENSG00000228966	ENSG00000095627	0.914959	0
ENSG00000231254	ENSG00000095627	0.93167	0
ENSG00000232871	ENSG00000095627	0.90675	0
ENSG00000235438	ENSG00000095627	0.964933	0
ENSG00000236504	ENSG00000095627	0.956267	0
ENSG00000243981	ENSG00000095627	0.926333	0
ENSG00000244471	ENSG00000095627	0.903749	0
ENSG00000250426	ENSG00000095627	0.906393	0
ENSG00000254840	ENSG00000095627	0.952554	0
ENSG00000255042	ENSG00000095627	0.916641	0
ENSG00000256625	ENSG00000095627	0.904475	0
ENSG00000259728	ENSG00000095627	0.929481	0
ENSG00000261239	ENSG00000095627	0.905537	0
ENSG00000268100	ENSG00000095627	0.943671	0
ENSG00000269681	ENSG00000095627	0.925478	0
ENSG00000272281	ENSG00000095627	0.930944	0
ENSG00000278531	ENSG00000095627	0.959906	0
ENSG00000282968	ENSG00000095627	0.917728	0
ENSG00000228409	ENSG00000096746	0.923514	0
ENSG00000237517	ENSG00000099365	0.906813	0
ENSG00000224458	ENSG00000099399	0.969641	0
ENSG00000235438	ENSG00000099399	0.906706	0
ENSG00000253326	ENSG00000099399	0.918212	0
ENSG00000254840	ENSG00000099399	0.943541	0
ENSG00000255042	ENSG00000099399	0.916832	0
ENSG00000261239	ENSG00000099399	0.948612	0
ENSG00000266117	ENSG00000099399	0.904615	0
ENSG00000251101	ENSG00000099769	0.91227	0
ENSG00000256863	ENSG00000099769	0.905426	0
ENSG00000267056	ENSG00000099769	0.910859	0
ENSG00000269837	ENSG00000099783	0.905702	0
ENSG00000196204	ENSG00000100014	0.905008	0
ENSG00000236136	ENSG00000100024	0.905563	0
ENSG00000256847	ENSG00000100024	0.940165	0
ENSG00000225151	ENSG00000100105	0.901049	0
ENSG00000231584	ENSG00000100142	0.906355	0
ENSG00000236136	ENSG00000100197	0.912529	0
ENSG00000204872	ENSG00000100253	0.983268	0
ENSG00000271220	ENSG00000100253	0.953582	0
ENSG00000231205	ENSG00000100281	0.912209	0
ENSG00000237517	ENSG00000100321	0.926332	0
ENSG00000267679	ENSG00000100351	0.90343	0
ENSG00000165178	ENSG00000100365	0.901872	0
ENSG00000214100	ENSG00000100399	0.944978	0
ENSG00000213753	ENSG00000100403	0.917944	0
ENSG00000257267	ENSG00000100485	0.907189	0
ENSG00000267444	ENSG00000100652	0.92165	0
ENSG00000176654	ENSG00000100721	0.914439	0
ENSG00000232383	ENSG00000100721	0.912589	0
ENSG00000237872	ENSG00000100721	0.944979	0
ENSG00000268535	ENSG00000100721	0.93385	0
ENSG00000274052	ENSG00000100721	0.921198	0
ENSG00000249948	ENSG00000100889	0.935746	0
ENSG00000228432	ENSG00000100987	0.929401	0
ENSG00000196204	ENSG00000100991	0.902738	0
ENSG00000231205	ENSG00000101109	0.910029	0
ENSG00000240225	ENSG00000101126	0.928922	0
ENSG00000253483	ENSG00000101162	0.913588	0
ENSG00000267679	ENSG00000101162	0.935989	0
ENSG00000227372	ENSG00000101191	0.911477	0
ENSG00000176826	ENSG00000101197	0.912985	0
ENSG00000240225	ENSG00000101266	0.905547	0
ENSG00000231205	ENSG00000101407	0.911607	0
ENSG00000269837	ENSG00000101452	0.900822	0
ENSG00000118976	ENSG00000101901	0.917527	0
ENSG00000213232	ENSG00000101901	0.907047	0
ENSG00000214992	ENSG00000101901	0.907752	0
ENSG00000243981	ENSG00000101901	0.900735	0
ENSG00000256625	ENSG00000101901	0.929799	0
ENSG00000259728	ENSG00000101901	0.90042	0
ENSG00000214313	ENSG00000101981	0.920189	0
ENSG00000204790	ENSG00000102021	0.923047	0
ENSG00000214553	ENSG00000102021	0.911977	0
ENSG00000214837	ENSG00000102021	0.921495	0
ENSG00000224458	ENSG00000102021	0.902042	0
ENSG00000225868	ENSG00000102021	0.928893	0
ENSG00000226521	ENSG00000102021	0.934509	0
ENSG00000227790	ENSG00000102021	0.904082	0
ENSG00000228211	ENSG00000102021	0.907439	0
ENSG00000236504	ENSG00000102021	0.905913	0
ENSG00000253326	ENSG00000102021	0.910997	0
ENSG00000254840	ENSG00000102021	0.915489	0
ENSG00000255042	ENSG00000102021	0.905874	0
ENSG00000258732	ENSG00000102021	0.930385	0
ENSG00000259098	ENSG00000102021	0.901681	0
ENSG00000261239	ENSG00000102021	0.921873	0
ENSG00000266117	ENSG00000102021	0.900594	0
ENSG00000278531	ENSG00000102021	0.908214	0
ENSG00000282968	ENSG00000102021	0.911224	0
ENSG00000204650	ENSG00000102606	0.916854	0
ENSG00000181126	ENSG00000102837	0.93322	0
ENSG00000197421	ENSG00000102837	0.97173	0
ENSG00000259090	ENSG00000102837	0.900355	0
ENSG00000276160	ENSG00000102837	0.972414	0
ENSG00000240225	ENSG00000102921	0.905212	0
ENSG00000214100	ENSG00000102934	0.941791	0
ENSG00000237517	ENSG00000102981	0.918063	0
ENSG00000214100	ENSG00000103089	0.950189	0
ENSG00000234655	ENSG00000103089	0.913899	0
ENSG00000231205	ENSG00000103194	0.908537	0
ENSG00000227372	ENSG00000103197	0.913306	0
ENSG00000240225	ENSG00000103769	0.906793	0
ENSG00000257267	ENSG00000103769	0.913886	0
ENSG00000240225	ENSG00000104064	0.913637	0
ENSG00000240225	ENSG00000104164	0.914104	0
ENSG00000229180	ENSG00000104365	0.912526	0
ENSG00000240225	ENSG00000104442	0.906596	0
ENSG00000215105	ENSG00000104643	0.900575	0
ENSG00000185638	ENSG00000104818	0.911857	0
ENSG00000188383	ENSG00000104818	0.922702	0
ENSG00000198555	ENSG00000104818	0.917668	0
ENSG00000214045	ENSG00000104818	0.905272	0
ENSG00000214330	ENSG00000104818	0.909014	0
ENSG00000217950	ENSG00000104818	0.960303	0
ENSG00000223611	ENSG00000104818	0.95175	0
ENSG00000223878	ENSG00000104818	0.942394	0
ENSG00000225293	ENSG00000104818	0.909352	0
ENSG00000225469	ENSG00000104818	0.912707	0
ENSG00000226020	ENSG00000104818	0.959856	0
ENSG00000229703	ENSG00000104818	0.970725	0
ENSG00000230265	ENSG00000104818	0.953247	0
ENSG00000231254	ENSG00000104818	0.935526	0
ENSG00000232765	ENSG00000104818	0.974116	0
ENSG00000232871	ENSG00000104818	0.947514	0
ENSG00000233217	ENSG00000104818	0.918488	0
ENSG00000233626	ENSG00000104818	0.936643	0
ENSG00000234713	ENSG00000104818	0.917871	0
ENSG00000237118	ENSG00000104818	0.914175	0
ENSG00000237961	ENSG00000104818	0.900739	0
ENSG00000242608	ENSG00000104818	0.925218	0
ENSG00000243981	ENSG00000104818	0.90496	0
ENSG00000248191	ENSG00000104818	0.946843	0
ENSG00000249149	ENSG00000104818	0.924031	0
ENSG00000250426	ENSG00000104818	0.924851	0
ENSG00000253781	ENSG00000104818	0.923814	0
ENSG00000254840	ENSG00000104818	0.917695	0
ENSG00000257823	ENSG00000104818	0.913114	0
ENSG00000257951	ENSG00000104818	0.903352	0
ENSG00000258320	ENSG00000104818	0.906439	0
ENSG00000258628	ENSG00000104818	0.930453	0
ENSG00000259156	ENSG00000104818	0.947249	0
ENSG00000259728	ENSG00000104818	0.939104	0
ENSG00000261127	ENSG00000104818	0.956678	0
ENSG00000261727	ENSG00000104818	0.931567	0
ENSG00000264359	ENSG00000104818	0.964405	0
ENSG00000267389	ENSG00000104818	0.9456	0
ENSG00000268336	ENSG00000104818	0.952496	0
ENSG00000270754	ENSG00000104818	0.949242	0
ENSG00000275130	ENSG00000104818	0.954339	0
ENSG00000275320	ENSG00000104818	0.918039	0
ENSG00000279062	ENSG00000104818	0.932482	0
ENSG00000169164	ENSG00000104826	0.952382	0
ENSG00000185638	ENSG00000104826	0.916239	0
ENSG00000198555	ENSG00000104826	0.919615	0
ENSG00000214330	ENSG00000104826	0.988516	0
ENSG00000215151	ENSG00000104826	0.97626	0
ENSG00000217950	ENSG00000104826	0.902078	0
ENSG00000223611	ENSG00000104826	0.918457	0
ENSG00000224625	ENSG00000104826	0.957842	0
ENSG00000224653	ENSG00000104826	0.928402	0
ENSG00000225244	ENSG00000104826	0.954769	0
ENSG00000225293	ENSG00000104826	0.988619	0
ENSG00000226020	ENSG00000104826	0.907902	0
ENSG00000228829	ENSG00000104826	0.941638	0
ENSG00000229703	ENSG00000104826	0.957698	0
ENSG00000229836	ENSG00000104826	0.941035	0
ENSG00000230265	ENSG00000104826	0.94855	0
ENSG00000232765	ENSG00000104826	0.934818	0
ENSG00000233626	ENSG00000104826	0.90969	0
ENSG00000234402	ENSG00000104826	0.949652	0
ENSG00000234442	ENSG00000104826	0.902104	0
ENSG00000234713	ENSG00000104826	0.962605	0
ENSG00000235827	ENSG00000104826	0.95511	0
ENSG00000237118	ENSG00000104826	0.926586	0
ENSG00000237510	ENSG00000104826	0.952322	0
ENSG00000242608	ENSG00000104826	0.971492	0
ENSG00000242850	ENSG00000104826	0.92326	0
ENSG00000248191	ENSG00000104826	0.939208	0
ENSG00000249149	ENSG00000104826	0.920441	0
ENSG00000251112	ENSG00000104826	0.973493	0
ENSG00000251297	ENSG00000104826	0.931454	0
ENSG00000253692	ENSG00000104826	0.933635	0
ENSG00000253781	ENSG00000104826	0.9131	0
ENSG00000257823	ENSG00000104826	0.939785	0
ENSG00000257951	ENSG00000104826	0.980271	0
ENSG00000259156	ENSG00000104826	0.916141	0
ENSG00000260357	ENSG00000104826	0.936343	0
ENSG00000260584	ENSG00000104826	0.90123	0
ENSG00000261127	ENSG00000104826	0.926586	0
ENSG00000264359	ENSG00000104826	0.939694	0
ENSG00000267389	ENSG00000104826	0.930891	0
ENSG00000268336	ENSG00000104826	0.927752	0
ENSG00000269009	ENSG00000104826	0.93433	0
ENSG00000270754	ENSG00000104826	0.968444	0
ENSG00000271286	ENSG00000104826	0.92099	0
ENSG00000275130	ENSG00000104826	0.944414	0
ENSG00000279062	ENSG00000104826	0.943099	0
ENSG00000279864	ENSG00000104826	0.964453	0
ENSG00000205361	ENSG00000104918	0.923081	0
ENSG00000260549	ENSG00000104918	0.921519	0
ENSG00000268758	ENSG00000104918	0.920735	0
ENSG00000284690	ENSG00000104918	0.913363	0
ENSG00000169164	ENSG00000104953	0.907151	0
ENSG00000215151	ENSG00000104953	0.906416	0
ENSG00000225293	ENSG00000104953	0.906481	0
ENSG00000234713	ENSG00000104953	0.907552	0
ENSG00000237510	ENSG00000104953	0.911548	0
ENSG00000251112	ENSG00000104953	0.905305	0
ENSG00000251297	ENSG00000104953	0.9134	0
ENSG00000269009	ENSG00000104953	0.902143	0
ENSG00000170858	ENSG00000104974	0.901347	0
ENSG00000260549	ENSG00000104974	0.907506	0
ENSG00000268758	ENSG00000104974	0.936425	0
ENSG00000276758	ENSG00000104974	0.923952	0
ENSG00000227372	ENSG00000105127	0.915329	0
ENSG00000276758	ENSG00000105246	0.906291	0
ENSG00000275130	ENSG00000105261	0.905175	0
ENSG00000205361	ENSG00000105352	0.911961	0
ENSG00000268758	ENSG00000105352	0.907038	0
ENSG00000284690	ENSG00000105352	0.944138	0
ENSG00000268758	ENSG00000105383	0.912153	0
ENSG00000240602	ENSG00000105398	0.920462	0
ENSG00000182814	ENSG00000105428	0.921442	0
ENSG00000186163	ENSG00000105428	0.912056	0
ENSG00000187812	ENSG00000105428	0.915697	0
ENSG00000196115	ENSG00000105428	0.914845	0
ENSG00000197475	ENSG00000105428	0.908842	0
ENSG00000204662	ENSG00000105428	0.916786	0
ENSG00000204663	ENSG00000105428	0.910726	0
ENSG00000215296	ENSG00000105428	0.905225	0
ENSG00000227802	ENSG00000105428	0.916528	0
ENSG00000230927	ENSG00000105428	0.907647	0
ENSG00000234667	ENSG00000105428	0.92402	0
ENSG00000235156	ENSG00000105428	0.904964	0
ENSG00000249467	ENSG00000105428	0.904233	0
ENSG00000257408	ENSG00000105428	0.905388	0
ENSG00000266433	ENSG00000105428	0.919987	0
ENSG00000267591	ENSG00000105428	0.917605	0
ENSG00000271968	ENSG00000105428	0.916535	0
ENSG00000283601	ENSG00000105428	0.914647	0
ENSG00000182814	ENSG00000105549	0.935234	0
ENSG00000186163	ENSG00000105549	0.939924	0
ENSG00000187812	ENSG00000105549	0.93808	0
ENSG00000196115	ENSG00000105549	0.943525	0
ENSG00000197475	ENSG00000105549	0.940438	0
ENSG00000204662	ENSG00000105549	0.937776	0
ENSG00000204663	ENSG00000105549	0.931292	0
ENSG00000213946	ENSG00000105549	0.914564	0
ENSG00000215296	ENSG00000105549	0.925827	0
ENSG00000226034	ENSG00000105549	0.904781	0
ENSG00000227238	ENSG00000105549	0.911804	0
ENSG00000227802	ENSG00000105549	0.939409	0
ENSG00000230927	ENSG00000105549	0.937309	0
ENSG00000234667	ENSG00000105549	0.922526	0
ENSG00000235156	ENSG00000105549	0.931413	0
ENSG00000236764	ENSG00000105549	0.903502	0
ENSG00000237964	ENSG00000105549	0.921541	0
ENSG00000238081	ENSG00000105549	0.929934	0
ENSG00000249467	ENSG00000105549	0.928054	0
ENSG00000251212	ENSG00000105549	0.912331	0
ENSG00000251385	ENSG00000105549	0.927114	0
ENSG00000251545	ENSG00000105549	0.91788	0
ENSG00000257408	ENSG00000105549	0.931934	0
ENSG00000266433	ENSG00000105549	0.93224	0
ENSG00000267591	ENSG00000105549	0.936177	0
ENSG00000270307	ENSG00000105549	0.900059	0
ENSG00000271968	ENSG00000105549	0.941556	0
ENSG00000283601	ENSG00000105549	0.934721	0
ENSG00000153923	ENSG00000105679	0.902252	0
ENSG00000182814	ENSG00000105679	0.985679	0
ENSG00000186163	ENSG00000105679	0.974104	0
ENSG00000187812	ENSG00000105679	0.981851	0
ENSG00000196115	ENSG00000105679	0.985584	0
ENSG00000197475	ENSG00000105679	0.980851	0
ENSG00000204662	ENSG00000105679	0.986702	0
ENSG00000204663	ENSG00000105679	0.993916	0
ENSG00000213946	ENSG00000105679	0.947591	0
ENSG00000215296	ENSG00000105679	0.98181	0
ENSG00000215546	ENSG00000105679	0.936151	0
ENSG00000226034	ENSG00000105679	0.925047	0
ENSG00000226807	ENSG00000105679	0.920335	0
ENSG00000227238	ENSG00000105679	0.944823	0
ENSG00000227348	ENSG00000105679	0.913768	0
ENSG00000227802	ENSG00000105679	0.982783	0
ENSG00000228259	ENSG00000105679	0.928946	0
ENSG00000230927	ENSG00000105679	0.972197	0
ENSG00000234667	ENSG00000105679	0.971423	0
ENSG00000235156	ENSG00000105679	0.972937	0
ENSG00000236692	ENSG00000105679	0.911597	0
ENSG00000236764	ENSG00000105679	0.930997	0
ENSG00000237964	ENSG00000105679	0.957543	0
ENSG00000238081	ENSG00000105679	0.963869	0
ENSG00000249467	ENSG00000105679	0.961997	0
ENSG00000251212	ENSG00000105679	0.94563	0
ENSG00000251385	ENSG00000105679	0.959439	0
ENSG00000251545	ENSG00000105679	0.939411	0
ENSG00000257408	ENSG00000105679	0.971855	0
ENSG00000259100	ENSG00000105679	0.910483	0
ENSG00000264168	ENSG00000105679	0.931215	0
ENSG00000266433	ENSG00000105679	0.986187	0
ENSG00000267591	ENSG00000105679	0.991778	0
ENSG00000270307	ENSG00000105679	0.94241	0
ENSG00000271968	ENSG00000105679	0.983118	0
ENSG00000283601	ENSG00000105679	0.987718	0
ENSG00000214100	ENSG00000105695	0.943629	0
ENSG00000215452	ENSG00000105711	0.906469	0
ENSG00000229644	ENSG00000105835	0.935472	0
ENSG00000240935	ENSG00000105852	0.906128	0
ENSG00000240225	ENSG00000105879	0.902532	0
ENSG00000250517	ENSG00000106013	0.901321	0
ENSG00000259010	ENSG00000106013	0.950952	0
ENSG00000214313	ENSG00000106258	0.923917	0
ENSG00000225418	ENSG00000106258	0.92061	0
ENSG00000236136	ENSG00000106258	0.902301	0
ENSG00000214837	ENSG00000106302	0.91024	0
ENSG00000224458	ENSG00000106302	0.906098	0
ENSG00000226521	ENSG00000106302	0.915536	0
ENSG00000227790	ENSG00000106302	0.903697	0
ENSG00000237872	ENSG00000106302	0.901478	0
ENSG00000253326	ENSG00000106302	0.90279	0
ENSG00000261239	ENSG00000106302	0.929177	0
ENSG00000268535	ENSG00000106302	0.932486	0
ENSG00000240225	ENSG00000106346	0.911149	0
ENSG00000169164	ENSG00000106410	0.976175	0
ENSG00000198555	ENSG00000106410	0.920563	0
ENSG00000200058	ENSG00000106410	0.930916	0
ENSG00000214330	ENSG00000106410	0.985712	0
ENSG00000215151	ENSG00000106410	0.999337	0
ENSG00000224625	ENSG00000106410	0.979747	0
ENSG00000224653	ENSG00000106410	0.920748	0
ENSG00000225244	ENSG00000106410	0.974232	0
ENSG00000225293	ENSG00000106410	0.98809	0
ENSG00000228829	ENSG00000106410	0.970734	0
ENSG00000229703	ENSG00000106410	0.921747	0
ENSG00000229836	ENSG00000106410	0.917408	0
ENSG00000230265	ENSG00000106410	0.92329	0
ENSG00000234270	ENSG00000106410	0.91993	0
ENSG00000234402	ENSG00000106410	0.937379	0
ENSG00000234442	ENSG00000106410	0.942539	0
ENSG00000234713	ENSG00000106410	0.974002	0
ENSG00000235827	ENSG00000106410	0.957659	0
ENSG00000237118	ENSG00000106410	0.907489	0
ENSG00000237510	ENSG00000106410	0.974739	0
ENSG00000242608	ENSG00000106410	0.975928	0
ENSG00000242850	ENSG00000106410	0.908897	0
ENSG00000248191	ENSG00000106410	0.90399	0
ENSG00000251112	ENSG00000106410	0.99243	0
ENSG00000251297	ENSG00000106410	0.93654	0
ENSG00000253692	ENSG00000106410	0.968934	0
ENSG00000257016	ENSG00000106410	0.900269	0
ENSG00000257823	ENSG00000106410	0.955098	0
ENSG00000257951	ENSG00000106410	0.978949	0
ENSG00000259156	ENSG00000106410	0.910044	0
ENSG00000260357	ENSG00000106410	0.981869	0
ENSG00000260584	ENSG00000106410	0.922295	0
ENSG00000261127	ENSG00000106410	0.905611	0
ENSG00000264359	ENSG00000106410	0.90086	0
ENSG00000268336	ENSG00000106410	0.911757	0
ENSG00000269009	ENSG00000106410	0.951648	0
ENSG00000270754	ENSG00000106410	0.941263	0
ENSG00000271286	ENSG00000106410	0.958184	0
ENSG00000274748	ENSG00000106410	0.909256	0
ENSG00000275130	ENSG00000106410	0.912136	0
ENSG00000276822	ENSG00000106410	0.919526	0
ENSG00000276832	ENSG00000106410	0.902301	0
ENSG00000279062	ENSG00000106410	0.910492	0
ENSG00000279864	ENSG00000106410	0.966195	0
ENSG00000257267	ENSG00000106443	0.917254	0
ENSG00000240225	ENSG00000106723	0.924395	0
ENSG00000257267	ENSG00000106723	0.906684	0
ENSG00000283366	ENSG00000106772	0.904247	0
ENSG00000214100	ENSG00000107317	0.904358	0
ENSG00000231205	ENSG00000107341	0.900665	0
ENSG00000240225	ENSG00000107854	0.903554	0
ENSG00000234655	ENSG00000107902	0.910056	0
ENSG00000239883	ENSG00000108021	0.903486	0
ENSG00000240225	ENSG00000108094	0.93229	0
ENSG00000257267	ENSG00000108510	0.90427	0
ENSG00000248124	ENSG00000108848	0.914788	0
ENSG00000240225	ENSG00000108854	0.913008	0
ENSG00000257267	ENSG00000108854	0.901503	0
ENSG00000214313	ENSG00000109511	0.928041	0
ENSG00000225418	ENSG00000109511	0.904107	0
ENSG00000236136	ENSG00000109511	0.916193	0
ENSG00000251074	ENSG00000109511	0.933445	0
ENSG00000265460	ENSG00000109684	0.950412	0
ENSG00000257511	ENSG00000109920	0.90257	0
ENSG00000215452	ENSG00000109943	0.93633	0
ENSG00000254944	ENSG00000109944	0.927398	0
ENSG00000240225	ENSG00000110066	0.92196	0
ENSG00000267640	ENSG00000110066	0.9027	0
ENSG00000276758	ENSG00000110079	0.913886	0
ENSG00000276160	ENSG00000110203	0.901571	0
ENSG00000215105	ENSG00000110218	0.902228	0
ENSG00000214313	ENSG00000110243	0.916359	0
ENSG00000225418	ENSG00000110243	0.903974	0
ENSG00000170858	ENSG00000110244	0.952606	0
ENSG00000205361	ENSG00000110244	0.964898	0
ENSG00000237398	ENSG00000110244	0.912319	0
ENSG00000260549	ENSG00000110244	0.950969	0
ENSG00000268758	ENSG00000110244	0.942099	0
ENSG00000276758	ENSG00000110244	0.978091	0
ENSG00000203761	ENSG00000110274	0.906727	0
ENSG00000229180	ENSG00000110274	0.911874	0
ENSG00000240225	ENSG00000110367	0.93917	0
ENSG00000257267	ENSG00000110367	0.922471	0
ENSG00000227372	ENSG00000110583	0.930576	0
ENSG00000234367	ENSG00000110680	0.948804	0
ENSG00000263935	ENSG00000110723	0.905298	0
ENSG00000272779	ENSG00000110851	0.917643	0
ENSG00000165178	ENSG00000110852	0.925322	0
ENSG00000182487	ENSG00000110852	0.908995	0
ENSG00000267640	ENSG00000110925	0.902938	0
ENSG00000237517	ENSG00000110931	0.926771	0
ENSG00000118976	ENSG00000110944	0.901392	0
ENSG00000121388	ENSG00000110944	0.910499	0
ENSG00000213232	ENSG00000110944	0.939107	0
ENSG00000224458	ENSG00000110944	0.901024	0
ENSG00000233217	ENSG00000110944	0.905321	0
ENSG00000235438	ENSG00000110944	0.92477	0
ENSG00000236438	ENSG00000110944	0.929774	0
ENSG00000243981	ENSG00000110944	0.939541	0
ENSG00000253326	ENSG00000110944	0.924987	0
ENSG00000254840	ENSG00000110944	0.93837	0
ENSG00000256625	ENSG00000110944	0.918974	0
ENSG00000259728	ENSG00000110944	0.934861	0
ENSG00000261239	ENSG00000110944	0.936624	0
ENSG00000268100	ENSG00000110944	0.910856	0
ENSG00000272281	ENSG00000110944	0.938795	0
ENSG00000279924	ENSG00000110944	0.902084	0
ENSG00000253483	ENSG00000111339	0.907965	0
ENSG00000267679	ENSG00000111339	0.901098	0
ENSG00000265460	ENSG00000111424	0.915796	0
ENSG00000240225	ENSG00000111530	0.900952	0
ENSG00000257267	ENSG00000111530	0.917244	0
ENSG00000214189	ENSG00000111581	0.903873	0
ENSG00000214796	ENSG00000111602	0.903584	0
ENSG00000271524	ENSG00000111704	0.914262	0
ENSG00000274052	ENSG00000111704	0.901931	0
ENSG00000151631	ENSG00000111713	0.900109	0
ENSG00000214313	ENSG00000111713	0.9359	0
ENSG00000225418	ENSG00000111713	0.914396	0
ENSG00000251074	ENSG00000111713	0.918231	0
ENSG00000204650	ENSG00000111731	0.917191	0
ENSG00000187953	ENSG00000111752	0.923552	0
ENSG00000257267	ENSG00000111785	0.90074	0
ENSG00000124549	ENSG00000111817	0.925127	0
ENSG00000215811	ENSG00000112077	0.907145	0
ENSG00000253483	ENSG00000112077	0.938614	0
ENSG00000267679	ENSG00000112077	0.933692	0
ENSG00000165178	ENSG00000112096	0.936613	0
ENSG00000182487	ENSG00000112096	0.932235	0
ENSG00000253483	ENSG00000112195	0.902113	0
ENSG00000217950	ENSG00000112273	0.904877	0
ENSG00000219240	ENSG00000112273	0.912719	0
ENSG00000224458	ENSG00000112273	0.928149	0
ENSG00000225868	ENSG00000112273	0.904874	0
ENSG00000228966	ENSG00000112273	0.925287	0
ENSG00000230157	ENSG00000112273	0.906765	0
ENSG00000232871	ENSG00000112273	0.927054	0
ENSG00000233217	ENSG00000112273	0.900985	0
ENSG00000235438	ENSG00000112273	0.913099	0
ENSG00000243981	ENSG00000112273	0.900092	0
ENSG00000253326	ENSG00000112273	0.942631	0
ENSG00000254840	ENSG00000112273	0.952036	0
ENSG00000255042	ENSG00000112273	0.925118	0
ENSG00000255425	ENSG00000112273	0.910756	0
ENSG00000261239	ENSG00000112273	0.920029	0
ENSG00000272281	ENSG00000112273	0.912083	0
ENSG00000240225	ENSG00000112308	0.90456	0
ENSG00000283366	ENSG00000112379	0.910131	0
ENSG00000240225	ENSG00000112584	0.907605	0
ENSG00000227372	ENSG00000112855	0.91399	0
ENSG00000227372	ENSG00000112941	0.903684	0
ENSG00000265460	ENSG00000113073	0.94058	0
ENSG00000176654	ENSG00000113302	0.934631	0
ENSG00000219926	ENSG00000113302	0.92296	0
ENSG00000232383	ENSG00000113302	0.931627	0
ENSG00000243323	ENSG00000113302	0.908085	0
ENSG00000268535	ENSG00000113302	0.908935	0
ENSG00000271524	ENSG00000113302	0.945142	0
ENSG00000274052	ENSG00000113302	0.943627	0
ENSG00000240225	ENSG00000113360	0.917115	0
ENSG00000257267	ENSG00000113360	0.900199	0
ENSG00000272779	ENSG00000113360	0.911985	0
ENSG00000240225	ENSG00000113456	0.929451	0
ENSG00000253525	ENSG00000113600	0.908845	0
ENSG00000228409	ENSG00000113649	0.905914	0
ENSG00000214822	ENSG00000113722	0.937231	0
ENSG00000214837	ENSG00000113722	0.906025	0
ENSG00000219240	ENSG00000113722	0.90548	0
ENSG00000219926	ENSG00000113722	0.907075	0
ENSG00000224458	ENSG00000113722	0.900627	0
ENSG00000227154	ENSG00000113722	0.914801	0
ENSG00000228966	ENSG00000113722	0.904732	0
ENSG00000233437	ENSG00000113722	0.919578	0
ENSG00000253326	ENSG00000113722	0.96598	0
ENSG00000254840	ENSG00000113722	0.90998	0
ENSG00000261239	ENSG00000113722	0.913512	0
ENSG00000283047	ENSG00000113722	0.90977	0
ENSG00000249948	ENSG00000113790	0.935165	0
ENSG00000240225	ENSG00000114062	0.923796	0
ENSG00000257267	ENSG00000114062	0.914012	0
ENSG00000118976	ENSG00000114487	0.936596	0
ENSG00000121388	ENSG00000114487	0.923638	0
ENSG00000179766	ENSG00000114487	0.926429	0
ENSG00000181355	ENSG00000114487	0.959114	0
ENSG00000198414	ENSG00000114487	0.922219	0
ENSG00000213232	ENSG00000114487	0.940554	0
ENSG00000214837	ENSG00000114487	0.904672	0
ENSG00000214992	ENSG00000114487	0.955193	0
ENSG00000224273	ENSG00000114487	0.909266	0
ENSG00000225868	ENSG00000114487	0.943964	0
ENSG00000226521	ENSG00000114487	0.90363	0
ENSG00000228211	ENSG00000114487	0.908131	0
ENSG00000231512	ENSG00000114487	0.904463	0
ENSG00000235438	ENSG00000114487	0.962756	0
ENSG00000235592	ENSG00000114487	0.909774	0
ENSG00000236504	ENSG00000114487	0.922519	0
ENSG00000237636	ENSG00000114487	0.907484	0
ENSG00000243981	ENSG00000114487	0.918041	0
ENSG00000244471	ENSG00000114487	0.939678	0
ENSG00000248472	ENSG00000114487	0.90749	0
ENSG00000254840	ENSG00000114487	0.912984	0
ENSG00000255042	ENSG00000114487	0.910696	0
ENSG00000256625	ENSG00000114487	0.91605	0
ENSG00000259897	ENSG00000114487	0.903273	0
ENSG00000268100	ENSG00000114487	0.927587	0
ENSG00000269681	ENSG00000114487	0.91176	0
ENSG00000272281	ENSG00000114487	0.933172	0
ENSG00000276520	ENSG00000114487	0.903708	0
ENSG00000278531	ENSG00000114487	0.926249	0
ENSG00000282924	ENSG00000114487	0.904975	0
ENSG00000282968	ENSG00000114487	0.903942	0
ENSG00000240225	ENSG00000114503	0.909345	0
ENSG00000240225	ENSG00000114742	0.927918	0
ENSG00000240935	ENSG00000114771	0.926964	0
ENSG00000205361	ENSG00000115009	0.901081	0
ENSG00000133624	ENSG00000115042	0.912281	0
ENSG00000197421	ENSG00000115221	0.944927	0
ENSG00000276160	ENSG00000115221	0.945622	0
ENSG00000240225	ENSG00000115421	0.938693	0
ENSG00000240225	ENSG00000115464	0.909861	0
ENSG00000170858	ENSG00000115590	0.948174	0
ENSG00000205361	ENSG00000115590	0.931213	0
ENSG00000237398	ENSG00000115590	0.919915	0
ENSG00000260549	ENSG00000115590	0.933409	0
ENSG00000268758	ENSG00000115590	0.934241	0
ENSG00000276758	ENSG00000115590	0.973941	0
ENSG00000284690	ENSG00000115590	0.943323	0
ENSG00000176654	ENSG00000115596	0.907173	0
ENSG00000188831	ENSG00000115596	0.900496	0
ENSG00000232383	ENSG00000115596	0.910678	0
ENSG00000240225	ENSG00000115827	0.91616	0
ENSG00000240225	ENSG00000115904	0.90616	0
ENSG00000257267	ENSG00000115904	0.905552	0
ENSG00000240225	ENSG00000115966	0.919558	0
ENSG00000257267	ENSG00000115966	0.921153	0
ENSG00000265460	ENSG00000116039	0.929504	0
ENSG00000235217	ENSG00000116128	0.907739	0
ENSG00000228409	ENSG00000116560	0.914418	0
ENSG00000269837	ENSG00000116560	0.913977	0
ENSG00000239883	ENSG00000116580	0.903949	0
ENSG00000240225	ENSG00000116698	0.906282	0
ENSG00000165178	ENSG00000116701	0.941527	0
ENSG00000256667	ENSG00000116754	0.937695	0
ENSG00000225418	ENSG00000117281	0.909639	0
ENSG00000236136	ENSG00000117281	0.920237	0
ENSG00000227372	ENSG00000117360	0.901315	0
ENSG00000257267	ENSG00000117505	0.901895	0
ENSG00000239883	ENSG00000117523	0.914646	0
ENSG00000240935	ENSG00000117601	0.937896	0
ENSG00000118976	ENSG00000118156	0.912518	0
ENSG00000121388	ENSG00000118156	0.93612	0
ENSG00000213232	ENSG00000118156	0.913504	0
ENSG00000214132	ENSG00000118156	0.905702	0
ENSG00000217950	ENSG00000118156	0.900289	0
ENSG00000219294	ENSG00000118156	0.917691	0
ENSG00000223611	ENSG00000118156	0.944301	0
ENSG00000223731	ENSG00000118156	0.91457	0
ENSG00000225469	ENSG00000118156	0.908527	0
ENSG00000226020	ENSG00000118156	0.917956	0
ENSG00000229703	ENSG00000118156	0.910946	0
ENSG00000230265	ENSG00000118156	0.912828	0
ENSG00000232765	ENSG00000118156	0.930851	0
ENSG00000232871	ENSG00000118156	0.903758	0
ENSG00000233217	ENSG00000118156	0.907833	0
ENSG00000234629	ENSG00000118156	0.913285	0
ENSG00000235438	ENSG00000118156	0.900016	0
ENSG00000237961	ENSG00000118156	0.918138	0
ENSG00000239649	ENSG00000118156	0.900303	0
ENSG00000243981	ENSG00000118156	0.919291	0
ENSG00000248191	ENSG00000118156	0.914248	0
ENSG00000250426	ENSG00000118156	0.929863	0
ENSG00000253781	ENSG00000118156	0.922243	0
ENSG00000255293	ENSG00000118156	0.930344	0
ENSG00000256625	ENSG00000118156	0.909703	0
ENSG00000259728	ENSG00000118156	0.944088	0
ENSG00000259897	ENSG00000118156	0.904531	0
ENSG00000264359	ENSG00000118156	0.918489	0
ENSG00000267389	ENSG00000118156	0.909507	0
ENSG00000268100	ENSG00000118156	0.925427	0
ENSG00000274499	ENSG00000118156	0.914181	0
ENSG00000275130	ENSG00000118156	0.928157	0
ENSG00000279062	ENSG00000118156	0.919193	0
ENSG00000237517	ENSG00000118160	0.917677	0
ENSG00000215105	ENSG00000118200	0.933093	0
ENSG00000153923	ENSG00000118245	0.917774	0
ENSG00000182814	ENSG00000118245	0.989256	0
ENSG00000186163	ENSG00000118245	0.985045	0
ENSG00000187812	ENSG00000118245	0.987436	0
ENSG00000196115	ENSG00000118245	0.992493	0
ENSG00000197475	ENSG00000118245	0.988606	0
ENSG00000204662	ENSG00000118245	0.991341	0
ENSG00000204663	ENSG00000118245	0.98935	0
ENSG00000213946	ENSG00000118245	0.958503	0
ENSG00000215296	ENSG00000118245	0.981609	0
ENSG00000215546	ENSG00000118245	0.950427	0
ENSG00000226034	ENSG00000118245	0.945199	0
ENSG00000227238	ENSG00000118245	0.9597	0
ENSG00000227348	ENSG00000118245	0.933527	0
ENSG00000227802	ENSG00000118245	0.992959	0
ENSG00000228259	ENSG00000118245	0.92443	0
ENSG00000230927	ENSG00000118245	0.980078	0
ENSG00000234667	ENSG00000118245	0.975213	0
ENSG00000235156	ENSG00000118245	0.984808	0
ENSG00000236692	ENSG00000118245	0.925893	0
ENSG00000236764	ENSG00000118245	0.942882	0
ENSG00000237964	ENSG00000118245	0.969978	0
ENSG00000238081	ENSG00000118245	0.972824	0
ENSG00000249467	ENSG00000118245	0.979171	0
ENSG00000251212	ENSG00000118245	0.960114	0
ENSG00000251385	ENSG00000118245	0.976725	0
ENSG00000251545	ENSG00000118245	0.944799	0
ENSG00000257408	ENSG00000118245	0.982821	0
ENSG00000259100	ENSG00000118245	0.927459	0
ENSG00000264168	ENSG00000118245	0.942453	0
ENSG00000266433	ENSG00000118245	0.987618	0
ENSG00000267591	ENSG00000118245	0.991826	0
ENSG00000270307	ENSG00000118245	0.953547	0
ENSG00000271968	ENSG00000118245	0.990063	0
ENSG00000283601	ENSG00000118245	0.988387	0
ENSG00000240225	ENSG00000118260	0.900406	0
ENSG00000257267	ENSG00000118260	0.923935	0
ENSG00000259010	ENSG00000118434	0.930492	0
ENSG00000240935	ENSG00000118514	0.905081	0
ENSG00000249948	ENSG00000118514	0.936829	0
ENSG00000240225	ENSG00000118620	0.917609	0
ENSG00000231205	ENSG00000119335	0.926336	0
ENSG00000240225	ENSG00000119402	0.918859	0
ENSG00000257267	ENSG00000119446	0.91117	0
ENSG00000217950	ENSG00000120210	0.93702	0
ENSG00000232871	ENSG00000120210	0.914582	0
ENSG00000258628	ENSG00000120210	0.907891	0
ENSG00000259156	ENSG00000120210	0.909015	0
ENSG00000268336	ENSG00000120210	0.907671	0
ENSG00000118976	ENSG00000120498	0.952687	0
ENSG00000121388	ENSG00000120498	0.961179	0
ENSG00000169325	ENSG00000120498	0.902945	0
ENSG00000179766	ENSG00000120498	0.93351	0
ENSG00000181355	ENSG00000120498	0.912963	0
ENSG00000185037	ENSG00000120498	0.942795	0
ENSG00000198414	ENSG00000120498	0.922963	0
ENSG00000213232	ENSG00000120498	0.971372	0
ENSG00000214281	ENSG00000120498	0.932095	0
ENSG00000214992	ENSG00000120498	0.957638	0
ENSG00000223731	ENSG00000120498	0.905228	0
ENSG00000224273	ENSG00000120498	0.916954	0
ENSG00000225868	ENSG00000120498	0.926365	0
ENSG00000228757	ENSG00000120498	0.908533	0
ENSG00000230399	ENSG00000120498	0.951984	0
ENSG00000232944	ENSG00000120498	0.906038	0
ENSG00000233217	ENSG00000120498	0.901798	0
ENSG00000235438	ENSG00000120498	0.960253	0
ENSG00000235592	ENSG00000120498	0.956114	0
ENSG00000237636	ENSG00000120498	0.952892	0
ENSG00000237961	ENSG00000120498	0.910545	0
ENSG00000242911	ENSG00000120498	0.902875	0
ENSG00000243981	ENSG00000120498	0.931929	0
ENSG00000244471	ENSG00000120498	0.966384	0
ENSG00000248822	ENSG00000120498	0.933836	0
ENSG00000254840	ENSG00000120498	0.910719	0
ENSG00000255293	ENSG00000120498	0.90326	0
ENSG00000256625	ENSG00000120498	0.936263	0
ENSG00000259728	ENSG00000120498	0.940506	0
ENSG00000259897	ENSG00000120498	0.917764	0
ENSG00000261239	ENSG00000120498	0.912524	0
ENSG00000268100	ENSG00000120498	0.954544	0
ENSG00000268541	ENSG00000120498	0.918225	0
ENSG00000269681	ENSG00000120498	0.906283	0
ENSG00000270904	ENSG00000120498	0.9194	0
ENSG00000272281	ENSG00000120498	0.950846	0
ENSG00000278531	ENSG00000120498	0.915994	0
ENSG00000240225	ENSG00000120616	0.932651	0
ENSG00000237517	ENSG00000120645	0.931336	0
ENSG00000231205	ENSG00000120647	0.905758	0
ENSG00000240225	ENSG00000120784	0.90254	0
ENSG00000179766	ENSG00000121101	0.921761	0
ENSG00000181355	ENSG00000121101	0.94146	0
ENSG00000185037	ENSG00000121101	0.90394	0
ENSG00000198414	ENSG00000121101	0.909321	0
ENSG00000213232	ENSG00000121101	0.930619	0
ENSG00000214553	ENSG00000121101	0.918082	0
ENSG00000214617	ENSG00000121101	0.926797	0
ENSG00000214837	ENSG00000121101	0.943182	0
ENSG00000214992	ENSG00000121101	0.909851	0
ENSG00000224458	ENSG00000121101	0.910498	0
ENSG00000225868	ENSG00000121101	0.962277	0
ENSG00000226521	ENSG00000121101	0.949137	0
ENSG00000228211	ENSG00000121101	0.910948	0
ENSG00000228966	ENSG00000121101	0.906097	0
ENSG00000235438	ENSG00000121101	0.94705	0
ENSG00000236504	ENSG00000121101	0.926651	0
ENSG00000244471	ENSG00000121101	0.908895	0
ENSG00000253326	ENSG00000121101	0.921461	0
ENSG00000254840	ENSG00000121101	0.938792	0
ENSG00000255042	ENSG00000121101	0.937627	0
ENSG00000258732	ENSG00000121101	0.902425	0
ENSG00000261239	ENSG00000121101	0.932202	0
ENSG00000266117	ENSG00000121101	0.937464	0
ENSG00000272281	ENSG00000121101	0.928289	0
ENSG00000278531	ENSG00000121101	0.934245	0
ENSG00000282968	ENSG00000121101	0.935627	0
ENSG00000235647	ENSG00000121454	0.903066	0
ENSG00000270578	ENSG00000122025	0.904062	0
ENSG00000080947	ENSG00000122085	0.900974	0
ENSG00000203761	ENSG00000122085	0.90243	0
ENSG00000204650	ENSG00000122085	0.911658	0
ENSG00000214765	ENSG00000122085	0.903373	0
ENSG00000182814	ENSG00000122304	0.974198	0
ENSG00000186163	ENSG00000122304	0.957177	0
ENSG00000187812	ENSG00000122304	0.967388	0
ENSG00000196115	ENSG00000122304	0.97275	0
ENSG00000197475	ENSG00000122304	0.966788	0
ENSG00000204662	ENSG00000122304	0.972119	0
ENSG00000204663	ENSG00000122304	0.988778	0
ENSG00000213946	ENSG00000122304	0.929392	0
ENSG00000215296	ENSG00000122304	0.980532	0
ENSG00000215546	ENSG00000122304	0.917605	0
ENSG00000226034	ENSG00000122304	0.908865	0
ENSG00000226807	ENSG00000122304	0.925304	0
ENSG00000227238	ENSG00000122304	0.926654	0
ENSG00000227802	ENSG00000122304	0.970291	0
ENSG00000228259	ENSG00000122304	0.920547	0
ENSG00000230927	ENSG00000122304	0.955688	0
ENSG00000234667	ENSG00000122304	0.957821	0
ENSG00000235156	ENSG00000122304	0.959604	0
ENSG00000236764	ENSG00000122304	0.918979	0
ENSG00000237964	ENSG00000122304	0.945544	0
ENSG00000238081	ENSG00000122304	0.949328	0
ENSG00000249467	ENSG00000122304	0.949217	0
ENSG00000251212	ENSG00000122304	0.928462	0
ENSG00000251385	ENSG00000122304	0.942692	0
ENSG00000251545	ENSG00000122304	0.922312	0
ENSG00000257408	ENSG00000122304	0.95409	0
ENSG00000264168	ENSG00000122304	0.914476	0
ENSG00000266433	ENSG00000122304	0.973347	0
ENSG00000267591	ENSG00000122304	0.980131	0
ENSG00000270307	ENSG00000122304	0.928482	0
ENSG00000271968	ENSG00000122304	0.979555	0
ENSG00000283601	ENSG00000122304	0.977673	0
ENSG00000256557	ENSG00000122375	0.909069	0
ENSG00000256667	ENSG00000122435	0.917496	0
ENSG00000240225	ENSG00000122482	0.913171	0
ENSG00000257267	ENSG00000122482	0.927728	0
ENSG00000272779	ENSG00000122512	0.919334	0
ENSG00000231827	ENSG00000122859	0.963134	0
ENSG00000153923	ENSG00000123171	0.91132	0
ENSG00000182814	ENSG00000123171	0.988945	0
ENSG00000186163	ENSG00000123171	0.980481	0
ENSG00000187812	ENSG00000123171	0.98694	0
ENSG00000196115	ENSG00000123171	0.990211	0
ENSG00000197475	ENSG00000123171	0.98626	0
ENSG00000204547	ENSG00000123171	0.90046	0
ENSG00000204662	ENSG00000123171	0.991774	0
ENSG00000204663	ENSG00000123171	0.993178	0
ENSG00000213946	ENSG00000123171	0.954475	0
ENSG00000215296	ENSG00000123171	0.981982	0
ENSG00000215546	ENSG00000123171	0.944387	0
ENSG00000226034	ENSG00000123171	0.935217	0
ENSG00000226807	ENSG00000123171	0.91202	0
ENSG00000227238	ENSG00000123171	0.953495	0
ENSG00000227348	ENSG00000123171	0.923308	0
ENSG00000227802	ENSG00000123171	0.989001	0
ENSG00000228259	ENSG00000123171	0.924645	0
ENSG00000230927	ENSG00000123171	0.977083	0
ENSG00000234667	ENSG00000123171	0.975889	0
ENSG00000235156	ENSG00000123171	0.979545	0
ENSG00000236692	ENSG00000123171	0.918782	0
ENSG00000236764	ENSG00000123171	0.936623	0
ENSG00000237964	ENSG00000123171	0.963603	0
ENSG00000238081	ENSG00000123171	0.968936	0
ENSG00000249467	ENSG00000123171	0.969923	0
ENSG00000251212	ENSG00000123171	0.952969	0
ENSG00000251385	ENSG00000123171	0.968523	0
ENSG00000251545	ENSG00000123171	0.942135	0
ENSG00000257408	ENSG00000123171	0.978339	0
ENSG00000259100	ENSG00000123171	0.920244	0
ENSG00000264168	ENSG00000123171	0.93795	0
ENSG00000266433	ENSG00000123171	0.988943	0
ENSG00000267591	ENSG00000123171	0.993941	0
ENSG00000270307	ENSG00000123171	0.950315	0
ENSG00000271968	ENSG00000123171	0.985419	0
ENSG00000283601	ENSG00000123171	0.991017	0
ENSG00000257267	ENSG00000123200	0.90898	0
ENSG00000240225	ENSG00000123352	0.900367	0
ENSG00000217950	ENSG00000123364	0.920662	0
ENSG00000232871	ENSG00000123364	0.918258	0
ENSG00000248822	ENSG00000123364	0.900553	0
ENSG00000258628	ENSG00000123364	0.907721	0
ENSG00000259156	ENSG00000123364	0.920747	0
ENSG00000268336	ENSG00000123364	0.903059	0
ENSG00000243064	ENSG00000123405	0.918308	0
ENSG00000214100	ENSG00000123560	0.916323	0
ENSG00000224458	ENSG00000123576	0.900443	0
ENSG00000254840	ENSG00000123576	0.904036	0
ENSG00000255042	ENSG00000123576	0.908216	0
ENSG00000239883	ENSG00000123607	0.907696	0
ENSG00000118976	ENSG00000124092	0.930919	0
ENSG00000121388	ENSG00000124092	0.935592	0
ENSG00000169325	ENSG00000124092	0.904597	0
ENSG00000181355	ENSG00000124092	0.968187	0
ENSG00000198414	ENSG00000124092	0.940969	0
ENSG00000213232	ENSG00000124092	0.939356	0
ENSG00000214837	ENSG00000124092	0.92007	0
ENSG00000214992	ENSG00000124092	0.934184	0
ENSG00000224273	ENSG00000124092	0.906729	0
ENSG00000225868	ENSG00000124092	0.94517	0
ENSG00000228966	ENSG00000124092	0.927247	0
ENSG00000231254	ENSG00000124092	0.911128	0
ENSG00000232871	ENSG00000124092	0.911911	0
ENSG00000233217	ENSG00000124092	0.92794	0
ENSG00000235438	ENSG00000124092	0.96703	0
ENSG00000236504	ENSG00000124092	0.919563	0
ENSG00000243981	ENSG00000124092	0.927911	0
ENSG00000244471	ENSG00000124092	0.912007	0
ENSG00000248822	ENSG00000124092	0.940932	0
ENSG00000253326	ENSG00000124092	0.913407	0
ENSG00000254840	ENSG00000124092	0.943568	0
ENSG00000255042	ENSG00000124092	0.915068	0
ENSG00000256625	ENSG00000124092	0.9089	0
ENSG00000259728	ENSG00000124092	0.933961	0
ENSG00000261239	ENSG00000124092	0.902183	0
ENSG00000268100	ENSG00000124092	0.947737	0
ENSG00000269681	ENSG00000124092	0.913648	0
ENSG00000272281	ENSG00000124092	0.937241	0
ENSG00000278531	ENSG00000124092	0.926438	0
ENSG00000181126	ENSG00000124102	0.95651	0
ENSG00000197421	ENSG00000124102	0.987543	0
ENSG00000259090	ENSG00000124102	0.917321	0
ENSG00000276160	ENSG00000124102	0.983438	0
ENSG00000181126	ENSG00000124107	0.955492	0
ENSG00000197421	ENSG00000124107	0.994999	0
ENSG00000259090	ENSG00000124107	0.914349	0
ENSG00000276160	ENSG00000124107	0.991142	0
ENSG00000239883	ENSG00000124177	0.90518	0
ENSG00000276291	ENSG00000124177	0.900443	0
ENSG00000227372	ENSG00000124181	0.913087	0
ENSG00000182814	ENSG00000124196	0.976705	0
ENSG00000186163	ENSG00000124196	0.959751	0
ENSG00000187812	ENSG00000124196	0.970702	0
ENSG00000196115	ENSG00000124196	0.974753	0
ENSG00000197475	ENSG00000124196	0.9697	0
ENSG00000204662	ENSG00000124196	0.975896	0
ENSG00000204663	ENSG00000124196	0.992957	0
ENSG00000213946	ENSG00000124196	0.931597	0
ENSG00000215296	ENSG00000124196	0.980145	0
ENSG00000215546	ENSG00000124196	0.919447	0
ENSG00000226034	ENSG00000124196	0.908517	0
ENSG00000226807	ENSG00000124196	0.929418	0
ENSG00000227238	ENSG00000124196	0.929547	0
ENSG00000227802	ENSG00000124196	0.971833	0
ENSG00000228259	ENSG00000124196	0.920167	0
ENSG00000230927	ENSG00000124196	0.958369	0
ENSG00000234667	ENSG00000124196	0.960881	0
ENSG00000235156	ENSG00000124196	0.959806	0
ENSG00000236764	ENSG00000124196	0.918387	0
ENSG00000237964	ENSG00000124196	0.946915	0
ENSG00000238081	ENSG00000124196	0.951618	0
ENSG00000249467	ENSG00000124196	0.948746	0
ENSG00000251212	ENSG00000124196	0.930001	0
ENSG00000251385	ENSG00000124196	0.943107	0
ENSG00000251545	ENSG00000124196	0.926948	0
ENSG00000257408	ENSG00000124196	0.956067	0
ENSG00000264168	ENSG00000124196	0.916957	0
ENSG00000266433	ENSG00000124196	0.976365	0
ENSG00000267591	ENSG00000124196	0.983817	0
ENSG00000270307	ENSG00000124196	0.929364	0
ENSG00000271968	ENSG00000124196	0.976511	0
ENSG00000283601	ENSG00000124196	0.980839	0
ENSG00000214100	ENSG00000124251	0.960972	0
ENSG00000234655	ENSG00000124251	0.931712	0
ENSG00000197990	ENSG00000124260	0.918213	0
ENSG00000198414	ENSG00000124260	0.921639	0
ENSG00000219240	ENSG00000124260	0.902796	0
ENSG00000225868	ENSG00000124260	0.901817	0
ENSG00000228966	ENSG00000124260	0.90721	0
ENSG00000230227	ENSG00000124260	0.932276	0
ENSG00000233217	ENSG00000124260	0.911822	0
ENSG00000248822	ENSG00000124260	0.946078	0
ENSG00000153923	ENSG00000124490	0.905388	0
ENSG00000182814	ENSG00000124490	0.98446	0
ENSG00000186163	ENSG00000124490	0.977896	0
ENSG00000187812	ENSG00000124490	0.983624	0
ENSG00000196115	ENSG00000124490	0.98567	0
ENSG00000197475	ENSG00000124490	0.982487	0
ENSG00000204662	ENSG00000124490	0.988396	0
ENSG00000204663	ENSG00000124490	0.984532	0
ENSG00000213946	ENSG00000124490	0.952433	0
ENSG00000215296	ENSG00000124490	0.967807	0
ENSG00000215546	ENSG00000124490	0.947561	0
ENSG00000226034	ENSG00000124490	0.938007	0
ENSG00000227238	ENSG00000124490	0.950331	0
ENSG00000227348	ENSG00000124490	0.924986	0
ENSG00000227802	ENSG00000124490	0.984822	0
ENSG00000228259	ENSG00000124490	0.926015	0
ENSG00000230927	ENSG00000124490	0.976202	0
ENSG00000234667	ENSG00000124490	0.972476	0
ENSG00000235156	ENSG00000124490	0.97496	0
ENSG00000236692	ENSG00000124490	0.917368	0
ENSG00000236764	ENSG00000124490	0.937824	0
ENSG00000237964	ENSG00000124490	0.959057	0
ENSG00000238081	ENSG00000124490	0.96376	0
ENSG00000249467	ENSG00000124490	0.966324	0
ENSG00000251212	ENSG00000124490	0.951347	0
ENSG00000251385	ENSG00000124490	0.967104	0
ENSG00000251545	ENSG00000124490	0.938258	0
ENSG00000257408	ENSG00000124490	0.975062	0
ENSG00000259100	ENSG00000124490	0.915654	0
ENSG00000264168	ENSG00000124490	0.934876	0
ENSG00000266433	ENSG00000124490	0.984539	0
ENSG00000267591	ENSG00000124490	0.988743	0
ENSG00000270307	ENSG00000124490	0.943841	0
ENSG00000271968	ENSG00000124490	0.977883	0
ENSG00000283601	ENSG00000124490	0.985052	0
ENSG00000215452	ENSG00000124493	0.907084	0
ENSG00000203761	ENSG00000124574	0.906233	0
ENSG00000121388	ENSG00000124678	0.905275	0
ENSG00000214045	ENSG00000124678	0.906108	0
ENSG00000217950	ENSG00000124678	0.950966	0
ENSG00000223611	ENSG00000124678	0.938317	0
ENSG00000223878	ENSG00000124678	0.921592	0
ENSG00000226020	ENSG00000124678	0.933911	0
ENSG00000229703	ENSG00000124678	0.951972	0
ENSG00000230265	ENSG00000124678	0.926408	0
ENSG00000231254	ENSG00000124678	0.916709	0
ENSG00000232765	ENSG00000124678	0.952468	0
ENSG00000232871	ENSG00000124678	0.953153	0
ENSG00000233217	ENSG00000124678	0.939565	0
ENSG00000233626	ENSG00000124678	0.903496	0
ENSG00000237961	ENSG00000124678	0.914333	0
ENSG00000243981	ENSG00000124678	0.903399	0
ENSG00000248191	ENSG00000124678	0.915255	0
ENSG00000249149	ENSG00000124678	0.917518	0
ENSG00000250426	ENSG00000124678	0.947806	0
ENSG00000253781	ENSG00000124678	0.901856	0
ENSG00000258628	ENSG00000124678	0.917053	0
ENSG00000259156	ENSG00000124678	0.921486	0
ENSG00000259728	ENSG00000124678	0.930453	0
ENSG00000261127	ENSG00000124678	0.935197	0
ENSG00000261727	ENSG00000124678	0.909353	0
ENSG00000264359	ENSG00000124678	0.927172	0
ENSG00000267389	ENSG00000124678	0.920823	0
ENSG00000268100	ENSG00000124678	0.908379	0
ENSG00000268336	ENSG00000124678	0.941494	0
ENSG00000270754	ENSG00000124678	0.911892	0
ENSG00000275130	ENSG00000124678	0.92767	0
ENSG00000275320	ENSG00000124678	0.91235	0
ENSG00000279062	ENSG00000124678	0.902622	0
ENSG00000151631	ENSG00000124713	0.91771	0
ENSG00000251074	ENSG00000124713	0.926224	0
ENSG00000165178	ENSG00000124731	0.931508	0
ENSG00000214837	ENSG00000125207	0.912661	0
ENSG00000227790	ENSG00000125207	0.921512	0
ENSG00000253326	ENSG00000125207	0.923212	0
ENSG00000261239	ENSG00000125207	0.929585	0
ENSG00000283047	ENSG00000125207	0.926701	0
ENSG00000283431	ENSG00000125207	0.909983	0
ENSG00000182814	ENSG00000125245	0.900212	0
ENSG00000186163	ENSG00000125245	0.904556	0
ENSG00000187812	ENSG00000125245	0.9051	0
ENSG00000196115	ENSG00000125245	0.907459	0
ENSG00000197475	ENSG00000125245	0.905759	0
ENSG00000204662	ENSG00000125245	0.906765	0
ENSG00000227802	ENSG00000125245	0.912233	0
ENSG00000249467	ENSG00000125245	0.901454	0
ENSG00000251385	ENSG00000125245	0.901739	0
ENSG00000257408	ENSG00000125245	0.903332	0
ENSG00000267591	ENSG00000125245	0.901755	0
ENSG00000283601	ENSG00000125245	0.90786	0
ENSG00000204872	ENSG00000125255	0.961307	0
ENSG00000271220	ENSG00000125255	0.903392	0
ENSG00000230781	ENSG00000125813	0.901102	0
ENSG00000249312	ENSG00000125813	0.908661	0
ENSG00000233487	ENSG00000125814	0.900521	0
ENSG00000231205	ENSG00000125944	0.921101	0
ENSG00000226411	ENSG00000126010	0.903274	0
ENSG00000165178	ENSG00000126262	0.93041	0
ENSG00000182487	ENSG00000126262	0.917837	0
ENSG00000227372	ENSG00000126746	0.925717	0
ENSG00000214617	ENSG00000126752	0.93499	0
ENSG00000236253	ENSG00000126752	0.912386	0
ENSG00000248822	ENSG00000126752	0.927624	0
ENSG00000261239	ENSG00000126752	0.904508	0
ENSG00000266117	ENSG00000126752	0.900608	0
ENSG00000240225	ENSG00000126773	0.91521	0
ENSG00000257267	ENSG00000126773	0.91911	0
ENSG00000158731	ENSG00000126838	0.934799	0
ENSG00000223876	ENSG00000126838	0.949619	0
ENSG00000227411	ENSG00000126838	0.90697	0
ENSG00000228445	ENSG00000126838	0.924934	0
ENSG00000118976	ENSG00000126856	0.942618	0
ENSG00000121388	ENSG00000126856	0.965333	0
ENSG00000181355	ENSG00000126856	0.900968	0
ENSG00000188383	ENSG00000126856	0.943486	0
ENSG00000213232	ENSG00000126856	0.950063	0
ENSG00000214132	ENSG00000126856	0.930893	0
ENSG00000214992	ENSG00000126856	0.916248	0
ENSG00000215512	ENSG00000126856	0.926062	0
ENSG00000217950	ENSG00000126856	0.904896	0
ENSG00000223611	ENSG00000126856	0.958596	0
ENSG00000223731	ENSG00000126856	0.909237	0
ENSG00000223878	ENSG00000126856	0.911289	0
ENSG00000225469	ENSG00000126856	0.92392	0
ENSG00000226020	ENSG00000126856	0.958171	0
ENSG00000226199	ENSG00000126856	0.967758	0
ENSG00000229703	ENSG00000126856	0.938823	0
ENSG00000230122	ENSG00000126856	0.936071	0
ENSG00000230265	ENSG00000126856	0.931496	0
ENSG00000230361	ENSG00000126856	0.93048	0
ENSG00000230882	ENSG00000126856	0.903198	0
ENSG00000231254	ENSG00000126856	0.944998	0
ENSG00000232765	ENSG00000126856	0.950694	0
ENSG00000232871	ENSG00000126856	0.914121	0
ENSG00000233217	ENSG00000126856	0.932639	0
ENSG00000234629	ENSG00000126856	0.933228	0
ENSG00000235438	ENSG00000126856	0.955319	0
ENSG00000237265	ENSG00000126856	0.903361	0
ENSG00000239684	ENSG00000126856	0.904805	0
ENSG00000242911	ENSG00000126856	0.900942	0
ENSG00000243981	ENSG00000126856	0.97515	0
ENSG00000248191	ENSG00000126856	0.927739	0
ENSG00000250426	ENSG00000126856	0.951599	0
ENSG00000253359	ENSG00000126856	0.916199	0
ENSG00000253781	ENSG00000126856	0.948602	0
ENSG00000254840	ENSG00000126856	0.938397	0
ENSG00000255042	ENSG00000126856	0.909087	0
ENSG00000255293	ENSG00000126856	0.958586	0
ENSG00000256625	ENSG00000126856	0.934319	0
ENSG00000258320	ENSG00000126856	0.903278	0
ENSG00000259728	ENSG00000126856	0.960664	0
ENSG00000259897	ENSG00000126856	0.95798	0
ENSG00000261727	ENSG00000126856	0.915675	0
ENSG00000264359	ENSG00000126856	0.940389	0
ENSG00000266885	ENSG00000126856	0.910951	0
ENSG00000267389	ENSG00000126856	0.947121	0
ENSG00000268100	ENSG00000126856	0.963399	0
ENSG00000268336	ENSG00000126856	0.907778	0
ENSG00000269681	ENSG00000126856	0.939752	0
ENSG00000270754	ENSG00000126856	0.917045	0
ENSG00000272281	ENSG00000126856	0.951617	0
ENSG00000274499	ENSG00000126856	0.909292	0
ENSG00000275130	ENSG00000126856	0.923358	0
ENSG00000275320	ENSG00000126856	0.920138	0
ENSG00000278473	ENSG00000126856	0.905333	0
ENSG00000279062	ENSG00000126856	0.923114	0
ENSG00000279924	ENSG00000126856	0.906886	0
ENSG00000282842	ENSG00000126856	0.93979	0
ENSG00000214100	ENSG00000126860	0.938639	0
ENSG00000234655	ENSG00000126860	0.910419	0
ENSG00000270923	ENSG00000127366	0.930363	0
ENSG00000284690	ENSG00000127507	0.925677	0
ENSG00000225151	ENSG00000127616	0.924129	0
ENSG00000214617	ENSG00000128040	0.902563	0
ENSG00000233626	ENSG00000128040	0.904247	0
ENSG00000257267	ENSG00000128607	0.900259	0
ENSG00000272779	ENSG00000128607	0.903862	0
ENSG00000214189	ENSG00000128708	0.911468	0
ENSG00000233836	ENSG00000128915	0.90141	0
ENSG00000215452	ENSG00000129159	0.905929	0
ENSG00000237517	ENSG00000129159	0.92966	0
ENSG00000283366	ENSG00000129159	0.925308	0
ENSG00000124549	ENSG00000129187	0.900534	0
ENSG00000255769	ENSG00000129351	0.900412	0
ENSG00000214189	ENSG00000129534	0.90685	0
ENSG00000187103	ENSG00000129910	0.916524	0
ENSG00000227372	ENSG00000129933	0.927705	0
ENSG00000256863	ENSG00000129965	0.934782	0
ENSG00000182814	ENSG00000130167	0.961068	0
ENSG00000186163	ENSG00000130167	0.943794	0
ENSG00000187812	ENSG00000130167	0.950601	0
ENSG00000196115	ENSG00000130167	0.963763	0
ENSG00000197475	ENSG00000130167	0.953639	0
ENSG00000204662	ENSG00000130167	0.954036	0
ENSG00000204663	ENSG00000130167	0.9662	0
ENSG00000204915	ENSG00000130167	0.912409	0
ENSG00000213946	ENSG00000130167	0.924863	0
ENSG00000215296	ENSG00000130167	0.954764	0
ENSG00000215546	ENSG00000130167	0.906278	0
ENSG00000226807	ENSG00000130167	0.917726	0
ENSG00000227238	ENSG00000130167	0.911589	0
ENSG00000227802	ENSG00000130167	0.952768	0
ENSG00000230927	ENSG00000130167	0.946467	0
ENSG00000234667	ENSG00000130167	0.943731	0
ENSG00000235156	ENSG00000130167	0.940584	0
ENSG00000236764	ENSG00000130167	0.910948	0
ENSG00000237964	ENSG00000130167	0.926207	0
ENSG00000238081	ENSG00000130167	0.934661	0
ENSG00000249467	ENSG00000130167	0.940342	0
ENSG00000251212	ENSG00000130167	0.918185	0
ENSG00000251385	ENSG00000130167	0.932182	0
ENSG00000251545	ENSG00000130167	0.928795	0
ENSG00000257408	ENSG00000130167	0.940268	0
ENSG00000264168	ENSG00000130167	0.900559	0
ENSG00000266433	ENSG00000130167	0.955588	0
ENSG00000267591	ENSG00000130167	0.960655	0
ENSG00000270307	ENSG00000130167	0.910883	0
ENSG00000271968	ENSG00000130167	0.961981	0
ENSG00000283601	ENSG00000130167	0.955005	0
ENSG00000182814	ENSG00000130377	0.936447	0
ENSG00000186163	ENSG00000130377	0.916691	0
ENSG00000187812	ENSG00000130377	0.93049	0
ENSG00000196115	ENSG00000130377	0.936133	0
ENSG00000197475	ENSG00000130377	0.926086	0
ENSG00000204662	ENSG00000130377	0.927931	0
ENSG00000204663	ENSG00000130377	0.94352	0
ENSG00000213946	ENSG00000130377	0.906691	0
ENSG00000215296	ENSG00000130377	0.936378	0
ENSG00000227802	ENSG00000130377	0.927674	0
ENSG00000230927	ENSG00000130377	0.926605	0
ENSG00000234667	ENSG00000130377	0.911996	0
ENSG00000235156	ENSG00000130377	0.921864	0
ENSG00000237964	ENSG00000130377	0.917559	0
ENSG00000238081	ENSG00000130377	0.906694	0
ENSG00000249467	ENSG00000130377	0.920932	0
ENSG00000251545	ENSG00000130377	0.906869	0
ENSG00000257408	ENSG00000130377	0.917895	0
ENSG00000266433	ENSG00000130377	0.933682	0
ENSG00000267591	ENSG00000130377	0.933972	0
ENSG00000271968	ENSG00000130377	0.933499	0
ENSG00000283601	ENSG00000130377	0.929573	0
ENSG00000233369	ENSG00000130559	0.906098	0
ENSG00000151631	ENSG00000130649	0.90524	0
ENSG00000228409	ENSG00000130699	0.911018	0
ENSG00000235946	ENSG00000130827	0.91813	0
ENSG00000198555	ENSG00000130957	0.960792	0
ENSG00000217950	ENSG00000130957	0.944111	0
ENSG00000229703	ENSG00000130957	0.92054	0
ENSG00000232871	ENSG00000130957	0.911644	0
ENSG00000233217	ENSG00000130957	0.900931	0
ENSG00000233626	ENSG00000130957	0.939639	0
ENSG00000234713	ENSG00000130957	0.913283	0
ENSG00000242608	ENSG00000130957	0.916944	0
ENSG00000257823	ENSG00000130957	0.900705	0
ENSG00000258628	ENSG00000130957	0.907048	0
ENSG00000259156	ENSG00000130957	0.955825	0
ENSG00000260584	ENSG00000130957	0.932081	0
ENSG00000261127	ENSG00000130957	0.930565	0
ENSG00000267389	ENSG00000130957	0.907191	0
ENSG00000268336	ENSG00000130957	0.934967	0
ENSG00000214132	ENSG00000130997	0.901983	0
ENSG00000255293	ENSG00000130997	0.900009	0
ENSG00000256625	ENSG00000130997	0.917896	0
ENSG00000257267	ENSG00000131023	0.91945	0
ENSG00000170858	ENSG00000131042	0.913261	0
ENSG00000205361	ENSG00000131042	0.909814	0
ENSG00000260549	ENSG00000131042	0.924935	0
ENSG00000268758	ENSG00000131042	0.932473	0
ENSG00000276758	ENSG00000131042	0.937168	0
ENSG00000284690	ENSG00000131042	0.945848	0
ENSG00000124224	ENSG00000131051	0.906799	0
ENSG00000121388	ENSG00000131126	0.911059	0
ENSG00000185638	ENSG00000131126	0.900768	0
ENSG00000198555	ENSG00000131126	0.903303	0
ENSG00000205918	ENSG00000131126	0.90592	0
ENSG00000214045	ENSG00000131126	0.933645	0
ENSG00000214330	ENSG00000131126	0.973851	0
ENSG00000215151	ENSG00000131126	0.934301	0
ENSG00000215317	ENSG00000131126	0.92672	0
ENSG00000217950	ENSG00000131126	0.950576	0
ENSG00000219294	ENSG00000131126	0.908179	0
ENSG00000223611	ENSG00000131126	0.975287	0
ENSG00000223878	ENSG00000131126	0.921731	0
ENSG00000224625	ENSG00000131126	0.904913	0
ENSG00000224653	ENSG00000131126	0.91945	0
ENSG00000225293	ENSG00000131126	0.955808	0
ENSG00000225469	ENSG00000131126	0.951626	0
ENSG00000226020	ENSG00000131126	0.962222	0
ENSG00000228430	ENSG00000131126	0.92598	0
ENSG00000228829	ENSG00000131126	0.911342	0
ENSG00000229703	ENSG00000131126	0.990784	0
ENSG00000229836	ENSG00000131126	0.945263	0
ENSG00000230265	ENSG00000131126	0.992016	0
ENSG00000231254	ENSG00000131126	0.918951	0
ENSG00000232765	ENSG00000131126	0.981378	0
ENSG00000232871	ENSG00000131126	0.928709	0
ENSG00000233217	ENSG00000131126	0.905923	0
ENSG00000233626	ENSG00000131126	0.904121	0
ENSG00000234402	ENSG00000131126	0.920605	0
ENSG00000234713	ENSG00000131126	0.928486	0
ENSG00000237118	ENSG00000131126	0.930996	0
ENSG00000237265	ENSG00000131126	0.900548	0
ENSG00000237510	ENSG00000131126	0.913281	0
ENSG00000237961	ENSG00000131126	0.922898	0
ENSG00000239649	ENSG00000131126	0.903833	0
ENSG00000242608	ENSG00000131126	0.967611	0
ENSG00000242850	ENSG00000131126	0.900081	0
ENSG00000248191	ENSG00000131126	0.97546	0
ENSG00000249149	ENSG00000131126	0.94573	0
ENSG00000250426	ENSG00000131126	0.945798	0
ENSG00000251112	ENSG00000131126	0.934454	0
ENSG00000253781	ENSG00000131126	0.971115	0
ENSG00000255293	ENSG00000131126	0.920714	0
ENSG00000257823	ENSG00000131126	0.962906	0
ENSG00000257951	ENSG00000131126	0.952683	0
ENSG00000258628	ENSG00000131126	0.910767	0
ENSG00000259156	ENSG00000131126	0.929192	0
ENSG00000259728	ENSG00000131126	0.926378	0
ENSG00000261127	ENSG00000131126	0.944825	0
ENSG00000261727	ENSG00000131126	0.903793	0
ENSG00000264359	ENSG00000131126	0.976116	0
ENSG00000267389	ENSG00000131126	0.977196	0
ENSG00000268336	ENSG00000131126	0.966611	0
ENSG00000270754	ENSG00000131126	0.984668	0
ENSG00000274499	ENSG00000131126	0.932535	0
ENSG00000275130	ENSG00000131126	0.983039	0
ENSG00000275320	ENSG00000131126	0.939434	0
ENSG00000277357	ENSG00000131126	0.92875	0
ENSG00000279062	ENSG00000131126	0.982478	0
ENSG00000279864	ENSG00000131126	0.904354	0
ENSG00000282842	ENSG00000131126	0.937036	0
ENSG00000204872	ENSG00000131183	0.928078	0
ENSG00000240225	ENSG00000131263	0.905008	0
ENSG00000257267	ENSG00000131263	0.913576	0
ENSG00000240935	ENSG00000131781	0.914369	0
ENSG00000121388	ENSG00000132446	0.923018	0
ENSG00000169325	ENSG00000132446	0.908698	0
ENSG00000188383	ENSG00000132446	0.919355	0
ENSG00000213232	ENSG00000132446	0.902912	0
ENSG00000214045	ENSG00000132446	0.906835	0
ENSG00000217950	ENSG00000132446	0.950479	0
ENSG00000223611	ENSG00000132446	0.951397	0
ENSG00000223878	ENSG00000132446	0.946228	0
ENSG00000225469	ENSG00000132446	0.919499	0
ENSG00000226020	ENSG00000132446	0.954709	0
ENSG00000226199	ENSG00000132446	0.907825	0
ENSG00000226943	ENSG00000132446	0.915204	0
ENSG00000228966	ENSG00000132446	0.902969	0
ENSG00000229703	ENSG00000132446	0.96074	0
ENSG00000230265	ENSG00000132446	0.925771	0
ENSG00000231254	ENSG00000132446	0.954785	0
ENSG00000232765	ENSG00000132446	0.969874	0
ENSG00000232871	ENSG00000132446	0.954697	0
ENSG00000233217	ENSG00000132446	0.918485	0
ENSG00000233626	ENSG00000132446	0.935625	0
ENSG00000235438	ENSG00000132446	0.940532	0
ENSG00000243981	ENSG00000132446	0.958203	0
ENSG00000248191	ENSG00000132446	0.925103	0
ENSG00000249149	ENSG00000132446	0.900243	0
ENSG00000250426	ENSG00000132446	0.964304	0
ENSG00000253781	ENSG00000132446	0.917631	0
ENSG00000254840	ENSG00000132446	0.951232	0
ENSG00000255293	ENSG00000132446	0.918197	0
ENSG00000256779	ENSG00000132446	0.904374	0
ENSG00000258320	ENSG00000132446	0.937808	0
ENSG00000258628	ENSG00000132446	0.916007	0
ENSG00000259156	ENSG00000132446	0.919694	0
ENSG00000259728	ENSG00000132446	0.941537	0
ENSG00000261127	ENSG00000132446	0.940286	0
ENSG00000261727	ENSG00000132446	0.946693	0
ENSG00000264359	ENSG00000132446	0.93451	0
ENSG00000267389	ENSG00000132446	0.938296	0
ENSG00000268100	ENSG00000132446	0.934663	0
ENSG00000268336	ENSG00000132446	0.945546	0
ENSG00000269681	ENSG00000132446	0.929499	0
ENSG00000270754	ENSG00000132446	0.923557	0
ENSG00000272281	ENSG00000132446	0.93503	0
ENSG00000275130	ENSG00000132446	0.935549	0
ENSG00000275320	ENSG00000132446	0.904384	0
ENSG00000279062	ENSG00000132446	0.9059	0
ENSG00000282842	ENSG00000132446	0.919201	0
ENSG00000239883	ENSG00000132466	0.912781	0
ENSG00000257267	ENSG00000132466	0.908057	0
ENSG00000227372	ENSG00000132478	0.901334	0
ENSG00000256667	ENSG00000132485	0.933206	0
ENSG00000239883	ENSG00000132549	0.92168	0
ENSG00000214765	ENSG00000132664	0.918421	0
ENSG00000214100	ENSG00000132702	0.9196	0
ENSG00000240935	ENSG00000132837	0.900862	0
ENSG00000249948	ENSG00000132837	0.937628	0
ENSG00000249948	ENSG00000132840	0.931575	0
ENSG00000240935	ENSG00000132855	0.904623	0
ENSG00000240225	ENSG00000132912	0.909941	0
ENSG00000165178	ENSG00000132965	0.900366	0
ENSG00000182487	ENSG00000132965	0.918884	0
ENSG00000197990	ENSG00000132972	0.900085	0
ENSG00000224723	ENSG00000132972	0.906554	0
ENSG00000227790	ENSG00000132972	0.916773	0
ENSG00000248822	ENSG00000132972	0.929663	0
ENSG00000249312	ENSG00000133105	0.908035	0
ENSG00000265460	ENSG00000133116	0.905492	0
ENSG00000181126	ENSG00000133475	0.940468	0
ENSG00000197421	ENSG00000133475	0.991367	0
ENSG00000276160	ENSG00000133475	0.98431	0
ENSG00000257267	ENSG00000133703	0.913169	0
ENSG00000230772	ENSG00000133812	0.918896	0
ENSG00000267640	ENSG00000133812	0.917338	0
ENSG00000204623	ENSG00000133858	0.906452	0
ENSG00000227154	ENSG00000133980	0.908111	0
ENSG00000231205	ENSG00000134077	0.90324	0
ENSG00000240225	ENSG00000134086	0.922658	0
ENSG00000181355	ENSG00000134183	0.925462	0
ENSG00000214553	ENSG00000134183	0.95249	0
ENSG00000214837	ENSG00000134183	0.93096	0
ENSG00000224458	ENSG00000134183	0.902721	0
ENSG00000225868	ENSG00000134183	0.943535	0
ENSG00000226521	ENSG00000134183	0.96051	0
ENSG00000227790	ENSG00000134183	0.906592	0
ENSG00000228211	ENSG00000134183	0.9287	0
ENSG00000235438	ENSG00000134183	0.922138	0
ENSG00000236504	ENSG00000134183	0.929798	0
ENSG00000253326	ENSG00000134183	0.901355	0
ENSG00000254840	ENSG00000134183	0.91827	0
ENSG00000255042	ENSG00000134183	0.936403	0
ENSG00000261239	ENSG00000134183	0.905478	0
ENSG00000266117	ENSG00000134183	0.905357	0
ENSG00000278531	ENSG00000134183	0.922895	0
ENSG00000282968	ENSG00000134183	0.91616	0
ENSG00000240935	ENSG00000134240	0.900262	0
ENSG00000240225	ENSG00000134283	0.90546	0
ENSG00000234367	ENSG00000134339	0.93998	0
ENSG00000151631	ENSG00000134365	0.935391	0
ENSG00000170858	ENSG00000134460	0.938824	0
ENSG00000205361	ENSG00000134460	0.933582	0
ENSG00000260549	ENSG00000134460	0.919787	0
ENSG00000268758	ENSG00000134460	0.911663	0
ENSG00000276758	ENSG00000134460	0.954199	0
ENSG00000240935	ENSG00000134538	0.925174	0
ENSG00000240225	ENSG00000134644	0.909595	0
ENSG00000239883	ENSG00000134744	0.905267	0
ENSG00000225418	ENSG00000134760	0.920202	0
ENSG00000248124	ENSG00000134884	0.912264	0
ENSG00000257267	ENSG00000135018	0.907524	0
ENSG00000240225	ENSG00000135108	0.902634	0
ENSG00000243970	ENSG00000135164	0.907665	0
ENSG00000248124	ENSG00000135164	0.900573	0
ENSG00000231205	ENSG00000135315	0.918034	0
ENSG00000231205	ENSG00000135316	0.902353	0
ENSG00000214822	ENSG00000135355	0.92305	0
ENSG00000219926	ENSG00000135355	0.949682	0
ENSG00000253326	ENSG00000135355	0.903579	0
ENSG00000261239	ENSG00000135355	0.914675	0
ENSG00000268535	ENSG00000135355	0.938876	0
ENSG00000271524	ENSG00000135355	0.911215	0
ENSG00000274052	ENSG00000135355	0.93245	0
ENSG00000283047	ENSG00000135355	0.91086	0
ENSG00000283431	ENSG00000135355	0.909233	0
ENSG00000231205	ENSG00000135387	0.902132	0
ENSG00000161643	ENSG00000135409	0.91225	0
ENSG00000237872	ENSG00000135409	0.90454	0
ENSG00000268535	ENSG00000135409	0.909774	0
ENSG00000118976	ENSG00000135436	0.937832	0
ENSG00000121388	ENSG00000135436	0.963327	0
ENSG00000169325	ENSG00000135436	0.915655	0
ENSG00000181355	ENSG00000135436	0.911885	0
ENSG00000188383	ENSG00000135436	0.92509	0
ENSG00000198526	ENSG00000135436	0.901231	0
ENSG00000213232	ENSG00000135436	0.942501	0
ENSG00000214045	ENSG00000135436	0.914329	0
ENSG00000214132	ENSG00000135436	0.910039	0
ENSG00000214992	ENSG00000135436	0.911379	0
ENSG00000217950	ENSG00000135436	0.946631	0
ENSG00000223611	ENSG00000135436	0.968215	0
ENSG00000223878	ENSG00000135436	0.92816	0
ENSG00000225469	ENSG00000135436	0.919796	0
ENSG00000226020	ENSG00000135436	0.969333	0
ENSG00000226199	ENSG00000135436	0.937074	0
[truncated: 8,625 more rows]
