# Supplementary material for: Evolution and function of developmentally dynamic pseudogenes in mammals
Source: Genome Biol. 2022 Nov 8;23:235. doi: 10.1186/s13059-022-02802-y (PMC9641868; doi:10.1186/s13059-022-02802-y)
Supplement: Supplementary file 5 — Additional file 5: Table S4. GO enrichment for coding genes co-expressed with dynamic pseudogenes. [file 13059_2022_2802_MOESM5_ESM.xlsx]

## Sheet: Sheet1
Table S4. GO enrichment for coding genes co-expressed with dynamic pseudogenes
ID	Description	GeneRatio	BgRatio	pvalue	p.adjust	qvalue	geneID	Count
GO:0006805	xenobiotic metabolic process	33/592	130/21081	1.59219e-22	6.32578e-19	5.82072e-19	ENSG00000002726/ENSG00000007933/ENSG00000060971/ENSG00000066813/ENSG00000069667/ENSG00000100197/ENSG00000105852/ENSG00000106258/ENSG00000114771/ENSG00000130649/ENSG00000138109/ENSG00000138115/ENSG00000140505/ENSG00000143365/ENSG00000144852/ENSG00000149124/ENSG00000151726/ENSG00000156006/ENSG00000160870/ENSG00000163221/ENSG00000164237/ENSG00000167165/ENSG00000197408/ENSG00000198848/ENSG00000240224…	33
GO:0071466	cellular response to xenobiotic stimulus	33/592	136/21081	7.47916e-22	1.48573e-18	1.36711e-18	ENSG00000002726/ENSG00000007933/ENSG00000060971/ENSG00000066813/ENSG00000069667/ENSG00000100197/ENSG00000105852/ENSG00000106258/ENSG00000114771/ENSG00000130649/ENSG00000138109/ENSG00000138115/ENSG00000140505/ENSG00000143365/ENSG00000144852/ENSG00000149124/ENSG00000151726/ENSG00000156006/ENSG00000160870/ENSG00000163221/ENSG00000164237/ENSG00000167165/ENSG00000197408/ENSG00000198848/ENSG00000240224…	33
GO:0009410	response to xenobiotic stimulus	33/592	143/21081	4.08988e-21	5.41636e-18	4.98391e-18	ENSG00000002726/ENSG00000007933/ENSG00000060971/ENSG00000066813/ENSG00000069667/ENSG00000100197/ENSG00000105852/ENSG00000106258/ENSG00000114771/ENSG00000130649/ENSG00000138109/ENSG00000138115/ENSG00000140505/ENSG00000143365/ENSG00000144852/ENSG00000149124/ENSG00000151726/ENSG00000156006/ENSG00000160870/ENSG00000163221/ENSG00000164237/ENSG00000167165/ENSG00000197408/ENSG00000198848/ENSG00000240224…	33
GO:0006063	uronic acid metabolic process	13/592	25/21081	2.26439e-14	1.79928e-11	1.65563e-11	ENSG00000140263/ENSG00000156096/ENSG00000167165/ENSG00000169738/ENSG00000197888/ENSG00000240224/ENSG00000241119/ENSG00000241635/ENSG00000242366/ENSG00000242515/ENSG00000243135/ENSG00000244122/ENSG00000244474	13
GO:0019585	glucuronate metabolic process	13/592	25/21081	2.26439e-14	1.79928e-11	1.65563e-11	ENSG00000140263/ENSG00000156096/ENSG00000167165/ENSG00000169738/ENSG00000197888/ENSG00000240224/ENSG00000241119/ENSG00000241635/ENSG00000242366/ENSG00000242515/ENSG00000243135/ENSG00000244122/ENSG00000244474	13
GO:0052697	xenobiotic glucuronidation	9/592	11/21081	5.35232e-13	3.52435e-10	3.24296e-10	ENSG00000167165/ENSG00000240224/ENSG00000241119/ENSG00000241635/ENSG00000242366/ENSG00000242515/ENSG00000243135/ENSG00000244122/ENSG00000244474	9
GO:0006721	terpenoid metabolic process	25/592	149/21081	6.20952e-13	3.52435e-10	3.24296e-10	ENSG00000062282/ENSG00000100197/ENSG00000106258/ENSG00000115425/ENSG00000130649/ENSG00000134240/ENSG00000138109/ENSG00000138115/ENSG00000138207/ENSG00000139547/ENSG00000140505/ENSG00000160870/ENSG00000172955/ENSG00000187758/ENSG00000196616/ENSG00000197580/ENSG00000198099/ENSG00000198610/ENSG00000227471/ENSG00000241119/ENSG00000241635/ENSG00000242366/ENSG00000243135/ENSG00000244122/ENSG00000248144	25
GO:0052695	cellular glucuronidation	11/592	20/21081	1.04345e-12	5.18206e-10	4.76831e-10	ENSG00000156096/ENSG00000167165/ENSG00000197888/ENSG00000240224/ENSG00000241119/ENSG00000241635/ENSG00000242366/ENSG00000242515/ENSG00000243135/ENSG00000244122/ENSG00000244474	11
GO:0042573	retinoic acid metabolic process	13/592	33/21081	2.03011e-12	8.96183e-10	8.2463e-10	ENSG00000106258/ENSG00000138115/ENSG00000160870/ENSG00000172955/ENSG00000187758/ENSG00000196616/ENSG00000197580/ENSG00000241119/ENSG00000241635/ENSG00000242366/ENSG00000243135/ENSG00000244122/ENSG00000248144	13
GO:0008202	steroid metabolic process	38/592	369/21081	5.59167e-12	2.20945e-09	2.03304e-09	ENSG00000005421/ENSG00000025423/ENSG00000060971/ENSG00000062282/ENSG00000069667/ENSG00000083807/ENSG00000100003/ENSG00000100197/ENSG00000105398/ENSG00000106258/ENSG00000107331/ENSG00000110243/ENSG00000111424/ENSG00000130649/ENSG00000131781/ENSG00000132855/ENSG00000134240/ENSG00000135929/ENSG00000138109/ENSG00000138115/ENSG00000139547/ENSG00000140505/ENSG00000143365/ENSG00000144852/ENSG00000146233…	38
GO:0042445	hormone metabolic process	31/592	253/21081	6.11727e-12	2.20945e-09	2.03304e-09	ENSG00000009765/ENSG00000025423/ENSG00000062282/ENSG00000100197/ENSG00000106258/ENSG00000112964/ENSG00000135047/ENSG00000138109/ENSG00000138115/ENSG00000138207/ENSG00000139547/ENSG00000140505/ENSG00000145194/ENSG00000145244/ENSG00000160870/ENSG00000167755/ENSG00000172955/ENSG00000187758/ENSG00000196616/ENSG00000197580/ENSG00000198099/ENSG00000198610/ENSG00000198848/ENSG00000211452/ENSG00000227471…	31
GO:0006720	isoprenoid metabolic process	25/592	169/21081	1.11754e-11	3.7e-09	3.40459e-09	ENSG00000062282/ENSG00000100197/ENSG00000106258/ENSG00000115425/ENSG00000130649/ENSG00000134240/ENSG00000138109/ENSG00000138115/ENSG00000138207/ENSG00000139547/ENSG00000140505/ENSG00000160870/ENSG00000172955/ENSG00000187758/ENSG00000196616/ENSG00000197580/ENSG00000198099/ENSG00000198610/ENSG00000227471/ENSG00000241119/ENSG00000241635/ENSG00000242366/ENSG00000243135/ENSG00000244122/ENSG00000248144	25
GO:0017144	drug metabolic process	15/592	56/21081	2.50775e-11	7.66408e-09	7.05217e-09	ENSG00000100197/ENSG00000106258/ENSG00000130649/ENSG00000131781/ENSG00000138109/ENSG00000138115/ENSG00000138356/ENSG00000140505/ENSG00000144852/ENSG00000186115/ENSG00000187758/ENSG00000197408/ENSG00000241635/ENSG00000244122/ENSG00000255974	15
GO:0016101	diterpenoid metabolic process	22/592	137/21081	3.73678e-11	1.06044e-08	9.75776e-09	ENSG00000062282/ENSG00000100197/ENSG00000106258/ENSG00000115425/ENSG00000138115/ENSG00000138207/ENSG00000139547/ENSG00000140505/ENSG00000160870/ENSG00000172955/ENSG00000187758/ENSG00000196616/ENSG00000197580/ENSG00000198099/ENSG00000198610/ENSG00000227471/ENSG00000241119/ENSG00000241635/ENSG00000242366/ENSG00000243135/ENSG00000244122/ENSG00000248144	22
GO:0043046	DNA methylation involved in gamete generation	10/592	20/21081	4.05774e-11	1.07476e-08	9.8895e-09	ENSG00000073146/ENSG00000077800/ENSG00000095627/ENSG00000114487/ENSG00000124092/ENSG00000143194/ENSG00000156414/ENSG00000162782/ENSG00000173809/ENSG00000197181	10
GO:0006631	fatty acid metabolic process	40/592	433/21081	4.55948e-11	1.13218e-08	1.04178e-08	ENSG00000005421/ENSG00000012048/ENSG00000060971/ENSG00000062282/ENSG00000066813/ENSG00000083807/ENSG00000100197/ENSG00000100889/ENSG00000103089/ENSG00000105852/ENSG00000110243/ENSG00000113790/ENSG00000115425/ENSG00000116039/ENSG00000116882/ENSG00000123560/ENSG00000130649/ENSG00000130988/ENSG00000132855/ENSG00000138109/ENSG00000138115/ENSG00000140505/ENSG00000151726/ENSG00000153093/ENSG00000162365…	40
GO:0009812	flavonoid metabolic process	9/592	16/21081	9.81519e-11	2.29387e-08	2.11072e-08	ENSG00000167165/ENSG00000240224/ENSG00000241119/ENSG00000241635/ENSG00000242366/ENSG00000242515/ENSG00000243135/ENSG00000244122/ENSG00000244474	9
GO:0001523	retinoid metabolic process	21/592	131/21081	1.07784e-10	2.37904e-08	2.18909e-08	ENSG00000062282/ENSG00000100197/ENSG00000106258/ENSG00000138115/ENSG00000138207/ENSG00000139547/ENSG00000140505/ENSG00000160870/ENSG00000172955/ENSG00000187758/ENSG00000196616/ENSG00000197580/ENSG00000198099/ENSG00000198610/ENSG00000227471/ENSG00000241119/ENSG00000241635/ENSG00000242366/ENSG00000243135/ENSG00000244122/ENSG00000248144	21
GO:0034754	cellular hormone metabolic process	23/592	161/21081	1.53874e-10	3.21759e-08	2.96069e-08	ENSG00000025423/ENSG00000062282/ENSG00000100197/ENSG00000106258/ENSG00000138109/ENSG00000138115/ENSG00000138207/ENSG00000139547/ENSG00000140505/ENSG00000160870/ENSG00000172955/ENSG00000187758/ENSG00000196616/ENSG00000197580/ENSG00000198099/ENSG00000198610/ENSG00000227471/ENSG00000241119/ENSG00000241635/ENSG00000242366/ENSG00000243135/ENSG00000244122/ENSG00000248144	23
GO:0007127	meiosis I	21/592	135/21081	1.92501e-10	3.82404e-08	3.51872e-08	ENSG00000066923/ENSG00000073146/ENSG00000120498/ENSG00000126856/ENSG00000135476/ENSG00000137948/ENSG00000141255/ENSG00000143194/ENSG00000156414/ENSG00000159374/ENSG00000161860/ENSG00000164256/ENSG00000167014/ENSG00000167077/ENSG00000168070/ENSG00000176563/ENSG00000197181/ENSG00000217442/ENSG00000233436/ENSG00000239642/ENSG00000244588	21
GO:0006066	alcohol metabolic process	38/592	423/21081	3.15977e-10	5.79205e-08	5.3296e-08	ENSG00000005421/ENSG00000062282/ENSG00000100003/ENSG00000100197/ENSG00000100253/ENSG00000100889/ENSG00000105398/ENSG00000106258/ENSG00000107331/ENSG00000110243/ENSG00000111275/ENSG00000111424/ENSG00000115425/ENSG00000124003/ENSG00000131183/ENSG00000131781/ENSG00000132855/ENSG00000134240/ENSG00000135929/ENSG00000138109/ENSG00000138115/ENSG00000138207/ENSG00000139547/ENSG00000140263/ENSG00000140505…	38
GO:0140013	meiotic nuclear division	25/592	197/21081	3.26827e-10	5.79205e-08	5.3296e-08	ENSG00000066923/ENSG00000073146/ENSG00000120498/ENSG00000126856/ENSG00000135476/ENSG00000137948/ENSG00000141255/ENSG00000143194/ENSG00000156414/ENSG00000157060/ENSG00000158806/ENSG00000159374/ENSG00000161860/ENSG00000164256/ENSG00000167014/ENSG00000167077/ENSG00000168070/ENSG00000173809/ENSG00000176563/ENSG00000176635/ENSG00000197181/ENSG00000217442/ENSG00000233436/ENSG00000239642/ENSG00000244588	25
GO:0044282	small molecule catabolic process	41/592	483/21081	3.49022e-10	5.79205e-08	5.3296e-08	ENSG00000005421/ENSG00000036473/ENSG00000060971/ENSG00000100024/ENSG00000100253/ENSG00000100889/ENSG00000105398/ENSG00000105852/ENSG00000108381/ENSG00000111275/ENSG00000111674/ENSG00000113790/ENSG00000115425/ENSG00000116882/ENSG00000132541/ENSG00000135929/ENSG00000138030/ENSG00000140263/ENSG00000146233/ENSG00000151224/ENSG00000151790/ENSG00000153093/ENSG00000156413/ENSG00000158104/ENSG00000159650…	41
GO:0051321	meiotic cell cycle	30/592	279/21081	3.49885e-10	5.79205e-08	5.3296e-08	ENSG00000066923/ENSG00000073146/ENSG00000077800/ENSG00000095627/ENSG00000120498/ENSG00000126856/ENSG00000135476/ENSG00000137948/ENSG00000141255/ENSG00000143194/ENSG00000147082/ENSG00000156414/ENSG00000157060/ENSG00000158806/ENSG00000159374/ENSG00000161860/ENSG00000164256/ENSG00000167014/ENSG00000167077/ENSG00000168070/ENSG00000173809/ENSG00000176563/ENSG00000176635/ENSG00000183304/ENSG00000183324…	30
GO:0061982	meiosis I cell cycle process	21/592	141/21081	4.41367e-10	7.01421e-08	6.45418e-08	ENSG00000066923/ENSG00000073146/ENSG00000120498/ENSG00000126856/ENSG00000135476/ENSG00000137948/ENSG00000141255/ENSG00000143194/ENSG00000156414/ENSG00000159374/ENSG00000161860/ENSG00000164256/ENSG00000167014/ENSG00000167077/ENSG00000168070/ENSG00000176563/ENSG00000197181/ENSG00000217442/ENSG00000233436/ENSG00000239642/ENSG00000244588	21
GO:0042572	retinol metabolic process	14/592	62/21081	1.36917e-09	2.0922e-07	1.92516e-07	ENSG00000062282/ENSG00000100197/ENSG00000106258/ENSG00000138115/ENSG00000138207/ENSG00000139547/ENSG00000140505/ENSG00000160870/ENSG00000172955/ENSG00000187758/ENSG00000196616/ENSG00000198099/ENSG00000227471/ENSG00000248144	14
GO:0005996	monosaccharide metabolic process	31/592	315/21081	1.5857e-09	2.33332e-07	2.14703e-07	ENSG00000062282/ENSG00000069667/ENSG00000082701/ENSG00000100889/ENSG00000111674/ENSG00000124713/ENSG00000130988/ENSG00000138030/ENSG00000138207/ENSG00000140263/ENSG00000143365/ENSG00000148803/ENSG00000156096/ENSG00000156413/ENSG00000158571/ENSG00000160180/ENSG00000160883/ENSG00000167165/ENSG00000168237/ENSG00000169738/ENSG00000172331/ENSG00000173531/ENSG00000197888/ENSG00000240224/ENSG00000241119…	31
GO:1903046	meiotic cell cycle process	25/592	213/21081	1.71383e-09	2.4318e-07	2.23764e-07	ENSG00000066923/ENSG00000073146/ENSG00000120498/ENSG00000126856/ENSG00000135476/ENSG00000137948/ENSG00000141255/ENSG00000143194/ENSG00000156414/ENSG00000157060/ENSG00000158806/ENSG00000159374/ENSG00000161860/ENSG00000164256/ENSG00000167014/ENSG00000167077/ENSG00000168070/ENSG00000173809/ENSG00000176563/ENSG00000176635/ENSG00000197181/ENSG00000217442/ENSG00000233436/ENSG00000239642/ENSG00000244588	25
GO:0034308	primary alcohol metabolic process	18/592	111/21081	1.92072e-09	2.63138e-07	2.42129e-07	ENSG00000062282/ENSG00000100197/ENSG00000105398/ENSG00000106258/ENSG00000111275/ENSG00000115425/ENSG00000138115/ENSG00000138207/ENSG00000139547/ENSG00000140505/ENSG00000160870/ENSG00000172955/ENSG00000187758/ENSG00000196616/ENSG00000198099/ENSG00000198610/ENSG00000227471/ENSG00000248144	18
GO:0042493	response to drug	37/592	434/21081	2.30291e-09	2.95764e-07	2.7215e-07	ENSG00000002726/ENSG00000036473/ENSG00000057593/ENSG00000066926/ENSG00000072274/ENSG00000080618/ENSG00000091262/ENSG00000100146/ENSG00000100197/ENSG00000102468/ENSG00000107331/ENSG00000120907/ENSG00000124140/ENSG00000129159/ENSG00000130649/ENSG00000131183/ENSG00000138075/ENSG00000138109/ENSG00000138115/ENSG00000140263/ENSG00000140505/ENSG00000141380/ENSG00000143921/ENSG00000144035/ENSG00000144852…	37
GO:0046394	carboxylic acid biosynthetic process	35/592	395/21081	2.30775e-09	2.95764e-07	2.7215e-07	ENSG00000012048/ENSG00000036473/ENSG00000066813/ENSG00000083807/ENSG00000100024/ENSG00000100197/ENSG00000103089/ENSG00000108381/ENSG00000110243/ENSG00000111817/ENSG00000115425/ENSG00000123560/ENSG00000130649/ENSG00000130988/ENSG00000132840/ENSG00000135929/ENSG00000138109/ENSG00000138115/ENSG00000140505/ENSG00000146233/ENSG00000162365/ENSG00000162882/ENSG00000166796/ENSG00000167910/ENSG00000168306…	35
GO:0016053	organic acid biosynthetic process	35/592	396/21081	2.46592e-09	3.06159e-07	2.81715e-07	ENSG00000012048/ENSG00000036473/ENSG00000066813/ENSG00000083807/ENSG00000100024/ENSG00000100197/ENSG00000103089/ENSG00000108381/ENSG00000110243/ENSG00000111817/ENSG00000115425/ENSG00000123560/ENSG00000130649/ENSG00000130988/ENSG00000132840/ENSG00000135929/ENSG00000138109/ENSG00000138115/ENSG00000140505/ENSG00000146233/ENSG00000162365/ENSG00000162882/ENSG00000166796/ENSG00000167910/ENSG00000168306…	35
GO:0072330	monocarboxylic acid biosynthetic process	27/592	267/21081	1.01564e-08	1.22276e-06	1.12514e-06	ENSG00000012048/ENSG00000066813/ENSG00000083807/ENSG00000100197/ENSG00000103089/ENSG00000110243/ENSG00000111817/ENSG00000115425/ENSG00000123560/ENSG00000130649/ENSG00000130988/ENSG00000135929/ENSG00000138109/ENSG00000138115/ENSG00000140505/ENSG00000146233/ENSG00000166796/ENSG00000167910/ENSG00000168306/ENSG00000171766/ENSG00000171903/ENSG00000172482/ENSG00000180432/ENSG00000183549/ENSG00000183747…	27
GO:0046942	carboxylic acid transport	32/592	368/21081	1.77428e-08	2.0733e-06	1.90776e-06	ENSG00000007216/ENSG00000010379/ENSG00000018280/ENSG00000047597/ENSG00000083807/ENSG00000084453/ENSG00000100652/ENSG00000111700/ENSG00000112337/ENSG00000117152/ENSG00000134538/ENSG00000135502/ENSG00000136854/ENSG00000140107/ENSG00000142494/ENSG00000146039/ENSG00000147003/ENSG00000151365/ENSG00000151726/ENSG00000158296/ENSG00000164363/ENSG00000172482/ENSG00000172940/ENSG00000174358/ENSG00000186115…	32
GO:0034587	piRNA metabolic process	8/592	19/21081	2.12238e-08	2.37404e-06	2.18449e-06	ENSG00000073146/ENSG00000077800/ENSG00000095627/ENSG00000143194/ENSG00000156414/ENSG00000173809/ENSG00000197181/ENSG00000233436	8
GO:0015849	organic acid transport	32/592	371/21081	2.15116e-08	2.37404e-06	2.18449e-06	ENSG00000007216/ENSG00000010379/ENSG00000018280/ENSG00000047597/ENSG00000083807/ENSG00000084453/ENSG00000100652/ENSG00000111700/ENSG00000112337/ENSG00000117152/ENSG00000134538/ENSG00000135502/ENSG00000136854/ENSG00000140107/ENSG00000142494/ENSG00000146039/ENSG00000147003/ENSG00000151365/ENSG00000151726/ENSG00000158296/ENSG00000164363/ENSG00000172482/ENSG00000172940/ENSG00000174358/ENSG00000186115…	32
GO:0016054	organic acid catabolic process	28/592	307/21081	5.09959e-08	5.33176e-06	4.90606e-06	ENSG00000005421/ENSG00000036473/ENSG00000060971/ENSG00000100889/ENSG00000105398/ENSG00000105852/ENSG00000108381/ENSG00000113790/ENSG00000115425/ENSG00000116882/ENSG00000132541/ENSG00000140263/ENSG00000151224/ENSG00000151790/ENSG00000153093/ENSG00000158104/ENSG00000159650/ENSG00000162882/ENSG00000168306/ENSG00000169738/ENSG00000171759/ENSG00000171903/ENSG00000172482/ENSG00000172508/ENSG00000179761…	28
GO:0046395	carboxylic acid catabolic process	28/592	307/21081	5.09959e-08	5.33176e-06	4.90606e-06	ENSG00000005421/ENSG00000036473/ENSG00000060971/ENSG00000100889/ENSG00000105398/ENSG00000105852/ENSG00000108381/ENSG00000113790/ENSG00000115425/ENSG00000116882/ENSG00000132541/ENSG00000140263/ENSG00000151224/ENSG00000151790/ENSG00000153093/ENSG00000158104/ENSG00000159650/ENSG00000162882/ENSG00000168306/ENSG00000169738/ENSG00000171759/ENSG00000171903/ENSG00000172482/ENSG00000172508/ENSG00000179761…	28
GO:0045143	homologous chromosome segregation	13/592	70/21081	6.48361e-08	6.60497e-06	6.07762e-06	ENSG00000066923/ENSG00000120498/ENSG00000135476/ENSG00000141255/ENSG00000143194/ENSG00000161860/ENSG00000164256/ENSG00000167014/ENSG00000167077/ENSG00000168070/ENSG00000217442/ENSG00000239642/ENSG00000244588	13
GO:0007140	male meiotic nuclear division	11/592	49/21081	8.63676e-08	8.57846e-06	7.89354e-06	ENSG00000073146/ENSG00000120498/ENSG00000137948/ENSG00000143194/ENSG00000156414/ENSG00000157060/ENSG00000159374/ENSG00000167077/ENSG00000173809/ENSG00000233436/ENSG00000239642	11
GO:0022412	cellular process involved in reproduction in multicellular organism	32/592	396/21081	9.83338e-08	9.52878e-06	8.76799e-06	ENSG00000039600/ENSG00000073146/ENSG00000077800/ENSG00000095627/ENSG00000114487/ENSG00000116254/ENSG00000120498/ENSG00000124092/ENSG00000124678/ENSG00000132972/ENSG00000137948/ENSG00000143194/ENSG00000143552/ENSG00000146047/ENSG00000156414/ENSG00000157060/ENSG00000158806/ENSG00000159374/ENSG00000161973/ENSG00000162782/ENSG00000164113/ENSG00000166762/ENSG00000167077/ENSG00000173809/ENSG00000183304…	32
GO:0045132	meiotic chromosome segregation	15/592	102/21081	1.63526e-07	1.54688e-05	1.42337e-05	ENSG00000066923/ENSG00000120498/ENSG00000135476/ENSG00000141255/ENSG00000143194/ENSG00000159374/ENSG00000161860/ENSG00000164256/ENSG00000167014/ENSG00000167077/ENSG00000168070/ENSG00000176635/ENSG00000217442/ENSG00000239642/ENSG00000244588	15
GO:0070192	chromosome organization involved in meiotic cell cycle	13/592	78/21081	2.45242e-07	2.26592e-05	2.085e-05	ENSG00000066923/ENSG00000120498/ENSG00000141255/ENSG00000143194/ENSG00000161860/ENSG00000164256/ENSG00000167014/ENSG00000167077/ENSG00000168070/ENSG00000176635/ENSG00000217442/ENSG00000239642/ENSG00000244588	13
GO:0042737	drug catabolic process	9/592	35/21081	3.75845e-07	3.37793e-05	3.10823e-05	ENSG00000100197/ENSG00000106258/ENSG00000130649/ENSG00000138109/ENSG00000138115/ENSG00000140505/ENSG00000144852/ENSG00000197408/ENSG00000255974	9
GO:0006069	ethanol oxidation	6/592	12/21081	3.826e-07	3.37793e-05	3.10823e-05	ENSG00000111275/ENSG00000172955/ENSG00000187758/ENSG00000196616/ENSG00000198099/ENSG00000248144	6
GO:0006641	triglyceride metabolic process	15/592	113/21081	6.38614e-07	5.51568e-05	5.0753e-05	ENSG00000062282/ENSG00000083807/ENSG00000091583/ENSG00000100889/ENSG00000110243/ENSG00000114771/ENSG00000124003/ENSG00000130649/ENSG00000130988/ENSG00000151365/ENSG00000151726/ENSG00000166391/ENSG00000176485/ENSG00000187546/ENSG00000197208	15
GO:0019373	epoxygenase P450 pathway	7/592	20/21081	7.49677e-07	6.33716e-05	5.83119e-05	ENSG00000130649/ENSG00000138109/ENSG00000138115/ENSG00000140505/ENSG00000186115/ENSG00000197408/ENSG00000255974	7
GO:0008206	bile acid metabolic process	10/592	51/21081	1.28041e-06	0.00010598	9.75188e-05	ENSG00000060971/ENSG00000083807/ENSG00000105398/ENSG00000135929/ENSG00000146233/ENSG00000167910/ENSG00000168306/ENSG00000180432/ENSG00000198610/ENSG00000198848	10
GO:0006067	ethanol metabolic process	7/592	22/21081	1.57053e-06	0.000127341	0.000117174	ENSG00000105398/ENSG00000111275/ENSG00000172955/ENSG00000187758/ENSG00000196616/ENSG00000198099/ENSG00000248144	7
GO:0001676	long-chain fatty acid metabolic process	15/592	126/21081	2.59593e-06	0.000205597	0.000189182	ENSG00000060971/ENSG00000083807/ENSG00000100197/ENSG00000123560/ENSG00000130649/ENSG00000138109/ENSG00000138115/ENSG00000140505/ENSG00000151726/ENSG00000162365/ENSG00000171903/ENSG00000186115/ENSG00000186529/ENSG00000197408/ENSG00000255974	15
GO:1901568	fatty acid derivative metabolic process	20/592	213/21081	2.64365e-06	0.000205597	0.000189182	ENSG00000005421/ENSG00000062282/ENSG00000083807/ENSG00000100197/ENSG00000105852/ENSG00000116039/ENSG00000130649/ENSG00000134240/ENSG00000138109/ENSG00000138115/ENSG00000140505/ENSG00000151726/ENSG00000162365/ENSG00000171903/ENSG00000183747/ENSG00000186115/ENSG00000186529/ENSG00000197408/ENSG00000198610/ENSG00000255974	20
GO:0055088	lipid homeostasis	18/592	177/21081	2.69093e-06	0.000205597	0.000189182	ENSG00000023171/ENSG00000062282/ENSG00000069667/ENSG00000107331/ENSG00000110243/ENSG00000111424/ENSG00000132855/ENSG00000138075/ENSG00000143257/ENSG00000143921/ENSG00000144852/ENSG00000146233/ENSG00000153093/ENSG00000167910/ENSG00000168306/ENSG00000183747/ENSG00000198848/ENSG00000267467	18
GO:0042738	exogenous drug catabolic process	8/592	33/21081	2.75446e-06	0.000205965	0.000189521	ENSG00000100197/ENSG00000130649/ENSG00000138109/ENSG00000138115/ENSG00000140505/ENSG00000144852/ENSG00000197408/ENSG00000255974	8
GO:0042632	cholesterol homeostasis	14/592	111/21081	2.79943e-06	0.000205965	0.000189521	ENSG00000023171/ENSG00000062282/ENSG00000069667/ENSG00000107331/ENSG00000110243/ENSG00000111424/ENSG00000132855/ENSG00000138075/ENSG00000143257/ENSG00000143921/ENSG00000144852/ENSG00000146233/ENSG00000167910/ENSG00000198848	14
GO:0055092	sterol homeostasis	14/592	112/21081	3.11815e-06	0.000225244	0.00020726	ENSG00000023171/ENSG00000062282/ENSG00000069667/ENSG00000107331/ENSG00000110243/ENSG00000111424/ENSG00000132855/ENSG00000138075/ENSG00000143257/ENSG00000143921/ENSG00000144852/ENSG00000146233/ENSG00000167910/ENSG00000198848	14
GO:0019369	arachidonic acid metabolic process	11/592	69/21081	3.25219e-06	0.000230731	0.000212309	ENSG00000100197/ENSG00000130649/ENSG00000138109/ENSG00000138115/ENSG00000140505/ENSG00000162365/ENSG00000171903/ENSG00000186115/ENSG00000186529/ENSG00000197408/ENSG00000255974	11
GO:0007129	homologous chromosome pairing at meiosis	10/592	57/21081	3.7196e-06	0.000259263	0.000238563	ENSG00000066923/ENSG00000120498/ENSG00000141255/ENSG00000143194/ENSG00000161860/ENSG00000164256/ENSG00000167014/ENSG00000168070/ENSG00000217442/ENSG00000244588	10
GO:0006638	neutral lipid metabolic process	16/592	149/21081	4.7466e-06	0.000319631	0.000294112	ENSG00000062282/ENSG00000083807/ENSG00000091583/ENSG00000100889/ENSG00000110243/ENSG00000114771/ENSG00000124003/ENSG00000130649/ENSG00000130988/ENSG00000151365/ENSG00000151726/ENSG00000166391/ENSG00000176485/ENSG00000187546/ENSG00000197208/ENSG00000214274	16
GO:0006639	acylglycerol metabolic process	16/592	149/21081	4.7466e-06	0.000319631	0.000294112	ENSG00000062282/ENSG00000083807/ENSG00000091583/ENSG00000100889/ENSG00000110243/ENSG00000114771/ENSG00000124003/ENSG00000130649/ENSG00000130988/ENSG00000151365/ENSG00000151726/ENSG00000166391/ENSG00000176485/ENSG00000187546/ENSG00000197208/ENSG00000214274	16
GO:0042537	benzene-containing compound metabolic process	7/592	27/21081	7.23735e-06	0.000479233	0.00044097	ENSG00000060971/ENSG00000105852/ENSG00000130649/ENSG00000151790/ENSG00000162882/ENSG00000188676/ENSG00000241635	7
GO:0033559	unsaturated fatty acid metabolic process	15/592	139/21081	8.81081e-06	0.000573858	0.00052804	ENSG00000060971/ENSG00000100197/ENSG00000116039/ENSG00000130649/ENSG00000138109/ENSG00000138115/ENSG00000140505/ENSG00000151726/ENSG00000162365/ENSG00000171903/ENSG00000186115/ENSG00000186529/ENSG00000197408/ENSG00000198610/ENSG00000255974	15
GO:0120254	olefinic compound metabolic process	15/592	142/21081	1.14294e-05	0.0007324	0.000673924	ENSG00000060971/ENSG00000100197/ENSG00000130649/ENSG00000138109/ENSG00000138115/ENSG00000140505/ENSG00000151726/ENSG00000162365/ENSG00000171903/ENSG00000186115/ENSG00000186529/ENSG00000197408/ENSG00000197580/ENSG00000198610/ENSG00000255974	15
GO:0006699	bile acid biosynthetic process	8/592	40/21081	1.28313e-05	0.000809187	0.00074458	ENSG00000083807/ENSG00000135929/ENSG00000146233/ENSG00000167910/ENSG00000168306/ENSG00000180432/ENSG00000198610/ENSG00000198848	8
GO:1901616	organic hydroxy compound catabolic process	11/592	80/21081	1.41384e-05	0.000877688	0.000807612	ENSG00000100253/ENSG00000105398/ENSG00000111275/ENSG00000135929/ENSG00000140263/ENSG00000146233/ENSG00000167910/ENSG00000171903/ENSG00000186115/ENSG00000186529/ENSG00000198099	11
GO:0006690	icosanoid metabolic process	15/592	145/21081	1.47167e-05	0.000899531	0.000827711	ENSG00000005421/ENSG00000100197/ENSG00000105852/ENSG00000116039/ENSG00000130649/ENSG00000138109/ENSG00000138115/ENSG00000140505/ENSG00000162365/ENSG00000171903/ENSG00000186115/ENSG00000186529/ENSG00000197408/ENSG00000198610/ENSG00000255974	15
GO:0046460	neutral lipid biosynthetic process	9/592	54/21081	1.76018e-05	0.00104376	0.000960425	ENSG00000062282/ENSG00000100889/ENSG00000124003/ENSG00000130988/ENSG00000151365/ENSG00000151726/ENSG00000166391/ENSG00000187546/ENSG00000214274	9
GO:0046463	acylglycerol biosynthetic process	9/592	54/21081	1.76018e-05	0.00104376	0.000960425	ENSG00000062282/ENSG00000100889/ENSG00000124003/ENSG00000130988/ENSG00000151365/ENSG00000151726/ENSG00000166391/ENSG00000187546/ENSG00000214274	9
GO:0009698	phenylpropanoid metabolic process	5/592	13/21081	1.83307e-05	0.00105548	0.000971207	ENSG00000100197/ENSG00000105852/ENSG00000242366/ENSG00000244122/ENSG00000255974	5
GO:0009804	coumarin metabolic process	5/592	13/21081	1.83307e-05	0.00105548	0.000971207	ENSG00000100197/ENSG00000105852/ENSG00000242366/ENSG00000244122/ENSG00000255974	5
GO:0006778	porphyrin-containing compound metabolic process	8/592	42/21081	1.87438e-05	0.00106384	0.000978903	ENSG00000066926/ENSG00000080819/ENSG00000140505/ENSG00000158578/ENSG00000163554/ENSG00000241635/ENSG00000244474/ENSG00000256269	8
GO:0009074	aromatic amino acid family catabolic process	7/592	31/21081	1.94387e-05	0.00107264	0.000986997	ENSG00000151790/ENSG00000158104/ENSG00000159650/ENSG00000162882/ENSG00000171759/ENSG00000172508/ENSG00000188676	7
GO:0015721	bile acid and bile salt transport	7/592	31/21081	1.94387e-05	0.00107264	0.000986997	ENSG00000083807/ENSG00000084453/ENSG00000100652/ENSG00000111700/ENSG00000134538/ENSG00000198610/ENSG00000257046	7
GO:0072329	monocarboxylic acid catabolic process	15/592	149/21081	2.03907e-05	0.00110976	0.00102115	ENSG00000060971/ENSG00000100889/ENSG00000105398/ENSG00000105852/ENSG00000113790/ENSG00000115425/ENSG00000116882/ENSG00000140263/ENSG00000153093/ENSG00000168306/ENSG00000169738/ENSG00000171903/ENSG00000172482/ENSG00000186115/ENSG00000186529	15
GO:0008210	estrogen metabolic process	8/592	43/21081	2.24665e-05	0.00119012	0.0010951	ENSG00000100197/ENSG00000106258/ENSG00000138109/ENSG00000138115/ENSG00000140505/ENSG00000160870/ENSG00000227471/ENSG00000241635	8
GO:0009072	aromatic amino acid family metabolic process	8/592	43/21081	2.24665e-05	0.00119012	0.0010951	ENSG00000009765/ENSG00000151790/ENSG00000158104/ENSG00000159650/ENSG00000162882/ENSG00000171759/ENSG00000172508/ENSG00000188676	8
GO:1901606	alpha-amino acid catabolic process	13/592	118/21081	2.77834e-05	0.00144467	0.00132933	ENSG00000036473/ENSG00000108381/ENSG00000132541/ENSG00000151224/ENSG00000151790/ENSG00000158104/ENSG00000159650/ENSG00000162882/ENSG00000171759/ENSG00000172482/ENSG00000172508/ENSG00000179761/ENSG00000188676	13
GO:0006305	DNA alkylation	11/592	86/21081	2.83626e-05	0.00144467	0.00132933	ENSG00000012048/ENSG00000073146/ENSG00000077800/ENSG00000095627/ENSG00000114487/ENSG00000124092/ENSG00000143194/ENSG00000156414/ENSG00000162782/ENSG00000173809/ENSG00000197181	11
GO:0006306	DNA methylation	11/592	86/21081	2.83626e-05	0.00144467	0.00132933	ENSG00000012048/ENSG00000073146/ENSG00000077800/ENSG00000095627/ENSG00000114487/ENSG00000124092/ENSG00000143194/ENSG00000156414/ENSG00000162782/ENSG00000173809/ENSG00000197181	11
GO:0019432	triglyceride biosynthetic process	8/592	46/21081	3.75427e-05	0.00188807	0.00173732	ENSG00000062282/ENSG00000100889/ENSG00000124003/ENSG00000130988/ENSG00000151365/ENSG00000151726/ENSG00000166391/ENSG00000187546	8
GO:0015850	organic hydroxy compound transport	22/592	298/21081	3.97332e-05	0.00197325	0.0018157	ENSG00000005421/ENSG00000023171/ENSG00000083807/ENSG00000084453/ENSG00000100652/ENSG00000102468/ENSG00000107331/ENSG00000110243/ENSG00000111700/ENSG00000134538/ENSG00000138075/ENSG00000138207/ENSG00000143921/ENSG00000158865/ENSG00000173227/ENSG00000175003/ENSG00000177301/ENSG00000184792/ENSG00000198610/ENSG00000198848/ENSG00000204176/ENSG00000257046	22
GO:0051917	regulation of fibrinolysis	5/592	15/21081	4.082e-05	0.0020022	0.00184234	ENSG00000080618/ENSG00000088926/ENSG00000091583/ENSG00000113905/ENSG00000164344	5
GO:0070989	oxidative demethylation	6/592	24/21081	4.17924e-05	0.00202489	0.00186322	ENSG00000100197/ENSG00000106258/ENSG00000138109/ENSG00000138115/ENSG00000140505/ENSG00000160870	6
GO:0048821	erythrocyte development	7/592	35/21081	4.50963e-05	0.00215865	0.0019863	ENSG00000004939/ENSG00000112077/ENSG00000158578/ENSG00000162367/ENSG00000162722/ENSG00000166947/ENSG00000172331	7
GO:1901605	alpha-amino acid metabolic process	18/592	222/21081	5.95904e-05	0.00281848	0.00259345	ENSG00000009765/ENSG00000036473/ENSG00000108381/ENSG00000124713/ENSG00000132541/ENSG00000132840/ENSG00000149124/ENSG00000151224/ENSG00000151790/ENSG00000158104/ENSG00000159650/ENSG00000162882/ENSG00000166840/ENSG00000171759/ENSG00000172482/ENSG00000172508/ENSG00000179761/ENSG00000188676	18
GO:0055076	transition metal ion homeostasis	14/592	145/21081	6.06615e-05	0.00283539	0.00260901	ENSG00000018280/ENSG00000072274/ENSG00000112077/ENSG00000132446/ENSG00000143546/ENSG00000147454/ENSG00000148346/ENSG00000158578/ENSG00000163220/ENSG00000166947/ENSG00000168509/ENSG00000183336/ENSG00000205362/ENSG00000205364	14
GO:0000280	nuclear division	29/592	469/21081	6.7912e-05	0.00311219	0.00286371	ENSG00000066923/ENSG00000073146/ENSG00000118193/ENSG00000120498/ENSG00000126856/ENSG00000135476/ENSG00000137948/ENSG00000138778/ENSG00000141255/ENSG00000143194/ENSG00000146918/ENSG00000156414/ENSG00000157060/ENSG00000158806/ENSG00000159374/ENSG00000161860/ENSG00000164256/ENSG00000167014/ENSG00000167077/ENSG00000167702/ENSG00000168070/ENSG00000173809/ENSG00000176563/ENSG00000176635/ENSG00000197181…	29
GO:0019400	alditol metabolic process	6/592	26/21081	6.81501e-05	0.00311219	0.00286371	ENSG00000062282/ENSG00000100889/ENSG00000124003/ENSG00000132855/ENSG00000140263/ENSG00000166391	6
GO:0042440	pigment metabolic process	10/592	80/21081	7.95535e-05	0.00358378	0.00329765	ENSG00000066926/ENSG00000080819/ENSG00000158578/ENSG00000241119/ENSG00000241635/ENSG00000242366/ENSG00000242515/ENSG00000244122/ENSG00000244474/ENSG00000256269	10
GO:0043252	sodium-independent organic anion transport	5/592	17/21081	8.0281e-05	0.00358378	0.00329765	ENSG00000084453/ENSG00000111700/ENSG00000134538/ENSG00000197901/ENSG00000257046	5
GO:0055083	monovalent inorganic anion homeostasis	6/592	27/21081	8.55538e-05	0.00377672	0.00347519	ENSG00000070915/ENSG00000074410/ENSG00000116039/ENSG00000124140/ENSG00000131183/ENSG00000198569	6
GO:0019318	hexose metabolic process	20/592	271/21081	8.8494e-05	0.00386359	0.00355511	ENSG00000062282/ENSG00000069667/ENSG00000082701/ENSG00000100889/ENSG00000111674/ENSG00000124713/ENSG00000130988/ENSG00000138030/ENSG00000138207/ENSG00000140263/ENSG00000143365/ENSG00000148803/ENSG00000156413/ENSG00000158571/ENSG00000160180/ENSG00000160883/ENSG00000168237/ENSG00000169738/ENSG00000172331/ENSG00000173531	20
GO:0055081	anion homeostasis	9/592	66/21081	9.08656e-05	0.00389428	0.00358336	ENSG00000036473/ENSG00000062282/ENSG00000070915/ENSG00000074410/ENSG00000116039/ENSG00000124140/ENSG00000131183/ENSG00000132855/ENSG00000198569	9
GO:0006633	fatty acid biosynthetic process	16/592	189/21081	9.11574e-05	0.00389428	0.00358336	ENSG00000012048/ENSG00000066813/ENSG00000100197/ENSG00000103089/ENSG00000110243/ENSG00000115425/ENSG00000123560/ENSG00000130649/ENSG00000130988/ENSG00000138109/ENSG00000138115/ENSG00000140505/ENSG00000167910/ENSG00000171903/ENSG00000183549/ENSG00000183747	16
GO:0036314	response to sterol	7/592	39/21081	9.35902e-05	0.00395568	0.00363985	ENSG00000023171/ENSG00000057593/ENSG00000069667/ENSG00000107331/ENSG00000143365/ENSG00000167910/ENSG00000198848	7
GO:0006814	sodium ion transport	19/592	253/21081	0.000104894	0.00431023	0.0039661	ENSG00000007216/ENSG00000010379/ENSG00000070915/ENSG00000100652/ENSG00000105711/ENSG00000112337/ENSG00000113073/ENSG00000116039/ENSG00000118160/ENSG00000131183/ENSG00000146039/ENSG00000154025/ENSG00000158296/ENSG00000158865/ENSG00000160460/ENSG00000164363/ENSG00000174358/ENSG00000197208/ENSG00000198569	19
GO:0006706	steroid catabolic process	6/592	28/21081	0.000106318	0.00431023	0.0039661	ENSG00000025423/ENSG00000105398/ENSG00000135929/ENSG00000140505/ENSG00000146233/ENSG00000167910	6
GO:0072376	protein activation cascade	6/592	28/21081	0.000106318	0.00431023	0.0039661	ENSG00000057593/ENSG00000088926/ENSG00000091583/ENSG00000101981/ENSG00000117601/ENSG00000164344	6
GO:0072378	blood coagulation	fibrin clot formation	6/592	28/21081	0.000106318	0.00431023	0.0039661	ENSG00000057593/ENSG00000088926/ENSG00000091583/ENSG00000101981/ENSG00000117601/ENSG00000164344	6
GO:0007597	blood coagulation	intrinsic pathway	5/592	18/21081	0.000108599	0.00435821	0.00401024	ENSG00000088926/ENSG00000091583/ENSG00000101981/ENSG00000117601/ENSG00000164344	5
GO:0098656	anion transmembrane transport	23/592	342/21081	0.000111235	0.00441938	0.00406653	ENSG00000004939/ENSG00000007216/ENSG00000010379/ENSG00000016602/ENSG00000070915/ENSG00000083807/ENSG00000113073/ENSG00000117152/ENSG00000124140/ENSG00000131183/ENSG00000135502/ENSG00000141540/ENSG00000142494/ENSG00000145863/ENSG00000147003/ENSG00000151365/ENSG00000158296/ENSG00000164363/ENSG00000174358/ENSG00000186335/ENSG00000197208/ENSG00000197901/ENSG00000238205	23
GO:0009636	response to toxic substance	20/592	277/21081	0.000119249	0.00469086	0.00431634	ENSG00000005421/ENSG00000009765/ENSG00000066926/ENSG00000080819/ENSG00000105711/ENSG00000105852/ENSG00000112096/ENSG00000129159/ENSG00000130988/ENSG00000148346/ENSG00000149124/ENSG00000149452/ENSG00000163220/ENSG00000197971/ENSG00000198099/ENSG00000198727/ENSG00000198848/ENSG00000205362/ENSG00000205364/ENSG00000211445	20
GO:0009063	cellular amino acid catabolic process	13/592	138/21081	0.000141534	0.00551289	0.00507273	ENSG00000036473/ENSG00000108381/ENSG00000132541/ENSG00000151224/ENSG00000151790/ENSG00000158104/ENSG00000159650/ENSG00000162882/ENSG00000171759/ENSG00000172482/ENSG00000172508/ENSG00000179761/ENSG00000188676	13
GO:0046686	response to cadmium ion	9/592	70/21081	0.000144546	0.00557556	0.0051304	ENSG00000050748/ENSG00000131183/ENSG00000140263/ENSG00000140505/ENSG00000158517/ENSG00000162882/ENSG00000198727/ENSG00000205362/ENSG00000205364	9
GO:0016098	monoterpenoid metabolic process	4/592	11/21081	0.00017359	0.00650633	0.00598686	ENSG00000100197/ENSG00000130649/ENSG00000138109/ENSG00000140505	4
GO:0045141	meiotic telomere clustering	4/592	11/21081	0.00017359	0.00650633	0.00598686	ENSG00000167014/ENSG00000167077/ENSG00000168070/ENSG00000244588	4
GO:0046501	protoporphyrinogen IX metabolic process	4/592	11/21081	0.00017359	0.00650633	0.00598686	ENSG00000066926/ENSG00000080819/ENSG00000158578/ENSG00000256269	4
GO:0046164	alcohol catabolic process	8/592	57/21081	0.000181356	0.00673391	0.00619626	ENSG00000100253/ENSG00000105398/ENSG00000111275/ENSG00000135929/ENSG00000140263/ENSG00000146233/ENSG00000167910/ENSG00000198099	8
GO:0006826	iron ion transport	10/592	89/21081	0.000196117	0.00714837	0.00657763	ENSG00000018280/ENSG00000072274/ENSG00000105929/ENSG00000113905/ENSG00000116039/ENSG00000132446/ENSG00000147454/ENSG00000148346/ENSG00000155097/ENSG00000213760	10
GO:0055072	iron ion homeostasis	10/592	89/21081	0.000196117	0.00714837	0.00657763	ENSG00000018280/ENSG00000072274/ENSG00000112077/ENSG00000132446/ENSG00000147454/ENSG00000148346/ENSG00000158578/ENSG00000166947/ENSG00000168509/ENSG00000183336	10
GO:0007281	germ cell development	20/592	290/21081	0.000220025	0.0079469	0.00731241	ENSG00000039600/ENSG00000073146/ENSG00000095627/ENSG00000116254/ENSG00000124678/ENSG00000132972/ENSG00000143552/ENSG00000146047/ENSG00000158806/ENSG00000161973/ENSG00000162782/ENSG00000164113/ENSG00000166762/ENSG00000167077/ENSG00000183304/ENSG00000183770/ENSG00000184792/ENSG00000197181/ENSG00000214274/ENSG00000256453	20
GO:0034397	telomere localization	4/592	12/21081	0.000254611	0.0089337	0.00822042	ENSG00000167014/ENSG00000167077/ENSG00000168070/ENSG00000244588	4
GO:0042178	xenobiotic catabolic process	4/592	12/21081	0.000254611	0.0089337	0.00822042	ENSG00000060971/ENSG00000105852/ENSG00000151726/ENSG00000241635	4
GO:0090220	chromosome localization to nuclear envelope involved in homologous chromosome segregation	4/592	12/21081	0.000254611	0.0089337	0.00822042	ENSG00000167014/ENSG00000167077/ENSG00000168070/ENSG00000244588	4
GO:0008203	cholesterol metabolic process	14/592	166/21081	0.000256341	0.0089337	0.00822042	ENSG00000005421/ENSG00000062282/ENSG00000100003/ENSG00000100197/ENSG00000110243/ENSG00000131781/ENSG00000132855/ENSG00000134240/ENSG00000135929/ENSG00000138109/ENSG00000140505/ENSG00000146233/ENSG00000167910/ENSG00000198848	14
GO:0016125	sterol metabolic process	15/592	187/21081	0.000270275	0.00933742	0.00859191	ENSG00000005421/ENSG00000062282/ENSG00000100003/ENSG00000100197/ENSG00000110243/ENSG00000131781/ENSG00000132855/ENSG00000134240/ENSG00000135929/ENSG00000138109/ENSG00000140505/ENSG00000146233/ENSG00000167910/ENSG00000180432/ENSG00000198848	15
GO:0044728	DNA methylation or demethylation	11/592	111/21081	0.000292065	0.0100032	0.00920455	ENSG00000012048/ENSG00000073146/ENSG00000077800/ENSG00000095627/ENSG00000114487/ENSG00000124092/ENSG00000143194/ENSG00000156414/ENSG00000162782/ENSG00000173809/ENSG00000197181	11
GO:0006006	glucose metabolic process	17/592	231/21081	0.00030264	0.01024	0.00942242	ENSG00000062282/ENSG00000069667/ENSG00000082701/ENSG00000100889/ENSG00000111674/ENSG00000124713/ENSG00000130988/ENSG00000138030/ENSG00000138207/ENSG00000140263/ENSG00000143365/ENSG00000158571/ENSG00000160180/ENSG00000160883/ENSG00000169738/ENSG00000172331/ENSG00000173531	17
GO:0031498	chromatin disassembly	5/592	22/21081	0.000304133	0.01024	0.00942242	ENSG00000092201/ENSG00000117115/ENSG00000119335/ENSG00000123405/ENSG00000146047	5
GO:0070988	demethylation	9/592	78/21081	0.000332383	0.0110971	0.0102111	ENSG00000100197/ENSG00000106258/ENSG00000138109/ENSG00000138115/ENSG00000140505/ENSG00000155666/ENSG00000160870/ENSG00000172943/ENSG00000183878	9
GO:0002836	positive regulation of response to tumor cell	4/592	13/21081	0.000359624	0.0118081	0.0108654	ENSG00000109943/ENSG00000113905/ENSG00000117281/ENSG00000172940	4
GO:0002839	positive regulation of immune response to tumor cell	4/592	13/21081	0.000359624	0.0118081	0.0108654	ENSG00000109943/ENSG00000113905/ENSG00000117281/ENSG00000172940	4
GO:0031638	zymogen activation	8/592	63/21081	0.000366864	0.0119471	0.0109932	ENSG00000080618/ENSG00000088926/ENSG00000091583/ENSG00000101981/ENSG00000135047/ENSG00000146047/ENSG00000159403/ENSG00000164344	8
GO:0006071	glycerol metabolic process	5/592	23/21081	0.000379697	0.0122645	0.0112853	ENSG00000062282/ENSG00000100889/ENSG00000124003/ENSG00000132855/ENSG00000166391	5
GO:0042168	heme metabolic process	6/592	35/21081	0.00038772	0.0123637	0.0113765	ENSG00000066926/ENSG00000080819/ENSG00000158578/ENSG00000241635/ENSG00000244474/ENSG00000256269	6
GO:0044262	cellular carbohydrate metabolic process	20/592	303/21081	0.000388991	0.0123637	0.0113765	ENSG00000004939/ENSG00000062282/ENSG00000069667/ENSG00000082701/ENSG00000100253/ENSG00000100889/ENSG00000111713/ENSG00000124003/ENSG00000124713/ENSG00000130988/ENSG00000132855/ENSG00000138030/ENSG00000140263/ENSG00000143365/ENSG00000158571/ENSG00000160180/ENSG00000160883/ENSG00000166391/ENSG00000168781/ENSG00000173531	20
GO:0072521	purine-containing compound metabolic process	28/592	497/21081	0.000416336	0.0131278	0.0120797	ENSG00000004939/ENSG00000062282/ENSG00000066813/ENSG00000069667/ENSG00000078295/ENSG00000102468/ENSG00000105398/ENSG00000111674/ENSG00000124713/ENSG00000134240/ENSG00000138356/ENSG00000149124/ENSG00000151726/ENSG00000151790/ENSG00000154027/ENSG00000158571/ENSG00000160883/ENSG00000166796/ENSG00000168065/ENSG00000172331/ENSG00000172497/ENSG00000179761/ENSG00000183549/ENSG00000183747/ENSG00000197891…	28
GO:1902652	secondary alcohol metabolic process	14/592	175/21081	0.000439642	0.0137535	0.0126554	ENSG00000005421/ENSG00000062282/ENSG00000100003/ENSG00000100197/ENSG00000110243/ENSG00000131781/ENSG00000132855/ENSG00000134240/ENSG00000135929/ENSG00000138109/ENSG00000140505/ENSG00000146233/ENSG00000167910/ENSG00000198848	14
GO:1905039	carboxylic acid transmembrane transport	13/592	155/21081	0.000444283	0.0137901	0.0126891	ENSG00000007216/ENSG00000010379/ENSG00000083807/ENSG00000117152/ENSG00000142494/ENSG00000147003/ENSG00000151365/ENSG00000158296/ENSG00000164363/ENSG00000174358/ENSG00000186335/ENSG00000197208/ENSG00000238205	13
GO:0031639	plasminogen activation	5/592	24/21081	0.000468619	0.0144327	0.0132804	ENSG00000080618/ENSG00000088926/ENSG00000091583/ENSG00000146047/ENSG00000164344	5
GO:1903825	organic acid transmembrane transport	13/592	156/21081	0.000472528	0.0144412	0.0132882	ENSG00000007216/ENSG00000010379/ENSG00000083807/ENSG00000117152/ENSG00000142494/ENSG00000147003/ENSG00000151365/ENSG00000158296/ENSG00000164363/ENSG00000174358/ENSG00000186335/ENSG00000197208/ENSG00000238205	13
GO:0042908	xenobiotic transport	6/592	37/21081	0.000529544	0.0160602	0.0147779	ENSG00000010379/ENSG00000142494/ENSG00000144852/ENSG00000175003/ENSG00000180638/ENSG00000197208	6
GO:0022900	electron transport chain	15/592	200/21081	0.000551969	0.0166134	0.015287	ENSG00000025423/ENSG00000111275/ENSG00000116701/ENSG00000132837/ENSG00000138356/ENSG00000139547/ENSG00000140505/ENSG00000158517/ENSG00000162882/ENSG00000187581/ENSG00000198610/ENSG00000198727/ENSG00000198886/ENSG00000198888/ENSG00000198938	15
GO:0006694	steroid biosynthetic process	16/592	222/21081	0.000566452	0.0168441	0.0154992	ENSG00000025423/ENSG00000083807/ENSG00000100003/ENSG00000110243/ENSG00000111424/ENSG00000134240/ENSG00000135929/ENSG00000146233/ENSG00000160870/ENSG00000167910/ENSG00000168306/ENSG00000176387/ENSG00000180432/ENSG00000198610/ENSG00000198848/ENSG00000227471	16
GO:0022010	central nervous system myelination	5/592	25/21081	0.000572351	0.0168441	0.0154992	ENSG00000100146/ENSG00000103089/ENSG00000107331/ENSG00000108381/ENSG00000123560	5
GO:0032291	axon ensheathment in central nervous system	5/592	25/21081	0.000572351	0.0168441	0.0154992	ENSG00000100146/ENSG00000103089/ENSG00000107331/ENSG00000108381/ENSG00000123560	5
GO:0007588	excretion	8/592	68/21081	0.000619513	0.0177974	0.0163765	ENSG00000105929/ENSG00000113946/ENSG00000116039/ENSG00000120907/ENSG00000138075/ENSG00000143921/ENSG00000145244/ENSG00000244122	8
GO:0033013	tetrapyrrole metabolic process	8/592	68/21081	0.000619513	0.0177974	0.0163765	ENSG00000066926/ENSG00000080819/ENSG00000140505/ENSG00000158578/ENSG00000163554/ENSG00000241635/ENSG00000244474/ENSG00000256269	8
GO:0046365	monosaccharide catabolic process	8/592	68/21081	0.000619513	0.0177974	0.0163765	ENSG00000111674/ENSG00000138030/ENSG00000140263/ENSG00000156413/ENSG00000160883/ENSG00000168237/ENSG00000169738/ENSG00000172331	8
GO:0016485	protein processing	17/592	246/21081	0.000622664	0.0177974	0.0163765	ENSG00000023445/ENSG00000057593/ENSG00000080618/ENSG00000088926/ENSG00000091583/ENSG00000101197/ENSG00000101981/ENSG00000135047/ENSG00000145194/ENSG00000145244/ENSG00000146047/ENSG00000159403/ENSG00000164344/ENSG00000167634/ENSG00000167755/ENSG00000168509/ENSG00000198848	17
GO:0061515	myeloid cell development	9/592	85/21081	0.00063108	0.0179091	0.0164793	ENSG00000004939/ENSG00000112077/ENSG00000150867/ENSG00000158578/ENSG00000162367/ENSG00000162722/ENSG00000166947/ENSG00000172331/ENSG00000185862	9
GO:0006000	fructose metabolic process	4/592	15/21081	0.000656517	0.0181257	0.0166785	ENSG00000138030/ENSG00000140263/ENSG00000158571/ENSG00000168237	4
GO:0051238	sequestering of metal ion	4/592	15/21081	0.000656517	0.0181257	0.0166785	ENSG00000132446/ENSG00000143546/ENSG00000148346/ENSG00000163220	4
GO:0055064	chloride ion homeostasis	4/592	15/21081	0.000656517	0.0181257	0.0166785	ENSG00000070915/ENSG00000074410/ENSG00000116039/ENSG00000124140	4
GO:0046916	cellular transition metal ion homeostasis	11/592	122/21081	0.000656958	0.0181257	0.0166785	ENSG00000018280/ENSG00000072274/ENSG00000132446/ENSG00000143546/ENSG00000148346/ENSG00000158578/ENSG00000163220/ENSG00000168509/ENSG00000183336/ENSG00000205362/ENSG00000205364	11
GO:0051604	protein maturation	20/592	317/21081	0.000687965	0.0188418	0.0173374	ENSG00000023445/ENSG00000057593/ENSG00000064201/ENSG00000080618/ENSG00000088926/ENSG00000091583/ENSG00000101197/ENSG00000101981/ENSG00000135047/ENSG00000145194/ENSG00000145244/ENSG00000146047/ENSG00000156269/ENSG00000159403/ENSG00000164344/ENSG00000167634/ENSG00000167755/ENSG00000168509/ENSG00000183336/ENSG00000198848	20
GO:0007141	male meiosis I	5/592	26/21081	0.000692399	0.0188418	0.0173374	ENSG00000073146/ENSG00000137948/ENSG00000156414/ENSG00000167077/ENSG00000233436	5
GO:0015698	inorganic anion transport	14/592	184/21081	0.00072464	0.019585	0.0180213	ENSG00000004939/ENSG00000016602/ENSG00000018280/ENSG00000070915/ENSG00000113073/ENSG00000124140/ENSG00000131183/ENSG00000135502/ENSG00000141540/ENSG00000145863/ENSG00000149452/ENSG00000168065/ENSG00000197901/ENSG00000198569	14
GO:0097305	response to alcohol	17/592	250/21081	0.000745996	0.020026	0.0184271	ENSG00000012048/ENSG00000023171/ENSG00000057593/ENSG00000066926/ENSG00000070501/ENSG00000078295/ENSG00000107331/ENSG00000117152/ENSG00000130649/ENSG00000138207/ENSG00000143546/ENSG00000167910/ENSG00000172955/ENSG00000198727/ENSG00000198848/ENSG00000198886/ENSG00000241635	17
GO:0019218	regulation of steroid metabolic process	12/592	144/21081	0.000771144	0.0205621	0.0189204	ENSG00000062282/ENSG00000069667/ENSG00000100003/ENSG00000107331/ENSG00000110243/ENSG00000111424/ENSG00000131781/ENSG00000143365/ENSG00000167910/ENSG00000198848/ENSG00000241635/ENSG00000242366	12
GO:0055090	acylglycerol homeostasis	6/592	40/21081	0.000814245	0.0214238	0.0197133	ENSG00000062282/ENSG00000069667/ENSG00000110243/ENSG00000132855/ENSG00000183747/ENSG00000267467	6
GO:0070328	triglyceride homeostasis	6/592	40/21081	0.000814245	0.0214238	0.0197133	ENSG00000062282/ENSG00000069667/ENSG00000110243/ENSG00000132855/ENSG00000183747/ENSG00000267467	6
GO:0042730	fibrinolysis	5/592	27/21081	0.000830318	0.0216622	0.0199327	ENSG00000080618/ENSG00000088926/ENSG00000091583/ENSG00000113905/ENSG00000164344	5
GO:0015718	monocarboxylic acid transport	14/592	187/21081	0.000849052	0.0216622	0.0199327	ENSG00000010379/ENSG00000083807/ENSG00000084453/ENSG00000100652/ENSG00000111700/ENSG00000134538/ENSG00000151365/ENSG00000151726/ENSG00000172940/ENSG00000186115/ENSG00000198610/ENSG00000198848/ENSG00000238205/ENSG00000257046	14
GO:0002834	regulation of response to tumor cell	4/592	16/21081	0.000856021	0.0216622	0.0199327	ENSG00000109943/ENSG00000113905/ENSG00000117281/ENSG00000172940	4
GO:0002837	regulation of immune response to tumor cell	4/592	16/21081	0.000856021	0.0216622	0.0199327	ENSG00000109943/ENSG00000113905/ENSG00000117281/ENSG00000172940	4
GO:0033540	fatty acid beta-oxidation using acyl-CoA oxidase	4/592	16/21081	0.000856021	0.0216622	0.0199327	ENSG00000060971/ENSG00000113790/ENSG00000153093/ENSG00000168306	4
GO:0045836	positive regulation of meiotic nuclear division	4/592	16/21081	0.000856021	0.0216622	0.0199327	ENSG00000126856/ENSG00000158806/ENSG00000164256/ENSG00000197181	4
GO:0030258	lipid modification	19/592	300/21081	0.000886026	0.0222796	0.0205008	ENSG00000060971/ENSG00000062282/ENSG00000103089/ENSG00000106258/ENSG00000107331/ENSG00000110243/ENSG00000113790/ENSG00000115425/ENSG00000116882/ENSG00000130649/ENSG00000135454/ENSG00000138115/ENSG00000150867/ENSG00000153093/ENSG00000160870/ENSG00000162365/ENSG00000168306/ENSG00000198099/ENSG00000274391	19
GO:0042759	long-chain fatty acid biosynthetic process	6/592	41/21081	0.00093149	0.0231301	0.0212833	ENSG00000100197/ENSG00000123560/ENSG00000130649/ENSG00000138109/ENSG00000138115/ENSG00000140505	6
GO:0050892	intestinal absorption	6/592	41/21081	0.00093149	0.0231301	0.0212833	ENSG00000110243/ENSG00000111424/ENSG00000138075/ENSG00000143921/ENSG00000163581/ENSG00000166391	6
GO:0007286	spermatid development	13/592	168/21081	0.000948618	0.0234091	0.02154	ENSG00000039600/ENSG00000116254/ENSG00000124678/ENSG00000132972/ENSG00000143552/ENSG00000146047/ENSG00000161973/ENSG00000162782/ENSG00000164113/ENSG00000166762/ENSG00000167077/ENSG00000183304/ENSG00000184792	13
GO:0007130	synaptonemal complex assembly	5/592	28/21081	0.000987709	0.024008	0.0220912	ENSG00000066923/ENSG00000120498/ENSG00000161860/ENSG00000217442/ENSG00000244588	5
GO:0036315	cellular response to sterol	5/592	28/21081	0.000987709	0.024008	0.0220912	ENSG00000023171/ENSG00000069667/ENSG00000143365/ENSG00000167910/ENSG00000198848	5
GO:0048469	cell maturation	14/592	190/21081	0.000991017	0.024008	0.0220912	ENSG00000010671/ENSG00000100146/ENSG00000100987/ENSG00000118193/ENSG00000124678/ENSG00000160460/ENSG00000162367/ENSG00000162722/ENSG00000162782/ENSG00000166762/ENSG00000166947/ENSG00000186417/ENSG00000214274/ENSG00000236320	14
GO:0032259	methylation	23/592	400/21081	0.00101106	0.0243451	0.0224014	ENSG00000012048/ENSG00000073146/ENSG00000077800/ENSG00000095627/ENSG00000114487/ENSG00000116254/ENSG00000122085/ENSG00000124092/ENSG00000124713/ENSG00000126856/ENSG00000132840/ENSG00000140505/ENSG00000143194/ENSG00000145194/ENSG00000151224/ENSG00000156414/ENSG00000162782/ENSG00000164256/ENSG00000170788/ENSG00000173809/ENSG00000187690/ENSG00000197181/ENSG00000284917	23
GO:0009150	purine ribonucleotide metabolic process	24/592	426/21081	0.00104944	0.0251171	0.0231117	ENSG00000004939/ENSG00000062282/ENSG00000066813/ENSG00000069667/ENSG00000078295/ENSG00000102468/ENSG00000105398/ENSG00000111674/ENSG00000134240/ENSG00000149124/ENSG00000151726/ENSG00000151790/ENSG00000154027/ENSG00000158571/ENSG00000160883/ENSG00000166796/ENSG00000172331/ENSG00000172497/ENSG00000179761/ENSG00000183549/ENSG00000183747/ENSG00000198203/ENSG00000198899/ENSG00000228253	24
GO:0006779	porphyrin-containing compound biosynthetic process	5/592	29/21081	0.00116621	0.0275795	0.0253776	ENSG00000066926/ENSG00000080819/ENSG00000158578/ENSG00000163554/ENSG00000256269	5
GO:0033014	tetrapyrrole biosynthetic process	5/592	29/21081	0.00116621	0.0275795	0.0253776	ENSG00000066926/ENSG00000080819/ENSG00000158578/ENSG00000163554/ENSG00000256269	5
GO:0055067	monovalent inorganic cation homeostasis	13/592	172/21081	0.00117735	0.0276158	0.0254109	ENSG00000004939/ENSG00000018280/ENSG00000036473/ENSG00000070915/ENSG00000105929/ENSG00000113073/ENSG00000116039/ENSG00000124140/ENSG00000140519/ENSG00000145244/ENSG00000155097/ENSG00000186115/ENSG00000213760	13
GO:0016042	lipid catabolic process	22/592	380/21081	0.00118165	0.0276158	0.0254109	ENSG00000025423/ENSG00000060971/ENSG00000100889/ENSG00000105398/ENSG00000110243/ENSG00000113790/ENSG00000114771/ENSG00000115425/ENSG00000116882/ENSG00000132855/ENSG00000135929/ENSG00000140505/ENSG00000146233/ENSG00000153093/ENSG00000167910/ENSG00000168306/ENSG00000171903/ENSG00000176485/ENSG00000186115/ENSG00000186529/ENSG00000197580/ENSG00000198848	22
GO:0048515	spermatid differentiation	13/592	174/21081	0.00130793	0.030304	0.0278845	ENSG00000039600/ENSG00000116254/ENSG00000124678/ENSG00000132972/ENSG00000143552/ENSG00000146047/ENSG00000161973/ENSG00000162782/ENSG00000164113/ENSG00000166762/ENSG00000167077/ENSG00000183304/ENSG00000184792	13
GO:0010876	lipid localization	26/592	484/21081	0.00131193	0.030304	0.0278845	ENSG00000004939/ENSG00000005421/ENSG00000023171/ENSG00000062282/ENSG00000083807/ENSG00000084453/ENSG00000091583/ENSG00000100652/ENSG00000107331/ENSG00000110243/ENSG00000111700/ENSG00000132855/ENSG00000134365/ENSG00000134538/ENSG00000135454/ENSG00000138075/ENSG00000138207/ENSG00000143921/ENSG00000151365/ENSG00000151726/ENSG00000184792/ENSG00000186115/ENSG00000198610/ENSG00000198848/ENSG00000257046…	26
GO:0098813	nuclear chromosome segregation	18/592	287/21081	0.0013361	0.0306174	0.0281728	ENSG00000066923/ENSG00000118193/ENSG00000120498/ENSG00000135476/ENSG00000138778/ENSG00000141255/ENSG00000143194/ENSG00000146918/ENSG00000159374/ENSG00000161860/ENSG00000164256/ENSG00000167014/ENSG00000167077/ENSG00000168070/ENSG00000176635/ENSG00000217442/ENSG00000239642/ENSG00000244588	18
GO:0006304	DNA modification	11/592	133/21081	0.00134091	0.0306174	0.0281728	ENSG00000012048/ENSG00000073146/ENSG00000077800/ENSG00000095627/ENSG00000114487/ENSG00000124092/ENSG00000143194/ENSG00000156414/ENSG00000162782/ENSG00000173809/ENSG00000197181	11
GO:0032196	transposition	5/592	31/21081	0.00159328	0.0359666	0.033095	ENSG00000114487/ENSG00000133980/ENSG00000156414/ENSG00000197181/ENSG00000233436	5
GO:0070193	synaptonemal complex organization	5/592	31/21081	0.00159328	0.0359666	0.033095	ENSG00000066923/ENSG00000120498/ENSG00000161860/ENSG00000217442/ENSG00000244588	5
GO:0033865	nucleoside bisphosphate metabolic process	12/592	157/21081	0.00163227	0.0362291	0.0333365	ENSG00000062282/ENSG00000066813/ENSG00000105398/ENSG00000134240/ENSG00000149124/ENSG00000151726/ENSG00000151790/ENSG00000172497/ENSG00000179761/ENSG00000183549/ENSG00000183747/ENSG00000198203	12
GO:0033875	ribonucleoside bisphosphate metabolic process	12/592	157/21081	0.00163227	0.0362291	0.0333365	ENSG00000062282/ENSG00000066813/ENSG00000105398/ENSG00000134240/ENSG00000149124/ENSG00000151726/ENSG00000151790/ENSG00000172497/ENSG00000179761/ENSG00000183549/ENSG00000183747/ENSG00000198203	12
GO:0034032	purine nucleoside bisphosphate metabolic process	12/592	157/21081	0.00163227	0.0362291	0.0333365	ENSG00000062282/ENSG00000066813/ENSG00000105398/ENSG00000134240/ENSG00000149124/ENSG00000151726/ENSG00000151790/ENSG00000172497/ENSG00000179761/ENSG00000183549/ENSG00000183747/ENSG00000198203	12
GO:0009259	ribonucleotide metabolic process	24/592	441/21081	0.00166898	0.0368381	0.0338969	ENSG00000004939/ENSG00000062282/ENSG00000066813/ENSG00000069667/ENSG00000078295/ENSG00000102468/ENSG00000105398/ENSG00000111674/ENSG00000134240/ENSG00000149124/ENSG00000151726/ENSG00000151790/ENSG00000154027/ENSG00000158571/ENSG00000160883/ENSG00000166796/ENSG00000172331/ENSG00000172497/ENSG00000179761/ENSG00000183549/ENSG00000183747/ENSG00000198203/ENSG00000198899/ENSG00000228253	24
GO:0019751	polyol metabolic process	11/592	139/21081	0.00191082	0.0418149	0.0384764	ENSG00000062282/ENSG00000100253/ENSG00000100889/ENSG00000107331/ENSG00000124003/ENSG00000131183/ENSG00000132855/ENSG00000135929/ENSG00000140263/ENSG00000166391/ENSG00000168781	11
GO:0006865	amino acid transport	12/592	160/21081	0.00191551	0.0418149	0.0384764	ENSG00000010379/ENSG00000018280/ENSG00000047597/ENSG00000117152/ENSG00000136854/ENSG00000140107/ENSG00000142494/ENSG00000147003/ENSG00000164363/ENSG00000174358/ENSG00000186335/ENSG00000197208	12
GO:0006637	acyl-CoA metabolic process	10/592	120/21081	0.00206811	0.0446554	0.04109	ENSG00000062282/ENSG00000066813/ENSG00000134240/ENSG00000149124/ENSG00000151726/ENSG00000151790/ENSG00000172497/ENSG00000179761/ENSG00000183549/ENSG00000183747	10
GO:0035383	thioester metabolic process	10/592	120/21081	0.00206811	0.0446554	0.04109	ENSG00000062282/ENSG00000066813/ENSG00000134240/ENSG00000149124/ENSG00000151726/ENSG00000151790/ENSG00000172497/ENSG00000179761/ENSG00000183549/ENSG00000183747	10
GO:0006337	nucleosome disassembly	4/592	20/21081	0.0020845	0.044766	0.0411918	ENSG00000092201/ENSG00000119335/ENSG00000123405/ENSG00000146047	4
GO:0046688	response to copper ion	6/592	48/21081	0.00215442	0.0460189	0.0423447	ENSG00000002726/ENSG00000140263/ENSG00000140505/ENSG00000198727/ENSG00000205362/ENSG00000205364	6
GO:1901617	organic hydroxy compound biosynthetic process	17/592	277/21081	0.00225601	0.0475522	0.0437556	ENSG00000083807/ENSG00000100003/ENSG00000100889/ENSG00000107331/ENSG00000110243/ENSG00000111424/ENSG00000134240/ENSG00000135929/ENSG00000146233/ENSG00000166796/ENSG00000167910/ENSG00000168306/ENSG00000168781/ENSG00000171759/ENSG00000180432/ENSG00000198610/ENSG00000198848	17
GO:0019748	secondary metabolic process	7/592	65/21081	0.00226083	0.0475522	0.0437556	ENSG00000100197/ENSG00000105852/ENSG00000140505/ENSG00000198610/ENSG00000242366/ENSG00000244122/ENSG00000255974	7
GO:0042552	myelination	11/592	142/21081	0.00226211	0.0475522	0.0437556	ENSG00000047597/ENSG00000064787/ENSG00000100146/ENSG00000103089/ENSG00000107331/ENSG00000108381/ENSG00000118193/ENSG00000123560/ENSG00000167755/ENSG00000197971/ENSG00000197993	11
GO:0060631	regulation of meiosis I	3/592	10/21081	0.00228146	0.0476437	0.0438397	ENSG00000126856/ENSG00000164256/ENSG00000197181	3
GO:0019216	regulation of lipid metabolic process	24/592	452/21081	0.00230244	0.0476437	0.0438397	ENSG00000000938/ENSG00000012048/ENSG00000062282/ENSG00000069667/ENSG00000100003/ENSG00000102468/ENSG00000105398/ENSG00000107331/ENSG00000110243/ENSG00000111424/ENSG00000114771/ENSG00000130988/ENSG00000131781/ENSG00000132855/ENSG00000134240/ENSG00000143365/ENSG00000151365/ENSG00000151726/ENSG00000167910/ENSG00000172940/ENSG00000198848/ENSG00000241119/ENSG00000241635/ENSG00000242366	24
GO:0019693	ribose phosphate metabolic process	24/592	452/21081	0.00230244	0.0476437	0.0438397	ENSG00000004939/ENSG00000062282/ENSG00000066813/ENSG00000069667/ENSG00000078295/ENSG00000102468/ENSG00000105398/ENSG00000111674/ENSG00000134240/ENSG00000149124/ENSG00000151726/ENSG00000151790/ENSG00000154027/ENSG00000158571/ENSG00000160883/ENSG00000166796/ENSG00000172331/ENSG00000172497/ENSG00000179761/ENSG00000183549/ENSG00000183747/ENSG00000198203/ENSG00000198899/ENSG00000228253	24
GO:0006869	lipid transport	23/592	427/21081	0.00235147	0.0484061	0.0445413	ENSG00000004939/ENSG00000005421/ENSG00000023171/ENSG00000083807/ENSG00000084453/ENSG00000091583/ENSG00000100652/ENSG00000107331/ENSG00000110243/ENSG00000111700/ENSG00000134365/ENSG00000134538/ENSG00000138075/ENSG00000138207/ENSG00000143921/ENSG00000151365/ENSG00000151726/ENSG00000184792/ENSG00000186115/ENSG00000198610/ENSG00000198848/ENSG00000257046/ENSG00000267467	23
GO:0000038	very long-chain fatty acid metabolic process	5/592	34/21081	0.00243496	0.0496107	0.0456497	ENSG00000060971/ENSG00000083807/ENSG00000151726/ENSG00000168306/ENSG00000186115	5
GO:0070723	response to cholesterol	5/592	34/21081	0.00243496	0.0496107	0.0456497	ENSG00000023171/ENSG00000057593/ENSG00000107331/ENSG00000167910/ENSG00000198848	5
GO:0070723	response to cholesterol	5/592	34/21081	0.00243496	0.0496107	0.0456497	ENSG00000023171/ENSG00000057593/ENSG00000107331/ENSG00000167910/ENSG00000198848	5	5
BP	GO:0070723	response to cholesterol	5/592	34/21081	0.00243496	0.0496107	0.0456497	ENSG00000023171/ENSG00000057593/ENSG00000107331/ENSG00000167910/ENSG00000198848	5
CC	GO:0016324	apical plasma membrane	30/610	399/21872	9.94208e-07	0.000267509	0.000254041	ENSG00000016602/ENSG00000042781/ENSG00000070915/ENSG00000091262/ENSG00000102981/ENSG00000105929/ENSG00000114019/ENSG00000116039/ENSG00000131183/ENSG00000133116/ENSG00000134760/ENSG00000135047/ENSG00000138075/ENSG00000140519/ENSG00000142494/ENSG00000143921/ENSG00000146039/ENSG00000149452/ENSG00000163581/ENSG00000164363/ENSG00000168065/ENSG00000168502/ENSG00000172940/ENSG00000174358/ENSG00000175003…	30
CC	GO:0045177	apical part of cell	33/610	472/21872	1.45214e-06	0.000267509	0.000254041	ENSG00000016602/ENSG00000042781/ENSG00000070915/ENSG00000091262/ENSG00000102981/ENSG00000105929/ENSG00000113073/ENSG00000114019/ENSG00000116039/ENSG00000131183/ENSG00000133116/ENSG00000134760/ENSG00000135047/ENSG00000138075/ENSG00000140519/ENSG00000142494/ENSG00000143921/ENSG00000146039/ENSG00000149452/ENSG00000155097/ENSG00000163581/ENSG00000164363/ENSG00000168065/ENSG00000168502/ENSG00000172940…	33
CC	GO:0000795	synaptonemal complex	9/610	43/21872	2.32616e-06	0.000267509	0.000254041	ENSG00000012048/ENSG00000066923/ENSG00000077800/ENSG00000120498/ENSG00000161860/ENSG00000176635/ENSG00000183304/ENSG00000217442/ENSG00000244588	9
CC	GO:0099086	synaptonemal structure	9/610	43/21872	2.32616e-06	0.000267509	0.000254041	ENSG00000012048/ENSG00000066923/ENSG00000077800/ENSG00000120498/ENSG00000161860/ENSG00000176635/ENSG00000183304/ENSG00000217442/ENSG00000244588	9
CC	GO:0043186	P granule	6/610	20/21872	1.27463e-05	0.000977217	0.000928021	ENSG00000073146/ENSG00000095627/ENSG00000143194/ENSG00000156414/ENSG00000162782/ENSG00000197181	6
CC	GO:0060293	germ plasm	6/610	20/21872	1.27463e-05	0.000977217	0.000928021	ENSG00000073146/ENSG00000095627/ENSG00000143194/ENSG00000156414/ENSG00000162782/ENSG00000197181	6
CC	GO:0045495	pole plasm	6/610	21/21872	1.74252e-05	0.00114508	0.00108744	ENSG00000073146/ENSG00000095627/ENSG00000143194/ENSG00000156414/ENSG00000162782/ENSG00000197181	6
CC	GO:0005777	peroxisome	14/610	149/21872	7.6087e-05	0.00388889	0.00369311	ENSG00000002726/ENSG00000060971/ENSG00000105383/ENSG00000113790/ENSG00000115425/ENSG00000116882/ENSG00000132541/ENSG00000151726/ENSG00000153093/ENSG00000168306/ENSG00000172482/ENSG00000176485/ENSG00000179165/ENSG00000179761	14
CC	GO:0042579	microbody	14/610	149/21872	7.6087e-05	0.00388889	0.00369311	ENSG00000002726/ENSG00000060971/ENSG00000105383/ENSG00000113790/ENSG00000115425/ENSG00000116882/ENSG00000132541/ENSG00000151726/ENSG00000153093/ENSG00000168306/ENSG00000172482/ENSG00000176485/ENSG00000179165/ENSG00000179761	14
CC	GO:0016323	basolateral plasma membrane	20/610	273/21872	8.95988e-05	0.00412155	0.00391405	ENSG00000004939/ENSG00000010379/ENSG00000072274/ENSG00000083807/ENSG00000091262/ENSG00000100652/ENSG00000111700/ENSG00000113073/ENSG00000116039/ENSG00000118160/ENSG00000134538/ENSG00000135502/ENSG00000137204/ENSG00000140519/ENSG00000142494/ENSG00000149452/ENSG00000157890/ENSG00000158296/ENSG00000175003/ENSG00000197901	20
CC	GO:0044304	main axon	9/610	73/21872	0.000190563	0.00796901	0.00756782	ENSG00000075043/ENSG00000105711/ENSG00000129159/ENSG00000136541/ENSG00000156299/ENSG00000160460/ENSG00000166963/ENSG00000177301/ENSG00000197971	9
CC	GO:0033391	chromatoid body	4/610	14/21872	0.000479824	0.0183933	0.0174673	ENSG00000095627/ENSG00000143194/ENSG00000162782/ENSG00000197181	4
CC	GO:0000794	condensed nuclear chromosome	10/610	104/21872	0.00065756	0.0232675	0.0220961	ENSG00000012048/ENSG00000066923/ENSG00000077800/ENSG00000120498/ENSG00000161860/ENSG00000176635/ENSG00000183304/ENSG00000217442/ENSG00000239642/ENSG00000244588	10
CC	GO:0005782	peroxisomal matrix	7/610	55/21872	0.000805823	0.0247119	0.0234678	ENSG00000060971/ENSG00000113790/ENSG00000116882/ENSG00000153093/ENSG00000168306/ENSG00000172482/ENSG00000179761	7
CC	GO:0031907	microbody lumen	7/610	55/21872	0.000805823	0.0247119	0.0234678	ENSG00000060971/ENSG00000113790/ENSG00000116882/ENSG00000153093/ENSG00000168306/ENSG00000172482/ENSG00000179761	7
MF	GO:0022804	active transmembrane transporter activity	42/590	385/20616	1.08152e-13	8.12223e-11	6.91035e-11	ENSG00000004939/ENSG00000006071/ENSG00000007216/ENSG00000010379/ENSG00000018280/ENSG00000070915/ENSG00000084453/ENSG00000091262/ENSG00000100652/ENSG00000105929/ENSG00000107331/ENSG00000111700/ENSG00000112337/ENSG00000113073/ENSG00000118160/ENSG00000124140/ENSG00000131183/ENSG00000134538/ENSG00000135502/ENSG00000135776/ENSG00000137204/ENSG00000138075/ENSG00000142494/ENSG00000143921/ENSG00000146039…	42
MF	GO:0005506	iron ion binding	27/590	167/20616	2.88302e-13	1.08257e-10	9.21049e-11	ENSG00000066926/ENSG00000100197/ENSG00000100253/ENSG00000103089/ENSG00000106258/ENSG00000130649/ENSG00000132446/ENSG00000135929/ENSG00000138109/ENSG00000138115/ENSG00000138356/ENSG00000140505/ENSG00000146233/ENSG00000148346/ENSG00000160870/ENSG00000162365/ENSG00000162882/ENSG00000167910/ENSG00000171759/ENSG00000171903/ENSG00000172943/ENSG00000180432/ENSG00000186115/ENSG00000186529/ENSG00000187546…	27
MF	GO:0022853	active ion transmembrane transporter activity	32/590	247/20616	9.84708e-13	2.06668e-10	1.75832e-10	ENSG00000004939/ENSG00000006071/ENSG00000007216/ENSG00000010379/ENSG00000018280/ENSG00000070915/ENSG00000084453/ENSG00000100652/ENSG00000105929/ENSG00000111700/ENSG00000112337/ENSG00000113073/ENSG00000118160/ENSG00000124140/ENSG00000131183/ENSG00000134538/ENSG00000135502/ENSG00000137204/ENSG00000146039/ENSG00000149452/ENSG00000154025/ENSG00000155097/ENSG00000158296/ENSG00000158865/ENSG00000168065…	32
MF	GO:0015291	secondary active transmembrane transporter activity	32/590	248/20616	1.10076e-12	2.06668e-10	1.75832e-10	ENSG00000004939/ENSG00000007216/ENSG00000010379/ENSG00000018280/ENSG00000070915/ENSG00000084453/ENSG00000100652/ENSG00000111700/ENSG00000112337/ENSG00000113073/ENSG00000118160/ENSG00000124140/ENSG00000131183/ENSG00000134538/ENSG00000135502/ENSG00000137204/ENSG00000142494/ENSG00000146039/ENSG00000149452/ENSG00000154025/ENSG00000158296/ENSG00000158865/ENSG00000164363/ENSG00000168065/ENSG00000174358…	32
MF	GO:0004497	monooxygenase activity	22/590	116/20616	1.70379e-12	2.55909e-10	2.17726e-10	ENSG00000007933/ENSG00000100197/ENSG00000106258/ENSG00000130649/ENSG00000131781/ENSG00000135929/ENSG00000138109/ENSG00000138115/ENSG00000140505/ENSG00000146233/ENSG00000160870/ENSG00000162365/ENSG00000167910/ENSG00000171759/ENSG00000171903/ENSG00000180432/ENSG00000186115/ENSG00000186529/ENSG00000187546/ENSG00000197408/ENSG00000198610/ENSG00000255974	22
MF	GO:0008514	organic anion transmembrane transporter activity	30/590	251/20616	3.98745e-11	4.99096e-09	4.24628e-09	ENSG00000004939/ENSG00000007216/ENSG00000010379/ENSG00000083807/ENSG00000084453/ENSG00000100652/ENSG00000107819/ENSG00000111700/ENSG00000112337/ENSG00000113073/ENSG00000134538/ENSG00000135502/ENSG00000137204/ENSG00000140107/ENSG00000142494/ENSG00000146039/ENSG00000151475/ENSG00000158296/ENSG00000163581/ENSG00000164363/ENSG00000168065/ENSG00000172940/ENSG00000174358/ENSG00000186335/ENSG00000197208…	30
MF	GO:0008509	anion transmembrane transporter activity	37/590	389/20616	1.81798e-10	1.95043e-08	1.65942e-08	ENSG00000004939/ENSG00000007216/ENSG00000010379/ENSG00000016602/ENSG00000070915/ENSG00000083807/ENSG00000084453/ENSG00000100652/ENSG00000107819/ENSG00000111700/ENSG00000112337/ENSG00000113073/ENSG00000124140/ENSG00000134538/ENSG00000135502/ENSG00000137204/ENSG00000140107/ENSG00000141540/ENSG00000142494/ENSG00000145863/ENSG00000146039/ENSG00000149452/ENSG00000151475/ENSG00000158296/ENSG00000163581…	37
MF	GO:0016705	oxidoreductase activity, acting on paired donors, with incorporation or reduction of molecular oxygen	24/590	179/20616	3.42257e-10	3.21294e-08	2.73356e-08	ENSG00000007933/ENSG00000100197/ENSG00000106258/ENSG00000130649/ENSG00000131781/ENSG00000135929/ENSG00000138109/ENSG00000138115/ENSG00000140505/ENSG00000146233/ENSG00000155666/ENSG00000160870/ENSG00000162365/ENSG00000167910/ENSG00000171759/ENSG00000171903/ENSG00000172943/ENSG00000180432/ENSG00000186115/ENSG00000186529/ENSG00000187546/ENSG00000197408/ENSG00000198610/ENSG00000255974	24
MF	GO:0015020	glucuronosyltransferase activity	11/590	34/20616	1.51295e-09	1.15387e-07	9.81708e-08	ENSG00000156096/ENSG00000167165/ENSG00000197888/ENSG00000240224/ENSG00000241119/ENSG00000241635/ENSG00000242366/ENSG00000242515/ENSG00000243135/ENSG00000244122/ENSG00000244474	11
MF	GO:0008391	arachidonic acid monooxygenase activity	9/590	20/20616	1.53645e-09	1.15387e-07	9.81708e-08	ENSG00000130649/ENSG00000138109/ENSG00000138115/ENSG00000162365/ENSG00000171903/ENSG00000186115/ENSG00000186529/ENSG00000197408/ENSG00000255974	9
MF	GO:0008395	steroid hydroxylase activity	13/590	53/20616	2.23041e-09	1.52276e-07	1.29556e-07	ENSG00000100197/ENSG00000106258/ENSG00000130649/ENSG00000135929/ENSG00000138109/ENSG00000138115/ENSG00000140505/ENSG00000146233/ENSG00000160870/ENSG00000167910/ENSG00000180432/ENSG00000197408/ENSG00000255974	13
MF	GO:0016712	oxidoreductase activity, acting on paired donors, with incorporation or reduction of molecular oxygen, reduced flavin or flavoprotein as one donor, and incorporation of one atom of oxygen	12/590	44/20616	2.46842e-09	1.54482e-07	1.31432e-07	ENSG00000100197/ENSG00000106258/ENSG00000130649/ENSG00000138109/ENSG00000138115/ENSG00000140505/ENSG00000160870/ENSG00000171903/ENSG00000186115/ENSG00000186529/ENSG00000197408/ENSG00000255974	12
MF	GO:0020037	heme binding	21/590	157/20616	4.55396e-09	2.63079e-07	2.23826e-07	ENSG00000100197/ENSG00000103089/ENSG00000106258/ENSG00000113905/ENSG00000130649/ENSG00000135929/ENSG00000138109/ENSG00000138115/ENSG00000140505/ENSG00000146233/ENSG00000151790/ENSG00000160870/ENSG00000162365/ENSG00000167910/ENSG00000171903/ENSG00000180432/ENSG00000186115/ENSG00000186529/ENSG00000188676/ENSG00000197408/ENSG00000255974	21
MF	GO:0046906	tetrapyrrole binding	21/590	167/20616	1.39265e-08	6.97252e-07	5.93219e-07	ENSG00000100197/ENSG00000103089/ENSG00000106258/ENSG00000113905/ENSG00000130649/ENSG00000135929/ENSG00000138109/ENSG00000138115/ENSG00000140505/ENSG00000146233/ENSG00000151790/ENSG00000160870/ENSG00000162365/ENSG00000167910/ENSG00000171903/ENSG00000180432/ENSG00000186115/ENSG00000186529/ENSG00000188676/ENSG00000197408/ENSG00000255974	21
MF	GO:0046943	carboxylic acid transmembrane transporter activity	21/590	167/20616	1.39265e-08	6.97252e-07	5.93219e-07	ENSG00000007216/ENSG00000010379/ENSG00000083807/ENSG00000084453/ENSG00000100652/ENSG00000107819/ENSG00000111700/ENSG00000112337/ENSG00000134538/ENSG00000135502/ENSG00000142494/ENSG00000146039/ENSG00000158296/ENSG00000164363/ENSG00000172940/ENSG00000174358/ENSG00000186335/ENSG00000197208/ENSG00000198610/ENSG00000238205/ENSG00000257046	21
MF	GO:0005342	organic acid transmembrane transporter activity	21/590	168/20616	1.54975e-08	7.27415e-07	6.18881e-07	ENSG00000007216/ENSG00000010379/ENSG00000083807/ENSG00000084453/ENSG00000100652/ENSG00000107819/ENSG00000111700/ENSG00000112337/ENSG00000134538/ENSG00000135502/ENSG00000142494/ENSG00000146039/ENSG00000158296/ENSG00000164363/ENSG00000172940/ENSG00000174358/ENSG00000186335/ENSG00000197208/ENSG00000198610/ENSG00000238205/ENSG00000257046	21
MF	GO:0033293	monocarboxylic acid binding	14/590	73/20616	1.65763e-08	7.32283e-07	6.23023e-07	ENSG00000079557/ENSG00000111424/ENSG00000132541/ENSG00000143546/ENSG00000153093/ENSG00000163220/ENSG00000168306/ENSG00000171903/ENSG00000198610/ENSG00000241119/ENSG00000241635/ENSG00000242366/ENSG00000243135/ENSG00000244122	14
MF	GO:0016709	oxidoreductase activity, acting on paired donors, with incorporation or reduction of molecular oxygen, NAD(P)H as one donor, and incorporation of one atom of oxygen	11/590	45/20616	4.03335e-08	1.6828e-06	1.43172e-06	ENSG00000007933/ENSG00000130649/ENSG00000131781/ENSG00000135929/ENSG00000138109/ENSG00000162365/ENSG00000167910/ENSG00000171903/ENSG00000186115/ENSG00000186529/ENSG00000198610	11
MF	GO:0070330	aromatase activity	9/590	29/20616	7.27524e-08	2.87563e-06	2.44658e-06	ENSG00000106258/ENSG00000130649/ENSG00000138109/ENSG00000138115/ENSG00000140505/ENSG00000160870/ENSG00000171903/ENSG00000186115/ENSG00000186529	9
MF	GO:0015370	solute:sodium symporter activity	13/590	75/20616	1.88541e-07	7.0797e-06	6.02338e-06	ENSG00000007216/ENSG00000010379/ENSG00000070915/ENSG00000100652/ENSG00000112337/ENSG00000113073/ENSG00000131183/ENSG00000146039/ENSG00000154025/ENSG00000158296/ENSG00000158865/ENSG00000175003/ENSG00000198569	13
MF	GO:0015077	monovalent inorganic cation transmembrane transporter activity	32/590	402/20616	2.10216e-07	7.51771e-06	6.39604e-06	ENSG00000006071/ENSG00000007216/ENSG00000010379/ENSG00000018280/ENSG00000070915/ENSG00000075043/ENSG00000100652/ENSG00000105711/ENSG00000105929/ENSG00000112077/ENSG00000112337/ENSG00000113073/ENSG00000116039/ENSG00000118160/ENSG00000124140/ENSG00000129159/ENSG00000131183/ENSG00000140519/ENSG00000146039/ENSG00000154025/ENSG00000155097/ENSG00000158296/ENSG00000158865/ENSG00000175003/ENSG00000177301…	32
MF	GO:0015347	sodium-independent organic anion transmembrane transporter activity	7/590	17/20616	2.29967e-07	7.73785e-06	6.58333e-06	ENSG00000084453/ENSG00000111700/ENSG00000134538/ENSG00000137204/ENSG00000168065/ENSG00000197901/ENSG00000257046	7
MF	GO:0015294	solute:cation symporter activity	15/590	103/20616	2.36978e-07	7.73785e-06	6.58333e-06	ENSG00000007216/ENSG00000010379/ENSG00000070915/ENSG00000100652/ENSG00000112337/ENSG00000113073/ENSG00000124140/ENSG00000131183/ENSG00000146039/ENSG00000154025/ENSG00000158296/ENSG00000158865/ENSG00000175003/ENSG00000186335/ENSG00000198569	15
MF	GO:0015293	symporter activity	18/590	150/20616	3.06695e-07	9.59701e-06	8.16509e-06	ENSG00000007216/ENSG00000010379/ENSG00000070915/ENSG00000100652/ENSG00000112337/ENSG00000113073/ENSG00000124140/ENSG00000131183/ENSG00000146039/ENSG00000154025/ENSG00000158296/ENSG00000158865/ENSG00000164363/ENSG00000174358/ENSG00000175003/ENSG00000186335/ENSG00000197208/ENSG00000198569	18
MF	GO:0031406	carboxylic acid binding	22/590	224/20616	5.35294e-07	1.60802e-05	1.3681e-05	ENSG00000036473/ENSG00000079557/ENSG00000105383/ENSG00000105501/ENSG00000111424/ENSG00000124713/ENSG00000132541/ENSG00000132702/ENSG00000143546/ENSG00000151790/ENSG00000153093/ENSG00000158578/ENSG00000163220/ENSG00000168306/ENSG00000171903/ENSG00000172482/ENSG00000198610/ENSG00000241119/ENSG00000241635/ENSG00000242366/ENSG00000243135/ENSG00000244122	22
MF	GO:0004745	retinol dehydrogenase activity	7/590	20/20616	8.50516e-07	2.45668e-05	2.09013e-05	ENSG00000025423/ENSG00000139547/ENSG00000172955/ENSG00000187758/ENSG00000196616/ENSG00000198099/ENSG00000248144	7
MF	GO:0043177	organic acid binding	22/590	236/20616	1.29643e-06	3.60599e-05	3.06796e-05	ENSG00000036473/ENSG00000079557/ENSG00000105383/ENSG00000105501/ENSG00000111424/ENSG00000124713/ENSG00000132541/ENSG00000132702/ENSG00000143546/ENSG00000151790/ENSG00000153093/ENSG00000158578/ENSG00000163220/ENSG00000168306/ENSG00000171903/ENSG00000172482/ENSG00000198610/ENSG00000241119/ENSG00000241635/ENSG00000242366/ENSG00000243135/ENSG00000244122	22
MF	GO:0016614	oxidoreductase activity, acting on CH-OH group of donors	17/590	152/20616	1.76181e-06	4.72542e-05	4.02037e-05	ENSG00000025423/ENSG00000100253/ENSG00000113790/ENSG00000116882/ENSG00000139547/ENSG00000140263/ENSG00000162365/ENSG00000166796/ENSG00000169738/ENSG00000172955/ENSG00000176387/ENSG00000187758/ENSG00000196616/ENSG00000198099/ENSG00000198610/ENSG00000227471/ENSG00000248144	17
MF	GO:0016616	oxidoreductase activity, acting on the CH-OH group of donors, NAD or NADP as acceptor	16/590	142/20616	3.20598e-06	8.30239e-05	7.06363e-05	ENSG00000025423/ENSG00000100253/ENSG00000113790/ENSG00000139547/ENSG00000140263/ENSG00000162365/ENSG00000166796/ENSG00000169738/ENSG00000172955/ENSG00000176387/ENSG00000187758/ENSG00000196616/ENSG00000198099/ENSG00000198610/ENSG00000227471/ENSG00000248144	16
MF	GO:0008392	arachidonic acid epoxygenase activity	6/590	16/20616	3.35817e-06	8.40661e-05	7.15231e-05	ENSG00000130649/ENSG00000138109/ENSG00000138115/ENSG00000186115/ENSG00000197408/ENSG00000255974	6
MF	GO:0016725	oxidoreductase activity, acting on CH or CH2 groups	5/590	10/20616	4.22241e-06	0.000102291	8.7029e-05	ENSG00000138109/ENSG00000138115/ENSG00000138356/ENSG00000140505/ENSG00000168306	5
MF	GO:0018455	alcohol dehydrogenase [NAD(P)+] activity	5/590	11/20616	7.5586e-06	0.000177391	0.000150923	ENSG00000172955/ENSG00000187758/ENSG00000196616/ENSG00000198099/ENSG00000248144	5
MF	GO:0008028	monocarboxylic acid transmembrane transporter activity	10/590	63/20616	1.1143e-05	0.000253588	0.000215751	ENSG00000010379/ENSG00000083807/ENSG00000084453/ENSG00000100652/ENSG00000111700/ENSG00000134538/ENSG00000172940/ENSG00000198610/ENSG00000238205/ENSG00000257046	10
MF	GO:0005504	fatty acid binding	8/590	40/20616	1.47001e-05	0.000324699	0.000276253	ENSG00000079557/ENSG00000132541/ENSG00000143546/ENSG00000153093/ENSG00000163220/ENSG00000168306/ENSG00000171903/ENSG00000242366	8
MF	GO:0005496	steroid binding	13/590	112/20616	1.92569e-05	0.000408747	0.00034776	ENSG00000023171/ENSG00000069667/ENSG00000110243/ENSG00000111424/ENSG00000133116/ENSG00000143365/ENSG00000160781/ENSG00000169083/ENSG00000176387/ENSG00000184792/ENSG00000198610/ENSG00000241635/ENSG00000242366	13
MF	GO:0005452	inorganic anion exchanger activity	5/590	13/20616	2.0076e-05	0.000408747	0.00034776	ENSG00000004939/ENSG00000113073/ENSG00000149452/ENSG00000168065/ENSG00000197901	5
MF	GO:0015125	bile acid transmembrane transporter activity	6/590	21/20616	2.0138e-05	0.000408747	0.00034776	ENSG00000084453/ENSG00000100652/ENSG00000111700/ENSG00000134538/ENSG00000198610/ENSG00000257046	6
MF	GO:0009055	electron transfer activity	13/590	114/20616	2.33148e-05	0.000446862	0.000380188	ENSG00000025423/ENSG00000111275/ENSG00000116701/ENSG00000132837/ENSG00000138356/ENSG00000139547/ENSG00000140505/ENSG00000158517/ENSG00000162882/ENSG00000187581/ENSG00000198610/ENSG00000198727/ENSG00000198938	13
MF	GO:0005319	lipid transporter activity	15/590	148/20616	2.33833e-05	0.000446862	0.000380188	ENSG00000023171/ENSG00000083807/ENSG00000084453/ENSG00000100652/ENSG00000107331/ENSG00000111700/ENSG00000134365/ENSG00000134538/ENSG00000138075/ENSG00000138207/ENSG00000143921/ENSG00000184792/ENSG00000198610/ENSG00000257046/ENSG00000267467	15
MF	GO:1901618	organic hydroxy compound transmembrane transporter activity	9/590	55/20616	2.38009e-05	0.000446862	0.000380188	ENSG00000084453/ENSG00000100652/ENSG00000111700/ENSG00000134538/ENSG00000138207/ENSG00000158865/ENSG00000175003/ENSG00000198610/ENSG00000257046	9
MF	GO:0008194	UDP-glycosyltransferase activity	15/590	158/20616	5.03368e-05	0.000922023	0.000784453	ENSG00000101901/ENSG00000111713/ENSG00000135454/ENSG00000156096/ENSG00000167165/ENSG00000182870/ENSG00000197888/ENSG00000240224/ENSG00000241119/ENSG00000241635/ENSG00000242366/ENSG00000242515/ENSG00000243135/ENSG00000244122/ENSG00000244474	15
MF	GO:0015081	sodium ion transmembrane transporter activity	15/590	161/20616	6.25228e-05	0.00111797	0.000951162	ENSG00000007216/ENSG00000010379/ENSG00000070915/ENSG00000100652/ENSG00000105711/ENSG00000112337/ENSG00000113073/ENSG00000118160/ENSG00000131183/ENSG00000146039/ENSG00000154025/ENSG00000158296/ENSG00000158865/ENSG00000175003/ENSG00000198569	15
MF	GO:0046873	metal ion transmembrane transporter activity	29/590	459/20616	6.44216e-05	0.00112513	0.000957256	ENSG00000006071/ENSG00000007216/ENSG00000010379/ENSG00000018280/ENSG00000070915/ENSG00000075043/ENSG00000100652/ENSG00000105711/ENSG00000112337/ENSG00000113073/ENSG00000113946/ENSG00000118160/ENSG00000124140/ENSG00000129159/ENSG00000131183/ENSG00000141837/ENSG00000143412/ENSG00000144481/ENSG00000146039/ENSG00000147454/ENSG00000154025/ENSG00000158296/ENSG00000158865/ENSG00000161509/ENSG00000166762…	29
MF	GO:0005501	retinoid binding	7/590	38/20616	8.85171e-05	0.00151083	0.0012854	ENSG00000138207/ENSG00000198099/ENSG00000241119/ENSG00000241635/ENSG00000242366/ENSG00000243135/ENSG00000244122	7
MF	GO:0019840	isoprenoid binding	7/590	39/20616	0.000105242	0.00175637	0.00149431	ENSG00000138207/ENSG00000198099/ENSG00000241119/ENSG00000241635/ENSG00000242366/ENSG00000243135/ENSG00000244122	7
MF	GO:0016634	oxidoreductase activity, acting on the CH-CH group of donors, oxygen as acceptor	4/590	10/20616	0.000121535	0.0019842	0.00168815	ENSG00000060971/ENSG00000080819/ENSG00000153093/ENSG00000168306	4
MF	GO:0016701	oxidoreductase activity, acting on single donors with incorporation of molecular oxygen	6/590	29/20616	0.000145074	0.00231809	0.00197222	ENSG00000100253/ENSG00000151790/ENSG00000158104/ENSG00000162882/ENSG00000188676/ENSG00000197580	6
MF	GO:0005436	sodium:phosphate symporter activity	4/590	11/20616	0.000186665	0.00292053	0.00248477	ENSG00000112337/ENSG00000131183/ENSG00000146039/ENSG00000198569	4
MF	GO:0001972	retinoic acid binding	5/590	20/20616	0.000204793	0.00313877	0.00267045	ENSG00000241119/ENSG00000241635/ENSG00000242366/ENSG00000243135/ENSG00000244122	5
MF	GO:0030506	ankyrin binding	5/590	22/20616	0.000331755	0.00498296	0.00423948	ENSG00000004939/ENSG00000075043/ENSG00000112077/ENSG00000140519/ENSG00000160460	5
MF	GO:0015645	fatty acid ligase activity	5/590	23/20616	0.000413999	0.00609634	0.00518673	ENSG00000066813/ENSG00000083807/ENSG00000151726/ENSG00000183549/ENSG00000183747	5
MF	GO:0016758	transferase activity, transferring hexosyl groups	16/590	215/20616	0.000488577	0.00705617	0.00600336	ENSG00000101901/ENSG00000111713/ENSG00000135454/ENSG00000156096/ENSG00000156413/ENSG00000167165/ENSG00000182870/ENSG00000197888/ENSG00000240224/ENSG00000241119/ENSG00000241635/ENSG00000242366/ENSG00000242515/ENSG00000243135/ENSG00000244122/ENSG00000244474	16
MF	GO:0015297	antiporter activity	9/590	87/20616	0.000854636	0.01211	0.0103032	ENSG00000004939/ENSG00000018280/ENSG00000113073/ENSG00000118160/ENSG00000135502/ENSG00000142494/ENSG00000180638/ENSG00000197208/ENSG00000197901	9
MF	GO:0016405	CoA-ligase activity	5/590	27/20616	0.000903734	0.0125421	0.0106708	ENSG00000066813/ENSG00000083807/ENSG00000151726/ENSG00000183549/ENSG00000183747	5
MF	GO:0003996	acyl-CoA ligase activity	4/590	16/20616	0.000918532	0.0125421	0.0106708	ENSG00000066813/ENSG00000151726/ENSG00000183549/ENSG00000183747	4
MF	GO:0016702	oxidoreductase activity, acting on single donors with incorporation of molecular oxygen, incorporation of two atoms of oxygen	5/590	28/20616	0.00107457	0.0144108	0.0122606	ENSG00000151790/ENSG00000158104/ENSG00000162882/ENSG00000188676/ENSG00000197580	5
MF	GO:0042910	xenobiotic transmembrane transporter activity	5/590	29/20616	0.00126822	0.0167093	0.0142162	ENSG00000010379/ENSG00000142494/ENSG00000175003/ENSG00000180638/ENSG00000197208	5
MF	GO:0016878	acid-thiol ligase activity	5/590	31/20616	0.00173113	0.0224151	0.0190707	ENSG00000066813/ENSG00000083807/ENSG00000151726/ENSG00000183549/ENSG00000183747	5
MF	GO:0015103	inorganic anion transmembrane transporter activity	12/590	158/20616	0.00201322	0.0256259	0.0218024	ENSG00000004939/ENSG00000016602/ENSG00000070915/ENSG00000113073/ENSG00000124140/ENSG00000135502/ENSG00000141540/ENSG00000145863/ENSG00000149452/ENSG00000168065/ENSG00000175003/ENSG00000197901	12
MF	GO:0016408	C-acyltransferase activity	4/590	20/20616	0.00223293	0.0279488	0.0237787	ENSG00000060971/ENSG00000066813/ENSG00000183549/ENSG00000183747	4
MF	GO:0008401	retinoic acid 4-hydroxylase activity	3/590	10/20616	0.00240784	0.0282545	0.0240388	ENSG00000106258/ENSG00000138115/ENSG00000160870	3
MF	GO:0015651	quaternary ammonium group transmembrane transporter activity	3/590	10/20616	0.00240784	0.0282545	0.0240388	ENSG00000140107/ENSG00000175003/ENSG00000197208	3
MF	GO:0019911	structural constituent of myelin sheath	3/590	10/20616	0.00240784	0.0282545	0.0240388	ENSG00000123560/ENSG00000168314/ENSG00000197971	3
MF	GO:0047760	butyrate-CoA ligase activity	3/590	10/20616	0.00240784	0.0282545	0.0240388	ENSG00000066813/ENSG00000183549/ENSG00000183747	3
MF	GO:0050786	RAGE receptor binding	3/590	11/20616	0.00324078	0.0374435	0.0318567	ENSG00000143546/ENSG00000163220/ENSG00000163221	3
MF	GO:0033764	steroid dehydrogenase activity, acting on the CH-OH group of donors, NAD or NADP as acceptor	5/590	36/20616	0.00341579	0.0388676	0.0330684	ENSG00000025423/ENSG00000139547/ENSG00000176387/ENSG00000198610/ENSG00000227471	5
MF	GO:0019825	oxygen binding	5/590	37/20616	0.00385814	0.0432457	0.0367932	ENSG00000106258/ENSG00000130649/ENSG00000151790/ENSG00000160870/ENSG00000180432	5
MF	GO:0004032	alditol:NADP+ 1-oxidoreductase activity	3/590	12/20616	0.00422982	0.0467146	0.0397446	ENSG00000198099/ENSG00000198610/ENSG00000227471	3
MF	GO:0035064	methylated histone binding	7/590	72/20616	0.00448085	0.0480731	0.0409004	ENSG00000116254/ENSG00000146918/ENSG00000155666/ENSG00000171634/ENSG00000172943/ENSG00000204271/ENSG00000276043	7
MF	GO:0140034	methylation-dependent protein binding	7/590	72/20616	0.00448085	0.0480731	0.0409004	ENSG00000116254/ENSG00000146918/ENSG00000155666/ENSG00000171634/ENSG00000172943/ENSG00000204271/ENSG00000276043	7
