# Supplementary material for: Evolution and function of developmentally dynamic pseudogenes in mammals
Source: Genome Biol. 2022 Nov 8;23:235. doi: 10.1186/s13059-022-02802-y (PMC9641868; doi:10.1186/s13059-022-02802-y)
Supplement: Supplementary file 6 — Additional file 6: Table S5. GO enrichment for coding genes co-expressed with non-dynamic pseudogenes. [file 13059_2022_2802_MOESM6_ESM.xlsx]

## Sheet: Sheet1
Table S5. GO enrichment for coding genes co-expressed with non-dynamic pseudogenes
ID	Description	GeneRatio	BgRatio	pvalue	p.adjust	qvalue	geneID	Count
GO:0006953	acute-phase response	6/33	57/21081	3.11949e-10	2.976e-07	2.16394e-07	ENSG00000129988/ENSG00000132693/ENSG00000196136/ENSG00000228278/ENSG00000229314/ENSG00000257017	6
GO:0002526	acute inflammatory response	6/33	128/21081	4.31195e-08	2.0568e-05	1.49557e-05	ENSG00000129988/ENSG00000132693/ENSG00000196136/ENSG00000228278/ENSG00000229314/ENSG00000257017	6
GO:0002576	platelet degranulation	4/33	140/21081	6.56477e-05	0.0183702	0.0133576	ENSG00000171557/ENSG00000196136/ENSG00000228278/ENSG00000229314	4
GO:0070391	response to lipoteichoic acid	2/33	10/21081	0.000106098	0.0183702	0.0133576	ENSG00000129988/ENSG00000137462	2
GO:0071223	cellular response to lipoteichoic acid	2/33	10/21081	0.000106098	0.0183702	0.0133576	ENSG00000129988/ENSG00000137462	2
GO:0016098	monoterpenoid metabolic process	2/33	11/21081	0.000129548	0.0183702	0.0133576	ENSG00000160868/ENSG00000165841	2
GO:0002679	respiratory burst involved in defense response	2/33	13/21081	0.000183363	0.0183702	0.0133576	ENSG00000129988/ENSG00000158714	2
GO:0060707	trophoblast giant cell differentiation	2/33	14/21081	0.000213714	0.0183702	0.0133576	ENSG00000057657/ENSG00000128342	2
GO:0032675	regulation of interleukin-6 production	4/33	197/21081	0.000244798	0.0183702	0.0133576	ENSG00000129988/ENSG00000137462/ENSG00000187116/ENSG00000229314	4
GO:0032490	detection of molecule of bacterial origin	2/33	16/21081	0.000281269	0.0183702	0.0133576	ENSG00000129988/ENSG00000137462	2
GO:0034356	NAD biosynthesis via nicotinamide riboside salvage pathway	2/33	16/21081	0.000281269	0.0183702	0.0133576	ENSG00000105835/ENSG00000166741	2
GO:0051770	positive regulation of nitric-oxide synthase biosynthetic process	2/33	16/21081	0.000281269	0.0183702	0.0133576	ENSG00000105835/ENSG00000137462	2
GO:0032635	interleukin-6 production	4/33	208/21081	0.000301058	0.0183702	0.0133576	ENSG00000129988/ENSG00000137462/ENSG00000187116/ENSG00000229314	4
GO:0007565	female pregnancy	4/33	209/21081	0.000306595	0.0183702	0.0133576	ENSG00000057657/ENSG00000105835/ENSG00000128342/ENSG00000159224	4
GO:0008228	opsonization	2/33	17/21081	0.00031846	0.0183702	0.0133576	ENSG00000129988/ENSG00000132693	2
GO:0060263	regulation of respiratory burst	2/33	17/21081	0.00031846	0.0183702	0.0133576	ENSG00000129988/ENSG00000158714	2
GO:0032731	positive regulation of interleukin-1 beta production	3/33	86/21081	0.000327351	0.0183702	0.0133576	ENSG00000187116/ENSG00000228278/ENSG00000229314	3
GO:0002523	leukocyte migration involved in inflammatory response	2/33	18/21081	0.000357917	0.0189696	0.0137934	ENSG00000129988/ENSG00000158714	2
GO:0051767	nitric-oxide synthase biosynthetic process	2/33	20/21081	0.000443602	0.0199137	0.0144799	ENSG00000105835/ENSG00000137462	2
GO:0051769	regulation of nitric-oxide synthase biosynthetic process	2/33	20/21081	0.000443602	0.0199137	0.0144799	ENSG00000105835/ENSG00000137462	2
GO:0032732	positive regulation of interleukin-1 production	3/33	96/21081	0.000452185	0.0199137	0.0144799	ENSG00000187116/ENSG00000228278/ENSG00000229314	3
GO:0042742	defense response to bacterium	5/33	420/21081	0.000459226	0.0199137	0.0144799	ENSG00000129988/ENSG00000132693/ENSG00000137462/ENSG00000158714/ENSG00000257017	5
GO:0044706	multi-multicellular organism process	4/33	240/21081	0.000517192	0.0211908	0.0154085	ENSG00000057657/ENSG00000105835/ENSG00000128342/ENSG00000159224	4
GO:0042493	response to drug	5/33	434/21081	0.000533102	0.0211908	0.0154085	ENSG00000158714/ENSG00000159224/ENSG00000160868/ENSG00000165841/ENSG00000166741	5
GO:0032677	regulation of interleukin-8 production	3/33	112/21081	0.000709139	0.0270607	0.0196767	ENSG00000129988/ENSG00000132693/ENSG00000137462	3
GO:0060706	cell differentiation involved in embryonic placenta development	2/33	26/21081	0.000754348	0.0276788	0.0201261	ENSG00000057657/ENSG00000128342	2
GO:0032755	positive regulation of interleukin-6 production	3/33	120/21081	0.000866386	0.0306123	0.0222592	ENSG00000129988/ENSG00000137462/ENSG00000187116	3
GO:0032637	interleukin-8 production	3/33	123/21081	0.000930606	0.0317071	0.0230552	ENSG00000129988/ENSG00000132693/ENSG00000137462	3
GO:0009435	NAD biosynthetic process	2/33	31/21081	0.00107403	0.0327414	0.0238073	ENSG00000105835/ENSG00000166741	2
GO:0042116	macrophage activation	3/33	130/21081	0.00109201	0.0327414	0.0238073	ENSG00000105835/ENSG00000129988/ENSG00000137462	3
GO:0034123	positive regulation of toll-like receptor signaling pathway	2/33	32/21081	0.00114451	0.0327414	0.0238073	ENSG00000129988/ENSG00000137462	2
GO:0042738	exogenous drug catabolic process	2/33	33/21081	0.00121716	0.0327414	0.0238073	ENSG00000160868/ENSG00000165841	2
GO:0019359	nicotinamide nucleotide biosynthetic process	2/33	34/21081	0.00129197	0.0327414	0.0238073	ENSG00000105835/ENSG00000166741	2
GO:0019363	pyridine nucleotide biosynthetic process	2/33	34/21081	0.00129197	0.0327414	0.0238073	ENSG00000105835/ENSG00000166741	2
GO:1990266	neutrophil migration	3/33	138/21081	0.00129696	0.0327414	0.0238073	ENSG00000129988/ENSG00000158714/ENSG00000163734	3
GO:0032651	regulation of interleukin-1 beta production	3/33	140/21081	0.00135172	0.0327414	0.0238073	ENSG00000187116/ENSG00000228278/ENSG00000229314	3
GO:0042737	drug catabolic process	2/33	35/21081	0.00136893	0.0327414	0.0238073	ENSG00000160868/ENSG00000165841	2
GO:0090383	phagosome acidification	2/33	35/21081	0.00136893	0.0327414	0.0238073	ENSG00000151418/ENSG00000158714	2
GO:0032680	regulation of tumor necrosis factor production	3/33	141/21081	0.00137964	0.0327414	0.0238073	ENSG00000129988/ENSG00000137462/ENSG00000229314	3
GO:1903555	regulation of tumor necrosis factor superfamily cytokine production	3/33	144/21081	0.00146557	0.0327414	0.0238073	ENSG00000129988/ENSG00000137462/ENSG00000229314	3
GO:0001893	maternal placenta development	2/33	37/21081	0.00152928	0.0327414	0.0238073	ENSG00000057657/ENSG00000128342	2
GO:0019362	pyridine nucleotide metabolic process	2/33	37/21081	0.00152928	0.0327414	0.0238073	ENSG00000105835/ENSG00000166741	2
GO:0046496	nicotinamide nucleotide metabolic process	2/33	37/21081	0.00152928	0.0327414	0.0238073	ENSG00000105835/ENSG00000166741	2
GO:0072525	pyridine-containing compound biosynthetic process	2/33	37/21081	0.00152928	0.0327414	0.0238073	ENSG00000105835/ENSG00000166741	2
GO:0032640	tumor necrosis factor production	3/33	147/21081	0.00155479	0.0327414	0.0238073	ENSG00000129988/ENSG00000137462/ENSG00000229314	3
GO:0045730	respiratory burst	2/33	38/21081	0.00161267	0.0327414	0.0238073	ENSG00000129988/ENSG00000158714	2
GO:0032611	interleukin-1 beta production	3/33	149/21081	0.00161613	0.0327414	0.0238073	ENSG00000187116/ENSG00000228278/ENSG00000229314	3
GO:0071706	tumor necrosis factor superfamily cytokine production	3/33	150/21081	0.00164736	0.0327414	0.0238073	ENSG00000129988/ENSG00000137462/ENSG00000229314	3
GO:0050830	defense response to Gram-positive bacterium	3/33	155/21081	0.0018092	0.0352241	0.0256126	ENSG00000129988/ENSG00000132693/ENSG00000137462	3
GO:0032652	regulation of interleukin-1 production	3/33	158/21081	0.00191091	0.0360943	0.0262454	ENSG00000187116/ENSG00000228278/ENSG00000229314	3
GO:0032733	positive regulation of interleukin-10 production	2/33	42/21081	0.00196741	0.0360943	0.0262454	ENSG00000137462/ENSG00000187116	2
GO:1902622	regulation of neutrophil migration	2/33	42/21081	0.00196741	0.0360943	0.0262454	ENSG00000129988/ENSG00000158714	2
GO:0072524	pyridine-containing compound metabolic process	2/33	43/21081	0.00206136	0.0371045	0.0269799	ENSG00000105835/ENSG00000166741	2
GO:0097530	granulocyte migration	3/33	166/21081	0.00219941	0.0388562	0.0282536	ENSG00000129988/ENSG00000158714/ENSG00000163734	3
GO:0032612	interleukin-1 production	3/33	168/21081	0.00227552	0.03947	0.0286999	ENSG00000187116/ENSG00000228278/ENSG00000229314	3
GO:0045687	positive regulation of glial cell differentiation	2/33	46/21081	0.00235577	0.0401323	0.0291815	ENSG00000128342/ENSG00000137462	2
GO:0098581	detection of external biotic stimulus	2/33	47/21081	0.00245807	0.0411403	0.0299145	ENSG00000129988/ENSG00000137462	2
GO:0002224	toll-like receptor signaling pathway	3/33	176/21081	0.00259632	0.042705	0.0310522	ENSG00000129988/ENSG00000137462/ENSG00000171557	3
GO:0030225	macrophage differentiation	2/33	52/21081	0.00300048	0.0485163	0.0352777	ENSG00000128342/ENSG00000137462	2
