# Supplementary material for: Evolution and function of developmentally dynamic pseudogenes in mammals
Source: Genome Biol. 2022 Nov 8;23:235. doi: 10.1186/s13059-022-02802-y (PMC9641868; doi:10.1186/s13059-022-02802-y)
Supplement: Supplementary file 7 — Additional file 7: Table S6. The detailed information of pseudogene ORF. [file 13059_2022_2802_MOESM7_ESM.xlsx]

## Sheet: Sheet1
Table S6. The detailed information of pseudogene ORF
studyID	sampleID	orfID	GeneName	chrom	strand	codon5	codon3	length	readNum	f1	f2	f3	entropy	MAXentropy	PME	codonNum	f1max	pred.pvalue	transcript	gene	type
ERA295459	ERX432359	ENST00000414273.1:chr1:+|42|1543:1000:1543|noncoding|ATG	RP5-857K21.6	chr1	+	632072	632615	543	32	0.438	0.375	0.188	2.383	3.379	0.705	19	0.316	0.8842	ENST00000414273	ENSG00000237973	unprocessed_pseudogene
ERA295459	ERX432359	ENST00000476880.1:chr3:+|8|458:125:137|noncoding|ATG	RP11-184F3.1	chr3	+	95172043	95172055	12	19	0.421	0.421	0.158	0.436	1.382	0.316	2	0	0.8933	ENST00000476880	ENSG00000244048	processed_pseudogene
ERA358123	ERX561998	ENST00000414273.1:chr1:+|47|1543:1053:1062|noncoding|GTG	RP5-857K21.6	chr1	+	632125	632134	9	12	0.583	0.167	0.25	0.562	1.099	0.512	2	1	1.083	ENST00000414273	ENSG00000237973	unprocessed_pseudogene
ERA358123	ERX561998	ENST00000321418.6:chr1:+|2|438:62:104|noncoding|CTG	RP11-169K16.8	chr1	+	15828292	15828334	42	43	0.628	0.372	0	0	2.636	0	1	1	0.8143	ENST00000321418	ENSG00000178715	processed_pseudogene
ERA358123	ERX561998	ENST00000419267.1:chr1:-|3|435:50:116|noncoding|ATG	EIF1AP1	chr1	-	16685940	16686006	66	12	0.583	0.167	0.25	1.907	2.369	0.805	8	0.5	0.7504	ENST00000419267	ENSG00000236698	processed_pseudogene
ERA358123	ERX561998	ENST00000419267.1:chr1:-|9|435:121:436|noncoding|ATG	EIF1AP1	chr1	-	16685620	16685935	315	50	0.54	0.28	0.18	3.049	3.496	0.872	34	0.471	0.7268	ENST00000419267	ENSG00000236698	processed_pseudogene
ERA358123	ERX561998	ENST00000436160.1:chr1:-|12|681:106:682|noncoding|TTG	RP5-1053E7.1	chr1	-	28095741	28096317	576	24	0.542	0.25	0.208	2.477	3.178	0.779	20	0.5	0.7025	ENST00000436160	ENSG00000228589	processed_pseudogene
ERA358123	ERX561998	ENST00000432472.1:chr1:-|30|382:320:383|noncoding|ATG	RP11-767N6.3	chr1	-	45645815	45645878	63	16	0.562	0.25	0.188	0.865	2.253	0.384	4	0.75	0.737	ENST00000432472	ENSG00000225447	processed_pseudogene
ERA358123	ERX561998	ENST00000418154.1:chr1:-|17|584:163:436|noncoding|ATG	RP4-597J3.1	chr1	-	63788869	63789142	273	14	0.714	0	0.286	1.39	2.54	0.547	7	0.571	0.7726	ENST00000418154	ENSG00000177452	processed_pseudogene
ERA358123	ERX561998	ENST00000431536.1:chr1:-|73|1000:878:956|noncoding|ATG	RP4-706L14.2	chr1	-	77773909	77773987	78	11	0.727	0.091	0.182	0.474	2.02	0.235	2	1	1.0322	ENST00000431536	ENSG00000232672	processed_pseudogene
ERA358123	ERX561998	ENST00000419696.1:chr1:-|82|1003:977:1004|noncoding|ATG	RP4-686J16.2	chr1	-	116713832	116713859	27	15	0.867	0.067	0.067	1.27	2.154	0.59	4	1	1.3539	ENST00000419696	ENSG00000231072	processed_pseudogene
ERA358123	ERX561998	ENST00000438477.2:chr1:-|5|1006:26:236|noncoding|ATG	RP5-920G3.2	chr1	-	119496606	119496816	210	15	0.733	0.2	0.067	0.485	2.616	0.185	4	0.75	0.7539	ENST00000438477	ENSG00000229570	processed_pseudogene
ERA358123	ERX561998	ENST00000430394.1:chr1:-|9|752:151:403|noncoding|CTG	HIST2H2BA	chr1	-	121108559	121117107	252	283	0.622	0.191	0.187	2.751	4.421	0.622	29	0.552	0.7252	ENST00000430394	ENSG00000223345	transcribed_unprocessed_pseudogene
ERA358123	ERX561998	ENST00000412169.1:chr1:-|9|381:136:382|noncoding|CTG	HIST2H2BA	chr1	-	121116861	121117107	246	283	0.622	0.191	0.187	2.751	4.396	0.626	29	0.552	0.7275	ENST00000412169	ENSG00000223345	transcribed_unprocessed_pseudogene
ERA358123	ERX561998	ENST00000401004.2:chr1:-|20|416:282:417|noncoding|CTG	RP11-439A17.2	chr1	-	121118194	121118329	135	181	0.558	0.193	0.249	2.675	3.806	0.703	24	0.542	0.7126	ENST00000401004	ENSG00000213244	unprocessed_pseudogene
ERA358123	ERX561998	ENST00000609585.1:chr1:-|12|563:225:453|noncoding|ATG	HIST2H2BB	chr1	-	143875281	143904426	228	146	0.651	0.205	0.144	2.047	4.319	0.474	15	0.6	0.7088	ENST00000609585	ENSG00000234571	transcribed_unprocessed_pseudogene
ERA358123	ERX561998	ENST00000449108.1:chr1:-|11|381:178:382|noncoding|ATG	HIST2H2BB	chr1	-	143904222	143904426	204	146	0.651	0.205	0.144	2.047	4.207	0.486	15	0.6	0.7159	ENST00000449108	ENSG00000234571	transcribed_unprocessed_pseudogene
ERA358123	ERX561998	ENST00000471856.1:chr1:+|126|1510:1301:1388|noncoding|ATG	PDIA3P1	chr1	+	147179412	147179499	87	11	0.545	0.182	0.273	1.468	2.146	0.684	9	0.556	0.7052	ENST00000471856	ENSG00000180867	transcribed_processed_pseudogene
ERA358123	ERX561998	ENST00000498492.2:chr1:-|6|580:167:380|noncoding|GTG	HIST2H2BC	chr1	-	149850393	149850606	213	42	0.524	0.286	0.19	1.87	3.507	0.533	12	0.667	0.7113	ENST00000498492	ENSG00000261716	transcribed_unprocessed_pseudogene
ERA358123	ERX561998	ENST00000433580.1:chr1:-|4|426:37:97|noncoding|TTG	RP11-385M4.4	chr1	-	209268127	209268187	60	14	0.643	0.143	0.214	0	2.243	0	2	1	0.8262	ENST00000433580	ENSG00000225712	processed_pseudogene
ERA358123	ERX561998	ENST00000449334.2:chr1:+|8|479:83:164|noncoding|ATG	RP11-348H3.2	chr1	+	212824108	212824189	81	16	1	0	0	0	2.513	0	2	1	1.1085	ENST00000449334	ENSG00000236905	processed_pseudogene
ERA358123	ERX561998	ENST00000448115.1:chr1:-|50|933:546:753|noncoding|CTG	RP11-302I18.1	chr1	-	220316847	220317054	207	12	0.667	0.25	0.083	0.96	2.369	0.405	9	0.667	0.7484	ENST00000448115	ENSG00000232883	processed_pseudogene
ERA358123	ERX561998	ENST00000420550.1:chr1:-|46|809:492:810|noncoding|CTG	RP11-332L18.3	chr1	-	223856578	223856896	318	11	0.727	0.091	0.182	0.86	2.272	0.379	5	0.6	0.7125	ENST00000420550	ENSG00000227621	processed_pseudogene
ERA358123	ERX561998	ENST00000436287.1:chr1:-|16|1126:139:331|noncoding|ATG	RP11-332L18.4	chr1	-	223864521	223864713	192	63	0.794	0.095	0.111	1.562	3.461	0.451	10	0.5	0.7069	ENST00000436287	ENSG00000188460	processed_pseudogene
ERA358123	ERX561998	ENST00000436287.1:chr1:-|41|1126:393:768|noncoding|ATG	RP11-332L18.4	chr1	-	223864084	223864459	375	15	0.867	0	0.133	0.393	2.523	0.156	5	0.8	0.8933	ENST00000436287	ENSG00000188460	processed_pseudogene
ERA358123	ERX561998	ENST00000436555.1:chr1:-|6|524:165:384|noncoding|GTG	HIST3H2BA	chr1	-	228464243	228464462	219	154	0.662	0.188	0.149	1.912	4.281	0.447	15	0.6	0.7015	ENST00000436555	ENSG00000181201	unitary_pseudogene
ERA358123	ERX561998	ENST00000443360.1:chr1:-|8|580:94:292|noncoding|ATG	RP5-862P8.1	chr1	-	233289156	233289354	198	12	0.75	0.083	0.167	1.144	2.369	0.483	4	0.75	0.9444	ENST00000443360	ENSG00000231940	processed_pseudogene
ERA358123	ERX561998	ENST00000422958.1:chr1:-|15|438:169:439|noncoding|CTG	RP5-827C21.1	chr1	-	234356703	234356973	270	36	0.556	0.361	0.083	1.812	3.352	0.541	11	0.636	0.71	ENST00000422958	ENSG00000235605	processed_pseudogene
ERA358123	ERX561998	ENST00000366587.4:chr1:+|54|1304:574:1168|noncoding|CTG	RP4-670F13.2	chr1	+	236483737	236484331	594	59	0.593	0.186	0.22	1.855	3.843	0.483	19	0.632	0.7007	ENST00000366587	ENSG00000244457	transcribed_processed_pseudogene
ERA358123	ERX561998	ENST00000414898.1:chr1:+|25|853:307:553|noncoding|GTG	RP11-553N16.1	chr1	+	241832240	241832486	246	20	0.6	0.25	0.15	1.47	2.718	0.541	8	0.625	0.7336	ENST00000414898	ENSG00000229022	processed_pseudogene
ERA358123	ERX561998	ENST00000429272.1:chr2:+|1|584:1:40|noncoding|ATG	AC068137.13	chr2	+	130293821	130293860	39	23	0.783	0.087	0.13	0.842	2.533	0.332	3	1	1.1342	ENST00000429272	ENSG00000226915	processed_pseudogene
ERA358123	ERX561998	ENST00000405359.2:chr2:-|17|345:151:346|noncoding|CTG	AC016739.2	chr2	-	176200907	176201102	195	11	0.545	0.364	0.091	1.468	2.272	0.646	9	0.667	0.7951	ENST00000405359	ENSG00000218175	processed_pseudogene
ERA358123	ERX561998	ENST00000450405.1:chr2:-|26|947:251:548|noncoding|ATG	AC017081.3	chr2	-	206419691	206419988	297	13	0.846	0.077	0.077	0.898	2.458	0.365	3	0.667	0.8661	ENST00000450405	ENSG00000234491	processed_pseudogene
ERA358123	ERX561998	ENST00000429856.1:chr2:+|20|646:279:336|noncoding|ATG	HMGB1L9	chr2	+	218201020	218201077	57	11	0.909	0.091	0	0	2.146	0	1	1	1.0365	ENST00000429856	ENSG00000224159	processed_pseudogene
ERA358123	ERX561998	ENST00000426040.1:chr3:-|4|255:73:145|noncoding|GTG	AC098614.1	chr3	-	27624312	27624384	72	11	0.818	0.091	0.091	0.655	2.02	0.325	2	1	1.1577	ENST00000426040	ENSG00000223968	processed_pseudogene
ERA358123	ERX561998	ENST00000388967.3:chr3:-|2|1683:22:82|noncoding|TTG	AC105749.1	chr3	-	36768718	36768778	60	23	0.652	0.087	0.261	1.353	2.955	0.458	5	0.8	0.9028	ENST00000388967	ENSG00000230067	transcribed_processed_pseudogene
ERA358123	ERX561998	ENST00000451469.1:chr3:+|34|1378:315:630|noncoding|ATG	RP11-241K18.3	chr3	+	39358858	39359173	315	13	0.692	0.308	0	1.484	2.352	0.631	8	0.625	0.8598	ENST00000451469	ENSG00000223668	processed_pseudogene
ERA358123	ERX561998	ENST00000449885.1:chr3:+|6|432:290:332|noncoding|ACG	RP11-554O1.1	chr3	+	54626503	54626545	42	27	0.481	0.222	0.296	1.158	2.628	0.441	4	0.75	0.7068	ENST00000449885	ENSG00000229806	processed_pseudogene
ERA358123	ERX561998	ENST00000472730.1:chr3:-|24|652:251:653|noncoding|ATG	RPL10AP6	chr3	-	61742454	61742856	402	33	0.636	0.242	0.121	1.85	3.202	0.578	16	0.625	0.7841	ENST00000472730	ENSG00000226360	processed_pseudogene
ERA358123	ERX561998	ENST00000485426.1:chr3:-|3|495:7:139|noncoding|ATG	RP11-435F17.1	chr3	-	113850593	113850725	132	14	0.714	0.143	0.143	0.52	2.342	0.222	6	0.833	0.845	ENST00000485426	ENSG00000240776	processed_pseudogene
ERA358123	ERX561998	ENST00000465850.1:chr3:-|13|380:186:381|noncoding|ATG	RP11-274J15.2	chr3	-	114103248	114103443	195	26	0.846	0.077	0.077	0.672	2.992	0.225	6	0.667	0.783	ENST00000465850	ENSG00000240912	processed_pseudogene
ERA358123	ERX561998	ENST00000419025.1:chr3:-|90|1388:825:1389|noncoding|ATG	RP11-315J22.1	chr3	-	184026368	184026932	564	19	0.632	0.263	0.105	1.886	2.871	0.657	8	0.625	0.8278	ENST00000419025	ENSG00000223529	processed_pseudogene
ERA358123	ERX561998	ENST00000422486.1:chr3:-|85|1284:973:1285|noncoding|ATG	RP11-110C15.4	chr3	-	185417494	185417806	312	54	0.759	0.093	0.148	1.778	3.938	0.452	19	0.579	0.7599	ENST00000422486	ENSG00000229638	processed_pseudogene
ERA358123	ERX561998	ENST00000439929.1:chr3:+|4|171:29:92|noncoding|ACG	AC092933.3	chr3	+	196536559	196536622	63	12	0.667	0.25	0.083	0.721	2.254	0.32	4	0.75	0.782	ENST00000439929	ENSG00000225770	processed_pseudogene
ERA358123	ERX561998	ENST00000507090.2:chr4:+|65|2176:753:1011|noncoding|GTG	HSP90AB2P	chr4	+	13337233	13337491	258	23	0.652	0.087	0.261	1.658	3.015	0.55	11	0.727	0.8835	ENST00000507090	ENSG00000205940	transcribed_processed_pseudogene
ERA358123	ERX561998	ENST00000421246.1:chr4:-|32|576:292:577|noncoding|GTG	RP11-800K23.2	chr4	-	22727374	22727659	285	11	0.727	0.273	0	0.916	2.272	0.403	8	0.625	0.7521	ENST00000421246	ENSG00000237350	processed_pseudogene
ERA358123	ERX561998	ENST00000510079.2:chr4:-|10|1181:91:451|noncoding|CTG	RP11-721G13.1	chr4	-	78181596	78181956	360	29	0.69	0.069	0.241	2.085	3.128	0.667	17	0.588	0.8422	ENST00000510079	ENSG00000249565	processed_pseudogene
ERA358123	ERX561998	ENST00000513846.1:chr4:+|44|995:538:667|noncoding|CTG	RP11-476C8.1	chr4	+	87207628	87207757	129	28	0.786	0.214	0	0.683	2.986	0.229	3	0.667	0.7379	ENST00000513846	ENSG00000248180	processed_pseudogene
ERA358123	ERX561998	ENST00000482859.1:chr4:-|46|796:563:797|noncoding|CTG	RP11-119H12.2	chr4	-	112788082	112788316	234	12	0.75	0.167	0.083	0.451	2.369	0.19	3	1	1.0237	ENST00000482859	ENSG00000241741	processed_pseudogene
ERA358123	ERX561998	ENST00000459634.1:chr4:-|43|631:466:574|noncoding|ATG	RP11-192C21.1	chr4	-	134952316	134952424	108	18	0.833	0.111	0.056	1.292	2.89	0.447	8	0.875	1.1154	ENST00000459634	ENSG00000241411	processed_pseudogene
ERA358123	ERX561998	ENST00000230495.2:chr4:-|10|411:139:412|noncoding|GTG	RP11-308D13.2	chr4	-	139698143	139698416	273	28	0.75	0.071	0.179	1.641	3.035	0.541	10	0.6	0.8269	ENST00000230495	ENSG00000178458	processed_pseudogene
ERA358123	ERX561998	ENST00000511127.1:chr4:+|33|1720:352:436|noncoding|CTG	HSPD1P5	chr4	+	144845975	144846059	84	11	0.636	0.091	0.273	1.036	2.146	0.483	5	0.6	0.7023	ENST00000511127	ENSG00000249193	processed_pseudogene
ERA358123	ERX561998	ENST00000493479.1:chr4:-|1|777:11:257|noncoding|GTG	RP11-555K12.1	chr4	-	152551797	152552354	246	22	0.909	0.091	0	0.185	2.965	0.062	2	1	1.0734	ENST00000493479	ENSG00000243417	processed_pseudogene
ERA358123	ERX561998	ENST00000512835.1:chr4:-|2|705:7:706|noncoding|ATG	RP11-39C10.2	chr4	-	164197006	164197705	699	15	0.667	0.2	0.133	1.749	2.616	0.669	10	0.6	0.8373	ENST00000512835	ENSG00000248546	processed_pseudogene
ERA358123	ERX561998	ENST00000502424.1:chr5:-|71|1276:826:1036|noncoding|GTG	CTD-2197O4.1	chr5	-	14797365	14797575	210	14	0.714	0.214	0.071	1.103	2.639	0.418	6	0.667	0.7932	ENST00000502424	ENSG00000249485	processed_pseudogene
ERA358123	ERX561998	ENST00000467270.1:chr5:+|18|629:243:294|noncoding|TTG	RP11-36C20.1	chr5	+	33162420	33162471	51	54	0.741	0.111	0.148	1.349	2.826	0.477	7	0.571	0.7524	ENST00000467270	ENSG00000240376	processed_pseudogene
ERA358123	ERX561998	ENST00000445744.3:chr5:-|10|679:77:680|noncoding|ATG	RP11-195E2.1	chr5	-	71074224	71093117	603	17	0.588	0.235	0.176	1.875	2.752	0.681	15	0.533	0.7141	ENST00000445744	ENSG00000230847	unprocessed_pseudogene
ERA358123	ERX561998	ENST00000506621.3:chr5:-|16|555:154:556|noncoding|ATG	RAP1BL	chr5	-	76173628	76174030	402	13	0.692	0.308	0	1.925	2.458	0.783	10	0.6	0.9248	ENST00000506621	ENSG00000254893	translated_processed_pseudogene
ERA358123	ERX561998	ENST00000515712.1:chr5:+|21|1123:230:338|noncoding|TTG	CTD-2309M13.1	chr5	+	77785109	77785217	108	16	0.75	0.188	0.062	0.703	2.426	0.29	5	0.8	0.8804	ENST00000515712	ENSG00000213763	processed_pseudogene
ERA358123	ERX561998	ENST00000512165.1:chr5:+|66|1089:552:600|noncoding|ATG	CH17-12M21.1	chr5	+	98339294	98339342	48	11	1	0	0	0	2.02	0	1	1	1.1085	ENST00000512165	ENSG00000176183	processed_pseudogene
ERA358123	ERX561998	ENST00000513279.1:chr5:+|38|656:364:394|noncoding|ATG	CTC-425H14.1	chr5	+	103032738	103032768	30	19	0.737	0.105	0.158	0.336	2.288	0.147	2	1	0.9879	ENST00000513279	ENSG00000175749	processed_pseudogene
ERA358123	ERX561998	ENST00000461022.1:chr5:-|12|817:112:583|noncoding|ATG	AC010468.1	chr5	-	111192460	111192931	471	16	0.75	0.125	0.125	1.321	2.686	0.492	9	0.556	0.7532	ENST00000461022	ENSG00000214784	processed_pseudogene
ERA358123	ERX561998	ENST00000478778.1:chr5:+|1|369:1:52|noncoding|ATG	CTB-118N6.1	chr5	+	116562561	116562612	51	18	0.778	0	0.222	0.778	2.813	0.276	3	0.667	0.7595	ENST00000478778	ENSG00000239528	processed_pseudogene
ERA358123	ERX561998	ENST00000482216.1:chr5:-|18|473:288:474|noncoding|ATG	RP11-510I6.1	chr5	-	121575847	121576033	186	18	0.944	0.056	0	0.215	2.659	0.081	2	1	1.1123	ENST00000482216	ENSG00000244088	processed_pseudogene
ERA358123	ERX561998	ENST00000460082.1:chr5:-|11|306:211:292|noncoding|GTG	CTB-47B8.1	chr5	-	157931272	157931353	81	12	0.667	0.083	0.25	0	2.138	0	2	1	0.8452	ENST00000460082	ENSG00000244331	processed_pseudogene
ERA358123	ERX561998	ENST00000522454.1:chr5:-|15|451:278:452|noncoding|ATG	CTC-340A15.1	chr5	-	164601001	164601175	174	13	0.923	0.077	0	0.271	2.352	0.115	3	0.667	0.7785	ENST00000522454	ENSG00000253600	processed_pseudogene
ERA358123	ERX561998	ENST00000523057.1:chr5:+|48|864:436:691|noncoding|ATG	CTC-308K20.3	chr5	+	172975945	172976200	255	24	0.625	0.083	0.292	1.583	3.005	0.527	15	0.6	0.7197	ENST00000523057	ENSG00000253785	processed_pseudogene
ERA358123	ERX561998	ENST00000391491.2:chr6:+|2|615:5:71|noncoding|GTG	RPL15P3	chr6	+	12514113	12514179	66	91	0.56	0.132	0.308	1.515	3.088	0.491	7	0.714	0.7625	ENST00000391491	ENSG00000212802	processed_pseudogene
ERA358123	ERX561998	ENST00000402707.1:chr6:-|7|340:219:318|noncoding|CTG	HIST1H2BPS2	chr6	-	27864084	27864183	99	43	0.814	0.07	0.116	1.117	3.439	0.325	4	1	1.1545	ENST00000402707	ENSG00000217646	processed_pseudogene
ERA358123	ERX561998	ENST00000453429.1:chr6:-|7|797:91:580|noncoding|TTG	RPL7AP7	chr6	-	29803412	29803901	489	16	0.938	0	0.062	0.602	2.599	0.232	6	1	1.1973	ENST00000453429	ENSG00000213880	processed_pseudogene
ERA358123	ERX561998	ENST00000455094.1:chr6:+|20|651:151:331|noncoding|GTG	RANP1	chr6	+	30486089	30486269	180	15	0.6	0.133	0.267	1.714	2.708	0.633	9	0.556	0.7184	ENST00000455094	ENSG00000236603	processed_pseudogene
ERA358123	ERX561998	ENST00000413027.1:chr6:+|1|1203:1:859|noncoding|ATG	RPL3P2	chr6	+	31280316	31281174	858	46	0.565	0.152	0.283	2.141	3.648	0.587	24	0.625	0.7333	ENST00000413027	ENSG00000227939	processed_pseudogene
ERA358123	ERX561998	ENST00000432375.1:chr6:+|19|960:213:363|noncoding|GTG	HNRPA1P2	chr6	+	32325430	32325580	150	21	0.81	0.19	0	0.78	2.714	0.287	4	0.75	0.8754	ENST00000432375	ENSG00000237285	processed_pseudogene
ERA358123	ERX561998	ENST00000402419.1:chr6:-|4|363:58:187|noncoding|CTG	RP11-513I15.5	chr6	-	34263487	34263616	129	14	0.571	0.071	0.357	0.509	2.243	0.227	5	0.8	0.7014	ENST00000402419	ENSG00000220583	processed_pseudogene
ERA358123	ERX561998	ENST00000416077.1:chr6:-|7|457:98:458|noncoding|ATG	RP3-437C15.1	chr6	-	51410080	51410440	360	11	0.818	0.091	0.091	1.54	2.272	0.678	8	0.875	1.2408	ENST00000416077	ENSG00000232702	processed_pseudogene
ERA358123	ERX561998	ENST00000424573.1:chr6:-|2|156:37:157|noncoding|CTG	RPL39P3	chr6	-	73373107	73373227	120	29	0.724	0.172	0.103	0.959	2.937	0.327	6	0.667	0.7471	ENST00000424573	ENSG00000235174	processed_pseudogene
ERA358123	ERX561998	ENST00000418311.1:chr6:-|34|581:432:582|noncoding|ATG	RP11-304C16.1	chr6	-	96648488	96648638	150	16	0.75	0.125	0.125	1.23	2.426	0.507	8	0.625	0.832	ENST00000418311	ENSG00000213183	processed_pseudogene
ERA358123	ERX561998	ENST00000417878.1:chr6:-|61|1212:646:1213|noncoding|ATG	RP1-111B22.2	chr6	-	108004356	108004923	567	12	0.667	0.083	0.25	1.234	2.369	0.521	6	0.667	0.8173	ENST00000417878	ENSG00000225093	processed_pseudogene
ERA358123	ERX561998	ENST00000418595.1:chr6:-|89|1178:903:1179|noncoding|CTG	RP1-159M24.1	chr6	-	112616702	112616978	276	12	0.75	0.25	0	1.237	2.369	0.522	5	0.6	0.8156	ENST00000418595	ENSG00000225580	processed_pseudogene
ERA358123	ERX561998	ENST00000402326.1:chr6:-|49|552:472:553|noncoding|ATG	RP1-93H18.3	chr6	-	116453013	116453094	81	12	0.75	0	0.25	1.352	2.138	0.632	8	0.875	1.1597	ENST00000402326	ENSG00000217241	processed_pseudogene
ERA358123	ERX561998	ENST00000427807.1:chr6:+|16|1351:137:332|noncoding|ATG	RP1-248E1.2	chr6	+	132272117	132272312	195	16	1	0	0	0	2.513	0	1	1	1.1085	ENST00000427807	ENSG00000223912	processed_pseudogene
ERA358123	ERX561998	ENST00000405720.1:chr6:+|1|405:17:23|noncoding|TTG	RP1-292B18.1	chr6	+	151099544	151099550	6	68	0.618	0.191	0.191	0.592	0.693	0.855	2	1	1.3144	ENST00000405720	ENSG00000219747	processed_pseudogene
ERA358123	ERX561998	ENST00000456309.1:chr6:+|31|559:324:330|noncoding|ATG	RP11-317B3.2	chr6	+	154217253	154217259	6	16	0.875	0.125	0	0	0.693	0	1	1	1.0097	ENST00000456309	ENSG00000237593	processed_pseudogene
ERA358123	ERX561998	ENST00000447425.1:chr7:-|5|348:52:349|noncoding|GTG	AC073072.7	chr7	-	22773645	22773942	297	37	0.73	0.189	0.081	1.636	3.461	0.473	11	0.636	0.8072	ENST00000447425	ENSG00000234513	processed_pseudogene
ERA358123	ERX561998	ENST00000441433.1:chr7:+|46|803:604:625|noncoding|CTG	RPL7AP38	chr7	+	26922712	26922733	21	14	1	0	0	0	1.946	0	1	1	1.1085	ENST00000441433	ENSG00000213787	processed_pseudogene
ERA358123	ERX561998	ENST00000453115.1:chr7:-|35|687:523:688|noncoding|ATG	AC073150.4	chr7	-	27458162	27458327	165	21	0.619	0.143	0.238	2.07	2.846	0.727	15	0.533	0.7659	ENST00000453115	ENSG00000233830	processed_pseudogene
ERA358123	ERX561998	ENST00000412860.1:chr7:+|27|1610:192:1059|noncoding|CTG	AC010132.9	chr7	+	42795096	42795963	867	15	0.667	0.267	0.067	1.205	2.616	0.461	12	0.667	0.7816	ENST00000412860	ENSG00000229161	unprocessed_pseudogene
ERA358123	ERX561998	ENST00000622829.4:chr7:-|98|3605:1430:2081|noncoding|ATG	GTF2IP1	chr7	-	75192918	75200145	651	11	0.636	0.182	0.182	1.72	2.272	0.757	11	0.636	0.9016	ENST00000622829	ENSG00000277053	transcribed_unprocessed_pseudogene
ERA358123	ERX561998	ENST00000622829.4:chr7:-|139|3605:2028:2457|noncoding|ATG	GTF2IP1	chr7	-	75187236	75192971	429	17	0.706	0.118	0.176	2.018	2.67	0.756	15	0.667	0.9878	ENST00000622829	ENSG00000277053	transcribed_unprocessed_pseudogene
ERA358123	ERX561998	ENST00000616377.4:chr7:-|98|2632:1430:2081|noncoding|ATG	GTF2IP1	chr7	-	75192918	75200145	651	11	0.636	0.182	0.182	1.72	2.272	0.757	11	0.636	0.9016	ENST00000616377	ENSG00000277053	transcribed_unprocessed_pseudogene
ERA358123	ERX561998	ENST00000616377.4:chr7:-|139|2632:2028:2457|noncoding|ATG	GTF2IP1	chr7	-	75187236	75192971	429	17	0.706	0.118	0.176	2.018	2.67	0.756	15	0.667	0.9878	ENST00000616377	ENSG00000277053	transcribed_unprocessed_pseudogene
ERA358123	ERX561998	ENST00000614592.4:chr7:-|76|2047:1026:1677|noncoding|ATG	GTF2IP1	chr7	-	75192918	75200145	651	11	0.636	0.182	0.182	1.72	2.272	0.757	11	0.636	0.9016	ENST00000614592	ENSG00000277053	transcribed_unprocessed_pseudogene
ERA358123	ERX561998	ENST00000398259.2:chr7:-|47|784:596:623|noncoding|TTG	RPS3AP26	chr7	-	98385962	98385989	27	12	0.5	0.25	0.25	1.545	2.138	0.723	5	0.6	0.7373	ENST00000398259	ENSG00000214389	processed_pseudogene
ERA358123	ERX561998	ENST00000475365.1:chr7:-|75|1390:700:730|noncoding|TTG	RP4-547C10.1	chr7	-	144647846	144647876	30	33	0.455	0.364	0.182	1.455	2.293	0.634	5	0.8	0.8515	ENST00000475365	ENSG00000243746	processed_pseudogene
ERA358123	ERX561998	ENST00000517543.1:chr8:+|45|1253:517:547|noncoding|CTG	RP11-1K11.1	chr8	+	4787847	4787877	30	11	0.545	0.091	0.364	1.295	2.272	0.57	4	0.75	0.834	ENST00000517543	ENSG00000254244	processed_pseudogene
ERA358123	ERX561998	ENST00000518096.1:chr8:+|85|1646:938:1034|noncoding|CTG	TUBBP1	chr8	+	30352809	30352905	96	11	0.636	0.091	0.273	0.76	2.272	0.334	4	0.75	0.7658	ENST00000518096	ENSG00000127589	transcribed_processed_pseudogene
ERA358123	ERX561998	ENST00000518096.1:chr8:+|107|1646:1159:1471|noncoding|GTG	TUBBP1	chr8	+	30353030	30353342	312	11	0.636	0.182	0.182	1.468	2.272	0.646	9	0.556	0.7546	ENST00000518096	ENSG00000127589	transcribed_processed_pseudogene
ERA358123	ERX561998	ENST00000248151.4:chr8:+|79|1335:803:899|noncoding|CTG	TUBBP1	chr8	+	30352809	30352905	96	11	0.636	0.091	0.273	0.76	2.272	0.334	4	0.75	0.7658	ENST00000248151	ENSG00000127589	transcribed_processed_pseudogene
ERA358123	ERX561998	ENST00000521313.1:chr8:+|14|955:136:829|noncoding|ATG	RP13-923O23.5	chr8	+	81807906	81808599	693	13	0.692	0.231	0.077	1.411	2.458	0.574	7	0.571	0.7713	ENST00000521313	ENSG00000231942	processed_pseudogene
ERA358123	ERX561998	ENST00000463742.1:chr8:-|65|885:629:833|noncoding|ATG	RPL5P24	chr8	-	102923423	102923627	204	13	0.769	0.154	0.077	1.586	2.352	0.674	8	0.625	0.9463	ENST00000463742	ENSG00000244052	processed_pseudogene
ERA358123	ERX561998	ENST00000483812.3:chr8:-|9|496:91:172|noncoding|ATG	RPS10P16	chr8	-	117523595	117523676	81	19	0.737	0.105	0.158	0	2.507	0	2	1	0.9005	ENST00000483812	ENSG00000239917	unprocessed_pseudogene
ERA358123	ERX561998	ENST00000454576.1:chr9:+|37|441:306:411|noncoding|ATG	RP11-438P9.1	chr9	+	107535026	107535131	105	14	0.643	0.357	0	0	2.342	0	1	1	0.8262	ENST00000454576	ENSG00000236005	processed_pseudogene
ERA358123	ERX561998	ENST00000468834.1:chr10:-|7|793:89:779|noncoding|CTG	RP11-462L8.2	chr10	-	33057629	33058319	690	20	0.65	0.25	0.1	1.349	2.926	0.461	8	0.625	0.7256	ENST00000468834	ENSG00000235962	processed_pseudogene
ERA358123	ERX561998	ENST00000421426.1:chr10:+|18|561:160:505|noncoding|ATG	HNRNPA1P33	chr10	+	46416011	46416356	345	12	0.833	0.083	0.083	0.566	2.369	0.239	6	0.667	0.781	ENST00000421426	ENSG00000213412	processed_pseudogene
ERA358123	ERX561998	ENST00000440913.1:chr10:-|27|438:310:439|noncoding|GTG	RP11-345K20.2	chr10	-	73422258	73422387	129	11	0.727	0.091	0.182	1.295	2.272	0.57	6	0.667	0.8938	ENST00000440913	ENSG00000229659	processed_pseudogene
ERA358123	ERX561998	ENST00000389400.4:chr10:+|30|821:247:532|noncoding|CTG	RPS3AP5	chr10	+	84560688	84560973	285	17	0.588	0.235	0.176	0.691	2.67	0.259	5	0.8	0.7339	ENST00000389400	ENSG00000178429	processed_pseudogene
ERA358123	ERX561998	ENST00000481963.1:chr10:-|19|804:247:805|noncoding|GTG	RPL7AP8	chr10	-	86630824	86631382	558	11	0.636	0.091	0.273	1.264	2.272	0.556	7	0.571	0.7163	ENST00000481963	ENSG00000230507	processed_pseudogene
ERA358123	ERX561998	ENST00000445874.1:chr10:-|21|261:217:262|noncoding|ATG	RP11-251A15.5	chr10	-	91807178	91807223	45	41	0.732	0.146	0.122	1.962	2.694	0.728	11	0.545	0.868	ENST00000445874	ENSG00000180581	processed_pseudogene
ERA358123	ERX561998	ENST00000420392.1:chr10:-|30|1805:366:1239|noncoding|ATG	RP11-280G19.2	chr10	-	93207783	93208977	873	15	0.733	0.133	0.133	1.362	2.616	0.521	8	0.625	0.8269	ENST00000420392	ENSG00000237417	processed_pseudogene
ERA358123	ERX561998	ENST00000480546.1:chr10:-|8|3350:145:2734|noncoding|ATG	PIPSL	chr10	-	93958807	93961396	2589	22	0.545	0.182	0.273	2.15	3.028	0.71	22	0.545	0.7095	ENST00000480546	ENSG00000180764	transcribed_processed_pseudogene
ERA358123	ERX561998	ENST00000489875.3:chr10:-|8|2733:145:2734|noncoding|ATG	PIPSL	chr10	-	93958807	93961396	2589	22	0.545	0.182	0.273	2.15	3.028	0.71	22	0.545	0.7095	ENST00000489875	ENSG00000180764	transcribed_processed_pseudogene
ERA358123	ERX561998	ENST00000448532.1:chr10:-|4|255:44:98|noncoding|CTG	RP11-302K17.3	chr10	-	102085633	102085687	54	12	0.667	0.333	0	0	2.138	0	1	1	0.8452	ENST00000448532	ENSG00000224302	processed_pseudogene
ERA358123	ERX561998	ENST00000486414.1:chr10:-|29|492:286:493|noncoding|TTG	RP11-108K1.2	chr10	-	114690142	114690349	207	13	0.769	0.154	0.077	1.311	2.352	0.558	6	0.5	0.7507	ENST00000486414	ENSG00000228169	processed_pseudogene
ERA358123	ERX561998	ENST00000475608.1:chr11:+|25|468:356:380|noncoding|ATG	RP11-16F15.1	chr11	+	9606496	9606520	24	15	0.867	0.133	0	0.245	2.061	0.119	2	1	1.074	ENST00000475608	ENSG00000243964	processed_pseudogene
ERA358123	ERX561998	ENST00000530115.1:chr11:-|16|2196:226:1033|noncoding|CTG	RP11-1033A18.1	chr11	-	27890001	27890808	807	24	0.625	0.083	0.292	1.892	3.063	0.618	15	0.533	0.7059	ENST00000530115	ENSG00000224411	processed_pseudogene
ERA358123	ERX561998	ENST00000530115.1:chr11:-|126|2196:1571:1598|noncoding|TTG	RP11-1033A18.1	chr11	-	27889436	27889463	27	11	0.545	0.091	0.364	1.295	2.146	0.603	5	0.6	0.7016	ENST00000530115	ENSG00000224411	processed_pseudogene
ERA358123	ERX561998	ENST00000525759.1:chr11:+|60|911:531:795|noncoding|GTG	CTD-2063L20.1	chr11	+	29276184	29276448	264	11	0.727	0.182	0.091	1.036	2.398	0.432	3	0.667	0.8118	ENST00000525759	ENSG00000255450	processed_pseudogene
ERA358123	ERX561998	ENST00000472498.2:chr11:-|5|287:52:169|noncoding|TTG	RPL37P2	chr11	-	67682890	67683007	117	11	0.818	0.091	0.091	0.586	2.146	0.273	3	0.667	0.7893	ENST00000472498	ENSG00000239559	processed_pseudogene
ERA358123	ERX561998	ENST00000462701.1:chr11:+|10|778:107:125|noncoding|CTG	RP11-167J8.1	chr11	+	71669625	71669643	18	12	0.667	0.083	0.25	0.693	1.792	0.387	2	1	1.0751	ENST00000462701	ENSG00000239481	processed_pseudogene
ERA358123	ERX561998	ENST00000426371.2:chr11:+|25|1278:213:408|noncoding|ATG	RP11-632K5.5	chr11	+	74354654	74354849	195	15	0.867	0.067	0.067	1.061	2.523	0.42	5	0.8	1.0502	ENST00000426371	ENSG00000212961	processed_pseudogene
ERA358123	ERX561998	ENST00000527147.1:chr11:+|10|504:116:278|noncoding|ATG	AP000620.1	chr11	+	100666573	100666735	162	15	0.867	0.067	0.067	0.72	2.523	0.285	4	0.75	0.9193	ENST00000527147	ENSG00000255059	processed_pseudogene
ERA358123	ERX561998	ENST00000493072.1:chr12:-|20|781:255:441|noncoding|ATG	RP11-21K20.1	chr12	-	1757571	1757757	186	11	0.545	0.273	0.182	0	2.272	0	1	1	0.7487	ENST00000493072	ENSG00000243663	processed_pseudogene
ERA358123	ERX561998	ENST00000477936.2:chr12:+|31|615:388:508|noncoding|TTG	RP11-113C12.2	chr12	+	8461004	8461124	120	25	0.84	0	0.16	1.176	2.942	0.4	5	0.8	1.017	ENST00000477936	ENSG00000243830	processed_pseudogene
ERA358123	ERX561998	ENST00000444513.2:chr12:+|32|499:313:499|noncoding|CTG	RP11-1018J11.1	chr12	+	16989437	16989935	186	11	0.818	0.091	0.091	0.474	2.272	0.209	5	0.8	0.8861	ENST00000444513	ENSG00000256211	processed_pseudogene
ERA358123	ERX561998	ENST00000365317.1:chr12:+|1|135:5:23|noncoding|ACG	RNA5SP355	chr12	+	28505397	28505415	18	25	1	0	0	0	1.788	0	1	1	1.1085	ENST00000365317	ENSG00000202187	rRNA_pseudogene
ERA358123	ERX561998	ENST00000547505.2:chr12:+|1|1275:55:79|noncoding|ATG	RP11-25I15.4	chr12	+	43659880	43659904	24	14	0.857	0.071	0.071	0.52	2.045	0.254	2	1	1.1463	ENST00000547505	ENSG00000257907	processed_pseudogene
ERA358123	ERX561998	ENST00000547726.2:chr12:-|39|1138:373:1048|noncoding|GTG	RP11-199A1.1	chr12	-	51712559	51713234	675	31	0.484	0.258	0.258	2.159	3.3	0.654	21	0.619	0.7029	ENST00000547726	ENSG00000257851	processed_pseudogene
ERA358123	ERX561998	ENST00000550578.1:chr12:+|26|1213:247:565|noncoding|ATG	RP11-1136G11.6	chr12	+	53153517	53153835	318	11	0.818	0.091	0.091	1.241	2.272	0.546	6	0.667	0.9515	ENST00000550578	ENSG00000257790	processed_pseudogene
ERA358123	ERX561998	ENST00000603132.1:chr12:-|32|844:291:558|noncoding|CTG	RP11-543H15.2	chr12	-	54803032	54803299	267	14	0.714	0.143	0.143	0.992	2.441	0.407	10	0.6	0.7188	ENST00000603132	ENSG00000270858	processed_pseudogene
ERA358123	ERX561998	ENST00000513513.1:chr12:+|9|1007:79:418|noncoding|GTG	GAPDHP44	chr12	+	62755304	62755643	339	23	0.696	0.174	0.13	1.055	3.075	0.343	7	0.714	0.7821	ENST00000513513	ENSG00000213352	processed_pseudogene
ERA358123	ERX561998	ENST00000548270.1:chr12:-|40|765:376:766|noncoding|ATG	RP11-887P2.3	chr12	-	93640821	93641211	390	83	0.566	0.253	0.181	3.168	4.118	0.769	41	0.537	0.753	ENST00000548270	ENSG00000186076	processed_pseudogene
ERA358123	ERX561998	ENST00000462885.1:chr12:+|15|528:341:383|noncoding|GTG	RP11-818F20.1	chr12	+	104265648	104265690	42	15	0.733	0.2	0.067	1.599	2.616	0.611	6	0.667	0.923	ENST00000462885	ENSG00000213442	processed_pseudogene
ERA358123	ERX561998	ENST00000458378.1:chr13:-|3|485:16:400|noncoding|ATG	RP11-264J4.4	chr13	-	20179063	20179447	384	27	0.815	0.074	0.111	0	3.193	0	1	1	0.9622	ENST00000458378	ENSG00000226633	processed_pseudogene
ERA358123	ERX561998	ENST00000381026.4:chr13:+|3|156:23:68|noncoding|CTG	ATP5EP2	chr13	+	27945281	27945326	45	37	0.541	0.108	0.351	1.779	2.688	0.662	7	0.571	0.7041	ENST00000381026	ENSG00000180389	processed_pseudogene
ERA358123	ERX561998	ENST00000595905.1:chr13:+|25|807:279:741|noncoding|ATG	RP11-550E22.4	chr13	+	51460783	51461245	462	23	0.652	0.13	0.217	1.602	3.075	0.521	9	0.778	0.9179	ENST00000595905	ENSG00000224892	transcribed_processed_pseudogene
ERA358123	ERX561998	ENST00000427198.2:chr13:+|25|791:260:722|noncoding|ATG	RP11-550E22.4	chr13	+	51460783	51461245	462	23	0.652	0.13	0.217	1.602	3.075	0.521	9	0.778	0.9179	ENST00000427198	ENSG00000224892	transcribed_processed_pseudogene
ERA358123	ERX561998	ENST00000607242.1:chr13:+|12|1162:227:491|noncoding|GTG	PTMAP5	chr13	+	81690136	81690400	264	11	0.727	0	0.273	1.367	2.398	0.57	7	0.571	0.7966	ENST00000607242	ENSG00000214182	transcribed_processed_pseudogene
ERA358123	ERX561998	ENST00000394213.2:chr13:-|22|387:283:388|noncoding|ATG	RP11-461N23.3	chr13	-	99215371	99215476	105	33	0.576	0.212	0.212	1.638	2.824	0.58	9	0.667	0.7804	ENST00000394213	ENSG00000218502	processed_pseudogene
ERA358123	ERX561998	ENST00000432924.2:chr13:-|6|612:52:148|noncoding|ATG	RP11-340C20.2	chr13	-	100150945	100151041	96	35	0.629	0.143	0.229	2.154	3.437	0.627	11	0.636	0.8188	ENST00000432924	ENSG00000228501	processed_pseudogene
ERA358123	ERX561998	ENST00000489251.1:chr14:-|27|402:340:403|noncoding|ATG	RP11-507E23.1	chr14	-	75595804	75595867	63	14	0.786	0.071	0.143	0.656	2.243	0.292	5	0.8	0.9101	ENST00000489251	ENSG00000242951	processed_pseudogene
ERA358123	ERX561998	ENST00000488229.1:chr14:+|11|888:100:784|noncoding|ATG	RPSAP4	chr14	+	94726386	94727070	684	18	0.722	0.167	0.111	1.459	2.813	0.519	9	0.556	0.7471	ENST00000488229	ENSG00000239269	processed_pseudogene
ERA358123	ERX561998	ENST00000362610.1:chr14:+|1|115:5:23|noncoding|ACG	RNA5SP389	chr14	+	106636675	106636693	18	14	1	0	0	0.257	1.772	0.145	2	1	1.1947	ENST00000362610	ENSG00000199480	rRNA_pseudogene
ERA358123	ERX561998	ENST00000454464.2:chr15:+|1|154:1:58|noncoding|ATG	AC023449.2	chr15	+	25580968	25581025	57	12	0.917	0.083	0	0.451	2.138	0.211	3	0.667	0.8308	ENST00000454464	ENSG00000223628	processed_pseudogene
ERA358123	ERX561998	ENST00000568980.1:chr15:-|100|1570:1080:1539|noncoding|ATG	RP11-1H8.2	chr15	-	34489033	34489492	459	24	0.667	0.208	0.125	1.93	3.005	0.642	18	0.556	0.7767	ENST00000568980	ENSG00000259917	unprocessed_pseudogene
ERA358123	ERX561998	ENST00000477347.1:chr15:+|19|876:209:257|noncoding|ATG	RPSAP55	chr15	+	52885802	52885850	48	16	0.812	0.188	0	0	2.773	0	1	1	0.9598	ENST00000477347	ENSG00000214896	processed_pseudogene
ERA358123	ERX561998	ENST00000507324.1:chr15:-|42|1005:390:516|noncoding|ATG	RP11-702L15.1	chr15	-	64529156	64529282	126	21	0.524	0	0.476	1.19	3.045	0.391	4	0.75	0.7111	ENST00000507324	ENSG00000248415	processed_pseudogene
ERA358123	ERX561998	ENST00000507324.1:chr15:-|51|1005:467:785|noncoding|CTG	RP11-702L15.1	chr15	-	64528887	64529205	318	35	0.657	0.229	0.114	1.093	3.199	0.342	6	0.667	0.703	ENST00000507324	ENSG00000248415	processed_pseudogene
ERA358123	ERX561998	ENST00000503999.2:chr15:-|39|879:383:476|noncoding|ATG	AC084854.4	chr15	-	65816705	65816798	93	17	0.941	0	0.059	0.224	2.67	0.084	3	0.667	0.7743	ENST00000503999	ENSG00000249271	processed_pseudogene
ERA358123	ERX561998	ENST00000468708.1:chr16:-|12|420:115:406|noncoding|ACG	RP11-715J22.1	chr16	-	2332327	2332618	291	22	0.818	0.091	0.091	0.845	2.902	0.291	5	0.6	0.7321	ENST00000468708	ENSG00000243445	processed_pseudogene
ERA358123	ERX561998	ENST00000566722.1:chr16:-|7|1090:168:417|noncoding|ACG	CSDAP1	chr16	-	31569059	31569308	249	13	0.615	0.308	0.077	1.479	2.352	0.629	11	0.636	0.8089	ENST00000566722	ENSG00000261614	processed_pseudogene
ERA358123	ERX561998	ENST00000624956.2:chr16:-|29|2609:732:2610|noncoding|ATG	BCLAF1P2	chr16	-	34266040	34267918	1878	48	0.542	0.188	0.271	2.815	3.756	0.75	40	0.55	0.7359	ENST00000624956	ENSG00000279800	processed_pseudogene
ERA358123	ERX561998	ENST00000564713.2:chr16:-|91|1082:894:1083|noncoding|ATG	RP11-429P3.4	chr16	-	50058149	50058338	189	38	0.579	0.211	0.211	1.157	3.382	0.342	8	0.75	0.7254	ENST00000564713	ENSG00000260298	transcribed_processed_pseudogene
ERA358123	ERX561998	ENST00000562636.1:chr16:+|47|823:501:618|noncoding|CTG	RP11-467J12.1	chr16	+	52935312	52935429	117	12	0.667	0.25	0.083	1.358	2.138	0.635	5	0.6	0.8171	ENST00000562636	ENSG00000260326	processed_pseudogene
ERA358123	ERX561998	ENST00000498671.1:chr17:+|11|657:235:535|noncoding|ATG	RP11-199F11.1	chr17	+	7754553	7754853	300	11	0.818	0	0.182	0.305	2.272	0.134	3	0.667	0.7067	ENST00000498671	ENSG00000240480	transcribed_processed_pseudogene
ERA358123	ERX561998	ENST00000580926.1:chr17:-|8|436:77:359|noncoding|CTG	MAGOH2	chr17	-	10716153	10716435	282	12	0.667	0.167	0.167	1.352	2.369	0.571	8	0.625	0.8044	ENST00000580926	ENSG00000264176	transcribed_processed_pseudogene
ERA358123	ERX561998	ENST00000392730.2:chr17:-|36|636:582:624|noncoding|ACG	RPL13P12	chr17	-	17383389	17383431	42	23	0.478	0.217	0.304	1.914	2.593	0.738	10	0.6	0.7289	ENST00000392730	ENSG00000215030	processed_pseudogene
ERA358123	ERX561998	ENST00000460492.1:chr17:-|26|447:253:403|noncoding|CTG	RP11-464D20.2	chr17	-	62516365	62516515	150	33	0.545	0.273	0.182	1.57	3.16	0.497	10	0.7	0.74	ENST00000460492	ENSG00000239246	processed_pseudogene
ERA358123	ERX561998	ENST00000585658.1:chr17:+|20|438:205:406|noncoding|ATG	CALM2P1	chr17	+	70241527	70241728	201	17	0.882	0	0.118	0.224	2.752	0.081	3	0.667	0.7259	ENST00000585658	ENSG00000267170	processed_pseudogene
ERA358123	ERX561998	ENST00000577627.1:chr18:-|1|496:14:221|noncoding|ATG	PPIAP14	chr18	-	5003034	5003241	207	13	0.923	0.077	0	0.271	2.352	0.115	3	0.667	0.7785	ENST00000577627	ENSG00000264775	processed_pseudogene
ERA358123	ERX561998	ENST00000588490.1:chr18:-|27|801:388:802|noncoding|ACG	AC011139.1	chr18	-	39334871	39335285	414	16	0.625	0.188	0.188	1.509	2.686	0.562	10	0.6	0.7405	ENST00000588490	ENSG00000175886	processed_pseudogene
ERA358123	ERX561998	ENST00000472161.1:chr18:+|43|790:395:752|noncoding|TTG	RPS3AP49	chr18	+	60149969	60150326	357	11	0.545	0.273	0.182	1.642	2.272	0.723	8	0.625	0.7983	ENST00000472161	ENSG00000242060	processed_pseudogene
ERA358123	ERX561998	ENST00000480755.1:chr19:-|31|780:356:542|noncoding|ATG	RPS4XP22	chr19	-	9683532	9683718	186	38	0.553	0.237	0.211	1.484	3.382	0.439	7	0.714	0.726	ENST00000480755	ENSG00000239830	processed_pseudogene
ERA358123	ERX561998	ENST00000621646.1:chr19:+|25|1669:289:481|noncoding|ATG	CTB-52I2.4	chr19	+	18030718	18030910	192	12	0.667	0.083	0.25	1.265	2.254	0.561	10	0.6	0.7732	ENST00000621646	ENSG00000273654	transcribed_processed_pseudogene
ERA358123	ERX561998	ENST00000614660.1:chr19:+|1|1401:1:283|noncoding|ATG	CTB-52I2.4	chr19	+	18030628	18030910	282	17	0.706	0.059	0.235	1.778	2.67	0.666	14	0.643	0.91	ENST00000614660	ENSG00000273654	transcribed_processed_pseudogene
ERA358123	ERX561998	ENST00000487216.1:chr19:+|19|318:228:258|noncoding|ATG	RPL36AP51	chr19	+	21233561	21233591	30	11	0.545	0.182	0.273	0.586	2.272	0.258	2	1	0.902	ENST00000487216	ENSG00000242291	processed_pseudogene
ERA358123	ERX561998	ENST00000596811.1:chr19:+|131|1394:1238:1247|noncoding|GTG	EEF1A1P7	chr19	+	35383895	35383904	9	15	0.533	0.133	0.333	0.95	1.099	0.865	3	0.667	0.9157	ENST00000596811	ENSG00000268222	processed_pseudogene
ERA358123	ERX561998	ENST00000587765.1:chr19:+|51|1094:450:945|noncoding|ATG	CTD-2554C21.1	chr19	+	37792220	37792715	495	11	0.818	0.091	0.091	1.067	2.398	0.445	7	0.714	0.9392	ENST00000587765	ENSG00000267422	transcribed_processed_pseudogene
ERA358123	ERX561998	ENST00000594588.1:chr19:-|2|318:7:151|noncoding|GTG	AC010522.1	chr19	-	57826628	57826772	144	13	0.692	0.231	0.077	1.264	2.458	0.514	7	0.714	0.8805	ENST00000594588	ENSG00000269304	processed_pseudogene
ERA358123	ERX561998	ENST00000447334.1:chr20:-|19|885:232:883|noncoding|CTG	RPS2L1	chr20	-	45640488	45641139	651	44	0.591	0.091	0.318	2.096	3.753	0.559	20	0.6	0.7119	ENST00000447334	ENSG00000235508	processed_pseudogene
ERA358123	ERX561998	ENST00000448832.1:chr21:-|31|496:305:362|noncoding|ATG	PPIAP	chr21	-	20828261	20828318	57	15	0.6	0.067	0.333	0.691	2.154	0.321	4	0.75	0.7296	ENST00000448832	ENSG00000215351	processed_pseudogene
ERA358123	ERX561998	ENST00000448832.1:chr21:-|41|496:370:481|noncoding|ATG	PPIAP	chr21	-	20828142	20828253	111	21	0.81	0.095	0.095	0	2.846	0	2	1	0.9582	ENST00000448832	ENSG00000215351	processed_pseudogene
ERA358123	ERX561998	ENST00000415238.1:chr21:-|59|640:524:641|noncoding|ATG	RPS5P2	chr21	-	34135431	34135548	117	13	0.538	0.154	0.308	0.898	2.565	0.35	5	0.8	0.7484	ENST00000415238	ENSG00000224598	processed_pseudogene
ERA358123	ERX561998	ENST00000437106.1:chr21:-|59|1211:645:1212|noncoding|ATG	RPL3P1	chr21	-	36168969	36169536	567	13	0.692	0.154	0.154	1.672	2.458	0.68	9	0.556	0.819	ENST00000437106	ENSG00000228149	processed_pseudogene
ERA358123	ERX561998	ENST00000424559.2:chr22:+|6|801:55:256|noncoding|ATG	AC000089.3	chr22	+	19792347	19792548	201	14	0.571	0.214	0.214	1.215	2.54	0.478	6	0.667	0.7158	ENST00000424559	ENSG00000235776	processed_pseudogene
ERA358123	ERX561998	ENST00000424559.2:chr22:+|24|801:343:619|noncoding|TTG	AC000089.3	chr22	+	19792635	19792911	276	12	0.583	0.25	0.167	1.424	2.369	0.601	6	0.667	0.7984	ENST00000424559	ENSG00000235776	processed_pseudogene
ERA358123	ERX561998	ENST00000435169.1:chr22:+|31|820:665:734|noncoding|TTG	RP3-370M22.6	chr22	+	39875952	39876021	69	15	0.467	0.2	0.333	1.622	2.338	0.694	8	0.625	0.7193	ENST00000435169	ENSG00000226085	processed_pseudogene
ERA358123	ERX561998	ENST00000430869.2:chr22:+|1|322:1:274|noncoding|ATG	RP4-796I17.5	chr22	+	43957026	43957299	273	30	0.7	0.3	0	0.291	3.032	0.096	4	1	0.9283	ENST00000430869	ENSG00000224856	processed_pseudogene
ERA358123	ERX561998	ENST00000427883.1:chrX:+|1|474:1:226|noncoding|ATG	RP11-706O15.8	chrX	+	3953055	3953280	225	12	0.833	0.167	0	0.679	2.254	0.301	3	0.667	0.8178	ENST00000427883	ENSG00000225722	processed_pseudogene
ERA358123	ERX561998	ENST00000330965.4:chrX:-|1|580:2:581|noncoding|ATG	RPL9P7	chrX	-	23836741	23837320	579	159	0.604	0.138	0.258	3.476	4.52	0.769	61	0.525	0.7709	ENST00000330965	ENSG00000238103	processed_pseudogene
ERA358123	ERX561998	ENST00000496795.1:chrX:-|13|606:151:607|noncoding|ATG	RP11-298C3.2	chrX	-	25645721	25646177	456	11	0.727	0.091	0.182	1.295	2.272	0.57	6	0.833	1.0621	ENST00000496795	ENSG00000228519	processed_pseudogene
ERA358123	ERX561998	ENST00000425487.2:chrX:-|28|1006:287:320|noncoding|GTG	RP11-75A9.2	chrX	-	46440395	46440428	33	13	0.846	0.154	0	0.69	2.352	0.293	2	1	1.1608	ENST00000425487	ENSG00000235587	processed_pseudogene
ERA358123	ERX561998	ENST00000428275.1:chrX:-|102|1082:1007:1052|noncoding|CTG	RP11-258C19.3	chrX	-	53142862	53142907	45	104	0.529	0.192	0.279	1.644	2.707	0.607	7	0.714	0.8069	ENST00000428275	ENSG00000231340	processed_pseudogene
ERA358123	ERX561998	ENST00000456392.1:chrX:-|20|908:224:665|noncoding|ATG	RP6-159A1.2	chrX	-	65956532	65956973	441	16	0.625	0.125	0.25	1.56	2.599	0.6	10	0.6	0.7631	ENST00000456392	ENSG00000217835	processed_pseudogene
ERA358123	ERX561999	ENST00000321418.6:chr1:+|2|438:62:104|noncoding|CTG	RP11-169K16.8	chr1	+	15828292	15828334	42	11	0.909	0.091	0	0	1.894	0	1	1	1.1842	ENST00000321418	ENSG00000178715	processed_pseudogene
ERA358123	ERX561999	ENST00000446498.1:chr1:-|2|535:34:526|noncoding|ATG	RP3-476K8.4	chr1	-	26454662	26455154	492	37	0.541	0.162	0.297	1.786	3.424	0.522	13	0.615	0.7439	ENST00000446498	ENSG00000223583	processed_pseudogene
ERA358123	ERX561999	ENST00000436160.1:chr1:-|44|681:373:682|noncoding|ATG	RP5-1053E7.1	chr1	-	28095741	28096050	309	23	0.652	0.087	0.261	2.183	2.955	0.739	16	0.562	0.8055	ENST00000436160	ENSG00000228589	processed_pseudogene
ERA358123	ERX561999	ENST00000402743.2:chr1:-|22|360:226:361|noncoding|CTG	RP11-570P14.1	chr1	-	44122152	44122287	135	12	0.667	0.25	0.083	1.82	2.369	0.768	9	0.556	0.8153	ENST00000402743	ENSG00000233514	processed_pseudogene
ERA358123	ERX561999	ENST00000427762.1:chr1:-|40|690:335:482|noncoding|ATG	RP4-592A1.2	chr1	-	58631049	58631196	147	16	0.625	0.25	0.125	1.808	2.426	0.745	13	0.538	0.7648	ENST00000427762	ENSG00000185839	processed_pseudogene
ERA358123	ERX561999	ENST00000415545.2:chr1:+|50|1567:571:1264|noncoding|CTG	RP5-865M20.1	chr1	+	91643085	91643778	693	14	0.571	0.071	0.357	1.39	2.54	0.547	7	0.571	0.704	ENST00000415545	ENSG00000203914	processed_pseudogene
ERA358123	ERX561999	ENST00000425123.1:chr1:+|73|1122:677:848|noncoding|ATG	RP5-1108M17.2	chr1	+	103570228	103570399	171	57	0.596	0.158	0.246	0.948	4.043	0.235	3	0.667	0.7094	ENST00000425123	ENSG00000236085	processed_pseudogene
ERA358123	ERX561999	ENST00000415279.1:chr1:+|101|1779:1261:1684|noncoding|CTG	RP11-90H3.1	chr1	+	105892998	105893421	423	14	0.571	0.214	0.214	1.537	2.441	0.63	11	0.545	0.7044	ENST00000415279	ENSG00000232952	processed_pseudogene
ERA358123	ERX561999	ENST00000412567.1:chr1:+|5|434:297:339|noncoding|ACG	RP11-389O22.5	chr1	+	113199120	113199162	42	25	0.64	0.2	0.16	0.53	2.609	0.203	3	0.667	0.7111	ENST00000412567	ENSG00000236887	processed_pseudogene
ERA358123	ERX561999	ENST00000455804.1:chr1:+|23|1523:216:246|noncoding|TTG	RP11-343L14.2	chr1	+	114536209	114536239	30	13	0.615	0.231	0.154	0.859	2.245	0.383	3	0.667	0.7817	ENST00000455804	ENSG00000236480	processed_pseudogene
ERA358123	ERX561999	ENST00000455804.1:chr1:+|29|1523:271:955|noncoding|ATG	RP11-343L14.2	chr1	+	114536264	114536948	684	37	0.595	0.162	0.243	1.721	3.424	0.503	15	0.6	0.7338	ENST00000455804	ENSG00000236480	processed_pseudogene
ERA358123	ERX561999	ENST00000401004.2:chr1:-|14|416:215:239|noncoding|ACG	RP11-439A17.2	chr1	-	121118372	121118396	24	49	0.449	0.429	0.122	1.896	2.078	0.912	8	0.5	0.7223	ENST00000401004	ENSG00000213244	unprocessed_pseudogene
ERA358123	ERX561999	ENST00000401004.2:chr1:-|15|416:240:417|noncoding|ACG	RP11-439A17.2	chr1	-	121118194	121118371	177	110	0.591	0.173	0.236	2.784	4.058	0.686	21	0.619	0.84	ENST00000401004	ENSG00000213244	unprocessed_pseudogene
ERA358123	ERX561999	ENST00000609585.1:chr1:-|12|563:225:453|noncoding|ATG	HIST2H2BB	chr1	-	143875281	143904426	228	107	0.645	0.103	0.252	2.099	4.271	0.491	14	0.643	0.8067	ENST00000609585	ENSG00000234571	transcribed_unprocessed_pseudogene
ERA358123	ERX561999	ENST00000449108.1:chr1:-|11|381:178:382|noncoding|ATG	HIST2H2BB	chr1	-	143904222	143904426	204	107	0.645	0.103	0.252	2.099	4.168	0.504	14	0.643	0.8124	ENST00000449108	ENSG00000234571	transcribed_unprocessed_pseudogene
ERA358123	ERX561999	ENST00000498492.2:chr1:-|14|580:332:380|noncoding|GTG	HIST2H2BC	chr1	-	149850393	149850441	48	14	0.929	0.071	0	0.898	2.045	0.439	5	0.8	1.1055	ENST00000498492	ENSG00000261716	transcribed_unprocessed_pseudogene
ERA358123	ERX561999	ENST00000437336.1:chr1:-|5|883:30:786|noncoding|ATG	RP11-350G8.3	chr1	-	154378304	154379060	756	11	0.636	0	0.364	1.241	2.272	0.546	7	0.571	0.7269	ENST00000437336	ENSG00000226855	processed_pseudogene
ERA358123	ERX561999	ENST00000448403.2:chr1:+|7|552:123:321|noncoding|ACG	RP11-383G10.3	chr1	+	205202312	205202510	198	17	0.471	0.412	0.118	0.224	2.752	0.081	4	0.75	0.7127	ENST00000448403	ENSG00000213041	processed_pseudogene
ERA358123	ERX561999	ENST00000449334.2:chr1:+|8|479:83:164|noncoding|ATG	RP11-348H3.2	chr1	+	212824108	212824189	81	13	1	0	0	0	2.138	0	2	1	1.2168	ENST00000449334	ENSG00000236905	processed_pseudogene
ERA358123	ERX561999	ENST00000449334.2:chr1:+|25|479:327:399|noncoding|GTG	RP11-348H3.2	chr1	+	212824352	212824424	72	20	0.7	0.2	0.1	1.033	2.441	0.423	5	0.6	0.7361	ENST00000449334	ENSG00000236905	processed_pseudogene
ERA358123	ERX561999	ENST00000376781.2:chr1:-|3|231:22:196|noncoding|CTG	UBBP2	chr1	-	217850438	217850612	174	23	0.565	0.13	0.304	1.452	2.894	0.502	9	0.667	0.8164	ENST00000376781	ENSG00000228247	processed_pseudogene
ERA358123	ERX561999	ENST00000419498.1:chr1:-|1|388:2:356|noncoding|ATG	RP11-544K18.2	chr1	-	220143996	220144350	354	17	0.588	0.059	0.353	1.316	2.752	0.478	8	0.625	0.7553	ENST00000419498	ENSG00000232134	processed_pseudogene
ERA358123	ERX561999	ENST00000436555.1:chr1:-|2|524:33:384|noncoding|ATG	HIST3H2BA	chr1	-	228464243	228464594	351	165	0.655	0.182	0.164	2.082	4.703	0.443	24	0.583	0.705	ENST00000436555	ENSG00000181201	unitary_pseudogene
ERA358123	ERX561999	ENST00000366587.4:chr1:+|71|1304:730:1168|noncoding|ATG	RP4-670F13.2	chr1	+	236483893	236484331	438	33	0.636	0.212	0.152	1.04	3.328	0.312	9	0.667	0.7579	ENST00000366587	ENSG00000244457	transcribed_processed_pseudogene
ERA358123	ERX561999	ENST00000413713.1:chr2:-|8|897:70:643|noncoding|ATG	AC069303.1	chr2	-	33840036	33840609	573	14	0.714	0.143	0.143	1.215	2.54	0.478	5	0.6	0.7654	ENST00000413713	ENSG00000235064	processed_pseudogene
ERA358123	ERX561999	ENST00000443590.1:chr2:-|111|1346:960:1347|noncoding|ATG	AC096663.1	chr2	-	106697330	106697717	387	44	0.545	0.205	0.25	2.003	3.753	0.534	18	0.611	0.745	ENST00000443590	ENSG00000214199	processed_pseudogene
ERA358123	ERX561999	ENST00000429272.1:chr2:+|1|584:1:40|noncoding|ATG	AC068137.13	chr2	+	130293821	130293860	39	16	0.75	0.25	0	1.043	2.513	0.415	3	0.667	0.8443	ENST00000429272	ENSG00000226915	processed_pseudogene
ERA358123	ERX561999	ENST00000447355.1:chr2:-|112|1390:1256:1391|noncoding|TTG	AC068492.3	chr2	-	136199113	136199248	135	34	0.5	0.118	0.382	2.252	3.037	0.741	17	0.529	0.7056	ENST00000447355	ENSG00000227347	processed_pseudogene
ERA358123	ERX561999	ENST00000429216.1:chr2:+|23|963:214:907|noncoding|ATG	AC007272.2	chr2	+	201063301	201063994	693	31	0.774	0.161	0.065	1.244	3.3	0.377	10	0.6	0.7423	ENST00000429216	ENSG00000225695	processed_pseudogene
ERA358123	ERX561999	ENST00000424409.1:chr3:+|9|445:88:361|noncoding|ATG	AC126118.2	chr3	+	37134744	37135017	273	12	0.667	0.25	0.083	1.424	2.369	0.601	9	0.667	0.8969	ENST00000424409	ENSG00000225558	processed_pseudogene
ERA358123	ERX561999	ENST00000419783.2:chr3:-|26|1151:323:470|internal|ATG	GPX1	chr3	-	49358131	49358278	147	14	0.571	0.214	0.214	1.73	2.441	0.709	11	0.636	0.8668	ENST00000419783	ENSG00000233276	polymorphic_pseudogene
ERA358123	ERX561999	ENST00000419349.2:chr3:-|4|1135:35:182|internal|ATG	GPX1	chr3	-	49358131	49358278	147	14	0.571	0.214	0.214	1.73	2.441	0.709	11	0.636	0.8668	ENST00000419349	ENSG00000233276	polymorphic_pseudogene
ERA358123	ERX561999	ENST00000620890.1:chr3:-|8|897:81:690|canonical|ATG	GPX1	chr3	-	49357387	49358278	609	24	0.583	0.292	0.125	2.164	3.063	0.707	21	0.619	0.8464	ENST00000620890	ENSG00000233276	polymorphic_pseudogene
ERA358123	ERX561999	ENST00000643797.1:chr3:-|6|708:48:522|canonical|ATG	GPX1	chr3	-	49357387	49358278	474	23	0.609	0.261	0.13	2.364	3.075	0.769	20	0.65	0.9266	ENST00000643797	ENSG00000233276	polymorphic_pseudogene
ERA358123	ERX561999	ENST00000646881.1:chr3:-|6|589:48:195|internal|ATG	GPX1	chr3	-	49358131	49358278	147	14	0.571	0.214	0.214	1.73	2.441	0.709	11	0.636	0.8668	ENST00000646881	ENSG00000233276	polymorphic_pseudogene
ERA358123	ERX561999	ENST00000496791.1:chr3:-|6|580:48:195|internal|ATG	GPX1	chr3	-	49358131	49358278	147	14	0.571	0.214	0.214	1.73	2.441	0.709	11	0.636	0.8668	ENST00000496791	ENSG00000233276	polymorphic_pseudogene
ERA358123	ERX561999	ENST00000472730.1:chr3:-|24|652:251:653|noncoding|ATG	RPL10AP6	chr3	-	61742454	61742856	402	17	0.647	0.176	0.176	1.646	2.752	0.598	9	0.667	0.8883	ENST00000472730	ENSG00000226360	processed_pseudogene
ERA358123	ERX561999	ENST00000456185.1:chr3:+|6|512:185:347|noncoding|TTG	RP11-24H1.1	chr3	+	62926554	62926716	162	15	0.733	0.133	0.133	0.58	2.523	0.23	4	1	1.2228	ENST00000456185	ENSG00000226082	processed_pseudogene
ERA358123	ERX561999	ENST00000485383.1:chr3:+|11|1386:124:604|noncoding|ATG	RP11-598F17.1	chr3	+	96349676	96350156	480	47	0.617	0.17	0.213	2.597	3.644	0.713	28	0.643	0.8949	ENST00000485383	ENSG00000243547	processed_pseudogene
ERA358123	ERX561999	ENST00000496294.1:chr3:-|23|459:211:460|noncoding|ATG	RP11-234A1.1	chr3	-	101576488	101576737	249	81	0.519	0.21	0.272	2.363	3.71	0.637	22	0.636	0.8163	ENST00000496294	ENSG00000242299	processed_pseudogene
ERA358123	ERX561999	ENST00000483479.1:chr3:-|5|869:28:502|noncoding|ATG	RP11-179A18.1	chr3	-	110682653	110683127	474	12	0.833	0.083	0.083	1.633	2.369	0.689	8	0.75	1.1116	ENST00000483479	ENSG00000244722	processed_pseudogene
ERA358123	ERX561999	ENST00000465850.1:chr3:-|13|380:186:381|noncoding|ATG	RP11-274J15.2	chr3	-	114103248	114103443	195	19	0.947	0	0.053	0.61	2.726	0.224	5	1	1.2969	ENST00000465850	ENSG00000240912	processed_pseudogene
ERA358123	ERX561999	ENST00000510078.5:chr3:-|38|2161:388:505|noncoding|ATG	RPL32P3	chr3	-	129396415	129399018	117	20	0.55	0.25	0.2	1.079	2.926	0.369	7	0.714	0.818	ENST00000510078	ENSG00000251474	transcribed_unprocessed_pseudogene
ERA358123	ERX561999	ENST00000514355.5:chr3:-|38|2816:402:642|noncoding|ATG	RPL32P3	chr3	-	129393667	129399018	240	20	0.55	0.25	0.2	0.8	2.996	0.267	7	0.714	0.7729	ENST00000514355	ENSG00000251474	transcribed_unprocessed_pseudogene
ERA358123	ERX561999	ENST00000515866.5:chr3:-|38|702:402:642|noncoding|ATG	RPL32P3	chr3	-	129393667	129399018	240	20	0.55	0.25	0.2	0.8	2.996	0.267	7	0.714	0.7729	ENST00000515866	ENSG00000251474	transcribed_unprocessed_pseudogene
ERA358123	ERX561999	ENST00000506593.1:chr3:-|6|498:153:279|noncoding|GTG	RPL32P3	chr3	-	129396415	129399400	126	20	0.55	0.25	0.2	0.8	2.58	0.31	7	0.714	0.7919	ENST00000506593	ENSG00000251474	transcribed_unprocessed_pseudogene
ERA358123	ERX561999	ENST00000498753.1:chr3:-|2|576:7:577|noncoding|ATG	RP11-343B5.1	chr3	-	142043622	142044192	570	26	0.577	0.231	0.192	1.571	3.098	0.507	13	0.615	0.7501	ENST00000498753	ENSG00000233597	processed_pseudogene
ERA358123	ERX561999	ENST00000497538.1:chr3:+|8|873:100:793|noncoding|CTG	RP11-111F10.2	chr3	+	155987402	155988095	693	24	0.583	0.125	0.292	1.813	3.12	0.581	18	0.556	0.7024	ENST00000497538	ENSG00000240489	processed_pseudogene
ERA358123	ERX561999	ENST00000418623.1:chr3:-|10|410:123:411|noncoding|ATG	RP11-641D5.1	chr3	-	169483670	169483958	288	27	0.667	0.074	0.259	1.627	3.142	0.518	14	0.643	0.8265	ENST00000418623	ENSG00000213178	processed_pseudogene
ERA358123	ERX561999	ENST00000603675.1:chr3:-|20|484:215:269|noncoding|CTG	RP11-33A14.3	chr3	-	178493542	178493596	54	13	0.538	0.385	0.077	0.666	2.138	0.312	3	0.667	0.7227	ENST00000603675	ENSG00000271131	processed_pseudogene
ERA358123	ERX561999	ENST00000422486.1:chr3:-|27|1284:283:910|noncoding|ATG	RP11-110C15.4	chr3	-	185417869	185418496	627	87	0.632	0.23	0.138	2.754	4.179	0.659	37	0.541	0.7335	ENST00000422486	ENSG00000229638	processed_pseudogene
ERA358123	ERX561999	ENST00000422486.1:chr3:-|85|1284:973:1285|noncoding|ATG	RP11-110C15.4	chr3	-	185417494	185417806	312	20	0.65	0.15	0.2	1.32	2.788	0.473	8	0.75	0.9504	ENST00000422486	ENSG00000229638	processed_pseudogene
ERA358123	ERX561999	ENST00000452862.1:chr3:-|3|555:34:556|noncoding|ACG	AC144530.1	chr3	-	197850399	197850921	522	18	0.556	0.167	0.278	1.351	2.813	0.48	12	0.667	0.8035	ENST00000452862	ENSG00000234742	processed_pseudogene
ERA358123	ERX561999	ENST00000602906.1:chr4:+|21|1277:196:1153|noncoding|ATG	HSP90AB2P	chr4	+	13336553	13338177	957	36	0.583	0.278	0.139	1.85	3.545	0.522	26	0.577	0.7057	ENST00000602906	ENSG00000205940	transcribed_processed_pseudogene
ERA358123	ERX561999	ENST00000507090.2:chr4:+|65|2176:753:1011|noncoding|GTG	HSP90AB2P	chr4	+	13337233	13337491	258	20	0.6	0.25	0.15	1.805	2.788	0.647	17	0.588	0.7825	ENST00000507090	ENSG00000205940	transcribed_processed_pseudogene
ERA358123	ERX561999	ENST00000507090.2:chr4:+|153|2176:1855:2077|noncoding|ATG	HSP90AB2P	chr4	+	13338335	13338557	222	11	0.636	0.091	0.273	1.342	2.272	0.591	5	0.8	1.0676	ENST00000507090	ENSG00000205940	transcribed_processed_pseudogene
ERA358123	ERX561999	ENST00000513846.1:chr4:+|41|995:487:520|noncoding|ATG	RP11-476C8.1	chr4	+	87207577	87207610	33	27	0.926	0.037	0.037	0.349	2.377	0.147	2	1	1.2553	ENST00000513846	ENSG00000248180	processed_pseudogene
ERA358123	ERX561999	ENST00000513846.1:chr4:+|44|995:538:667|noncoding|CTG	RP11-476C8.1	chr4	+	87207628	87207757	129	37	0.811	0.162	0.027	0.63	3.011	0.209	2	1	1.2415	ENST00000513846	ENSG00000248180	processed_pseudogene
ERA358123	ERX561999	ENST00000505987.1:chr4:+|43|2173:432:837|noncoding|GTG	HSP90AB3P	chr4	+	87892273	87892678	405	24	0.583	0.042	0.375	1.91	3.063	0.624	18	0.556	0.7214	ENST00000505987	ENSG00000183199	processed_pseudogene
ERA358123	ERX561999	ENST00000482859.1:chr4:-|7|796:79:418|noncoding|GTG	RP11-119H12.2	chr4	-	112788461	112788800	339	18	0.778	0.222	0	0.215	2.736	0.078	3	0.667	0.7053	ENST00000482859	ENSG00000241741	processed_pseudogene
ERA358123	ERX561999	ENST00000482859.1:chr4:-|46|796:563:797|noncoding|CTG	RP11-119H12.2	chr4	-	112788082	112788316	234	14	0.5	0.214	0.286	0.257	2.54	0.101	4	0.75	0.732	ENST00000482859	ENSG00000241741	processed_pseudogene
ERA358123	ERX561999	ENST00000413691.2:chr4:-|34|644:345:495|noncoding|GTG	AC079789.1	chr4	-	173633877	173634027	150	19	0.579	0.263	0.158	0.766	2.726	0.281	6	0.667	0.7237	ENST00000413691	ENSG00000213370	processed_pseudogene
ERA358123	ERX561999	ENST00000503537.1:chr5:-|56|1389:702:732|noncoding|CTG	CTD-2165H16.1	chr5	-	14652598	14652628	30	15	0.733	0.133	0.133	1.171	2.246	0.521	4	0.75	1.0014	ENST00000503537	ENSG00000250182	processed_pseudogene
ERA358123	ERX561999	ENST00000503199.1:chr5:+|15|1726:169:670|noncoding|ATG	RP11-704G19.1	chr5	+	21882752	21883253	501	12	0.75	0	0.25	1.517	2.369	0.64	8	0.75	1.0601	ENST00000503199	ENSG00000213430	processed_pseudogene
ERA358123	ERX561999	ENST00000467270.1:chr5:+|12|629:182:341|noncoding|ACG	RP11-36C20.1	chr5	+	33162359	33162518	159	68	0.515	0.309	0.176	2.441	3.914	0.624	16	0.625	0.7937	ENST00000467270	ENSG00000240376	processed_pseudogene
ERA358123	ERX561999	ENST00000515712.1:chr5:+|35|1123:361:574|noncoding|ATG	CTD-2309M13.1	chr5	+	77785240	77785453	213	24	0.583	0.167	0.25	1.559	3.12	0.5	9	0.667	0.822	ENST00000515712	ENSG00000213763	processed_pseudogene
ERA358123	ERX561999	ENST00000515712.1:chr5:+|68|1123:816:852|noncoding|GTG	CTD-2309M13.1	chr5	+	77785695	77785731	36	30	0.6	0.3	0.1	1.217	2.465	0.494	6	0.667	0.8255	ENST00000515712	ENSG00000213763	processed_pseudogene
ERA358123	ERX561999	ENST00000495909.2:chr5:+|1|457:2:341|noncoding|ATG	CTD-2061E19.1	chr5	+	91354478	91354817	339	11	0.909	0	0.091	1.121	2.272	0.493	6	0.833	1.1684	ENST00000495909	ENSG00000240388	processed_pseudogene
ERA358123	ERX561999	ENST00000502784.2:chr5:-|43|830:431:527|noncoding|ATG	RP11-65F13.1	chr5	-	93683141	93683237	96	22	0.773	0.091	0.136	1.871	2.713	0.69	13	0.769	1.1171	ENST00000502784	ENSG00000249353	processed_pseudogene
ERA358123	ERX561999	ENST00000515438.1:chr5:-|56|1558:869:974|noncoding|ATG	RP11-474J18.1	chr5	-	98410819	98410924	105	13	0.462	0.154	0.385	0.898	2.352	0.382	6	0.667	0.7264	ENST00000515438	ENSG00000249448	processed_pseudogene
ERA358123	ERX561999	ENST00000513279.1:chr5:+|38|656:364:394|noncoding|ATG	CTC-425H14.1	chr5	+	103032738	103032768	30	12	0.583	0.083	0.333	0.96	2.254	0.426	3	0.667	0.7893	ENST00000513279	ENSG00000175749	processed_pseudogene
ERA358123	ERX561999	ENST00000506742.2:chr5:+|59|948:591:921|noncoding|GTG	CTC-329H14.1	chr5	+	108785194	108785524	330	14	0.429	0.071	0.5	0.992	2.54	0.391	3	0.667	0.7185	ENST00000506742	ENSG00000249921	processed_pseudogene
ERA358123	ERX561999	ENST00000507037.5:chr5:+|22|1123:219:711|noncoding|GTG	RP11-423H2.1	chr5	+	177876675	177950319	492	16	0.5	0.25	0.25	2.133	2.599	0.821	16	0.5	0.7004	ENST00000507037	ENSG00000170089	transcribed_unprocessed_pseudogene
ERA358123	ERX561999	ENST00000364315.1:chr6:+|4|119:39:117|noncoding|CTG	RNA5SP202	chr6	+	4428000	4428078	78	19	0.737	0.158	0.105	0.633	2.507	0.253	3	0.667	0.768	ENST00000364315	ENSG00000201185	rRNA_pseudogene
ERA358123	ERX561999	ENST00000407940.1:chr6:-|12|730:115:430|noncoding|ATG	RP11-69L16.5	chr6	-	7339139	7339454	315	11	0.545	0.182	0.273	1.54	2.272	0.678	9	0.556	0.7317	ENST00000407940	ENSG00000220472	processed_pseudogene
ERA358123	ERX561999	ENST00000421896.1:chr6:-|30|1501:290:785|noncoding|ATG	RP11-288G3.2	chr6	-	7481810	7482305	495	11	0.727	0.091	0.182	1.547	2.398	0.645	8	0.625	0.879	ENST00000421896	ENSG00000233503	processed_pseudogene
ERA358123	ERX561999	ENST00000402707.1:chr6:-|7|340:219:318|noncoding|CTG	HIST1H2BPS2	chr6	-	27864084	27864183	99	27	0.63	0.185	0.185	0.659	2.731	0.241	4	0.75	0.8405	ENST00000402707	ENSG00000217646	processed_pseudogene
ERA358123	ERX561999	ENST00000413027.1:chr6:+|1|1203:1:859|noncoding|ATG	RPL3P2	chr6	+	31280316	31281174	858	26	0.538	0.192	0.269	1.992	3.258	0.611	17	0.588	0.7443	ENST00000413027	ENSG00000227939	processed_pseudogene
ERA358123	ERX561999	ENST00000432375.1:chr6:+|19|960:213:363|noncoding|GTG	HNRPA1P2	chr6	+	32325430	32325580	150	22	0.773	0.136	0.091	1.034	2.713	0.381	5	0.8	1.0238	ENST00000432375	ENSG00000237285	processed_pseudogene
ERA358123	ERX561999	ENST00000418311.1:chr6:-|15|581:243:582|noncoding|TTG	RP11-304C16.1	chr6	-	96648488	96648827	339	13	0.692	0.154	0.154	0.687	2.458	0.279	8	0.625	0.7045	ENST00000418311	ENSG00000213183	processed_pseudogene
ERA358123	ERX561999	ENST00000604292.1:chr6:+|30|736:388:679|noncoding|ATG	RP3-467N11.2	chr6	+	100889989	100890280	291	11	0.727	0.182	0.091	1.499	2.272	0.66	10	0.7	0.9907	ENST00000604292	ENSG00000270987	processed_pseudogene
ERA358123	ERX561999	ENST00000417878.1:chr6:-|40|1212:457:1213|noncoding|ATG	RP1-111B22.2	chr6	-	108004356	108005112	756	16	0.688	0.125	0.188	1.689	2.686	0.629	9	0.556	0.7613	ENST00000417878	ENSG00000225093	processed_pseudogene
ERA358123	ERX561999	ENST00000402326.1:chr6:-|49|552:472:553|noncoding|ATG	RP1-93H18.3	chr6	-	116453013	116453094	81	12	0.667	0.083	0.25	1.705	2.138	0.797	8	0.5	0.7497	ENST00000402326	ENSG00000217241	processed_pseudogene
ERA358123	ERX561999	ENST00000405720.1:chr6:+|1|405:17:23|noncoding|TTG	RP1-292B18.1	chr6	+	151099544	151099550	6	60	0.583	0.283	0.133	0.596	0.693	0.86	2	1	1.4477	ENST00000405720	ENSG00000219747	processed_pseudogene
ERA358123	ERX561999	ENST00000456309.1:chr6:+|31|559:324:330|noncoding|ATG	RP11-317B3.2	chr6	+	154217253	154217259	6	17	0.941	0.059	0	0	0.691	0	1	1	1.1957	ENST00000456309	ENSG00000237593	processed_pseudogene
ERA358123	ERX561999	ENST00000419827.2:chr7:+|34|1942:279:1158|noncoding|ATG	AC009945.3	chr7	+	10451588	10452467	879	31	0.645	0.194	0.161	1.61	3.345	0.481	17	0.588	0.7252	ENST00000419827	ENSG00000229091	processed_pseudogene
ERA358123	ERX561999	ENST00000434005.1:chr7:-|13|1384:145:565|noncoding|ATG	AC002480.6	chr7	-	22511435	22511855	420	11	0.364	0	0.636	1.121	2.272	0.493	4	0.75	0.8566	ENST00000434005	ENSG00000233476	processed_pseudogene
ERA358123	ERX561999	ENST00000447425.1:chr7:-|5|348:52:349|noncoding|GTG	AC073072.7	chr7	-	22773645	22773942	297	16	0.688	0.125	0.188	1.511	2.599	0.581	8	0.625	0.8367	ENST00000447425	ENSG00000234513	processed_pseudogene
ERA358123	ERX561999	ENST00000453115.1:chr7:-|35|687:523:688|noncoding|ATG	AC073150.4	chr7	-	27458162	27458327	165	13	0.462	0.231	0.308	1.672	2.352	0.711	9	0.556	0.7165	ENST00000453115	ENSG00000233830	processed_pseudogene
ERA358123	ERX561999	ENST00000438811.1:chr7:+|7|231:107:128|noncoding|CTG	AC083863.5	chr7	+	32951531	32951552	21	15	0.667	0.133	0.2	1.211	1.934	0.626	4	0.75	1.0242	ENST00000438811	ENSG00000224573	processed_pseudogene
ERA358123	ERX561999	ENST00000326391.6:chr7:-|7|1422:58:541|noncoding|GTG	POLR2J4	chr7	-	44014443	44019113	483	27	0.593	0.111	0.296	2.015	3.244	0.621	21	0.571	0.7447	ENST00000326391	ENSG00000272655	transcribed_unprocessed_pseudogene
ERA358123	ERX561999	ENST00000453697.1:chr7:+|45|763:496:517|noncoding|CTG	RP11-321E8.1	chr7	+	64434324	64434345	21	11	0.636	0.091	0.273	1.036	1.894	0.547	3	0.667	0.8618	ENST00000453697	ENSG00000232727	processed_pseudogene
ERA358123	ERX561999	ENST00000438081.1:chr7:-|15|489:106:490|noncoding|ATG	GS1-124K5.5	chr7	-	66423404	66423788	384	21	0.762	0.238	0	1.367	2.846	0.48	11	0.636	0.834	ENST00000438081	ENSG00000231234	transcribed_processed_pseudogene
ERA358123	ERX561999	ENST00000450915.1:chr7:+|16|1403:166:190|noncoding|ATG	AC006988.3	chr7	+	88639178	88639202	24	16	0.5	0.188	0.312	1.043	2.079	0.502	3	0.667	0.7931	ENST00000450915	ENSG00000237709	processed_pseudogene
ERA358123	ERX561999	ENST00000450915.1:chr7:+|30|1403:303:870|noncoding|ATG	AC006988.3	chr7	+	88639315	88639882	567	23	0.652	0.304	0.043	0.632	3.015	0.21	5	0.8	0.9047	ENST00000450915	ENSG00000237709	processed_pseudogene
ERA358123	ERX561999	ENST00000473326.1:chr7:+|9|348:77:134|noncoding|GTG	RPS26P31	chr7	+	122681390	122681447	57	19	0.526	0.105	0.368	1.735	2.944	0.589	7	0.571	0.7065	ENST00000473326	ENSG00000235459	processed_pseudogene
ERA358123	ERX561999	ENST00000634247.1:chr7:-|36|1314:361:1315|noncoding|ATG	RP11-371A22.1	chr7	-	133034606	133035560	954	80	0.6	0.188	0.212	3.058	4.365	0.701	44	0.545	0.7462	ENST00000634247	ENSG00000283041	processed_pseudogene
ERA358123	ERX561999	ENST00000475365.1:chr7:-|58|1390:572:1043|noncoding|GTG	RP4-547C10.1	chr7	-	144647533	144648004	471	37	0.486	0.243	0.27	1.043	3.386	0.308	9	0.667	0.7023	ENST00000475365	ENSG00000243746	processed_pseudogene
ERA358123	ERX561999	ENST00000464216.1:chr8:+|19|403:212:317|noncoding|ATG	RP11-17A4.1	chr8	+	56588595	56588700	105	20	0.45	0.45	0.1	1.305	2.788	0.468	6	0.667	0.7601	ENST00000464216	ENSG00000241431	transcribed_processed_pseudogene
ERA358123	ERX561999	ENST00000483812.3:chr8:-|5|496:37:172|noncoding|ATG	RPS10P16	chr8	-	117523595	117524025	135	16	0.75	0.25	0	0.689	2.686	0.256	5	0.8	0.9603	ENST00000483812	ENSG00000239917	unprocessed_pseudogene
ERA358123	ERX561999	ENST00000391389.3:chr9:+|20|531:251:302|noncoding|GTG	RP11-134K1.2	chr9	+	8713560	8713611	51	17	0.588	0.176	0.235	1.006	2.833	0.355	4	0.75	0.8759	ENST00000391389	ENSG00000212695	processed_pseudogene
ERA358123	ERX561999	ENST00000454576.1:chr9:+|37|441:306:411|noncoding|ATG	RP11-438P9.1	chr9	+	107535026	107535131	105	28	0.821	0.179	0	0.154	2.788	0.055	2	1	1.1769	ENST00000454576	ENSG00000236005	processed_pseudogene
ERA358123	ERX561999	ENST00000455650.1:chr10:-|21|396:280:334|noncoding|CTG	RP11-445N18.3	chr10	-	45073208	45073262	54	12	0.5	0.167	0.333	1.237	2.138	0.578	5	0.6	0.7329	ENST00000455650	ENSG00000228462	processed_pseudogene
ERA358123	ERX561999	ENST00000421426.1:chr10:+|18|561:160:505|noncoding|ATG	HNRNPA1P33	chr10	+	46416011	46416356	345	13	0.615	0.154	0.231	1.091	2.458	0.444	5	0.8	0.995	ENST00000421426	ENSG00000213412	processed_pseudogene
ERA358123	ERX561999	ENST00000445874.1:chr10:-|20|261:208:262|noncoding|ATG	RP11-251A15.5	chr10	-	91807178	91807232	54	37	0.541	0.216	0.243	2.31	2.885	0.801	12	0.5	0.7062	ENST00000445874	ENSG00000180581	processed_pseudogene
ERA358123	ERX561999	ENST00000420392.1:chr10:-|56|1805:570:1239|noncoding|ATG	RP11-280G19.2	chr10	-	93207783	93208773	669	14	0.643	0.214	0.143	1.061	2.54	0.418	11	0.636	0.7638	ENST00000420392	ENSG00000237417	processed_pseudogene
ERA358123	ERX561999	ENST00000532834.2:chr11:-|5|510:16:400|noncoding|CTG	RP1-239B22.4	chr11	-	17435782	17436166	384	12	0.667	0.167	0.167	1.54	2.369	0.65	9	0.556	0.7631	ENST00000532834	ENSG00000255035	processed_pseudogene
ERA358123	ERX561999	ENST00000426371.2:chr11:+|16|1278:135:408|noncoding|ATG	RP11-632K5.5	chr11	+	74354576	74354849	273	17	0.765	0.176	0.059	1.202	2.67	0.45	5	0.6	0.7714	ENST00000426371	ENSG00000212961	processed_pseudogene
ERA358123	ERX561999	ENST00000524544.1:chr11:-|34|560:289:556|noncoding|CTG	RP11-686G23.1	chr11	-	80653433	80653700	267	12	0.75	0.167	0.083	1.424	2.369	0.601	8	0.625	0.8678	ENST00000524544	ENSG00000255014	processed_pseudogene
ERA358123	ERX561999	ENST00000475592.2:chr12:+|22|759:187:724|noncoding|ATG	RP11-392P7.1	chr12	+	12851167	12851704	537	13	0.692	0.231	0.077	0.925	2.458	0.376	6	0.667	0.8063	ENST00000475592	ENSG00000241352	processed_pseudogene
ERA358123	ERX561999	ENST00000359165.5:chr12:-|92|1405:895:1405|noncoding|ATG	RP11-841C19.6	chr12	-	19456244	19456754	510	25	0.68	0.08	0.24	0.929	3.163	0.294	8	0.625	0.7068	ENST00000359165	ENSG00000245205	processed_pseudogene
ERA358123	ERX561999	ENST00000365317.1:chr12:+|1|135:5:23|noncoding|ACG	RNA5SP355	chr12	+	28505397	28505415	18	18	1	0	0	0	1.792	0	1	1	1.2168	ENST00000365317	ENSG00000202187	rRNA_pseudogene
ERA358123	ERX561999	ENST00000547203.1:chr12:+|1|1702:1:1348|noncoding|ATG	RP11-153M3.1	chr12	+	56511001	56512348	1347	67	0.701	0.134	0.164	2.413	4.143	0.583	31	0.613	0.8254	ENST00000547203	ENSG00000257576	processed_pseudogene
ERA358123	ERX561999	ENST00000513513.1:chr12:+|87|1007:742:994|noncoding|CTG	GAPDHP44	chr12	+	62755967	62756219	252	12	0.833	0	0.167	0.679	2.485	0.273	3	0.667	0.8113	ENST00000513513	ENSG00000213352	processed_pseudogene
ERA358123	ERX561999	ENST00000497352.1:chr12:+|6|755:53:125|noncoding|ACG	RPS6P21	chr12	+	131667543	131667615	72	16	0.562	0.188	0.25	0	2.426	0	1	1	1.0597	ENST00000497352	ENSG00000243499	processed_pseudogene
ERA358123	ERX561999	ENST00000381026.4:chr13:+|3|156:23:68|noncoding|CTG	ATP5EP2	chr13	+	27945281	27945326	45	20	0.65	0.1	0.25	1.238	2.649	0.467	5	0.6	0.7376	ENST00000381026	ENSG00000180389	processed_pseudogene
ERA358123	ERX561999	ENST00000425504.1:chr13:+|18|1008:170:389|noncoding|ATG	RP11-351N4.2	chr13	+	29306946	29307165	219	38	0.763	0.026	0.211	0.662	3.565	0.186	3	0.667	0.7477	ENST00000425504	ENSG00000223460	processed_pseudogene
ERA358123	ERX561999	ENST00000425504.1:chr13:+|91|1008:851:974|noncoding|CTG	RP11-351N4.2	chr13	+	29307627	29307750	123	11	0.818	0	0.182	0	2.272	0	2	1	1.1515	ENST00000425504	ENSG00000223460	processed_pseudogene
ERA358123	ERX561999	ENST00000595905.1:chr13:+|25|807:279:741|noncoding|ATG	RP11-550E22.4	chr13	+	51460783	51461245	462	16	0.625	0.188	0.188	1.717	2.686	0.639	9	0.667	0.8986	ENST00000595905	ENSG00000224892	transcribed_processed_pseudogene
ERA358123	ERX561999	ENST00000427198.2:chr13:+|25|791:260:722|noncoding|ATG	RP11-550E22.4	chr13	+	51460783	51461245	462	16	0.625	0.188	0.188	1.717	2.686	0.639	9	0.667	0.8986	ENST00000427198	ENSG00000224892	transcribed_processed_pseudogene
ERA358123	ERX561999	ENST00000468034.1:chr14:+|3|425:17:248|noncoding|ATG	RP11-829H16.2	chr14	+	30821434	30821665	231	15	0.6	0.2	0.2	0.245	2.431	0.101	4	0.75	0.7678	ENST00000468034	ENSG00000213867	processed_pseudogene
ERA358123	ERX561999	ENST00000555532.2:chr14:+|1|525:1:259|noncoding|ATG	CTD-2568P8.3	chr14	+	60397756	60398014	258	17	0.588	0.176	0.235	1.661	2.589	0.642	14	0.571	0.7522	ENST00000555532	ENSG00000258427	processed_pseudogene
ERA358123	ERX561999	ENST00000556323.1:chr14:+|2|322:8:53|noncoding|ACG	RP11-529H20.3	chr14	+	92026572	92026617	45	55	0.582	0.218	0.2	1.441	2.699	0.534	6	0.667	0.8367	ENST00000556323	ENSG00000259020	processed_pseudogene
ERA358123	ERX561999	ENST00000488229.1:chr14:+|1|888:1:784|noncoding|ATG	RPSAP4	chr14	+	94726287	94727070	783	18	0.611	0.278	0.111	1.08	2.813	0.384	8	0.625	0.7219	ENST00000488229	ENSG00000239269	processed_pseudogene
ERA358123	ERX561999	ENST00000568980.1:chr15:-|98|1570:1071:1539|noncoding|ATG	RP11-1H8.2	chr15	-	34489033	34489501	468	12	0.667	0.083	0.25	1.676	2.485	0.675	12	0.667	0.9296	ENST00000568980	ENSG00000259917	unprocessed_pseudogene
ERA358123	ERX561999	ENST00000497325.1:chr15:-|2|792:4:97|noncoding|CTG	CTD-2270N23.1	chr15	-	47730839	47730932	93	16	0.562	0.125	0.312	0.602	2.686	0.224	4	0.75	0.8086	ENST00000497325	ENSG00000213862	processed_pseudogene
ERA358123	ERX561999	ENST00000507324.1:chr15:-|54|1005:524:785|noncoding|ATG	RP11-702L15.1	chr15	-	64528887	64529148	261	17	0.647	0.294	0.059	1.003	2.589	0.387	6	0.833	1.0275	ENST00000507324	ENSG00000248415	processed_pseudogene
ERA358123	ERX561999	ENST00000489563.1:chr15:-|5|579:79:505|noncoding|GTG	RPL9P25	chr15	-	66379411	66379837	426	19	0.632	0.211	0.158	1.028	2.799	0.367	8	0.625	0.7219	ENST00000489563	ENSG00000240821	processed_pseudogene
ERA358123	ERX561999	ENST00000498103.1:chr15:-|7|555:115:556|noncoding|ATG	RP11-592N21.1	chr15	-	71341157	71341598	441	14	0.857	0	0.143	1.567	2.54	0.617	8	0.75	1.0884	ENST00000498103	ENSG00000212664	processed_pseudogene
ERA358123	ERX561999	ENST00000559595.2:chr15:-|10|843:155:368|noncoding|ATG	RP11-522B15.6	chr15	-	96388689	96388902	213	20	0.55	0.15	0.3	0.199	2.788	0.071	4	1	1.0868	ENST00000559595	ENSG00000259614	processed_pseudogene
ERA358123	ERX561999	ENST00000457760.1:chr16:+|36|1044:602:632|noncoding|CTG	Z97634.3	chr16	+	386799	386829	30	11	0.909	0.091	0	0	2.272	0	1	1	1.1842	ENST00000457760	ENSG00000236829	transcribed_processed_pseudogene
ERA358123	ERX561999	ENST00000435229.1:chr16:+|4|471:38:68|noncoding|CTG	Z97634.3	chr16	+	386799	386829	30	11	0.909	0.091	0	0	2.272	0	1	1	1.1842	ENST00000435229	ENSG00000236829	transcribed_processed_pseudogene
ERA358123	ERX561999	ENST00000468708.1:chr16:-|4|420:43:406|noncoding|GTG	RP11-715J22.1	chr16	-	2332327	2332690	363	23	0.783	0.087	0.13	1.665	2.955	0.564	10	0.7	0.9683	ENST00000468708	ENSG00000243445	processed_pseudogene
ERA358123	ERX561999	ENST00000513369.2:chr16:-|1|976:2:254|noncoding|GTG	RP11-159J3.1	chr16	-	28240415	28240667	252	16	0.688	0.25	0.062	1.041	2.599	0.4	6	0.667	0.8154	ENST00000513369	ENSG00000250982	processed_pseudogene
ERA358123	ERX561999	ENST00000469929.1:chr16:-|53|694:611:695|noncoding|CTG	RP11-1348G14.1	chr16	-	28813979	28814063	84	18	0.444	0.222	0.333	0.937	2.582	0.363	3	0.667	0.7115	ENST00000469929	ENSG00000240634	processed_pseudogene
ERA358123	ERX561999	ENST00000479895.1:chr16:+|15|423:220:322|noncoding|ATG	RPS24P17	chr16	+	56906752	56906854	102	13	0.769	0	0.231	1.231	2.352	0.523	8	0.75	1.0152	ENST00000479895	ENSG00000243988	processed_pseudogene
ERA358123	ERX561999	ENST00000573189.2:chr16:-|87|1507:779:1172|noncoding|ATG	ATP5A1P3	chr16	-	72005372	72005765	393	12	0.667	0.167	0.167	1.358	2.369	0.573	5	0.6	0.7906	ENST00000573189	ENSG00000263232	processed_pseudogene
ERA358123	ERX561999	ENST00000574371.1:chr17:+|1|625:51:318|noncoding|CTG	RP11-750B16.1	chr17	+	53105783	53106050	267	80	0.55	0.15	0.3	1.734	3.758	0.461	13	0.692	0.8279	ENST00000574371	ENSG00000262902	processed_pseudogene
ERA358123	ERX561999	ENST00000460492.1:chr17:-|10|447:85:403|noncoding|ATG	RP11-464D20.2	chr17	-	62516365	62516683	318	46	0.587	0.326	0.087	1.829	3.497	0.523	15	0.6	0.7398	ENST00000460492	ENSG00000239246	processed_pseudogene
ERA358123	ERX561999	ENST00000448339.1:chr17:-|14|378:169:379|noncoding|ATG	RPL31P7	chr17	-	80602548	80602758	210	14	0.857	0.071	0.071	0.656	2.639	0.249	5	1	1.2757	ENST00000448339	ENSG00000232083	processed_pseudogene
ERA358123	ERX561999	ENST00000578806.1:chr18:-|29|368:289:358|noncoding|CTG	RP11-692N5.2	chr18	-	9734892	9734961	69	12	0.5	0.333	0.167	1.265	2.369	0.534	5	0.6	0.7134	ENST00000578806	ENSG00000266891	processed_pseudogene
ERA358123	ERX561999	ENST00000588490.1:chr18:-|36|801:481:802|noncoding|GTG	AC011139.1	chr18	-	39334871	39335192	321	13	0.615	0.154	0.231	1.119	2.352	0.476	5	0.6	0.729	ENST00000588490	ENSG00000175886	processed_pseudogene
ERA358123	ERX561999	ENST00000474180.1:chr18:-|6|414:58:415|noncoding|ATG	FAUP1	chr18	-	74389883	74390240	357	19	0.632	0.105	0.263	1.383	2.799	0.494	12	0.583	0.7193	ENST00000474180	ENSG00000235297	processed_pseudogene
ERA358123	ERX561999	ENST00000497576.1:chr19:+|38|441:344:365|noncoding|ATG	CTC-260E6.2	chr19	+	20125386	20125407	21	29	0.379	0.207	0.414	0.943	1.943	0.486	3	0.667	0.7426	ENST00000497576	ENSG00000224864	transcribed_processed_pseudogene
ERA358123	ERX561999	ENST00000458402.1:chr20:-|16|793:196:373|noncoding|ATG	RP5-1068H6.3	chr20	-	4629847	4630024	177	18	0.5	0.333	0.167	0.53	2.582	0.205	4	0.75	0.778	ENST00000458402	ENSG00000226948	transcribed_processed_pseudogene
ERA358123	ERX561999	ENST00000414143.1:chr20:-|12|492:135:210|noncoding|TTG	PPIAP2	chr20	-	25368557	25368632	75	13	0.615	0.385	0	0.271	2.458	0.11	2	1	1.1274	ENST00000414143	ENSG00000227379	processed_pseudogene
ERA358123	ERX561999	ENST00000448832.1:chr21:-|41|496:370:481|noncoding|ATG	PPIAP	chr21	-	20828142	20828253	111	14	0.786	0.214	0	0.52	2.441	0.213	3	0.667	0.7679	ENST00000448832	ENSG00000215351	processed_pseudogene
ERA358123	ERX561999	ENST00000447985.1:chr21:-|125|1686:1308:1344|noncoding|ATG	HSPDP7	chr21	-	28887622	28887658	36	11	0.636	0.273	0.091	1.169	1.768	0.661	6	0.667	0.9123	ENST00000447985	ENSG00000215005	processed_pseudogene
ERA358123	ERX561999	ENST00000415238.1:chr21:-|59|640:524:641|noncoding|ATG	RPS5P2	chr21	-	34135431	34135548	117	15	0.867	0.067	0.067	0.637	2.523	0.252	5	0.6	0.7203	ENST00000415238	ENSG00000224598	processed_pseudogene
ERA358123	ERX561999	ENST00000424559.2:chr22:+|1|801:1:256|noncoding|ATG	AC000089.3	chr22	+	19792293	19792548	255	14	0.5	0.429	0.071	1.569	2.441	0.643	7	0.571	0.7211	ENST00000424559	ENSG00000235776	processed_pseudogene
ERA358123	ERX561999	ENST00000452570.1:chrX:-|14|1005:127:319|noncoding|ATG	CTD-2324A24.1	chrX	-	39787818	39788010	192	65	0.738	0.123	0.138	2.135	4.153	0.514	13	0.769	1.0267	ENST00000452570	ENSG00000228232	processed_pseudogene
ERA358123	ERX561999	ENST00000452570.1:chrX:-|38|1005:397:1006|noncoding|ATG	CTD-2324A24.1	chrX	-	39787131	39787740	609	53	0.717	0.189	0.094	1.695	3.892	0.435	19	0.579	0.7181	ENST00000452570	ENSG00000228232	processed_pseudogene
ERA358123	ERX561999	ENST00000426279.1:chrX:-|12|1163:144:678|noncoding|ATG	RP5-1158H2.2	chrX	-	44309799	44310333	534	14	0.643	0.143	0.214	1.673	2.54	0.659	12	0.583	0.7962	ENST00000426279	ENSG00000214018	processed_pseudogene
ERA358123	ERX561999	ENST00000425487.2:chrX:-|28|1006:287:320|noncoding|GTG	RP11-75A9.2	chrX	-	46440395	46440428	33	12	0.5	0.333	0.167	0.918	2.369	0.388	3	0.667	0.7427	ENST00000425487	ENSG00000235587	processed_pseudogene
ERA358123	ERX561999	ENST00000428275.1:chrX:-|99|1082:962:1052|noncoding|ATG	RP11-258C19.3	chrX	-	53142862	53142952	90	61	0.557	0.246	0.197	1.653	3.398	0.486	7	0.714	0.8723	ENST00000428275	ENSG00000231340	processed_pseudogene
ERA358123	ERX561999	ENST00000456969.2:chrX:-|40|1005:433:1006|noncoding|ACG	LDHBP	chrX	-	76334840	76335413	573	11	0.545	0.273	0.182	1.799	2.272	0.792	8	0.5	0.7037	ENST00000456969	ENSG00000213684	processed_pseudogene
ERA358123	ERX561999	ENST00000394563.4:chrX:-|54|1624:771:1266|noncoding|ATG	RP6-145B8.3	chrX	-	86085074	86085569	495	18	0.667	0.056	0.278	1.802	2.736	0.659	13	0.615	0.8497	ENST00000394563	ENSG00000225536	processed_pseudogene
ERA358123	ERX561999	ENST00000416082.1:chrX:-|27|1096:169:619|noncoding|ATG	RP1-321O10.2	chrX	-	86160741	86161191	450	19	0.632	0.158	0.211	0.879	2.871	0.306	6	0.667	0.7538	ENST00000416082	ENSG00000215093	processed_pseudogene
ERA358123	ERX561999	ENST00000424919.1:chrX:+|16|591:163:244|noncoding|GTG	RPL19P21	chrX	+	150993662	150993743	81	11	0.727	0	0.273	0.586	2.146	0.273	4	0.75	0.8895	ENST00000424919	ENSG00000230508	processed_pseudogene
ERA358123	ERX561999	ENST00000411983.1:chrY:-|24|438:281:293|noncoding|CTG	AC010874.1	chrY	-	5793445	5793457	12	19	0.474	0.263	0.263	1.212	1.382	0.877	4	0.5	0.7158	ENST00000411983	ENSG00000235175	processed_pseudogene
ERA358123	ERX562000	ENST00000414273.1:chr1:+|1|1543:1:19|noncoding|ATG	RP5-857K21.6	chr1	+	631073	631091	18	20	0.75	0.2	0.05	0.8	1.782	0.449	4	0.75	0.7971	ENST00000414273	ENSG00000237973	unprocessed_pseudogene
ERA358123	ERX562000	ENST00000321418.6:chr1:+|2|438:62:104|noncoding|CTG	RP11-169K16.8	chr1	+	15828292	15828334	42	15	0.667	0.333	0	0	2.616	0	1	1	0.8594	ENST00000321418	ENSG00000178715	processed_pseudogene
ERA358123	ERX562000	ENST00000419267.1:chr1:-|4|435:56:116|noncoding|ATG	EIF1AP1	chr1	-	16685940	16686000	60	11	0.455	0.273	0.273	1.468	2.272	0.646	6	0.667	0.7829	ENST00000419267	ENSG00000236698	processed_pseudogene
ERA358123	ERX562000	ENST00000446498.1:chr1:-|2|535:34:526|noncoding|ATG	RP3-476K8.4	chr1	-	26454662	26455154	492	16	0.688	0.188	0.125	1.717	2.599	0.661	11	0.636	0.7656	ENST00000446498	ENSG00000223583	processed_pseudogene
ERA358123	ERX562000	ENST00000436160.1:chr1:-|46|681:424:682|noncoding|GTG	RP5-1053E7.1	chr1	-	28095741	28095999	258	12	0.583	0.083	0.333	1.633	2.254	0.724	10	0.6	0.7464	ENST00000436160	ENSG00000228589	processed_pseudogene
ERA358123	ERX562000	ENST00000594193.1:chr1:-|18|385:239:314|noncoding|ATG	RP11-269F19.4	chr1	-	44780402	44780477	75	14	0.643	0.071	0.286	1.376	2.441	0.564	5	0.8	0.938	ENST00000594193	ENSG00000234093	processed_pseudogene
ERA358123	ERX562000	ENST00000427081.2:chr1:-|24|395:272:347|noncoding|TTG	RP4-631H13.5	chr1	-	52943584	52943659	75	11	0.909	0	0.091	0	2.02	0	1	1	0.8783	ENST00000427081	ENSG00000237279	processed_pseudogene
ERA358123	ERX562000	ENST00000427762.1:chr1:-|20|690:194:482|noncoding|ATG	RP4-592A1.2	chr1	-	58631049	58631337	288	20	0.65	0.15	0.2	2.125	2.926	0.726	15	0.6	0.753	ENST00000427762	ENSG00000185839	processed_pseudogene
ERA358123	ERX562000	ENST00000425123.1:chr1:+|88|1122:809:848|noncoding|TTG	RP5-1108M17.2	chr1	+	103570360	103570399	39	88	0.67	0.182	0.148	0.81	2.563	0.316	4	0.75	0.7028	ENST00000425123	ENSG00000236085	processed_pseudogene
ERA358123	ERX562000	ENST00000425123.1:chr1:+|91|1122:849:855|noncoding|GTG	RP5-1108M17.2	chr1	+	103570400	103570406	6	34	0.265	0.382	0.353	0.686	0.693	0.99	2	0.5	0.7513	ENST00000425123	ENSG00000236085	processed_pseudogene
ERA358123	ERX562000	ENST00000438477.2:chr1:-|40|1006:398:593|noncoding|ATG	RP5-920G3.2	chr1	-	119496249	119496444	195	16	0.625	0.188	0.188	0.234	2.513	0.093	2	1	0.9177	ENST00000438477	ENSG00000229570	processed_pseudogene
ERA358123	ERX562000	ENST00000609585.1:chr1:-|12|563:225:453|noncoding|ATG	HIST2H2BB	chr1	-	143875281	143904426	228	80	0.812	0.075	0.113	1.9	4.313	0.44	12	0.75	0.796	ENST00000609585	ENSG00000234571	transcribed_unprocessed_pseudogene
ERA358123	ERX562000	ENST00000449108.1:chr1:-|11|381:178:382|noncoding|ATG	HIST2H2BB	chr1	-	143904222	143904426	204	80	0.812	0.075	0.113	1.9	4.174	0.455	12	0.75	0.8059	ENST00000449108	ENSG00000234571	transcribed_unprocessed_pseudogene
ERA358123	ERX562000	ENST00000413611.2:chr1:-|27|1657:313:718|noncoding|CTG	CCT8P1	chr1	-	147204215	147204620	405	13	0.615	0.231	0.154	1.925	2.458	0.783	9	0.556	0.7236	ENST00000413611	ENSG00000226015	processed_pseudogene
ERA358123	ERX562000	ENST00000379752.5:chr1:-|77|1531:781:1372|noncoding|ATG	RP11-110J1.2	chr1	-	157059391	157059982	591	13	0.692	0.077	0.231	1.925	2.458	0.783	10	0.7	0.9404	ENST00000379752	ENSG00000237842	processed_pseudogene
ERA358123	ERX562000	ENST00000455621.1:chr1:+|10|357:71:113|noncoding|ATG	RP4-765C7.2	chr1	+	178411685	178411727	42	39	0.385	0.154	0.462	2.181	2.627	0.83	11	0.636	0.8538	ENST00000455621	ENSG00000213058	processed_pseudogene
ERA358123	ERX562000	ENST00000449334.2:chr1:+|9|479:104:164|noncoding|CTG	RP11-348H3.2	chr1	+	212824129	212824189	60	15	0.933	0.067	0	0	2.246	0	1	1	0.8802	ENST00000449334	ENSG00000236905	processed_pseudogene
ERA358123	ERX562000	ENST00000448115.1:chr1:-|49|933:541:934|noncoding|TTG	RP11-302I18.1	chr1	-	220316666	220317059	393	11	0.545	0.091	0.364	1.468	2.272	0.646	7	0.714	0.8587	ENST00000448115	ENSG00000232883	processed_pseudogene
ERA358123	ERX562000	ENST00000436555.1:chr1:-|2|524:33:384|noncoding|ATG	HIST3H2BA	chr1	-	228464243	228464594	351	114	0.702	0.193	0.105	1.77	4.055	0.436	18	0.722	0.7437	ENST00000436555	ENSG00000181201	unitary_pseudogene
ERA358123	ERX562000	ENST00000422958.1:chr1:-|31|438:331:439|noncoding|ATG	RP5-827C21.1	chr1	-	234356703	234356811	108	18	0.667	0.111	0.222	1.488	2.89	0.515	6	0.667	0.7128	ENST00000422958	ENSG00000235605	processed_pseudogene
ERA358123	ERX562000	ENST00000342073.4:chr2:+|41|924:394:655|noncoding|GTG	AC093393.2	chr2	+	33636894	33637155	261	12	0.75	0.083	0.167	0.721	2.254	0.32	6	0.833	0.8332	ENST00000342073	ENSG00000187999	processed_pseudogene
ERA358123	ERX562000	ENST00000411843.1:chr2:+|30|406:311:374|noncoding|CTG	AC096664.1	chr2	+	63684614	63684677	63	12	1	0	0	0	2.254	0	2	1	0.8854	ENST00000411843	ENSG00000234488	processed_pseudogene
ERA358123	ERX562000	ENST00000479658.1:chr2:-|7|549:126:477|noncoding|ATG	AC114752.2	chr2	-	64347265	64347616	351	13	0.462	0.154	0.385	0.911	2.565	0.355	4	0.75	0.7124	ENST00000479658	ENSG00000236148	processed_pseudogene
ERA358123	ERX562000	ENST00000399515.2:chr2:+|42|881:384:489|noncoding|ACG	AC019178.1	chr2	+	189923718	189923823	105	17	0.529	0.353	0.118	1.712	2.344	0.73	10	0.6	0.7462	ENST00000399515	ENSG00000204253	processed_pseudogene
ERA358123	ERX562000	ENST00000432419.1:chr2:+|20|501:333:423|noncoding|ATG	AC005037.4	chr2	+	201067022	201067112	90	11	0.909	0.091	0	0	2.272	0	1	1	0.8783	ENST00000432419	ENSG00000226658	processed_pseudogene
ERA358123	ERX562000	ENST00000429856.1:chr2:+|20|646:279:336|noncoding|ATG	HMGB1L9	chr2	+	218201020	218201077	57	14	0.857	0.143	0	0	2.144	0	1	1	0.8742	ENST00000429856	ENSG00000224159	processed_pseudogene
ERA358123	ERX562000	ENST00000432228.1:chr2:+|49|2029:513:1221|noncoding|ATG	AC009302.3	chr2	+	221962248	221962956	708	21	0.619	0.238	0.143	1.872	2.912	0.643	16	0.625	0.7322	ENST00000432228	ENSG00000226666	processed_pseudogene
ERA358123	ERX562000	ENST00000399435.2:chr3:+|14|453:283:436|noncoding|ATG	AC099544.2	chr3	+	23134653	23134806	153	15	0.733	0.133	0.133	1.362	2.431	0.56	8	0.75	0.8692	ENST00000399435	ENSG00000215016	processed_pseudogene
ERA358123	ERX562000	ENST00000431490.1:chr3:-|21|402:219:321|noncoding|ATG	RP11-578F5.1	chr3	-	45159855	45159957	102	24	0.625	0.208	0.167	1.436	2.774	0.518	10	0.7	0.7598	ENST00000431490	ENSG00000224094	processed_pseudogene
ERA358123	ERX562000	ENST00000472730.1:chr3:-|24|652:251:653|noncoding|ATG	RPL10AP6	chr3	-	61742454	61742856	402	15	0.867	0.067	0.067	1.64	2.616	0.627	9	0.889	1.1274	ENST00000472730	ENSG00000226360	processed_pseudogene
ERA358123	ERX562000	ENST00000496294.1:chr3:-|33|459:340:460|noncoding|CTG	RP11-234A1.1	chr3	-	101576488	101576608	120	34	0.676	0.206	0.118	1.899	2.956	0.643	13	0.615	0.7221	ENST00000496294	ENSG00000242299	processed_pseudogene
ERA358123	ERX562000	ENST00000422486.1:chr3:-|54|1284:586:910|noncoding|ATG	RP11-110C15.4	chr3	-	185417869	185418193	324	45	0.6	0.133	0.267	2.248	3.529	0.637	24	0.625	0.7268	ENST00000422486	ENSG00000229638	processed_pseudogene
ERA358123	ERX562000	ENST00000422486.1:chr3:-|83|1284:955:1285|noncoding|CTG	RP11-110C15.4	chr3	-	185417494	185417824	330	33	0.788	0.121	0.091	1.737	3.244	0.535	14	0.643	0.7003	ENST00000422486	ENSG00000229638	processed_pseudogene
ERA358123	ERX562000	ENST00000452862.1:chr3:-|2|555:17:146|noncoding|TTG	AC144530.1	chr3	-	197850809	197850938	129	14	0.286	0.071	0.643	0.895	2.243	0.399	4	0.75	0.7278	ENST00000452862	ENSG00000234742	processed_pseudogene
ERA358123	ERX562000	ENST00000510079.2:chr4:-|15|1181:208:451|noncoding|CTG	RP11-721G13.1	chr4	-	78181596	78181839	243	11	0.636	0.091	0.273	1.468	2.272	0.646	8	0.625	0.7356	ENST00000510079	ENSG00000249565	processed_pseudogene
ERA358123	ERX562000	ENST00000513846.1:chr4:+|41|995:487:520|noncoding|ATG	RP11-476C8.1	chr4	+	87207577	87207610	33	35	0.829	0.057	0.114	0.259	2.391	0.108	3	1	0.9435	ENST00000513846	ENSG00000248180	processed_pseudogene
ERA358123	ERX562000	ENST00000513846.1:chr4:+|44|995:538:667|noncoding|CTG	RP11-476C8.1	chr4	+	87207628	87207757	129	35	0.829	0.143	0.029	0.66	3.001	0.22	2	1	1.0176	ENST00000513846	ENSG00000248180	processed_pseudogene
ERA358123	ERX562000	ENST00000505987.1:chr4:+|52|2173:498:837|noncoding|GTG	HSP90AB3P	chr4	+	87892339	87892678	339	31	0.645	0.097	0.258	2.046	3.3	0.62	18	0.667	0.7805	ENST00000505987	ENSG00000183199	processed_pseudogene
ERA358123	ERX562000	ENST00000509116.1:chr4:+|58|1387:599:1367|noncoding|ATG	RP11-553P9.1	chr4	+	135046061	135046829	768	12	0.667	0.083	0.25	1.705	2.369	0.719	8	0.625	0.7863	ENST00000509116	ENSG00000250144	processed_pseudogene
ERA358123	ERX562000	ENST00000476715.2:chr4:-|32|622:347:473|noncoding|ATG	RP11-425I13.1	chr4	-	140366389	140366515	126	11	0.909	0.091	0	0.76	2.272	0.334	4	0.75	0.7334	ENST00000476715	ENSG00000241923	processed_pseudogene
ERA358123	ERX562000	ENST00000493479.1:chr4:-|1|777:11:257|noncoding|GTG	RP11-555K12.1	chr4	-	152551797	152552354	246	21	0.905	0.095	0	0.191	2.979	0.064	2	1	0.9203	ENST00000493479	ENSG00000243417	processed_pseudogene
ERA358123	ERX562000	ENST00000503537.1:chr5:-|56|1389:702:732|noncoding|CTG	CTD-2165H16.1	chr5	-	14652598	14652628	30	12	0.667	0.25	0.083	1.265	2.254	0.561	4	1	1.2306	ENST00000503537	ENSG00000250182	processed_pseudogene
ERA358123	ERX562000	ENST00000508065.7:chr5:+|4|1432:72:1260|noncoding|ATG	GTF2H2B	chr5	+	70420281	70447353	1188	17	0.588	0.294	0.118	2.038	2.752	0.741	14	0.571	0.7156	ENST00000508065	ENSG00000226259	transcribed_unprocessed_pseudogene
ERA358123	ERX562000	ENST00000454707.2:chr6:+|141|1601:1280:1292|noncoding|GTG	RP3-380B8.1	chr6	+	5973690	5973702	12	12	0.667	0.25	0.083	0.824	1.386	0.594	3	0.667	0.765	ENST00000454707	ENSG00000215057	processed_pseudogene
ERA358123	ERX562000	ENST00000369177.4:chr6:-|7|310:115:310|noncoding|ATG	HIST1H2BPS1	chr6	-	25731782	25731977	195	164	0.634	0.146	0.22	1.645	4.155	0.396	8	0.75	0.7529	ENST00000369177	ENSG00000178762	unprocessed_pseudogene
ERA358123	ERX562000	ENST00000403258.1:chr6:-|59|1108:605:1067|noncoding|ATG	RP11-459O1.1	chr6	-	88275923	88276385	462	11	0.909	0	0.091	1.169	2.398	0.487	7	0.857	0.9912	ENST00000403258	ENSG00000220267	processed_pseudogene
ERA358123	ERX562000	ENST00000417878.1:chr6:-|40|1212:457:1213|noncoding|ATG	RP1-111B22.2	chr6	-	108004356	108005112	756	16	0.75	0.062	0.188	1.544	2.686	0.575	8	0.75	0.8804	ENST00000417878	ENSG00000225093	processed_pseudogene
ERA358123	ERX562000	ENST00000405720.1:chr6:+|1|405:17:23|noncoding|TTG	RP1-292B18.1	chr6	+	151099544	151099550	6	52	0.538	0.25	0.212	0.582	0.693	0.84	2	1	1.4051	ENST00000405720	ENSG00000219747	processed_pseudogene
ERA358123	ERX562000	ENST00000456309.1:chr6:+|31|559:324:330|noncoding|ATG	RP11-317B3.2	chr6	+	154217253	154217259	6	20	0.8	0.2	0	0	0.693	0	1	1	0.8698	ENST00000456309	ENSG00000237593	processed_pseudogene
ERA358123	ERX562000	ENST00000412860.1:chr7:+|27|1610:192:1059|noncoding|CTG	AC010132.9	chr7	+	42795096	42795963	867	14	0.643	0.071	0.286	1.296	2.54	0.51	12	0.667	0.7076	ENST00000412860	ENSG00000229161	unprocessed_pseudogene
ERA358123	ERX562000	ENST00000453697.1:chr7:+|52|763:581:665|noncoding|ACG	RP11-321E8.1	chr7	+	64434409	64434493	84	13	0.846	0.077	0.077	0.666	2.138	0.312	4	0.75	0.7139	ENST00000453697	ENSG00000232727	processed_pseudogene
ERA358123	ERX562000	ENST00000622829.4:chr7:-|139|3605:2028:2457|noncoding|ATG	GTF2IP1	chr7	-	75187236	75192971	429	14	0.571	0.286	0.143	2.144	2.54	0.844	14	0.571	0.7825	ENST00000622829	ENSG00000277053	transcribed_unprocessed_pseudogene
ERA358123	ERX562000	ENST00000616377.4:chr7:-|139|2632:2028:2457|noncoding|ATG	GTF2IP1	chr7	-	75187236	75192971	429	14	0.571	0.286	0.143	2.144	2.54	0.844	14	0.571	0.7825	ENST00000616377	ENSG00000277053	transcribed_unprocessed_pseudogene
ERA358123	ERX562000	ENST00000517543.1:chr8:+|66|1253:709:874|noncoding|ATG	RP11-1K11.1	chr8	+	4788039	4788204	165	13	0.538	0.231	0.231	1.479	2.352	0.629	8	0.625	0.7167	ENST00000517543	ENSG00000254244	processed_pseudogene
ERA358123	ERX562000	ENST00000442962.2:chr9:-|40|1002:594:885|noncoding|ATG	RP11-397F23.3	chr9	-	109533448	109533739	291	16	0.625	0.125	0.25	1.321	2.513	0.526	9	0.667	0.7168	ENST00000442962	ENSG00000213539	processed_pseudogene
ERA358123	ERX562000	ENST00000396131.2:chr10:-|7|546:115:415|noncoding|ATG	RP11-344N10.3	chr10	-	73005964	73006481	300	14	0.571	0.071	0.357	1.253	2.441	0.513	5	0.8	0.8986	ENST00000396131	ENSG00000213700	processed_pseudogene
ERA358123	ERX562000	ENST00000486414.1:chr10:-|16|492:175:493|noncoding|ATG	RP11-108K1.2	chr10	-	114690142	114690460	318	11	0.636	0.364	0	0.474	2.272	0.209	2	1	0.9953	ENST00000486414	ENSG00000228169	processed_pseudogene
ERA358123	ERX562000	ENST00000437011.1:chr10:+|39|881:338:533|noncoding|ATG	RP11-498B4.7	chr10	+	116750241	116750436	195	13	0.538	0.308	0.154	1.058	2.565	0.412	7	0.714	0.7033	ENST00000437011	ENSG00000228195	processed_pseudogene
ERA358123	ERX562000	ENST00000475608.1:chr11:+|25|468:356:380|noncoding|ATG	RP11-16F15.1	chr11	+	9606496	9606520	24	16	0.938	0.062	0	0.234	2.079	0.112	2	1	0.9547	ENST00000475608	ENSG00000243964	processed_pseudogene
ERA358123	ERX562000	ENST00000426371.2:chr11:+|30|1278:249:408|noncoding|GTG	RP11-632K5.5	chr11	+	74354690	74354849	159	16	0.75	0.188	0.062	0.621	2.513	0.247	2	1	1.0293	ENST00000426371	ENSG00000212961	processed_pseudogene
ERA358123	ERX562000	ENST00000530835.1:chr11:+|20|1613:170:215|noncoding|CTG	RP11-121L10.3	chr11	+	90282728	90282773	45	12	0.5	0.333	0.167	0.888	1.907	0.465	4	0.75	0.7881	ENST00000530835	ENSG00000214391	processed_pseudogene
ERA358123	ERX562000	ENST00000530835.1:chr11:+|84|1613:841:853|noncoding|ATG	RP11-121L10.3	chr11	+	90283399	90283411	12	17	0.588	0.353	0.059	0	1.381	0	1	1	0.8533	ENST00000530835	ENSG00000214391	processed_pseudogene
ERA358123	ERX562000	ENST00000550578.1:chr12:+|26|1213:247:565|noncoding|ATG	RP11-1136G11.6	chr12	+	53153517	53153835	318	15	0.733	0.267	0	1.437	2.523	0.569	8	0.75	0.8751	ENST00000550578	ENSG00000257790	processed_pseudogene
ERA358123	ERX562000	ENST00000548270.1:chr12:-|57|765:616:766|noncoding|ATG	RP11-887P2.3	chr12	-	93640821	93640971	150	29	0.793	0.103	0.103	2.002	3.176	0.63	13	0.692	0.8353	ENST00000548270	ENSG00000186076	processed_pseudogene
ERA358123	ERX562000	ENST00000462885.1:chr12:+|5|528:110:155|noncoding|ATG	RP11-818F20.1	chr12	+	104265417	104265462	45	27	0.556	0.074	0.37	2.133	2.68	0.796	12	0.583	0.7671	ENST00000462885	ENSG00000213442	processed_pseudogene
ERA358123	ERX562000	ENST00000462885.1:chr12:+|15|528:341:383|noncoding|GTG	RP11-818F20.1	chr12	+	104265648	104265690	42	14	0.714	0.214	0.071	1.431	2.639	0.542	6	0.667	0.7343	ENST00000462885	ENSG00000213442	processed_pseudogene
ERA358123	ERX562000	ENST00000392493.3:chr12:-|6|538:58:259|noncoding|ATG	RP11-665J20.1	chr12	-	120845389	120845590	201	19	0.842	0.053	0.105	0	2.726	0	3	1	0.8731	ENST00000392493	ENSG00000213137	processed_pseudogene
ERA358123	ERX562000	ENST00000497352.1:chr12:+|6|755:53:125|noncoding|ACG	RPS6P21	chr12	+	131667543	131667615	72	13	0.692	0.077	0.231	0	2.458	0	2	1	0.8614	ENST00000497352	ENSG00000243499	processed_pseudogene
ERA358123	ERX562000	ENST00000419457.1:chr13:-|72|1499:724:1339|noncoding|CTG	RP11-97E23.3	chr13	-	28722546	28723161	615	11	0.545	0.273	0.182	1.768	2.272	0.778	9	0.556	0.7148	ENST00000419457	ENSG00000233588	processed_pseudogene
ERA358123	ERX562000	ENST00000398357.2:chr13:-|5|915:52:370|noncoding|CTG	XXyac-R12DG2.3	chr13	-	45390898	45391216	318	14	0.643	0.071	0.286	1.909	2.54	0.751	12	0.583	0.7441	ENST00000398357	ENSG00000214455	processed_pseudogene
ERA358123	ERX562000	ENST00000595905.1:chr13:+|25|807:279:741|noncoding|ATG	RP11-550E22.4	chr13	+	51460783	51461245	462	14	0.857	0.143	0	1.035	2.639	0.392	5	0.8	0.8409	ENST00000595905	ENSG00000224892	transcribed_processed_pseudogene
ERA358123	ERX562000	ENST00000427198.2:chr13:+|25|791:260:722|noncoding|ATG	RP11-550E22.4	chr13	+	51460783	51461245	462	14	0.857	0.143	0	1.035	2.639	0.392	5	0.8	0.8409	ENST00000427198	ENSG00000224892	transcribed_processed_pseudogene
ERA358123	ERX562000	ENST00000568980.1:chr15:-|21|1570:204:984|noncoding|ATG	RP11-1H8.2	chr15	-	34489588	34490368	780	15	0.667	0.067	0.267	1.49	2.616	0.57	11	0.636	0.7038	ENST00000568980	ENSG00000259917	unprocessed_pseudogene
ERA358123	ERX562000	ENST00000498103.1:chr15:-|7|555:115:556|noncoding|ATG	RP11-592N21.1	chr15	-	71341157	71341598	441	15	0.867	0.067	0.067	1.083	2.616	0.414	4	1	1.149	ENST00000498103	ENSG00000212664	processed_pseudogene
ERA358123	ERX562000	ENST00000559595.2:chr15:-|10|843:155:368|noncoding|ATG	RP11-522B15.6	chr15	-	96388689	96388902	213	19	0.737	0.211	0.053	0	2.799	0	2	1	0.8649	ENST00000559595	ENSG00000259614	processed_pseudogene
ERA358123	ERX562000	ENST00000468708.1:chr16:-|4|420:43:406|noncoding|GTG	RP11-715J22.1	chr16	-	2332327	2332690	363	14	0.714	0.214	0.071	1.197	2.54	0.471	4	0.75	0.8088	ENST00000468708	ENSG00000243445	processed_pseudogene
ERA358123	ERX562000	ENST00000469929.1:chr16:-|53|694:611:695|noncoding|CTG	RP11-1348G14.1	chr16	-	28813979	28814063	84	17	0.824	0.059	0.118	0.959	2.589	0.37	4	1	1.1165	ENST00000469929	ENSG00000240634	processed_pseudogene
ERA358123	ERX562000	ENST00000498379.1:chr16:-|4|384:13:103|noncoding|GTG	UBA52P8	chr16	-	48334752	48334842	90	12	0.917	0	0.083	0.451	2.254	0.2	2	1	1.0113	ENST00000498379	ENSG00000240793	processed_pseudogene
ERA358123	ERX562000	ENST00000564713.2:chr16:-|94|1082:966:1083|noncoding|ATG	RP11-429P3.4	chr16	-	50058149	50058266	117	19	0.789	0.158	0.053	0.91	2.507	0.363	5	0.8	0.8164	ENST00000564713	ENSG00000260298	transcribed_processed_pseudogene
ERA358123	ERX562000	ENST00000566277.2:chr16:-|9|1402:162:315|noncoding|CTG	CTD-2033A16.2	chr16	-	69757623	69757776	153	21	0.714	0.143	0.143	1.914	2.78	0.688	12	0.667	0.8309	ENST00000566277	ENSG00000260290	processed_pseudogene
ERA358123	ERX562000	ENST00000498671.1:chr17:+|13|657:259:535|noncoding|ATG	RP11-199F11.1	chr17	+	7754577	7754853	276	11	0.727	0	0.273	0.305	2.272	0.134	2	1	0.9528	ENST00000498671	ENSG00000240480	transcribed_processed_pseudogene
ERA358123	ERX562000	ENST00000412454.1:chr17:-|21|459:199:460|noncoding|GTG	RPS18P12	chr17	-	14705075	14705336	261	20	0.65	0.15	0.2	1.448	2.788	0.519	7	0.714	0.7829	ENST00000412454	ENSG00000230897	processed_pseudogene
ERA358123	ERX562000	ENST00000504438.1:chr17:-|1|285:9:63|noncoding|ATG	RP11-463M16.4	chr17	-	48875136	48875190	54	29	0.552	0.207	0.241	1.62	2.841	0.57	6	0.667	0.7402	ENST00000504438	ENSG00000248278	transcribed_processed_pseudogene
ERA358123	ERX562000	ENST00000422816.1:chr17:-|2|654:64:655|noncoding|ACG	AC004797.1	chr17	-	49424268	49424859	591	13	0.692	0.154	0.154	1.818	2.458	0.74	12	0.667	0.8636	ENST00000422816	ENSG00000229944	processed_pseudogene
ERA358123	ERX562000	ENST00000480755.1:chr19:-|31|780:356:542|noncoding|ATG	RPS4XP22	chr19	-	9683532	9683718	186	30	0.7	0.133	0.167	1.233	2.939	0.42	10	0.8	0.8472	ENST00000480755	ENSG00000239830	processed_pseudogene
ERA358123	ERX562000	ENST00000497576.1:chr19:+|38|441:344:365|noncoding|ATG	CTC-260E6.2	chr19	+	20125386	20125407	21	17	0.412	0.176	0.412	1.073	1.925	0.557	3	0.667	0.7207	ENST00000497576	ENSG00000224864	transcribed_processed_pseudogene
ERA358123	ERX562000	ENST00000447474.1:chr20:+|1|330:9:21|noncoding|ACG	PTMAP3	chr20	+	18011962	18011974	12	20	0.4	0.25	0.35	1.358	1.386	0.979	4	0.5	0.7545	ENST00000447474	ENSG00000218902	processed_pseudogene
ERA358123	ERX562000	ENST00000457423.1:chr20:-|23|391:186:312|noncoding|GTG	RPS15AP1	chr20	-	21166285	21166411	126	47	0.787	0.106	0.106	1.754	3.703	0.474	10	0.8	0.8897	ENST00000457423	ENSG00000214535	processed_pseudogene
ERA358123	ERX562000	ENST00000447334.1:chr20:-|14|885:181:883|noncoding|ATG	RPS2L1	chr20	-	45640488	45641190	702	25	0.72	0.16	0.12	1.822	3.108	0.586	14	0.643	0.7288	ENST00000447334	ENSG00000235508	processed_pseudogene
ERA358123	ERX562000	ENST00000447985.1:chr21:-|125|1686:1308:1344|noncoding|ATG	HSPDP7	chr21	-	28887622	28887658	36	19	0.842	0.158	0	1.413	2.434	0.581	6	0.667	0.7701	ENST00000447985	ENSG00000215005	processed_pseudogene
ERA358123	ERX562000	ENST00000496795.1:chrX:-|6|606:61:607|noncoding|TTG	RP11-298C3.2	chrX	-	25645721	25646267	546	14	0.857	0	0.143	1.673	2.639	0.634	8	0.75	0.9278	ENST00000496795	ENSG00000228519	processed_pseudogene
ERA358123	ERX562000	ENST00000452570.1:chrX:-|14|1005:127:319|noncoding|ATG	CTD-2324A24.1	chrX	-	39787818	39788010	192	50	0.68	0.2	0.12	1.364	3.413	0.4	9	0.778	0.8002	ENST00000452570	ENSG00000228232	processed_pseudogene
ERA358123	ERX562000	ENST00000428275.1:chrX:-|102|1082:1007:1052|noncoding|CTG	RP11-258C19.3	chrX	-	53142862	53142907	45	53	0.604	0.151	0.245	1.532	2.698	0.568	6	0.667	0.7429	ENST00000428275	ENSG00000231340	processed_pseudogene
ERA358123	ERX562000	ENST00000416082.1:chrX:-|27|1096:169:619|noncoding|ATG	RP1-321O10.2	chrX	-	86160741	86161191	450	17	0.765	0.118	0.118	1.202	2.752	0.437	7	0.857	0.9469	ENST00000416082	ENSG00000215093	processed_pseudogene
ERA358123	ERX562000	ENST00000412087.2:chrX:-|43|955:444:450|noncoding|TTG	RP1-146H21.4	chrX	-	100888141	100888147	6	12	0.417	0.25	0.333	0.679	0.693	0.98	2	0.5	0.7565	ENST00000412087	ENSG00000233680	processed_pseudogene
ERA827970	ERX1918552	ENST00000414273.1:chr1:+|1|1543:1:19|noncoding|ATG	RP5-857K21.6	chr1	+	631073	631091	18	35820	0.73	0.246	0.024	0.051	1.792	0.029	5	0.4	0.7593	ENST00000414273	ENSG00000237973	unprocessed_pseudogene
ERA827970	ERX1918552	ENST00000414273.1:chr1:+|4|1543:72:150|noncoding|ATG	RP5-857K21.6	chr1	+	631144	631222	78	217	0.567	0.207	0.226	1.111	3.256	0.341	9	0.556	0.7114	ENST00000414273	ENSG00000237973	unprocessed_pseudogene
ERA827970	ERX1918552	ENST00000467115.1:chr1:+|1|207:1:28|noncoding|ATG	RP5-857K21.14	chr1	+	633534	633561	27	13	1	0	0	0	2.138	0	1	1	1.4149	ENST00000467115	ENSG00000240409	unprocessed_pseudogene
ERA827970	ERX1918552	ENST00000514057.1:chr1:+|2|681:5:47|noncoding|ACG	RP5-857K21.10	chr1	+	633699	633741	42	39	1	0	0	0	2.627	0	1	1	1.4149	ENST00000514057	ENSG00000248527	unprocessed_pseudogene
ERA827970	ERX1918552	ENST00000439531.1:chr1:-|21|483:205:484|noncoding|ACG	RP5-838N20.6	chr1	-	89104284	89104563	279	11	0.636	0.364	0	1.72	2.272	0.757	9	0.556	1.018	ENST00000439531	ENSG00000234518	processed_pseudogene
ERA827970	ERX1918552	ENST00000455804.1:chr1:+|37|1523:328:955|noncoding|TTG	RP11-343L14.2	chr1	+	114536321	114536948	627	14	0.5	0.357	0.143	1.631	2.54	0.642	9	0.444	0.7028	ENST00000455804	ENSG00000236480	processed_pseudogene
ERA827970	ERX1918552	ENST00000401004.2:chr1:-|11|416:183:417|noncoding|CTG	RP11-439A17.2	chr1	-	121118194	121118428	234	20	0.5	0.1	0.4	1.678	2.926	0.573	11	0.545	0.7107	ENST00000401004	ENSG00000213244	unprocessed_pseudogene
ERA827970	ERX1918552	ENST00000421195.1:chr1:+|13|1376:145:436|noncoding|ATG	EEF1AL12	chr1	+	194189110	194189401	291	70	0.671	0.086	0.243	0.57	3.813	0.15	3	0.667	0.8304	ENST00000421195	ENSG00000233057	processed_pseudogene
ERA827970	ERX1918552	ENST00000366587.4:chr1:+|10|1304:103:1168|noncoding|GTG	RP4-670F13.2	chr1	+	236483266	236484331	1065	11	0.636	0.182	0.182	1.295	2.272	0.57	7	0.571	0.9354	ENST00000366587	ENSG00000244457	transcribed_processed_pseudogene
ERA827970	ERX1918552	ENST00000443590.1:chr2:-|61|1346:586:598|noncoding|TTG	AC096663.1	chr2	-	106698079	106698091	12	21	0.571	0.238	0.19	1.306	1.383	0.944	4	0.5	0.9811	ENST00000443590	ENSG00000214199	processed_pseudogene
ERA827970	ERX1918552	ENST00000443590.1:chr2:-|69|1346:636:1347|noncoding|ATG	AC096663.1	chr2	-	106697330	106698041	711	12	0.583	0.25	0.167	1.445	2.369	0.61	7	0.571	0.8703	ENST00000443590	ENSG00000214199	processed_pseudogene
ERA827970	ERX1918552	ENST00000429216.1:chr2:+|1|963:1:907|noncoding|ATG	AC007272.2	chr2	+	201063088	201063994	906	12	0.75	0.167	0.083	0.562	2.369	0.237	4	0.5	0.9298	ENST00000429216	ENSG00000225695	processed_pseudogene
ERA827970	ERX1918552	ENST00000432228.1:chr2:+|10|2029:156:1221|noncoding|ATG	AC009302.3	chr2	+	221961891	221962956	1065	13	0.538	0.308	0.154	1.525	2.458	0.62	11	0.545	0.7932	ENST00000432228	ENSG00000226666	processed_pseudogene
ERA827970	ERX1918552	ENST00000472163.1:chr3:+|14|1006:118:1003|noncoding|ATG	RP11-642N14.1	chr3	+	75214747	75215632	885	11	0.545	0.182	0.273	1.373	2.272	0.604	8	0.5	0.7787	ENST00000472163	ENSG00000213300	processed_pseudogene
ERA827970	ERX1918552	ENST00000415794.1:chr3:+|17|1129:135:348|noncoding|ATG	ACTG1P1	chr3	+	139493942	139494155	213	12	0.667	0.25	0.083	0.562	2.369	0.237	3	0.333	0.731	ENST00000415794	ENSG00000178631	processed_pseudogene
ERA827970	ERX1918552	ENST00000505987.1:chr4:+|1|2173:1:436|noncoding|ATG	HSP90AB3P	chr4	+	87891842	87892277	435	11	0.727	0.182	0.091	1.169	2.272	0.514	9	0.667	1.0918	ENST00000505987	ENSG00000183199	processed_pseudogene
ERA827970	ERX1918552	ENST00000505987.1:chr4:+|29|2173:336:837|noncoding|ATG	HSP90AB3P	chr4	+	87892177	87892678	501	24	0.625	0.167	0.208	1.672	3.12	0.536	14	0.571	0.9019	ENST00000505987	ENSG00000183199	processed_pseudogene
ERA827970	ERX1918552	ENST00000514975.1:chr4:+|129|1383:1101:1116|noncoding|ATG	AC004066.1	chr4	+	105485797	105485812	15	15	0.467	0.467	0.067	1.287	1.609	0.8	5	0.4	0.7077	ENST00000514975	ENSG00000249264	processed_pseudogene
ERA827970	ERX1918552	ENST00000509116.1:chr4:+|119|1387:1091:1367|noncoding|ATG	RP11-553P9.1	chr4	+	135046553	135046829	276	11	0.727	0	0.273	0.474	2.272	0.209	5	0.6	0.9202	ENST00000509116	ENSG00000250144	processed_pseudogene
ERA827970	ERX1918552	ENST00000506915.1:chr4:+|146|2228:1861:2227|noncoding|ATG	RP11-45F23.1	chr4	+	189474824	189475190	366	22	0.545	0.136	0.318	1.756	2.965	0.592	14	0.5	0.773	ENST00000506915	ENSG00000205100	transcribed_processed_pseudogene
ERA827970	ERX1918552	ENST00000502784.2:chr5:-|19|830:190:358|noncoding|ATG	RP11-65F13.1	chr5	-	93683310	93683478	168	18	0.667	0.222	0.111	1.149	2.582	0.445	6	0.833	1.0306	ENST00000502784	ENSG00000249353	processed_pseudogene
ERA827970	ERX1918552	ENST00000501056.2:chr5:-|2|747:12:24|noncoding|ACG	CTB-36O1.7	chr5	-	134924026	134924038	12	38	0.763	0.211	0.026	0	1.385	0	1	1	1.039	ENST00000501056	ENSG00000244921	processed_pseudogene
ERA827970	ERX1918552	ENST00000413027.1:chr6:+|1|1203:1:859|noncoding|ATG	RPL3P2	chr6	+	31280316	31281174	858	15	0.733	0.2	0.067	1.27	2.616	0.486	7	0.571	1.0494	ENST00000413027	ENSG00000227939	processed_pseudogene
ERA827970	ERX1918552	ENST00000416519.1:chr7:+|92|1332:986:1244|noncoding|ATG	RP11-310H4.4	chr7	+	55646604	55646862	258	12	0.667	0.25	0.083	0	2.254	0	5	0.6	0.726	ENST00000416519	ENSG00000235207	processed_pseudogene
ERA827970	ERX1918552	ENST00000475365.1:chr7:-|23|1390:219:264|noncoding|TTG	RP4-547C10.1	chr7	-	144648312	144648357	45	12	0.583	0.333	0.083	0.637	1.907	0.334	4	0.5	0.7109	ENST00000475365	ENSG00000243746	processed_pseudogene
ERA827970	ERX1918552	ENST00000475365.1:chr7:-|131|1390:1229:1391|noncoding|ATG	RP4-547C10.1	chr7	-	144647185	144647347	162	23	0.609	0.348	0.043	0	2.834	0	2	1	0.7948	ENST00000475365	ENSG00000243746	processed_pseudogene
ERA827970	ERX1918552	ENST00000518096.1:chr8:+|7|1646:136:826|noncoding|ATG	TUBBP1	chr8	+	30352007	30352697	690	46	0.543	0.152	0.304	2.427	3.829	0.634	30	0.533	0.803	ENST00000518096	ENSG00000127589	transcribed_processed_pseudogene
ERA827970	ERX1918552	ENST00000248151.4:chr8:+|1|1335:1:691|noncoding|ATG	TUBBP1	chr8	+	30352007	30352697	690	46	0.543	0.152	0.304	2.427	3.829	0.634	30	0.533	0.803	ENST00000248151	ENSG00000127589	transcribed_processed_pseudogene
ERA827970	ERX1918552	ENST00000530115.1:chr11:-|92|2196:1108:1681|noncoding|ATG	RP11-1033A18.1	chr11	-	27889353	27889926	573	29	0.655	0.138	0.207	1.778	3.272	0.544	19	0.632	0.9777	ENST00000530115	ENSG00000224411	processed_pseudogene
ERA827970	ERX1918552	ENST00000530835.1:chr11:+|9|1613:99:1224|noncoding|ATG	RP11-121L10.3	chr11	+	90282657	90283782	1125	52	0.538	0.096	0.365	2.112	3.791	0.557	28	0.464	0.7308	ENST00000530835	ENSG00000214391	processed_pseudogene
ERA827970	ERX1918552	ENST00000530835.1:chr11:+|128|1613:1217:1445|noncoding|ATG	RP11-121L10.3	chr11	+	90283775	90284003	228	18	0.556	0.222	0.222	1.846	2.659	0.694	13	0.538	0.8541	ENST00000530835	ENSG00000214391	processed_pseudogene
ERA827970	ERX1918552	ENST00000438127.1:chr11:-|7|255:97:256|noncoding|ATG	AP000936.1	chr11	-	117035796	117035955	159	14	0.714	0.071	0.214	0	2.54	0	2	0.5	0.7603	ENST00000438127	ENSG00000234268	processed_pseudogene
ERA827970	ERX1918552	ENST00000454403.1:chr13:-|13|411:106:355|noncoding|ATG	RP11-396A22.4	chr13	-	41384829	41385078	249	12	0.75	0.083	0.167	0.451	2.369	0.19	5	0.8	1.0281	ENST00000454403	ENSG00000214222	processed_pseudogene
ERA827970	ERX1918552	ENST00000607242.1:chr13:+|5|1162:103:265|noncoding|CTG	PTMAP5	chr13	+	81690012	81690174	162	18	0.556	0.333	0.111	1.336	2.89	0.462	7	0.571	0.7573	ENST00000607242	ENSG00000214182	transcribed_processed_pseudogene
ERA827970	ERX1918552	ENST00000417615.1:chr14:-|2|423:7:424|noncoding|GTG	AL162151.1	chr14	-	98972878	98973295	417	15	0.533	0.133	0.333	1.414	2.523	0.56	12	0.417	0.7054	ENST00000417615	ENSG00000232573	processed_pseudogene
ERA827970	ERX1918552	ENST00000559385.1:chr15:-|68|1380:621:861|noncoding|ATG	RP11-316P21.1	chr15	-	52937658	52937898	240	13	1	0	0	0	2.352	0	2	1	1.4149	ENST00000559385	ENSG00000259612	processed_pseudogene
ERA827970	ERX1918552	ENST00000418824.3:chr15:-|4|636:25:523|noncoding|ATG	RPL9P9	chr15	-	82372309	82372888	498	21	0.762	0.095	0.143	2.108	2.979	0.708	16	0.688	1.2477	ENST00000418824	ENSG00000237550	transcribed_processed_pseudogene
ERA827970	ERX1918552	ENST00000466501.1:chr15:-|16|579:238:580|noncoding|ATG	RPL9P9	chr15	-	82372309	82372651	342	11	0.818	0.091	0.091	1.241	2.272	0.546	8	0.75	1.2846	ENST00000466501	ENSG00000237550	transcribed_processed_pseudogene
ERA827970	ERX1918552	ENST00000392730.2:chr17:-|4|636:22:637|noncoding|ATG	RPL13P12	chr17	-	17383376	17383991	615	14	0.5	0.143	0.357	1.866	2.54	0.735	12	0.5	0.7694	ENST00000392730	ENSG00000215030	processed_pseudogene
ERA827970	ERX1918552	ENST00000463573.2:chr17:+|7|2247:73:232|noncoding|TTG	RP11-846F4.6	chr17	+	22527395	22527554	159	15	0.8	0.067	0.133	0	2.523	0	2	0.5	0.8967	ENST00000463573	ENSG00000240103	unprocessed_pseudogene
ERA827970	ERX1918552	ENST00000489915.1:chr18:-|29|867:376:868|noncoding|TTG	RPL6P27	chr18	-	6462143	6462635	492	19	0.579	0.263	0.158	2.156	2.871	0.751	18	0.556	0.9248	ENST00000489915	ENSG00000235552	transcribed_processed_pseudogene
ERA827970	ERX1918552	ENST00000496795.1:chrX:-|13|606:151:607|noncoding|ATG	RP11-298C3.2	chrX	-	25645721	25646177	456	12	0.667	0	0.333	1.705	2.369	0.719	8	0.625	1.0769	ENST00000496795	ENSG00000228519	processed_pseudogene
ERA827970	ERX1918552	ENST00000425487.2:chrX:-|41|1006:404:830|noncoding|ATG	RP11-75A9.2	chrX	-	46439885	46440311	426	31	0.742	0.161	0.097	0.742	3.3	0.225	4	0.75	1.0119	ENST00000425487	ENSG00000235587	processed_pseudogene
ERA827970	ERX1918552	ENST00000428275.1:chrX:-|84|1082:842:1052|noncoding|ATG	RP11-258C19.3	chrX	-	53142862	53143072	210	19	0.684	0.211	0.105	1.057	2.799	0.378	7	0.571	0.9205	ENST00000428275	ENSG00000231340	processed_pseudogene
ERA827970	ERX1918552	ENST00000456969.2:chrX:-|8|1005:100:349|noncoding|ATG	LDHBP	chrX	-	76335497	76335746	249	18	0.722	0.056	0.222	1.398	2.736	0.511	10	0.6	1.0555	ENST00000456969	ENSG00000213684	processed_pseudogene
ERA827970	ERX1918553	ENST00000457540.1:chr1:+|7|1044:184:253|noncoding|ACG	RP5-857K21.8	chr1	+	629822	629891	69	28	0.571	0.143	0.286	2.095	3.085	0.679	12	0.5	0.7352	ENST00000457540	ENSG00000225630	unprocessed_pseudogene
ERA827970	ERX1918553	ENST00000414273.1:chr1:+|1|1543:1:19|noncoding|ATG	RP5-857K21.6	chr1	+	631073	631091	18	1524	0.822	0.096	0.081	0.38	1.792	0.212	5	0.4	0.9022	ENST00000414273	ENSG00000237973	unprocessed_pseudogene
ERA827970	ERX1918553	ENST00000414273.1:chr1:+|12|1543:240:510|noncoding|CTG	RP5-857K21.6	chr1	+	631312	631582	270	99	0.646	0.242	0.111	2.152	4.469	0.482	15	0.6	0.8251	ENST00000414273	ENSG00000237973	unprocessed_pseudogene
ERA827970	ERX1918553	ENST00000414273.1:chr1:+|42|1543:1000:1543|noncoding|ATG	RP5-857K21.6	chr1	+	632072	632615	543	385	0.618	0.164	0.218	2.753	5.187	0.531	40	0.375	0.7067	ENST00000414273	ENSG00000237973	unprocessed_pseudogene
ERA827970	ERX1918553	ENST00000416718.2:chr1:+|1|547:1:103|noncoding|ATG	RP5-857K21.11	chr1	+	634375	634477	102	22	0.591	0.182	0.227	2.074	2.776	0.747	12	0.5	0.7784	ENST00000416718	ENSG00000198744	unprocessed_pseudogene
ERA827970	ERX1918553	ENST00000445689.1:chr1:-|11|381:100:382|noncoding|ATG	RP11-430L17.1	chr1	-	16369149	16369431	282	13	0.692	0.231	0.077	0.429	2.352	0.183	6	0.5	0.7676	ENST00000445689	ENSG00000226457	processed_pseudogene
ERA827970	ERX1918553	ENST00000427668.1:chr1:+|1|1301:1:109|noncoding|ATG	RP11-334A14.3	chr1	+	52994725	52994833	108	13	0.846	0.154	0	0.429	2.458	0.175	3	1	1.1756	ENST00000427668	ENSG00000226147	processed_pseudogene
ERA827970	ERX1918553	ENST00000439531.1:chr1:-|34|483:349:484|noncoding|ATG	RP5-838N20.6	chr1	-	89104284	89104419	135	21	0.619	0.19	0.19	1.914	2.648	0.723	13	0.538	0.8247	ENST00000439531	ENSG00000234518	processed_pseudogene
ERA827970	ERX1918553	ENST00000415545.2:chr1:+|19|1567:274:1264|noncoding|ATG	RP5-865M20.1	chr1	+	91642788	91643778	990	12	0.667	0.25	0.083	1.792	2.369	0.756	11	0.636	0.9366	ENST00000415545	ENSG00000203914	processed_pseudogene
ERA827970	ERX1918553	ENST00000413611.2:chr1:-|22|1657:262:718|noncoding|ATG	CCT8P1	chr1	-	147204215	147204671	456	21	0.667	0.095	0.238	1.459	2.912	0.501	10	0.5	0.8153	ENST00000413611	ENSG00000226015	processed_pseudogene
ERA827970	ERX1918553	ENST00000444896.1:chr1:+|1|598:1:226|noncoding|ATG	RP11-541J2.2	chr1	+	164356766	164356991	225	12	0.833	0.167	0	0.287	2.254	0.127	2	0.5	0.937	ENST00000444896	ENSG00000213070	processed_pseudogene
ERA827970	ERX1918553	ENST00000400979.2:chr1:-|64|1969:1018:1909|noncoding|ATG	RP11-9L18.2	chr1	-	166275689	166276580	891	14	0.643	0.143	0.214	1.631	2.54	0.642	10	0.5	0.8196	ENST00000400979	ENSG00000215835	processed_pseudogene
ERA827970	ERX1918553	ENST00000455621.1:chr1:+|2|357:7:310|noncoding|CTG	RP4-765C7.2	chr1	+	178411621	178411924	303	31	0.645	0.161	0.194	1.648	3.166	0.521	13	0.538	0.8076	ENST00000455621	ENSG00000213058	processed_pseudogene
ERA827970	ERX1918553	ENST00000421195.1:chr1:+|13|1376:145:436|noncoding|ATG	EEF1AL12	chr1	+	194189110	194189401	291	61	0.787	0	0.213	0.654	3.815	0.171	4	0.75	0.993	ENST00000421195	ENSG00000233057	processed_pseudogene
ERA827970	ERX1918553	ENST00000414898.1:chr1:+|26|853:325:553|noncoding|ATG	RP11-553N16.1	chr1	+	241832258	241832486	228	20	0.8	0.15	0.05	0.647	2.926	0.221	3	0.667	0.9878	ENST00000414898	ENSG00000229022	processed_pseudogene
ERA827970	ERX1918553	ENST00000456046.1:chr2:-|7|531:88:532|noncoding|ATG	AC079250.1	chr2	-	47690715	47691159	444	16	0.812	0.188	0	1.18	2.599	0.454	8	0.875	1.1493	ENST00000456046	ENSG00000230979	processed_pseudogene
ERA827970	ERX1918553	ENST00000451383.1:chr2:-|4|136:50:125|noncoding|GTG	AC009474.2	chr2	-	66881098	66881173	75	37	1	0	0	0	3.161	0	1	1	1.3319	ENST00000451383	ENSG00000230355	processed_pseudogene
ERA827970	ERX1918553	ENST00000443590.1:chr2:-|69|1346:636:1347|noncoding|ATG	AC096663.1	chr2	-	106697330	106698041	711	17	0.647	0.118	0.235	1.732	2.752	0.629	8	0.5	0.8215	ENST00000443590	ENSG00000214199	processed_pseudogene
ERA827970	ERX1918553	ENST00000458090.1:chr2:-|4|486:22:97|noncoding|TTG	AC009963.6	chr2	-	107921152	107921227	75	11	0.727	0.182	0.091	1.373	2.02	0.68	6	0.667	1.0085	ENST00000458090	ENSG00000235325	processed_pseudogene
ERA827970	ERX1918553	ENST00000447355.1:chr2:-|12|1390:124:568|noncoding|ATG	AC068492.3	chr2	-	136199936	136200380	444	12	0.667	0.167	0.167	0.824	2.369	0.348	10	0.6	0.8186	ENST00000447355	ENSG00000227347	processed_pseudogene
ERA827970	ERX1918553	ENST00000392399.3:chr2:-|30|473:387:474|noncoding|CTG	AC112255.1	chr2	-	136329440	136329527	87	14	0.857	0.071	0.071	0.652	2.144	0.304	4	1	1.2224	ENST00000392399	ENSG00000230037	processed_pseudogene
ERA827970	ERX1918553	ENST00000428525.1:chr2:-|22|348:223:301|noncoding|GTG	AC008065.1	chr2	-	171374978	171375056	78	18	0.944	0.056	0	0.215	2.505	0.086	3	1	1.2807	ENST00000428525	ENSG00000224553	processed_pseudogene
ERA827970	ERX1918553	ENST00000433675.1:chr2:-|9|447:109:448|noncoding|ATG	AC007969.5	chr2	-	171517269	171517608	339	25	0.72	0.08	0.2	1.067	3.053	0.35	10	0.7	0.93	ENST00000433675	ENSG00000233762	processed_pseudogene
ERA827970	ERX1918553	ENST00000405359.2:chr2:-|3|345:46:346|noncoding|CTG	AC016739.2	chr2	-	176200907	176201207	300	17	0.706	0.059	0.235	1.385	2.752	0.503	9	0.667	0.9365	ENST00000405359	ENSG00000218175	processed_pseudogene
ERA827970	ERX1918553	ENST00000399515.2:chr2:+|33|881:310:808|noncoding|ATG	AC019178.1	chr2	+	189923644	189924142	498	11	0.727	0.091	0.182	1.295	2.272	0.57	8	0.625	0.9632	ENST00000399515	ENSG00000204253	processed_pseudogene
ERA827970	ERX1918553	ENST00000453073.1:chr2:+|23|931:214:316|noncoding|ATG	AC068129.2	chr2	+	194187591	194187693	102	11	0.818	0	0.182	0	2.02	0	2	0.5	0.8855	ENST00000453073	ENSG00000236695	processed_pseudogene
ERA827970	ERX1918553	ENST00000429216.1:chr2:+|1|963:1:907|noncoding|ATG	AC007272.2	chr2	+	201063088	201063994	906	179	0.983	0	0.017	0.257	4.971	0.052	6	0.667	1.1833	ENST00000429216	ENSG00000225695	processed_pseudogene
ERA827970	ERX1918553	ENST00000432228.1:chr2:+|10|2029:156:1221|noncoding|ATG	AC009302.3	chr2	+	221961891	221962956	1065	18	0.611	0.056	0.333	1.846	2.813	0.656	17	0.588	0.8183	ENST00000432228	ENSG00000226666	processed_pseudogene
ERA827970	ERX1918553	ENST00000472730.1:chr3:-|7|652:89:653|noncoding|ACG	RPL10AP6	chr3	-	61742454	61743018	564	20	0.65	0.35	0	1.067	2.857	0.373	10	0.6	0.8028	ENST00000472730	ENSG00000226360	processed_pseudogene
ERA827970	ERX1918553	ENST00000476880.1:chr3:+|11|458:133:229|noncoding|TTG	RP11-184F3.1	chr3	+	95172051	95172147	96	12	0.833	0.167	0	0.562	2.254	0.249	5	0.6	1.0097	ENST00000476880	ENSG00000244048	processed_pseudogene
ERA827970	ERX1918553	ENST00000485383.1:chr3:+|11|1386:124:604|noncoding|ATG	RP11-598F17.1	chr3	+	96349676	96350156	480	12	0.583	0.333	0.083	1.82	2.369	0.768	8	0.625	0.8257	ENST00000485383	ENSG00000243547	processed_pseudogene
ERA827970	ERX1918553	ENST00000495704.1:chr3:+|39|1267:344:524|noncoding|ATG	RP11-117F22.2	chr3	+	138825405	138825585	180	22	0.682	0.091	0.227	1.01	2.965	0.341	8	0.5	0.7945	ENST00000495704	ENSG00000241429	processed_pseudogene
ERA827970	ERX1918553	ENST00000497538.1:chr3:+|8|873:100:793|noncoding|CTG	RP11-111F10.2	chr3	+	155987402	155988095	693	15	0.667	0.133	0.2	0.691	2.616	0.264	9	0.778	0.872	ENST00000497538	ENSG00000240489	processed_pseudogene
ERA827970	ERX1918553	ENST00000433853.1:chr3:+|4|732:28:193|noncoding|ATG	RP11-778D9.4	chr3	+	184149730	184149895	165	19	0.632	0.158	0.211	1.209	2.871	0.421	7	0.429	0.7198	ENST00000433853	ENSG00000228205	processed_pseudogene
ERA827970	ERX1918553	ENST00000452862.1:chr3:-|8|555:115:556|noncoding|ATG	AC144530.1	chr3	-	197850399	197850840	441	25	0.68	0.08	0.24	0.367	3.163	0.116	6	0.667	0.8051	ENST00000452862	ENSG00000234742	processed_pseudogene
ERA827970	ERX1918553	ENST00000602906.1:chr4:+|40|1277:475:1153|noncoding|ATG	HSP90AB2P	chr4	+	13337062	13338177	678	27	0.778	0.148	0.074	0.158	3.193	0.05	8	0.75	0.9508	ENST00000602906	ENSG00000205940	transcribed_processed_pseudogene
ERA827970	ERX1918553	ENST00000507090.2:chr4:+|55|2176:582:1011|noncoding|ATG	HSP90AB2P	chr4	+	13337062	13337491	429	27	0.778	0.148	0.074	0.826	3.09	0.267	8	0.75	1.0055	ENST00000507090	ENSG00000205940	transcribed_processed_pseudogene
ERA827970	ERX1918553	ENST00000505987.1:chr4:+|1|2173:1:436|noncoding|ATG	HSP90AB3P	chr4	+	87891842	87892277	435	18	0.611	0.056	0.333	1.195	2.736	0.437	11	0.636	0.7832	ENST00000505987	ENSG00000183199	processed_pseudogene
ERA827970	ERX1918553	ENST00000505987.1:chr4:+|29|2173:336:837|noncoding|ATG	HSP90AB3P	chr4	+	87892177	87892678	501	25	0.72	0.12	0.16	1.29	3.108	0.415	15	0.6	0.9045	ENST00000505987	ENSG00000183199	processed_pseudogene
ERA827970	ERX1918553	ENST00000505987.1:chr4:+|88|2173:1086:1398|noncoding|ATG	HSP90AB3P	chr4	+	87892927	87893239	312	16	0.812	0.062	0.125	0	2.599	0	5	0.8	1.0034	ENST00000505987	ENSG00000183199	processed_pseudogene
ERA827970	ERX1918553	ENST00000513224.1:chr4:+|4|490:61:148|noncoding|TTG	RP11-1299A16.2	chr4	+	98740801	98740888	87	11	0.727	0.182	0.091	0	2.146	0	2	0.5	0.767	ENST00000513224	ENSG00000227118	processed_pseudogene
ERA827970	ERX1918553	ENST00000514975.1:chr4:+|11|1383:139:793|noncoding|ATG	AC004066.1	chr4	+	105484835	105485489	654	63	0.651	0.111	0.238	1.081	3.945	0.274	12	0.5	0.7372	ENST00000514975	ENSG00000249264	processed_pseudogene
ERA827970	ERX1918553	ENST00000321285.4:chr4:+|17|411:214:400|noncoding|GTG	RP11-402J6.3	chr4	+	112565200	112565386	186	11	0.818	0	0.182	0	2.272	0	2	0.5	0.8855	ENST00000321285	ENSG00000250966	processed_pseudogene
ERA827970	ERX1918553	ENST00000509116.1:chr4:+|119|1387:1091:1367|noncoding|ATG	RP11-553P9.1	chr4	+	135046553	135046829	276	37	0.676	0.081	0.243	1.237	3.349	0.369	8	0.625	0.8461	ENST00000509116	ENSG00000250144	processed_pseudogene
ERA827970	ERX1918553	ENST00000325407.4:chr4:-|2|306:22:307|noncoding|TTG	HSP90AA6P	chr4	-	170581469	170604963	285	26	0.577	0.346	0.077	1.404	3.098	0.453	10	0.6	0.7279	ENST00000325407	ENSG00000181359	transcribed_processed_pseudogene
ERA827970	ERX1918553	ENST00000506915.1:chr4:+|85|2228:1123:1228|noncoding|ATG	RP11-45F23.1	chr4	+	189474086	189474191	105	12	1	0	0	0.679	2.369	0.287	4	1	1.4043	ENST00000506915	ENSG00000205100	transcribed_processed_pseudogene
ERA827970	ERX1918553	ENST00000506915.1:chr4:+|146|2228:1861:2227|noncoding|ATG	RP11-45F23.1	chr4	+	189474824	189475190	366	63	0.651	0.127	0.222	2.254	4.099	0.55	16	0.562	0.8328	ENST00000506915	ENSG00000205100	transcribed_processed_pseudogene
ERA827970	ERX1918553	ENST00000450941.1:chr5:-|10|438:139:439|noncoding|ATG	RPL26P19	chr5	-	56504634	56504934	300	15	0.733	0.067	0.2	0	2.616	0	3	0.667	0.8448	ENST00000450941	ENSG00000226221	processed_pseudogene
ERA827970	ERX1918553	ENST00000474167.1:chr5:-|13|787:139:358|noncoding|ATG	CTC-451P13.1	chr5	-	79284561	79284780	219	36	0.722	0.111	0.167	1.826	3.121	0.585	15	0.6	0.95	ENST00000474167	ENSG00000213757	processed_pseudogene
ERA827970	ERX1918553	ENST00000507366.1:chr5:-|56|1101:469:1102|noncoding|ATG	CTC-512J14.7	chr5	-	80299677	80300310	633	29	0.69	0.138	0.172	0.299	3.224	0.093	4	0.5	0.7423	ENST00000507366	ENSG00000184188	processed_pseudogene
ERA827970	ERX1918553	ENST00000502784.2:chr5:-|15|830:142:358|noncoding|ATG	RP11-65F13.1	chr5	-	93683310	93683526	216	33	0.727	0	0.273	1.602	3.118	0.514	11	0.545	0.9155	ENST00000502784	ENSG00000249353	processed_pseudogene
ERA827970	ERX1918553	ENST00000520612.1:chr5:-|7|542:51:96|noncoding|TTG	RP11-461G12.3	chr5	-	94569375	94569420	45	17	0.647	0.235	0.118	1.921	2.67	0.72	8	0.5	0.8445	ENST00000520612	ENSG00000254132	processed_pseudogene
ERA827970	ERX1918553	ENST00000498999.2:chr5:-|39|1377:918:1098|noncoding|CTG	CTB-36O1.5	chr5	-	134926939	134927119	180	12	0.833	0.083	0.083	0.693	2.485	0.279	2	1	1.1849	ENST00000498999	ENSG00000247627	processed_pseudogene
ERA827970	ERX1918553	ENST00000506672.5:chr5:+|33|1570:322:1129|noncoding|CTG	RP11-423H2.1	chr5	+	177875842	177883830	807	13	0.615	0.077	0.308	1.951	2.458	0.794	10	0.5	0.8215	ENST00000506672	ENSG00000170089	transcribed_unprocessed_pseudogene
ERA827970	ERX1918553	ENST00000512851.5:chr5:+|23|1056:249:1056|noncoding|CTG	RP11-423H2.1	chr5	+	177875842	177883830	807	13	0.615	0.077	0.308	1.951	2.458	0.794	10	0.5	0.8215	ENST00000512851	ENSG00000170089	transcribed_unprocessed_pseudogene
ERA827970	ERX1918553	ENST00000507037.5:chr5:+|15|1123:156:711|noncoding|ACG	RP11-423H2.1	chr5	+	177876612	177950319	555	12	0.583	0.083	0.333	1.633	2.369	0.689	9	0.444	0.7299	ENST00000507037	ENSG00000170089	transcribed_unprocessed_pseudogene
ERA827970	ERX1918553	ENST00000398220.2:chr6:+|6|340:94:283|noncoding|ATG	RPLP2P1	chr6	+	27965267	27965456	189	16	0.75	0.188	0.062	0	2.686	0	2	1	1.0065	ENST00000398220	ENSG00000214374	processed_pseudogene
ERA827970	ERX1918553	ENST00000413027.1:chr6:+|1|1203:1:859|noncoding|ATG	RPL3P2	chr6	+	31280316	31281174	858	98	0.888	0.082	0.031	0.938	4.543	0.206	13	0.769	1.1413	ENST00000413027	ENSG00000227939	processed_pseudogene
ERA827970	ERX1918553	ENST00000408001.1:chr6:+|3|498:7:160|noncoding|ATG	RP3-375P9.2	chr6	+	34744181	34744334	153	54	0.593	0.241	0.167	1.896	3.912	0.485	9	0.667	0.7849	ENST00000408001	ENSG00000217130	processed_pseudogene
ERA827970	ERX1918553	ENST00000407033.2:chr6:+|8|553:123:267|noncoding|ACG	RPL17P26	chr6	+	56871312	56871456	144	23	0.826	0.13	0.043	0.179	2.714	0.066	2	0.5	0.9125	ENST00000407033	ENSG00000216854	processed_pseudogene
ERA827970	ERX1918553	ENST00000403258.1:chr6:-|62|1108:626:1067|noncoding|CTG	RP11-459O1.1	chr6	-	88275923	88276364	441	19	0.947	0	0.053	0.206	2.871	0.072	3	1	1.2811	ENST00000403258	ENSG00000220267	processed_pseudogene
ERA827970	ERX1918553	ENST00000492974.2:chr6:-|2|447:13:448|noncoding|CTG	RP11-475C16.1	chr6	-	153282286	153282721	435	19	0.684	0.263	0.053	0.436	2.871	0.152	8	0.625	0.8018	ENST00000492974	ENSG00000218426	processed_pseudogene
ERA827970	ERX1918553	ENST00000453115.1:chr7:-|10|687:157:688|noncoding|ACG	AC073150.4	chr7	-	27458162	27458693	531	14	0.643	0.071	0.286	1.537	2.54	0.605	10	0.5	0.8103	ENST00000453115	ENSG00000233830	processed_pseudogene
ERA827970	ERX1918553	ENST00000412860.1:chr7:+|27|1610:192:1059|noncoding|CTG	AC010132.9	chr7	+	42795096	42795963	867	15	0.667	0	0.333	1.714	2.616	0.655	13	0.692	0.9346	ENST00000412860	ENSG00000229161	unprocessed_pseudogene
ERA827970	ERX1918553	ENST00000419271.1:chr7:+|1|1356:22:964|noncoding|CTG	RP11-340I6.6	chr7	+	63893306	63894248	942	22	0.636	0.182	0.182	2.374	2.965	0.801	19	0.579	0.8837	ENST00000419271	ENSG00000235720	processed_pseudogene
ERA827970	ERX1918553	ENST00000438081.1:chr7:-|15|489:106:490|noncoding|ATG	GS1-124K5.5	chr7	-	66423404	66423788	384	12	0.75	0.083	0.167	1.358	2.369	0.573	9	0.778	1.058	ENST00000438081	ENSG00000231234	transcribed_processed_pseudogene
ERA827970	ERX1918553	ENST00000441836.1:chr7:-|13|348:88:262|noncoding|GTG	AC074121.4	chr7	-	98478637	98479138	174	23	0.783	0.043	0.174	0.615	2.894	0.212	2	0.5	0.8934	ENST00000441836	ENSG00000223402	processed_pseudogene
ERA827970	ERX1918553	ENST00000427253.1:chr7:+|28|406:243:339|noncoding|ATG	AC009362.2	chr7	+	131242831	131242927	96	24	0.708	0.167	0.125	0.616	2.716	0.227	5	1	1.009	ENST00000427253	ENSG00000233287	processed_pseudogene
ERA827970	ERX1918553	ENST00000634247.1:chr7:-|65|1314:637:1315|noncoding|ATG	RP11-371A22.1	chr7	-	133034606	133035284	678	54	0.63	0.111	0.259	2.298	3.758	0.611	27	0.556	0.8183	ENST00000634247	ENSG00000283041	processed_pseudogene
ERA827970	ERX1918553	ENST00000456481.1:chr7:+|16|862:204:819|noncoding|ATG	AC009245.3	chr7	+	137722187	137722802	615	19	0.632	0.105	0.263	0.959	2.871	0.334	7	0.714	0.8173	ENST00000456481	ENSG00000230383	processed_pseudogene
ERA827970	ERX1918553	ENST00000475365.1:chr7:-|52|1390:464:1043|noncoding|ATG	RP4-547C10.1	chr7	-	144647533	144648112	579	31	0.774	0.161	0.065	0.927	3.255	0.285	8	0.5	0.9001	ENST00000475365	ENSG00000243746	processed_pseudogene
ERA827970	ERX1918553	ENST00000475365.1:chr7:-|129|1390:1211:1391|noncoding|ATG	RP4-547C10.1	chr7	-	144647185	144647365	180	89	0.708	0.236	0.056	0.329	4.037	0.082	3	0.667	0.8329	ENST00000475365	ENSG00000243746	processed_pseudogene
ERA827970	ERX1918553	ENST00000451203.1:chr7:-|11|319:113:320|noncoding|GTG	AC104843.3	chr7	-	152602212	152602419	207	17	0.647	0.059	0.294	0	2.507	0	5	0.6	0.7048	ENST00000451203	ENSG00000225416	processed_pseudogene
ERA827970	ERX1918553	ENST00000460497.1:chr8:-|40|588:404:434|noncoding|TTG	RP11-468H14.1	chr8	-	17150455	17150485	30	11	0.727	0.182	0.091	1.241	2.272	0.546	4	0.5	0.9047	ENST00000460497	ENSG00000244113	processed_pseudogene
ERA827970	ERX1918553	ENST00000480199.1:chr8:+|10|884:151:688|noncoding|ATG	RP11-380I10.1	chr8	+	28299832	28300369	537	12	0.75	0.167	0.083	0.918	2.369	0.388	5	0.6	0.9367	ENST00000480199	ENSG00000239198	processed_pseudogene
ERA827970	ERX1918553	ENST00000518096.1:chr8:+|7|1646:136:826|noncoding|ATG	TUBBP1	chr8	+	30352007	30352697	690	61	0.59	0.115	0.295	2.624	4.02	0.653	33	0.545	0.7722	ENST00000518096	ENSG00000127589	transcribed_processed_pseudogene
ERA827970	ERX1918553	ENST00000518096.1:chr8:+|82|1646:904:1471|noncoding|ATG	TUBBP1	chr8	+	30352775	30353342	567	19	0.579	0.105	0.316	1.649	2.871	0.574	14	0.571	0.7489	ENST00000518096	ENSG00000127589	transcribed_processed_pseudogene
ERA827970	ERX1918553	ENST00000248151.4:chr8:+|1|1335:1:691|noncoding|ATG	TUBBP1	chr8	+	30352007	30352697	690	61	0.59	0.115	0.295	2.624	4.02	0.653	33	0.545	0.7722	ENST00000248151	ENSG00000127589	transcribed_processed_pseudogene
ERA827970	ERX1918553	ENST00000489168.1:chr8:-|12|390:121:391|noncoding|ATG	RPS15AP25	chr8	-	68525516	68525786	270	12	0.583	0.083	0.333	0.679	2.369	0.287	3	0.667	0.7219	ENST00000489168	ENSG00000236191	processed_pseudogene
ERA827970	ERX1918553	ENST00000509706.1:chr8:-|19|756:202:757|noncoding|ATG	HNRNPA1P4	chr8	-	82291623	82292178	555	18	0.722	0.167	0.111	0.884	2.736	0.323	6	0.833	0.9815	ENST00000509706	ENSG00000206228	processed_pseudogene
ERA827970	ERX1918553	ENST00000466433.1:chr8:-|12|354:142:331|noncoding|GTG	CTC-788C1.1	chr8	-	93957361	93957550	189	12	0.667	0.333	0	1.04	2.254	0.461	7	0.714	0.8949	ENST00000466433	ENSG00000240509	processed_pseudogene
ERA827970	ERX1918553	ENST00000397561.3:chr9:-|12|998:121:793|noncoding|ATG	RP11-54D18.1	chr9	-	14921542	14922214	672	23	0.652	0.13	0.217	2.077	3.075	0.675	16	0.562	0.8656	ENST00000397561	ENSG00000214110	transcribed_processed_pseudogene
ERA827970	ERX1918553	ENST00000448036.1:chr9:+|2|403:22:265|noncoding|ATG	RP11-432F4.2	chr9	+	112362734	112362977	243	14	0.857	0	0.143	0.41	2.54	0.161	3	0.667	1.0468	ENST00000448036	ENSG00000213529	processed_pseudogene
ERA827970	ERX1918553	ENST00000392902.2:chr9:-|16|381:294:378|noncoding|CTG	RP11-355O1.7	chr9	-	123029376	123029460	84	13	0.615	0.154	0.231	1.352	2.138	0.632	8	0.625	0.833	ENST00000392902	ENSG00000213216	processed_pseudogene
ERA827970	ERX1918553	ENST00000445357.1:chr9:-|4|1963:46:388|noncoding|ATG	NCLP1	chr9	-	136815149	136815491	342	13	0.769	0.231	0	0	2.458	0	3	1	1.0312	ENST00000445357	ENSG00000213212	processed_pseudogene
ERA827970	ERX1918553	ENST00000435916.1:chr10:+|1|1838:1:547|noncoding|ATG	DYNC1I2P1	chr10	+	50264977	50265523	546	14	0.714	0.143	0.143	0.257	2.639	0.098	4	0.5	0.7748	ENST00000435916	ENSG00000225137	processed_pseudogene
ERA827970	ERX1918553	ENST00000441206.1:chr10:-|26|465:235:466|noncoding|ATG	EIF5AP4	chr10	-	80247218	80247449	231	30	0.567	0.167	0.267	1.489	3.17	0.47	8	0.625	0.7297	ENST00000441206	ENSG00000234743	processed_pseudogene
ERA827970	ERX1918553	ENST00000445874.1:chr10:-|5|261:67:262|noncoding|ATG	RP11-251A15.5	chr10	-	91807178	91807373	195	34	0.647	0.088	0.265	2.321	3.445	0.674	15	0.467	0.819	ENST00000445874	ENSG00000180581	processed_pseudogene
ERA827970	ERX1918553	ENST00000442978.1:chr10:-|13|646:112:166|noncoding|CTG	RP11-397J18.1	chr10	-	93881773	93881827	54	15	0.867	0.133	0	0	2.154	0	1	1	1.1588	ENST00000442978	ENSG00000227995	processed_pseudogene
ERA827970	ERX1918553	ENST00000399021.2:chr10:+|1|764:2:197|noncoding|ATG	RP11-464O2.5	chr10	+	124867510	124867705	195	39	0.718	0.256	0.026	0	3.415	0	2	1	0.9648	ENST00000399021	ENSG00000214807	processed_pseudogene
ERA827970	ERX1918553	ENST00000459748.1:chr11:-|14|321:199:322|noncoding|GTG	RP11-466H18.1	chr11	-	16974692	16974815	123	11	0.636	0.182	0.182	0.886	2.272	0.39	6	0.5	0.7469	ENST00000459748	ENSG00000244398	processed_pseudogene
ERA827970	ERX1918553	ENST00000537438.1:chr11:+|1|499:1:31|noncoding|ATG	RP11-137N23.1	chr11	+	18665049	18665079	30	41	0.78	0.195	0.024	0.115	2.3	0.05	2	1	1.0581	ENST00000537438	ENSG00000257043	processed_pseudogene
ERA827970	ERX1918553	ENST00000530115.1:chr11:-|3|2196:34:1033|noncoding|ATG	RP11-1033A18.1	chr11	-	27890001	27891000	999	61	0.557	0.164	0.279	2.64	3.975	0.664	35	0.514	0.7191	ENST00000530115	ENSG00000224411	processed_pseudogene
ERA827970	ERX1918553	ENST00000530115.1:chr11:-|92|2196:1108:1681|noncoding|ATG	RP11-1033A18.1	chr11	-	27889353	27889926	573	59	0.678	0.136	0.186	2.28	3.796	0.601	22	0.545	0.8737	ENST00000530115	ENSG00000224411	processed_pseudogene
ERA827970	ERX1918553	ENST00000467930.1:chr11:-|15|498:145:499|noncoding|ATG	RP11-425L10.1	chr11	-	46428652	46429006	354	24	0.625	0	0.375	1.466	3.12	0.47	13	0.692	0.8332	ENST00000467930	ENSG00000244313	processed_pseudogene
ERA827970	ERX1918553	ENST00000534518.1:chr11:+|1|427:3:399|noncoding|GTG	CTD-2589O24.1	chr11	+	77313607	77314003	396	13	0.923	0.077	0	1.119	2.458	0.455	5	0.8	1.2626	ENST00000534518	ENSG00000224829	processed_pseudogene
ERA827970	ERX1918553	ENST00000530835.1:chr11:+|24|1613:204:1224|noncoding|ATG	RP11-121L10.3	chr11	+	90282762	90283782	1020	74	0.554	0.162	0.284	2.132	4.192	0.509	26	0.577	0.7025	ENST00000530835	ENSG00000214391	processed_pseudogene
ERA827970	ERX1918553	ENST00000438127.1:chr11:-|14|255:154:256|noncoding|ACG	AP000936.1	chr11	-	117035796	117035898	102	37	0.811	0.054	0.135	0.607	3.499	0.174	4	0.25	0.8155	ENST00000438127	ENSG00000234268	processed_pseudogene
ERA827970	ERX1918553	ENST00000475592.2:chr12:+|22|759:187:724|noncoding|ATG	RP11-392P7.1	chr12	+	12851167	12851704	537	15	0.8	0.2	0	0.857	2.616	0.328	8	0.875	1.1019	ENST00000475592	ENSG00000241352	processed_pseudogene
ERA827970	ERX1918553	ENST00000444513.2:chr12:+|15|499:106:499|noncoding|ATG	RP11-1018J11.1	chr12	+	16989230	16989935	393	18	0.722	0.111	0.167	1.162	2.736	0.425	8	0.5	0.8677	ENST00000444513	ENSG00000256211	processed_pseudogene
ERA827970	ERX1918553	ENST00000325349.6:chr12:+|1|1414:1:145|noncoding|ATG	RP11-1018J11.2	chr12	+	16990669	16990813	144	367	0.793	0.207	0	0	3.869	0	1	1	1.0624	ENST00000325349	ENSG00000213235	processed_pseudogene
ERA827970	ERX1918553	ENST00000359165.5:chr12:-|16|1405:187:322|noncoding|CTG	RP11-841C19.6	chr12	-	19457327	19457462	135	50	0.84	0.1	0.06	1.247	3.773	0.33	5	1	1.2068	ENST00000359165	ENSG00000245205	processed_pseudogene
ERA827970	ERX1918553	ENST00000359165.5:chr12:-|48|1405:447:546|noncoding|GTG	RP11-841C19.6	chr12	-	19457103	19457202	99	39	0.718	0.103	0.179	1.482	3.45	0.43	6	0.5	0.8638	ENST00000359165	ENSG00000245205	processed_pseudogene
ERA827970	ERX1918553	ENST00000359165.5:chr12:-|53|1405:514:1405|noncoding|ATG	RP11-841C19.6	chr12	-	19456244	19457135	891	39	0.769	0.128	0.103	1.499	3.592	0.417	9	0.667	0.9968	ENST00000359165	ENSG00000245205	processed_pseudogene
ERA827970	ERX1918553	ENST00000547203.1:chr12:+|15|1702:163:1348|noncoding|ATG	RP11-153M3.1	chr12	+	56511163	56512348	1185	20	0.65	0.25	0.1	1.399	2.926	0.478	14	0.5	0.7874	ENST00000547203	ENSG00000257576	processed_pseudogene
ERA827970	ERX1918553	ENST00000489520.2:chr12:-|15|1144:193:295|noncoding|ATG	RP11-764E9.1	chr12	-	65758869	65758971	102	12	0.75	0.25	0	0	2.369	0	2	1	1.0065	ENST00000489520	ENSG00000241749	transcribed_processed_pseudogene
ERA827970	ERX1918553	ENST00000493929.1:chr12:-|6|878:28:130|noncoding|ATG	RP11-764E9.1	chr12	-	65758869	65758971	102	12	0.75	0.25	0	0	2.369	0	2	1	1.0065	ENST00000493929	ENSG00000241749	transcribed_processed_pseudogene
ERA827970	ERX1918553	ENST00000548270.1:chr12:-|4|765:22:766|noncoding|CTG	RP11-887P2.3	chr12	-	93640821	93641565	744	28	0.786	0.036	0.179	1.073	3.283	0.327	8	0.625	0.9787	ENST00000548270	ENSG00000186076	processed_pseudogene
ERA827970	ERX1918553	ENST00000399532.3:chr12:+|1|476:1:313|noncoding|ATG	RP11-144J4.3	chr12	+	122364781	122365468	312	11	0.818	0.182	0	0.935	2.272	0.411	3	0.667	1.0591	ENST00000399532	ENSG00000214760	processed_pseudogene
ERA827970	ERX1918553	ENST00000464254.1:chr13:-|8|603:94:604|noncoding|ATG	RP11-271B5.1	chr13	-	21628412	21628922	510	22	0.636	0.182	0.182	1.277	3.028	0.422	11	0.455	0.7361	ENST00000464254	ENSG00000226525	processed_pseudogene
ERA827970	ERX1918553	ENST00000425466.1:chr13:+|54|790:503:755|noncoding|ATG	RP11-570F6.1	chr13	+	26577387	26577639	252	29	0.897	0	0.103	0.652	3.319	0.196	5	0.6	1.0796	ENST00000425466	ENSG00000234031	processed_pseudogene
ERA827970	ERX1918553	ENST00000417549.1:chr13:+|51|1385:465:876|noncoding|ATG	EEF1AL1	chr13	+	28214976	28215387	411	11	1	0	0	0.474	2.272	0.209	2	1	1.3846	ENST00000417549	ENSG00000232587	processed_pseudogene
ERA827970	ERX1918553	ENST00000607242.1:chr13:+|8|1162:158:491|noncoding|ATG	PTMAP5	chr13	+	81690067	81690400	333	44	0.591	0.136	0.273	1.558	3.564	0.437	14	0.571	0.73	ENST00000607242	ENSG00000214182	transcribed_processed_pseudogene
ERA827970	ERX1918553	ENST00000555532.2:chr14:+|1|525:1:259|noncoding|ATG	CTD-2568P8.3	chr14	+	60397756	60398014	258	20	0.7	0.2	0.1	1.6	2.788	0.574	13	0.692	0.9571	ENST00000555532	ENSG00000258427	processed_pseudogene
ERA827970	ERX1918553	ENST00000469811.1:chr14:-|5|374:55:274|noncoding|CTG	RP11-488C13.1	chr14	-	76886477	76886696	219	16	0.625	0.188	0.188	0.918	2.599	0.353	8	0.75	0.828	ENST00000469811	ENSG00000241081	processed_pseudogene
ERA827970	ERX1918553	ENST00000417615.1:chr14:-|2|423:7:424|noncoding|GTG	AL162151.1	chr14	-	98972878	98973295	417	16	0.75	0.062	0.188	1.684	2.686	0.627	12	0.667	1.0251	ENST00000417615	ENSG00000232573	processed_pseudogene
ERA827970	ERX1918553	ENST00000570019.1:chr15:-|74|1063:777:933|noncoding|ATG	RP11-602M11.3	chr15	-	34373671	34373827	156	27	0.741	0.222	0.037	0	3.244	0	2	1	0.9947	ENST00000570019	ENSG00000259904	processed_pseudogene
ERA827970	ERX1918553	ENST00000560832.1:chr15:+|20|1074:209:332|noncoding|ATG	ANP32AP1	chr15	+	35237331	35237454	123	21	0.714	0.143	0.143	2.149	2.979	0.722	13	0.692	1.0126	ENST00000560832	ENSG00000259516	transcribed_processed_pseudogene
ERA827970	ERX1918553	ENST00000559548.2:chr15:+|2|737:7:130|noncoding|ATG	ANP32AP1	chr15	+	35237331	35237454	123	21	0.714	0.143	0.143	2.149	2.979	0.722	13	0.692	1.0126	ENST00000559548	ENSG00000259516	transcribed_processed_pseudogene
ERA827970	ERX1918553	ENST00000566760.1:chr15:+|1|332:1:331|noncoding|ATG	TCEB1P2	chr15	+	41557026	41557433	330	21	0.81	0.048	0.143	0.808	2.846	0.284	5	0.4	0.9048	ENST00000566760	ENSG00000259838	unprocessed_pseudogene
ERA827970	ERX1918553	ENST00000559385.1:chr15:-|15|1380:144:402|noncoding|ATG	RP11-316P21.1	chr15	-	52938117	52938375	258	11	0.727	0.091	0.182	0.586	2.272	0.258	3	0.667	0.9021	ENST00000559385	ENSG00000259612	processed_pseudogene
ERA827970	ERX1918553	ENST00000559385.1:chr15:-|149|1380:1294:1360|noncoding|ATG	RP11-316P21.1	chr15	-	52937159	52937225	66	20	0.95	0	0.05	0	2.372	0	2	0.5	1.0573	ENST00000559385	ENSG00000259612	processed_pseudogene
ERA827970	ERX1918553	ENST00000559840.1:chr15:+|1|322:1:37|noncoding|ATG	CTD-2501E16.1	chr15	+	60558079	60558115	36	11	1	0	0	0	1.768	0	1	1	1.3319	ENST00000559840	ENSG00000259513	transcribed_processed_pseudogene
ERA827970	ERX1918553	ENST00000569046.1:chr15:-|25|646:392:647|noncoding|ATG	RP11-673C5.1	chr15	-	71164769	71165024	255	12	0.75	0.083	0.167	0.562	2.254	0.249	6	0.667	0.9297	ENST00000569046	ENSG00000259781	processed_pseudogene
ERA827970	ERX1918553	ENST00000418824.3:chr15:-|19|636:262:523|noncoding|ATG	RPL9P9	chr15	-	82372309	82372651	261	18	0.611	0.167	0.222	1.565	2.813	0.556	12	0.583	0.791	ENST00000418824	ENSG00000237550	transcribed_processed_pseudogene
ERA827970	ERX1918553	ENST00000466501.1:chr15:-|16|579:238:580|noncoding|ATG	RPL9P9	chr15	-	82372309	82372651	342	19	0.632	0.158	0.211	1.499	2.944	0.509	13	0.615	0.8199	ENST00000466501	ENSG00000237550	transcribed_processed_pseudogene
ERA827970	ERX1918553	ENST00000557228.2:chr15:+|20|838:233:590|noncoding|ATG	NPM1P5	chr15	+	92286072	92286429	357	12	0.833	0.083	0.083	0	2.369	0	2	0.5	0.905	ENST00000557228	ENSG00000258925	processed_pseudogene
ERA827970	ERX1918553	ENST00000469929.1:chr16:-|54|694:632:695|noncoding|ATG	RP11-1348G14.1	chr16	-	28813979	28814042	63	11	1	0	0	0.908	2.272	0.399	3	1	1.4325	ENST00000469929	ENSG00000240634	processed_pseudogene
ERA827970	ERX1918553	ENST00000591758.1:chr16:-|28|566:371:521|noncoding|GTG	RP11-51O6.1	chr16	-	61055444	61055594	150	13	0.692	0	0.308	1.778	2.458	0.723	10	0.6	0.9457	ENST00000591758	ENSG00000224631	transcribed_processed_pseudogene
ERA827970	ERX1918553	ENST00000492222.1:chr16:-|25|470:321:471|noncoding|GTG	RP11-51O6.1	chr16	-	61055444	61055594	150	13	0.692	0	0.308	1.778	2.458	0.723	10	0.6	0.9457	ENST00000492222	ENSG00000224631	transcribed_processed_pseudogene
ERA827970	ERX1918553	ENST00000451056.1:chr17:-|3|408:10:409|noncoding|CTG	AC016292.3	chr17	-	1858038	1858437	399	13	0.692	0	0.308	1.266	2.458	0.515	10	0.7	0.9352	ENST00000451056	ENSG00000108958	processed_pseudogene
ERA827970	ERX1918553	ENST00000575018.1:chr17:+|13|310:182:209|noncoding|CTG	RP11-141J13.4	chr17	+	4572386	4572413	27	11	0.545	0.273	0.182	1.414	2.146	0.659	5	0.6	0.7382	ENST00000575018	ENSG00000262519	processed_pseudogene
ERA827970	ERX1918553	ENST00000605314.1:chr17:-|11|398:162:276|noncoding|ATG	RP11-849F2.10	chr17	-	8296627	8297055	114	22	0.591	0.091	0.318	1.934	2.902	0.666	10	0.4	0.7161	ENST00000605314	ENSG00000271029	processed_pseudogene
ERA827970	ERX1918553	ENST00000475545.1:chr17:+|1|471:1:238|noncoding|ATG	RPS27AP1	chr17	+	10258761	10258998	237	16	0.875	0.062	0.062	0	2.686	0	4	1	1.1692	ENST00000475545	ENSG00000242692	processed_pseudogene
ERA827970	ERX1918553	ENST00000392730.2:chr17:-|4|636:22:637|noncoding|ATG	RPL13P12	chr17	-	17383376	17383991	615	60	0.667	0.1	0.233	2.026	3.886	0.521	21	0.571	0.8501	ENST00000392730	ENSG00000215030	processed_pseudogene
ERA827970	ERX1918553	ENST00000584755.1:chr17:+|81|1459:1000:1315|noncoding|CTG	UBBP4	chr17	+	22204694	22205009	315	11	0.636	0.273	0.091	0.305	2.272	0.134	7	0.714	0.772	ENST00000584755	ENSG00000263563	transcribed_unprocessed_pseudogene
ERA827970	ERX1918553	ENST00000475295.1:chr17:+|1|371:1:199|noncoding|ATG	RPL34P31	chr17	+	27274106	27274304	198	12	1	0	0	0	2.369	0	1	1	1.3319	ENST00000475295	ENSG00000239223	processed_pseudogene
ERA827970	ERX1918553	ENST00000584190.1:chr17:-|10|848:139:493|noncoding|ATG	RP13-104F24.1	chr17	-	64754119	64758316	354	17	0.588	0.176	0.235	1.611	2.752	0.585	9	0.667	0.8036	ENST00000584190	ENSG00000266820	transcribed_unprocessed_pseudogene
ERA827970	ERX1918553	ENST00000489915.1:chr18:-|29|867:376:868|noncoding|TTG	RPL6P27	chr18	-	6462143	6462635	492	78	0.615	0.154	0.231	2.611	3.93	0.664	31	0.484	0.782	ENST00000489915	ENSG00000235552	transcribed_processed_pseudogene
ERA827970	ERX1918553	ENST00000480755.1:chr19:-|31|780:356:542|noncoding|ATG	RPS4XP22	chr19	-	9683532	9683718	186	35	0.657	0.2	0.143	1.376	3.397	0.405	9	0.444	0.7546	ENST00000480755	ENSG00000239830	processed_pseudogene
ERA827970	ERX1918553	ENST00000325000.4:chr19:-|14|645:154:646|noncoding|ATG	CTD-2192J16.15	chr19	-	12643274	12643766	492	26	0.769	0.154	0.077	1.069	3.098	0.345	9	0.556	0.9322	ENST00000325000	ENSG00000178464	processed_pseudogene
ERA827970	ERX1918553	ENST00000596811.1:chr19:+|32|1394:355:418|noncoding|CTG	EEF1A1P7	chr19	+	35383012	35383075	63	15	0.8	0.133	0.067	0.245	2.246	0.109	3	0.667	0.9595	ENST00000596811	ENSG00000268222	processed_pseudogene
ERA827970	ERX1918553	ENST00000447052.1:chr21:+|8|739:75:219|noncoding|CTG	EEF1A1P	chr21	+	23390331	23390475	144	12	0.917	0	0.083	0	2.485	0	1	1	1.2238	ENST00000447052	ENSG00000223822	processed_pseudogene
ERA827970	ERX1918553	ENST00000424559.2:chr22:+|6|801:55:256|noncoding|ATG	AC000089.3	chr22	+	19792347	19792548	201	14	0.643	0.143	0.214	1.334	2.54	0.525	8	0.625	0.8425	ENST00000424559	ENSG00000235776	processed_pseudogene
ERA827970	ERX1918553	ENST00000413293.1:chr22:+|7|1121:76:88|noncoding|ATG	LL22NC03-80A10.6	chr22	+	22303943	22303955	12	12	0.917	0.083	0	0.562	1.386	0.406	2	1	1.3262	ENST00000413293	ENSG00000272779	transcribed_unprocessed_pseudogene
ERA827970	ERX1918553	ENST00000422915.1:chr22:-|7|578:55:181|noncoding|ATG	RP1-40G4P.1	chr22	-	26887306	26887494	126	19	0.684	0.158	0.158	0.993	2.58	0.385	6	0.667	0.8781	ENST00000422915	ENSG00000231369	processed_pseudogene
ERA827970	ERX1918553	ENST00000453156.3:chrX:-|23|844:239:632|noncoding|ATG	U70984.1	chrX	-	14834688	14835081	393	13	0.692	0.077	0.231	0.937	2.352	0.399	6	0.5	0.8221	ENST00000453156	ENSG00000231066	processed_pseudogene
ERA827970	ERX1918553	ENST00000496795.1:chrX:-|13|606:151:607|noncoding|ATG	RP11-298C3.2	chrX	-	25645721	25646177	456	31	0.645	0.129	0.226	1.946	3.389	0.574	15	0.6	0.847	ENST00000496795	ENSG00000228519	processed_pseudogene
ERA827970	ERX1918553	ENST00000425487.2:chrX:-|2|1006:10:253|noncoding|GTG	RP11-75A9.2	chrX	-	46440462	46440705	243	48	0.792	0.104	0.104	1.439	3.64	0.395	7	0.714	1.0409	ENST00000425487	ENSG00000235587	processed_pseudogene
ERA827970	ERX1918553	ENST00000425487.2:chrX:-|41|1006:404:830|noncoding|ATG	RP11-75A9.2	chrX	-	46439885	46440311	426	71	0.901	0.07	0.028	1.01	4.263	0.237	5	0.8	1.179	ENST00000425487	ENSG00000235587	processed_pseudogene
ERA827970	ERX1918553	ENST00000428275.1:chrX:-|82|1082:800:1052|noncoding|ATG	RP11-258C19.3	chrX	-	53142862	53143114	252	61	0.852	0.098	0.049	1.762	3.679	0.479	11	0.636	1.1075	ENST00000428275	ENSG00000231340	processed_pseudogene
ERA827970	ERX1918553	ENST00000456969.2:chrX:-|21|1005:190:349|noncoding|ATG	LDHBP	chrX	-	76335497	76335656	159	24	0.583	0.042	0.375	0.456	2.774	0.165	5	0.8	0.7469	ENST00000456969	ENSG00000213684	processed_pseudogene
ERA827970	ERX1918553	ENST00000443628.2:chrX:-|55|1948:482:557|noncoding|CTG	RP1-170D19.3	chrX	-	114776219	114776294	75	12	0.667	0.083	0.25	1.04	2.023	0.514	6	0.5	0.8186	ENST00000443628	ENSG00000224773	processed_pseudogene
ERA827970	ERX1918553	ENST00000425843.1:chrX:-|110|1833:1072:1624|noncoding|CTG	RP1-222H5.1	chrX	-	121203391	121203943	552	29	0.621	0.138	0.241	1.942	3.224	0.602	21	0.667	0.8508	ENST00000425843	ENSG00000234176	processed_pseudogene
ERA827970	ERX1918553	ENST00000457831.1:chrX:-|54|1822:947:1019|noncoding|GTG	RP13-507I23.2	chrX	-	150231878	150231950	72	12	0.583	0.25	0.167	1.864	2.485	0.75	9	0.667	0.8387	ENST00000457831	ENSG00000234825	processed_pseudogene
ERA827970	ERX1918554	ENST00000457540.1:chr1:+|9|1044:298:343|noncoding|ATG	RP5-857K21.8	chr1	+	629936	629981	45	45	0.822	0.089	0.089	0.653	2.708	0.241	4	0.25	1.168	ENST00000457540	ENSG00000225630	unprocessed_pseudogene
ERA827970	ERX1918554	ENST00000414273.1:chr1:+|1|1543:1:19|noncoding|ATG	RP5-857K21.6	chr1	+	631073	631091	18	320	0.853	0.056	0.091	0.248	1.792	0.138	4	0.5	1.1225	ENST00000414273	ENSG00000237973	unprocessed_pseudogene
ERA827970	ERX1918554	ENST00000414273.1:chr1:+|4|1543:72:150|noncoding|ATG	RP5-857K21.6	chr1	+	631144	631222	78	51	0.569	0.176	0.255	1.528	3.252	0.47	8	0.375	0.7302	ENST00000414273	ENSG00000237973	unprocessed_pseudogene
ERA827970	ERX1918554	ENST00000414273.1:chr1:+|63|1543:1348:1543|noncoding|ATG	RP5-857K21.6	chr1	+	632420	632615	195	11	0.727	0.182	0.091	0.86	2.272	0.379	8	0.625	0.8914	ENST00000414273	ENSG00000237973	unprocessed_pseudogene
ERA827970	ERX1918554	ENST00000325349.6:chr12:+|1|1414:1:145|noncoding|ATG	RP11-1018J11.2	chr12	+	16990669	16990813	144	26	0.885	0.115	0	0	3.151	0	2	0.5	1.1645	ENST00000325349	ENSG00000213235	processed_pseudogene
ERA827970	ERX1918554	ENST00000425487.2:chrX:-|2|1006:10:253|noncoding|GTG	RP11-75A9.2	chrX	-	46440462	46440705	243	16	0.75	0.062	0.188	0.562	2.513	0.224	5	0.8	0.8557	ENST00000425487	ENSG00000235587	processed_pseudogene
ERA827970	ERX1918554	ENST00000441633.2:chrX:+|3|699:92:176|noncoding|CTG	RP11-10B2.1	chrX	+	126471795	126471879	84	82	0.768	0.012	0.22	0.861	3.328	0.259	4	0.25	1.0818	ENST00000441633	ENSG00000230916	processed_pseudogene
GSE100007	SRX2916238_SRX2916239	ENST00000414273.1:chr1:+|37|1543:894:900|noncoding|ACG	RP5-857K21.6	chr1	+	631966	631972	6	132	0.545	0.311	0.144	0.474	0.693	0.684	2	1	0.8529	ENST00000414273	ENSG00000237973	unprocessed_pseudogene
GSE100007	SRX2916238_SRX2916239	ENST00000514057.1:chr1:+|23|681:614:626|noncoding|CTG	RP5-857K21.10	chr1	+	634308	634320	12	28	0.571	0.143	0.286	0.974	1.386	0.703	3	1	0.8721	ENST00000514057	ENSG00000248527	unprocessed_pseudogene
GSE100007	SRX2916238_SRX2916239	ENST00000637775.1:chr1:-|71|1455:707:1163|noncoding|ATG	TP73-AS1	chr1	-	3740329	3745695	456	11	0.727	0.273	0	1.673	2.272	0.736	7	0.714	0.738	ENST00000637775	ENSG00000227372	transcribed_unitary_pseudogene
GSE100007	SRX2916238_SRX2916239	ENST00000639456.1:chr1:-|17|2575:180:303|noncoding|CTG	CROCCP2	chr1	-	16635109	16642830	123	19	1	0	0	1.211	2.507	0.483	4	1	0.7457	ENST00000639456	ENSG00000215908	transcribed_unprocessed_pseudogene
GSE100007	SRX2916238_SRX2916239	ENST00000419297.2:chr1:+|19|478:312:339|noncoding|CTG	RP3-469D22.1	chr1	+	25399031	25399058	27	60	0.517	0.233	0.25	1.943	2.195	0.886	9	0.556	0.7345	ENST00000419297	ENSG00000238084	processed_pseudogene
GSE100007	SRX2916238_SRX2916239	ENST00000436160.1:chr1:-|65|681:647:665|noncoding|ATG	RP5-1053E7.1	chr1	-	28095758	28095776	18	18	0.556	0.278	0.167	1.509	1.792	0.842	5	0.6	0.731	ENST00000436160	ENSG00000228589	processed_pseudogene
GSE100007	SRX2916238_SRX2916239	ENST00000442006.2:chr1:+|160|1960:1673:1715|noncoding|CTG	RP11-334L9.1	chr1	+	38710602	38710644	42	11	1	0	0	0.908	1.894	0.479	3	1	0.7424	ENST00000442006	ENSG00000215895	processed_pseudogene
GSE100007	SRX2916238_SRX2916239	ENST00000594193.1:chr1:-|19|385:264:276|noncoding|ATG	RP11-269F19.4	chr1	-	44780440	44780452	12	183	0.464	0.437	0.098	1.074	1.386	0.774	3	0.667	0.7049	ENST00000594193	ENSG00000234093	processed_pseudogene
GSE100007	SRX2916238_SRX2916239	ENST00000440986.1:chr1:-|35|684:365:386|noncoding|ACG	CFLP2	chr1	-	51158086	51158107	21	50	0.76	0.14	0.1	1.414	1.945	0.727	5	0.8	0.7897	ENST00000440986	ENSG00000213478	processed_pseudogene
GSE100007	SRX2916238_SRX2916239	ENST00000401024.2:chr1:-|22|814:201:207|noncoding|ATG	RP5-837M10.1	chr1	-	100332411	100332417	6	13	0.538	0.462	0	0.617	0.69	0.894	2	0.5	0.7082	ENST00000401024	ENSG00000215871	processed_pseudogene
GSE100007	SRX2916238_SRX2916239	ENST00000425123.1:chr1:+|91|1122:849:855|noncoding|GTG	RP5-1108M17.2	chr1	+	103570400	103570406	6	602	0.571	0.384	0.045	0.679	0.693	0.98	2	0.5	0.7842	ENST00000425123	ENSG00000236085	processed_pseudogene
GSE100007	SRX2916238_SRX2916239	ENST00000427731.2:chr1:+|27|655:264:276|noncoding|GTG	RP11-20O24.2	chr1	+	109047090	109047102	12	23	0.87	0	0.13	1.047	1.383	0.757	3	0.667	0.7445	ENST00000427731	ENSG00000228054	processed_pseudogene
GSE100007	SRX2916238_SRX2916239	ENST00000455804.1:chr1:+|58|1523:524:557|noncoding|ACG	RP11-343L14.2	chr1	+	114536517	114536550	33	169	0.888	0.107	0.006	1.102	2.397	0.46	4	1	0.7117	ENST00000455804	ENSG00000236480	processed_pseudogene
GSE100007	SRX2916238_SRX2916239	ENST00000622787.4:chr1:+|51|4235:725:737|noncoding|CTG	EMBP1	chr1	+	121562327	121562339	12	15	1	0	0	0.637	1.379	0.461	2	1	0.7274	ENST00000622787	ENSG00000231752	transcribed_unprocessed_pseudogene
GSE100007	SRX2916238_SRX2916239	ENST00000458200.2:chr1:+|34|901:492:504|noncoding|CTG	EMBP1	chr1	+	121562327	121562339	12	15	1	0	0	0.637	1.379	0.461	2	1	0.7274	ENST00000458200	ENSG00000231752	transcribed_unprocessed_pseudogene
GSE100007	SRX2916238_SRX2916239	ENST00000417868.1:chr1:-|45|1309:353:362|noncoding|ATG	RP11-216N14.7	chr1	-	153853053	153853062	9	19	0.789	0	0.211	0.692	1.096	0.631	2	1	0.841	ENST00000417868	ENSG00000223599	processed_pseudogene
GSE100007	SRX2916238_SRX2916239	ENST00000379752.5:chr1:-|109|1531:1199:1205|noncoding|GTG	RP11-110J1.2	chr1	-	157059558	157059564	6	14	0.643	0.143	0.214	0.41	0.693	0.592	2	1	0.7892	ENST00000379752	ENSG00000237842	processed_pseudogene
GSE100007	SRX2916238_SRX2916239	ENST00000392009.3:chr1:-|3|893:17:56|noncoding|TTG	RP4-635A23.2	chr1	-	185227645	185227684	39	21	1	0	0	1.263	2.516	0.502	4	1	0.7616	ENST00000392009	ENSG00000213051	processed_pseudogene
GSE100007	SRX2916238_SRX2916239	ENST00000404582.2:chr1:+|9|967:89:95|noncoding|GTG	RP11-568G11.3	chr1	+	220253657	220253663	6	48	0.333	0.667	0	0.662	0.693	0.954	2	0.5	0.731	ENST00000404582	ENSG00000218283	processed_pseudogene
GSE100007	SRX2916238_SRX2916239	ENST00000634905.1:chr1:-|127|2966:1503:1581|noncoding|GTG	RP11-504P24.2	chr1	-	223962112	223962190	78	16	1	0	0	1.303	2.513	0.519	4	1	0.7757	ENST00000634905	ENSG00000272645	transcribed_unprocessed_pseudogene
GSE100007	SRX2916238_SRX2916239	ENST00000411586.1:chr1:+|7|781:92:98|noncoding|ATG	RP11-118H4.1	chr1	+	226438654	226438660	6	46	0.304	0.239	0.457	0.693	0.693	1	2	0.5	0.7655	ENST00000411586	ENSG00000229965	processed_pseudogene
GSE100007	SRX2916238_SRX2916239	ENST00000460287.2:chr1:-|27|302:274:283|noncoding|GTG	RP11-118H4.2	chr1	-	226493207	226493216	9	20	0.95	0	0.05	0.802	1.096	0.732	3	1	0.9465	ENST00000460287	ENSG00000177770	processed_pseudogene
GSE100007	SRX2916238_SRX2916239	ENST00000436555.1:chr1:-|4|524:154:172|noncoding|ACG	HIST3H2BA	chr1	-	228464455	228464473	18	16	0.688	0.188	0.125	1.024	1.775	0.577	3	1	0.7827	ENST00000436555	ENSG00000181201	unitary_pseudogene
GSE100007	SRX2916238_SRX2916239	ENST00000437325.2:chr1:+|33|985:365:371|noncoding|TTG	RP5-1043F6.1	chr1	+	235738368	235738374	6	114	0.307	0.325	0.368	0.693	0.693	1	2	0.5	0.7659	ENST00000437325	ENSG00000235674	processed_pseudogene
GSE100007	SRX2916238_SRX2916239	ENST00000606173.1:chr1:-|17|430:192:333|noncoding|CTG	RP11-488L18.4	chr1	-	247200107	247202070	141	19	0.842	0.105	0.053	1.813	2.653	0.683	8	0.75	0.7321	ENST00000606173	ENSG00000227671	transcribed_unprocessed_pseudogene
GSE100007	SRX2916238_SRX2916239	ENST00000338274.4:chr2:-|60|732:604:619|noncoding|CTG	AC064847.3	chr2	-	25810038	25810053	15	90	0.3	0.3	0.4	1.363	1.609	0.847	5	0.6	0.7013	ENST00000338274	ENSG00000187536	processed_pseudogene
GSE100007	SRX2916238_SRX2916239	ENST00000467568.2:chr2:+|62|881:792:798|noncoding|GTG	AC007318.5	chr2	+	65205898	65205904	6	68	0.588	0.279	0.132	0.391	0.693	0.564	2	1	0.7586	ENST00000467568	ENSG00000172974	processed_pseudogene
GSE100007	SRX2916238_SRX2916239	ENST00000443590.1:chr2:-|124|1346:1072:1084|noncoding|TTG	AC096663.1	chr2	-	106697593	106697605	12	13	0.846	0	0.154	1.352	1.378	0.981	4	0.75	0.9808	ENST00000443590	ENSG00000214199	processed_pseudogene
GSE100007	SRX2916238_SRX2916239	ENST00000458090.1:chr2:-|5|486:27:33|noncoding|CTG	AC009963.6	chr2	-	107921216	107921222	6	15	0.333	0	0.667	0.637	0.691	0.921	2	0.5	0.7036	ENST00000458090	ENSG00000235325	processed_pseudogene
GSE100007	SRX2916238_SRX2916239	ENST00000392399.3:chr2:-|6|473:74:80|noncoding|ATG	AC112255.1	chr2	-	136329834	136329840	6	22	1	0	0	0.655	0.693	0.946	2	1	1.1313	ENST00000392399	ENSG00000230037	processed_pseudogene
GSE100007	SRX2916238_SRX2916239	ENST00000441043.2:chr2:-|24|315:204:210|noncoding|GTG	AC073271.1	chr2	-	149068701	149068707	6	14	0.643	0.286	0.071	0.41	0.693	0.592	2	1	0.7892	ENST00000441043	ENSG00000228236	processed_pseudogene
GSE100007	SRX2916238_SRX2916239	ENST00000392798.3:chr2:+|1|346:11:17|noncoding|CTG	AC010093.1	chr2	+	159003984	159003990	6	20	0.45	0.1	0.45	0.688	0.693	0.993	2	0.5	0.779	ENST00000392798	ENSG00000213189	processed_pseudogene
GSE100007	SRX2916238_SRX2916239	ENST00000420635.1:chr2:-|32|840:393:399|noncoding|ATG	AC009506.2	chr2	-	159462858	159462864	6	15	0.467	0.067	0.467	0.691	0.691	1	2	0.5	0.7871	ENST00000420635	ENSG00000225369	processed_pseudogene
GSE100007	SRX2916238_SRX2916239	ENST00000613695.1:chr2:+|4|314:44:59|noncoding|GTG	RP11-452N17.1	chr2	+	164573783	164573798	15	72	0.514	0.278	0.208	1.446	1.609	0.899	5	0.6	0.7729	ENST00000613695	ENSG00000277998	unprocessed_pseudogene
GSE100007	SRX2916238_SRX2916239	ENST00000461070.1:chr2:+|3|984:11:20|noncoding|ACG	AC007405.5	chr2	+	170751814	170751823	9	84	0.857	0.119	0.024	0.808	1.099	0.736	3	1	0.9375	ENST00000461070	ENSG00000128692	processed_pseudogene
GSE100007	SRX2916238_SRX2916239	ENST00000399515.2:chr2:+|63|881:704:710|noncoding|ATG	AC019178.1	chr2	+	189924038	189924044	6	16	0.938	0	0.062	0.662	0.693	0.954	2	1	1.1298	ENST00000399515	ENSG00000204253	processed_pseudogene
GSE100007	SRX2916238_SRX2916239	ENST00000430003.1:chr2:-|40|1440:495:510|noncoding|GTG	AC125238.2	chr2	-	203635507	203635522	15	33	0.606	0	0.394	1.18	1.607	0.735	4	0.75	0.7441	ENST00000430003	ENSG00000233459	processed_pseudogene
GSE100007	SRX2916238_SRX2916239	ENST00000432228.1:chr2:+|58|2029:616:637|noncoding|CTG	AC009302.3	chr2	+	221962351	221962372	21	28	0.893	0.107	0	0.959	1.946	0.493	3	1	0.7399	ENST00000432228	ENSG00000226666	processed_pseudogene
GSE100007	SRX2916238_SRX2916239	ENST00000432228.1:chr2:+|113|2029:1153:1162|noncoding|GTG	AC009302.3	chr2	+	221962888	221962897	9	25	0.84	0.16	0	0.551	1.097	0.502	2	1	0.7404	ENST00000432228	ENSG00000226666	processed_pseudogene
GSE100007	SRX2916238_SRX2916239	ENST00000472730.1:chr3:-|20|652:217:223|noncoding|CTG	RPL10AP6	chr3	-	61742884	61742890	6	73	0.507	0.411	0.082	0.666	0.693	0.961	2	0.5	0.7599	ENST00000472730	ENSG00000226360	processed_pseudogene
GSE100007	SRX2916238_SRX2916239	ENST00000468766.1:chr3:+|126|2205:1422:1431|noncoding|ATG	RP11-781E19.1	chr3	+	74102769	74102778	9	17	0.471	0.235	0.294	0.956	1.095	0.873	3	0.667	0.7883	ENST00000468766	ENSG00000223738	processed_pseudogene
GSE100007	SRX2916238_SRX2916239	ENST00000472163.1:chr3:+|8|1006:72:87|noncoding|ACG	RP11-642N14.1	chr3	+	75214701	75214716	15	34	0.559	0.206	0.235	1.586	1.608	0.987	5	0.4	0.7247	ENST00000472163	ENSG00000213300	processed_pseudogene
GSE100007	SRX2916238_SRX2916239	ENST00000472163.1:chr3:+|25|1006:198:222|noncoding|GTG	RP11-642N14.1	chr3	+	75214827	75214851	24	165	0.63	0.212	0.158	1.712	2.079	0.823	7	0.571	0.7065	ENST00000472163	ENSG00000213300	processed_pseudogene
GSE100007	SRX2916238_SRX2916239	ENST00000476047.1:chr3:+|53|1411:515:521|noncoding|ATG	RP11-550F7.1	chr3	+	76434531	76434537	6	26	0.538	0.462	0	0.666	0.693	0.961	2	0.5	0.764	ENST00000476047	ENSG00000240809	processed_pseudogene
GSE100007	SRX2916238_SRX2916239	ENST00000496669.1:chr3:-|144|1547:1516:1534|noncoding|CTG	RP11-81P15.2	chr3	-	87051205	87051223	18	22	0.727	0.045	0.227	1.19	1.783	0.667	4	0.75	0.7035	ENST00000496669	ENSG00000241293	processed_pseudogene
GSE100007	SRX2916238_SRX2916239	ENST00000478252.1:chr3:-|9|1264:70:100|noncoding|ATG	RP13-503K1.1	chr3	-	94077076	94077106	30	83	0.554	0.181	0.265	1.688	2.301	0.734	7	0.714	0.7135	ENST00000478252	ENSG00000242457	processed_pseudogene
GSE100007	SRX2916238_SRX2916239	ENST00000477975.2:chr3:-|9|159:136:160|noncoding|GTG	RP11-572C15.3	chr3	-	112696907	112696931	24	19	0.947	0.053	0	1.247	2.059	0.606	4	1	0.8411	ENST00000477975	ENSG00000242308	unprocessed_pseudogene
GSE100007	SRX2916238_SRX2916239	ENST00000473537.1:chr3:-|29|826:615:624|noncoding|TTG	BZW1L1	chr3	-	116646104	116646113	9	20	0.6	0.4	0	0.938	1.096	0.855	3	0.667	0.7904	ENST00000473537	ENSG00000198406	processed_pseudogene
GSE100007	SRX2916238_SRX2916239	ENST00000481134.1:chr3:+|108|2048:1331:1346|noncoding|CTG	RP11-383G6.4	chr3	+	142451431	142451446	15	64	0.516	0.359	0.125	1.298	1.609	0.807	4	0.75	0.7922	ENST00000481134	ENSG00000242479	processed_pseudogene
GSE100007	SRX2916238_SRX2916239	ENST00000482834.1:chr3:-|35|794:372:795|noncoding|CTG	RP11-111F10.3	chr3	-	156044154	156044577	423	14	0.857	0.143	0	1.574	2.441	0.645	5	0.8	0.7343	ENST00000482834	ENSG00000242017	processed_pseudogene
GSE100007	SRX2916238_SRX2916239	ENST00000471152.1:chr3:-|2|471:29:68|noncoding|CTG	RP11-3P17.3	chr3	-	161429530	161429569	39	62	0.79	0.081	0.129	1.754	2.561	0.685	7	0.714	0.7039	ENST00000471152	ENSG00000234851	processed_pseudogene
GSE100007	SRX2916238_SRX2916239	ENST00000468380.1:chr3:+|5|1241:60:120|noncoding|CTG	RP11-393B14.1	chr3	+	183447709	183447769	60	13	1	0	0	1.012	2.245	0.451	4	1	0.7191	ENST00000468380	ENSG00000240024	transcribed_unprocessed_pseudogene
GSE100007	SRX2916238_SRX2916239	ENST00000419025.1:chr3:-|44|1388:390:438|noncoding|ATG	RP11-315J22.1	chr3	-	184027319	184027367	48	67	0.761	0.09	0.149	1.837	2.768	0.664	8	0.75	0.7055	ENST00000419025	ENSG00000223529	processed_pseudogene
GSE100007	SRX2916238_SRX2916239	ENST00000422486.1:chr3:-|70|1284:747:762|noncoding|CTG	RP11-110C15.4	chr3	-	185418017	185418032	15	272	0.551	0.408	0.04	1.122	1.609	0.697	4	0.75	0.7052	ENST00000422486	ENSG00000229638	processed_pseudogene
GSE100007	SRX2916238_SRX2916239	ENST00000626135.2:chr3:+|38|819:405:411|noncoding|CTG	RP11-573D15.7	chr3	+	186761635	186761641	6	21	0.476	0.333	0.19	0.665	0.692	0.96	2	0.5	0.755	ENST00000626135	ENSG00000226652	transcribed_processed_pseudogene
GSE100007	SRX2916238_SRX2916239	ENST00000627340.1:chr3:+|43|914:500:506|noncoding|CTG	RP11-573D15.7	chr3	+	186761635	186761641	6	21	0.476	0.333	0.19	0.665	0.692	0.96	2	0.5	0.755	ENST00000627340	ENSG00000226652	transcribed_processed_pseudogene
GSE100007	SRX2916238_SRX2916239	ENST00000432890.1:chr3:+|50|672:533:539|noncoding|CTG	RP11-573D15.7	chr3	+	186761635	186761641	6	21	0.476	0.333	0.19	0.665	0.692	0.96	2	0.5	0.755	ENST00000432890	ENSG00000226652	transcribed_processed_pseudogene
GSE100007	SRX2916238_SRX2916239	ENST00000455183.1:chr3:+|15|2001:161:179|noncoding|CTG	SDHAP2	chr3	+	195662574	195662592	18	11	0.545	0.455	0	1.241	1.768	0.702	4	0.75	0.7086	ENST00000455183	ENSG00000215837	transcribed_unprocessed_pseudogene
GSE100007	SRX2916238_SRX2916239	ENST00000458717.1:chr3:+|55|1058:533:545|noncoding|TTG	TUBB8P8	chr3	+	198120252	198120264	12	47	0.532	0.064	0.404	1.07	1.386	0.772	3	0.667	0.7122	ENST00000458717	ENSG00000213113	unprocessed_pseudogene
GSE100007	SRX2916238_SRX2916239	ENST00000487122.1:chr4:-|6|248:74:104|noncoding|GTG	AC006427.1	chr4	-	16256452	16256482	30	134	0.724	0.157	0.119	1.583	2.302	0.688	7	0.857	0.7888	ENST00000487122	ENSG00000242358	processed_pseudogene
GSE100007	SRX2916238_SRX2916239	ENST00000506459.1:chr4:-|74|799:744:759|noncoding|ATG	RP11-141P6.1	chr4	-	33010988	33011003	15	49	0.918	0.082	0	1.076	1.609	0.669	4	1	0.8898	ENST00000506459	ENSG00000250076	processed_pseudogene
GSE100007	SRX2916238_SRX2916239	ENST00000511164.1:chr4:-|10|579:77:140|noncoding|ATG	RP11-284E20.1	chr4	-	46724269	46724332	63	73	0.726	0.082	0.192	1.909	3.034	0.629	10	0.8	0.7036	ENST00000511164	ENSG00000249936	processed_pseudogene
GSE100007	SRX2916238_SRX2916239	ENST00000511164.1:chr4:-|24|579:227:239|noncoding|ATG	RP11-284E20.1	chr4	-	46724170	46724182	12	11	0.818	0.182	0	0.935	1.373	0.681	3	1	0.8865	ENST00000511164	ENSG00000249936	processed_pseudogene
GSE100007	SRX2916238_SRX2916239	ENST00000505987.1:chr4:+|23|2173:272:281|noncoding|TTG	HSP90AB3P	chr4	+	87892113	87892122	9	198	0.52	0.197	0.283	0.687	1.099	0.625	2	1	0.8004	ENST00000505987	ENSG00000183199	processed_pseudogene
GSE100007	SRX2916238_SRX2916239	ENST00000475555.1:chr4:-|48|843:584:608|noncoding|CTG	RP11-364L4.1	chr4	-	143349510	143349534	24	62	0.71	0.161	0.129	1.682	2.078	0.809	6	0.833	0.8724	ENST00000475555	ENSG00000228981	processed_pseudogene
GSE100007	SRX2916238_SRX2916239	ENST00000434169.2:chr4:-|20|307:213:222|noncoding|CTG	RP11-503L19.2	chr4	-	148703611	148703620	9	21	0.381	0.524	0.095	0.983	1.099	0.895	3	0.667	0.7947	ENST00000434169	ENSG00000225176	processed_pseudogene
GSE100007	SRX2916238_SRX2916239	ENST00000506915.1:chr4:+|87|2228:1133:1145|noncoding|GTG	RP11-45F23.1	chr4	+	189474096	189474108	12	67	0.776	0.194	0.03	1.016	1.386	0.733	3	0.667	0.7121	ENST00000506915	ENSG00000205100	transcribed_processed_pseudogene
GSE100007	SRX2916238_SRX2916239	ENST00000378770.1:chr4:+|47|1255:531:543|noncoding|GTG	RP11-45F23.1	chr4	+	189474096	189474108	12	67	0.776	0.194	0.03	1.016	1.386	0.733	3	0.667	0.7121	ENST00000378770	ENSG00000205100	transcribed_processed_pseudogene
GSE100007	SRX2916238_SRX2916239	ENST00000507234.1:chr5:-|53|1593:601:622|noncoding|CTG	CTD-2165H16.2	chr5	-	14640397	14640418	21	61	0.541	0.049	0.41	1.505	1.945	0.774	6	0.667	0.7151	ENST00000507234	ENSG00000250526	processed_pseudogene
GSE100007	SRX2916238_SRX2916239	ENST00000503537.1:chr5:-|4|1389:74:86|noncoding|CTG	CTD-2165H16.1	chr5	-	14653244	14653256	12	92	0.87	0.033	0.098	1.05	1.386	0.757	3	1	0.9567	ENST00000503537	ENSG00000250182	processed_pseudogene
GSE100007	SRX2916238_SRX2916239	ENST00000511359.1:chr5:-|123|1579:1463:1520|noncoding|GTG	CTD-2272G21.2	chr5	-	23303624	23303681	57	11	0.909	0.091	0	1.067	2.146	0.497	3	1	0.7453	ENST00000511359	ENSG00000250332	processed_pseudogene
GSE100007	SRX2916238_SRX2916239	ENST00000514048.5:chr5:-|5|5001:72:81|noncoding|GTG	RP11-1023L17.1	chr5	-	34182830	34182839	9	23	0.826	0.13	0.043	0.842	1.097	0.768	3	0.667	0.7479	ENST00000514048	ENSG00000215158	transcribed_unprocessed_pseudogene
GSE100007	SRX2916238_SRX2916239	ENST00000507274.1:chr5:-|5|458:78:87|noncoding|GTG	RP11-1023L17.1	chr5	-	34182830	34182839	9	23	0.826	0.13	0.043	0.842	1.097	0.768	3	0.667	0.7479	ENST00000507274	ENSG00000215158	transcribed_unprocessed_pseudogene
GSE100007	SRX2916238_SRX2916239	ENST00000508395.5:chr5:-|42|553:541:550|noncoding|GTG	RP11-1023L17.1	chr5	-	34182830	34182839	9	23	0.826	0.13	0.043	0.842	1.097	0.768	3	0.667	0.7479	ENST00000508395	ENSG00000215158	transcribed_unprocessed_pseudogene
GSE100007	SRX2916238_SRX2916239	ENST00000515565.1:chr5:-|89|1225:958:970|noncoding|ATG	RP11-175M2.2	chr5	-	55839056	55839068	12	20	0.4	0.05	0.55	1.258	1.386	0.907	4	0.5	0.7008	ENST00000515565	ENSG00000248854	processed_pseudogene
GSE100007	SRX2916238_SRX2916239	ENST00000474162.1:chr5:-|81|1204:963:972|noncoding|GTG	RP11-631M6.1	chr5	-	61390900	61390909	9	12	0.417	0.083	0.5	0.918	1.099	0.836	3	0.667	0.7503	ENST00000474162	ENSG00000213891	processed_pseudogene
GSE100007	SRX2916238_SRX2916239	ENST00000508065.7:chr5:+|35|1432:472:484|noncoding|CTG	GTF2H2B	chr5	+	70427620	70427632	12	16	0.812	0.188	0	0.947	1.386	0.683	3	1	0.8874	ENST00000508065	ENSG00000226259	transcribed_unprocessed_pseudogene
GSE100007	SRX2916238_SRX2916239	ENST00000507549.7:chr5:+|60|1055:685:697|noncoding|CTG	GTF2H2B	chr5	+	70427620	70427632	12	16	0.812	0.188	0	0.947	1.386	0.683	3	1	0.8874	ENST00000507549	ENSG00000226259	transcribed_unprocessed_pseudogene
GSE100007	SRX2916238_SRX2916239	ENST00000513202.5:chr5:+|41|1954:505:517|noncoding|CTG	GTF2H2B	chr5	+	70427620	70427632	12	16	0.812	0.188	0	0.947	1.386	0.683	3	1	0.8874	ENST00000513202	ENSG00000226259	transcribed_unprocessed_pseudogene
GSE100007	SRX2916238_SRX2916239	ENST00000474167.1:chr5:-|48|787:410:428|noncoding|CTG	CTC-451P13.1	chr5	-	79284491	79284509	18	131	0.473	0.359	0.168	1.397	1.792	0.78	6	0.667	0.7111	ENST00000474167	ENSG00000213757	processed_pseudogene
GSE100007	SRX2916238_SRX2916239	ENST00000469685.3:chr5:+|39|877:460:487|noncoding|CTG	CTD-2331D11.1	chr5	+	85464892	85464919	27	28	0.964	0.036	0	1.341	2.192	0.612	6	0.833	0.742	ENST00000469685	ENSG00000243859	processed_pseudogene
GSE100007	SRX2916238_SRX2916239	ENST00000486625.1:chr5:-|25|651:503:518|noncoding|CTG	CTD-2161E19.1	chr5	-	86884364	86884379	15	49	0.694	0.02	0.286	1.369	1.609	0.851	5	0.6	0.7568	ENST00000486625	ENSG00000242477	processed_pseudogene
GSE100007	SRX2916238_SRX2916239	ENST00000511478.1:chr5:-|11|1143:159:165|noncoding|TTG	CTC-298B17.1	chr5	-	109052293	109052299	6	127	0.425	0.315	0.26	0.655	0.693	0.945	2	0.5	0.7357	ENST00000511478	ENSG00000176857	processed_pseudogene
GSE100007	SRX2916238_SRX2916239	ENST00000464124.2:chr5:-|2|406:7:34|noncoding|CTG	RP11-436H11.1	chr5	-	124809200	124809227	27	37	0.865	0.054	0.081	1.365	2.194	0.622	4	1	0.8436	ENST00000464124	ENSG00000242814	processed_pseudogene
GSE100007	SRX2916238_SRX2916239	ENST00000464124.2:chr5:-|20|406:228:294|noncoding|ATG	RP11-436H11.1	chr5	-	124808940	124809006	66	149	0.799	0.114	0.087	2.065	3.089	0.668	12	0.917	0.8203	ENST00000464124	ENSG00000242814	processed_pseudogene
GSE100007	SRX2916238_SRX2916239	ENST00000515599.1:chr5:-|83|1220:897:906|noncoding|CTG	CTC-362D12.1	chr5	-	146706695	146706704	9	35	0.8	0.2	0	0.66	1.098	0.601	2	1	0.8175	ENST00000515599	ENSG00000248568	processed_pseudogene
GSE100007	SRX2916238_SRX2916239	ENST00000468161.1:chr5:+|26|747:365:371|noncoding|TTG	CTB-13H5.1	chr5	+	150094665	150094671	6	86	0.291	0.163	0.547	0.692	0.693	0.998	2	0.5	0.7621	ENST00000468161	ENSG00000214485	processed_pseudogene
GSE100007	SRX2916238_SRX2916239	ENST00000468161.1:chr5:+|39|747:515:524|noncoding|ACG	CTB-13H5.1	chr5	+	150094815	150094824	9	50	0.74	0.26	0	0.777	1.098	0.708	3	1	0.8987	ENST00000468161	ENSG00000214485	processed_pseudogene
GSE100007	SRX2916238_SRX2916239	ENST00000518654.1:chr5:-|24|553:223:235|noncoding|ATG	CTC-209H22.2	chr5	-	173085976	173085988	12	15	0.733	0.133	0.133	1.31	1.379	0.949	4	0.5	0.7799	ENST00000518654	ENSG00000253439	processed_pseudogene
GSE100007	SRX2916238_SRX2916239	ENST00000505273.1:chr5:+|4|288:44:62|noncoding|ACG	RP11-267A15.2	chr5	+	174561818	174561836	18	59	0.864	0.136	0	1.151	1.791	0.643	4	0.75	0.7017	ENST00000505273	ENSG00000249031	processed_pseudogene
GSE100007	SRX2916238_SRX2916239	ENST00000477964.1:chr5:+|20|591:257:290|noncoding|ATG	RP11-889L3.1	chr5	+	178055859	178055892	33	153	0.627	0.092	0.281	1.695	2.398	0.707	7	0.714	0.7006	ENST00000477964	ENSG00000218227	transcribed_processed_pseudogene
GSE100007	SRX2916238_SRX2916239	ENST00000404600.2:chr6:-|31|1592:285:750|noncoding|ATG	RP11-157J24.1	chr6	-	1514540	1515005	465	11	1	0	0	0.995	2.272	0.438	3	1	0.7083	ENST00000404600	ENSG00000218027	processed_pseudogene
GSE100007	SRX2916238_SRX2916239	ENST00000405676.2:chr6:+|99|1401:1275:1299|noncoding|CTG	RP3-425P12.4	chr6	+	25141276	25141300	24	15	0.867	0	0.133	1.085	2.061	0.527	3	1	0.7648	ENST00000405676	ENSG00000219682	processed_pseudogene
GSE100007	SRX2916238_SRX2916239	ENST00000469281.5:chr6:+|69|1241:812:818|noncoding|TTG	HLA-J	chr6	+	30009359	30009365	6	19	0.368	0.474	0.158	0.692	0.692	1	2	0.5	0.774	ENST00000469281	ENSG00000204622	transcribed_unprocessed_pseudogene
GSE100007	SRX2916238_SRX2916239	ENST00000495278.5:chr6:+|44|958:529:535|noncoding|TTG	HLA-J	chr6	+	30009359	30009365	6	19	0.368	0.474	0.158	0.692	0.692	1	2	0.5	0.774	ENST00000495278	ENSG00000204622	transcribed_unprocessed_pseudogene
GSE100007	SRX2916238_SRX2916239	ENST00000494367.1:chr6:+|98|1087:1075:1081|noncoding|TTG	HLA-J	chr6	+	30009359	30009365	6	19	0.368	0.474	0.158	0.692	0.692	1	2	0.5	0.774	ENST00000494367	ENSG00000204622	transcribed_unprocessed_pseudogene
GSE100007	SRX2916238_SRX2916239	ENST00000482052.5:chr6:+|53|1765:755:770|noncoding|ATG	HLA-L	chr6	+	30261245	30261260	15	21	0.429	0.286	0.286	1.231	1.605	0.767	4	0.75	0.7473	ENST00000482052	ENSG00000243753	transcribed_unprocessed_pseudogene
GSE100007	SRX2916238_SRX2916239	ENST00000463348.5:chr6:+|42|4587:513:528|noncoding|ATG	HLA-L	chr6	+	30261245	30261260	15	21	0.429	0.286	0.286	1.231	1.605	0.767	4	0.75	0.7473	ENST00000463348	ENSG00000243753	transcribed_unprocessed_pseudogene
GSE100007	SRX2916238_SRX2916239	ENST00000420110.1:chr6:+|45|1011:661:676|noncoding|ATG	HLA-L	chr6	+	30261245	30261260	15	21	0.429	0.286	0.286	1.231	1.605	0.767	4	0.75	0.7473	ENST00000420110	ENSG00000243753	transcribed_unprocessed_pseudogene
GSE100007	SRX2916238_SRX2916239	ENST00000413027.1:chr6:+|37|1203:459:567|noncoding|CTG	RPL3P2	chr6	+	31280774	31280882	108	16	0.938	0.062	0	1.072	2.426	0.442	3	1	0.7034	ENST00000413027	ENSG00000227939	processed_pseudogene
GSE100007	SRX2916238_SRX2916239	ENST00000398578.2:chr6:+|56|2436:576:624|noncoding|ACG	RP11-74E24.2	chr6	+	65303096	65303144	48	12	0.917	0	0.083	1.04	2.023	0.514	3	1	0.7606	ENST00000398578	ENSG00000214558	processed_pseudogene
GSE100007	SRX2916238_SRX2916239	ENST00000458298.1:chr6:-|30|514:415:427|noncoding|GTG	RP11-30P6.3	chr6	-	85427540	85427552	12	81	0.556	0.099	0.346	1.058	1.386	0.763	3	0.667	0.7079	ENST00000458298	ENSG00000214460	processed_pseudogene
GSE100007	SRX2916238_SRX2916239	ENST00000402798.1:chr6:+|17|447:206:215|noncoding|TTG	RP11-367G18.2	chr6	+	113581705	113581714	9	21	0.857	0.095	0.048	0.91	1.099	0.828	3	0.667	0.8019	ENST00000402798	ENSG00000218208	processed_pseudogene
GSE100007	SRX2916238_SRX2916239	ENST00000562413.2:chr6:-|72|1466:933:993|noncoding|GTG	RP11-497D6.2	chr6	-	146802832	146802892	60	17	0.824	0	0.176	1.626	2.262	0.719	6	0.667	0.7068	ENST00000562413	ENSG00000228283	transcribed_processed_pseudogene
GSE100007	SRX2916238_SRX2916239	ENST00000453433.1:chr6:-|64|915:818:878|noncoding|GTG	RP11-497D6.2	chr6	-	146802832	146802892	60	17	0.824	0	0.176	1.626	2.262	0.719	6	0.667	0.7068	ENST00000453433	ENSG00000228283	transcribed_processed_pseudogene
GSE100007	SRX2916238_SRX2916239	ENST00000448566.1:chr7:-|14|569:110:137|noncoding|TTG	RP11-310H4.5	chr7	-	55638706	55638733	27	12	1	0	0	1.011	2.138	0.473	3	1	0.7374	ENST00000448566	ENSG00000234844	processed_pseudogene
GSE100007	SRX2916238_SRX2916239	ENST00000442064.1:chr7:+|20|389:289:313|noncoding|ATG	RP4-725G10.3	chr7	+	56163432	56163456	24	36	0.528	0.444	0.028	1.733	2.073	0.836	7	0.714	0.795	ENST00000442064	ENSG00000230191	processed_pseudogene
GSE100007	SRX2916238_SRX2916239	ENST00000453697.1:chr7:+|47|763:508:517|noncoding|TTG	RP11-321E8.1	chr7	+	64434336	64434345	9	29	0.448	0.345	0.207	1.059	1.097	0.965	3	0.667	0.8618	ENST00000453697	ENSG00000232727	processed_pseudogene
GSE100007	SRX2916238_SRX2916239	ENST00000438081.1:chr7:-|39|489:362:377|noncoding|CTG	GS1-124K5.5	chr7	-	66423517	66423532	15	62	0.516	0.177	0.306	1.534	1.609	0.954	5	0.6	0.819	ENST00000438081	ENSG00000231234	transcribed_processed_pseudogene
GSE100007	SRX2916238_SRX2916239	ENST00000423945.5:chr7:+|8|618:72:87|noncoding|GTG	SBDSP	chr7	+	72829495	72829510	15	23	0.696	0.087	0.217	1.449	1.604	0.903	5	0.8	0.9278	ENST00000423945	ENSG00000225648	transcribed_unprocessed_pseudogene
GSE100007	SRX2916238_SRX2916239	ENST00000415772.5:chr7:+|3|733:7:22|noncoding|GTG	SBDSP	chr7	+	72829495	72829510	15	23	0.696	0.087	0.217	1.449	1.604	0.903	5	0.8	0.9278	ENST00000415772	ENSG00000225648	transcribed_unprocessed_pseudogene
GSE100007	SRX2916238_SRX2916239	ENST00000485741.6:chr7:-|42|1647:346:415|noncoding|ATG	NSUN5P2	chr7	-	72953400	72953549	69	20	0.85	0.1	0.05	1.345	2.372	0.567	4	1	0.7958	ENST00000485741	ENSG00000106133	transcribed_unprocessed_pseudogene
GSE100007	SRX2916238_SRX2916239	ENST00000388955.8:chr7:-|45|1789:416:485|noncoding|ATG	NSUN5P2	chr7	-	72953400	72953549	69	20	0.85	0.1	0.05	1.345	2.372	0.567	4	1	0.7958	ENST00000388955	ENSG00000106133	transcribed_unprocessed_pseudogene
GSE100007	SRX2916238_SRX2916239	ENST00000457352.3:chr7:-|42|1529:343:412|noncoding|ATG	NSUN5P2	chr7	-	72953400	72953549	69	20	0.85	0.1	0.05	1.345	2.372	0.567	4	1	0.7958	ENST00000457352	ENSG00000106133	transcribed_unprocessed_pseudogene
GSE100007	SRX2916238_SRX2916239	ENST00000618412.4:chr7:-|80|2990:1130:1139|noncoding|ACG	GTF2IP1	chr7	-	75187236	75187245	9	36	0.889	0.111	0	0.591	1.099	0.538	2	1	0.7768	ENST00000618412	ENSG00000277053	transcribed_unprocessed_pseudogene
GSE100007	SRX2916238_SRX2916239	ENST00000622829.4:chr7:-|148|3605:2125:2131|noncoding|CTG	GTF2IP1	chr7	-	75192200	75192206	6	21	0.619	0.143	0.238	0.665	0.692	0.96	2	0.5	0.7739	ENST00000622829	ENSG00000277053	transcribed_unprocessed_pseudogene
GSE100007	SRX2916238_SRX2916239	ENST00000622829.4:chr7:-|173|3605:2448:2457|noncoding|ACG	GTF2IP1	chr7	-	75187236	75187245	9	36	0.889	0.111	0	0.591	1.099	0.538	2	1	0.7768	ENST00000622829	ENSG00000277053	transcribed_unprocessed_pseudogene
GSE100007	SRX2916238_SRX2916239	ENST00000621948.4:chr7:-|156|2844:1715:1724|noncoding|ACG	GTF2IP1	chr7	-	75187236	75187245	9	36	0.889	0.111	0	0.591	1.099	0.538	2	1	0.7768	ENST00000621948	ENSG00000277053	transcribed_unprocessed_pseudogene
GSE100007	SRX2916238_SRX2916239	ENST00000616377.4:chr7:-|148|2632:2125:2131|noncoding|CTG	GTF2IP1	chr7	-	75192200	75192206	6	21	0.619	0.143	0.238	0.665	0.692	0.96	2	0.5	0.7739	ENST00000616377	ENSG00000277053	transcribed_unprocessed_pseudogene
GSE100007	SRX2916238_SRX2916239	ENST00000616377.4:chr7:-|173|2632:2448:2457|noncoding|ACG	GTF2IP1	chr7	-	75187236	75187245	9	36	0.889	0.111	0	0.591	1.099	0.538	2	1	0.7768	ENST00000616377	ENSG00000277053	transcribed_unprocessed_pseudogene
GSE100007	SRX2916238_SRX2916239	ENST00000614592.4:chr7:-|119|2047:1721:1727|noncoding|CTG	GTF2IP1	chr7	-	75192200	75192206	6	21	0.619	0.143	0.238	0.665	0.692	0.96	2	0.5	0.7739	ENST00000614592	ENSG00000277053	transcribed_unprocessed_pseudogene
GSE100007	SRX2916238_SRX2916239	ENST00000449786.2:chr7:-|19|690:207:279|noncoding|GTG	AC005077.7	chr7	-	76128704	76128776	72	18	0.944	0.056	0	1.517	2.428	0.625	6	0.833	0.7502	ENST00000449786	ENSG00000224273	transcribed_unprocessed_pseudogene
GSE100007	SRX2916238_SRX2916239	ENST00000476426.5:chr7:+|3|537:17:44|noncoding|CTG	RP11-163E9.2	chr7	+	102364183	102364210	27	36	0.694	0.083	0.222	1.429	2.197	0.65	5	0.8	0.7168	ENST00000476426	ENSG00000239969	transcribed_unprocessed_pseudogene
GSE100007	SRX2916238_SRX2916239	ENST00000483587.1:chr7:-|95|4532:1371:1416|noncoding|GTG	RP4-798C17.5	chr7	-	144285551	144285596	45	12	1	0	0	1.099	1.907	0.576	3	1	0.8232	ENST00000483587	ENSG00000204959	unprocessed_pseudogene
GSE100007	SRX2916238_SRX2916239	ENST00000463462.5:chr7:+|10|1494:105:261|noncoding|CTG	RP4-800G7.2	chr7	+	149285384	149287608	156	13	1	0	0	1.352	2.565	0.527	4	1	0.7824	ENST00000463462	ENSG00000244560	transcribed_unprocessed_pseudogene
GSE100007	SRX2916238_SRX2916239	ENST00000481817.5:chr7:+|5|943:75:231|noncoding|CTG	RP4-800G7.2	chr7	+	149285384	149287608	156	13	1	0	0	1.352	2.565	0.527	4	1	0.7824	ENST00000481817	ENSG00000244560	transcribed_unprocessed_pseudogene
GSE100007	SRX2916238_SRX2916239	ENST00000517543.1:chr8:+|79|1253:819:825|noncoding|CTG	RP11-1K11.1	chr8	+	4788149	4788155	6	46	0.478	0.087	0.435	0.692	0.693	0.999	2	0.5	0.7877	ENST00000517543	ENSG00000254244	processed_pseudogene
GSE100007	SRX2916238_SRX2916239	ENST00000518096.1:chr8:+|36|1646:435:477|noncoding|CTG	TUBBP1	chr8	+	30352306	30352348	42	385	0.499	0.397	0.104	2.279	2.639	0.864	14	0.714	0.8144	ENST00000518096	ENSG00000127589	transcribed_processed_pseudogene
GSE100007	SRX2916238_SRX2916239	ENST00000518096.1:chr8:+|44|1646:513:519|noncoding|CTG	TUBBP1	chr8	+	30352384	30352390	6	169	0.432	0.556	0.012	0.663	0.693	0.957	2	0.5	0.7467	ENST00000518096	ENSG00000127589	transcribed_processed_pseudogene
GSE100007	SRX2916238_SRX2916239	ENST00000248151.4:chr8:+|30|1335:300:342|noncoding|CTG	TUBBP1	chr8	+	30352306	30352348	42	385	0.499	0.397	0.104	2.279	2.639	0.864	14	0.714	0.8144	ENST00000248151	ENSG00000127589	transcribed_processed_pseudogene
GSE100007	SRX2916238_SRX2916239	ENST00000248151.4:chr8:+|38|1335:378:384|noncoding|CTG	TUBBP1	chr8	+	30352384	30352390	6	169	0.432	0.556	0.012	0.663	0.693	0.957	2	0.5	0.7467	ENST00000248151	ENSG00000127589	transcribed_processed_pseudogene
GSE100007	SRX2916238_SRX2916239	ENST00000517767.1:chr8:+|5|391:33:51|noncoding|ATG	RP11-367E12.4	chr8	+	73984524	73984542	18	17	0.706	0.176	0.118	1.528	1.782	0.858	5	0.6	0.7642	ENST00000517767	ENSG00000253833	processed_pseudogene
GSE100007	SRX2916238_SRX2916239	ENST00000463217.2:chr8:-|92|1183:962:974|noncoding|TTG	RPL3P9	chr8	-	79571362	79571374	12	44	0.886	0.068	0.045	0.983	1.386	0.709	3	1	0.9188	ENST00000463217	ENSG00000240540	processed_pseudogene
GSE100007	SRX2916238_SRX2916239	ENST00000440915.1:chr8:-|90|1412:1173:1185|noncoding|CTG	AP004290.1	chr8	-	99233275	99233287	12	16	0.625	0.062	0.312	1.251	1.386	0.903	4	0.5	0.7273	ENST00000440915	ENSG00000236583	processed_pseudogene
GSE100007	SRX2916238_SRX2916239	ENST00000519490.1:chr8:-|38|539:466:487|noncoding|CTG	KB-1562D12.2	chr8	-	101528775	101528796	21	57	0.702	0.263	0.035	1.07	1.945	0.55	3	1	0.7621	ENST00000519490	ENSG00000253991	processed_pseudogene
GSE100007	SRX2916238_SRX2916239	ENST00000481577.1:chr8:+|27|749:202:343|noncoding|TTG	RP11-771F20.1	chr8	+	103768481	103768622	141	32	1	0	0	1.35	3.076	0.439	5	1	0.7091	ENST00000481577	ENSG00000239344	processed_pseudogene
GSE100007	SRX2916238_SRX2916239	ENST00000519282.1:chr8:-|7|1248:95:101|noncoding|ATG	RP11-255B23.1	chr8	-	127087410	127087416	6	18	0.833	0.167	0	0.687	0.693	0.991	2	1	1.1467	ENST00000519282	ENSG00000224722	processed_pseudogene
GSE100007	SRX2916238_SRX2916239	ENST00000639008.2:chr8:+|45|1374:1072:1153|noncoding|ACG	CTD-3065J16.6	chr8	+	144050559	144050806	81	11	1	0	0	1.241	2.146	0.578	5	1	0.8249	ENST00000639008	ENSG00000204791	transcribed_unitary_pseudogene
GSE100007	SRX2916238_SRX2916239	ENST00000528912.1:chr8:+|63|1390:594:675|noncoding|ACG	CTD-3065J16.6	chr8	+	144050559	144050806	81	11	1	0	0	1.241	2.146	0.578	5	1	0.8249	ENST00000528912	ENSG00000204791	transcribed_unitary_pseudogene
GSE100007	SRX2916238_SRX2916239	ENST00000433885.2:chr9:-|39|485:382:394|noncoding|TTG	RP11-255J3.3	chr9	-	2900411	2900423	12	36	0.861	0.139	0	0.998	1.386	0.72	3	0.667	0.7125	ENST00000433885	ENSG00000229184	processed_pseudogene
GSE100007	SRX2916238_SRX2916239	ENST00000413888.1:chr9:-|37|1276:551:569|noncoding|ATG	RP11-87M1.1	chr9	-	7477752	7477770	18	21	0.762	0	0.238	1.221	1.782	0.685	4	0.75	0.7231	ENST00000413888	ENSG00000230207	processed_pseudogene
GSE100007	SRX2916238_SRX2916239	ENST00000397561.3:chr9:-|77|998:764:770|noncoding|CTG	RP11-54D18.1	chr9	-	14921565	14921571	6	17	0.471	0.294	0.235	0.691	0.691	1	2	0.5	0.7876	ENST00000397561	ENSG00000214110	transcribed_processed_pseudogene
GSE100007	SRX2916238_SRX2916239	ENST00000453177.2:chr9:+|47|535:510:516|noncoding|ATG	RP11-370B11.1	chr9	+	22748208	22748214	6	27	0.667	0	0.333	0.687	0.692	0.992	2	0.5	0.8069	ENST00000453177	ENSG00000236739	processed_pseudogene
GSE100007	SRX2916238_SRX2916239	ENST00000435128.2:chr9:+|34|1020:326:344|noncoding|ATG	ANXA2P2	chr9	+	33624598	33624616	18	27	0.778	0.222	0	1.335	1.786	0.748	4	0.75	0.7777	ENST00000435128	ENSG00000231991	processed_pseudogene
GSE100007	SRX2916238_SRX2916239	ENST00000324731.7:chr9:+|72|1122:695:704|noncoding|TTG	RP11-392A14.2	chr9	+	34917868	34917877	9	38	0.447	0.421	0.132	0.988	1.098	0.9	3	0.667	0.8076	ENST00000324731	ENSG00000178723	processed_pseudogene
GSE100007	SRX2916238_SRX2916239	ENST00000433698.2:chr9:-|3|843:33:57|noncoding|CTG	RP11-526D8.3	chr9	-	92837612	92837636	24	89	0.652	0.135	0.213	1.659	2.079	0.798	7	0.714	0.7797	ENST00000433698	ENSG00000226721	processed_pseudogene
GSE100007	SRX2916238_SRX2916239	ENST00000436459.2:chr9:+|5|1389:71:83|noncoding|CTG	EEF1A1P5	chr9	+	133019555	133019567	12	64	0.656	0.188	0.156	0.693	1.386	0.5	2	1	0.7143	ENST00000436459	ENSG00000196205	processed_pseudogene
GSE100007	SRX2916238_SRX2916239	ENST00000436459.2:chr9:+|143|1389:1230:1239|noncoding|GTG	EEF1A1P5	chr9	+	133020714	133020723	9	192	0.927	0.005	0.068	0.805	1.099	0.733	3	0.667	0.7321	ENST00000436459	ENSG00000196205	processed_pseudogene
GSE100007	SRX2916238_SRX2916239	ENST00000440465.1:chr10:-|99|2514:1364:1373|noncoding|ATG	NAMPTL	chr10	-	36522862	36522871	9	25	0.64	0.04	0.32	0.917	1.097	0.836	3	0.667	0.7798	ENST00000440465	ENSG00000229644	processed_pseudogene
GSE100007	SRX2916238_SRX2916239	ENST00000440465.1:chr10:-|101|2514:1387:1420|noncoding|CTG	NAMPTL	chr10	-	36522815	36522848	33	32	0.719	0.094	0.188	1.71	2.392	0.715	7	0.714	0.7195	ENST00000440465	ENSG00000229644	processed_pseudogene
GSE100007	SRX2916238_SRX2916239	ENST00000394628.2:chr10:+|80|3711:1149:1185|noncoding|CTG	RP11-428P16.2	chr10	+	77732206	77732242	36	11	0.909	0	0.091	0.916	1.768	0.518	4	1	0.7628	ENST00000394628	ENSG00000213514	processed_pseudogene
GSE100007	SRX2916238_SRX2916239	ENST00000459748.1:chr11:-|13|321:197:206|noncoding|TTG	RP11-466H18.1	chr11	-	16974808	16974817	9	17	0.882	0.118	0	0.804	1.095	0.734	3	0.667	0.727	ENST00000459748	ENSG00000244398	processed_pseudogene
GSE100007	SRX2916238_SRX2916239	ENST00000476147.2:chr11:+|10|376:209:230|noncoding|CTG	RP11-587D21.1	chr11	+	27581887	27581908	21	193	0.528	0.187	0.285	1.746	1.946	0.897	7	0.571	0.7546	ENST00000476147	ENSG00000240036	processed_pseudogene
GSE100007	SRX2916238_SRX2916239	ENST00000400706.3:chr12:-|9|1817:151:157|noncoding|CTG	ABC7-42389800N19.1	chr12	-	26936	26942	6	48	0.5	0.208	0.292	0.621	0.693	0.896	2	0.5	0.7049	ENST00000400706	ENSG00000226210	unprocessed_pseudogene
GSE100007	SRX2916238_SRX2916239	ENST00000533382.2:chr12:-|24|349:249:255|noncoding|ATG	RP11-277E18.2	chr12	-	7896702	7896708	6	47	0.277	0.17	0.553	0.641	0.693	0.926	2	0.5	0.7003	ENST00000533382	ENSG00000255356	processed_pseudogene
GSE100007	SRX2916238_SRX2916239	ENST00000429127.2:chr12:+|20|1069:230:236|noncoding|GTG	RP11-69M1.3	chr12	+	8015252	8015258	6	13	0.385	0.538	0.077	0.666	0.69	0.965	2	0.5	0.7471	ENST00000429127	ENSG00000255964	processed_pseudogene
GSE100007	SRX2916238_SRX2916239	ENST00000359165.5:chr12:-|47|1405:445:451|noncoding|GTG	RP11-841C19.6	chr12	-	19457198	19457204	6	94	0.404	0.404	0.191	0.687	0.693	0.992	2	0.5	0.7721	ENST00000359165	ENSG00000245205	processed_pseudogene
GSE100007	SRX2916238_SRX2916239	ENST00000547726.2:chr12:-|58|1138:585:591|noncoding|TTG	RP11-199A1.1	chr12	-	51713016	51713022	6	34	0.471	0.5	0.029	0.63	0.693	0.908	2	0.5	0.711	ENST00000547726	ENSG00000257851	processed_pseudogene
GSE100007	SRX2916238_SRX2916239	ENST00000603132.1:chr12:-|11|844:88:97|noncoding|TTG	RP11-543H15.2	chr12	-	54803493	54803502	9	33	0.303	0	0.697	0.902	1.099	0.821	3	0.667	0.7227	ENST00000603132	ENSG00000270858	processed_pseudogene
GSE100007	SRX2916238_SRX2916239	ENST00000484568.1:chr12:+|9|645:123:177|noncoding|TTG	RPL14P1	chr12	+	62965446	62965500	54	1297	0.601	0.25	0.15	2.41	2.89	0.834	18	0.556	0.7023	ENST00000484568	ENSG00000139239	processed_pseudogene
GSE100007	SRX2916238_SRX2916239	ENST00000484568.1:chr12:+|19|645:320:341|noncoding|TTG	RPL14P1	chr12	+	62965643	62965664	21	264	0.511	0.36	0.129	1.649	1.946	0.847	6	0.667	0.7719	ENST00000484568	ENSG00000139239	processed_pseudogene
GSE100007	SRX2916238_SRX2916239	ENST00000417216.3:chr12:-|31|1156:660:693|noncoding|ATG	RP11-335I12.4	chr12	-	66234542	66234575	33	28	0.786	0.179	0.036	1.492	2.378	0.627	5	0.8	0.7099	ENST00000417216	ENSG00000225422	processed_pseudogene
GSE100007	SRX2916238_SRX2916239	ENST00000435879.2:chr12:-|83|888:741:750|noncoding|CTG	RP11-254B13.1	chr12	-	68553133	68553142	9	46	0.348	0.609	0.043	1.062	1.098	0.967	3	0.667	0.8503	ENST00000435879	ENSG00000240087	processed_pseudogene
GSE100007	SRX2916238_SRX2916239	ENST00000550617.1:chr12:-|8|308:74:80|noncoding|CTG	RP11-511H9.4	chr12	-	101873544	101873550	6	15	0.4	0.6	0	0.673	0.691	0.974	2	0.5	0.7566	ENST00000550617	ENSG00000258153	processed_pseudogene
GSE100007	SRX2916238_SRX2916239	ENST00000547904.1:chr12:-|25|679:272:443|noncoding|ACG	RP11-554D14.2	chr12	-	107903506	107903677	171	14	0.786	0.071	0.143	1.735	2.342	0.741	6	0.667	0.7201	ENST00000547904	ENSG00000258072	processed_pseudogene
GSE100007	SRX2916238_SRX2916239	ENST00000451446.1:chr13:-|155|1750:1703:1751|noncoding|GTG	RP11-309I15.2	chr13	-	24122064	24122112	48	47	1	0	0	1.322	2.769	0.477	6	1	0.7407	ENST00000451446	ENSG00000225674	processed_pseudogene
GSE100007	SRX2916238_SRX2916239	ENST00000429873.1:chr13:+|41|447:390:396|noncoding|CTG	RP11-179F17.2	chr13	+	28107819	28107825	6	30	0.367	0.067	0.567	0.657	0.693	0.948	2	0.5	0.7306	ENST00000429873	ENSG00000235115	processed_pseudogene
GSE100007	SRX2916238_SRX2916239	ENST00000398357.2:chr13:-|53|915:734:758|noncoding|CTG	XXyac-R12DG2.3	chr13	-	45390510	45390534	24	58	0.621	0.379	0	1.525	2.078	0.734	7	0.714	0.7223	ENST00000398357	ENSG00000214455	processed_pseudogene
GSE100007	SRX2916238_SRX2916239	ENST00000495613.1:chr13:+|21|1093:248:254|noncoding|GTG	RP11-480P3.1	chr13	+	50172335	50172341	6	16	0.688	0.062	0.25	0.483	0.693	0.696	2	1	0.8818	ENST00000495613	ENSG00000232150	processed_pseudogene
GSE100007	SRX2916238_SRX2916239	ENST00000436565.2:chr13:+|204|3076:2330:2345|noncoding|TTG	AC001226.1	chr13	+	76987196	76987211	15	12	0.917	0.083	0	1.127	1.589	0.709	4	0.75	0.7637	ENST00000436565	ENSG00000228002	processed_pseudogene
GSE100007	SRX2916238_SRX2916239	ENST00000547482.1:chr14:-|104|1117:987:996|noncoding|ATG	RP11-116N8.3	chr14	-	36054318	36054327	9	31	0.871	0.129	0	0.923	1.098	0.841	3	1	1.0268	ENST00000547482	ENSG00000257720	processed_pseudogene
GSE100007	SRX2916238_SRX2916239	ENST00000467870.1:chr14:+|12|1213:152:161|noncoding|CTG	RP11-108M12.1	chr14	+	56978559	56978568	9	35	0.629	0.143	0.229	1.028	1.098	0.936	3	0.667	0.8617	ENST00000467870	ENSG00000243388	processed_pseudogene
GSE100007	SRX2916238_SRX2916239	ENST00000557650.2:chr14:+|15|1227:213:234|noncoding|ATG	RP11-804M7.1	chr14	+	63734908	63734929	21	15	0.733	0	0.267	1.362	1.934	0.705	4	0.75	0.736	ENST00000557650	ENSG00000258778	processed_pseudogene
GSE100007	SRX2916238_SRX2916239	ENST00000469811.1:chr14:-|8|374:83:89|noncoding|CTG	RP11-488C13.1	chr14	-	76886662	76886668	6	210	0.276	0.362	0.362	0.684	0.693	0.987	2	0.5	0.751	ENST00000469811	ENSG00000241081	processed_pseudogene
GSE100007	SRX2916238_SRX2916239	ENST00000556034.1:chr15:+|5|378:90:135|noncoding|ACG	RP11-603B24.1	chr15	+	22279059	22279104	45	23	0.826	0.174	0	1.299	2.653	0.49	4	1	0.7285	ENST00000556034	ENSG00000258732	unprocessed_pseudogene
GSE100007	SRX2916238_SRX2916239	ENST00000567680.1:chr15:-|20|964:223:418|noncoding|TTG	RP11-16E23.4	chr15	-	65771722	65771917	195	54	0.778	0.056	0.167	2.381	3.424	0.695	15	0.733	0.7228	ENST00000567680	ENSG00000259924	processed_pseudogene
GSE100007	SRX2916238_SRX2916239	ENST00000551901.5:chr16:-|49|1157:498:504|noncoding|ATG	RP11-645C24.3	chr16	-	21811807	21811813	6	12	0.417	0.417	0.167	0.679	0.693	0.98	2	0.5	0.7638	ENST00000551901	ENSG00000248124	transcribed_unprocessed_pseudogene
GSE100007	SRX2916238_SRX2916239	ENST00000551681.1:chr16:-|63|1151:704:710|noncoding|ATG	RP11-645C24.3	chr16	-	21811807	21811813	6	12	0.417	0.417	0.167	0.679	0.693	0.98	2	0.5	0.7638	ENST00000551681	ENSG00000248124	transcribed_unprocessed_pseudogene
GSE100007	SRX2916238_SRX2916239	ENST00000566038.1:chr16:+|85|1611:1293:1350|noncoding|GTG	RP11-426C22.3	chr16	+	29099135	29099192	57	12	0.917	0	0.083	1.078	2.138	0.504	3	1	0.7522	ENST00000566038	ENSG00000284671	transcribed_unprocessed_pseudogene
GSE100007	SRX2916238_SRX2916239	ENST00000591758.1:chr16:-|24|566:276:360|noncoding|GTG	RP11-51O6.1	chr16	-	61055605	61055689	84	184	0.87	0.043	0.087	2.163	3.329	0.65	13	0.769	0.7204	ENST00000591758	ENSG00000224631	transcribed_processed_pseudogene
GSE100007	SRX2916238_SRX2916239	ENST00000492222.1:chr16:-|21|470:226:310|noncoding|GTG	RP11-51O6.1	chr16	-	61055605	61055689	84	184	0.87	0.043	0.087	2.163	3.329	0.65	13	0.769	0.7204	ENST00000492222	ENSG00000224631	transcribed_processed_pseudogene
GSE100007	SRX2916238_SRX2916239	ENST00000566277.2:chr16:-|12|1402:219:315|noncoding|GTG	CTD-2033A16.2	chr16	-	69757623	69757719	96	412	0.585	0.136	0.279	2.856	3.465	0.824	24	0.583	0.709	ENST00000566277	ENSG00000260290	processed_pseudogene
GSE100007	SRX2916238_SRX2916239	ENST00000566277.2:chr16:-|28|1402:499:511|noncoding|TTG	CTD-2033A16.2	chr16	-	69757427	69757439	12	68	0.338	0.147	0.515	1.309	1.386	0.944	4	0.5	0.7234	ENST00000566277	ENSG00000260290	processed_pseudogene
GSE100007	SRX2916238_SRX2916239	ENST00000566277.2:chr16:-|61|1402:1210:1246|noncoding|CTG	CTD-2033A16.2	chr16	-	69756692	69756728	36	65	0.631	0.092	0.277	2.083	2.481	0.84	10	0.6	0.7393	ENST00000566277	ENSG00000260290	processed_pseudogene
GSE100007	SRX2916238_SRX2916239	ENST00000566802.5:chr16:-|2|2320:34:97|noncoding|TTG	RP11-252A24.2	chr16	-	74368065	74368128	63	49	0.633	0.204	0.163	1.821	3.025	0.602	8	0.875	0.7166	ENST00000566802	ENSG00000214331	transcribed_unprocessed_pseudogene
GSE100007	SRX2916238_SRX2916239	ENST00000429810.2:chr16:-|3|2355:113:176|noncoding|TTG	RP11-252A24.2	chr16	-	74368065	74368128	63	49	0.633	0.204	0.163	1.821	3.025	0.602	8	0.875	0.7166	ENST00000429810	ENSG00000214331	transcribed_unprocessed_pseudogene
GSE100007	SRX2916238_SRX2916239	ENST00000568371.1:chr16:-|2|734:21:84|noncoding|TTG	RP11-252A24.2	chr16	-	74368065	74368128	63	49	0.633	0.204	0.163	1.821	3.025	0.602	8	0.875	0.7166	ENST00000568371	ENSG00000214331	transcribed_unprocessed_pseudogene
GSE100007	SRX2916238_SRX2916239	ENST00000574727.5:chr17:+|12|4326:201:393|noncoding|GTG	ALOX12P2	chr17	+	6854213	6854405	192	14	0.929	0.071	0	1.47	2.441	0.602	5	0.8	0.708	ENST00000574727	ENSG00000262943	transcribed_unprocessed_pseudogene
GSE100007	SRX2916238_SRX2916239	ENST00000573104.5:chr17:+|6|509:141:333|noncoding|GTG	ALOX12P2	chr17	+	6854213	6854405	192	14	0.929	0.071	0	1.47	2.441	0.602	5	0.8	0.708	ENST00000573104	ENSG00000262943	transcribed_unprocessed_pseudogene
GSE100007	SRX2916238_SRX2916239	ENST00000576636.6:chr17:+|6|574:132:324|noncoding|GTG	ALOX12P2	chr17	+	6854213	6854405	192	14	0.929	0.071	0	1.47	2.441	0.602	5	0.8	0.708	ENST00000576636	ENSG00000262943	transcribed_unprocessed_pseudogene
GSE100007	SRX2916238_SRX2916239	ENST00000574271.5:chr17:+|6|984:121:313|noncoding|GTG	ALOX12P2	chr17	+	6854213	6854405	192	14	0.929	0.071	0	1.47	2.441	0.602	5	0.8	0.708	ENST00000574271	ENSG00000262943	transcribed_unprocessed_pseudogene
GSE100007	SRX2916238_SRX2916239	ENST00000570835.1:chr17:+|6|598:119:311|noncoding|GTG	ALOX12P2	chr17	+	6854213	6854405	192	14	0.929	0.071	0	1.47	2.441	0.602	5	0.8	0.708	ENST00000570835	ENSG00000262943	transcribed_unprocessed_pseudogene
GSE100007	SRX2916238_SRX2916239	ENST00000392730.2:chr17:-|35|636:550:637|noncoding|ATG	RPL13P12	chr17	-	17383376	17383463	87	838	0.449	0.21	0.341	3.038	3.367	0.902	28	0.5	0.7031	ENST00000392730	ENSG00000215030	processed_pseudogene
GSE100007	SRX2916238_SRX2916239	ENST00000455244.2:chr17:+|13|1081:215:281|noncoding|ATG	SCDP1	chr17	+	20784858	20784924	66	40	0.575	0.15	0.275	1.861	3.065	0.607	7	0.857	0.7016	ENST00000455244	ENSG00000226549	processed_pseudogene
GSE100007	SRX2916238_SRX2916239	ENST00000584755.1:chr17:+|103|1459:1279:1315|noncoding|CTG	UBBP4	chr17	+	22204973	22205009	36	476	0.561	0.149	0.29	1.967	2.485	0.791	10	0.8	0.8167	ENST00000584755	ENSG00000263563	transcribed_unprocessed_pseudogene
GSE100007	SRX2916238_SRX2916239	ENST00000475295.1:chr17:+|17|371:266:275|noncoding|GTG	RPL34P31	chr17	+	27274371	27274380	9	51	0.725	0	0.275	0.649	1.099	0.591	2	1	0.7993	ENST00000475295	ENSG00000239223	processed_pseudogene
GSE100007	SRX2916238_SRX2916239	ENST00000583788.1:chr17:-|2|219:11:92|noncoding|TTG	RP11-443G13.3	chr17	-	32228017	32228098	81	21	0.714	0.143	0.143	1.235	2.516	0.491	5	1	0.7145	ENST00000583788	ENSG00000266282	processed_pseudogene
GSE100007	SRX2916238_SRX2916239	ENST00000569955.2:chr17:+|20|1168:211:223|noncoding|ATG	CH17-260O16.1	chr17	+	36307335	36307347	12	39	0.462	0.231	0.308	1.093	1.385	0.789	3	0.667	0.7171	ENST00000569955	ENSG00000261499	unprocessed_pseudogene
GSE100007	SRX2916238_SRX2916239	ENST00000585118.5:chr17:+|12|546:164:179|noncoding|TTG	AC126544.4	chr17	+	45622025	45622040	15	19	1	0	0	0.955	1.604	0.596	3	1	0.8398	ENST00000585118	ENSG00000204650	transcribed_unitary_pseudogene
GSE100007	SRX2916238_SRX2916239	ENST00000591271.5:chr17:+|12|9678:152:167|noncoding|TTG	AC126544.4	chr17	+	45622025	45622040	15	19	1	0	0	0.955	1.604	0.596	3	1	0.8398	ENST00000591271	ENSG00000204650	transcribed_unitary_pseudogene
GSE100007	SRX2916238_SRX2916239	ENST00000582491.5:chr17:+|12|718:150:165|noncoding|TTG	AC126544.4	chr17	+	45622025	45622040	15	19	1	0	0	0.955	1.604	0.596	3	1	0.8398	ENST00000582491	ENSG00000204650	transcribed_unitary_pseudogene
GSE100007	SRX2916238_SRX2916239	ENST00000583740.5:chr17:+|12|537:146:161|noncoding|TTG	AC126544.4	chr17	+	45622025	45622040	15	19	1	0	0	0.955	1.604	0.596	3	1	0.8398	ENST00000583740	ENSG00000204650	transcribed_unitary_pseudogene
GSE100007	SRX2916238_SRX2916239	ENST00000585122.5:chr17:+|12|705:146:161|noncoding|TTG	AC126544.4	chr17	+	45622025	45622040	15	19	1	0	0	0.955	1.604	0.596	3	1	0.8398	ENST00000585122	ENSG00000204650	transcribed_unitary_pseudogene
GSE100007	SRX2916238_SRX2916239	ENST00000455565.5:chr17:+|46|2609:662:677|noncoding|TTG	AC126544.4	chr17	+	45622025	45622040	15	19	1	0	0	0.955	1.604	0.596	3	1	0.8398	ENST00000455565	ENSG00000204650	transcribed_unitary_pseudogene
GSE100007	SRX2916238_SRX2916239	ENST00000580220.2:chr17:+|9|758:119:134|noncoding|TTG	AC126544.4	chr17	+	45622025	45622040	15	19	1	0	0	0.955	1.604	0.596	3	1	0.8398	ENST00000580220	ENSG00000204650	transcribed_unitary_pseudogene
GSE100007	SRX2916238_SRX2916239	ENST00000460492.1:chr17:-|30|447:282:291|noncoding|ACG	RP11-464D20.2	chr17	-	62516477	62516486	9	90	0.422	0.156	0.422	1.043	1.099	0.949	3	0.667	0.8451	ENST00000460492	ENSG00000239246	processed_pseudogene
GSE100007	SRX2916238_SRX2916239	ENST00000430983.5:chr17:-|2|3425:10:466|noncoding|GTG	AMZ2P1	chr17	-	64975103	64975559	456	11	0.909	0	0.091	1.39	2.272	0.612	5	0.8	0.7137	ENST00000430983	ENSG00000214174	transcribed_unprocessed_pseudogene
GSE100007	SRX2916238_SRX2916239	ENST00000397713.5:chr17:-|3|2259:18:474|noncoding|GTG	AMZ2P1	chr17	-	64975103	64975559	456	11	0.909	0	0.091	1.39	2.272	0.612	5	0.8	0.7137	ENST00000397713	ENSG00000214174	transcribed_unprocessed_pseudogene
GSE100007	SRX2916238_SRX2916239	ENST00000397713.5:chr17:-|81|2259:1089:1398|noncoding|GTG	AMZ2P1	chr17	-	64973142	64973451	309	19	0.895	0	0.105	1.298	2.799	0.464	4	1	0.716	ENST00000397713	ENSG00000214174	transcribed_unprocessed_pseudogene
GSE100007	SRX2916238_SRX2916239	ENST00000585756.1:chr19:+|3|315:183:210|noncoding|GTG	RPL10P15	chr19	+	9820322	9820349	27	214	0.519	0.43	0.051	1.984	2.197	0.903	8	0.625	0.7929	ENST00000585756	ENSG00000267119	processed_pseudogene
GSE100007	SRX2916238_SRX2916239	ENST00000507003.1:chr19:-|51|1829:557:1235|noncoding|ATG	CTD-3105H18.4	chr19	-	12380340	12381018	678	11	1	0	0	1.067	2.272	0.47	3	1	0.7349	ENST00000507003	ENSG00000248406	transcribed_unprocessed_pseudogene
GSE100007	SRX2916238_SRX2916239	ENST00000431702.2:chr19:+|30|1214:296:302|noncoding|GTG	PGK1P2	chr19	+	12559865	12559871	6	30	0.867	0	0.133	0.684	0.693	0.987	2	1	1.1479	ENST00000431702	ENSG00000213290	processed_pseudogene
GSE100007	SRX2916238_SRX2916239	ENST00000621646.1:chr19:+|47|1669:498:525|noncoding|ATG	CTB-52I2.4	chr19	+	18030927	18030954	27	35	0.857	0.086	0.057	1.465	2.194	0.668	5	1	0.8809	ENST00000621646	ENSG00000273654	transcribed_processed_pseudogene
GSE100007	SRX2916238_SRX2916239	ENST00000614660.1:chr19:+|32|1401:300:327|noncoding|ATG	CTB-52I2.4	chr19	+	18030927	18030954	27	35	0.857	0.086	0.057	1.465	2.194	0.668	5	1	0.8809	ENST00000614660	ENSG00000273654	transcribed_processed_pseudogene
GSE100007	SRX2916238_SRX2916239	ENST00000521432.2:chr19:+|39|1185:410:416|noncoding|ATG	AC078899.1	chr19	+	20258642	20258648	6	27	0.259	0.222	0.519	0.692	0.692	1	2	0.5	0.7596	ENST00000521432	ENSG00000213985	processed_pseudogene
GSE100007	SRX2916238_SRX2916239	ENST00000464118.2:chr19:-|14|620:219:225|noncoding|TTG	RPL9P32	chr19	-	29956764	29956770	6	39	0.436	0	0.564	0.685	0.693	0.989	2	0.5	0.7738	ENST00000464118	ENSG00000242100	processed_pseudogene
GSE100007	SRX2916238_SRX2916239	ENST00000600996.1:chr19:+|48|747:506:524|noncoding|GTG	AC005795.1	chr19	+	41506656	41506674	18	65	0.554	0.4	0.046	1.494	1.791	0.834	5	0.6	0.7241	ENST00000600996	ENSG00000268034	processed_pseudogene
GSE100007	SRX2916238_SRX2916239	ENST00000422311.1:chr20:+|45|642:495:501|noncoding|ATG	RP5-1022P6.3	chr20	+	5549333	5549339	6	37	0.432	0.162	0.405	0.693	0.693	1	2	0.5	0.7825	ENST00000422311	ENSG00000233578	processed_pseudogene
GSE100007	SRX2916238_SRX2916239	ENST00000411913.1:chr20:-|23|584:300:585|noncoding|CTG	HMGB3L2	chr20	-	36076017	36076302	285	12	1	0	0	1.078	2.369	0.455	3	1	0.7224	ENST00000411913	ENSG00000231470	processed_pseudogene
GSE100007	SRX2916238_SRX2916239	ENST00000358455.4:chr21:+|18|498:204:213|noncoding|ACG	PPIAL3	chr21	+	18857981	18857990	9	275	0.815	0.065	0.12	0.85	1.099	0.774	3	0.667	0.7514	ENST00000358455	ENSG00000198618	processed_pseudogene
GSE100007	SRX2916238_SRX2916239	ENST00000400593.6:chr22:+|20|1430:367:394|noncoding|GTG	AC005301.5	chr22	+	16611718	16611745	27	32	0.719	0.25	0.031	1.509	2.187	0.69	5	0.8	0.7535	ENST00000400593	ENSG00000100181	transcribed_unprocessed_pseudogene
GSE100007	SRX2916238_SRX2916239	ENST00000409926.2:chr22:+|31|1165:312:318|noncoding|TTG	AP000357.4	chr22	+	24687233	24687239	6	13	0.846	0	0.154	0.617	0.69	0.894	2	1	1.0676	ENST00000409926	ENSG00000224334	processed_pseudogene
GSE100007	SRX2916238_SRX2916239	ENST00000435169.1:chr22:+|10|820:355:364|noncoding|CTG	RP3-370M22.6	chr22	+	39875642	39875651	9	27	0.778	0	0.222	0.687	1.099	0.625	2	1	0.8346	ENST00000435169	ENSG00000226085	processed_pseudogene
GSE100007	SRX2916238_SRX2916239	ENST00000435169.1:chr22:+|15|820:394:424|noncoding|ATG	RP3-370M22.6	chr22	+	39875681	39875711	30	13	1	0	0	1.266	2.245	0.564	4	1	0.8132	ENST00000435169	ENSG00000226085	processed_pseudogene
GSE100007	SRX2916238_SRX2916239	ENST00000435169.1:chr22:+|37|820:707:734|noncoding|CTG	RP3-370M22.6	chr22	+	39875994	39876021	27	100	0.68	0.22	0.1	1.644	2.197	0.748	7	0.714	0.7418	ENST00000435169	ENSG00000226085	processed_pseudogene
GSE100007	SRX2916238_SRX2916239	ENST00000330965.4:chrX:-|14|580:220:226|noncoding|TTG	RPL9P7	chrX	-	23837096	23837102	6	61	0.623	0.23	0.148	0.644	0.693	0.929	2	1	1.0672	ENST00000330965	ENSG00000238103	processed_pseudogene
GSE100007	SRX2916238_SRX2916239	ENST00000447718.1:chrX:-|43|678:434:440|noncoding|ATG	EEF1B4	chrX	-	24788630	24788636	6	22	0.818	0.182	0	0.474	0.693	0.684	2	1	0.889	ENST00000447718	ENSG00000232472	processed_pseudogene
GSE100007	SRX2916238_SRX2916239	ENST00000416765.1:chrX:-|27|405:338:353|noncoding|ATG	RP1-22N22.1	chrX	-	28659117	28659132	15	30	0.533	0.033	0.433	1.134	1.609	0.705	4	0.75	0.7095	ENST00000416765	ENSG00000226436	processed_pseudogene
GSE100007	SRX2916238_SRX2916239	ENST00000405276.2:chrX:-|5|735:72:93|noncoding|CTG	RP11-204C16.4	chrX	-	41676402	41676423	21	92	0.587	0.076	0.337	1.355	1.946	0.696	5	0.8	0.741	ENST00000405276	ENSG00000217624	processed_pseudogene
GSE100007	SRX2916238_SRX2916239	ENST00000399931.2:chrX:-|12|655:119:128|noncoding|CTG	RP11-198M15.1	chrX	-	46725691	46725700	9	24	0.708	0	0.292	0.857	1.099	0.78	3	0.667	0.7422	ENST00000399931	ENSG00000215284	processed_pseudogene
GSE100007	SRX2916238_SRX2916239	ENST00000475267.1:chrX:+|8|429:98:110|noncoding|CTG	RP11-637B23.1	chrX	+	50905534	50905546	12	105	0.552	0.286	0.162	1.182	1.386	0.853	4	1	0.9945	ENST00000475267	ENSG00000226881	processed_pseudogene
GSE100007	SRX2916238_SRX2916239	ENST00000429775.2:chrX:+|9|330:104:110|noncoding|GTG	RP11-320L13.2	chrX	+	70963066	70963072	6	73	0.548	0.342	0.11	0.623	0.693	0.899	2	1	1.0323	ENST00000429775	ENSG00000230629	processed_pseudogene
GSE100007	SRX2916238_SRX2916239	ENST00000426405.1:chrX:+|17|583:188:209|noncoding|TTG	AC004073.2	chrX	+	74409704	74409725	21	59	0.814	0.017	0.169	1.452	1.944	0.747	6	0.833	0.8345	ENST00000426405	ENSG00000213695	processed_pseudogene
GSE100007	SRX2916238_SRX2916239	ENST00000395772.3:chrX:+|96|1408:923:935|noncoding|ATG	RP11-390F10.1	chrX	+	98390433	98390445	12	274	0.796	0.131	0.073	0.667	1.386	0.481	2	1	0.717	ENST00000395772	ENSG00000213704	processed_pseudogene
GSE100007	SRX2916238_SRX2916239	ENST00000412087.2:chrX:-|43|955:444:450|noncoding|TTG	RP1-146H21.4	chrX	-	100888141	100888147	6	47	0.319	0.255	0.426	0.682	0.693	0.984	2	0.5	0.7542	ENST00000412087	ENSG00000233680	processed_pseudogene
GSE100007	SRX2916238_SRX2916239	ENST00000602699.1:chrX:+|108|2710:1262:1268|noncoding|CTG	TDGF1P3	chrX	+	110521572	110521578	6	111	0.396	0.252	0.351	0.668	0.693	0.963	2	0.5	0.7469	ENST00000602699	ENSG00000225366	transcribed_processed_pseudogene
GSE100007	SRX2916238_SRX2916239	ENST00000493351.1:chrX:+|52|567:444:450|noncoding|CTG	TDGF1P3	chrX	+	110521572	110521578	6	111	0.396	0.252	0.351	0.668	0.693	0.963	2	0.5	0.7469	ENST00000493351	ENSG00000225366	transcribed_processed_pseudogene
GSE100007	SRX2916238_SRX2916239	ENST00000425843.1:chrX:-|82|1833:725:779|noncoding|CTG	RP1-222H5.1	chrX	-	121204236	121204290	54	35	0.686	0.086	0.229	2.179	2.882	0.756	10	0.7	0.7403	ENST00000425843	ENSG00000234176	processed_pseudogene
GSE100007	SRX2916238_SRX2916239	ENST00000416267.1:chrX:+|14|400:308:350|noncoding|TTG	RP11-349N19.2	chrX	+	123514779	123514821	42	123	0.52	0.171	0.309	1.85	2.638	0.701	8	0.75	0.7044	ENST00000416267	ENSG00000179101	processed_pseudogene
GSE100007	SRX2916238_SRX2916239	ENST00000426577.1:chrX:+|14|416:187:238|noncoding|TTG	RP3-417G15.1	chrX	+	133671156	133671207	51	15	0.933	0	0.067	0.95	2.061	0.461	3	1	0.7185	ENST00000426577	ENSG00000227008	processed_pseudogene
GSE100007	SRX2916238_SRX2916239	ENST00000424919.1:chrX:+|15|591:161:167|noncoding|CTG	RPL19P21	chrX	+	150993660	150993666	6	448	0.554	0.092	0.355	0.686	0.693	0.99	2	0.5	0.7903	ENST00000424919	ENSG00000230508	processed_pseudogene
GSE100007	SRX2916238_SRX2916239	ENST00000538162.3:chrX:-|91|1200:922:1201|noncoding|ATG	PNMA6B	chrX	-	153075768	153076047	279	11	0.636	0	0.364	1.468	2.272	0.646	5	0.8	0.7058	ENST00000538162	ENSG00000268883	unprocessed_pseudogene
GSE100007	SRX2916246_SRX2916247	ENST00000457540.1:chr1:+|6|1044:164:206|noncoding|CTG	RP5-857K21.8	chr1	+	629802	629844	42	85	0.235	0.471	0.294	2.267	2.638	0.859	12	0.417	0.7337	ENST00000457540	ENSG00000225630	unprocessed_pseudogene
GSE100007	SRX2916246_SRX2916247	ENST00000457540.1:chr1:+|26|1044:929:935|noncoding|ACG	RP5-857K21.8	chr1	+	630567	630573	6	23	0.304	0.696	0	0.685	0.692	0.989	2	0.5	0.8622	ENST00000457540	ENSG00000225630	unprocessed_pseudogene
GSE100007	SRX2916246_SRX2916247	ENST00000414273.1:chr1:+|9|1543:182:194|noncoding|ATG	RP5-857K21.6	chr1	+	631254	631266	12	22	0.318	0.136	0.545	1.314	1.382	0.951	4	0.5	0.8239	ENST00000414273	ENSG00000237973	unprocessed_pseudogene
GSE100007	SRX2916246_SRX2916247	ENST00000414273.1:chr1:+|23|1543:521:530|noncoding|CTG	RP5-857K21.6	chr1	+	631593	631602	9	49	0.429	0.49	0.082	1.019	1.098	0.928	3	0.333	0.7891	ENST00000414273	ENSG00000237973	unprocessed_pseudogene
GSE100007	SRX2916246_SRX2916247	ENST00000414273.1:chr1:+|51|1543:1104:1125|noncoding|ACG	RP5-857K21.6	chr1	+	632176	632197	21	72	0.083	0.458	0.458	1.673	1.945	0.86	7	0.143	0.7312	ENST00000414273	ENSG00000237973	unprocessed_pseudogene
GSE100007	SRX2916246_SRX2916247	ENST00000514057.1:chr1:+|19|681:494:521|noncoding|CTG	RP5-857K21.10	chr1	+	634188	634215	27	112	0.571	0.277	0.152	1.87	2.196	0.851	8	0.5	0.7126	ENST00000514057	ENSG00000248527	unprocessed_pseudogene
GSE100007	SRX2916246_SRX2916247	ENST00000425123.1:chr1:+|91|1122:849:855|noncoding|GTG	RP5-1108M17.2	chr1	+	103570400	103570406	6	141	0.383	0.262	0.355	0.692	0.693	0.998	2	0.5	0.8673	ENST00000425123	ENSG00000236085	processed_pseudogene
GSE100007	SRX2916246_SRX2916247	ENST00000404582.2:chr1:+|25|967:314:326|noncoding|ATG	RP11-568G11.3	chr1	+	220253882	220253894	12	12	0.167	0	0.833	1.358	1.386	0.98	4	0.25	0.8501	ENST00000404582	ENSG00000218283	processed_pseudogene
GSE100007	SRX2916246_SRX2916247	ENST00000404582.2:chr1:+|45|967:513:585|noncoding|CTG	RP11-568G11.3	chr1	+	220254081	220254153	72	132	0.447	0.386	0.167	2.704	3.174	0.852	18	0.444	0.7174	ENST00000404582	ENSG00000218283	processed_pseudogene
GSE100007	SRX2916246_SRX2916247	ENST00000437325.2:chr1:+|32|985:362:371|noncoding|ATG	RP5-1043F6.1	chr1	+	235738365	235738374	9	40	0.35	0.275	0.375	1.09	1.098	0.993	3	0.333	0.8573	ENST00000437325	ENSG00000235674	processed_pseudogene
GSE100007	SRX2916246_SRX2916247	ENST00000342073.4:chr2:+|42|924:398:410|noncoding|TTG	AC093393.2	chr2	+	33636898	33636910	12	54	0.315	0.056	0.63	1.168	1.386	0.843	4	0.5	0.7172	ENST00000342073	ENSG00000187999	processed_pseudogene
GSE100007	SRX2916246_SRX2916247	ENST00000394878.2:chr2:+|37|954:354:360|noncoding|ATG	AC011247.2	chr2	+	38482203	38482209	6	21	0.19	0.286	0.524	0.665	0.692	0.96	2	0	0.8192	ENST00000394878	ENSG00000213553	processed_pseudogene
GSE100007	SRX2916246_SRX2916247	ENST00000443590.1:chr2:-|61|1346:586:598|noncoding|TTG	AC096663.1	chr2	-	106698079	106698091	12	79	0.43	0.215	0.354	1.32	1.386	0.952	4	0.5	0.8194	ENST00000443590	ENSG00000214199	processed_pseudogene
GSE100007	SRX2916246_SRX2916247	ENST00000392399.3:chr2:-|6|473:74:80|noncoding|ATG	AC112255.1	chr2	-	136329834	136329840	6	19	0.263	0.316	0.421	0.576	0.692	0.833	2	0.5	0.7099	ENST00000392399	ENSG00000230037	processed_pseudogene
GSE100007	SRX2916246_SRX2916247	ENST00000399515.2:chr2:+|45|881:416:422|noncoding|CTG	AC019178.1	chr2	+	189923750	189923756	6	16	0.688	0.312	0	0.621	0.693	0.896	2	0.5	0.7514	ENST00000399515	ENSG00000204253	processed_pseudogene
GSE100007	SRX2916246_SRX2916247	ENST00000473537.1:chr3:-|25|826:506:512|noncoding|TTG	BZW1L1	chr3	-	116646216	116646222	6	17	0.471	0.529	0	0.691	0.691	1	2	0.5	0.8649	ENST00000473537	ENSG00000198406	processed_pseudogene
GSE100007	SRX2916246_SRX2916247	ENST00000498792.1:chr3:+|64|1227:837:843|noncoding|ACG	RP11-174O3.1	chr3	+	120307561	120307567	6	52	0.385	0	0.615	0.666	0.693	0.961	2	0.5	0.8305	ENST00000498792	ENSG00000240882	processed_pseudogene
GSE100007	SRX2916246_SRX2916247	ENST00000485881.1:chr3:+|172|1943:1723:1729|noncoding|GTG	RP11-598P12.1	chr3	+	137882016	137882022	6	11	0	0.364	0.636	0.655	0.689	0.951	2	0	0.8196	ENST00000485881	ENSG00000241478	processed_pseudogene
GSE100007	SRX2916246_SRX2916247	ENST00000467631.1:chr3:-|65|1307:626:632|noncoding|GTG	RP11-20C6.2	chr3	-	161325588	161325594	6	21	0.571	0	0.429	0.683	0.692	0.987	2	0.5	0.8472	ENST00000467631	ENSG00000240138	processed_pseudogene
GSE100007	SRX2916246_SRX2916247	ENST00000437653.1:chr3:-|89|1074:1015:1039|noncoding|GTG	RP11-809F4.2	chr3	-	175977532	175977556	24	201	0.209	0.338	0.453	1.844	2.079	0.887	8	0.125	0.751	ENST00000437653	ENSG00000230362	processed_pseudogene
GSE100007	SRX2916246_SRX2916247	ENST00000602906.1:chr4:+|54|1277:719:737|noncoding|TTG	HSP90AB2P	chr4	+	13337306	13337324	18	56	0.214	0.518	0.268	1.739	1.79	0.971	6	0.167	0.8356	ENST00000602906	ENSG00000205940	transcribed_processed_pseudogene
GSE100007	SRX2916246_SRX2916247	ENST00000507090.2:chr4:+|69|2176:826:844|noncoding|TTG	HSP90AB2P	chr4	+	13337306	13337324	18	56	0.214	0.518	0.268	1.739	1.79	0.971	6	0.167	0.8356	ENST00000507090	ENSG00000205940	transcribed_processed_pseudogene
GSE100007	SRX2916246_SRX2916247	ENST00000503537.1:chr5:-|14|1389:207:225|noncoding|ACG	CTD-2165H16.1	chr5	-	14653105	14653123	18	126	0.341	0.603	0.056	1.617	1.792	0.903	6	0.5	0.7753	ENST00000503537	ENSG00000250182	processed_pseudogene
GSE100007	SRX2916246_SRX2916247	ENST00000509149.1:chr5:+|26|338:298:304|noncoding|GTG	CTC-470C15.1	chr5	+	88603076	88603082	6	41	0.317	0.22	0.463	0.69	0.693	0.997	2	0	0.8496	ENST00000509149	ENSG00000250705	processed_pseudogene
GSE100007	SRX2916246_SRX2916247	ENST00000404155.1:chr6:-|50|871:585:642|noncoding|ATG	TUBB2BP1	chr6	-	3177273	3177330	57	387	0.357	0.266	0.377	2.507	2.944	0.851	18	0.333	0.7164	ENST00000404155	ENSG00000216819	unprocessed_pseudogene
GSE100007	SRX2916246_SRX2916247	ENST00000404155.1:chr6:-|51|871:595:604|noncoding|CTG	TUBB2BP1	chr6	-	3177311	3177320	9	69	0.594	0.261	0.145	0.962	1.099	0.876	3	0.667	0.7428	ENST00000404155	ENSG00000216819	unprocessed_pseudogene
GSE100007	SRX2916246_SRX2916247	ENST00000434005.1:chr7:-|81|1384:838:868|noncoding|TTG	AC002480.6	chr7	-	22511132	22511162	30	408	0.333	0.387	0.279	1.979	2.303	0.859	10	0.2	0.7202	ENST00000434005	ENSG00000233476	processed_pseudogene
GSE100007	SRX2916246_SRX2916247	ENST00000428259.1:chr7:+|2|207:27:81|noncoding|CTG	AC079780.3	chr7	+	23480778	23480832	54	101	0.446	0.277	0.277	2.479	2.887	0.859	15	0.533	0.7279	ENST00000428259	ENSG00000236654	processed_pseudogene
GSE100007	SRX2916246_SRX2916247	ENST00000446874.5:chr7:-|143|3193:1642:1648|noncoding|ACG	AC004985.13	chr7	-	44028496	44028502	6	11	0.455	0.545	0	0.689	0.689	1	2	0.5	0.8657	ENST00000446874	ENSG00000228903	transcribed_unprocessed_pseudogene
GSE100007	SRX2916246_SRX2916247	ENST00000492525.1:chr8:-|36|396:308:317|noncoding|TTG	RPS15AP24	chr8	-	30117463	30117472	9	36	0.722	0.25	0.028	1.018	1.099	0.927	3	0.667	0.787	ENST00000492525	ENSG00000241511	processed_pseudogene
GSE100007	SRX2916246_SRX2916247	ENST00000518096.1:chr8:+|36|1646:435:477|noncoding|CTG	TUBBP1	chr8	+	30352306	30352348	42	282	0.379	0.489	0.131	2.263	2.639	0.858	12	0.333	0.7223	ENST00000518096	ENSG00000127589	transcribed_processed_pseudogene
GSE100007	SRX2916246_SRX2916247	ENST00000518096.1:chr8:+|50|1646:569:629|noncoding|CTG	TUBBP1	chr8	+	30352440	30352500	60	560	0.291	0.4	0.309	2.624	2.996	0.876	19	0.316	0.7437	ENST00000518096	ENSG00000127589	transcribed_processed_pseudogene
GSE100007	SRX2916246_SRX2916247	ENST00000248151.4:chr8:+|30|1335:300:342|noncoding|CTG	TUBBP1	chr8	+	30352306	30352348	42	282	0.379	0.489	0.131	2.263	2.639	0.858	12	0.333	0.7223	ENST00000248151	ENSG00000127589	transcribed_processed_pseudogene
GSE100007	SRX2916246_SRX2916247	ENST00000248151.4:chr8:+|44|1335:434:494|noncoding|CTG	TUBBP1	chr8	+	30352440	30352500	60	560	0.291	0.4	0.309	2.624	2.996	0.876	19	0.316	0.7437	ENST00000248151	ENSG00000127589	transcribed_processed_pseudogene
GSE100007	SRX2916246_SRX2916247	ENST00000463742.1:chr8:-|22|885:257:263|noncoding|GTG	RPL5P24	chr8	-	102923993	102923999	6	22	0.409	0	0.591	0.677	0.693	0.976	2	0.5	0.8442	ENST00000463742	ENSG00000244052	processed_pseudogene
GSE100007	SRX2916246_SRX2916247	ENST00000323496.5:chr9:+|21|618:293:299|noncoding|TTG	TMSB4XP4	chr9	+	128342444	128342450	6	15	0	0	1	0.637	0.691	0.921	2	0	0.7899	ENST00000323496	ENSG00000223551	processed_pseudogene
GSE100007	SRX2916246_SRX2916247	ENST00000323496.5:chr9:+|48|618:543:555|noncoding|TTG	TMSB4XP4	chr9	+	128342694	128342706	12	35	0.6	0.2	0.2	1.361	1.385	0.983	4	0.75	0.8517	ENST00000323496	ENSG00000223551	processed_pseudogene
GSE100007	SRX2916246_SRX2916247	ENST00000532854.5:chr10:-|30|1858:384:390|noncoding|CTG	BMS1P2	chr10	-	47550669	47550675	6	11	0	0.545	0.455	0.689	0.689	1	2	0	0.8681	ENST00000532854	ENSG00000251079	transcribed_unprocessed_pseudogene
GSE100007	SRX2916246_SRX2916247	ENST00000450360.2:chr10:-|28|1333:349:355|noncoding|CTG	BMS1P2	chr10	-	47550669	47550675	6	11	0	0.545	0.455	0.689	0.689	1	2	0	0.8681	ENST00000450360	ENSG00000251079	transcribed_unprocessed_pseudogene
GSE100007	SRX2916246_SRX2916247	ENST00000445874.1:chr10:-|14|261:131:140|noncoding|ATG	RP11-251A15.5	chr10	-	91807300	91807309	9	22	0.182	0.545	0.273	1.004	1.097	0.916	3	0.333	0.7893	ENST00000445874	ENSG00000180581	processed_pseudogene
GSE100007	SRX2916246_SRX2916247	ENST00000530115.1:chr11:-|127|2196:1574:1598|noncoding|ATG	RP11-1033A18.1	chr11	-	27889436	27889460	24	91	0.44	0.275	0.286	1.872	2.079	0.901	7	0.429	0.7657	ENST00000530115	ENSG00000224411	processed_pseudogene
GSE100007	SRX2916246_SRX2916247	ENST00000530835.1:chr11:+|82|1613:829:841|noncoding|ATG	RP11-121L10.3	chr11	+	90283387	90283399	12	378	0.19	0.392	0.418	1.243	1.386	0.897	4	0.5	0.7768	ENST00000530835	ENSG00000214391	processed_pseudogene
GSE100007	SRX2916246_SRX2916247	ENST00000530835.1:chr11:+|84|1613:841:853|noncoding|ATG	RP11-121L10.3	chr11	+	90283399	90283411	12	335	0.29	0.454	0.257	1.323	1.386	0.954	4	0.25	0.8183	ENST00000530835	ENSG00000214391	processed_pseudogene
GSE100007	SRX2916246_SRX2916247	ENST00000495392.1:chr12:-|9|255:117:126|noncoding|ATG	RP11-543P15.1	chr12	-	3211792	3211801	9	32	0.531	0.25	0.219	1.066	1.098	0.971	3	0.333	0.8266	ENST00000495392	ENSG00000227081	processed_pseudogene
GSE100007	SRX2916246_SRX2916247	ENST00000359165.5:chr12:-|47|1405:445:451|noncoding|GTG	RP11-841C19.6	chr12	-	19457198	19457204	6	48	0.021	0.292	0.688	0.621	0.693	0.896	2	0	0.7642	ENST00000359165	ENSG00000245205	processed_pseudogene
GSE100007	SRX2916246_SRX2916247	ENST00000426182.2:chr12:+|11|414:140:152|noncoding|CTG	NME2P1	chr12	+	120282441	120282453	12	30	0.367	0.333	0.3	1.262	1.384	0.912	4	0.25	0.773	ENST00000426182	ENSG00000123009	processed_pseudogene
GSE100007	SRX2916246_SRX2916247	ENST00000445636.1:chr13:-|27|354:308:314|noncoding|TTG	RP11-369L4.1	chr13	-	50361450	50361456	6	22	0.227	0.045	0.727	0.655	0.693	0.946	2	0	0.8036	ENST00000445636	ENSG00000223676	processed_pseudogene
GSE100007	SRX2916246_SRX2916247	ENST00000432924.2:chr13:-|5|612:47:68|noncoding|ATG	RP11-340C20.2	chr13	-	100151025	100151046	21	34	0.676	0.235	0.088	1.665	1.943	0.857	6	0.5	0.7134	ENST00000432924	ENSG00000228501	processed_pseudogene
GSE100007	SRX2916246_SRX2916247	ENST00000568980.1:chr15:-|41|1570:446:452|noncoding|CTG	RP11-1H8.2	chr15	-	34490120	34490126	6	17	0.412	0.588	0	0.606	0.691	0.876	2	0.5	0.7451	ENST00000568980	ENSG00000259917	unprocessed_pseudogene
GSE100007	SRX2916246_SRX2916247	ENST00000560358.2:chr15:+|52|952:842:866|noncoding|ACG	RP11-244F12.1	chr15	+	62954013	62954037	24	113	0.46	0.31	0.23	1.854	2.079	0.892	8	0.5	0.7586	ENST00000560358	ENSG00000259394	processed_pseudogene
GSE100007	SRX2916246_SRX2916247	ENST00000507324.1:chr15:-|67|1005:663:672|noncoding|CTG	RP11-702L15.1	chr15	-	64529000	64529009	9	52	0.25	0.635	0.115	0.958	1.098	0.873	3	0.333	0.7434	ENST00000507324	ENSG00000248415	processed_pseudogene
GSE100007	SRX2916246_SRX2916247	ENST00000498085.1:chr19:-|5|584:38:44|noncoding|ATG	CTB-33G10.1	chr19	-	49720038	49720044	6	14	0	0.5	0.5	0.693	0.693	1	2	0	0.8681	ENST00000498085	ENSG00000243829	processed_pseudogene
GSE100007	SRX2916246_SRX2916247	ENST00000447474.1:chr20:+|1|330:9:21|noncoding|ACG	PTMAP3	chr20	+	18011962	18011974	12	106	0.226	0.491	0.283	1.218	1.386	0.879	4	0	0.7373	ENST00000447474	ENSG00000218902	processed_pseudogene
GSE100007	SRX2916246_SRX2916247	ENST00000416765.1:chrX:-|27|405:338:353|noncoding|ATG	RP1-22N22.1	chrX	-	28659117	28659132	15	154	0.526	0.37	0.104	1.44	1.609	0.895	5	0.4	0.7543	ENST00000416765	ENSG00000226436	processed_pseudogene
GSE100007	SRX2916246_SRX2916247	ENST00000428275.1:chrX:-|85|1082:847:853|noncoding|GTG	RP11-258C19.3	chrX	-	53143061	53143067	6	161	0.217	0.503	0.28	0.683	0.693	0.985	2	0	0.8426	ENST00000428275	ENSG00000231340	processed_pseudogene
GSE100007	SRX2916246_SRX2916247	ENST00000429775.2:chrX:+|6|330:68:110|noncoding|TTG	RP11-320L13.2	chrX	+	70963030	70963072	42	104	0.298	0.298	0.404	2.239	2.637	0.849	12	0.25	0.714	ENST00000429775	ENSG00000230629	processed_pseudogene
GSE100007	SRX2916246_SRX2916247	ENST00000412087.2:chrX:-|43|955:444:450|noncoding|TTG	RP1-146H21.4	chrX	-	100888141	100888147	6	16	0	0	1	0.662	0.693	0.954	2	0	0.8226	ENST00000412087	ENSG00000233680	processed_pseudogene
GSE100007	SRX2916246_SRX2916247	ENST00000442158.1:chrX:-|2|78:32:38|noncoding|CTG	RP11-332E4.1	chrX	-	137325012	137325018	6	24	0	0.417	0.583	0.662	0.693	0.954	2	0	0.8226	ENST00000442158	ENSG00000214748	processed_pseudogene
GSE100007	SRX2916246_SRX2916247	ENST00000424919.1:chrX:+|15|591:161:167|noncoding|CTG	RPL19P21	chrX	+	150993660	150993666	6	19	0.316	0	0.684	0.576	0.692	0.833	2	0.5	0.7073	ENST00000424919	ENSG00000230508	processed_pseudogene
GSE100007	SRX2916246_SRX2916247	ENST00000422633.1:chrY:-|45|1220:789:795|noncoding|ATG	AC010129.1	chrY	-	5338170	5338176	6	20	0.4	0	0.6	0.673	0.693	0.971	2	0.5	0.8397	ENST00000422633	ENSG00000235001	processed_pseudogene
GSE101760	SRX3028093_SRX3028106	ENST00000488147.1:chr1:-|39|1351:465:579|noncoding|GTG	WASH7P	chr1	-	17364	17715	114	12	0.917	0.083	0	0.287	2.138	0.134	3	1	1.1404	ENST00000488147	ENSG00000227232	unprocessed_pseudogene
GSE101760	SRX3028093_SRX3028106	ENST00000414273.1:chr1:+|2|1543:15:150|noncoding|TTG	RP5-857K21.6	chr1	+	631087	631222	135	17	0.588	0.176	0.235	1.564	2.67	0.586	7	0.714	0.8129	ENST00000414273	ENSG00000237973	unprocessed_pseudogene
GSE101760	SRX3028093_SRX3028106	ENST00000433562.1:chr1:-|13|437:121:196|noncoding|ATG	RP4-796F18.2	chr1	-	11278857	11279231	75	16	0.562	0	0.438	1.332	2.426	0.549	6	0.833	0.8721	ENST00000433562	ENSG00000238199	processed_pseudogene
GSE101760	SRX3028093_SRX3028106	ENST00000421314.1:chr1:-|5|186:157:187|noncoding|ACG	MTL1	chr1	-	16241212	16241242	30	33	0.97	0.03	0	0	2.293	0	1	1	1.1384	ENST00000421314	ENSG00000233929	processed_pseudogene
GSE101760	SRX3028093_SRX3028106	ENST00000639456.1:chr1:-|4|2575:54:303|noncoding|CTG	CROCCP2	chr1	-	16635109	16643133	249	11	0.636	0.273	0.091	0.86	2.272	0.379	6	0.667	0.7478	ENST00000639456	ENSG00000215908	transcribed_unprocessed_pseudogene
GSE101760	SRX3028093_SRX3028106	ENST00000635081.1:chr1:-|1|1904:40:340|noncoding|CTG	CROCCP2	chr1	-	16633152	16643133	300	14	0.643	0.214	0.143	1.332	2.441	0.546	8	0.625	0.7743	ENST00000635081	ENSG00000215908	transcribed_unprocessed_pseudogene
GSE101760	SRX3028093_SRX3028106	ENST00000362058.2:chr1:-|4|2029:51:351|noncoding|CTG	CROCCP2	chr1	-	16633152	16643133	300	14	0.643	0.214	0.143	1.332	2.441	0.546	8	0.625	0.7743	ENST00000362058	ENSG00000215908	transcribed_unprocessed_pseudogene
GSE101760	SRX3028093_SRX3028106	ENST00000419267.1:chr1:-|9|435:121:436|noncoding|ATG	EIF1AP1	chr1	-	16685620	16685935	315	332	0.614	0.199	0.187	3.305	4.648	0.711	46	0.63	0.8085	ENST00000419267	ENSG00000236698	processed_pseudogene
GSE101760	SRX3028093_SRX3028106	ENST00000443847.2:chr1:+|20|235:154:229|noncoding|ATG	RP4-785J1.1	chr1	+	26647599	26647674	75	46	0.891	0	0.109	0.583	3.196	0.182	3	0.667	0.8809	ENST00000443847	ENSG00000235069	processed_pseudogene
GSE101760	SRX3028093_SRX3028106	ENST00000310055.5:chr1:+|21|497:166:343|noncoding|CTG	RP11-344H11.4	chr1	+	26980329	26980506	177	124	0.863	0.065	0.073	0.723	4.068	0.178	6	0.833	0.9851	ENST00000310055	ENSG00000172746	unprocessed_pseudogene
GSE101760	SRX3028093_SRX3028106	ENST00000437956.1:chr1:-|36|444:280:445|noncoding|ATG	RP11-344H11.6	chr1	-	26985896	26986061	165	37	0.919	0.027	0.054	0.403	3.236	0.125	3	0.667	0.8843	ENST00000437956	ENSG00000225294	processed_pseudogene
GSE101760	SRX3028093_SRX3028106	ENST00000449818.1:chr1:+|3|867:25:574|noncoding|ATG	RP11-40H20.2	chr1	+	27206953	27207502	549	278	0.838	0.068	0.094	1.684	5.154	0.327	12	0.583	0.8222	ENST00000449818	ENSG00000225159	processed_pseudogene
GSE101760	SRX3028093_SRX3028106	ENST00000436160.1:chr1:-|36|681:310:682|noncoding|ATG	RP5-1053E7.1	chr1	-	28095741	28096113	372	139	0.612	0.151	0.237	2.995	4.785	0.626	36	0.583	0.7439	ENST00000436160	ENSG00000228589	processed_pseudogene
GSE101760	SRX3028093_SRX3028106	ENST00000399029.3:chr1:-|24|557:281:377|noncoding|ATG	RP5-1053E7.3	chr1	-	28120945	28121041	96	14	0.714	0	0.286	0.956	2.243	0.426	7	0.714	0.8587	ENST00000399029	ENSG00000214812	processed_pseudogene
GSE101760	SRX3028093_SRX3028106	ENST00000425821.2:chr1:-|1|331:11:287|noncoding|ATG	RP4-604A21.1	chr1	-	28982322	28982598	276	103	0.709	0.184	0.107	0.847	4.487	0.189	7	0.857	0.8886	ENST00000425821	ENSG00000225616	processed_pseudogene
GSE101760	SRX3028093_SRX3028106	ENST00000401075.3:chr1:-|97|1342:884:977|noncoding|GTG	RP11-439L8.2	chr1	-	31487954	31488047	93	98	0.867	0.02	0.112	0.719	3.428	0.21	4	0.75	0.9349	ENST00000401075	ENSG00000215899	processed_pseudogene
GSE101760	SRX3028093_SRX3028106	ENST00000434805.1:chr1:+|37|886:339:834|noncoding|ATG	RP4-765A10.1	chr1	+	35351059	35351554	495	615	0.707	0.109	0.184	2.346	5.098	0.46	23	0.652	0.8167	ENST00000434805	ENSG00000229994	processed_pseudogene
GSE101760	SRX3028093_SRX3028106	ENST00000442006.2:chr1:+|2|1960:15:915|noncoding|GTG	RP11-334L9.1	chr1	+	38708944	38709844	900	12	0.667	0.167	0.167	1.119	2.485	0.45	6	0.667	0.7943	ENST00000442006	ENSG00000215895	processed_pseudogene
GSE101760	SRX3028093_SRX3028106	ENST00000497982.2:chr1:+|13|568:153:342|noncoding|ATG	RP1-144F13.4	chr1	+	39718179	39718368	189	35	0.886	0.057	0.057	0.706	3.397	0.208	6	0.667	0.8854	ENST00000497982	ENSG00000225333	processed_pseudogene
GSE101760	SRX3028093_SRX3028106	ENST00000424567.1:chr1:-|5|135:28:136|noncoding|ATG	RP11-163G10.3	chr1	-	42500204	42500312	108	6257	0.692	0.093	0.215	2.205	3.584	0.615	15	0.667	0.8661	ENST00000424567	ENSG00000236876	processed_pseudogene
GSE101760	SRX3028093_SRX3028106	ENST00000417517.1:chr1:-|94|1326:970:1327|noncoding|ATG	RP11-342M1.6	chr1	-	42891093	42891450	357	12	0.75	0	0.25	0.287	2.369	0.121	2	1	1.0079	ENST00000417517	ENSG00000237090	processed_pseudogene
GSE101760	SRX3028093_SRX3028106	ENST00000604727.1:chr1:-|17|1398:189:1053|noncoding|ATG	KRT8P47	chr1	-	44103651	44104515	864	294	0.874	0.102	0.024	0.97	5.655	0.171	12	0.667	0.8644	ENST00000604727	ENSG00000271647	processed_pseudogene
GSE101760	SRX3028093_SRX3028106	ENST00000604727.1:chr1:-|95|1398:1071:1383|noncoding|CTG	KRT8P47	chr1	-	44103321	44103633	312	85	0.8	0.129	0.071	0	3.904	0	2	1	1.0077	ENST00000604727	ENSG00000271647	processed_pseudogene
GSE101760	SRX3028093_SRX3028106	ENST00000402743.2:chr1:-|4|360:22:361|noncoding|ATG	RP11-570P14.1	chr1	-	44122152	44122491	339	39	0.769	0.051	0.179	1.892	3.592	0.527	12	0.75	0.9607	ENST00000402743	ENSG00000233514	processed_pseudogene
GSE101760	SRX3028093_SRX3028106	ENST00000411837.1:chr1:-|27|492:295:493|noncoding|ATG	RP5-882O7.4	chr1	-	44988233	44988431	198	291	0.866	0.089	0.045	0.426	4.184	0.102	4	0.75	0.8997	ENST00000411837	ENSG00000232369	processed_pseudogene
GSE101760	SRX3028093_SRX3028106	ENST00000432472.1:chr1:-|15|382:123:249|noncoding|ATG	RP11-767N6.3	chr1	-	45645949	45646075	126	25	1	0	0	0.168	2.997	0.056	2	1	1.1793	ENST00000432472	ENSG00000225447	processed_pseudogene
GSE101760	SRX3028093_SRX3028106	ENST00000432472.1:chr1:-|30|382:320:383|noncoding|ATG	RP11-767N6.3	chr1	-	45645815	45645878	63	41	0.951	0.049	0	0.482	3.037	0.159	3	1	1.1745	ENST00000432472	ENSG00000225447	processed_pseudogene
GSE101760	SRX3028093_SRX3028106	ENST00000456841.2:chr1:-|3|595:37:448|noncoding|ATG	RP11-183G22.3	chr1	-	50405577	50405988	411	41	0.878	0	0.122	1.584	3.477	0.456	11	0.818	1.0739	ENST00000456841	ENSG00000225671	processed_pseudogene
GSE101760	SRX3028093_SRX3028106	ENST00000440986.1:chr1:-|9|684:73:337|noncoding|ATG	CFLP2	chr1	-	51158135	51158399	264	295	0.698	0.098	0.203	1.885	4.467	0.422	10	0.8	0.9109	ENST00000440986	ENSG00000213478	processed_pseudogene
GSE101760	SRX3028093_SRX3028106	ENST00000422197.2:chr1:+|5|955:40:265|noncoding|CTG	RP11-275F13.3	chr1	+	51372308	51372533	225	11	0.727	0	0.273	1.036	2.272	0.456	5	0.6	0.791	ENST00000422197	ENSG00000232027	processed_pseudogene
GSE101760	SRX3028093_SRX3028106	ENST00000414059.2:chr1:-|23|340:221:341|noncoding|ATG	RP4-800M22.1	chr1	-	52160260	52160380	120	39	0.846	0.051	0.103	1.483	2.988	0.496	8	0.75	1.01	ENST00000414059	ENSG00000228407	processed_pseudogene
GSE101760	SRX3028093_SRX3028106	ENST00000497678.2:chr1:+|10|568:144:327|noncoding|CTG	RP11-155O18.3	chr1	+	52368819	52369002	183	13	0.692	0.154	0.154	1.413	2.458	0.575	8	0.625	0.8212	ENST00000497678	ENSG00000224680	processed_pseudogene
GSE101760	SRX3028093_SRX3028106	ENST00000437890.1:chr1:-|2|455:10:346|noncoding|ATG	RP11-159C21.4	chr1	-	52772303	52772639	336	3503	0.899	0.013	0.088	0.774	4.718	0.164	28	0.464	0.7261	ENST00000437890	ENSG00000228929	processed_pseudogene
GSE101760	SRX3028093_SRX3028106	ENST00000427917.1:chr1:+|25|963:235:382|noncoding|GTG	RP5-866L20.3	chr1	+	54537029	54537176	147	82	0.829	0.122	0.049	0.346	3.849	0.09	2	1	1.0587	ENST00000427917	ENSG00000227453	processed_pseudogene
GSE101760	SRX3028093_SRX3028106	ENST00000434808.1:chr1:-|13|360:181:232|noncoding|CTG	RP11-243M12.1	chr1	-	57605975	57606026	51	73	0.822	0.082	0.096	1.14	2.828	0.403	5	0.6	0.8472	ENST00000434808	ENSG00000236888	processed_pseudogene
GSE101760	SRX3028093_SRX3028106	ENST00000427762.1:chr1:-|50|690:478:517|noncoding|ATG	RP4-592A1.2	chr1	-	58631014	58631053	39	14	0.786	0.071	0.143	1.277	2.54	0.503	4	0.75	0.9661	ENST00000427762	ENSG00000185839	processed_pseudogene
GSE101760	SRX3028093_SRX3028106	ENST00000412562.1:chr1:+|13|819:88:217|noncoding|GTG	RP4-794H19.3	chr1	+	58999762	58999891	129	21	0.762	0.238	0	0	2.582	0	1	1	0.9785	ENST00000412562	ENSG00000228121	processed_pseudogene
GSE101760	SRX3028093_SRX3028106	ENST00000412562.1:chr1:+|37|819:376:472|noncoding|ATG	RP4-794H19.3	chr1	+	59000050	59000146	96	47	0.787	0.128	0.085	1.451	3.408	0.426	6	0.667	0.8789	ENST00000412562	ENSG00000228121	processed_pseudogene
GSE101760	SRX3028093_SRX3028106	ENST00000258651.4:chr1:-|25|546:253:475|noncoding|ATG	RP5-849H19.2	chr1	-	62641193	62641415	222	55	0.782	0.218	0	0.091	3.554	0.026	2	1	1.0021	ENST00000258651	ENSG00000213703	processed_pseudogene
GSE101760	SRX3028093_SRX3028106	ENST00000453850.2:chr1:-|1|223:12:180|noncoding|CTG	RP4-535B20.3	chr1	-	65092435	65092603	168	88	0.943	0.034	0.023	0.766	3.973	0.193	6	0.833	1.0514	ENST00000453850	ENSG00000234496	processed_pseudogene
GSE101760	SRX3028093_SRX3028106	ENST00000422584.1:chr1:-|3|1330:10:241|noncoding|GTG	RP11-518D3.3	chr1	-	68162850	68163081	231	16	0.625	0.25	0.125	1.321	2.686	0.492	7	0.714	0.8113	ENST00000422584	ENSG00000234383	processed_pseudogene
GSE101760	SRX3028093_SRX3028106	ENST00000444127.1:chr1:-|6|582:94:583|noncoding|ATG	RP11-518D3.4	chr1	-	68242473	68242962	489	125	0.68	0.2	0.12	2.216	4.34	0.511	20	0.75	0.8872	ENST00000444127	ENSG00000229133	processed_pseudogene
GSE101760	SRX3028093_SRX3028106	ENST00000456361.1:chr1:+|1|967:1:436|noncoding|ATG	RP11-42O15.2	chr1	+	70530525	70530960	435	22	0.545	0	0.455	0.93	2.965	0.314	9	0.778	0.742	ENST00000456361	ENSG00000233020	processed_pseudogene
GSE101760	SRX3028093_SRX3028106	ENST00000456361.1:chr1:+|63|967:781:856|noncoding|GTG	RP11-42O15.2	chr1	+	70531305	70531380	75	19	0.789	0.158	0.053	0.409	2.434	0.168	3	0.667	0.7981	ENST00000456361	ENSG00000233020	processed_pseudogene
GSE101760	SRX3028093_SRX3028106	ENST00000430398.2:chr1:+|8|1491:70:973|noncoding|ATG	RP11-438I12.1	chr1	+	73104860	73105763	903	32	0.844	0.062	0.094	0.447	3.379	0.132	5	0.6	0.7776	ENST00000430398	ENSG00000229636	processed_pseudogene
GSE101760	SRX3028093_SRX3028106	ENST00000444241.1:chr1:-|25|1354:304:607|noncoding|GTG	RP4-682C21.2	chr1	-	75744170	75744473	303	19	0.684	0.158	0.158	1.06	2.726	0.389	7	0.714	0.8238	ENST00000444241	ENSG00000181227	processed_pseudogene
GSE101760	SRX3028093_SRX3028106	ENST00000431536.1:chr1:-|34|1000:350:371|noncoding|GTG	RP4-706L14.2	chr1	-	77774494	77774515	21	62	0.855	0.032	0.113	0.553	1.945	0.284	2	0.5	0.7581	ENST00000431536	ENSG00000232672	processed_pseudogene
GSE101760	SRX3028093_SRX3028106	ENST00000427577.1:chr1:-|33|921:496:922|noncoding|ATG	RP11-181C21.4	chr1	-	77810860	77811286	426	22	0.727	0.136	0.136	0.843	2.965	0.284	8	0.625	0.7553	ENST00000427577	ENSG00000219201	processed_pseudogene
GSE101760	SRX3028093_SRX3028106	ENST00000444067.2:chr1:+|35|1693:361:820|noncoding|ATG	RP11-181C21.5	chr1	+	77847469	77847928	459	32	0.812	0.094	0.094	1.535	3.379	0.454	11	0.545	0.8137	ENST00000444067	ENSG00000235613	processed_pseudogene
GSE101760	SRX3028093_SRX3028106	ENST00000448345.2:chr1:+|10|556:157:424|noncoding|ATG	RP11-386I14.3	chr1	+	78091654	78091921	267	29	0.586	0	0.414	0.921	3.033	0.304	8	0.75	0.7489	ENST00000448345	ENSG00000213560	processed_pseudogene
GSE101760	SRX3028093_SRX3028106	ENST00000439132.1:chr1:-|51|1111:522:528|noncoding|TTG	RP11-548C21.1	chr1	-	79055528	79055534	6	15	0.867	0.067	0.067	0.393	0.691	0.568	2	0.5	0.8579	ENST00000439132	ENSG00000230787	processed_pseudogene
GSE101760	SRX3028093_SRX3028106	ENST00000425922.1:chr1:+|6|1124:79:367|noncoding|GTG	ADH5P2	chr1	+	79521157	79521445	288	11	0.818	0.091	0.091	1.547	2.272	0.681	8	0.75	1.0475	ENST00000425922	ENSG00000232676	processed_pseudogene
GSE101760	SRX3028093_SRX3028106	ENST00000425922.1:chr1:+|77|1124:771:864|noncoding|ATG	ADH5P2	chr1	+	79521849	79521942	93	35	0.914	0	0.086	0.706	3.397	0.208	4	0.75	0.9704	ENST00000425922	ENSG00000232676	processed_pseudogene
GSE101760	SRX3028093_SRX3028106	ENST00000426688.1:chr1:+|21|643:251:542|noncoding|ATG	RP11-432D22.1	chr1	+	81208817	81209108	291	25	1	0	0	0	3.163	0	2	1	1.1614	ENST00000426688	ENSG00000235089	processed_pseudogene
GSE101760	SRX3028093_SRX3028106	ENST00000447996.2:chr1:+|57|1065:612:657|noncoding|TTG	RP11-100D1.1	chr1	+	81722614	81722659	45	15	0.8	0	0.2	0	2.708	0	1	1	1.0077	ENST00000447996	ENSG00000215875	transcribed_processed_pseudogene
GSE101760	SRX3028093_SRX3028106	ENST00000441775.1:chr1:+|1|244:1:76|noncoding|ATG	RP11-82H13.2	chr1	+	84244333	84244408	75	33	0.515	0.424	0.061	0.136	3.16	0.043	2	1	0.8023	ENST00000441775	ENSG00000226970	processed_pseudogene
GSE101760	SRX3028093_SRX3028106	ENST00000420734.1:chr1:-|45|937:443:719|noncoding|ATG	RP11-384B12.2	chr1	-	87045153	87045429	276	21	0.714	0.095	0.19	0.847	2.846	0.297	5	0.6	0.7303	ENST00000420734	ENSG00000235251	processed_pseudogene
GSE101760	SRX3028093_SRX3028106	ENST00000440164.1:chr1:+|20|826:189:204|noncoding|ATG	RP11-384B12.3	chr1	+	87046062	87046077	15	11	0.909	0	0.091	0.586	1.594	0.368	2	1	1.2089	ENST00000440164	ENSG00000225568	processed_pseudogene
GSE101760	SRX3028093_SRX3028106	ENST00000439531.1:chr1:-|21|483:205:484|noncoding|ACG	RP5-838N20.6	chr1	-	89104284	89104563	279	1534	0.644	0.175	0.181	2.918	4.532	0.644	43	0.651	0.8262	ENST00000439531	ENSG00000234518	processed_pseudogene
GSE101760	SRX3028093_SRX3028106	ENST00000401028.2:chr1:+|4|1145:13:331|noncoding|ATG	RP11-539G11.2	chr1	+	91328380	91328698	318	28	0.679	0.214	0.107	1.685	3.233	0.521	9	0.889	0.996	ENST00000401028	ENSG00000215873	processed_pseudogene
GSE101760	SRX3028093_SRX3028106	ENST00000401028.2:chr1:+|75|1145:678:1008|noncoding|GTG	RP11-539G11.2	chr1	+	91329045	91329375	330	26	0.692	0.231	0.077	1.097	3.045	0.36	7	0.571	0.7113	ENST00000401028	ENSG00000215873	processed_pseudogene
GSE101760	SRX3028093_SRX3028106	ENST00000415545.2:chr1:+|58|1567:650:656|noncoding|GTG	RP5-865M20.1	chr1	+	91643164	91643170	6	14	0.857	0	0.143	0	0.693	0	1	1	1.0515	ENST00000415545	ENSG00000203914	processed_pseudogene
GSE101760	SRX3028093_SRX3028106	ENST00000441422.1:chr1:+|79|1162:874:943|noncoding|GTG	RP4-621B10.6	chr1	+	92126173	92126242	69	29	0.828	0.034	0.138	0.993	3.08	0.322	3	0.667	0.8772	ENST00000441422	ENSG00000233401	processed_pseudogene
GSE101760	SRX3028093_SRX3028106	ENST00000413542.1:chr1:-|17|321:199:322|noncoding|GTG	RP4-612C19.1	chr1	-	93190739	93190862	123	145	0.945	0.055	0	0.041	3.704	0.011	2	0.5	0.7401	ENST00000413542	ENSG00000237003	processed_pseudogene
GSE101760	SRX3028093_SRX3028106	ENST00000429913.2:chr1:+|54|985:576:954|noncoding|ATG	RP11-148B18.2	chr1	+	94302612	94302990	378	26	1	0	0	0	3.205	0	1	1	1.1614	ENST00000429913	ENSG00000178596	processed_pseudogene
GSE101760	SRX3028093_SRX3028106	ENST00000415278.1:chr1:+|30|1389:304:589|noncoding|ATG	EEF1AL9	chr1	+	96447232	96447517	285	199	0.799	0.09	0.111	2.168	4.545	0.477	13	0.923	1.1002	ENST00000415278	ENSG00000228502	processed_pseudogene
GSE101760	SRX3028093_SRX3028106	ENST00000468715.1:chr1:-|13|747:220:748|noncoding|ATG	RP11-122C9.1	chr1	-	96678873	96679401	528	519	0.771	0.058	0.171	1.471	5.167	0.285	11	0.727	0.8675	ENST00000468715	ENSG00000137970	processed_pseudogene
GSE101760	SRX3028093_SRX3028106	ENST00000431241.1:chr1:-|50|880:649:664|noncoding|CTG	RP11-556K13.1	chr1	-	101786556	101786571	15	33	0.576	0.152	0.273	1.054	1.607	0.656	3	0.667	0.79	ENST00000431241	ENSG00000183298	processed_pseudogene
GSE101760	SRX3028093_SRX3028106	ENST00000425123.1:chr1:+|90|1122:844:880|noncoding|ATG	RP5-1108M17.2	chr1	+	103570395	103570431	36	697	0.911	0.037	0.052	1.005	2.485	0.404	6	1	1.2219	ENST00000425123	ENSG00000236085	processed_pseudogene
GSE101760	SRX3028093_SRX3028106	ENST00000441083.1:chr1:+|8|1240:91:310|noncoding|TTG	RP11-97C18.1	chr1	+	103926656	103926875	219	13	0.923	0	0.077	0.271	2.458	0.11	3	1	1.1373	ENST00000441083	ENSG00000225191	processed_pseudogene
GSE101760	SRX3028093_SRX3028106	ENST00000415279.1:chr1:+|125|1779:1594:1684|noncoding|ATG	RP11-90H3.1	chr1	+	105893331	105893421	90	115	0.678	0.061	0.261	2.095	3.396	0.617	13	0.615	0.8162	ENST00000415279	ENSG00000232952	processed_pseudogene
GSE101760	SRX3028093_SRX3028106	ENST00000411964.2:chr1:+|31|730:378:516|noncoding|ATG	RP5-1160K1.1	chr1	+	109651746	109651884	138	41	0.732	0.146	0.122	0.839	3.105	0.27	3	0.667	0.7868	ENST00000411964	ENSG00000235045	processed_pseudogene
GSE101760	SRX3028093_SRX3028106	ENST00000416137.1:chr1:-|5|156:85:157|noncoding|ATG	RP3-522D1.2	chr1	-	112890766	112890838	72	439	0.92	0.048	0.032	0.951	3.178	0.299	6	0.833	1.0676	ENST00000416137	ENSG00000228040	processed_pseudogene
GSE101760	SRX3028093_SRX3028106	ENST00000424736.2:chr1:+|31|1029:242:248|noncoding|GTG	RP11-512F24.1	chr1	+	113449940	113449946	6	13	0.769	0.231	0	0	0.69	0	1	1	0.9839	ENST00000424736	ENSG00000232499	processed_pseudogene
GSE101760	SRX3028093_SRX3028106	ENST00000457635.2:chr1:+|26|968:358:667|noncoding|ATG	RP11-343L14.1	chr1	+	114468671	114468980	309	41	0.707	0.073	0.22	0.942	3.477	0.271	6	0.667	0.7679	ENST00000457635	ENSG00000225650	processed_pseudogene
GSE101760	SRX3028093_SRX3028106	ENST00000455804.1:chr1:+|1|1523:1:955|noncoding|ATG	RP11-343L14.2	chr1	+	114535994	114536948	954	5088	0.836	0.067	0.097	2.029	5.762	0.352	46	0.674	0.8983	ENST00000455804	ENSG00000236480	processed_pseudogene
GSE101760	SRX3028093_SRX3028106	ENST00000455804.1:chr1:+|117|1523:1018:1156|noncoding|ATG	RP11-343L14.2	chr1	+	114537011	114537149	138	138	0.891	0.014	0.094	0.895	3.829	0.234	4	0.75	0.961	ENST00000455804	ENSG00000236480	processed_pseudogene
GSE101760	SRX3028093_SRX3028106	ENST00000452680.3:chr1:-|38|910:389:851|noncoding|ATG	RP11-485H8.2	chr1	-	115856969	115857431	462	12	0.833	0	0.167	0.637	2.369	0.269	2	1	1.1189	ENST00000452680	ENSG00000214204	processed_pseudogene
GSE101760	SRX3028093_SRX3028106	ENST00000319092.5:chr1:-|9|1157:94:646|noncoding|ATG	RP5-1086K13.3	chr1	-	116533447	116533999	552	18	0.722	0	0.278	1.026	2.736	0.375	5	1	1.0674	ENST00000319092	ENSG00000177173	processed_pseudogene
GSE101760	SRX3028093_SRX3028106	ENST00000419696.1:chr1:-|82|1003:977:1004|noncoding|ATG	RP4-686J16.2	chr1	-	116713832	116713859	27	370	0.978	0.014	0.008	0.371	2.197	0.169	4	0.5	0.8159	ENST00000419696	ENSG00000231072	processed_pseudogene
GSE101760	SRX3028093_SRX3028106	ENST00000436509.2:chr1:-|105|1314:1001:1214|noncoding|TTG	RP11-94F13.1	chr1	-	118614433	118614646	213	20	0.65	0	0.35	0.611	2.788	0.219	6	0.833	0.8345	ENST00000436509	ENSG00000226126	processed_pseudogene
GSE101760	SRX3028093_SRX3028106	ENST00000443616.1:chr1:-|3|753:28:277|noncoding|ATG	RP4-610L12.1	chr1	-	119127015	119127264	249	37	0.946	0.027	0.027	0.799	3.236	0.247	3	1	1.1987	ENST00000443616	ENSG00000236804	processed_pseudogene
GSE101760	SRX3028093_SRX3028106	ENST00000612480.2:chr1:-|148|6897:1943:2204|noncoding|ATG	CH17-472G23.4	chr1	-	120542005	120543193	261	15	0.6	0	0.4	1.194	2.616	0.457	6	0.667	0.745	ENST00000612480	ENSG00000275131	transcribed_unprocessed_pseudogene
GSE101760	SRX3028093_SRX3028106	ENST00000637601.1:chr1:-|37|3404:484:742|noncoding|ATG	CH17-472G23.4	chr1	-	120542005	120543193	258	15	0.6	0	0.4	1.194	2.616	0.457	6	0.667	0.745	ENST00000637601	ENSG00000275131	transcribed_unprocessed_pseudogene
GSE101760	SRX3028093_SRX3028106	ENST00000430394.1:chr1:-|1|752:16:145|noncoding|ATG	HIST2H2BA	chr1	-	121117113	121117242	129	512	0.721	0.033	0.246	1.864	3.761	0.496	14	0.571	0.777	ENST00000430394	ENSG00000223345	transcribed_unprocessed_pseudogene
GSE101760	SRX3028093_SRX3028106	ENST00000401004.2:chr1:-|7|416:144:417|noncoding|CTG	RP11-439A17.2	chr1	-	121118194	121118467	273	4067	0.59	0.209	0.201	2.71	4.511	0.601	40	0.575	0.7129	ENST00000401004	ENSG00000213244	unprocessed_pseudogene
GSE101760	SRX3028093_SRX3028106	ENST00000455938.1:chr1:+|16|534:177:420|noncoding|ATG	PFN1P12	chr1	+	143620169	143620412	243	25	0.84	0.12	0.04	0.168	2.942	0.057	2	1	1.0566	ENST00000455938	ENSG00000226028	processed_pseudogene
GSE101760	SRX3028093_SRX3028106	ENST00000456826.2:chr1:+|134|2544:1533:2118|noncoding|ATG	FAM91A3P	chr1	+	143768071	143768656	585	48	0.688	0.083	0.229	0.373	3.611	0.103	7	0.714	0.7357	ENST00000456826	ENSG00000242352	transcribed_processed_pseudogene
GSE101760	SRX3028093_SRX3028106	ENST00000609585.1:chr1:-|2|563:48:177|noncoding|ATG	HIST2H2BB	chr1	-	143904474	143904603	129	16	0.875	0.125	0	1.103	2.599	0.425	5	0.8	1.0479	ENST00000609585	ENSG00000234571	transcribed_unprocessed_pseudogene
GSE101760	SRX3028093_SRX3028106	ENST00000609585.1:chr1:-|11|563:183:453|noncoding|CTG	HIST2H2BB	chr1	-	143875281	143904468	270	35	0.771	0.143	0.086	1.135	3.357	0.338	6	0.833	0.9655	ENST00000609585	ENSG00000234571	transcribed_unprocessed_pseudogene
GSE101760	SRX3028093_SRX3028106	ENST00000449108.1:chr1:-|5|381:64:130|noncoding|GTG	HIST2H2BB	chr1	-	143904474	143904540	66	16	0.875	0.125	0	1.244	2.339	0.532	5	0.8	1.0821	ENST00000449108	ENSG00000234571	transcribed_unprocessed_pseudogene
GSE101760	SRX3028093_SRX3028106	ENST00000449108.1:chr1:-|10|381:136:382|noncoding|CTG	HIST2H2BB	chr1	-	143904222	143904468	246	35	0.771	0.143	0.086	1.135	3.238	0.35	6	0.833	0.9693	ENST00000449108	ENSG00000234571	transcribed_unprocessed_pseudogene
GSE101760	SRX3028093_SRX3028106	ENST00000438469.2:chr1:-|17|1241:154:349|noncoding|ATG	RP11-325P15.2	chr1	-	147083230	147083425	195	12	0.833	0	0.167	0.721	2.254	0.32	6	0.667	0.8804	ENST00000438469	ENSG00000230832	processed_pseudogene
GSE101760	SRX3028093_SRX3028106	ENST00000471856.1:chr1:+|1|1510:2:1388|noncoding|ATG	PDIA3P1	chr1	+	147178113	147179499	1386	507	0.58	0.185	0.235	3.796	6.105	0.622	86	0.616	0.7433	ENST00000471856	ENSG00000180867	transcribed_processed_pseudogene
GSE101760	SRX3028093_SRX3028106	ENST00000413611.2:chr1:-|70|1657:744:837|noncoding|ATG	CCT8P1	chr1	-	147204096	147204189	93	25	0.72	0.08	0.2	1.204	2.664	0.452	7	0.857	0.981	ENST00000413611	ENSG00000226015	processed_pseudogene
GSE101760	SRX3028093_SRX3028106	ENST00000413611.2:chr1:-|86|1657:888:1041|noncoding|GTG	CCT8P1	chr1	-	147203892	147204045	153	96	0.677	0.073	0.25	1.828	3.915	0.467	9	0.556	0.7225	ENST00000413611	ENSG00000226015	processed_pseudogene
GSE101760	SRX3028093_SRX3028106	ENST00000413611.2:chr1:-|108|1657:1149:1389|noncoding|CTG	CCT8P1	chr1	-	147203544	147203784	240	16	0.562	0	0.438	1.511	2.773	0.545	6	0.667	0.7439	ENST00000413611	ENSG00000226015	processed_pseudogene
GSE101760	SRX3028093_SRX3028106	ENST00000435270.2:chr1:+|7|960:53:356|noncoding|TTG	RP11-337C18.4	chr1	+	147319161	147319464	303	75	0.787	0.093	0.12	0.967	3.855	0.251	7	0.571	0.7496	ENST00000435270	ENSG00000213226	processed_pseudogene
GSE101760	SRX3028093_SRX3028106	ENST00000620190.1:chr1:+|84|1260:1043:1163|noncoding|ATG	RP11-640M9.1	chr1	+	149647392	149647512	120	23	0.652	0.174	0.174	1.722	2.955	0.583	8	0.625	0.793	ENST00000620190	ENSG00000277147	transcribed_unprocessed_pseudogene
GSE101760	SRX3028093_SRX3028106	ENST00000621156.1:chr1:+|45|737:506:626|noncoding|ATG	RP11-640M9.1	chr1	+	149647392	149647512	120	23	0.652	0.174	0.174	1.722	2.955	0.583	8	0.625	0.793	ENST00000621156	ENSG00000277147	transcribed_unprocessed_pseudogene
GSE101760	SRX3028093_SRX3028106	ENST00000622079.1:chr1:+|6|1064:69:189|noncoding|ATG	RP11-640M9.1	chr1	+	149647392	149647512	120	23	0.652	0.174	0.174	1.722	2.955	0.583	8	0.625	0.793	ENST00000622079	ENSG00000277147	transcribed_unprocessed_pseudogene
GSE101760	SRX3028093_SRX3028106	ENST00000610297.1:chr1:+|31|554:328:448|noncoding|ATG	RP11-640M9.1	chr1	+	149647392	149647512	120	23	0.652	0.174	0.174	1.722	2.955	0.583	8	0.625	0.793	ENST00000610297	ENSG00000277147	transcribed_unprocessed_pseudogene
GSE101760	SRX3028093_SRX3028106	ENST00000452587.1:chr1:+|15|495:142:325|noncoding|ATG	RP11-74C1.2	chr1	+	151557586	151557769	183	124	0.742	0.113	0.145	1.624	4.108	0.395	8	0.5	0.7066	ENST00000452587	ENSG00000223861	processed_pseudogene
GSE101760	SRX3028093_SRX3028106	ENST00000447781.2:chr1:-|55|690:485:572|noncoding|TTG	AL591704.5	chr1	-	153379939	153380026	87	18	1	0	0	1.035	2.582	0.401	5	1	1.2894	ENST00000447781	ENSG00000237008	processed_pseudogene
GSE101760	SRX3028093_SRX3028106	ENST00000437336.1:chr1:-|26|883:261:786|noncoding|ATG	RP11-350G8.3	chr1	-	154378304	154378829	525	12	0.833	0.167	0	0.287	2.369	0.121	2	1	1.0717	ENST00000437336	ENSG00000226855	processed_pseudogene
GSE101760	SRX3028093_SRX3028106	ENST00000486869.5:chr1:-|28|1884:379:1342|noncoding|ATG	GBAP1	chr1	-	155214367	155217344	963	14	0.786	0.143	0.071	1.254	2.54	0.494	7	0.857	1.0451	ENST00000486869	ENSG00000160766	transcribed_unprocessed_pseudogene
GSE101760	SRX3028093_SRX3028106	ENST00000368374.5:chr1:-|26|1873:251:1331|noncoding|ATG	GBAP1	chr1	-	155214367	155224878	1080	15	0.733	0.133	0.133	1.063	2.708	0.392	8	0.75	0.89	ENST00000368374	ENSG00000160766	transcribed_unprocessed_pseudogene
GSE101760	SRX3028093_SRX3028106	ENST00000500626.2:chr1:-|26|2505:245:818|noncoding|ATG	RP11-29H23.5	chr1	-	155650030	155660001	573	20	0.7	0.15	0.15	1.443	2.926	0.493	12	0.583	0.7691	ENST00000500626	ENSG00000246203	unprocessed_pseudogene
GSE101760	SRX3028093_SRX3028106	ENST00000314835.5:chr1:+|1|1709:1:931|noncoding|ATG	RP11-243J18.3	chr1	+	155745828	155748093	930	25	0.64	0.24	0.12	1.62	3.108	0.521	14	0.643	0.7778	ENST00000314835	ENSG00000203761	unprocessed_pseudogene
GSE101760	SRX3028093_SRX3028106	ENST00000414328.2:chr1:+|1|1447:1:826|noncoding|ATG	RP11-110J1.3	chr1	+	157073256	157074081	825	1632	0.83	0.04	0.131	1.356	5.616	0.241	21	0.619	0.8162	ENST00000414328	ENSG00000224520	processed_pseudogene
GSE101760	SRX3028093_SRX3028106	ENST00000414328.2:chr1:+|79|1447:958:1030|noncoding|TTG	RP11-110J1.3	chr1	+	157074213	157074285	72	17	0.529	0.412	0.059	0	2.425	0	1	1	0.7994	ENST00000414328	ENSG00000224520	processed_pseudogene
GSE101760	SRX3028093_SRX3028106	ENST00000425270.1:chr1:+|1|1097:1:409|noncoding|ATG	RP11-312J18.5	chr1	+	160894979	160895387	408	132	0.727	0.121	0.152	2.244	4.211	0.533	24	0.625	0.8347	ENST00000425270	ENSG00000213080	processed_pseudogene
GSE101760	SRX3028093_SRX3028106	ENST00000425270.1:chr1:+|61|1097:872:899|noncoding|ATG	RP11-312J18.5	chr1	+	160895850	160895877	27	19	0.842	0.105	0.053	1.06	2.187	0.484	4	0.5	0.8119	ENST00000425270	ENSG00000213080	processed_pseudogene
GSE101760	SRX3028093_SRX3028106	ENST00000444896.1:chr1:+|15|598:211:226|noncoding|ATG	RP11-541J2.2	chr1	+	164356976	164356991	15	22	1	0	0	0	1.603	0	1	1	1.1614	ENST00000444896	ENSG00000213070	processed_pseudogene
GSE101760	SRX3028093_SRX3028106	ENST00000415894.1:chr1:+|10|435:139:409|noncoding|ATG	RP11-466F5.9	chr1	+	165819490	165819760	270	22	0.955	0.045	0	0.368	2.839	0.13	3	1	1.1683	ENST00000415894	ENSG00000230659	processed_pseudogene
GSE101760	SRX3028093_SRX3028106	ENST00000400979.2:chr1:-|55|1969:934:1909|noncoding|ATG	RP11-9L18.2	chr1	-	166275689	166276664	975	113	0.841	0.027	0.133	1.837	4.666	0.394	25	0.56	0.8283	ENST00000400979	ENSG00000215835	processed_pseudogene
GSE101760	SRX3028093_SRX3028106	ENST00000443090.1:chr1:-|33|522:302:320|noncoding|GTG	RP4-702J19.1	chr1	-	168056103	168056121	18	19	1	0	0	0	1.785	0	1	1	1.1614	ENST00000443090	ENSG00000224837	processed_pseudogene
GSE101760	SRX3028093_SRX3028106	ENST00000428881.1:chr1:-|4|1311:28:349|noncoding|GTG	RP4-560B9.1	chr1	-	171684090	171684411	321	110	0.718	0.136	0.145	1.718	4.663	0.369	11	0.545	0.7143	ENST00000428881	ENSG00000230364	processed_pseudogene
GSE101760	SRX3028093_SRX3028106	ENST00000428881.1:chr1:-|56|1311:588:912|noncoding|ATG	RP4-560B9.1	chr1	-	171683527	171683851	324	88	0.739	0.182	0.08	1.577	3.942	0.4	10	0.6	0.7824	ENST00000428881	ENSG00000230364	processed_pseudogene
GSE101760	SRX3028093_SRX3028106	ENST00000428881.1:chr1:-|87|1311:1009:1312|noncoding|ATG	RP4-560B9.1	chr1	-	171683127	171683430	303	90	0.844	0.033	0.122	0.491	3.884	0.126	5	0.6	0.7757	ENST00000428881	ENSG00000230364	processed_pseudogene
GSE101760	SRX3028093_SRX3028106	ENST00000498507.1:chr1:-|14|350:149:350|noncoding|CTG	RP4-612B18.1	chr1	-	171824610	171824811	201	22	0.864	0.045	0.091	0.536	2.713	0.198	3	1	1.1201	ENST00000498507	ENSG00000224600	processed_pseudogene
GSE101760	SRX3028093_SRX3028106	ENST00000458247.1:chr1:+|50|943:473:899|noncoding|ATG	RP3-332O11.1	chr1	+	172749031	172749457	426	14	0.571	0.214	0.214	1.81	2.441	0.741	8	0.625	0.7812	ENST00000458247	ENSG00000229785	processed_pseudogene
GSE101760	SRX3028093_SRX3028106	ENST00000476232.6:chr1:-|24|2921:262:421|noncoding|ATG	RP11-568K15.1	chr1	-	178031624	178033083	159	11	0.636	0.273	0.091	1.162	2.272	0.512	7	0.714	0.8262	ENST00000476232	ENSG00000242193	transcribed_unitary_pseudogene
GSE101760	SRX3028093_SRX3028106	ENST00000476232.6:chr1:-|38|2921:446:677|noncoding|ATG	RP11-568K15.1	chr1	-	178024405	178031599	231	11	0.727	0.273	0	1.162	2.398	0.485	7	0.714	0.8875	ENST00000476232	ENSG00000242193	transcribed_unitary_pseudogene
GSE101760	SRX3028093_SRX3028106	ENST00000462729.2:chr1:-|24|1047:258:417|noncoding|ATG	RP11-568K15.1	chr1	-	178031624	178033083	159	11	0.636	0.273	0.091	1.162	2.272	0.512	7	0.714	0.8262	ENST00000462729	ENSG00000242193	transcribed_unitary_pseudogene
GSE101760	SRX3028093_SRX3028106	ENST00000455621.1:chr1:+|18|357:121:310|noncoding|ATG	RP4-765C7.2	chr1	+	178411735	178411924	189	102	0.608	0.127	0.265	2.064	4.095	0.504	11	0.636	0.7424	ENST00000455621	ENSG00000213058	processed_pseudogene
GSE101760	SRX3028093_SRX3028106	ENST00000451239.1:chr1:+|9|222:124:157|noncoding|ATG	RP11-345I18.3	chr1	+	179201827	179201860	33	44	0.977	0.023	0	0	2.398	0	1	1	1.1437	ENST00000451239	ENSG00000231564	processed_pseudogene
GSE101760	SRX3028093_SRX3028106	ENST00000411857.2:chr1:-|21|9714:194:431|noncoding|ATG	RP11-215I23.4	chr1	-	179456885	179457122	237	40	0.8	0.1	0.1	0	3.654	0	2	1	1.0077	ENST00000411857	ENSG00000236539	processed_pseudogene
GSE101760	SRX3028093_SRX3028106	ENST00000453838.2:chr1:-|88|1332:1127:1142|noncoding|ATG	RP11-505O17.2	chr1	-	182959264	182959279	15	59	0.932	0.068	0	0	1.609	0	1	1	1.1092	ENST00000453838	ENSG00000176855	processed_pseudogene
GSE101760	SRX3028093_SRX3028106	ENST00000453838.2:chr1:-|90|1332:1138:1333|noncoding|CTG	RP11-505O17.2	chr1	-	182959073	182959268	195	50	0.84	0.02	0.14	0.594	3.413	0.174	4	0.75	0.9027	ENST00000453838	ENSG00000176855	processed_pseudogene
GSE101760	SRX3028093_SRX3028106	ENST00000424976.1:chr1:+|35|1071:299:854|noncoding|ATG	RP11-393M18.2	chr1	+	187563358	187563913	555	15	0.667	0.133	0.2	1.02	2.616	0.39	5	0.6	0.7239	ENST00000424976	ENSG00000225462	processed_pseudogene
GSE101760	SRX3028093_SRX3028106	ENST00000431492.2:chr1:-|5|780:52:391|noncoding|ATG	RP11-142L4.3	chr1	-	192247097	192247436	339	80	0.725	0.225	0.05	1.997	3.966	0.503	16	0.688	0.8718	ENST00000431492	ENSG00000226723	processed_pseudogene
GSE101760	SRX3028093_SRX3028106	ENST00000431492.2:chr1:-|16|780:158:206|noncoding|TTG	RP11-142L4.3	chr1	-	192247282	192247330	48	13	0.615	0	0.385	0	2.032	0	1	1	0.8655	ENST00000431492	ENSG00000226723	processed_pseudogene
GSE101760	SRX3028093_SRX3028106	ENST00000421195.1:chr1:+|13|1376:145:436|noncoding|ATG	EEF1AL12	chr1	+	194189110	194189401	291	219	0.982	0.009	0.009	0.687	4.557	0.151	5	0.8	1.0428	ENST00000421195	ENSG00000233057	processed_pseudogene
GSE101760	SRX3028093_SRX3028106	ENST00000447479.2:chr1:+|1|472:1:370|noncoding|ATG	RP11-448G4.2	chr1	+	197735635	197736004	369	164	0.738	0.079	0.183	1.025	4.753	0.216	5	0.8	0.8759	ENST00000447479	ENSG00000235582	processed_pseudogene
GSE101760	SRX3028093_SRX3028106	ENST00000430498.1:chr1:+|86|1335:826:1156|noncoding|ATG	RP11-104D3.2	chr1	+	199387965	199388295	330	44	0.773	0.227	0	0.324	3.532	0.092	6	0.833	0.8885	ENST00000430498	ENSG00000236468	processed_pseudogene
GSE101760	SRX3028093_SRX3028106	ENST00000441932.1:chr1:+|106|2329:1438:1573|noncoding|ATG	RP11-134G8.6	chr1	+	201520139	201520274	135	130	0.792	0.069	0.138	1.046	3.8	0.275	7	0.857	0.9799	ENST00000441932	ENSG00000223396	transcribed_processed_pseudogene
GSE101760	SRX3028093_SRX3028106	ENST00000482594.2:chr1:+|10|494:85:220|noncoding|ATG	RP11-134G8.6	chr1	+	201520139	201520274	135	130	0.792	0.069	0.138	1.046	3.8	0.275	7	0.857	0.9799	ENST00000482594	ENSG00000223396	transcribed_processed_pseudogene
GSE101760	SRX3028093_SRX3028106	ENST00000412758.2:chr1:+|25|733:285:312|noncoding|GTG	RP11-69P2.1	chr1	+	203256026	203256053	27	74	0.892	0.108	0	0.559	2.196	0.255	4	0.5	0.7772	ENST00000412758	ENSG00000236523	processed_pseudogene
GSE101760	SRX3028093_SRX3028106	ENST00000420409.1:chr1:-|2|1371:13:76|noncoding|GTG	RP11-61E2.1	chr1	-	203874112	203874175	63	24	0.833	0	0.167	0.616	3.005	0.205	3	0.667	0.8437	ENST00000420409	ENSG00000236430	processed_pseudogene
GSE101760	SRX3028093_SRX3028106	ENST00000479457.1:chr1:-|7|291:88:292|noncoding|ATG	RP11-450D21.1	chr1	-	203903722	203903926	204	42	0.738	0.095	0.167	1.137	3.474	0.327	8	0.625	0.7775	ENST00000479457	ENSG00000232917	processed_pseudogene
GSE101760	SRX3028093_SRX3028106	ENST00000432323.1:chr1:+|1|225:1:190|noncoding|ATG	RP11-576D8.1	chr1	+	205351246	205351435	189	297	0.663	0.158	0.178	2.145	4.138	0.518	20	0.6	0.7616	ENST00000432323	ENSG00000235363	processed_pseudogene
GSE101760	SRX3028093_SRX3028106	ENST00000441364.1:chr1:+|54|763:619:709|noncoding|ACG	CD46P	chr1	+	207657265	207657355	90	19	0.895	0.105	0	0	2.653	0	2	1	1.0807	ENST00000441364	ENSG00000244703	unprocessed_pseudogene
GSE101760	SRX3028093_SRX3028106	ENST00000455509.1:chr1:-|149|3109:1761:2268|noncoding|ATG	RP11-434N15.1	chr1	-	210860018	210860525	507	79	0.684	0.165	0.152	2.186	3.966	0.551	21	0.524	0.7302	ENST00000455509	ENSG00000224668	processed_pseudogene
GSE101760	SRX3028093_SRX3028106	ENST00000457786.1:chr1:+|1|533:1:382|noncoding|ATG	RP11-318L16.5	chr1	+	211442273	211442654	381	241	0.842	0.054	0.104	1.037	4.829	0.215	9	0.556	0.7689	ENST00000457786	ENSG00000238137	processed_pseudogene
GSE101760	SRX3028093_SRX3028106	ENST00000404582.2:chr1:+|21|967:265:490|noncoding|ATG	RP11-568G11.3	chr1	+	220253833	220254058	225	238	0.664	0.076	0.261	2.491	4.311	0.578	22	0.5	0.705	ENST00000404582	ENSG00000218283	processed_pseudogene
GSE101760	SRX3028093_SRX3028106	ENST00000451805.2:chr1:-|28|1212:388:1060|noncoding|TTG	AURKAPS1	chr1	-	220266858	220267530	672	13	0.769	0.154	0.077	0.984	2.458	0.4	5	0.6	0.8055	ENST00000451805	ENSG00000213033	transcribed_processed_pseudogene
GSE101760	SRX3028093_SRX3028106	ENST00000422187.2:chr1:-|117|1621:1339:1573|noncoding|ATG	RP11-302I18.2	chr1	-	220313993	220314227	234	37	0.649	0.162	0.189	1.186	3.199	0.371	8	0.875	0.9144	ENST00000422187	ENSG00000230318	processed_pseudogene
GSE101760	SRX3028093_SRX3028106	ENST00000448115.1:chr1:-|44|933:477:753|noncoding|CTG	RP11-302I18.1	chr1	-	220316847	220317123	276	43	0.651	0.14	0.209	1.257	3.342	0.376	11	0.636	0.7346	ENST00000448115	ENSG00000232883	processed_pseudogene
GSE101760	SRX3028093_SRX3028106	ENST00000457142.1:chr1:+|1|540:1:43|noncoding|ATG	RP11-410C4.3	chr1	+	220467953	220467995	42	170	0.912	0.035	0.053	1.017	2.639	0.386	4	0.75	1.0257	ENST00000457142	ENSG00000226226	processed_pseudogene
GSE101760	SRX3028093_SRX3028106	ENST00000453661.1:chr1:+|1|1398:1:67|noncoding|ATG	RP11-322F10.3	chr1	+	220625739	220625805	66	18	0.889	0	0.111	0.687	2.351	0.292	3	1	1.1693	ENST00000453661	ENSG00000233012	transcribed_processed_pseudogene
GSE101760	SRX3028093_SRX3028106	ENST00000420550.1:chr1:-|52|809:546:810|noncoding|ATG	RP11-332L18.3	chr1	-	223856578	223856842	264	21	0.905	0.048	0.048	0.191	2.78	0.069	4	0.5	0.7279	ENST00000420550	ENSG00000227621	processed_pseudogene
GSE101760	SRX3028093_SRX3028106	ENST00000436287.1:chr1:-|41|1126:393:768|noncoding|ATG	RP11-332L18.4	chr1	-	223864084	223864459	375	54	0.963	0.037	0	0.184	3.655	0.05	4	1	1.1489	ENST00000436287	ENSG00000188460	processed_pseudogene
GSE101760	SRX3028093_SRX3028106	ENST00000429105.1:chr1:+|58|956:547:913|noncoding|GTG	RP11-100E13.2	chr1	+	224574979	224575345	366	61	0.738	0.148	0.115	1.092	4.111	0.266	6	0.667	0.7901	ENST00000429105	ENSG00000229991	processed_pseudogene
GSE101760	SRX3028093_SRX3028106	ENST00000452067.1:chr1:-|34|703:489:696|noncoding|ATG	CTD-2090I13.2	chr1	-	227410624	227410831	207	18	0.833	0.111	0.056	0.591	2.813	0.21	4	1	1.1001	ENST00000452067	ENSG00000232864	processed_pseudogene
GSE101760	SRX3028093_SRX3028106	ENST00000430210.1:chr1:-|2|1279:13:439|noncoding|GTG	TUBB8P10	chr1	-	227493869	227495130	426	14	0.929	0	0.071	0	2.441	0	1	1	1.1068	ENST00000430210	ENSG00000237469	unprocessed_pseudogene
GSE101760	SRX3028093_SRX3028106	ENST00000413346.1:chr1:+|19|573:191:206|noncoding|ATG	RP11-423F24.3	chr1	+	231021800	231021815	15	28	1	0	0	0.154	1.606	0.096	2	1	1.192	ENST00000413346	ENSG00000227934	processed_pseudogene
GSE101760	SRX3028093_SRX3028106	ENST00000435008.1:chr1:-|45|495:424:496|noncoding|ATG	RP5-1097F14.1	chr1	-	231117830	231117902	72	93	0.882	0.065	0.054	0.904	3.174	0.285	3	1	1.1616	ENST00000435008	ENSG00000229595	processed_pseudogene
GSE101760	SRX3028093_SRX3028106	ENST00000443360.1:chr1:-|29|580:389:440|noncoding|TTG	RP5-862P8.1	chr1	-	233289008	233289059	51	168	1	0	0	0.036	2.833	0.013	2	1	1.1656	ENST00000443360	ENSG00000231940	processed_pseudogene
GSE101760	SRX3028093_SRX3028106	ENST00000422958.1:chr1:-|9|438:100:439|noncoding|ATG	RP5-827C21.1	chr1	-	234356703	234357042	339	354	0.819	0.099	0.082	1.697	4.722	0.359	10	0.7	0.9073	ENST00000422958	ENSG00000235605	processed_pseudogene
GSE101760	SRX3028093_SRX3028106	ENST00000254724.6:chr1:+|21|282:204:237|noncoding|CTG	RP11-382D8.3	chr1	+	235337008	235337041	33	14	0.571	0.429	0	0.693	2.342	0.296	2	1	0.9261	ENST00000254724	ENSG00000227962	processed_pseudogene
GSE101760	SRX3028093_SRX3028106	ENST00000437325.2:chr1:+|1|985:2:338|noncoding|ACG	RP5-1043F6.1	chr1	+	235738005	235738341	336	28	0.679	0.214	0.107	0.307	3.332	0.092	4	0.75	0.7528	ENST00000437325	ENSG00000235674	processed_pseudogene
GSE101760	SRX3028093_SRX3028106	ENST00000366587.4:chr1:+|1|1304:1:1168|noncoding|ATG	RP4-670F13.2	chr1	+	236483164	236484331	1167	522	0.693	0.14	0.167	2.64	5.904	0.447	29	0.69	0.8309	ENST00000366587	ENSG00000244457	transcribed_processed_pseudogene
GSE101760	SRX3028093_SRX3028106	ENST00000366587.4:chr1:+|2|1304:20:143|noncoding|ATG	RP4-670F13.2	chr1	+	236483183	236483306	123	17	0.941	0	0.059	0.224	2.507	0.089	2	0.5	0.762	ENST00000366587	ENSG00000244457	transcribed_processed_pseudogene
GSE101760	SRX3028093_SRX3028106	ENST00000450208.1:chr1:+|19|775:139:196|noncoding|ATG	RP11-193H5.2	chr1	+	237926968	237927025	57	1736	0.884	0.041	0.075	0.692	2.944	0.235	4	0.5	0.7647	ENST00000450208	ENSG00000243781	transcribed_processed_pseudogene
GSE101760	SRX3028093_SRX3028106	ENST00000450208.1:chr1:+|28|775:243:726|noncoding|ATG	RP11-193H5.2	chr1	+	237927072	237927555	483	151	0.881	0.099	0.02	0.827	4.365	0.189	8	0.625	0.8434	ENST00000450208	ENSG00000243781	transcribed_processed_pseudogene
GSE101760	SRX3028093_SRX3028106	ENST00000451892.1:chr1:-|95|2720:901:1174|noncoding|ATG	RP11-567G24.1	chr1	-	240144216	240144489	273	27	0.704	0.296	0	1.82	3.039	0.599	10	0.7	0.8955	ENST00000451892	ENSG00000228818	processed_pseudogene
GSE101760	SRX3028093_SRX3028106	ENST00000414898.1:chr1:+|26|853:325:553|noncoding|ATG	RP11-553N16.1	chr1	+	241832258	241832486	228	121	0.62	0.264	0.116	1.615	4.28	0.377	9	0.778	0.8198	ENST00000414898	ENSG00000229022	processed_pseudogene
GSE101760	SRX3028093_SRX3028106	ENST00000421406.1:chr1:-|16|1465:172:1339|noncoding|ATG	RP11-488L18.4	chr1	-	247189977	247200100	1167	22	0.727	0.273	0	1.658	3.028	0.548	9	0.778	0.9566	ENST00000421406	ENSG00000227671	transcribed_unprocessed_pseudogene
GSE101760	SRX3028093_SRX3028106	ENST00000397642.3:chr1:+|43|1941:365:782|noncoding|ATG	RP11-488L18.1	chr1	+	247230303	247230720	417	207	0.72	0	0.28	1.438	4.877	0.295	9	0.667	0.7856	ENST00000397642	ENSG00000214144	processed_pseudogene
GSE101760	SRX3028093_SRX3028106	ENST00000335179.5:chr2:-|10|210:160:211|noncoding|CTG	AC010907.3	chr2	-	3617547	3617598	51	294	0.895	0.105	0	0.072	2.833	0.025	2	0.5	0.7062	ENST00000335179	ENSG00000188765	unprocessed_pseudogene
GSE101760	SRX3028093_SRX3028106	ENST00000487533.1:chr2:-|18|337:206:218|noncoding|ATG	RP11-385J23.1	chr2	-	9271411	9271423	12	34	0.794	0.147	0.059	0.133	1.385	0.096	2	1	1.0337	ENST00000487533	ENSG00000213772	processed_pseudogene
GSE101760	SRX3028093_SRX3028106	ENST00000487533.1:chr2:-|24|337:301:328|noncoding|TTG	RP11-385J23.1	chr2	-	9271301	9271328	27	20	0.95	0.05	0	0.199	2.181	0.091	2	0.5	0.7695	ENST00000487533	ENSG00000213772	processed_pseudogene
GSE101760	SRX3028093_SRX3028106	ENST00000444710.1:chr2:-|21|950:239:317|noncoding|CTG	AC008069.2	chr2	-	16854968	16855046	78	12	1	0	0	0	2.023	0	1	1	1.1614	ENST00000444710	ENSG00000224604	processed_pseudogene
GSE101760	SRX3028093_SRX3028106	ENST00000434820.1:chr2:+|1|1327:1:490|noncoding|ATG	AC092843.1	chr2	+	17385090	17385579	489	77	0.779	0.13	0.091	1.975	3.93	0.503	10	0.7	0.9225	ENST00000434820	ENSG00000236348	processed_pseudogene
GSE101760	SRX3028093_SRX3028106	ENST00000434820.1:chr2:+|40|1327:489:813|noncoding|ATG	AC092843.1	chr2	+	17385578	17385902	324	15	0.867	0	0.133	1.044	2.523	0.414	8	0.875	1.0956	ENST00000434820	ENSG00000236348	processed_pseudogene
GSE101760	SRX3028093_SRX3028106	ENST00000436164.1:chr2:-|6|440:42:426|noncoding|ATG	AC098828.3	chr2	-	20155632	20156016	384	47	0.723	0.064	0.213	0.686	3.703	0.185	6	0.833	0.8798	ENST00000436164	ENSG00000213729	processed_pseudogene
GSE101760	SRX3028093_SRX3028106	ENST00000438989.1:chr2:-|57|1155:600:747|noncoding|CTG	AC007041.2	chr2	-	20240300	20240447	147	73	0.575	0.219	0.205	2.653	3.835	0.692	19	0.579	0.7334	ENST00000438989	ENSG00000235411	processed_pseudogene
GSE101760	SRX3028093_SRX3028106	ENST00000425684.1:chr2:-|18|747:144:513|noncoding|ATG	AC066692.4	chr2	-	23872502	23872871	369	21	0.857	0.048	0.095	0.665	2.979	0.223	6	0.833	0.9949	ENST00000425684	ENSG00000224464	processed_pseudogene
GSE101760	SRX3028093_SRX3028106	ENST00000394290.3:chr2:-|26|584:288:585|noncoding|ATG	AC074117.12	chr2	-	27392783	27393080	297	193	0.819	0.083	0.098	2.172	4.588	0.473	11	0.818	1.034	ENST00000394290	ENSG00000213453	processed_pseudogene
GSE101760	SRX3028093_SRX3028106	ENST00000423483.1:chr2:+|18|410:257:353|noncoding|ATG	RP11-731I19.1	chr2	+	28308416	28308512	96	21	0.952	0.048	0	0.381	2.714	0.14	4	0.75	0.9779	ENST00000423483	ENSG00000225991	processed_pseudogene
GSE101760	SRX3028093_SRX3028106	ENST00000404956.2:chr2:-|41|846:477:816|noncoding|ATG	AL121652.3	chr2	-	31822621	31822960	339	67	0.851	0	0.149	0.211	3.977	0.053	4	0.75	0.8725	ENST00000404956	ENSG00000237007	processed_pseudogene
GSE101760	SRX3028093_SRX3028106	ENST00000439142.1:chr2:-|14|405:157:340|noncoding|ATG	AL121652.2	chr2	-	31823478	31823661	183	99	0.657	0.152	0.192	2.662	4.063	0.655	18	0.611	0.8091	ENST00000439142	ENSG00000242272	processed_pseudogene
GSE101760	SRX3028093_SRX3028106	ENST00000342073.4:chr2:+|28|924:239:362|noncoding|ATG	AC093393.2	chr2	+	33636739	33636862	123	55	0.927	0.073	0	0	3.654	0	1	1	1.1053	ENST00000342073	ENSG00000187999	processed_pseudogene
GSE101760	SRX3028093_SRX3028106	ENST00000342073.4:chr2:+|43|924:406:655|noncoding|ATG	AC093393.2	chr2	+	33636906	33637155	249	324	0.716	0.16	0.123	1.449	4.416	0.328	7	0.571	0.7196	ENST00000342073	ENSG00000187999	processed_pseudogene
GSE101760	SRX3028093_SRX3028106	ENST00000413713.1:chr2:-|8|897:70:643|noncoding|ATG	AC069303.1	chr2	-	33840036	33840609	573	115	0.765	0.078	0.157	2.023	4.504	0.449	18	0.611	0.8264	ENST00000413713	ENSG00000235064	processed_pseudogene
GSE101760	SRX3028093_SRX3028106	ENST00000446719.1:chr2:+|16|750:220:520|noncoding|ATG	AC009229.4	chr2	+	38231786	38232086	300	56	0.804	0.107	0.089	1.032	3.877	0.266	5	0.8	0.9426	ENST00000446719	ENSG00000227770	processed_pseudogene
GSE101760	SRX3028093_SRX3028106	ENST00000447061.2:chr2:+|41|1001:419:833|noncoding|ATG	AC016995.2	chr2	+	38285827	38286241	414	163	0.933	0.025	0.043	0.862	4.881	0.177	6	0.833	1.0386	ENST00000447061	ENSG00000213594	processed_pseudogene
GSE101760	SRX3028093_SRX3028106	ENST00000448312.2:chr2:+|29|1008:339:549|noncoding|GTG	AC009413.1	chr2	+	41820084	41820294	210	30	0.9	0.1	0	1.157	3.078	0.376	8	0.75	1.0133	ENST00000448312	ENSG00000236090	processed_pseudogene
GSE101760	SRX3028093_SRX3028106	ENST00000414823.1:chr2:-|7|399:34:400|noncoding|ATG	AC009413.2	chr2	-	41850202	41850568	366	270	0.685	0.137	0.178	1.683	4.788	0.352	10	0.8	0.8786	ENST00000414823	ENSG00000236533	processed_pseudogene
GSE101760	SRX3028093_SRX3028106	ENST00000442609.1:chr2:+|19|450:167:194|noncoding|ATG	AC025750.5	chr2	+	42469982	42470009	27	344	0.919	0.026	0.055	0.261	2.197	0.119	2	0.5	0.7546	ENST00000442609	ENSG00000236913	processed_pseudogene
GSE101760	SRX3028093_SRX3028106	ENST00000453565.1:chr2:-|77|980:891:981|noncoding|ATG	AC098824.6	chr2	-	42826321	42826411	90	52	0.712	0.096	0.192	1.41	3.365	0.419	6	0.667	0.819	ENST00000453565	ENSG00000232202	processed_pseudogene
GSE101760	SRX3028093_SRX3028106	ENST00000429825.2:chr2:+|1|486:1:358|noncoding|ATG	AC013717.3	chr2	+	44270620	44270977	357	64	0.859	0.031	0.109	0.854	4.051	0.211	5	0.8	0.9674	ENST00000429825	ENSG00000226972	processed_pseudogene
GSE101760	SRX3028093_SRX3028106	ENST00000456046.1:chr2:-|7|531:88:532|noncoding|ATG	AC079250.1	chr2	-	47690715	47691159	444	816	0.888	0.066	0.045	2.211	4.993	0.443	35	0.743	1.0201	ENST00000456046	ENSG00000230979	processed_pseudogene
GSE101760	SRX3028093_SRX3028106	ENST00000434096.1:chr2:-|6|1741:45:768|noncoding|ATG	AC007238.1	chr2	-	58461265	58461988	723	136	0.654	0.11	0.235	2.865	4.75	0.603	39	0.564	0.7543	ENST00000434096	ENSG00000231043	processed_pseudogene
GSE101760	SRX3028093_SRX3028106	ENST00000424037.1:chr2:+|7|437:88:328|noncoding|ATG	RP11-416L21.1	chr2	+	60711570	60711810	240	35	0.771	0.171	0.057	0.598	3.199	0.187	3	1	1.0451	ENST00000424037	ENSG00000213495	processed_pseudogene
GSE101760	SRX3028093_SRX3028106	ENST00000605365.1:chr2:-|2|821:73:190|noncoding|CTG	ATP1B3P1	chr2	-	60735526	60735643	117	20	0.65	0	0.35	1.345	2.926	0.46	4	0.75	0.8479	ENST00000605365	ENSG00000271707	processed_pseudogene
GSE101760	SRX3028093_SRX3028106	ENST00000420122.1:chr2:+|16|367:284:314|noncoding|TTG	RP11-443F16.1	chr2	+	62940198	62940228	30	55	0.782	0.073	0.145	0.618	2.298	0.269	2	1	1.0797	ENST00000420122	ENSG00000237162	processed_pseudogene
GSE101760	SRX3028093_SRX3028106	ENST00000454475.1:chr2:-|61|1281:628:721|noncoding|ATG	AC006030.1	chr2	-	74307288	74307381	93	22	0.682	0.136	0.182	0.837	2.65	0.316	3	0.667	0.7631	ENST00000454475	ENSG00000229798	processed_pseudogene
GSE101760	SRX3028093_SRX3028106	ENST00000428904.1:chr2:-|56|813:679:799|noncoding|ATG	AC005033.6	chr2	-	74618870	74618990	120	13	0.846	0.077	0.077	0.429	2.245	0.191	2	0.5	0.7215	ENST00000428904	ENSG00000233872	processed_pseudogene
GSE101760	SRX3028093_SRX3028106	ENST00000423067.1:chr2:-|20|340:140:209|noncoding|ATG	AC005034.3	chr2	-	75651419	75651488	69	353	0.688	0.136	0.176	0.933	3.135	0.298	6	0.667	0.7619	ENST00000423067	ENSG00000226247	processed_pseudogene
GSE101760	SRX3028093_SRX3028106	ENST00000265882.5:chr2:-|20|708:328:589|noncoding|ATG	AC016716.1	chr2	-	80162547	80162808	261	20	0.75	0	0.25	0	2.788	0	3	0.667	0.7145	ENST00000265882	ENSG00000223427	processed_pseudogene
GSE101760	SRX3028093_SRX3028106	ENST00000331369.5:chr2:+|12|1223:137:593|noncoding|ATG	AC097458.2	chr2	+	84290818	84291274	456	43	0.628	0.256	0.116	2.072	3.6	0.576	14	0.571	0.7311	ENST00000331369	ENSG00000182814	transcribed_processed_pseudogene
GSE101760	SRX3028093_SRX3028106	ENST00000398295.3:chr2:-|71|965:679:700|noncoding|TTG	LDHAP7	chr2	-	84777524	84777545	21	28	0.929	0	0.071	0.409	1.946	0.21	3	0.667	0.9191	ENST00000398295	ENSG00000235847	processed_pseudogene
GSE101760	SRX3028093_SRX3028106	ENST00000436601.1:chr2:-|13|306:201:237|noncoding|ATG	AC011236.7	chr2	-	85102458	85102494	36	15	0.533	0	0.467	1.587	2.431	0.653	5	0.6	0.7048	ENST00000436601	ENSG00000225787	processed_pseudogene
GSE101760	SRX3028093_SRX3028106	ENST00000603980.1:chr2:-|6|558:49:163|noncoding|ATG	PEBP1P2	chr2	-	85341676	85341790	114	19	0.895	0.053	0.053	0.633	2.944	0.215	4	0.75	0.958	ENST00000603980	ENSG00000270532	processed_pseudogene
GSE101760	SRX3028093_SRX3028106	ENST00000454465.2:chr2:+|25|3795:295:2386|noncoding|ATG	AC083899.3	chr2	+	87128765	87171194	2091	25	0.64	0.24	0.12	2.224	3.163	0.703	18	0.722	0.8963	ENST00000454465	ENSG00000204745	unprocessed_pseudogene
GSE101760	SRX3028093_SRX3028106	ENST00000451912.1:chr2:+|2|203:31:139|noncoding|CTG	AC012671.2	chr2	+	88428107	88428550	108	444	0.905	0.052	0.043	0.386	3.583	0.108	4	0.5	0.7403	ENST00000451912	ENSG00000224291	processed_pseudogene
GSE101760	SRX3028093_SRX3028106	ENST00000451912.1:chr2:+|6|203:62:101|noncoding|CTG	AC012671.2	chr2	+	88428138	88428512	39	42	0.476	0.119	0.405	0	2.557	0	1	1	0.7586	ENST00000451912	ENSG00000224291	processed_pseudogene
GSE101760	SRX3028093_SRX3028106	ENST00000609777.5:chr2:-|6|1194:110:221|noncoding|CTG	AC027612.6	chr2	-	91618133	91655457	111	13	0.615	0.077	0.308	1.413	2.458	0.575	7	0.714	0.8301	ENST00000609777	ENSG00000143429	transcribed_unprocessed_pseudogene
GSE101760	SRX3028093_SRX3028106	ENST00000608501.5:chr2:-|5|349:67:301|noncoding|CTG	AC027612.6	chr2	-	91628809	91655457	234	13	0.615	0.077	0.308	0.898	2.565	0.35	7	0.714	0.7584	ENST00000608501	ENSG00000143429	transcribed_unprocessed_pseudogene
GSE101760	SRX3028093_SRX3028106	ENST00000544283.5:chr2:-|13|1104:219:447|noncoding|CTG	AC027612.6	chr2	-	91635897	91655457	228	13	0.615	0.077	0.308	0.898	2.458	0.365	7	0.714	0.7631	ENST00000544283	ENSG00000143429	transcribed_unprocessed_pseudogene
GSE101760	SRX3028093_SRX3028106	ENST00000608531.1:chr2:-|5|582:60:264|noncoding|CTG	AC027612.6	chr2	-	91643317	91655457	204	13	0.615	0.077	0.308	0.898	2.352	0.382	7	0.714	0.7686	ENST00000608531	ENSG00000143429	transcribed_unprocessed_pseudogene
GSE101760	SRX3028093_SRX3028106	ENST00000413684.1:chr2:-|9|1047:160:1048|noncoding|ATG	AC027612.1	chr2	-	91747939	91748827	888	38	0.684	0.158	0.158	1.996	3.601	0.554	20	0.65	0.8275	ENST00000413684	ENSG00000232531	processed_pseudogene
GSE101760	SRX3028093_SRX3028106	ENST00000421872.1:chr2:+|45|913:619:883|noncoding|ATG	AC073464.5	chr2	+	94737954	94738218	264	20	0.9	0	0.1	0	2.788	0	3	1	1.0846	ENST00000421872	ENSG00000213355	processed_pseudogene
GSE101760	SRX3028093_SRX3028106	ENST00000607780.5:chr2:+|48|1298:513:639|noncoding|ATG	FAHD2CP	chr2	+	96015206	96019207	126	29	0.655	0	0.345	1.5	2.985	0.503	8	0.625	0.7698	ENST00000607780	ENSG00000231584	transcribed_unprocessed_pseudogene
GSE101760	SRX3028093_SRX3028106	ENST00000607780.5:chr2:+|53|1298:545:1073|noncoding|GTG	FAHD2CP	chr2	+	96015238	96021608	528	11	0.636	0.273	0.091	1.39	2.398	0.58	10	0.7	0.8372	ENST00000607780	ENSG00000231584	transcribed_unprocessed_pseudogene
GSE101760	SRX3028093_SRX3028106	ENST00000427863.1:chr2:+|33|900:341:467|noncoding|ATG	FAHD2CP	chr2	+	96015206	96019207	126	29	0.655	0	0.345	1.5	2.985	0.503	8	0.625	0.7698	ENST00000427863	ENSG00000231584	transcribed_unprocessed_pseudogene
GSE101760	SRX3028093_SRX3028106	ENST00000615161.1:chr2:-|32|484:317:458|noncoding|ATG	RP11-219H23.1	chr2	-	97000462	97000603	141	11	0.909	0.091	0	0.689	2.146	0.321	3	0.667	0.9391	ENST00000615161	ENSG00000275094	unprocessed_pseudogene
GSE101760	SRX3028093_SRX3028106	ENST00000440127.1:chr2:+|1|604:2:215|noncoding|ATG	AC068057.3	chr2	+	104771282	104771495	213	69	0.797	0	0.203	0.873	3.551	0.246	5	0.6	0.7779	ENST00000440127	ENSG00000213301	processed_pseudogene
GSE101760	SRX3028093_SRX3028106	ENST00000443590.1:chr2:-|52|1346:463:517|noncoding|ATG	AC096663.1	chr2	-	106698160	106698214	54	171	0.626	0.205	0.17	0.67	2.889	0.232	4	0.75	0.7567	ENST00000443590	ENSG00000214199	processed_pseudogene
GSE101760	SRX3028093_SRX3028106	ENST00000443590.1:chr2:-|54|1346:500:647|noncoding|ATG	AC096663.1	chr2	-	106698030	106698177	147	601	0.636	0.158	0.206	1.924	3.891	0.495	10	0.6	0.7335	ENST00000443590	ENSG00000214199	processed_pseudogene
GSE101760	SRX3028093_SRX3028106	ENST00000443590.1:chr2:-|69|1346:636:1347|noncoding|ATG	AC096663.1	chr2	-	106697330	106698041	711	139	0.799	0.029	0.173	2.193	4.725	0.464	25	0.64	0.8795	ENST00000443590	ENSG00000214199	processed_pseudogene
GSE101760	SRX3028093_SRX3028106	ENST00000440793.1:chr2:+|25|383:189:333|noncoding|CTG	ACTP1	chr2	+	108099297	108099441	144	44	1	0	0	0	3.154	0	1	1	1.1614	ENST00000440793	ENSG00000229890	processed_pseudogene
GSE101760	SRX3028093_SRX3028106	ENST00000443436.1:chr2:+|11|406:82:160|noncoding|GTG	AC109815.2	chr2	+	109732811	109732889	78	11	0.909	0	0.091	0.474	2.02	0.235	3	0.667	0.9117	ENST00000443436	ENSG00000233307	processed_pseudogene
GSE101760	SRX3028093_SRX3028106	ENST00000418944.1:chr2:+|4|1126:39:372|noncoding|ATG	AC092664.1	chr2	+	110184091	110184424	333	14	0.929	0	0.071	0.41	2.54	0.161	4	0.75	0.967	ENST00000418944	ENSG00000233370	processed_pseudogene
GSE101760	SRX3028093_SRX3028106	ENST00000633535.1:chr2:+|18|357:156:249|noncoding|CTG	RP11-1223D19.2	chr2	+	110279760	110283758	93	32	0.875	0.125	0	0	3.422	0	1	1	1.0653	ENST00000633535	ENSG00000282785	transcribed_unprocessed_pseudogene
GSE101760	SRX3028093_SRX3028106	ENST00000401483.2:chr2:+|11|387:99:315|noncoding|GTG	AC114776.1	chr2	+	110634044	110634260	216	53	0.528	0.17	0.302	1.065	3.526	0.302	8	0.75	0.7037	ENST00000401483	ENSG00000216867	processed_pseudogene
GSE101760	SRX3028093_SRX3028106	ENST00000448118.1:chr2:+|1|886:1:373|noncoding|ATG	AC096591.1	chr2	+	110967833	110968205	372	376	0.742	0.061	0.197	0.983	4.819	0.204	9	0.667	0.7734	ENST00000448118	ENSG00000236330	processed_pseudogene
GSE101760	SRX3028093_SRX3028106	ENST00000433385.1:chr2:-|19|499:148:217|noncoding|ACG	AC018737.6	chr2	-	121658757	121658826	69	24	0.833	0.042	0.125	1.072	3.12	0.344	4	0.5	0.7603	ENST00000433385	ENSG00000230993	processed_pseudogene
GSE101760	SRX3028093_SRX3028106	ENST00000440317.1:chr2:-|16|728:171:195|noncoding|TTG	YWHAZP2	chr2	-	126557968	126557992	24	24	0.875	0.125	0	0.662	2.079	0.318	2	1	1.1668	ENST00000440317	ENSG00000213236	processed_pseudogene
GSE101760	SRX3028093_SRX3028106	ENST00000440317.1:chr2:-|18|728:202:535|noncoding|ACG	YWHAZP2	chr2	-	126557628	126557961	333	221	0.674	0.145	0.181	2.638	4.708	0.56	21	0.524	0.7253	ENST00000440317	ENSG00000213236	processed_pseudogene
GSE101760	SRX3028093_SRX3028106	ENST00000440317.1:chr2:-|54|728:676:709|noncoding|GTG	YWHAZP2	chr2	-	126557454	126557487	33	254	0.933	0.043	0.024	0.246	2.398	0.102	2	0.5	0.7599	ENST00000440317	ENSG00000213236	processed_pseudogene
GSE101760	SRX3028093_SRX3028106	ENST00000412499.1:chr2:+|115|2825:1325:1580|noncoding|ATG	AC110926.4	chr2	+	127248581	127248836	255	41	0.634	0.049	0.317	1.312	3.274	0.401	8	0.625	0.7211	ENST00000412499	ENSG00000226789	processed_pseudogene
GSE101760	SRX3028093_SRX3028106	ENST00000427740.1:chr2:-|4|390:37:286|noncoding|GTG	AC012451.2	chr2	-	128518892	128519141	249	30	0.8	0.133	0.067	1.292	3.263	0.396	7	0.571	0.8058	ENST00000427740	ENSG00000227653	processed_pseudogene
GSE101760	SRX3028093_SRX3028106	ENST00000450665.1:chr2:-|21|370:177:270|noncoding|GTG	AC079776.4	chr2	-	129939948	129940041	93	101	0.95	0.01	0.04	1.015	3.425	0.296	5	0.8	1.0644	ENST00000450665	ENSG00000234559	processed_pseudogene
GSE101760	SRX3028093_SRX3028106	ENST00000437982.1:chr2:-|21|621:190:622|noncoding|ACG	AC018804.5	chr2	-	130212869	130213301	432	19	0.684	0.158	0.158	2.114	2.871	0.736	13	0.615	0.8588	ENST00000437982	ENSG00000230756	processed_pseudogene
GSE101760	SRX3028093_SRX3028106	ENST00000452600.1:chr2:+|83|2235:888:1866|noncoding|ATG	AC018804.7	chr2	+	130230265	130231243	978	42	0.81	0.167	0.024	2.326	3.672	0.634	25	0.76	1.034	ENST00000452600	ENSG00000213225	transcribed_processed_pseudogene
GSE101760	SRX3028093_SRX3028106	ENST00000444815.2:chr2:-|28|1067:358:541|noncoding|GTG	AC073869.5	chr2	-	131424327	131424510	183	33	0.727	0.091	0.182	1.171	3.37	0.348	8	0.625	0.7757	ENST00000444815	ENSG00000214077	processed_pseudogene
GSE101760	SRX3028093_SRX3028106	ENST00000438378.2:chr2:+|160|3785:1724:2639|noncoding|ATG	AC093838.4	chr2	+	131517877	131520426	915	53	0.811	0.075	0.113	2.122	3.892	0.545	18	0.833	1.0623	ENST00000438378	ENSG00000152117	transcribed_processed_pseudogene
GSE101760	SRX3028093_SRX3028106	ENST00000448659.1:chr2:-|35|1027:460:610|noncoding|ATG	AC093724.2	chr2	-	131723670	131723820	150	12	0.667	0.083	0.25	1.199	2.254	0.532	7	0.714	0.8564	ENST00000448659	ENSG00000213222	processed_pseudogene
GSE101760	SRX3028093_SRX3028106	ENST00000413279.1:chr2:-|76|1398:737:914|noncoding|TTG	AC064850.4	chr2	-	135511030	135511207	177	12	0.917	0	0.083	0	2.369	0	3	0.667	0.8429	ENST00000413279	ENSG00000235651	processed_pseudogene
GSE101760	SRX3028093_SRX3028106	ENST00000447355.1:chr2:-|12|1390:124:568|noncoding|ATG	AC068492.3	chr2	-	136199936	136200380	444	102	0.667	0.167	0.167	2.414	4.244	0.569	23	0.609	0.7879	ENST00000447355	ENSG00000227347	processed_pseudogene
GSE101760	SRX3028093_SRX3028106	ENST00000392399.3:chr2:-|7|473:76:196|noncoding|GTG	AC112255.1	chr2	-	136329718	136329838	120	121	0.876	0.058	0.066	0.782	3.688	0.212	4	0.75	0.9425	ENST00000392399	ENSG00000230037	processed_pseudogene
GSE101760	SRX3028093_SRX3028106	ENST00000392399.3:chr2:-|30|473:387:474|noncoding|CTG	AC112255.1	chr2	-	136329440	136329527	87	276	0.71	0.145	0.145	1.796	3.366	0.534	9	0.778	0.939	ENST00000392399	ENSG00000230037	processed_pseudogene
GSE101760	SRX3028093_SRX3028106	ENST00000435551.1:chr2:+|18|652:169:406|noncoding|CTG	AC097523.3	chr2	+	138307486	138307723	237	25	0.68	0	0.32	1.262	2.886	0.437	8	0.625	0.768	ENST00000435551	ENSG00000237939	processed_pseudogene
GSE101760	SRX3028093_SRX3028106	ENST00000427568.1:chr2:-|118|1546:1373:1547|noncoding|ATG	AC079248.1	chr2	-	145826284	145826458	174	31	0.806	0.032	0.161	1.319	3.345	0.394	5	0.6	0.832	ENST00000427568	ENSG00000234119	processed_pseudogene
GSE101760	SRX3028093_SRX3028106	ENST00000445109.1:chr2:+|12|171:112:139|noncoding|ATG	AC017080.1	chr2	+	148595268	148595295	27	46	0.696	0.196	0.109	1.268	2.195	0.577	5	0.8	0.9588	ENST00000445109	ENSG00000232238	processed_pseudogene
GSE101760	SRX3028093_SRX3028106	ENST00000392798.3:chr2:+|16|346:275:311|noncoding|TTG	AC010093.1	chr2	+	159004248	159004284	36	12	0.75	0	0.25	1.127	2.485	0.454	4	0.5	0.7316	ENST00000392798	ENSG00000213189	processed_pseudogene
GSE101760	SRX3028093_SRX3028106	ENST00000420969.1:chr2:-|5|6821:28:2479|noncoding|ATG	AC009487.6	chr2	-	161505227	161507678	2451	61	0.656	0.049	0.295	2.836	4.043	0.701	37	0.622	0.8315	ENST00000420969	ENSG00000226121	processed_pseudogene
GSE101760	SRX3028093_SRX3028106	ENST00000420969.1:chr2:-|237|6821:2691:4194|noncoding|ATG	AC009487.6	chr2	-	161503512	161505015	1503	31	0.742	0.129	0.129	1.804	3.345	0.539	13	0.769	0.9583	ENST00000420969	ENSG00000226121	processed_pseudogene
GSE101760	SRX3028093_SRX3028106	ENST00000420969.1:chr2:-|356|6821:4382:6428|noncoding|ATG	AC009487.6	chr2	-	161501278	161503324	2046	49	0.653	0.082	0.265	2.524	3.864	0.653	31	0.645	0.8314	ENST00000420969	ENSG00000226121	processed_pseudogene
GSE101760	SRX3028093_SRX3028106	ENST00000419283.1:chr2:-|11|295:116:242|noncoding|ATG	TIMM8AP	chr2	-	162077410	162077536	126	20	0.75	0.2	0.05	1.697	2.58	0.658	10	0.9	1.1027	ENST00000419283	ENSG00000231445	processed_pseudogene
GSE101760	SRX3028093_SRX3028106	ENST00000428525.1:chr2:-|5|348:52:301|noncoding|GTG	AC008065.1	chr2	-	171374978	171375227	249	417	0.902	0.091	0.007	0.386	4.418	0.087	4	0.5	0.7313	ENST00000428525	ENSG00000224553	processed_pseudogene
GSE101760	SRX3028093_SRX3028106	ENST00000433675.1:chr2:-|9|447:109:448|noncoding|ATG	AC007969.5	chr2	-	171517269	171517608	339	1277	0.785	0.128	0.088	2.509	4.727	0.531	50	0.66	0.9055	ENST00000433675	ENSG00000233762	processed_pseudogene
GSE101760	SRX3028093_SRX3028106	ENST00000461543.1:chr2:+|5|873:28:571|noncoding|ATG	AC016737.1	chr2	+	174043034	174043577	543	17	0.882	0	0.118	0.362	2.752	0.132	2	0.5	0.7303	ENST00000461543	ENSG00000235414	processed_pseudogene
GSE101760	SRX3028093_SRX3028106	ENST00000440547.1:chr2:-|10|960:115:418|noncoding|ATG	AC018470.3	chr2	-	174310557	174310860	303	33	0.758	0.061	0.182	0.453	3.16	0.143	4	0.75	0.8298	ENST00000440547	ENSG00000237804	processed_pseudogene
GSE101760	SRX3028093_SRX3028106	ENST00000313760.4:chr2:+|4|361:13:271|noncoding|ATG	AC010894.4	chr2	+	174501963	174502221	258	23	0.739	0.087	0.174	1.212	3.015	0.402	6	0.667	0.8343	ENST00000313760	ENSG00000179997	processed_pseudogene
GSE101760	SRX3028093_SRX3028106	ENST00000405359.2:chr2:-|3|345:46:346|noncoding|CTG	AC016739.2	chr2	-	176200907	176201207	300	187	0.754	0.08	0.166	2.505	4.586	0.546	19	0.684	0.9048	ENST00000405359	ENSG00000218175	processed_pseudogene
GSE101760	SRX3028093_SRX3028106	ENST00000437039.1:chr2:+|3|713:58:85|noncoding|CTG	AC009948.7	chr2	+	178454772	178454799	27	25	1	0	0	0	2.185	0	1	1	1.1614	ENST00000437039	ENSG00000238082	processed_pseudogene
GSE101760	SRX3028093_SRX3028106	ENST00000437039.1:chr2:+|28|713:342:603|noncoding|GTG	AC009948.7	chr2	+	178455056	178455317	261	219	0.904	0.046	0.05	0.91	4.446	0.205	14	0.643	0.8799	ENST00000437039	ENSG00000238082	processed_pseudogene
GSE101760	SRX3028093_SRX3028106	ENST00000434913.1:chr2:-|51|548:471:549|noncoding|ATG	FTHL20	chr2	-	180872866	180872944	78	23	0.913	0.043	0.043	0.179	2.533	0.071	3	1	1.1172	ENST00000434913	ENSG00000226564	processed_pseudogene
GSE101760	SRX3028093_SRX3028106	ENST00000453625.1:chr2:-|19|678:300:351|noncoding|CTG	AC074182.1	chr2	-	183607769	183607820	51	21	0.667	0.238	0.095	1.221	2.78	0.439	4	0.75	0.8543	ENST00000453625	ENSG00000177855	processed_pseudogene
GSE101760	SRX3028093_SRX3028106	ENST00000399515.2:chr2:+|59|881:643:808|noncoding|ATG	AC019178.1	chr2	+	189923977	189924142	165	18	0.944	0	0.056	1.505	2.505	0.601	8	0.875	1.2145	ENST00000399515	ENSG00000204253	processed_pseudogene
GSE101760	SRX3028093_SRX3028106	ENST00000342609.6:chr2:-|12|618:136:316|noncoding|ATG	AC067945.3	chr2	-	190993252	190993432	180	29	0.931	0	0.069	0.401	2.937	0.137	4	0.75	0.9608	ENST00000342609	ENSG00000229023	processed_pseudogene
GSE101760	SRX3028093_SRX3028106	ENST00000453073.1:chr2:+|14|931:126:339|noncoding|CTG	AC068129.2	chr2	+	194187503	194187716	213	21	0.81	0.19	0	0	2.78	0	1	1	1.0154	ENST00000453073	ENSG00000236695	processed_pseudogene
GSE101760	SRX3028093_SRX3028106	ENST00000429216.1:chr2:+|1|963:1:907|noncoding|ATG	AC007272.2	chr2	+	201063088	201063994	906	291	0.759	0.203	0.038	1.625	5.006	0.325	16	0.875	0.9842	ENST00000429216	ENSG00000225695	processed_pseudogene
GSE101760	SRX3028093_SRX3028106	ENST00000440965.1:chr2:-|8|1542:107:185|noncoding|TTG	AC005037.5	chr2	-	201138873	201138951	78	15	1	0	0	0.245	2.523	0.097	2	1	1.1924	ENST00000440965	ENSG00000232133	processed_pseudogene
GSE101760	SRX3028093_SRX3028106	ENST00000440965.1:chr2:-|124|1542:1237:1543|noncoding|ATG	AC005037.5	chr2	-	201137515	201137821	306	12	0.75	0	0.25	0	2.369	0	4	0.75	0.778	ENST00000440965	ENSG00000232133	processed_pseudogene
GSE101760	SRX3028093_SRX3028106	ENST00000392253.2:chr2:-|103|2765:1139:1439|noncoding|ATG	AC007256.5	chr2	-	201411870	201412170	300	11	0.636	0.182	0.182	1.547	2.272	0.681	6	0.667	0.8441	ENST00000392253	ENSG00000213090	processed_pseudogene
GSE101760	SRX3028093_SRX3028106	ENST00000438821.1:chr2:-|3|336:43:298|noncoding|ACG	AC098831.4	chr2	-	202774063	202774318	255	18	0.667	0.111	0.222	1.985	2.813	0.706	11	0.727	0.9218	ENST00000438821	ENSG00000240761	processed_pseudogene
GSE101760	SRX3028093_SRX3028106	ENST00000425226.1:chr2:-|32|1451:355:445|noncoding|CTG	AC010900.1	chr2	-	202841337	202841427	90	675	0.812	0.167	0.021	0.022	3.401	0.007	3	0.667	0.7644	ENST00000425226	ENSG00000233579	processed_pseudogene
GSE101760	SRX3028093_SRX3028106	ENST00000425226.1:chr2:-|90|1451:927:1017|noncoding|ATG	AC010900.1	chr2	-	202840765	202840855	90	38	0.684	0	0.316	1.096	3.346	0.328	5	0.6	0.7172	ENST00000425226	ENSG00000233579	processed_pseudogene
GSE101760	SRX3028093_SRX3028106	ENST00000430003.1:chr2:-|39|1440:488:797|noncoding|ATG	AC125238.2	chr2	-	203635220	203635529	309	13	0.692	0.077	0.231	0.687	2.458	0.279	6	0.667	0.7589	ENST00000430003	ENSG00000233459	processed_pseudogene
GSE101760	SRX3028093_SRX3028106	ENST00000438918.1:chr2:-|25|872:240:570|noncoding|ATG	AC010138.3	chr2	-	203772933	203773263	330	11	0.727	0	0.273	0.305	2.398	0.127	4	0.75	0.8008	ENST00000438918	ENSG00000213925	processed_pseudogene
GSE101760	SRX3028093_SRX3028106	ENST00000431120.1:chr2:-|41|391:344:392|noncoding|ATG	AC007383.5	chr2	-	206116109	206116157	48	22	0.636	0.182	0.182	1.424	2.713	0.525	5	0.6	0.7431	ENST00000431120	ENSG00000237580	processed_pseudogene
GSE101760	SRX3028093_SRX3028106	ENST00000423843.1:chr2:-|18|571:269:341|noncoding|ATG	AC093698.1	chr2	-	208031613	208031685	72	22	1	0	0	0	2.461	0	1	1	1.1614	ENST00000423843	ENSG00000185078	processed_pseudogene
GSE101760	SRX3028093_SRX3028106	ENST00000429485.1:chr2:-|14|615:231:345|noncoding|CTG	AC016697.2	chr2	-	208269613	208269727	114	98	0.867	0.133	0	0	3.619	0	1	1	1.0592	ENST00000429485	ENSG00000228380	processed_pseudogene
GSE101760	SRX3028093_SRX3028106	ENST00000396820.2:chr2:-|35|815:333:435|noncoding|ATG	AC008279.1	chr2	-	214281018	214281120	102	20	0.85	0	0.15	0.949	2.788	0.34	4	1	1.1546	ENST00000396820	ENSG00000213917	processed_pseudogene
GSE101760	SRX3028093_SRX3028106	ENST00000457237.1:chr2:-|45|618:436:619|noncoding|ATG	AC073321.2	chr2	-	216610341	216610524	183	206	0.738	0.155	0.107	1.007	4.101	0.246	6	0.667	0.7838	ENST00000457237	ENSG00000235444	processed_pseudogene
GSE101760	SRX3028093_SRX3028106	ENST00000456160.1:chr2:+|9|467:121:271|noncoding|ACG	AC009974.11	chr2	+	218841718	218841868	150	45	0.867	0.044	0.089	0.107	3.191	0.033	2	1	1.0697	ENST00000456160	ENSG00000232625	processed_pseudogene
GSE101760	SRX3028093_SRX3028106	ENST00000414016.1:chr2:+|8|421:46:388|noncoding|ATG	AC079834.1	chr2	+	221592485	221592827	342	116	0.733	0.112	0.155	1.264	4.73	0.267	8	0.75	0.8501	ENST00000414016	ENSG00000230406	processed_pseudogene
GSE101760	SRX3028093_SRX3028106	ENST00000432228.1:chr2:+|25|2029:288:1221|noncoding|ATG	AC009302.3	chr2	+	221962023	221962956	933	609	0.741	0.067	0.192	3.02	5.733	0.527	49	0.51	0.7556	ENST00000432228	ENSG00000226666	processed_pseudogene
GSE101760	SRX3028093_SRX3028106	ENST00000432228.1:chr2:+|148|2029:1471:1729|noncoding|ATG	AC009302.3	chr2	+	221963206	221963464	258	59	0.729	0.085	0.186	1.129	3.702	0.305	7	0.857	0.941	ENST00000432228	ENSG00000226666	processed_pseudogene
GSE101760	SRX3028093_SRX3028106	ENST00000431088.1:chr2:+|1|378:1:247|noncoding|ATG	AC016712.2	chr2	+	222726456	222726702	246	139	0.647	0.129	0.223	1.793	4.366	0.411	12	0.75	0.83	ENST00000431088	ENSG00000235225	processed_pseudogene
GSE101760	SRX3028093_SRX3028106	ENST00000330554.4:chr2:-|4|643:43:232|noncoding|GTG	AC010149.3	chr2	-	230573578	230573767	189	183	0.814	0.077	0.109	1.621	4.137	0.392	9	0.889	1.0586	ENST00000330554	ENSG00000183022	processed_pseudogene
GSE101760	SRX3028093_SRX3028106	ENST00000412556.1:chr2:-|3|261:43:262|noncoding|ATG	AC084031.1	chr2	-	230725142	230725361	219	303	0.571	0.116	0.314	2.591	4.287	0.604	26	0.615	0.7298	ENST00000412556	ENSG00000237758	processed_pseudogene
GSE101760	SRX3028093_SRX3028106	ENST00000438684.1:chr2:-|93|2032:1201:1345|noncoding|CTG	AC005538.2	chr2	-	233866124	233866268	144	22	0.545	0.227	0.227	1.073	2.713	0.395	5	0.8	0.7847	ENST00000438684	ENSG00000224287	transcribed_processed_pseudogene
GSE101760	SRX3028093_SRX3028106	ENST00000415070.1:chr2:-|4|132:52:133|noncoding|CTG	AC064874.2	chr2	-	235882361	235882442	81	5533	0.833	0.062	0.105	1.455	3.296	0.441	13	0.615	0.8792	ENST00000415070	ENSG00000228499	processed_pseudogene
GSE101760	SRX3028093_SRX3028106	ENST00000456398.5:chr2:+|13|1235:177:507|noncoding|ATG	AC093642.5	chr2	+	242094893	242119007	330	13	0.846	0	0.154	0.911	2.458	0.371	7	0.857	1.052	ENST00000456398	ENSG00000220804	transcribed_unprocessed_pseudogene
GSE101760	SRX3028093_SRX3028106	ENST00000444990.5:chr2:+|10|557:131:422|noncoding|ATG	AC093642.5	chr2	+	242094893	242116236	291	12	0.833	0	0.167	0.693	2.254	0.308	6	0.833	1.0036	ENST00000444990	ENSG00000220804	transcribed_unprocessed_pseudogene
GSE101760	SRX3028093_SRX3028106	ENST00000622435.4:chr2:+|10|555:126:303|noncoding|ATG	AC093642.5	chr2	+	242094893	242119007	177	13	0.846	0	0.154	0.911	2.352	0.387	7	0.857	1.0571	ENST00000622435	ENSG00000220804	transcribed_unprocessed_pseudogene
GSE101760	SRX3028093_SRX3028106	ENST00000614114.4:chr2:+|10|957:114:378|noncoding|ATG	AC093642.5	chr2	+	242094893	242130681	264	12	0.833	0	0.167	0.693	2.369	0.293	6	0.833	0.9988	ENST00000614114	ENSG00000220804	transcribed_unprocessed_pseudogene
GSE101760	SRX3028093_SRX3028106	ENST00000416103.2:chr2:+|1|412:1:331|noncoding|ATG	AC093642.5	chr2	+	242094893	242119007	330	13	0.846	0	0.154	0.911	2.458	0.371	7	0.857	1.052	ENST00000416103	ENSG00000220804	transcribed_unprocessed_pseudogene
GSE101760	SRX3028093_SRX3028106	ENST00000450418.1:chr3:-|54|2315:554:1481|noncoding|ATG	AC023480.1	chr3	-	3982815	3983742	927	16	0.938	0	0.062	1.043	2.686	0.388	8	0.875	1.1419	ENST00000450418	ENSG00000229241	processed_pseudogene
GSE101760	SRX3028093_SRX3028106	ENST00000421291.1:chr3:-|2|307:13:280|noncoding|ATG	AC023485.1	chr3	-	6773064	6773331	267	30	0.6	0.267	0.133	1.709	3.355	0.509	8	0.625	0.7295	ENST00000421291	ENSG00000236152	processed_pseudogene
GSE101760	SRX3028093_SRX3028106	ENST00000397343.2:chr3:+|22|750:206:284|noncoding|GTG	AC026191.2	chr3	+	9348647	9348725	78	46	0.783	0.217	0	0.295	3.226	0.092	2	1	1.024	ENST00000397343	ENSG00000214041	processed_pseudogene
GSE101760	SRX3028093_SRX3028106	ENST00000432401.5:chr3:-|11|1794:168:315|noncoding|ATG	CIDECP	chr3	-	10026043	10026190	147	22	0.727	0.045	0.227	2.098	2.713	0.773	13	0.615	0.9037	ENST00000432401	ENSG00000186162	transcribed_unprocessed_pseudogene
GSE101760	SRX3028093_SRX3028106	ENST00000335507.9:chr3:-|11|942:171:318|noncoding|ATG	CIDECP	chr3	-	10026043	10026190	147	22	0.727	0.045	0.227	2.098	2.713	0.773	13	0.615	0.9037	ENST00000335507	ENSG00000186162	transcribed_unprocessed_pseudogene
GSE101760	SRX3028093_SRX3028106	ENST00000424691.1:chr3:-|11|1088:176:323|noncoding|ATG	CIDECP	chr3	-	10026043	10026190	147	22	0.727	0.045	0.227	2.098	2.713	0.773	13	0.615	0.9037	ENST00000424691	ENSG00000186162	transcribed_unprocessed_pseudogene
GSE101760	SRX3028093_SRX3028106	ENST00000424471.1:chr3:-|11|854:168:315|noncoding|ATG	CIDECP	chr3	-	10026043	10026190	147	22	0.727	0.045	0.227	2.098	2.713	0.773	13	0.615	0.9037	ENST00000424471	ENSG00000186162	transcribed_unprocessed_pseudogene
GSE101760	SRX3028093_SRX3028106	ENST00000445082.1:chr3:-|9|1107:137:284|noncoding|ATG	CIDECP	chr3	-	10026043	10026190	147	22	0.727	0.045	0.227	2.098	2.713	0.773	13	0.615	0.9037	ENST00000445082	ENSG00000186162	transcribed_unprocessed_pseudogene
GSE101760	SRX3028093_SRX3028106	ENST00000423183.1:chr3:+|77|1166:610:763|noncoding|ATG	AC026166.1	chr3	+	12070803	12070956	153	380	0.897	0.047	0.055	0.037	3.93	0.009	3	1	1.0851	ENST00000423183	ENSG00000226642	processed_pseudogene
GSE101760	SRX3028093_SRX3028106	ENST00000396959.2:chr3:-|44|1279:519:663|noncoding|ATG	AC034198.5	chr3	-	12788009	12788153	144	113	0.646	0.035	0.319	0.864	3.851	0.224	3	0.667	0.706	ENST00000396959	ENSG00000213943	processed_pseudogene
GSE101760	SRX3028093_SRX3028106	ENST00000421404.1:chr3:+|1|1227:1:913|noncoding|ATG	AC105765.1	chr3	+	18538672	18539584	912	110	0.809	0.018	0.173	1.516	4.587	0.331	15	0.467	0.7124	ENST00000421404	ENSG00000236570	processed_pseudogene
GSE101760	SRX3028093_SRX3028106	ENST00000451497.1:chr3:+|8|985:97:517|noncoding|ATG	AC121253.1	chr3	+	22382040	22382460	420	73	0.726	0.123	0.151	1.766	4.233	0.417	13	0.846	0.966	ENST00000451497	ENSG00000132967	transcribed_processed_pseudogene
GSE101760	SRX3028093_SRX3028106	ENST00000425396.1:chr3:+|1|228:1:115|noncoding|ATG	AC093416.3	chr3	+	25686895	25687009	114	20	0.9	0	0.1	0.639	2.926	0.218	6	0.667	0.8994	ENST00000425396	ENSG00000238225	processed_pseudogene
GSE101760	SRX3028093_SRX3028106	ENST00000458542.1:chr3:+|1|409:1:82|noncoding|ATG	AC092798.2	chr3	+	25749487	25749568	81	57	0.842	0.105	0.053	0.49	3.286	0.149	4	0.5	0.705	ENST00000458542	ENSG00000213872	processed_pseudogene
GSE101760	SRX3028093_SRX3028106	ENST00000458108.1:chr3:+|46|1291:518:791|noncoding|ATG	AC097639.4	chr3	+	32259456	32259729	273	16	0.875	0.125	0	0.921	2.686	0.343	3	0.667	0.92	ENST00000458108	ENSG00000234737	processed_pseudogene
GSE101760	SRX3028093_SRX3028106	ENST00000379452.3:chr3:+|20|992:240:492|noncoding|ATG	AC138972.2	chr3	+	32753148	32753400	252	13	0.923	0	0.077	0.54	2.458	0.22	4	1	1.1724	ENST00000379452	ENSG00000213842	processed_pseudogene
GSE101760	SRX3028093_SRX3028106	ENST00000446445.1:chr3:+|12|471:259:418|noncoding|ATG	AC139452.2	chr3	+	32785903	32786062	159	101	0.515	0.248	0.238	1.853	3.956	0.468	9	0.778	0.7681	ENST00000446445	ENSG00000227337	processed_pseudogene
GSE101760	SRX3028093_SRX3028106	ENST00000429534.1:chr3:+|1|948:1:334|noncoding|ATG	AC112211.2	chr3	+	33033862	33034195	333	32	0.969	0.031	0	0.981	3.249	0.302	5	0.8	1.0809	ENST00000429534	ENSG00000223899	processed_pseudogene
GSE101760	SRX3028093_SRX3028106	ENST00000388967.3:chr3:-|117|1683:1168:1360|noncoding|ATG	AC105749.1	chr3	-	36767440	36767632	192	59	0.915	0.034	0.051	0.286	3.443	0.083	4	1	1.1226	ENST00000388967	ENSG00000230067	transcribed_processed_pseudogene
GSE101760	SRX3028093_SRX3028106	ENST00000441346.1:chr3:-|27|546:352:490|noncoding|CTG	AC011816.1	chr3	-	36880240	36880378	138	35	0.743	0.057	0.2	0.869	3.08	0.282	5	0.8	0.9008	ENST00000441346	ENSG00000234073	processed_pseudogene
GSE101760	SRX3028093_SRX3028106	ENST00000451469.1:chr3:+|103|1378:878:974|noncoding|ATG	RP11-241K18.3	chr3	+	39359421	39359517	96	33	0.818	0.182	0	0	3.454	0	1	1	1.0215	ENST00000451469	ENSG00000223668	processed_pseudogene
GSE101760	SRX3028093_SRX3028106	ENST00000421044.1:chr3:-|57|1288:510:996|noncoding|CTG	RP11-528N21.2	chr3	-	40596499	40596985	486	14	1	0	0	0	2.54	0	2	1	1.1614	ENST00000421044	ENSG00000226845	processed_pseudogene
GSE101760	SRX3028093_SRX3028106	ENST00000431490.1:chr3:-|5|402:37:133|noncoding|ATG	RP11-578F5.1	chr3	-	45160043	45160139	96	11	1	0	0	0	2.272	0	1	1	1.1614	ENST00000431490	ENSG00000224094	processed_pseudogene
GSE101760	SRX3028093_SRX3028106	ENST00000431490.1:chr3:-|10|402:119:230|noncoding|TTG	RP11-578F5.1	chr3	-	45159946	45160057	111	21	0.905	0.095	0	0.955	2.846	0.336	5	0.6	0.8896	ENST00000431490	ENSG00000224094	processed_pseudogene
GSE101760	SRX3028093_SRX3028106	ENST00000419783.2:chr3:-|26|1151:323:470|internal|ATG	GPX1	chr3	-	49358131	49358278	147	530	0.868	0.051	0.081	2.011	3.891	0.517	25	0.48	0.8271	ENST00000419783	ENSG00000233276	polymorphic_pseudogene
GSE101760	SRX3028093_SRX3028106	ENST00000419783.2:chr3:-|41|1151:497:935|truncation|ATG	GPX1	chr3	-	49357387	49358104	438	35	0.629	0.2	0.171	1.758	3.318	0.53	16	0.562	0.7103	ENST00000419783	ENSG00000233276	polymorphic_pseudogene
GSE101760	SRX3028093_SRX3028106	ENST00000419349.2:chr3:-|4|1135:35:182|internal|ATG	GPX1	chr3	-	49358131	49358278	147	530	0.868	0.051	0.081	2.011	3.891	0.517	25	0.48	0.8271	ENST00000419349	ENSG00000233276	polymorphic_pseudogene
GSE101760	SRX3028093_SRX3028106	ENST00000419349.2:chr3:-|61|1135:641:926|polycistronic|ATG	GPX1	chr3	-	49357387	49357672	285	26	0.769	0.154	0.077	1.192	3.098	0.385	10	0.7	0.8772	ENST00000419349	ENSG00000233276	polymorphic_pseudogene
GSE101760	SRX3028093_SRX3028106	ENST00000620890.1:chr3:-|8|897:81:690|canonical|ATG	GPX1	chr3	-	49357387	49358278	609	567	0.854	0.06	0.086	2.269	5.302	0.428	42	0.524	0.8216	ENST00000620890	ENSG00000233276	polymorphic_pseudogene
GSE101760	SRX3028093_SRX3028106	ENST00000643797.1:chr3:-|6|708:48:522|canonical|ATG	GPX1	chr3	-	49357387	49358278	474	198	0.737	0.141	0.121	2.335	5.008	0.466	29	0.552	0.7652	ENST00000643797	ENSG00000233276	polymorphic_pseudogene
GSE101760	SRX3028093_SRX3028106	ENST00000646881.1:chr3:-|6|589:48:195|internal|ATG	GPX1	chr3	-	49358131	49358278	147	530	0.868	0.051	0.081	2.011	3.891	0.517	25	0.48	0.8271	ENST00000646881	ENSG00000233276	polymorphic_pseudogene
GSE101760	SRX3028093_SRX3028106	ENST00000496791.1:chr3:-|6|580:48:195|internal|ATG	GPX1	chr3	-	49358131	49358278	147	530	0.868	0.051	0.081	2.011	3.891	0.517	25	0.48	0.8271	ENST00000496791	ENSG00000233276	polymorphic_pseudogene
GSE101760	SRX3028093_SRX3028106	ENST00000491506.2:chr3:+|6|1078:52:568|noncoding|ATG	ALDOAP1	chr3	+	52193220	52194147	516	17	0.882	0.059	0.059	0.691	2.67	0.259	6	0.833	1.0256	ENST00000491506	ENSG00000242849	processed_pseudogene
GSE101760	SRX3028093_SRX3028106	ENST00000491506.2:chr3:+|80|1078:770:899|noncoding|GTG	ALDOAP1	chr3	+	52194476	52194605	129	22	0.636	0.045	0.318	1.184	3.028	0.391	6	0.667	0.7516	ENST00000491506	ENSG00000242849	processed_pseudogene
GSE101760	SRX3028093_SRX3028106	ENST00000495716.1:chr3:+|26|1231:298:856|noncoding|CTG	RP11-168J18.6	chr3	+	52373948	52374506	558	15	0.6	0.267	0.133	1.543	2.616	0.59	8	0.625	0.7553	ENST00000495716	ENSG00000239557	processed_pseudogene
GSE101760	SRX3028093_SRX3028106	ENST00000478598.1:chr3:-|21|342:172:343|noncoding|ATG	RP11-229A12.4	chr3	-	57519668	57519839	171	11	0.636	0.182	0.182	1.034	2.146	0.482	5	0.8	0.8824	ENST00000478598	ENSG00000239831	processed_pseudogene
GSE101760	SRX3028093_SRX3028106	ENST00000472730.1:chr3:-|2|652:26:653|noncoding|CTG	RPL10AP6	chr3	-	61742454	61743081	627	473	0.698	0.235	0.068	2.468	5.325	0.463	23	0.565	0.7442	ENST00000472730	ENSG00000226360	processed_pseudogene
GSE101760	SRX3028093_SRX3028106	ENST00000462623.1:chr3:-|12|405:115:406|noncoding|ATG	RP11-154D3.1	chr3	-	62124203	62124494	291	42	0.619	0.31	0.071	1.725	3.408	0.506	12	0.583	0.711	ENST00000462623	ENSG00000237456	processed_pseudogene
GSE101760	SRX3028093_SRX3028106	ENST00000483942.1:chr3:-|89|1338:1020:1158|noncoding|ATG	RP11-129K20.1	chr3	-	63096554	63096692	138	82	0.671	0.232	0.098	0.878	3.798	0.231	3	1	0.9822	ENST00000483942	ENSG00000242841	processed_pseudogene
GSE101760	SRX3028093_SRX3028106	ENST00000478110.1:chr3:+|1|1320:1:886|noncoding|ATG	RP11-436J20.2	chr3	+	68635704	68636589	885	212	0.58	0.236	0.184	2.745	4.932	0.557	41	0.61	0.7179	ENST00000478110	ENSG00000241506	processed_pseudogene
GSE101760	SRX3028093_SRX3028106	ENST00000490962.1:chr3:-|18|1366:178:322|noncoding|ATG	PSMD12P	chr3	-	72877781	72877925	144	61	0.754	0.082	0.164	2.148	3.815	0.563	12	0.667	0.8972	ENST00000490962	ENSG00000240135	unprocessed_pseudogene
GSE101760	SRX3028093_SRX3028106	ENST00000490962.1:chr3:-|35|1366:388:571|noncoding|ATG	PSMD12P	chr3	-	72877532	72877715	183	12	0.833	0.167	0	1.237	2.254	0.549	5	0.8	1.0552	ENST00000490962	ENSG00000240135	unprocessed_pseudogene
GSE101760	SRX3028093_SRX3028106	ENST00000490962.1:chr3:-|76|1366:933:1275|noncoding|ATG	PSMD12P	chr3	-	72876828	72877170	342	38	0.605	0.211	0.184	1.772	3.638	0.487	12	0.667	0.7584	ENST00000490962	ENSG00000240135	unprocessed_pseudogene
GSE101760	SRX3028093_SRX3028106	ENST00000604542.1:chr3:+|24|446:227:392|noncoding|ATG	RP11-728B21.3	chr3	+	72884459	72884624	165	18	0.722	0.167	0.111	0.854	2.505	0.341	7	0.571	0.7283	ENST00000604542	ENSG00000271266	processed_pseudogene
GSE101760	SRX3028093_SRX3028106	ENST00000492727.1:chr3:+|7|550:110:374|noncoding|ATG	FTHL23	chr3	+	72929152	72929416	264	108	0.731	0.185	0.083	1.641	4.425	0.371	8	0.625	0.7861	ENST00000492727	ENSG00000242960	processed_pseudogene
GSE101760	SRX3028093_SRX3028106	ENST00000494640.1:chr3:+|42|934:426:807|noncoding|ATG	RP11-345M4.1	chr3	+	74136383	74136764	381	497	0.938	0.04	0.022	0.445	4.841	0.092	7	0.857	1.0337	ENST00000494640	ENSG00000213452	processed_pseudogene
GSE101760	SRX3028093_SRX3028106	ENST00000472163.1:chr3:+|25|1006:198:222|noncoding|GTG	RP11-642N14.1	chr3	+	75214827	75214851	24	58	0.448	0.534	0.017	1.276	2.078	0.614	5	0.8	0.78	ENST00000472163	ENSG00000213300	processed_pseudogene
GSE101760	SRX3028093_SRX3028106	ENST00000476047.1:chr3:+|50|1411:463:733|noncoding|ATG	RP11-550F7.1	chr3	+	76434479	76434749	270	280	0.825	0.129	0.046	1.866	4.495	0.415	14	0.786	0.9956	ENST00000476047	ENSG00000240809	processed_pseudogene
GSE101760	SRX3028093_SRX3028106	ENST00000462417.1:chr3:-|57|847:545:848|noncoding|GTG	RP11-88K11.1	chr3	-	77316751	77317054	303	118	0.915	0.025	0.059	0.378	4.571	0.083	6	0.667	0.8678	ENST00000462417	ENSG00000213450	processed_pseudogene
GSE101760	SRX3028093_SRX3028106	ENST00000492267.1:chr3:-|63|1507:678:966|noncoding|CTG	RP11-657G2.1	chr3	-	82807056	82807344	288	64	0.609	0.062	0.328	2.381	3.812	0.624	21	0.619	0.7685	ENST00000492267	ENSG00000241095	processed_pseudogene
GSE101760	SRX3028093_SRX3028106	ENST00000492267.1:chr3:-|92|1507:1060:1081|noncoding|ATG	RP11-657G2.1	chr3	-	82806941	82806962	21	44	0.841	0.023	0.136	0.75	1.943	0.386	4	0.75	0.9711	ENST00000492267	ENSG00000241095	processed_pseudogene
GSE101760	SRX3028093_SRX3028106	ENST00000496669.1:chr3:-|110|1547:1077:1548|noncoding|ATG	RP11-81P15.2	chr3	-	87051191	87051662	471	31	0.71	0.161	0.129	1.771	3.21	0.552	16	0.688	0.8759	ENST00000496669	ENSG00000241293	processed_pseudogene
GSE101760	SRX3028093_SRX3028106	ENST00000465687.1:chr3:+|17|1867:189:531|noncoding|ATG	RP11-356O23.1	chr3	+	88317343	88317685	342	13	0.846	0.154	0	0.687	2.458	0.279	6	0.833	1.0043	ENST00000465687	ENSG00000242159	processed_pseudogene
GSE101760	SRX3028093_SRX3028106	ENST00000465687.1:chr3:+|95|1867:971:1364|noncoding|ATG	RP11-356O23.1	chr3	+	88318125	88318518	393	25	0.64	0.2	0.16	1.332	2.997	0.445	10	0.7	0.7972	ENST00000465687	ENSG00000242159	processed_pseudogene
GSE101760	SRX3028093_SRX3028106	ENST00000474651.1:chr3:-|29|1951:316:943|noncoding|ATG	PROSP	chr3	-	90222050	90234686	627	16	0.625	0.312	0.062	1.321	2.599	0.508	7	0.714	0.8164	ENST00000474651	ENSG00000189002	unprocessed_pseudogene
GSE101760	SRX3028093_SRX3028106	ENST00000478252.1:chr3:-|91|1264:988:1027|noncoding|TTG	RP13-503K1.1	chr3	-	94076149	94076188	39	21	1	0	0	0	2.516	0	1	1	1.1614	ENST00000478252	ENSG00000242457	processed_pseudogene
GSE101760	SRX3028093_SRX3028106	ENST00000494840.1:chr3:-|136|2595:1515:1818|noncoding|ATG	RP11-219E24.1	chr3	-	95655200	95655503	303	11	0.909	0	0.091	0	2.272	0	2	0.5	0.709	ENST00000494840	ENSG00000244681	transcribed_processed_pseudogene
GSE101760	SRX3028093_SRX3028106	ENST00000489784.1:chr3:-|38|871:336:639|noncoding|ATG	RP11-219E24.1	chr3	-	95655200	95655503	303	11	0.909	0	0.091	0	2.272	0	2	0.5	0.709	ENST00000489784	ENSG00000244681	transcribed_processed_pseudogene
GSE101760	SRX3028093_SRX3028106	ENST00000485383.1:chr3:+|100|1386:1338:1368|noncoding|ATG	RP11-598F17.1	chr3	+	96350890	96350920	30	20	0.75	0.25	0	0	2.303	0	1	1	0.9693	ENST00000485383	ENSG00000243547	processed_pseudogene
GSE101760	SRX3028093_SRX3028106	ENST00000466902.1:chr3:+|15|747:144:225|noncoding|GTG	RP11-124D9.1	chr3	+	96566499	96566580	81	11	0.727	0.091	0.182	0.586	2.146	0.273	3	0.667	0.7839	ENST00000466902	ENSG00000241815	processed_pseudogene
GSE101760	SRX3028093_SRX3028106	ENST00000471403.1:chr3:+|14|739:281:332|noncoding|ATG	RP11-346M10.2	chr3	+	96777224	96777275	51	30	0.7	0.267	0.033	0.945	2.8	0.337	3	0.667	0.7836	ENST00000471403	ENSG00000176243	processed_pseudogene
GSE101760	SRX3028093_SRX3028106	ENST00000466609.1:chr3:+|30|2769:412:1021|noncoding|GTG	RP11-569H14.1	chr3	+	98658212	98658821	609	15	0.667	0.067	0.267	1.078	2.616	0.412	6	0.833	0.9091	ENST00000466609	ENSG00000244153	processed_pseudogene
GSE101760	SRX3028093_SRX3028106	ENST00000635481.1:chr3:-|2|492:19:493|noncoding|ATG	RP11-144C15.2	chr3	-	101457240	101457714	474	323	0.867	0.031	0.102	1.339	5.058	0.265	12	0.667	0.889	ENST00000635481	ENSG00000282978	processed_pseudogene
GSE101760	SRX3028093_SRX3028106	ENST00000496294.1:chr3:-|23|459:211:460|noncoding|ATG	RP11-234A1.1	chr3	-	101576488	101576737	249	1148	0.812	0.098	0.09	2.274	4.418	0.515	33	0.576	0.8568	ENST00000496294	ENSG00000242299	processed_pseudogene
GSE101760	SRX3028093_SRX3028106	ENST00000486888.1:chr3:+|9|567:108:156|noncoding|CTG	RP11-281P11.1	chr3	+	104502806	104502854	48	19	0.895	0	0.105	1.192	2.726	0.437	4	0.75	1.0289	ENST00000486888	ENSG00000243635	processed_pseudogene
GSE101760	SRX3028093_SRX3028106	ENST00000483126.1:chr3:-|99|1776:1057:1777|noncoding|ATG	RP11-561O4.1	chr3	-	107104910	107105630	720	33	0.697	0.152	0.152	1.199	3.37	0.356	8	0.875	0.9465	ENST00000483126	ENSG00000239455	processed_pseudogene
GSE101760	SRX3028093_SRX3028106	ENST00000464192.1:chr3:-|86|1368:958:1042|noncoding|GTG	RP11-446H18.1	chr3	-	107328156	107328240	84	14	0.857	0	0.143	0	2.639	0	1	1	1.0515	ENST00000464192	ENSG00000241218	processed_pseudogene
GSE101760	SRX3028093_SRX3028106	ENST00000464192.1:chr3:-|111|1368:1207:1369|noncoding|ATG	RP11-446H18.1	chr3	-	107327829	107327991	162	92	0.837	0.098	0.065	1.419	3.949	0.359	8	0.625	0.8638	ENST00000464192	ENSG00000241218	processed_pseudogene
GSE101760	SRX3028093_SRX3028106	ENST00000497682.1:chr3:-|5|407:57:408|noncoding|CTG	RP11-702L6.2	chr3	-	109409677	109410028	351	101	0.545	0.129	0.327	0.825	4.025	0.205	5	0.8	0.7241	ENST00000497682	ENSG00000230618	processed_pseudogene
GSE101760	SRX3028093_SRX3028106	ENST00000483479.1:chr3:-|5|869:28:502|noncoding|ATG	RP11-179A18.1	chr3	-	110682653	110683127	474	26	0.923	0	0.077	0.951	3.045	0.312	5	0.8	1.0488	ENST00000483479	ENSG00000244722	processed_pseudogene
GSE101760	SRX3028093_SRX3028106	ENST00000483197.1:chr3:+|23|979:272:530|noncoding|ATG	RP11-255E6.1	chr3	+	113919492	113919750	258	18	0.778	0.111	0.111	1.089	2.813	0.387	5	0.8	0.9612	ENST00000483197	ENSG00000240375	processed_pseudogene
GSE101760	SRX3028093_SRX3028106	ENST00000483197.1:chr3:+|56|979:703:835|noncoding|ATG	RP11-255E6.1	chr3	+	113919923	113920055	132	39	0.974	0	0.026	0.119	3.059	0.039	2	1	1.1539	ENST00000483197	ENSG00000240375	processed_pseudogene
GSE101760	SRX3028093_SRX3028106	ENST00000465850.1:chr3:-|13|380:186:381|noncoding|ATG	RP11-274J15.2	chr3	-	114103248	114103443	195	9045	0.775	0.035	0.189	0.763	4.174	0.183	15	0.6	0.7408	ENST00000465850	ENSG00000240912	processed_pseudogene
GSE101760	SRX3028093_SRX3028106	ENST00000473537.1:chr3:-|18|826:374:395|noncoding|GTG	BZW1L1	chr3	-	116646333	116646354	21	12	0.833	0.167	0	0	1.907	0	1	1	1.0331	ENST00000473537	ENSG00000198406	processed_pseudogene
GSE101760	SRX3028093_SRX3028106	ENST00000498792.1:chr3:+|27|1227:404:890|noncoding|ATG	RP11-174O3.1	chr3	+	120307128	120307614	486	22	0.955	0.045	0	0.86	2.965	0.29	4	1	1.2194	ENST00000498792	ENSG00000240882	processed_pseudogene
GSE101760	SRX3028093_SRX3028106	ENST00000486538.1:chr3:+|10|799:95:689|noncoding|GTG	RPL7AP11	chr3	+	121494203	121494797	594	66	0.727	0.136	0.136	1.845	4.19	0.44	14	0.571	0.7638	ENST00000486538	ENSG00000242445	processed_pseudogene
GSE101760	SRX3028093_SRX3028106	ENST00000464704.1:chr3:+|1|1826:1:142|noncoding|ATG	RP11-757I12.4	chr3	+	122660612	122660753	141	25	0.72	0.12	0.16	1.429	3.108	0.46	6	0.667	0.8382	ENST00000464704	ENSG00000243918	processed_pseudogene
GSE101760	SRX3028093_SRX3028106	ENST00000507287.5:chr3:-|1|1555:2:251|noncoding|ATG	RPL32P3	chr3	-	129393642	129397135	249	874	0.923	0.038	0.039	0.483	4.418	0.109	9	0.444	0.7117	ENST00000507287	ENSG00000251474	transcribed_unprocessed_pseudogene
GSE101760	SRX3028093_SRX3028106	ENST00000510078.5:chr3:-|40|2161:404:572|noncoding|ATG	RPL32P3	chr3	-	129396348	129397135	168	876	0.921	0.039	0.04	0.496	4.025	0.123	9	0.444	0.7146	ENST00000510078	ENSG00000251474	transcribed_unprocessed_pseudogene
GSE101760	SRX3028093_SRX3028106	ENST00000514355.5:chr3:-|40|2816:418:667|noncoding|ATG	RPL32P3	chr3	-	129393642	129397135	249	874	0.923	0.038	0.039	0.483	4.418	0.109	9	0.444	0.7117	ENST00000514355	ENSG00000251474	transcribed_unprocessed_pseudogene
GSE101760	SRX3028093_SRX3028106	ENST00000515866.5:chr3:-|40|702:418:667|noncoding|ATG	RPL32P3	chr3	-	129393642	129397135	249	874	0.923	0.038	0.039	0.483	4.418	0.109	9	0.444	0.7117	ENST00000515866	ENSG00000251474	transcribed_unprocessed_pseudogene
GSE101760	SRX3028093_SRX3028106	ENST00000506593.1:chr3:-|8|498:178:346|noncoding|ATG	RPL32P3	chr3	-	129396348	129397135	168	876	0.921	0.039	0.04	0.496	4.025	0.123	9	0.444	0.7146	ENST00000506593	ENSG00000251474	transcribed_unprocessed_pseudogene
GSE101760	SRX3028093_SRX3028106	ENST00000504733.1:chr3:+|8|718:87:711|noncoding|ATG	RP11-119P22.1	chr3	+	130827744	130828368	624	124	0.903	0	0.097	1.312	4.597	0.285	10	0.7	0.9483	ENST00000504733	ENSG00000232829	processed_pseudogene
GSE101760	SRX3028093_SRX3028106	ENST00000470499.1:chr3:+|94|1310:915:951|noncoding|ATG	RP11-64K7.1	chr3	+	132176315	132176351	36	14	0.714	0	0.286	1.631	2.441	0.668	6	0.667	0.8999	ENST00000470499	ENSG00000240854	processed_pseudogene
GSE101760	SRX3028093_SRX3028106	ENST00000477176.1:chr3:-|12|376:169:250|noncoding|ATG	RP11-463H24.1	chr3	-	136205666	136205747	81	121	0.843	0.058	0.099	0.721	3.29	0.219	5	0.8	0.9576	ENST00000477176	ENSG00000244740	processed_pseudogene
GSE101760	SRX3028093_SRX3028106	ENST00000485881.1:chr3:+|1|1943:1:148|noncoding|ATG	RP11-598P12.1	chr3	+	137880294	137880441	147	68	0.691	0.176	0.132	1.539	3.832	0.402	9	0.556	0.7125	ENST00000485881	ENSG00000241478	processed_pseudogene
GSE101760	SRX3028093_SRX3028106	ENST00000485881.1:chr3:+|38|1943:283:739|noncoding|ATG	RP11-598P12.1	chr3	+	137880576	137881032	456	127	0.906	0.024	0.071	0.775	4.287	0.181	7	0.714	0.9281	ENST00000485881	ENSG00000241478	processed_pseudogene
GSE101760	SRX3028093_SRX3028106	ENST00000485881.1:chr3:+|152|1943:1475:1622|noncoding|GTG	RP11-598P12.1	chr3	+	137881768	137881915	147	37	0.811	0.081	0.108	0.949	3.124	0.304	6	0.833	0.9854	ENST00000485881	ENSG00000241478	processed_pseudogene
GSE101760	SRX3028093_SRX3028106	ENST00000485881.1:chr3:+|164|1943:1649:1931|noncoding|ATG	RP11-598P12.1	chr3	+	137881942	137882224	282	269	0.599	0.171	0.23	1.192	4.535	0.263	6	0.833	0.8093	ENST00000485881	ENSG00000241478	processed_pseudogene
GSE101760	SRX3028093_SRX3028106	ENST00000489121.1:chr3:-|2|1440:13:121|noncoding|GTG	RP11-468F18.2	chr3	-	138102797	138102905	108	99	0.98	0.02	0	0	3.57	0	1	1	1.146	ENST00000489121	ENSG00000240668	processed_pseudogene
GSE101760	SRX3028093_SRX3028106	ENST00000489121.1:chr3:-|25|1440:259:406|noncoding|ATG	RP11-468F18.2	chr3	-	138102512	138102659	147	515	0.804	0.039	0.157	0.421	3.891	0.108	6	0.833	0.9175	ENST00000489121	ENSG00000240668	processed_pseudogene
GSE101760	SRX3028093_SRX3028106	ENST00000489121.1:chr3:-|38|1440:460:541|noncoding|CTG	RP11-468F18.2	chr3	-	138102377	138102458	81	57	0.877	0.07	0.053	0.381	3.286	0.116	4	0.5	0.7214	ENST00000489121	ENSG00000240668	processed_pseudogene
GSE101760	SRX3028093_SRX3028106	ENST00000489121.1:chr3:-|41|1440:494:1118|noncoding|TTG	RP11-468F18.2	chr3	-	138101800	138102424	624	16	0.625	0.125	0.25	1.721	2.773	0.621	11	0.545	0.7232	ENST00000489121	ENSG00000240668	processed_pseudogene
GSE101760	SRX3028093_SRX3028106	ENST00000495704.1:chr3:+|39|1267:344:524|noncoding|ATG	RP11-117F22.2	chr3	+	138825405	138825585	180	303	0.752	0.05	0.198	1.447	4.093	0.354	12	0.583	0.7647	ENST00000495704	ENSG00000241429	processed_pseudogene
GSE101760	SRX3028093_SRX3028106	ENST00000415794.1:chr3:+|29|1129:253:388|noncoding|ATG	ACTG1P1	chr3	+	139494060	139494195	135	158	0.778	0.177	0.044	0.692	3.796	0.182	2	1	1.0488	ENST00000415794	ENSG00000178631	processed_pseudogene
GSE101760	SRX3028093_SRX3028106	ENST00000489462.1:chr3:-|35|633:613:634|noncoding|GTG	RP11-372E1.1	chr3	-	142827095	142827116	21	1350	0.824	0.049	0.127	0.949	1.946	0.488	3	0.667	0.9271	ENST00000489462	ENSG00000240950	processed_pseudogene
GSE101760	SRX3028093_SRX3028106	ENST00000460666.1:chr3:-|5|1107:43:292|noncoding|ATG	RP11-501M7.2	chr3	-	143517938	143518187	249	69	0.783	0.058	0.159	1.13	3.672	0.308	11	0.636	0.8144	ENST00000460666	ENSG00000243759	processed_pseudogene
GSE101760	SRX3028093_SRX3028106	ENST00000477300.1:chr3:-|14|404:168:405|noncoding|ATG	RP11-8J23.1	chr3	-	143855738	143855975	237	123	0.878	0.016	0.106	0.827	4.316	0.192	4	0.75	0.9376	ENST00000477300	ENSG00000235110	processed_pseudogene
GSE101760	SRX3028093_SRX3028106	ENST00000483112.1:chr3:-|5|803:27:480|noncoding|ATG	RP11-651P23.6	chr3	-	149939320	149939773	453	78	0.923	0.038	0.038	0.45	4.303	0.105	4	0.75	0.9445	ENST00000483112	ENSG00000239351	processed_pseudogene
GSE101760	SRX3028093_SRX3028106	ENST00000483112.1:chr3:-|66|803:701:707|noncoding|CTG	RP11-651P23.6	chr3	-	149939093	149939099	6	15	1	0	0	0	0.691	0	1	1	1.1614	ENST00000483112	ENSG00000239351	processed_pseudogene
GSE101760	SRX3028093_SRX3028106	ENST00000464731.1:chr3:-|4|381:43:85|noncoding|GTG	RP11-451G4.4	chr3	-	155309723	155309765	42	24	0.75	0.167	0.083	1.69	2.6	0.65	7	0.429	0.7398	ENST00000464731	ENSG00000239443	processed_pseudogene
GSE101760	SRX3028093_SRX3028106	ENST00000497538.1:chr3:+|8|873:100:793|noncoding|CTG	RP11-111F10.2	chr3	+	155987402	155988095	693	263	0.745	0.087	0.167	2.781	5.403	0.515	37	0.649	0.8612	ENST00000497538	ENSG00000240489	processed_pseudogene
GSE101760	SRX3028093_SRX3028106	ENST00000482834.1:chr3:-|25|794:282:795|noncoding|CTG	RP11-111F10.3	chr3	-	156044154	156044667	513	14	0.643	0.143	0.214	1.369	2.54	0.539	11	0.636	0.7805	ENST00000482834	ENSG00000242017	processed_pseudogene
GSE101760	SRX3028093_SRX3028106	ENST00000490318.1:chr3:-|56|1060:567:1008|noncoding|ATG	RP11-118D22.3	chr3	-	156175904	156176345	441	47	0.638	0.255	0.106	1.286	3.526	0.365	8	0.625	0.7127	ENST00000490318	ENSG00000227709	processed_pseudogene
GSE101760	SRX3028093_SRX3028106	ENST00000473864.1:chr3:-|3|1182:38:56|noncoding|CTG	PA2G4P4	chr3	-	156810677	156810695	18	11	0.545	0	0.455	1.121	1.768	0.634	4	0.75	0.8227	ENST00000473864	ENSG00000230457	processed_pseudogene
GSE101760	SRX3028093_SRX3028106	ENST00000488218.1:chr3:-|2|1270:46:292|noncoding|CTG	RP11-555M1.1	chr3	-	157163641	157163887	246	180	1	0	0	0	4.392	0	1	1	1.1614	ENST00000488218	ENSG00000244515	processed_pseudogene
GSE101760	SRX3028093_SRX3028106	ENST00000488218.1:chr3:-|25|1270:288:525|noncoding|GTG	RP11-555M1.1	chr3	-	157163408	157163645	237	178	0.91	0.034	0.056	0.718	4.352	0.165	5	0.6	0.8389	ENST00000488218	ENSG00000244515	processed_pseudogene
GSE101760	SRX3028093_SRX3028106	ENST00000466133.1:chr3:+|1|1944:2:443|noncoding|ATG	RP11-67F24.1	chr3	+	160100850	160101291	441	98	0.51	0.306	0.184	2.502	4.231	0.591	27	0.667	0.7186	ENST00000466133	ENSG00000184100	processed_pseudogene
GSE101760	SRX3028093_SRX3028106	ENST00000471720.1:chr3:+|17|806:131:722|noncoding|GTG	RP11-227J5.3	chr3	+	160452727	160453318	591	11	1	0	0	1.09	2.272	0.48	6	1	1.3146	ENST00000471720	ENSG00000244009	processed_pseudogene
GSE101760	SRX3028093_SRX3028106	ENST00000495689.1:chr3:-|42|1315:473:563|noncoding|ATG	RP11-20C6.1	chr3	-	161329676	161329766	90	21	1	0	0	0	2.648	0	1	1	1.1614	ENST00000495689	ENSG00000243838	processed_pseudogene
GSE101760	SRX3028093_SRX3028106	ENST00000471152.1:chr3:-|28|471:439:472|noncoding|TTG	RP11-3P17.3	chr3	-	161429126	161429159	33	39	0.744	0.256	0	0	2.388	0	1	1	0.9646	ENST00000471152	ENSG00000234851	processed_pseudogene
GSE101760	SRX3028093_SRX3028106	ENST00000418623.1:chr3:-|10|410:123:411|noncoding|ATG	RP11-641D5.1	chr3	-	169483670	169483958	288	41	0.854	0.073	0.073	1.451	3.409	0.426	6	0.833	1.0573	ENST00000418623	ENSG00000213178	processed_pseudogene
GSE101760	SRX3028093_SRX3028106	ENST00000469825.1:chr3:-|1|1281:5:413|noncoding|ATG	RP11-379K17.3	chr3	-	169903848	169904256	408	11	0.909	0	0.091	0	2.272	0	3	1	1.0915	ENST00000469825	ENSG00000240128	processed_pseudogene
GSE101760	SRX3028093_SRX3028106	ENST00000469825.1:chr3:-|83|1281:903:960|noncoding|ATG	RP11-379K17.3	chr3	-	169903301	169903358	57	20	0.95	0	0.05	0.199	2.926	0.068	2	0.5	0.7622	ENST00000469825	ENSG00000240128	processed_pseudogene
GSE101760	SRX3028093_SRX3028106	ENST00000463294.1:chr3:+|24|1010:307:607|noncoding|ATG	RP11-469J4.2	chr3	+	170495932	170496232	300	120	0.975	0	0.025	0.579	4.556	0.127	5	1	1.1827	ENST00000463294	ENSG00000241416	processed_pseudogene
GSE101760	SRX3028093_SRX3028106	ENST00000451221.1:chr3:-|15|567:138:291|noncoding|ATG	RP11-408H1.2	chr3	-	172603716	172603869	153	26	0.846	0.038	0.115	1.507	3.205	0.47	8	0.75	1.0017	ENST00000451221	ENSG00000224426	processed_pseudogene
GSE101760	SRX3028093_SRX3028106	ENST00000397758.2:chr3:-|1|440:3:327|noncoding|ATG	RP11-744O11.1	chr3	-	175718344	175718668	324	107	0.729	0.131	0.14	2.332	3.986	0.585	19	0.737	0.9386	ENST00000397758	ENSG00000214192	processed_pseudogene
GSE101760	SRX3028093_SRX3028106	ENST00000498774.1:chr3:-|43|2246:670:745|noncoding|ATG	RP11-255C15.1	chr3	-	179260529	179260604	75	15	0.933	0.067	0	0.245	2.431	0.101	2	1	1.1421	ENST00000498774	ENSG00000240429	processed_pseudogene
GSE101760	SRX3028093_SRX3028106	ENST00000498774.1:chr3:-|91|2246:1200:1605|noncoding|ATG	RP11-255C15.1	chr3	-	179259669	179260074	405	11	0.909	0	0.091	0.655	2.272	0.289	3	0.667	0.9289	ENST00000498774	ENSG00000240429	processed_pseudogene
GSE101760	SRX3028093_SRX3028106	ENST00000493579.1:chr3:+|24|1953:306:594|noncoding|ATG	RP11-420J11.1	chr3	+	180323411	180323699	288	11	0.909	0	0.091	0.586	2.272	0.258	6	0.833	1.046	ENST00000493579	ENSG00000239880	processed_pseudogene
GSE101760	SRX3028093_SRX3028106	ENST00000481241.1:chr3:-|26|1165:278:806|noncoding|GTG	RP11-259P15.4	chr3	-	180773109	180773637	528	15	0.8	0.133	0.067	0.991	2.616	0.379	5	0.8	0.9756	ENST00000481241	ENSG00000242068	processed_pseudogene
GSE101760	SRX3028093_SRX3028106	ENST00000498782.1:chr3:-|14|656:204:279|noncoding|CTG	RP11-139K4.4	chr3	-	182460794	182460869	75	16	0.938	0.062	0	0.703	2.426	0.29	3	0.667	0.9515	ENST00000498782	ENSG00000244199	processed_pseudogene
GSE101760	SRX3028093_SRX3028106	ENST00000419025.1:chr3:-|19|1388:200:536|noncoding|ATG	RP11-315J22.1	chr3	-	184027221	184027557	336	239	0.732	0.13	0.138	1.922	4.707	0.408	13	0.692	0.85	ENST00000419025	ENSG00000223529	processed_pseudogene
GSE101760	SRX3028093_SRX3028106	ENST00000438353.1:chr3:+|44|2192:446:566|noncoding|GTG	HSP90AA5P	chr3	+	184116151	184116271	120	12	1	0	0	0	2.254	0	1	1	1.1614	ENST00000438353	ENSG00000205955	transcribed_processed_pseudogene
GSE101760	SRX3028093_SRX3028106	ENST00000438353.1:chr3:+|149|2192:1762:1846|noncoding|GTG	HSP90AA5P	chr3	+	184117467	184117551	84	46	0.87	0.022	0.109	0.972	3.286	0.296	4	1	1.1559	ENST00000438353	ENSG00000205955	transcribed_processed_pseudogene
GSE101760	SRX3028093_SRX3028106	ENST00000438353.1:chr3:+|162|2192:1908:1989|noncoding|ATG	HSP90AA5P	chr3	+	184117613	184117694	81	148	0.905	0.061	0.034	0.64	3.292	0.194	2	1	1.1503	ENST00000438353	ENSG00000205955	transcribed_processed_pseudogene
GSE101760	SRX3028093_SRX3028106	ENST00000433853.1:chr3:+|1|732:1:193|noncoding|ATG	RP11-778D9.4	chr3	+	184149703	184149895	192	50	0.76	0	0.24	1.541	3.413	0.451	11	0.727	0.912	ENST00000433853	ENSG00000228205	processed_pseudogene
GSE101760	SRX3028093_SRX3028106	ENST00000447161.1:chr3:-|7|982:69:291|noncoding|ATG	RP11-29A1.2	chr3	-	185246151	185246373	222	46	0.696	0.13	0.174	0.669	3.557	0.188	4	0.75	0.7965	ENST00000447161	ENSG00000229704	processed_pseudogene
GSE101760	SRX3028093_SRX3028106	ENST00000422486.1:chr3:-|21|1284:217:910|noncoding|ATG	RP11-110C15.4	chr3	-	185417869	185418562	693	214	0.598	0.28	0.121	2.425	4.725	0.513	24	0.625	0.7292	ENST00000422486	ENSG00000229638	processed_pseudogene
GSE101760	SRX3028093_SRX3028106	ENST00000422486.1:chr3:-|85|1284:973:1285|noncoding|ATG	RP11-110C15.4	chr3	-	185417494	185417806	312	427	0.775	0.056	0.169	2.565	4.642	0.553	33	0.758	0.9798	ENST00000422486	ENSG00000229638	processed_pseudogene
GSE101760	SRX3028093_SRX3028106	ENST00000423931.1:chr3:-|44|1541:649:1405|noncoding|ATG	VEZF1L1	chr3	-	193155592	193156348	756	20	0.8	0	0.2	1.878	2.926	0.642	14	0.857	1.1031	ENST00000423931	ENSG00000236229	processed_pseudogene
GSE101760	SRX3028093_SRX3028106	ENST00000455183.1:chr3:+|48|2001:455:965|noncoding|ATG	SDHAP2	chr3	+	195663758	195671195	510	20	0.9	0	0.1	0.394	2.857	0.138	5	0.6	0.8226	ENST00000455183	ENSG00000215837	transcribed_unprocessed_pseudogene
GSE101760	SRX3028093_SRX3028106	ENST00000427149.5:chr3:-|1|706:8:209|noncoding|GTG	SDHAP1	chr3	-	195963334	195967513	201	13	0.538	0.308	0.154	1.01	2.352	0.43	4	0.75	0.7522	ENST00000427149	ENSG00000185485	transcribed_unprocessed_pseudogene
GSE101760	SRX3028093_SRX3028106	ENST00000427841.5:chr3:-|2|2491:22:199|noncoding|GTG	SDHAP1	chr3	-	195985767	195990258	177	23	0.957	0	0.043	0.356	2.894	0.123	4	0.75	0.9764	ENST00000427841	ENSG00000185485	transcribed_unprocessed_pseudogene
GSE101760	SRX3028093_SRX3028106	ENST00000427841.5:chr3:-|104|2491:962:1565|noncoding|ATG	SDHAP1	chr3	-	195971437	195979804	603	46	0.652	0.196	0.152	1.861	3.648	0.51	16	0.75	0.8654	ENST00000427841	ENSG00000185485	transcribed_unprocessed_pseudogene
GSE101760	SRX3028093_SRX3028106	ENST00000427841.5:chr3:-|227|2491:2090:2291|noncoding|GTG	SDHAP1	chr3	-	195963334	195967513	201	13	0.538	0.308	0.154	1.01	2.352	0.43	4	0.75	0.7522	ENST00000427841	ENSG00000185485	transcribed_unprocessed_pseudogene
GSE101760	SRX3028093_SRX3028106	ENST00000354559.9:chr3:-|24|615:184:385|noncoding|GTG	SDHAP1	chr3	-	195963334	195965542	201	13	0.538	0.308	0.154	1.01	2.352	0.43	4	0.75	0.7522	ENST00000354559	ENSG00000185485	transcribed_unprocessed_pseudogene
GSE101760	SRX3028093_SRX3028106	ENST00000440850.5:chr3:-|6|2000:58:178|noncoding|CTG	SDHAP1	chr3	-	195985767	195990201	120	22	1	0	0	0.185	2.965	0.062	3	1	1.1812	ENST00000440850	ENSG00000185485	transcribed_unprocessed_pseudogene
GSE101760	SRX3028093_SRX3028106	ENST00000440850.5:chr3:-|90|2000:839:1442|noncoding|ATG	SDHAP1	chr3	-	195971437	195979804	603	46	0.652	0.196	0.152	1.861	3.648	0.51	16	0.75	0.8654	ENST00000440850	ENSG00000185485	transcribed_unprocessed_pseudogene
GSE101760	SRX3028093_SRX3028106	ENST00000440850.5:chr3:-|194|2000:1800:2001|noncoding|GTG	SDHAP1	chr3	-	195963334	195967513	201	13	0.538	0.308	0.154	1.01	2.352	0.43	4	0.75	0.7522	ENST00000440850	ENSG00000185485	transcribed_unprocessed_pseudogene
GSE101760	SRX3028093_SRX3028106	ENST00000457601.1:chr3:-|10|560:100:376|noncoding|ATG	SDHAP1	chr3	-	195971437	195975803	276	12	0.833	0	0.167	0.287	2.369	0.121	4	1	1.0717	ENST00000457601	ENSG00000185485	transcribed_unprocessed_pseudogene
GSE101760	SRX3028093_SRX3028106	ENST00000413474.5:chr3:-|2|813:18:195|noncoding|GTG	SDHAP1	chr3	-	195985767	195990258	177	23	0.957	0	0.043	0.356	2.894	0.123	4	0.75	0.9764	ENST00000413474	ENSG00000185485	transcribed_unprocessed_pseudogene
GSE101760	SRX3028093_SRX3028106	ENST00000435731.5:chr3:-|5|548:48:225|noncoding|GTG	SDHAP1	chr3	-	195985767	195990258	177	23	0.957	0	0.043	0.356	2.894	0.123	4	0.75	0.9764	ENST00000435731	ENSG00000185485	transcribed_unprocessed_pseudogene
GSE101760	SRX3028093_SRX3028106	ENST00000427415.1:chr3:-|7|559:61:238|noncoding|GTG	SDHAP1	chr3	-	195985767	195990258	177	23	0.957	0	0.043	0.356	2.894	0.123	4	0.75	0.9764	ENST00000427415	ENSG00000185485	transcribed_unprocessed_pseudogene
GSE101760	SRX3028093_SRX3028106	ENST00000414207.5:chr3:-|31|1286:325:421|noncoding|TTG	AC024560.3	chr3	-	197623360	197624185	96	12	0.833	0.083	0.083	0.824	2.254	0.366	5	0.8	0.9968	ENST00000414207	ENSG00000214135	transcribed_unprocessed_pseudogene
GSE101760	SRX3028093_SRX3028106	ENST00000418868.5:chr3:-|14|1552:140:236|noncoding|TTG	AC024560.3	chr3	-	197623360	197624185	96	12	0.833	0.083	0.083	0.824	2.254	0.366	5	0.8	0.9968	ENST00000418868	ENSG00000214135	transcribed_unprocessed_pseudogene
GSE101760	SRX3028093_SRX3028106	ENST00000440535.5:chr3:-|13|973:129:225|noncoding|TTG	AC024560.3	chr3	-	197623360	197624185	96	12	0.833	0.083	0.083	0.824	2.254	0.366	5	0.8	0.9968	ENST00000440535	ENSG00000214135	transcribed_unprocessed_pseudogene
GSE101760	SRX3028093_SRX3028106	ENST00000449003.5:chr3:-|11|1503:105:201|noncoding|TTG	AC024560.3	chr3	-	197623360	197624185	96	12	0.833	0.083	0.083	0.824	2.254	0.366	5	0.8	0.9968	ENST00000449003	ENSG00000214135	transcribed_unprocessed_pseudogene
GSE101760	SRX3028093_SRX3028106	ENST00000437008.5:chr3:-|19|838:288:384|noncoding|TTG	AC024560.3	chr3	-	197623360	197624185	96	12	0.833	0.083	0.083	0.824	2.254	0.366	5	0.8	0.9968	ENST00000437008	ENSG00000214135	transcribed_unprocessed_pseudogene
GSE101760	SRX3028093_SRX3028106	ENST00000454517.1:chr3:-|8|770:76:172|noncoding|TTG	AC024560.3	chr3	-	197623360	197624185	96	12	0.833	0.083	0.083	0.824	2.254	0.366	5	0.8	0.9968	ENST00000454517	ENSG00000214135	transcribed_unprocessed_pseudogene
GSE101760	SRX3028093_SRX3028106	ENST00000458717.1:chr3:+|22|1058:163:970|noncoding|ATG	TUBB8P8	chr3	+	198119882	198120689	807	128	0.93	0.07	0	0.172	4.43	0.039	4	1	1.1201	ENST00000458717	ENSG00000213113	unprocessed_pseudogene
GSE101760	SRX3028093_SRX3028106	ENST00000451020.6:chr4:-|10|1815:147:291|noncoding|ATG	ABCA11	chr4	-	426959	473983	144	29	0.828	0.034	0.138	1	3.128	0.32	7	0.857	1.0219	ENST00000451020	ENSG00000251595	transcribed_processed_pseudogene
GSE101760	SRX3028093_SRX3028106	ENST00000514396.5:chr4:-|7|1423:69:255|noncoding|ATG	ABCA11	chr4	-	437455	473983	186	29	0.828	0.034	0.138	1.105	2.937	0.376	7	0.857	1.0398	ENST00000514396	ENSG00000251595	transcribed_processed_pseudogene
GSE101760	SRX3028093_SRX3028106	ENST00000507854.1:chr4:-|7|1503:69:264|noncoding|ATG	ABCA11	chr4	-	427054	473983	195	29	0.828	0.034	0.138	1.105	2.985	0.37	7	0.857	1.0379	ENST00000507854	ENSG00000251595	transcribed_processed_pseudogene
GSE101760	SRX3028093_SRX3028106	ENST00000313946.12:chr4:-|3|2845:33:291|noncoding|CTG	FAM86EP	chr4	-	3948085	3955383	258	14	0.714	0.071	0.214	0.895	2.441	0.367	5	0.6	0.7527	ENST00000313946	ENSG00000251669	transcribed_unprocessed_pseudogene
GSE101760	SRX3028093_SRX3028106	ENST00000511488.5:chr4:-|5|1209:65:293|noncoding|CTG	FAM86EP	chr4	-	3946936	3955330	228	12	0.75	0.083	0.167	0.566	2.254	0.251	4	0.75	0.8581	ENST00000511488	ENSG00000251669	transcribed_unprocessed_pseudogene
GSE101760	SRX3028093_SRX3028106	ENST00000507301.5:chr4:-|2|624:20:191|noncoding|CTG	FAM86EP	chr4	-	3943285	3955344	171	17	0.706	0.118	0.176	1.285	2.589	0.496	7	0.571	0.7655	ENST00000507301	ENSG00000251669	transcribed_unprocessed_pseudogene
GSE101760	SRX3028093_SRX3028106	ENST00000510565.5:chr4:-|3|741:26:320|noncoding|CTG	FAM86EP	chr4	-	3943332	3955383	294	15	0.733	0.067	0.2	1.081	2.616	0.413	6	0.667	0.8332	ENST00000510565	ENSG00000251669	transcribed_unprocessed_pseudogene
GSE101760	SRX3028093_SRX3028106	ENST00000510506.5:chr4:-|4|987:37:976|noncoding|CTG	FAM86EP	chr4	-	3943285	3955383	939	24	0.75	0.083	0.167	1.653	3.063	0.54	10	0.6	0.8355	ENST00000510506	ENSG00000251669	transcribed_unprocessed_pseudogene
GSE101760	SRX3028093_SRX3028106	ENST00000509421.1:chr4:-|9|992:97:412|noncoding|ATG	RP11-326I19.1	chr4	-	4894762	4895077	315	77	0.909	0.013	0.078	0.844	3.894	0.217	7	0.714	0.9419	ENST00000509421	ENSG00000251587	processed_pseudogene
GSE101760	SRX3028093_SRX3028106	ENST00000514075.2:chr4:+|36|579:387:426|noncoding|ATG	RP11-117J13.1	chr4	+	8174806	8174845	39	18	0.778	0.222	0	0.215	2.505	0.086	2	1	1.0182	ENST00000514075	ENSG00000250471	processed_pseudogene
GSE101760	SRX3028093_SRX3028106	ENST00000507090.2:chr4:+|95|2176:1175:1340|noncoding|ATG	HSP90AB2P	chr4	+	13337655	13337820	165	20	0.85	0	0.15	0.999	2.857	0.35	4	0.75	0.9665	ENST00000507090	ENSG00000205940	transcribed_processed_pseudogene
GSE101760	SRX3028093_SRX3028106	ENST00000507090.2:chr4:+|157|2176:1903:2077|noncoding|ACG	HSP90AB2P	chr4	+	13338383	13338557	174	180	0.967	0.028	0.006	0.686	4.056	0.169	2	1	1.19	ENST00000507090	ENSG00000205940	transcribed_processed_pseudogene
GSE101760	SRX3028093_SRX3028106	ENST00000421246.1:chr4:-|3|576:17:62|noncoding|GTG	RP11-800K23.2	chr4	-	22727889	22727934	45	20	0.6	0.1	0.3	0.982	2.649	0.371	4	0.75	0.7811	ENST00000421246	ENSG00000237350	processed_pseudogene
GSE101760	SRX3028093_SRX3028106	ENST00000421246.1:chr4:-|16|576:133:577|noncoding|ATG	RP11-800K23.2	chr4	-	22727374	22727818	444	421	0.596	0.204	0.2	2.719	4.988	0.545	41	0.756	0.8381	ENST00000421246	ENSG00000237350	processed_pseudogene
GSE101760	SRX3028093_SRX3028106	ENST00000511788.1:chr4:-|9|257:81:204|noncoding|TTG	RP11-302F12.4	chr4	-	25686255	25686378	123	34	0.765	0.235	0	0.491	2.956	0.166	3	0.667	0.779	ENST00000511788	ENSG00000249277	processed_pseudogene
GSE101760	SRX3028093_SRX3028106	ENST00000506459.1:chr4:-|5|799:29:179|noncoding|GTG	RP11-141P6.1	chr4	-	33011568	33011718	150	57	0.719	0.175	0.105	1.095	3.873	0.283	5	0.6	0.7297	ENST00000506459	ENSG00000250076	processed_pseudogene
GSE101760	SRX3028093_SRX3028106	ENST00000510152.1:chr4:-|10|315:119:143|noncoding|ATG	RP11-333E13.2	chr4	-	39973300	39973324	24	17	0.529	0.176	0.294	1.236	2.069	0.598	4	0.75	0.7989	ENST00000510152	ENSG00000250568	processed_pseudogene
GSE101760	SRX3028093_SRX3028106	ENST00000381811.2:chr4:-|41|1613:606:1254|noncoding|ATG	RP11-333E13.4	chr4	-	40043276	40043924	648	29	0.724	0.069	0.207	1.316	3.272	0.402	8	0.75	0.8863	ENST00000381811	ENSG00000205794	transcribed_processed_pseudogene
GSE101760	SRX3028093_SRX3028106	ENST00000507914.2:chr4:-|21|937:212:860|noncoding|ATG	RP11-333E13.4	chr4	-	40043276	40043924	648	29	0.724	0.069	0.207	1.316	3.272	0.402	8	0.75	0.8863	ENST00000507914	ENSG00000205794	transcribed_processed_pseudogene
GSE101760	SRX3028093_SRX3028106	ENST00000468126.1:chr4:-|33|897:342:828|noncoding|ATG	RP11-324J13.1	chr4	-	43410110	43410596	486	43	0.907	0	0.093	0.188	3.664	0.051	5	0.6	0.8002	ENST00000468126	ENSG00000213851	processed_pseudogene
GSE101760	SRX3028093_SRX3028106	ENST00000511164.1:chr4:-|16|579:133:580|noncoding|ATG	RP11-284E20.1	chr4	-	46723829	46724276	447	528	0.653	0.076	0.271	3.182	4.994	0.637	60	0.6	0.7919	ENST00000511164	ENSG00000249936	processed_pseudogene
GSE101760	SRX3028093_SRX3028106	ENST00000487352.1:chr4:+|7|616:67:370|noncoding|CTG	RP11-100N21.1	chr4	+	47706437	47706740	303	126	0.643	0.214	0.143	2.157	4.561	0.473	14	0.571	0.7097	ENST00000487352	ENSG00000242262	processed_pseudogene
GSE101760	SRX3028093_SRX3028106	ENST00000484463.3:chr4:-|8|213:94:175|noncoding|ATG	RP11-463H12.1	chr4	-	54976197	54976278	81	120	0.833	0.133	0.033	0.896	3.29	0.272	3	0.667	0.8651	ENST00000484463	ENSG00000244422	processed_pseudogene
GSE101760	SRX3028093_SRX3028106	ENST00000470544.2:chr4:+|46|798:525:798|noncoding|ATG	RPL7AP31	chr4	+	56356658	56356931	273	60	0.95	0	0.05	0	3.748	0	2	1	1.123	ENST00000470544	ENSG00000242083	processed_pseudogene
GSE101760	SRX3028093_SRX3028106	ENST00000514020.1:chr4:-|6|567:25:568|noncoding|ATG	RP11-533F5.2	chr4	-	56760918	56761461	543	68	0.735	0.074	0.191	1.813	4.056	0.447	20	0.55	0.7561	ENST00000514020	ENSG00000227040	processed_pseudogene
GSE101760	SRX3028093_SRX3028106	ENST00000510543.1:chr4:+|10|1969:66:93|noncoding|ATG	RP11-323K3.1	chr4	+	62816890	62816917	27	14	0.571	0.429	0	1.301	2.144	0.607	4	0.75	0.8341	ENST00000510543	ENSG00000180673	processed_pseudogene
GSE101760	SRX3028093_SRX3028106	ENST00000505282.1:chr4:+|2|385:45:384|noncoding|ATG	RP11-396M11.1	chr4	+	66094185	66094524	339	57	0.825	0.158	0.018	0.901	4.019	0.224	7	0.714	0.8796	ENST00000505282	ENSG00000236562	processed_pseudogene
GSE101760	SRX3028093_SRX3028106	ENST00000509133.1:chr4:+|3|1104:123:147|noncoding|TTG	GCOM2	chr4	+	68038665	68038689	24	20	0.7	0.3	0	0.8	2.059	0.388	4	0.75	0.8634	ENST00000509133	ENSG00000227725	processed_pseudogene
GSE101760	SRX3028093_SRX3028106	ENST00000470927.2:chr4:-|30|724:375:408|noncoding|ATG	RP11-1E1.1	chr4	-	77082719	77082752	33	22	0.818	0	0.182	0.625	2.398	0.261	2	0.5	0.7223	ENST00000470927	ENSG00000214062	processed_pseudogene
GSE101760	SRX3028093_SRX3028106	ENST00000603335.1:chr4:-|31|964:415:895|noncoding|ATG	RP11-1E1.2	chr4	-	77112564	77113044	480	63	0.762	0.063	0.175	1.294	3.923	0.33	12	0.5	0.7013	ENST00000603335	ENSG00000271676	processed_pseudogene
GSE101760	SRX3028093_SRX3028106	ENST00000505767.1:chr4:-|5|954:88:358|noncoding|CTG	RP11-777B9.3	chr4	-	77988456	77988726	270	28	0.714	0	0.286	0.683	3.035	0.225	3	0.667	0.7586	ENST00000505767	ENSG00000248640	processed_pseudogene
GSE101760	SRX3028093_SRX3028106	ENST00000510079.2:chr4:-|5|1181:34:451|noncoding|GTG	RP11-721G13.1	chr4	-	78181596	78182013	417	116	0.595	0.129	0.276	1.41	4.192	0.336	13	0.769	0.7806	ENST00000510079	ENSG00000249565	processed_pseudogene
GSE101760	SRX3028093_SRX3028106	ENST00000510079.2:chr4:-|40|1181:535:883|noncoding|ATG	RP11-721G13.1	chr4	-	78181164	78181512	348	13	0.769	0.231	0	0.859	2.458	0.349	5	0.6	0.7892	ENST00000510079	ENSG00000249565	processed_pseudogene
GSE101760	SRX3028093_SRX3028106	ENST00000458289.2:chr4:+|24|1591:236:305|noncoding|ATG	AC097711.1	chr4	+	80079766	80079835	69	18	0.556	0.444	0	0	2.351	0	1	1	0.8201	ENST00000458289	ENSG00000236530	processed_pseudogene
GSE101760	SRX3028093_SRX3028106	ENST00000467439.1:chr4:+|30|883:262:358|noncoding|ACG	RP11-162K6.1	chr4	+	80161389	80161485	96	182	0.973	0.027	0	0.155	3.462	0.045	4	1	1.155	ENST00000467439	ENSG00000244002	processed_pseudogene
GSE101760	SRX3028093_SRX3028106	ENST00000512222.2:chr4:+|92|1122:830:1031|noncoding|CTG	RP11-263F19.1	chr4	+	82129363	82129564	201	12	1	0	0	0.451	2.369	0.19	3	1	1.222	ENST00000512222	ENSG00000250826	processed_pseudogene
GSE101760	SRX3028093_SRX3028106	ENST00000503202.1:chr4:-|4|879:28:556|noncoding|ATG	RP11-127B20.1	chr4	-	82401901	82402429	528	31	0.839	0.097	0.065	1.117	3.345	0.334	9	0.778	0.9744	ENST00000503202	ENSG00000250325	processed_pseudogene
GSE101760	SRX3028093_SRX3028106	ENST00000506227.2:chr4:-|32|1268:421:736|noncoding|ATG	RP11-791G16.4	chr4	-	82580649	82580964	315	15	0.667	0.267	0.067	1.323	2.708	0.489	10	0.6	0.7555	ENST00000506227	ENSG00000248113	processed_pseudogene
GSE101760	SRX3028093_SRX3028106	ENST00000506227.2:chr4:-|68|1268:835:1117|noncoding|ATG	RP11-791G16.4	chr4	-	82580268	82580550	282	19	0.632	0.368	0	0	2.871	0	1	1	0.8786	ENST00000506227	ENSG00000248113	processed_pseudogene
GSE101760	SRX3028093_SRX3028106	ENST00000506227.2:chr4:-|102|1268:1200:1269|noncoding|ATG	RP11-791G16.4	chr4	-	82580116	82580185	69	16	0.875	0	0.125	0.662	2.339	0.283	2	1	1.1556	ENST00000506227	ENSG00000248113	processed_pseudogene
GSE101760	SRX3028093_SRX3028106	ENST00000505987.1:chr4:+|1|2173:1:436|noncoding|ATG	HSP90AB3P	chr4	+	87891842	87892277	435	613	0.693	0.091	0.215	2.66	4.972	0.535	35	0.686	0.8559	ENST00000505987	ENSG00000183199	processed_pseudogene
GSE101760	SRX3028093_SRX3028106	ENST00000505987.1:chr4:+|29|2173:336:837|noncoding|ATG	HSP90AB3P	chr4	+	87892177	87892678	501	970	0.828	0.078	0.094	2.216	5.116	0.433	36	0.639	0.8912	ENST00000505987	ENSG00000183199	processed_pseudogene
GSE101760	SRX3028093_SRX3028106	ENST00000505987.1:chr4:+|88|2173:1086:1398|noncoding|ATG	HSP90AB3P	chr4	+	87892927	87893239	312	342	0.88	0.041	0.079	1.35	4.635	0.291	11	0.636	0.8836	ENST00000505987	ENSG00000183199	processed_pseudogene
GSE101760	SRX3028093_SRX3028106	ENST00000402089.4:chr4:-|3|135:19:136|noncoding|ATG	AC019188.1	chr4	-	90838902	90839019	117	862	0.776	0.103	0.121	0.803	3.663	0.219	6	0.833	0.9314	ENST00000402089	ENSG00000187653	processed_pseudogene
GSE101760	SRX3028093_SRX3028106	ENST00000477071.2:chr4:+|4|851:47:533|noncoding|GTG	RP11-799A12.1	chr4	+	98025435	98025921	486	22	1	0	0	0.709	2.965	0.239	3	1	1.2377	ENST00000477071	ENSG00000242697	processed_pseudogene
GSE101760	SRX3028093_SRX3028106	ENST00000512475.1:chr4:-|12|312:106:313|noncoding|ATG	RP11-428B4.2	chr4	-	98909536	98909743	207	15	0.867	0.133	0	0	2.523	0	1	1	1.0592	ENST00000512475	ENSG00000249055	transcribed_processed_pseudogene
GSE101760	SRX3028093_SRX3028106	ENST00000511857.1:chr4:-|3|741:31:379|noncoding|TTG	RP11-15B17.2	chr4	-	99991099	99991447	348	24	0.667	0.25	0.083	1.316	3.12	0.422	8	0.625	0.7532	ENST00000511857	ENSG00000250403	processed_pseudogene
GSE101760	SRX3028093_SRX3028106	ENST00000512037.2:chr4:-|97|1426:1130:1403|noncoding|ATG	RP11-10L12.5	chr4	-	102728769	102729042	273	746	0.866	0.092	0.042	0.863	4.51	0.191	5	1	1.1194	ENST00000512037	ENSG00000248971	processed_pseudogene
GSE101760	SRX3028093_SRX3028106	ENST00000506389.1:chr4:+|63|1994:654:711|noncoding|ATG	RP11-297P16.1	chr4	+	103572741	103572798	57	45	0.867	0.133	0	0.432	2.924	0.148	2	1	1.1064	ENST00000506389	ENSG00000251571	processed_pseudogene
GSE101760	SRX3028093_SRX3028106	ENST00000514975.1:chr4:+|11|1383:139:793|noncoding|ATG	AC004066.1	chr4	+	105484835	105485489	654	363	0.722	0.171	0.107	2.567	5.341	0.481	25	0.6	0.7952	ENST00000514975	ENSG00000249264	processed_pseudogene
GSE101760	SRX3028093_SRX3028106	ENST00000512182.2:chr4:-|26|576:228:507|noncoding|GTG	RP11-713M6.1	chr4	-	107203418	107203697	279	84	0.726	0.119	0.155	1.025	3.804	0.269	10	0.6	0.7306	ENST00000512182	ENSG00000213522	processed_pseudogene
GSE101760	SRX3028093_SRX3028106	ENST00000507797.1:chr4:-|19|1134:202:568|noncoding|ATG	AC004051.1	chr4	-	109346892	109347258	366	39	0.923	0.026	0.051	0.32	3.344	0.096	5	1	1.1329	ENST00000507797	ENSG00000249465	processed_pseudogene
GSE101760	SRX3028093_SRX3028106	ENST00000507797.1:chr4:-|75|1134:1009:1135|noncoding|ACG	AC004051.1	chr4	-	109346325	109346451	126	20	0.75	0.05	0.2	1.24	2.58	0.48	7	0.714	0.9036	ENST00000507797	ENSG00000249465	processed_pseudogene
GSE101760	SRX3028093_SRX3028106	ENST00000457046.3:chr4:-|26|852:373:853|noncoding|GTG	RP11-312H15.3	chr4	-	109553242	109553722	480	45	0.756	0.067	0.178	1.341	3.653	0.367	10	0.7	0.8614	ENST00000457046	ENSG00000225094	processed_pseudogene
GSE101760	SRX3028093_SRX3028106	ENST00000511702.2:chr4:-|55|739:645:735|noncoding|ATG	RPL7AP30	chr4	-	110399777	110399867	90	11	0.909	0.091	0	0	2.272	0	2	1	1.0915	ENST00000511702	ENSG00000251464	processed_pseudogene
GSE101760	SRX3028093_SRX3028106	ENST00000513113.2:chr4:-|19|691:198:399|noncoding|ATG	AC004062.1	chr4	-	110945401	110945602	201	14	1	0	0	0.257	2.54	0.101	2	1	1.1936	ENST00000513113	ENSG00000251483	processed_pseudogene
GSE101760	SRX3028093_SRX3028106	ENST00000441170.1:chr4:-|7|1663:81:636|noncoding|ATG	AC092661.2	chr4	-	117575539	117576094	555	119	0.824	0.101	0.076	2.487	4.465	0.557	27	0.704	0.9774	ENST00000441170	ENSG00000213492	transcribed_processed_pseudogene
GSE101760	SRX3028093_SRX3028106	ENST00000394500.2:chr4:-|2|1012:16:571|noncoding|ATG	AC092661.2	chr4	-	117575539	117576094	555	119	0.824	0.101	0.076	2.487	4.465	0.557	27	0.704	0.9774	ENST00000394500	ENSG00000213492	transcribed_processed_pseudogene
GSE101760	SRX3028093_SRX3028106	ENST00000507284.2:chr4:-|36|1347:396:474|noncoding|TTG	RP13-588I20.1	chr4	-	118194278	118194356	78	14	0.786	0	0.214	0.41	2.54	0.161	3	0.667	0.7935	ENST00000507284	ENSG00000251463	processed_pseudogene
GSE101760	SRX3028093_SRX3028106	ENST00000507284.2:chr4:-|79|1347:949:1348|noncoding|ATG	RP13-588I20.1	chr4	-	118193404	118193803	399	77	0.948	0.039	0.013	0.729	4.146	0.176	7	0.857	1.0682	ENST00000507284	ENSG00000251463	processed_pseudogene
GSE101760	SRX3028093_SRX3028106	ENST00000509116.1:chr4:+|24|1387:259:445|noncoding|TTG	RP11-553P9.1	chr4	+	135045721	135045907	186	138	0.688	0.043	0.268	0.769	4.111	0.187	4	0.75	0.79	ENST00000509116	ENSG00000250144	processed_pseudogene
GSE101760	SRX3028093_SRX3028106	ENST00000509116.1:chr4:+|119|1387:1091:1367|noncoding|ATG	RP11-553P9.1	chr4	+	135046553	135046829	276	125	0.896	0.04	0.064	1.701	4.462	0.381	11	0.818	1.0638	ENST00000509116	ENSG00000250144	processed_pseudogene
GSE101760	SRX3028093_SRX3028106	ENST00000508435.2:chr4:-|15|439:335:440|noncoding|ATG	RP11-425J20.2	chr4	-	137425425	137425530	105	89	0.921	0.034	0.045	0.209	3.536	0.059	3	0.667	0.8648	ENST00000508435	ENSG00000251440	processed_pseudogene
GSE101760	SRX3028093_SRX3028106	ENST00000502915.1:chr4:+|37|1238:472:841|noncoding|ATG	RP11-173E2.1	chr4	+	138561174	138561543	369	84	0.714	0.167	0.119	2.228	4.051	0.55	20	0.65	0.8493	ENST00000502915	ENSG00000248795	processed_pseudogene
GSE101760	SRX3028093_SRX3028106	ENST00000509033.1:chr4:-|21|445:308:446|noncoding|ATG	PPP1R14BP3	chr4	-	139114929	139115067	138	52	0.769	0.154	0.077	1.23	3.791	0.324	6	0.833	0.9595	ENST00000509033	ENSG00000179967	processed_pseudogene
GSE101760	SRX3028093_SRX3028106	ENST00000230495.2:chr4:-|29|411:361:412|noncoding|ATG	RP11-308D13.2	chr4	-	139698143	139698194	51	31	0.71	0.065	0.226	1.001	2.808	0.357	3	0.667	0.7977	ENST00000230495	ENSG00000178458	processed_pseudogene
GSE101760	SRX3028093_SRX3028106	ENST00000476715.2:chr4:-|25|622:256:289|noncoding|ATG	RP11-425I13.1	chr4	-	140366573	140366606	33	859	0.729	0.251	0.02	1.372	2.398	0.572	10	0.5	0.7531	ENST00000476715	ENSG00000241923	processed_pseudogene
GSE101760	SRX3028093_SRX3028106	ENST00000476715.2:chr4:-|32|622:347:473|noncoding|ATG	RP11-425I13.1	chr4	-	140366389	140366515	126	66	0.848	0.121	0.03	1.699	3.686	0.461	8	0.75	1.0004	ENST00000476715	ENSG00000241923	processed_pseudogene
GSE101760	SRX3028093_SRX3028106	ENST00000475555.1:chr4:-|8|843:55:844|noncoding|ATG	RP11-364L4.1	chr4	-	143349274	143350063	789	113	0.876	0.062	0.062	1.549	4.408	0.351	15	0.8	1.0251	ENST00000475555	ENSG00000228981	processed_pseudogene
GSE101760	SRX3028093_SRX3028106	ENST00000511127.1:chr4:+|11|1720:116:218|noncoding|ATG	HSPD1P5	chr4	+	144845739	144845841	102	28	0.929	0	0.071	1.24	2.788	0.445	8	0.75	1.0576	ENST00000511127	ENSG00000249193	processed_pseudogene
GSE101760	SRX3028093_SRX3028106	ENST00000511127.1:chr4:+|40|1720:435:630|noncoding|ATG	HSPD1P5	chr4	+	144846058	144846253	195	19	1	0	0	0	2.726	0	1	1	1.1614	ENST00000511127	ENSG00000249193	processed_pseudogene
GSE101760	SRX3028093_SRX3028106	ENST00000513203.2:chr4:-|23|1877:316:709|noncoding|CTG	RP11-557J10.3	chr4	-	145625327	145625720	393	14	1	0	0	0.892	2.54	0.351	4	1	1.2734	ENST00000513203	ENSG00000249245	processed_pseudogene
GSE101760	SRX3028093_SRX3028106	ENST00000513203.2:chr4:-|76|1877:1054:1711|noncoding|CTG	RP11-557J10.3	chr4	-	145624325	145624982	657	21	0.714	0.286	0	1.175	2.912	0.404	8	0.875	0.9748	ENST00000513203	ENSG00000249245	processed_pseudogene
GSE101760	SRX3028093_SRX3028106	ENST00000434169.2:chr4:-|14|307:95:308|noncoding|ATG	RP11-503L19.2	chr4	-	148703525	148703738	213	70	0.829	0.129	0.043	1.001	3.555	0.282	6	0.833	0.9922	ENST00000434169	ENSG00000225176	processed_pseudogene
GSE101760	SRX3028093_SRX3028106	ENST00000493479.1:chr4:-|50|777:487:739|noncoding|ATG	RP11-555K12.1	chr4	-	152551315	152551567	252	89	0.843	0.022	0.135	0.612	4.411	0.139	3	0.667	0.8303	ENST00000493479	ENSG00000243417	processed_pseudogene
GSE101760	SRX3028093_SRX3028106	ENST00000502774.1:chr4:+|8|1082:73:154|noncoding|ATG	RP11-153M7.1	chr4	+	153658643	153658724	81	13	1	0	0	0.925	2.138	0.433	6	1	1.2996	ENST00000502774	ENSG00000248208	processed_pseudogene
GSE101760	SRX3028093_SRX3028106	ENST00000512835.1:chr4:-|2|705:7:706|noncoding|ATG	RP11-39C10.2	chr4	-	164197006	164197705	699	64	0.625	0.219	0.156	1.909	4.029	0.474	18	0.611	0.7268	ENST00000512835	ENSG00000248546	processed_pseudogene
GSE101760	SRX3028093_SRX3028106	ENST00000514498.1:chr4:-|39|2284:545:737|noncoding|CTG	RP11-469O11.2	chr4	-	165405614	165405806	192	16	0.812	0	0.188	0.377	2.773	0.136	3	1	1.0603	ENST00000514498	ENSG00000251596	processed_pseudogene
GSE101760	SRX3028093_SRX3028106	ENST00000509326.2:chr4:+|1|1045:6:207|noncoding|CTG	RP11-511B7.1	chr4	+	165664354	165664695	201	13	1	0	0	0.831	2.352	0.353	4	1	1.274	ENST00000509326	ENSG00000250725	processed_pseudogene
GSE101760	SRX3028093_SRX3028106	ENST00000511479.1:chr4:-|25|482:255:291|noncoding|ATG	RP11-205M3.2	chr4	-	169791412	169791448	36	18	0.778	0.111	0.111	0.884	2.428	0.364	4	0.75	0.9157	ENST00000511479	ENSG00000229204	processed_pseudogene
GSE101760	SRX3028093_SRX3028106	ENST00000325407.4:chr4:-|2|306:22:307|noncoding|TTG	HSP90AA6P	chr4	-	170581469	170604963	285	175	0.749	0.074	0.177	2.58	4.531	0.569	19	0.789	0.9886	ENST00000325407	ENSG00000181359	transcribed_processed_pseudogene
GSE101760	SRX3028093_SRX3028106	ENST00000447135.2:chr4:-|25|971:264:972|noncoding|ATG	AC079789.2	chr4	-	173615935	173616643	708	203	0.542	0.31	0.148	2.519	4.733	0.532	27	0.741	0.781	ENST00000447135	ENSG00000234801	processed_pseudogene
GSE101760	SRX3028093_SRX3028106	ENST00000413691.2:chr4:-|11|644:91:322|noncoding|TTG	AC079789.1	chr4	-	173634050	173634281	231	155	0.619	0.239	0.142	2.199	4.342	0.506	15	0.667	0.7752	ENST00000413691	ENSG00000213370	processed_pseudogene
GSE101760	SRX3028093_SRX3028106	ENST00000413691.2:chr4:-|35|644:348:495|noncoding|TTG	AC079789.1	chr4	-	173633877	173634024	147	50	0.94	0.06	0	1.314	3.884	0.338	7	0.714	1.0043	ENST00000413691	ENSG00000213370	processed_pseudogene
GSE101760	SRX3028093_SRX3028106	ENST00000472309.1:chr4:+|19|591:227:443|noncoding|ATG	RP11-84H6.1	chr4	+	178286920	178287136	216	80	0.662	0.163	0.175	0.629	4.243	0.148	4	0.75	0.7576	ENST00000472309	ENSG00000241877	processed_pseudogene
GSE101760	SRX3028093_SRX3028106	ENST00000503948.1:chr4:-|8|512:66:513|noncoding|ACG	RP11-162O12.2	chr4	-	184299128	184299575	447	11	0.727	0.182	0.091	1.121	2.272	0.493	4	0.5	0.7264	ENST00000503948	ENSG00000227765	processed_pseudogene
GSE101760	SRX3028093_SRX3028106	ENST00000515328.1:chr4:-|32|886:345:642|noncoding|CTG	SLC25A5P6	chr4	-	186328960	186329257	297	257	0.724	0.047	0.23	1.102	4.577	0.241	9	0.667	0.7714	ENST00000515328	ENSG00000213332	processed_pseudogene
GSE101760	SRX3028093_SRX3028106	ENST00000508231.1:chr4:+|1|674:1:577|noncoding|ATG	RP11-713C19.2	chr4	+	187970272	187971186	576	154	0.727	0.084	0.188	2.046	4.515	0.453	17	0.882	1.0058	ENST00000508231	ENSG00000213331	processed_pseudogene
GSE101760	SRX3028093_SRX3028106	ENST00000494861.2:chr4:-|36|649:466:625|noncoding|GTG	RP11-219G10.1	chr4	-	188349400	188349559	159	312	0.689	0.163	0.147	1.733	3.969	0.437	6	0.667	0.807	ENST00000494861	ENSG00000242169	processed_pseudogene
GSE101760	SRX3028093_SRX3028106	ENST00000506915.1:chr4:+|21|2228:292:679|noncoding|ATG	RP11-45F23.1	chr4	+	189473255	189473642	387	166	0.687	0.145	0.169	1.742	4.803	0.363	10	0.6	0.7306	ENST00000506915	ENSG00000205100	transcribed_processed_pseudogene
GSE101760	SRX3028093_SRX3028106	ENST00000506915.1:chr4:+|85|2228:1123:1228|noncoding|ATG	RP11-45F23.1	chr4	+	189474086	189474191	105	95	0.842	0.105	0.053	1.215	3.541	0.343	6	0.5	0.7669	ENST00000506915	ENSG00000205100	transcribed_processed_pseudogene
GSE101760	SRX3028093_SRX3028106	ENST00000506915.1:chr4:+|146|2228:1861:2227|noncoding|ATG	RP11-45F23.1	chr4	+	189474824	189475190	366	1571	0.81	0.081	0.109	2.499	4.804	0.52	30	0.767	1.003	ENST00000506915	ENSG00000205100	transcribed_processed_pseudogene
GSE101760	SRX3028093_SRX3028106	ENST00000500401.2:chr5:+|12|656:127:181|noncoding|ATG	CTD-2198K18.1	chr5	+	816471	816525	54	19	0.947	0	0.053	0.576	2.871	0.201	2	1	1.1848	ENST00000500401	ENSG00000247872	processed_pseudogene
GSE101760	SRX3028093_SRX3028106	ENST00000515467.2:chr5:-|7|728:48:273|noncoding|CTG	SDHAP3	chr5	-	1589270	1593242	225	20	0.7	0.1	0.2	0.982	2.857	0.344	6	0.667	0.7858	ENST00000515467	ENSG00000185986	transcribed_unprocessed_pseudogene
GSE101760	SRX3028093_SRX3028106	ENST00000436493.2:chr5:-|13|736:167:494|noncoding|ATG	SDHAP3	chr5	-	1589270	1594454	327	20	0.7	0.1	0.2	0.687	2.857	0.241	6	0.667	0.753	ENST00000436493	ENSG00000185986	transcribed_unprocessed_pseudogene
GSE101760	SRX3028093_SRX3028106	ENST00000507290.5:chr5:-|10|1033:155:347|noncoding|CTG	RP11-43F13.1	chr5	-	1632734	1633827	192	21	0.714	0.095	0.19	0.945	2.714	0.348	6	0.667	0.7979	ENST00000507290	ENSG00000188002	transcribed_unprocessed_pseudogene
GSE101760	SRX3028093_SRX3028106	ENST00000507290.5:chr5:-|36|1033:416:521|noncoding|TTG	RP11-43F13.1	chr5	-	1599789	1632665	105	114	0.991	0	0.009	0.309	3.547	0.087	5	0.8	1.0293	ENST00000507290	ENSG00000188002	transcribed_unprocessed_pseudogene
GSE101760	SRX3028093_SRX3028106	ENST00000512335.5:chr5:-|12|2231:178:370|noncoding|CTG	RP11-43F13.1	chr5	-	1632734	1633827	192	21	0.714	0.095	0.19	0.945	2.714	0.348	6	0.667	0.7979	ENST00000512335	ENSG00000188002	transcribed_unprocessed_pseudogene
GSE101760	SRX3028093_SRX3028106	ENST00000512335.5:chr5:-|144|2231:1638:1719|noncoding|ACG	RP11-43F13.1	chr5	-	1599789	1602733	81	113	0.991	0	0.009	0.261	3.292	0.079	4	0.75	0.9884	ENST00000512335	ENSG00000188002	transcribed_unprocessed_pseudogene
GSE101760	SRX3028093_SRX3028106	ENST00000507841.5:chr5:-|12|2338:179:278|noncoding|CTG	RP11-43F13.1	chr5	-	1632734	1633827	99	21	0.714	0.095	0.19	1.073	2.714	0.395	6	0.667	0.8129	ENST00000507841	ENSG00000188002	transcribed_unprocessed_pseudogene
GSE101760	SRX3028093_SRX3028106	ENST00000507841.5:chr5:-|122|2338:1388:1469|noncoding|ACG	RP11-43F13.1	chr5	-	1599789	1602733	81	113	0.991	0	0.009	0.261	3.292	0.079	4	0.75	0.9884	ENST00000507841	ENSG00000188002	transcribed_unprocessed_pseudogene
GSE101760	SRX3028093_SRX3028106	ENST00000507505.5:chr5:-|12|1009:176:341|noncoding|CTG	RP11-43F13.1	chr5	-	1599789	1633827	165	134	0.948	0.015	0.037	0.883	3.987	0.221	10	0.7	0.9624	ENST00000507505	ENSG00000188002	transcribed_unprocessed_pseudogene
GSE101760	SRX3028093_SRX3028106	ENST00000522848.5:chr5:-|8|1130:121:220|noncoding|CTG	RP11-43F13.1	chr5	-	1632734	1633827	99	21	0.714	0.095	0.19	1.073	2.714	0.395	6	0.667	0.8129	ENST00000522848	ENSG00000188002	transcribed_unprocessed_pseudogene
GSE101760	SRX3028093_SRX3028106	ENST00000522848.5:chr5:-|24|1130:289:628|noncoding|TTG	RP11-43F13.1	chr5	-	1602418	1632665	339	114	0.991	0	0.009	0.309	4.724	0.065	5	0.8	1.0222	ENST00000522848	ENSG00000188002	transcribed_unprocessed_pseudogene
GSE101760	SRX3028093_SRX3028106	ENST00000343123.4:chr5:-|10|1135:158:257|noncoding|CTG	RP11-43F13.1	chr5	-	1632734	1633827	99	21	0.714	0.095	0.19	1.073	2.714	0.395	6	0.667	0.8129	ENST00000343123	ENSG00000188002	transcribed_unprocessed_pseudogene
GSE101760	SRX3028093_SRX3028106	ENST00000512270.2:chr5:+|1|1075:1:766|noncoding|ATG	CTD-2012J19.1	chr5	+	1614835	1616024	765	87	0.874	0.046	0.08	1.102	4.434	0.249	12	0.583	0.825	ENST00000512270	ENSG00000232615	processed_pseudogene
GSE101760	SRX3028093_SRX3028106	ENST00000502424.1:chr5:-|9|1276:106:1036|noncoding|ATG	CTD-2197O4.1	chr5	-	14797365	14798295	930	126	0.738	0.143	0.119	2.762	4.583	0.603	39	0.744	0.9566	ENST00000502424	ENSG00000249485	processed_pseudogene
GSE101760	SRX3028093_SRX3028106	ENST00000502306.1:chr5:+|81|1111:816:1020|noncoding|TTG	CTD-2313D3.1	chr5	+	15451515	15451719	204	84	0.881	0.036	0.083	0.191	4.167	0.046	2	1	1.0846	ENST00000502306	ENSG00000248699	processed_pseudogene
GSE101760	SRX3028093_SRX3028106	ENST00000470806.1:chr5:-|5|348:52:301|noncoding|GTG	CTB-55B8.1	chr5	-	16902341	16902590	249	202	0.604	0.104	0.292	2.114	4.398	0.481	15	0.733	0.8062	ENST00000470806	ENSG00000243538	processed_pseudogene
GSE101760	SRX3028093_SRX3028106	ENST00000401830.3:chr5:-|10|930:202:253|noncoding|ATG	FTHL10	chr5	-	17354372	17354423	51	17	0.941	0.059	0	0.709	2.833	0.25	3	1	1.1958	ENST00000401830	ENSG00000223361	transcribed_processed_pseudogene
GSE101760	SRX3028093_SRX3028106	ENST00000401830.3:chr5:-|17|930:312:753|noncoding|ATG	FTHL10	chr5	-	17353872	17354313	441	35	0.686	0.229	0.086	1.203	3.318	0.363	7	0.571	0.7077	ENST00000401830	ENSG00000223361	transcribed_processed_pseudogene
GSE101760	SRX3028093_SRX3028106	ENST00000430907.2:chr5:-|1|550:2:53|noncoding|ATG	FTHL10	chr5	-	17354372	17354423	51	17	0.941	0.059	0	0.709	2.833	0.25	3	1	1.1958	ENST00000430907	ENSG00000223361	transcribed_processed_pseudogene
GSE101760	SRX3028093_SRX3028106	ENST00000502634.1:chr5:-|22|1404:248:1040|noncoding|TTG	RP11-420O16.2	chr5	-	20304409	20305201	792	35	0.657	0.057	0.286	2.066	3.476	0.594	15	0.533	0.73	ENST00000502634	ENSG00000214132	processed_pseudogene
GSE101760	SRX3028093_SRX3028106	ENST00000508260.5:chr5:+|26|1012:268:745|noncoding|ATG	RP11-823P9.1	chr5	+	21459724	21497122	477	11	0.727	0.182	0.091	0.916	2.272	0.403	4	0.75	0.8889	ENST00000508260	ENSG00000183666	transcribed_unprocessed_pseudogene
GSE101760	SRX3028093_SRX3028106	ENST00000509649.5:chr5:+|10|362:64:298|noncoding|ATG	RP11-823P9.1	chr5	+	21459559	21461925	234	19	0.684	0.105	0.211	1.572	2.653	0.593	7	0.571	0.7795	ENST00000509649	ENSG00000183666	transcribed_unprocessed_pseudogene
GSE101760	SRX3028093_SRX3028106	ENST00000508973.5:chr5:+|8|1305:48:255|noncoding|ATG	RP11-823P9.1	chr5	+	21459559	21473388	207	19	0.684	0.105	0.211	1.649	2.799	0.589	7	0.571	0.7782	ENST00000508973	ENSG00000183666	transcribed_unprocessed_pseudogene
GSE101760	SRX3028093_SRX3028106	ENST00000607545.5:chr5:+|1|4157:5:317|noncoding|ATG	RP11-823P9.1	chr5	+	21459559	21585531	312	19	0.684	0.105	0.211	1.371	2.799	0.49	7	0.571	0.7467	ENST00000607545	ENSG00000183666	transcribed_unprocessed_pseudogene
GSE101760	SRX3028093_SRX3028106	ENST00000449061.2:chr5:+|1|758:1:550|noncoding|ATG	RP11-823P9.1	chr5	+	21459559	21497122	549	20	0.7	0.1	0.2	1.383	2.857	0.484	8	0.625	0.7984	ENST00000449061	ENSG00000183666	transcribed_unprocessed_pseudogene
GSE101760	SRX3028093_SRX3028106	ENST00000503199.1:chr5:+|1|1726:3:201|noncoding|ATG	RP11-704G19.1	chr5	+	21882586	21882784	198	52	0.731	0.115	0.154	1.177	3.445	0.342	8	0.625	0.7769	ENST00000503199	ENSG00000213430	processed_pseudogene
GSE101760	SRX3028093_SRX3028106	ENST00000503199.1:chr5:+|15|1726:169:670|noncoding|ATG	RP11-704G19.1	chr5	+	21882752	21883253	501	43	0.977	0.023	0	0.22	3.697	0.06	5	0.8	1.0099	ENST00000503199	ENSG00000213430	processed_pseudogene
GSE101760	SRX3028093_SRX3028106	ENST00000511359.1:chr5:-|11|1579:89:167|noncoding|TTG	CTD-2272G21.2	chr5	-	23304977	23305055	78	22	0.864	0.136	0	0	2.524	0	1	1	1.0569	ENST00000511359	ENSG00000250332	processed_pseudogene
GSE101760	SRX3028093_SRX3028106	ENST00000511359.1:chr5:-|40|1579:406:1333|noncoding|ATG	CTD-2272G21.2	chr5	-	23303811	23304738	927	20	0.8	0.05	0.15	1.583	2.926	0.541	9	0.667	0.9255	ENST00000511359	ENSG00000250332	processed_pseudogene
GSE101760	SRX3028093_SRX3028106	ENST00000514047.1:chr5:+|3|877:20:530|noncoding|ATG	CTD-2015B23.2	chr5	+	24170388	24170898	510	14	0.643	0.357	0	1.631	2.54	0.642	7	0.714	0.873	ENST00000514047	ENSG00000226432	processed_pseudogene
GSE101760	SRX3028093_SRX3028106	ENST00000511640.1:chr5:+|1|1732:1:190|noncoding|ATG	MSNP1	chr5	+	25909502	25909691	189	142	0.908	0	0.092	1.235	4.126	0.299	10	0.9	1.1096	ENST00000511640	ENSG00000251593	processed_pseudogene
GSE101760	SRX3028093_SRX3028106	ENST00000511640.1:chr5:+|95|1732:969:1248|noncoding|ATG	MSNP1	chr5	+	25910470	25910749	279	78	0.795	0.026	0.179	1.152	3.788	0.304	8	0.5	0.7183	ENST00000511640	ENSG00000251593	processed_pseudogene
GSE101760	SRX3028093_SRX3028106	ENST00000511640.1:chr5:+|117|1732:1260:1650|noncoding|ATG	MSNP1	chr5	+	25910761	25911151	390	154	0.766	0.11	0.123	1.739	4.821	0.361	11	0.818	0.9575	ENST00000511640	ENSG00000251593	processed_pseudogene
GSE101760	SRX3028093_SRX3028106	ENST00000463864.1:chr5:-|6|576:79:346|noncoding|GTG	CTD-2290C23.1	chr5	-	31822791	31823058	267	166	0.675	0.235	0.09	0.488	4.469	0.109	5	0.8	0.7934	ENST00000463864	ENSG00000224282	processed_pseudogene
GSE101760	SRX3028093_SRX3028106	ENST00000467270.1:chr5:+|4|629:85:226|noncoding|TTG	RP11-36C20.1	chr5	+	33162262	33162403	141	26	0.692	0.269	0.038	0.325	3.098	0.105	4	0.75	0.7669	ENST00000467270	ENSG00000240376	processed_pseudogene
GSE101760	SRX3028093_SRX3028106	ENST00000506026.1:chr5:+|23|1064:229:283|noncoding|CTG	CTD-2233C11.3	chr5	+	33502299	33502353	54	18	0.667	0	0.333	0	2.89	0	1	1	0.9055	ENST00000506026	ENSG00000249360	processed_pseudogene
GSE101760	SRX3028093_SRX3028106	ENST00000477670.1:chr5:+|6|797:55:556|noncoding|ATG	CTD-2284O10.1	chr5	+	37085109	37085610	501	79	0.861	0.076	0.063	1.474	3.948	0.373	11	0.727	0.9647	ENST00000477670	ENSG00000244073	processed_pseudogene
GSE101760	SRX3028093_SRX3028106	ENST00000501221.2:chr5:-|122|1362:1134:1239|noncoding|ATG	RP11-447H19.1	chr5	-	43231935	43232040	105	42	0.905	0.048	0.048	0	3.507	0	1	1	1.0884	ENST00000501221	ENSG00000247763	processed_pseudogene
GSE101760	SRX3028093_SRX3028106	ENST00000513637.1:chr5:-|6|1382:79:340|noncoding|CTG	RP11-159F24.4	chr5	-	43496115	43496376	261	21	0.857	0.095	0.048	0.381	2.78	0.137	3	1	1.0952	ENST00000513637	ENSG00000249855	processed_pseudogene
GSE101760	SRX3028093_SRX3028106	ENST00000513637.1:chr5:-|54|1382:459:1383|noncoding|ATG	RP11-159F24.4	chr5	-	43495072	43495996	924	302	0.772	0.152	0.076	2.129	5.031	0.423	26	0.538	0.7677	ENST00000513637	ENSG00000249855	processed_pseudogene
GSE101760	SRX3028093_SRX3028106	ENST00000513637.1:chr5:-|114|1382:988:1030|noncoding|ATG	RP11-159F24.4	chr5	-	43495425	43495467	42	12	1	0	0	0	1.907	0	1	1	1.1614	ENST00000513637	ENSG00000249855	processed_pseudogene
GSE101760	SRX3028093_SRX3028106	ENST00000515565.1:chr5:-|24|1225:230:455|noncoding|ATG	RP11-175M2.2	chr5	-	55839571	55839796	225	82	0.817	0.049	0.134	1.698	4.288	0.396	9	0.667	0.8923	ENST00000515565	ENSG00000248854	processed_pseudogene
GSE101760	SRX3028093_SRX3028106	ENST00000515565.1:chr5:-|45|1225:466:595|noncoding|GTG	RP11-175M2.2	chr5	-	55839431	55839560	129	31	0.71	0.032	0.258	0.794	2.987	0.266	4	0.75	0.8321	ENST00000515565	ENSG00000248854	processed_pseudogene
GSE101760	SRX3028093_SRX3028106	ENST00000515236.1:chr5:-|16|1327:189:765|noncoding|CTG	RP11-365H8.3	chr5	-	56275866	56276442	576	71	0.69	0.07	0.239	0.837	4.126	0.203	6	0.667	0.7331	ENST00000515236	ENSG00000248781	processed_pseudogene
GSE101760	SRX3028093_SRX3028106	ENST00000450941.1:chr5:-|3|438:19:136|noncoding|GTG	RPL26P19	chr5	-	56504937	56505054	117	52	0.635	0.096	0.269	2.242	3.605	0.622	12	0.667	0.8245	ENST00000450941	ENSG00000226221	processed_pseudogene
GSE101760	SRX3028093_SRX3028106	ENST00000475870.1:chr5:+|24|897:280:394|noncoding|CTG	CTD-2176I21.1	chr5	+	58822781	58822895	114	15	0.933	0	0.067	0	2.431	0	2	0.5	0.7274	ENST00000475870	ENSG00000240412	processed_pseudogene
GSE101760	SRX3028093_SRX3028106	ENST00000504812.1:chr5:-|19|1408:270:285|noncoding|TTG	RP11-109B6.2	chr5	-	60744686	60744701	15	141	0.631	0.014	0.355	0.695	1.609	0.432	3	0.667	0.7609	ENST00000504812	ENSG00000250148	processed_pseudogene
GSE101760	SRX3028093_SRX3028106	ENST00000504812.1:chr5:-|33|1408:444:594|noncoding|CTG	RP11-109B6.2	chr5	-	60744377	60744527	150	39	1	0	0	0	3.166	0	1	1	1.1614	ENST00000504812	ENSG00000250148	processed_pseudogene
GSE101760	SRX3028093_SRX3028106	ENST00000504812.1:chr5:-|82|1408:1007:1082|noncoding|ATG	RP11-109B6.2	chr5	-	60743889	60743964	75	19	0.789	0.158	0.053	0	2.434	0	1	1	0.9992	ENST00000504812	ENSG00000250148	processed_pseudogene
GSE101760	SRX3028093_SRX3028106	ENST00000600888.2:chr5:-|6|237:116:176|noncoding|CTG	RP11-95I19.3	chr5	-	62512307	62512367	60	17	0.529	0.294	0.176	0.808	2.262	0.357	4	0.75	0.722	ENST00000600888	ENSG00000268942	processed_pseudogene
GSE101760	SRX3028093_SRX3028106	ENST00000519625.1:chr5:-|9|676:85:580|noncoding|GTG	RP11-404L6.1	chr5	-	68159314	68159809	495	52	0.788	0.135	0.077	1.692	3.658	0.463	15	0.667	0.8914	ENST00000519625	ENSG00000213864	processed_pseudogene
GSE101760	SRX3028093_SRX3028106	ENST00000508046.1:chr5:-|37|502:344:503|noncoding|ATG	RP11-1113N2.2	chr5	-	69313370	69313529	159	166	0.849	0.084	0.066	1.465	3.965	0.369	6	0.667	0.9083	ENST00000508046	ENSG00000213830	processed_pseudogene
GSE101760	SRX3028093_SRX3028106	ENST00000508065.7:chr5:+|4|1432:72:1260|noncoding|ATG	GTF2H2B	chr5	+	70420281	70447353	1188	43	0.605	0.047	0.349	2.132	3.632	0.587	23	0.609	0.746	ENST00000508065	ENSG00000226259	transcribed_unprocessed_pseudogene
GSE101760	SRX3028093_SRX3028106	ENST00000507549.7:chr5:+|41|1055:456:783|noncoding|ATG	GTF2H2B	chr5	+	70422112	70427718	327	22	0.591	0	0.409	1.364	3.028	0.45	11	0.636	0.7121	ENST00000507549	ENSG00000226259	transcribed_unprocessed_pseudogene
GSE101760	SRX3028093_SRX3028106	ENST00000513202.5:chr5:+|22|1954:276:1293|noncoding|ATG	GTF2H2B	chr5	+	70422112	70447353	1017	42	0.595	0.048	0.357	2.041	3.573	0.571	22	0.591	0.7194	ENST00000513202	ENSG00000226259	transcribed_unprocessed_pseudogene
GSE101760	SRX3028093_SRX3028106	ENST00000504712.1:chr5:+|13|1864:184:391|noncoding|GTG	GTF2H2B	chr5	+	70422127	70423685	207	21	0.571	0	0.429	1.522	2.78	0.547	10	0.6	0.7002	ENST00000504712	ENSG00000226259	transcribed_unprocessed_pseudogene
GSE101760	SRX3028093_SRX3028106	ENST00000445744.3:chr5:-|10|679:77:680|noncoding|ATG	RP11-195E2.1	chr5	-	71074224	71093117	603	13	1	0	0	1.479	2.458	0.602	8	1	1.3535	ENST00000445744	ENSG00000230847	unprocessed_pseudogene
GSE101760	SRX3028093_SRX3028106	ENST00000506083.1:chr5:+|2|723:4:166|noncoding|ATG	CTC-250P20.2	chr5	+	72996922	72997084	162	18	1	0	0	0.426	2.89	0.147	4	1	1.2083	ENST00000506083	ENSG00000251467	processed_pseudogene
GSE101760	SRX3028093_SRX3028106	ENST00000512058.1:chr5:+|17|390:143:248|noncoding|CTG	CTC-235G5.1	chr5	+	76075672	76075777	105	28	0.643	0.321	0.036	0.959	2.788	0.344	4	1	0.9968	ENST00000512058	ENSG00000249777	processed_pseudogene
GSE101760	SRX3028093_SRX3028106	ENST00000506621.3:chr5:-|16|555:154:556|noncoding|ATG	RAP1BL	chr5	-	76173628	76174030	402	166	0.723	0.175	0.102	2.845	4.845	0.587	33	0.697	0.904	ENST00000506621	ENSG00000254893	translated_processed_pseudogene
GSE101760	SRX3028093_SRX3028106	ENST00000504370.1:chr5:+|13|475:124:469|noncoding|ATG	RP11-156N15.1	chr5	+	76376797	76377142	345	139	0.755	0.036	0.209	2.093	4.695	0.446	13	0.615	0.8209	ENST00000504370	ENSG00000251235	processed_pseudogene
GSE101760	SRX3028093_SRX3028106	ENST00000515712.1:chr5:+|14|1123:145:574|noncoding|ATG	CTD-2309M13.1	chr5	+	77785024	77785453	429	1705	0.849	0.021	0.131	0.907	4.963	0.183	16	0.625	0.8169	ENST00000515712	ENSG00000213763	processed_pseudogene
GSE101760	SRX3028093_SRX3028106	ENST00000519121.1:chr5:-|55|791:565:649|noncoding|TTG	CTD-2073O6.1	chr5	-	78708876	78708960	84	40	0.975	0.025	0	0	3.273	0	1	1	1.1422	ENST00000519121	ENSG00000254170	processed_pseudogene
GSE101760	SRX3028093_SRX3028106	ENST00000474167.1:chr5:-|11|787:112:358|noncoding|ATG	CTC-451P13.1	chr5	-	79284561	79284807	246	730	0.682	0.19	0.127	1.96	4.406	0.445	24	0.583	0.7399	ENST00000474167	ENSG00000213757	processed_pseudogene
GSE101760	SRX3028093_SRX3028106	ENST00000474167.1:chr5:-|56|787:510:639|noncoding|ATG	CTC-451P13.1	chr5	-	79284280	79284409	129	12	0.75	0.25	0	0.451	2.254	0.2	5	0.8	0.8801	ENST00000474167	ENSG00000213757	processed_pseudogene
GSE101760	SRX3028093_SRX3028106	ENST00000486157.1:chr5:+|40|792:432:522|noncoding|GTG	RP11-342F17.2	chr5	+	79529732	79529822	90	30	1	0	0	0	3.401	0	1	1	1.1614	ENST00000486157	ENSG00000243160	processed_pseudogene
GSE101760	SRX3028093_SRX3028106	ENST00000515347.2:chr5:+|61|1333:658:676|noncoding|TTG	CTC-512J14.2	chr5	+	80289105	80289123	18	25	0.92	0	0.08	0.279	1.788	0.156	2	0.5	0.7672	ENST00000515347	ENSG00000249438	processed_pseudogene
GSE101760	SRX3028093_SRX3028106	ENST00000424312.2:chr5:-|8|969:64:934|noncoding|GTG	CTC-512J14.6	chr5	-	80331608	80332478	870	24	0.708	0.25	0.042	1.339	3.063	0.437	15	0.6	0.7704	ENST00000424312	ENSG00000227087	processed_pseudogene
GSE101760	SRX3028093_SRX3028106	ENST00000514280.1:chr5:-|35|936:418:937|noncoding|ATG	CTC-512J14.5	chr5	-	80351020	80351539	519	32	0.812	0.031	0.156	2.221	3.292	0.674	21	0.762	1.0499	ENST00000514280	ENSG00000248569	processed_pseudogene
GSE101760	SRX3028093_SRX3028106	ENST00000492855.1:chr5:-|9|602:55:283|noncoding|CTG	CTC-484M2.1	chr5	-	83746707	83746935	228	37	0.919	0.054	0.027	0	3.161	0	2	0.5	0.7166	ENST00000492855	ENSG00000242858	processed_pseudogene
GSE101760	SRX3028093_SRX3028106	ENST00000512074.1:chr5:+|1|544:2:194|noncoding|ATG	CTC-534B23.1	chr5	+	85549409	85549601	192	52	0.615	0.308	0.077	1.471	3.418	0.43	9	0.667	0.7479	ENST00000512074	ENSG00000251066	processed_pseudogene
GSE101760	SRX3028093_SRX3028106	ENST00000488297.2:chr5:+|26|769:270:336|noncoding|CTG	CTC-498M16.1	chr5	+	88382225	88382291	66	20	0.95	0.05	0	0.673	2.372	0.284	2	1	1.2136	ENST00000488297	ENSG00000240083	processed_pseudogene
GSE101760	SRX3028093_SRX3028106	ENST00000502784.2:chr5:-|15|830:142:358|noncoding|ATG	RP11-65F13.1	chr5	-	93683310	93683526	216	810	0.617	0.056	0.327	2.256	4.276	0.528	16	0.75	0.8442	ENST00000502784	ENSG00000249353	processed_pseudogene
GSE101760	SRX3028093_SRX3028106	ENST00000412243.2:chr5:-|8|957:98:299|noncoding|ATG	CTD-2193I10.1	chr5	-	97057060	97057261	201	34	0.559	0.235	0.206	0.94	3.486	0.27	5	0.8	0.7556	ENST00000412243	ENSG00000213701	processed_pseudogene
GSE101760	SRX3028093_SRX3028106	ENST00000512165.1:chr5:+|16|1089:128:545|noncoding|ATG	CH17-12M21.1	chr5	+	98338870	98339287	417	1135	0.93	0.036	0.033	0.751	4.933	0.152	3	0.667	0.9014	ENST00000512165	ENSG00000176183	processed_pseudogene
GSE101760	SRX3028093_SRX3028106	ENST00000511690.1:chr5:+|35|1966:446:812|noncoding|GTG	CTC-463N11.1	chr5	+	98679846	98680212	366	34	0.676	0.265	0.059	0.891	3.363	0.265	7	0.714	0.7781	ENST00000511690	ENSG00000251553	processed_pseudogene
GSE101760	SRX3028093_SRX3028106	ENST00000505048.1:chr5:+|74|1255:856:1207|noncoding|ATG	KRT18P42	chr5	+	109589192	109589543	351	20	0.95	0.05	0	0.199	2.926	0.068	2	1	1.1447	ENST00000505048	ENSG00000214794	processed_pseudogene
GSE101760	SRX3028093_SRX3028106	ENST00000505813.1:chr5:-|92|2752:1872:2391|noncoding|ATG	CTD-2089O24.1	chr5	-	110948390	110948909	519	23	0.696	0.217	0.087	1.982	3.015	0.657	13	0.615	0.8428	ENST00000505813	ENSG00000248966	processed_pseudogene
GSE101760	SRX3028093_SRX3028106	ENST00000461022.1:chr5:-|12|817:112:583|noncoding|ATG	AC010468.1	chr5	-	111192460	111192931	471	111	0.793	0.018	0.189	0.659	4.297	0.153	3	0.667	0.7964	ENST00000461022	ENSG00000214784	processed_pseudogene
GSE101760	SRX3028093_SRX3028106	ENST00000461022.1:chr5:-|70|817:707:818|noncoding|ATG	AC010468.1	chr5	-	111192225	111192336	111	22	1	0	0	0	2.839	0	1	1	1.1614	ENST00000461022	ENSG00000214784	processed_pseudogene
GSE101760	SRX3028093_SRX3028106	ENST00000515849.2:chr5:-|106|2728:1099:1207|noncoding|ATG	CTNNAP1	chr5	-	115391164	115391272	108	88	0.852	0.034	0.114	1.344	3.563	0.377	6	0.667	0.9132	ENST00000515849	ENSG00000249026	processed_pseudogene
GSE101760	SRX3028093_SRX3028106	ENST00000515849.2:chr5:-|171|2728:1796:2015|noncoding|ATG	CTNNAP1	chr5	-	115390356	115390575	219	75	0.92	0.04	0.04	0.858	4.281	0.2	5	0.8	1.0107	ENST00000515849	ENSG00000249026	processed_pseudogene
GSE101760	SRX3028093_SRX3028106	ENST00000502314.1:chr5:+|81|1618:728:926|noncoding|GTG	CCT5P1	chr5	+	115512803	115513001	198	102	0.578	0.167	0.255	1.566	4.136	0.379	8	0.75	0.7667	ENST00000502314	ENSG00000250444	processed_pseudogene
GSE101760	SRX3028093_SRX3028106	ENST00000502314.1:chr5:+|92|1618:882:897|noncoding|CTG	CCT5P1	chr5	+	115512957	115512972	15	25	0.52	0.48	0	0	1.609	0	1	1	0.7925	ENST00000502314	ENSG00000250444	processed_pseudogene
GSE101760	SRX3028093_SRX3028106	ENST00000502314.1:chr5:+|112|1618:1108:1387|noncoding|ATG	CCT5P1	chr5	+	115513183	115513462	279	90	0.844	0.044	0.111	0.89	3.822	0.233	7	0.571	0.7876	ENST00000502314	ENSG00000250444	processed_pseudogene
GSE101760	SRX3028093_SRX3028106	ENST00000508125.1:chr5:-|25|1423:353:470|noncoding|ATG	CTD-2048F20.1	chr5	-	123401875	123401992	117	26	0.654	0.038	0.308	0.163	2.885	0.057	3	1	0.9137	ENST00000508125	ENSG00000250539	processed_pseudogene
GSE101760	SRX3028093_SRX3028106	ENST00000510337.1:chr5:+|23|1294:346:379|noncoding|TTG	KRT18P16	chr5	+	123636454	123636487	33	182	0.802	0.137	0.06	1.083	2.397	0.452	3	0.667	0.8987	ENST00000510337	ENSG00000235275	processed_pseudogene
GSE101760	SRX3028093_SRX3028106	ENST00000510337.1:chr5:+|39|1294:520:937|noncoding|ATG	KRT18P16	chr5	+	123636628	123637045	417	366	0.814	0.046	0.139	1.05	4.917	0.214	8	0.5	0.7042	ENST00000510337	ENSG00000235275	processed_pseudogene
GSE101760	SRX3028093_SRX3028106	ENST00000464124.2:chr5:-|1|406:3:72|noncoding|ATG	RP11-436H11.1	chr5	-	124809162	124809231	69	565	0.936	0.009	0.055	0.976	3.135	0.311	6	0.5	0.8289	ENST00000464124	ENSG00000242814	processed_pseudogene
GSE101760	SRX3028093_SRX3028106	ENST00000464124.2:chr5:-|18|406:188:368|noncoding|ATG	RP11-436H11.1	chr5	-	124808866	124809046	180	222	0.838	0.104	0.059	2.299	4.086	0.563	15	0.8	1.0635	ENST00000464124	ENSG00000242814	processed_pseudogene
GSE101760	SRX3028093_SRX3028106	ENST00000510896.1:chr5:-|97|1379:1074:1170|noncoding|ATG	CTD-2195M15.2	chr5	-	127511673	127511769	96	25	0.88	0	0.12	0.973	2.72	0.358	3	0.667	0.9286	ENST00000510896	ENSG00000250859	processed_pseudogene
GSE101760	SRX3028093_SRX3028106	ENST00000510896.1:chr5:-|113|1379:1241:1361|noncoding|TTG	CTD-2195M15.2	chr5	-	127511482	127511602	120	71	0.958	0.014	0.028	0.645	3.657	0.176	4	0.75	0.994	ENST00000510896	ENSG00000250859	processed_pseudogene
GSE101760	SRX3028093_SRX3028106	ENST00000511877.1:chr5:+|37|1920:371:563|noncoding|ATG	RP1-45I14.1	chr5	+	130140400	130140592	192	19	0.947	0	0.053	0	2.726	0	2	1	1.1207	ENST00000511877	ENSG00000248610	processed_pseudogene
GSE101760	SRX3028093_SRX3028106	ENST00000513338.1:chr5:+|41|1861:558:1488|noncoding|ATG	AC138517.4	chr5	+	139494812	139495742	930	26	0.962	0	0.038	1.335	3.205	0.417	10	0.9	1.1887	ENST00000513338	ENSG00000249215	processed_pseudogene
GSE101760	SRX3028093_SRX3028106	ENST00000505275.1:chr5:+|16|832:232:457|noncoding|ATG	RP11-515C16.2	chr5	+	140581734	140581959	225	12	0.917	0	0.083	1.119	2.254	0.496	6	0.833	1.1281	ENST00000505275	ENSG00000251453	processed_pseudogene
GSE101760	SRX3028093_SRX3028106	ENST00000434172.2:chr5:+|7|273:67:118|noncoding|ATG	CTC-269P20.1	chr5	+	144439271	144439322	51	22	0.955	0	0.045	0	2.776	0	1	1	1.1268	ENST00000434172	ENSG00000250972	processed_pseudogene
GSE101760	SRX3028093_SRX3028106	ENST00000515599.1:chr5:-|1|1220:3:120|noncoding|ATG	CTC-362D12.1	chr5	-	146707481	146707598	117	14	1	0	0	0	2.54	0	1	1	1.1614	ENST00000515599	ENSG00000248568	processed_pseudogene
GSE101760	SRX3028093_SRX3028106	ENST00000515599.1:chr5:-|38|1220:394:892|noncoding|ATG	CTC-362D12.1	chr5	-	146706709	146707207	498	211	0.697	0.123	0.18	1.334	5.056	0.264	10	0.6	0.7067	ENST00000515599	ENSG00000248568	processed_pseudogene
GSE101760	SRX3028093_SRX3028106	ENST00000515599.1:chr5:-|81|1220:872:1070|noncoding|CTG	CTC-362D12.1	chr5	-	146706531	146706729	198	63	0.698	0.095	0.206	0.759	3.483	0.218	4	0.75	0.8076	ENST00000515599	ENSG00000248568	processed_pseudogene
GSE101760	SRX3028093_SRX3028106	ENST00000495837.1:chr5:-|8|428:94:250|noncoding|ATG	CTB-89H12.1	chr5	-	149545561	149545717	156	84	0.69	0.024	0.286	1.19	3.903	0.305	5	0.8	0.8674	ENST00000495837	ENSG00000241112	processed_pseudogene
GSE101760	SRX3028093_SRX3028106	ENST00000518134.1:chr5:-|36|520:418:496|noncoding|ATG	RPLP1P6	chr5	-	151765883	151765961	78	22	0.636	0.136	0.227	0.625	2.524	0.248	3	1	0.9608	ENST00000518134	ENSG00000213433	transcribed_processed_pseudogene
GSE101760	SRX3028093_SRX3028106	ENST00000460082.1:chr5:-|10|306:136:292|noncoding|CTG	CTB-47B8.1	chr5	-	157931272	157931428	156	1244	0.664	0.226	0.11	1.103	3.951	0.279	7	0.714	0.7734	ENST00000460082	ENSG00000244331	processed_pseudogene
GSE101760	SRX3028093_SRX3028106	ENST00000505218.1:chr5:-|16|1006:135:330|noncoding|ATG	CTB-67I13.1	chr5	-	159951169	159951364	195	144	0.688	0.264	0.049	1.523	4.158	0.366	6	0.833	0.9106	ENST00000505218	ENSG00000248626	processed_pseudogene
GSE101760	SRX3028093_SRX3028106	ENST00000520308.1:chr5:-|17|745:217:316|noncoding|ATG	CTC-438O3.1	chr5	-	166028996	166029095	99	33	0.818	0	0.182	0.59	3.497	0.169	3	0.667	0.8207	ENST00000520308	ENSG00000254252	processed_pseudogene
GSE101760	SRX3028093_SRX3028106	ENST00000518924.1:chr5:-|40|1277:516:810|noncoding|ATG	CTB-27N1.2	chr5	-	170141131	170141425	294	46	0.696	0.261	0.043	0.489	3.407	0.144	3	0.667	0.7189	ENST00000518924	ENSG00000253219	processed_pseudogene
GSE101760	SRX3028093_SRX3028106	ENST00000523057.1:chr5:+|16|864:172:691|noncoding|ATG	CTC-308K20.3	chr5	+	172975681	172976200	519	246	0.825	0.053	0.122	1.929	5.094	0.379	18	0.722	0.9351	ENST00000523057	ENSG00000253785	processed_pseudogene
GSE101760	SRX3028093_SRX3028106	ENST00000511530.1:chr5:+|86|1003:840:972|noncoding|CTG	RP11-198P15.1	chr5	+	174514143	174514275	132	97	0.959	0.01	0.031	0.138	3.769	0.037	2	0.5	0.7592	ENST00000511530	ENSG00000213376	processed_pseudogene
GSE101760	SRX3028093_SRX3028106	ENST00000505273.1:chr5:+|1|288:1:151|noncoding|ATG	RP11-267A15.2	chr5	+	174561775	174561925	150	478	0.711	0.142	0.146	2.032	3.911	0.52	14	0.714	0.8864	ENST00000505273	ENSG00000249031	processed_pseudogene
GSE101760	SRX3028093_SRX3028106	ENST00000508559.1:chr5:+|36|951:344:779|noncoding|ATG	RP11-844P9.3	chr5	+	176308405	176308840	435	21	0.762	0.143	0.095	1.57	2.979	0.527	11	0.636	0.8681	ENST00000508559	ENSG00000251667	processed_pseudogene
GSE101760	SRX3028093_SRX3028106	ENST00000468335.1:chr5:+|20|354:240:354|noncoding|ATG	CTD-2301A4.1	chr5	+	177346311	177346425	114	35	0.971	0	0.029	0.355	2.922	0.122	4	0.75	0.9868	ENST00000468335	ENSG00000239393	processed_pseudogene
GSE101760	SRX3028093_SRX3028106	ENST00000515065.5:chr5:+|37|628:266:317|noncoding|GTG	RP11-423H2.1	chr5	+	177882518	177882690	51	58	0.621	0.224	0.155	1.421	2.823	0.503	5	0.6	0.7246	ENST00000515065	ENSG00000170089	transcribed_unprocessed_pseudogene
GSE101760	SRX3028093_SRX3028106	ENST00000506672.5:chr5:+|27|1570:253:1129|noncoding|GTG	RP11-423H2.1	chr5	+	177875773	177883830	876	414	0.676	0.118	0.205	4.05	5.617	0.721	102	0.598	0.8349	ENST00000506672	ENSG00000170089	transcribed_unprocessed_pseudogene
GSE101760	SRX3028093_SRX3028106	ENST00000506672.5:chr5:+|89|1570:852:903|noncoding|GTG	RP11-423H2.1	chr5	+	177882518	177882690	51	58	0.621	0.224	0.155	1.421	2.823	0.503	5	0.6	0.7246	ENST00000506672	ENSG00000170089	transcribed_unprocessed_pseudogene
GSE101760	SRX3028093_SRX3028106	ENST00000512851.5:chr5:+|17|1056:180:1056|noncoding|GTG	RP11-423H2.1	chr5	+	177875773	177883830	876	414	0.676	0.118	0.205	4.05	5.617	0.721	102	0.598	0.8349	ENST00000512851	ENSG00000170089	transcribed_unprocessed_pseudogene
GSE101760	SRX3028093_SRX3028106	ENST00000512851.5:chr5:+|79|1056:779:830|noncoding|GTG	RP11-423H2.1	chr5	+	177882518	177882690	51	58	0.621	0.224	0.155	1.421	2.823	0.503	5	0.6	0.7246	ENST00000512851	ENSG00000170089	transcribed_unprocessed_pseudogene
GSE101760	SRX3028093_SRX3028106	ENST00000507037.5:chr5:+|62|1123:587:638|noncoding|GTG	RP11-423H2.1	chr5	+	177882518	177882690	51	58	0.621	0.224	0.155	1.421	2.823	0.503	5	0.6	0.7246	ENST00000507037	ENSG00000170089	transcribed_unprocessed_pseudogene
GSE101760	SRX3028093_SRX3028106	ENST00000507037.5:chr5:+|68|1123:645:711|noncoding|ATG	RP11-423H2.1	chr5	+	177882697	177950319	66	20	0.8	0.15	0.05	0.611	2.372	0.258	4	0.75	0.8987	ENST00000507037	ENSG00000170089	transcribed_unprocessed_pseudogene
GSE101760	SRX3028093_SRX3028106	ENST00000511074.1:chr5:+|26|478:210:261|noncoding|GTG	RP11-423H2.1	chr5	+	177882518	177882690	51	58	0.621	0.224	0.155	1.421	2.823	0.503	5	0.6	0.7246	ENST00000511074	ENSG00000170089	transcribed_unprocessed_pseudogene
GSE101760	SRX3028093_SRX3028106	ENST00000511074.1:chr5:+|32|478:268:415|noncoding|ATG	RP11-423H2.1	chr5	+	177882697	177882844	147	20	0.8	0.15	0.05	0.325	2.718	0.12	4	0.75	0.8547	ENST00000511074	ENSG00000170089	transcribed_unprocessed_pseudogene
GSE101760	SRX3028093_SRX3028106	ENST00000504756.1:chr5:+|17|489:129:180|noncoding|GTG	RP11-423H2.1	chr5	+	177882518	177882690	51	58	0.621	0.224	0.155	1.421	2.823	0.503	5	0.6	0.7246	ENST00000504756	ENSG00000170089	transcribed_unprocessed_pseudogene
GSE101760	SRX3028093_SRX3028106	ENST00000504756.1:chr5:+|23|489:187:334|noncoding|ATG	RP11-423H2.1	chr5	+	177882697	177882844	147	20	0.8	0.15	0.05	0.325	2.718	0.12	4	0.75	0.8547	ENST00000504756	ENSG00000170089	transcribed_unprocessed_pseudogene
GSE101760	SRX3028093_SRX3028106	ENST00000358442.4:chr5:+|12|515:77:128|noncoding|GTG	RP11-423H2.1	chr5	+	177882518	177882690	51	58	0.621	0.224	0.155	1.421	2.823	0.503	5	0.6	0.7246	ENST00000358442	ENSG00000170089	transcribed_unprocessed_pseudogene
GSE101760	SRX3028093_SRX3028106	ENST00000358442.4:chr5:+|18|515:135:264|noncoding|ATG	RP11-423H2.1	chr5	+	177882697	177921135	129	20	0.8	0.15	0.05	0.325	2.58	0.126	4	0.75	0.8566	ENST00000358442	ENSG00000170089	transcribed_unprocessed_pseudogene
GSE101760	SRX3028093_SRX3028106	ENST00000514635.1:chr5:+|3|250:13:175|noncoding|ATG	RP11-423H2.1	chr5	+	177882697	177917191	162	20	0.8	0.15	0.05	0.325	2.857	0.114	4	0.75	0.8528	ENST00000514635	ENSG00000170089	transcribed_unprocessed_pseudogene
GSE101760	SRX3028093_SRX3028106	ENST00000512891.1:chr5:+|63|861:768:810|noncoding|CTG	RP11-889L3.4	chr5	+	178166468	178166510	42	11	0.545	0.455	0	1.241	1.894	0.655	5	0.6	0.7146	ENST00000512891	ENSG00000251211	processed_pseudogene
GSE101760	SRX3028093_SRX3028106	ENST00000604356.1:chr5:+|1|474:1:169|noncoding|ATG	RP11-1259L22.2	chr5	+	178344842	178345010	168	14	0.857	0	0.143	0	2.639	0	3	0.667	0.7967	ENST00000604356	ENSG00000271681	processed_pseudogene
GSE101760	SRX3028093_SRX3028106	ENST00000519180.1:chr5:+|1|653:1:526|noncoding|ATG	RP11-281O15.1	chr5	+	178922063	178922588	525	126	0.675	0.262	0.063	1.208	4.407	0.274	9	0.778	0.8292	ENST00000519180	ENSG00000253869	processed_pseudogene
GSE101760	SRX3028093_SRX3028106	ENST00000604204.1:chr6:-|2|631:56:179|noncoding|ATG	HTATSF1P2	chr6	-	3023594	3023717	123	33	0.939	0.03	0.03	1.505	2.95	0.51	8	0.875	1.1816	ENST00000604204	ENSG00000271361	processed_pseudogene
GSE101760	SRX3028093_SRX3028106	ENST00000404155.1:chr6:-|3|871:17:695|noncoding|ATG	TUBB2BP1	chr6	-	3177220	3179748	678	75	0.787	0.133	0.08	2.073	3.966	0.523	21	0.619	0.8731	ENST00000404155	ENSG00000216819	unprocessed_pseudogene
GSE101760	SRX3028093_SRX3028106	ENST00000405027.1:chr6:+|12|1038:126:558|noncoding|ATG	RP3-406P24.1	chr6	+	3978186	3978618	432	19	0.789	0.158	0.053	0.839	2.871	0.292	4	0.5	0.7099	ENST00000405027	ENSG00000216657	processed_pseudogene
GSE101760	SRX3028093_SRX3028106	ENST00000364315.1:chr6:+|4|119:39:117|noncoding|CTG	RNA5SP202	chr6	+	4428000	4428078	78	33	0.818	0.03	0.152	0.363	3.202	0.113	3	1	1.0576	ENST00000364315	ENSG00000201185	rRNA_pseudogene
GSE101760	SRX3028093_SRX3028106	ENST00000405257.1:chr6:+|23|1317:315:993|noncoding|ATG	RP11-620A17.1	chr6	+	4702776	4703454	678	17	0.824	0	0.176	0.606	2.752	0.22	5	0.6	0.7903	ENST00000405257	ENSG00000217385	processed_pseudogene
GSE101760	SRX3028093_SRX3028106	ENST00000454707.2:chr6:+|50|1601:504:945|noncoding|GTG	RP3-380B8.1	chr6	+	5972914	5973355	441	61	0.787	0.18	0.033	0.333	3.838	0.087	7	0.857	0.9161	ENST00000454707	ENSG00000215057	processed_pseudogene
GSE101760	SRX3028093_SRX3028106	ENST00000454707.2:chr6:+|119|1601:1084:1357|noncoding|ATG	RP3-380B8.1	chr6	+	5973494	5973767	273	222	0.869	0.036	0.095	1.211	4.49	0.27	9	0.889	1.0619	ENST00000454707	ENSG00000215057	processed_pseudogene
GSE101760	SRX3028093_SRX3028106	ENST00000407940.1:chr6:-|12|730:115:430|noncoding|ATG	RP11-69L16.5	chr6	-	7339139	7339454	315	297	0.62	0.202	0.178	2.793	4.644	0.601	26	0.577	0.7375	ENST00000407940	ENSG00000220472	processed_pseudogene
GSE101760	SRX3028093_SRX3028106	ENST00000421896.1:chr6:-|30|1501:290:785|noncoding|ATG	RP11-288G3.2	chr6	-	7481810	7482305	495	157	0.752	0.14	0.108	1.47	4.394	0.334	14	0.786	0.9136	ENST00000421896	ENSG00000233503	processed_pseudogene
GSE101760	SRX3028093_SRX3028106	ENST00000421896.1:chr6:-|111|1501:1197:1296|noncoding|CTG	RP11-288G3.2	chr6	-	7481299	7481398	99	30	0.9	0.1	0	0.393	2.754	0.143	2	0.5	0.7477	ENST00000421896	ENSG00000233503	processed_pseudogene
GSE101760	SRX3028093_SRX3028106	ENST00000421896.1:chr6:-|123|1501:1308:1467|noncoding|GTG	RP11-288G3.2	chr6	-	7481128	7481287	159	42	0.738	0	0.262	0.41	3.21	0.128	4	0.75	0.8096	ENST00000421896	ENSG00000233503	processed_pseudogene
GSE101760	SRX3028093_SRX3028106	ENST00000440581.1:chr6:-|5|1241:37:625|noncoding|ATG	RP11-288G3.4	chr6	-	7517216	7517804	588	14	0.857	0.143	0	1.171	2.639	0.444	5	0.8	1.0401	ENST00000440581	ENSG00000234115	processed_pseudogene
GSE101760	SRX3028093_SRX3028106	ENST00000460661.1:chr6:+|12|1656:136:1540|noncoding|ATG	RP1-303A1.2	chr6	+	7986671	7988075	1404	17	0.824	0.059	0.118	1.599	2.752	0.581	13	0.769	1.0348	ENST00000460661	ENSG00000219294	processed_pseudogene
GSE101760	SRX3028093_SRX3028106	ENST00000401715.2:chr6:+|9|802:91:172|noncoding|CTG	RP3-486D24.1	chr6	+	10118541	10118622	81	739	0.537	0.051	0.411	0.907	3.296	0.275	4	0.75	0.702	ENST00000401715	ENSG00000216368	processed_pseudogene
GSE101760	SRX3028093_SRX3028106	ENST00000369177.4:chr6:-|7|310:115:310|noncoding|ATG	HIST1H2BPS1	chr6	-	25731782	25731977	195	151	0.861	0.066	0.073	1.314	4.155	0.316	10	0.6	0.8494	ENST00000369177	ENSG00000178762	unprocessed_pseudogene
GSE101760	SRX3028093_SRX3028106	ENST00000454426.1:chr6:-|16|370:155:233|noncoding|CTG	HIST1H2APS2	chr6	-	25882163	25882241	78	70	0.971	0.014	0.014	0.509	3.243	0.157	3	0.667	0.9345	ENST00000454426	ENSG00000242387	transcribed_processed_pseudogene
GSE101760	SRX3028093_SRX3028106	ENST00000404612.1:chr6:-|7|417:118:253|noncoding|GTG	H3F3AP1	chr6	-	26322040	26322175	135	20	0.8	0	0.2	0.562	2.649	0.212	3	0.667	0.8206	ENST00000404612	ENSG00000220875	processed_pseudogene
GSE101760	SRX3028093_SRX3028106	ENST00000404612.1:chr6:-|28|417:367:418|noncoding|ATG	H3F3AP1	chr6	-	26321875	26321926	51	598	0.507	0.319	0.174	1.593	2.833	0.562	11	0.727	0.7529	ENST00000404612	ENSG00000220875	processed_pseudogene
GSE101760	SRX3028093_SRX3028106	ENST00000404972.2:chr6:-|18|493:193:493|noncoding|GTG	RP1-97D16.4	chr6	-	27780619	27780919	300	47	0.894	0.021	0.085	0.392	3.437	0.114	5	0.8	0.9633	ENST00000404972	ENSG00000218069	processed_pseudogene
GSE101760	SRX3028093_SRX3028106	ENST00000398220.2:chr6:+|6|340:94:283|noncoding|ATG	RPLP2P1	chr6	+	27965267	27965456	189	224	0.933	0.054	0.013	0.29	4.133	0.07	2	1	1.1323	ENST00000398220	ENSG00000214374	processed_pseudogene
GSE101760	SRX3028093_SRX3028106	ENST00000396818.2:chr6:+|30|632:339:621|noncoding|CTG	RPL13P	chr6	+	28861753	28862035	282	47	0.83	0.064	0.106	0.52	3.85	0.135	4	1	1.0738	ENST00000396818	ENSG00000213916	processed_pseudogene
GSE101760	SRX3028093_SRX3028106	ENST00000452408.1:chr6:-|31|1331:471:567|noncoding|GTG	KRT18P1	chr6	-	28969894	28969990	96	122	0.844	0.074	0.082	1.214	3.46	0.351	7	0.857	1.0441	ENST00000452408	ENSG00000228666	processed_pseudogene
GSE101760	SRX3028093_SRX3028106	ENST00000455287.1:chr6:-|5|596:41:59|noncoding|GTG	SAR1P1	chr6	-	29077110	29077128	18	19	0.632	0.263	0.105	0	1.785	0	1	1	0.8786	ENST00000455287	ENSG00000228364	processed_pseudogene
GSE101760	SRX3028093_SRX3028106	ENST00000455287.1:chr6:-|29|596:325:427|noncoding|ATG	SAR1P1	chr6	-	29076742	29076844	102	26	0.923	0.038	0.038	0.7	2.778	0.252	3	1	1.1826	ENST00000455287	ENSG00000228364	processed_pseudogene
GSE101760	SRX3028093_SRX3028106	ENST00000494367.1:chr6:+|7|1087:76:1006|noncoding|ATG	HLA-J	chr6	+	30006810	30009148	930	12	0.75	0.083	0.167	0.888	2.369	0.375	6	0.667	0.8341	ENST00000494367	ENSG00000204622	transcribed_unprocessed_pseudogene
GSE101760	SRX3028093_SRX3028106	ENST00000427296.1:chr6:+|25|984:304:550|noncoding|GTG	ETF1P1	chr6	+	30032015	30032568	246	39	0.667	0.103	0.231	1.157	3.237	0.357	9	0.778	0.8495	ENST00000427296	ENSG00000232757	processed_pseudogene
GSE101760	SRX3028093_SRX3028106	ENST00000446875.1:chr6:-|9|1203:114:399|noncoding|ATG	PAIP1P1	chr6	-	30187602	30188501	285	12	0.833	0	0.167	0.637	2.369	0.269	4	0.75	0.9276	ENST00000446875	ENSG00000233892	processed_pseudogene
GSE101760	SRX3028093_SRX3028106	ENST00000446875.1:chr6:-|39|1203:413:650|noncoding|CTG	PAIP1P1	chr6	-	30187351	30187588	237	17	0.824	0.059	0.118	0	2.67	0	2	1	1.0261	ENST00000446875	ENSG00000233892	processed_pseudogene
GSE101760	SRX3028093_SRX3028106	ENST00000482052.5:chr6:+|43|1765:658:1318|noncoding|ATG	HLA-L	chr6	+	30260552	30292566	660	21	0.571	0.333	0.095	1.418	2.979	0.476	5	0.8	0.8305	ENST00000482052	ENSG00000243753	transcribed_unprocessed_pseudogene
GSE101760	SRX3028093_SRX3028106	ENST00000463348.5:chr6:+|32|4587:416:1064|noncoding|ATG	HLA-L	chr6	+	30260552	30263427	648	21	0.571	0.333	0.095	1.418	2.912	0.487	5	0.8	0.834	ENST00000463348	ENSG00000243753	transcribed_unprocessed_pseudogene
GSE101760	SRX3028093_SRX3028106	ENST00000425839.1:chr6:+|48|1370:502:640|noncoding|ATG	SUCLA2P	chr6	+	30469382	30469520	138	32	0.781	0	0.219	0.972	3.076	0.316	6	0.5	0.7114	ENST00000425839	ENSG00000224936	processed_pseudogene
GSE101760	SRX3028093_SRX3028106	ENST00000455094.1:chr6:+|1|651:1:331|noncoding|ATG	RANP1	chr6	+	30485939	30486269	330	100	0.77	0.08	0.15	0.906	3.981	0.228	10	0.6	0.7514	ENST00000455094	ENSG00000236603	processed_pseudogene
GSE101760	SRX3028093_SRX3028106	ENST00000413027.1:chr6:+|1|1203:1:859|noncoding|ATG	RPL3P2	chr6	+	31280316	31281174	858	720	0.717	0.212	0.071	2.592	5.636	0.46	34	0.588	0.7755	ENST00000413027	ENSG00000227939	processed_pseudogene
GSE101760	SRX3028093_SRX3028106	ENST00000447689.1:chr6:-|4|696:16:697|noncoding|ATG	LYPLA2P1	chr6	-	33365547	33366228	681	21	0.762	0.143	0.095	0.847	2.979	0.284	7	0.714	0.8503	ENST00000447689	ENSG00000228285	processed_pseudogene
GSE101760	SRX3028093_SRX3028106	ENST00000402419.1:chr6:-|2|363:46:187|noncoding|CTG	RP11-513I15.5	chr6	-	34263487	34263628	141	479	0.768	0.058	0.173	1.342	3.849	0.349	10	0.6	0.7884	ENST00000402419	ENSG00000220583	processed_pseudogene
GSE101760	SRX3028093_SRX3028106	ENST00000408001.1:chr6:+|3|498:7:160|noncoding|ATG	RP3-375P9.2	chr6	+	34744181	34744334	153	150	0.74	0.093	0.167	1.584	3.928	0.403	8	0.5	0.7076	ENST00000408001	ENSG00000217130	processed_pseudogene
GSE101760	SRX3028093_SRX3028106	ENST00000454686.1:chr6:+|1|1454:1:508|noncoding|ATG	RP1-193M11.1	chr6	+	36673816	36674323	507	45	0.733	0.044	0.222	2.005	3.714	0.54	15	0.6	0.8225	ENST00000454686	ENSG00000213500	processed_pseudogene
GSE101760	SRX3028093_SRX3028106	ENST00000620597.2:chr6:+|23|330:293:299|noncoding|ATG	COX6A1P2	chr6	+	37045151	37045157	6	33	0.424	0.182	0.394	0	0.693	0	1	1	0.7187	ENST00000620597	ENSG00000226976	processed_pseudogene
GSE101760	SRX3028093_SRX3028106	ENST00000402069.1:chr6:-|26|882:328:511|noncoding|ATG	RP3-337H4.6	chr6	-	43539193	43539376	183	22	0.818	0.091	0.091	0	2.965	0	2	1	1.0215	ENST00000402069	ENSG00000219470	processed_pseudogene
GSE101760	SRX3028093_SRX3028106	ENST00000331979.5:chr6:-|21|455:339:456|noncoding|CTG	RP5-1120P11.4	chr6	-	44089241	44089358	117	219	0.95	0.032	0.018	0.029	3.66	0.008	2	1	1.1255	ENST00000331979	ENSG00000183239	processed_pseudogene
GSE101760	SRX3028093_SRX3028106	ENST00000457622.1:chr6:+|29|2658:284:833|noncoding|ATG	ACTG1P9	chr6	+	46205011	46205560	549	51	0.745	0.137	0.118	0.671	3.769	0.178	7	0.714	0.8034	ENST00000457622	ENSG00000229349	processed_pseudogene
GSE101760	SRX3028093_SRX3028106	ENST00000457622.1:chr6:+|87|2658:926:1097|noncoding|ATG	ACTG1P9	chr6	+	46205653	46205824	171	31	0.774	0.032	0.194	0.734	3.3	0.222	5	0.6	0.7525	ENST00000457622	ENSG00000229349	processed_pseudogene
GSE101760	SRX3028093_SRX3028106	ENST00000457622.1:chr6:+|120|2658:1260:1419|noncoding|GTG	ACTG1P9	chr6	+	46205987	46206146	159	285	0.635	0.098	0.267	1.664	3.966	0.419	9	0.889	0.9296	ENST00000457622	ENSG00000229349	processed_pseudogene
GSE101760	SRX3028093_SRX3028106	ENST00000457622.1:chr6:+|126|2658:1310:1319|noncoding|GTG	ACTG1P9	chr6	+	46206037	46206046	9	45	0.511	0.311	0.178	0.62	1.099	0.564	2	1	0.9655	ENST00000457622	ENSG00000229349	processed_pseudogene
GSE101760	SRX3028093_SRX3028106	ENST00000408004.1:chr6:-|15|1191:125:257|noncoding|ATG	RBMXP1	chr6	-	48214538	48214670	132	26	0.808	0.077	0.115	1.284	3.045	0.422	6	0.667	0.8937	ENST00000408004	ENSG00000216835	processed_pseudogene
GSE101760	SRX3028093_SRX3028106	ENST00000613436.1:chr6:-|21|1331:224:395|noncoding|TTG	RP1-142O9.1	chr6	-	49360026	49360197	171	13	0.923	0	0.077	0	2.352	0	2	0.5	0.7197	ENST00000613436	ENSG00000277043	processed_pseudogene
GSE101760	SRX3028093_SRX3028106	ENST00000416077.1:chr6:-|7|457:98:458|noncoding|ATG	RP3-437C15.1	chr6	-	51410080	51410440	360	78	0.872	0.038	0.09	1.339	4.037	0.332	13	0.692	0.9333	ENST00000416077	ENSG00000232702	processed_pseudogene
GSE101760	SRX3028093_SRX3028106	ENST00000435954.2:chr6:-|36|682:364:508|noncoding|ATG	RP3-510B21.1	chr6	-	54485343	54485487	144	39	0.641	0.256	0.103	0.826	3.13	0.264	5	0.8	0.8167	ENST00000435954	ENSG00000213335	processed_pseudogene
GSE101760	SRX3028093_SRX3028106	ENST00000407033.2:chr6:+|7|553:115:229|noncoding|ATG	RPL17P26	chr6	+	56871304	56871418	114	61	0.738	0.066	0.197	0.863	3.588	0.24	4	0.75	0.8453	ENST00000407033	ENSG00000216854	processed_pseudogene
GSE101760	SRX3028093_SRX3028106	ENST00000613707.1:chr6:-|44|975:501:642|noncoding|ATG	RP11-343D24.1	chr6	-	60719555	60719696	141	77	0.675	0.078	0.247	1.212	3.804	0.319	5	0.8	0.8604	ENST00000613707	ENSG00000277172	processed_pseudogene
GSE101760	SRX3028093_SRX3028106	ENST00000439124.1:chr6:-|11|535:155:536|noncoding|CTG	RPL9P18	chr6	-	63615826	63616207	381	247	0.692	0.142	0.166	2.093	4.836	0.433	15	0.533	0.7056	ENST00000439124	ENSG00000213309	processed_pseudogene
GSE101760	SRX3028093_SRX3028106	ENST00000398578.2:chr6:+|1|2436:1:2419|noncoding|ATG	RP11-74E24.2	chr6	+	65302521	65304939	2418	16	0.688	0	0.312	1.652	2.686	0.615	8	0.625	0.8309	ENST00000398578	ENSG00000214558	processed_pseudogene
GSE101760	SRX3028093_SRX3028106	ENST00000433151.1:chr6:-|36|1110:406:1111|noncoding|ATG	ADH5P4	chr6	-	65836929	65837634	705	101	0.822	0.05	0.129	2.199	4.299	0.511	22	0.636	0.9092	ENST00000433151	ENSG00000233859	processed_pseudogene
GSE101760	SRX3028093_SRX3028106	ENST00000454078.1:chr6:-|9|1101:103:436|noncoding|ATG	RP11-134K13.2	chr6	-	70608899	70609232	333	215	0.679	0.098	0.223	1.189	4.7	0.253	12	0.667	0.7406	ENST00000454078	ENSG00000232389	processed_pseudogene
GSE101760	SRX3028093_SRX3028106	ENST00000405746.1:chr6:+|36|1186:400:607|noncoding|CTG	KRT19P1	chr6	+	71585119	71585326	207	32	0.656	0.344	0	0.884	3.076	0.287	7	0.714	0.7698	ENST00000405746	ENSG00000218014	processed_pseudogene
GSE101760	SRX3028093_SRX3028106	ENST00000402426.2:chr6:+|19|761:192:216|noncoding|CTG	RP11-380M3.3	chr6	+	73055287	73055311	24	21	1	0	0	0	2.062	0	1	1	1.1614	ENST00000402426	ENSG00000220515	processed_pseudogene
GSE101760	SRX3028093_SRX3028106	ENST00000402426.2:chr6:+|37|761:367:697|noncoding|ATG	RP11-380M3.3	chr6	+	73055462	73055792	330	64	0.797	0.125	0.078	0.665	3.964	0.168	5	0.6	0.753	ENST00000402426	ENSG00000220515	processed_pseudogene
GSE101760	SRX3028093_SRX3028106	ENST00000433978.1:chr6:+|28|1316:334:883|noncoding|ATG	RP11-398K22.9	chr6	+	73292294	73292843	549	37	0.622	0.054	0.324	1.071	3.573	0.3	11	0.727	0.7577	ENST00000433978	ENSG00000234882	processed_pseudogene
GSE101760	SRX3028093_SRX3028106	ENST00000428007.1:chr6:+|92|1168:907:1042|noncoding|ATG	RP11-398K22.6	chr6	+	73328755	73328890	135	12	0.833	0	0.167	1.04	2.369	0.439	4	0.75	0.9819	ENST00000428007	ENSG00000226840	processed_pseudogene
GSE101760	SRX3028093_SRX3028106	ENST00000424573.1:chr6:-|4|156:85:157|noncoding|ATG	RPL39P3	chr6	-	73373107	73373179	72	20	0.9	0	0.1	0.5	2.441	0.205	3	0.667	0.8952	ENST00000424573	ENSG00000235174	processed_pseudogene
GSE101760	SRX3028093_SRX3028106	ENST00000404728.1:chr6:+|22|395:212:317|noncoding|TTG	RP11-9G10.1	chr6	+	74282476	74282581	105	45	0.756	0.178	0.067	0.934	3.499	0.267	6	0.833	0.9313	ENST00000404728	ENSG00000217178	processed_pseudogene
GSE101760	SRX3028093_SRX3028106	ENST00000405405.2:chr6:-|31|1007:313:457|noncoding|ATG	RP3-357D13.1	chr6	-	79953555	79953699	144	788	0.586	0.201	0.213	1.489	3.871	0.385	9	0.667	0.7113	ENST00000405405	ENSG00000218582	processed_pseudogene
GSE101760	SRX3028093_SRX3028106	ENST00000405405.2:chr6:-|81|1007:766:787|noncoding|ATG	RP3-357D13.1	chr6	-	79953225	79953246	21	22	0.682	0.091	0.227	0	1.94	0	1	1	0.917	ENST00000405405	ENSG00000218582	processed_pseudogene
GSE101760	SRX3028093_SRX3028106	ENST00000401578.2:chr6:-|21|5914:242:2135|noncoding|ATG	RP11-296E7.1	chr6	-	80068065	80069958	1893	11	0.545	0.091	0.364	1.673	2.272	0.736	10	0.6	0.7405	ENST00000401578	ENSG00000218418	processed_pseudogene
GSE101760	SRX3028093_SRX3028106	ENST00000403475.2:chr6:+|53|994:549:930|noncoding|ATG	RP11-378G13.2	chr6	+	83392963	83393344	381	404	0.767	0.072	0.161	1.411	4.837	0.292	9	0.667	0.8207	ENST00000403475	ENSG00000219951	processed_pseudogene
GSE101760	SRX3028093_SRX3028106	ENST00000402742.1:chr6:+|42|1590:494:662|noncoding|CTG	RP11-30P6.1	chr6	+	85286639	85287051	168	18	0.667	0.222	0.111	1.162	2.582	0.45	5	0.6	0.743	ENST00000402742	ENSG00000217060	unprocessed_pseudogene
GSE101760	SRX3028093_SRX3028106	ENST00000402742.1:chr6:+|58|1590:679:970|noncoding|ATG	RP11-30P6.1	chr6	+	85287068	85287359	291	16	0.938	0.062	0	0.562	2.513	0.224	5	1	1.1852	ENST00000402742	ENSG00000217060	unprocessed_pseudogene
GSE101760	SRX3028093_SRX3028106	ENST00000434946.1:chr6:+|51|1219:567:828|noncoding|ATG	RP11-30P6.2	chr6	+	85288354	85288615	261	50	0.7	0.14	0.16	0.279	3.718	0.075	2	1	0.9548	ENST00000434946	ENSG00000213211	processed_pseudogene
GSE101760	SRX3028093_SRX3028106	ENST00000434946.1:chr6:+|83|1219:931:1204|noncoding|ATG	RP11-30P6.2	chr6	+	85288718	85288991	273	40	0.975	0.025	0	0	3.342	0	1	1	1.1422	ENST00000434946	ENSG00000213211	processed_pseudogene
GSE101760	SRX3028093_SRX3028106	ENST00000403775.1:chr6:-|28|720:370:403|noncoding|ATG	RP1-263J7.1	chr6	-	86086732	86086765	33	73	0.945	0.041	0.014	0.072	2.395	0.03	2	1	1.1287	ENST00000403775	ENSG00000220069	processed_pseudogene
GSE101760	SRX3028093_SRX3028106	ENST00000400413.2:chr6:-|15|996:126:423|noncoding|GTG	RP11-393I2.1	chr6	-	87122266	87122563	297	37	0.811	0.027	0.162	1.039	3.461	0.3	7	0.571	0.7837	ENST00000400413	ENSG00000215477	processed_pseudogene
GSE101760	SRX3028093_SRX3028106	ENST00000400413.2:chr6:-|49|996:612:906|noncoding|ATG	RP11-393I2.1	chr6	-	87121783	87122077	294	12	1	0	0	0.637	2.254	0.282	4	1	1.2514	ENST00000400413	ENSG00000215477	processed_pseudogene
GSE101760	SRX3028093_SRX3028106	ENST00000400413.2:chr6:-|78|996:916:997|noncoding|TTG	RP11-393I2.1	chr6	-	87121692	87121773	81	17	0.765	0.176	0.059	0.972	2.507	0.388	5	0.6	0.7986	ENST00000400413	ENSG00000215477	processed_pseudogene
GSE101760	SRX3028093_SRX3028106	ENST00000404829.2:chr6:+|48|1676:465:642|noncoding|ATG	RP1-102H19.1	chr6	+	87299235	87299412	177	17	0.824	0.059	0.118	0.362	2.589	0.14	4	0.75	0.8795	ENST00000404829	ENSG00000216990	processed_pseudogene
GSE101760	SRX3028093_SRX3028106	ENST00000401760.1:chr6:-|25|781:241:403|noncoding|CTG	RP3-382I10.4	chr6	-	87444773	87444935	162	12	1	0	0	0	2.254	0	1	1	1.1614	ENST00000401760	ENSG00000218698	processed_pseudogene
GSE101760	SRX3028093_SRX3028106	ENST00000403258.1:chr6:-|35|1108:349:481|noncoding|ATG	RP11-459O1.1	chr6	-	88276509	88276641	132	103	0.99	0.01	0	0	3.764	0	1	1	1.1537	ENST00000403258	ENSG00000220267	processed_pseudogene
GSE101760	SRX3028093_SRX3028106	ENST00000403258.1:chr6:-|59|1108:605:1067|noncoding|ATG	RP11-459O1.1	chr6	-	88275923	88276385	462	1142	0.926	0.034	0.039	1.425	5.035	0.283	13	0.692	0.9592	ENST00000403258	ENSG00000220267	processed_pseudogene
GSE101760	SRX3028093_SRX3028106	ENST00000404861.1:chr6:-|14|406:170:299|noncoding|ATG	RP3-453I5.2	chr6	-	90116807	90116936	129	12	0.833	0.083	0.083	0.693	2.254	0.308	5	1	1.1313	ENST00000404861	ENSG00000218730	processed_pseudogene
GSE101760	SRX3028093_SRX3028106	ENST00000418311.1:chr6:-|7|581:91:328|noncoding|ATG	RP11-304C16.1	chr6	-	96648742	96648979	237	53	0.755	0.075	0.17	1.179	3.604	0.327	6	0.667	0.8227	ENST00000418311	ENSG00000213183	processed_pseudogene
GSE101760	SRX3028093_SRX3028106	ENST00000406773.1:chr6:+|28|777:323:437|noncoding|ATG	RP1-121G13.3	chr6	+	100530597	100530711	114	35	0.714	0	0.286	1.227	2.922	0.42	7	0.571	0.7474	ENST00000406773	ENSG00000220695	processed_pseudogene
GSE101760	SRX3028093_SRX3028106	ENST00000403133.1:chr6:-|7|371:70:136|noncoding|CTG	RP3-355L5.2	chr6	-	105302688	105302754	66	282	0.553	0.394	0.053	0.807	3.091	0.261	4	0.75	0.7098	ENST00000403133	ENSG00000219902	processed_pseudogene
GSE101760	SRX3028093_SRX3028106	ENST00000417878.1:chr6:-|6|1212:85:292|noncoding|GTG	RP1-111B22.2	chr6	-	108005277	108005484	207	44	0.864	0.045	0.091	0.249	3.469	0.072	3	0.667	0.8251	ENST00000417878	ENSG00000225093	processed_pseudogene
GSE101760	SRX3028093_SRX3028106	ENST00000417878.1:chr6:-|40|1212:457:1213|noncoding|ATG	RP1-111B22.2	chr6	-	108004356	108005112	756	158	0.652	0.177	0.171	2.272	4.782	0.475	25	0.56	0.7089	ENST00000417878	ENSG00000225093	processed_pseudogene
GSE101760	SRX3028093_SRX3028106	ENST00000405355.1:chr6:-|30|441:331:415|noncoding|CTG	RP11-346C16.4	chr6	-	110562201	110562285	84	42	0.69	0.024	0.286	1.211	3.276	0.37	4	0.75	0.8499	ENST00000405355	ENSG00000219559	processed_pseudogene
GSE101760	SRX3028093_SRX3028106	ENST00000417134.1:chr6:+|1|909:1:685|noncoding|ATG	CNN2P9	chr6	+	110858238	110858922	684	17	0.941	0	0.059	0.894	2.752	0.325	4	0.75	1.0285	ENST00000417134	ENSG00000213149	processed_pseudogene
GSE101760	SRX3028093_SRX3028106	ENST00000402967.1:chr6:+|1|542:1:403|noncoding|ATG	RP11-397G5.2	chr6	+	110923565	110923967	402	14	0.786	0.071	0.143	0.83	2.54	0.327	7	1	1.1013	ENST00000402967	ENSG00000219329	processed_pseudogene
GSE101760	SRX3028093_SRX3028106	ENST00000406170.1:chr6:+|10|1522:106:499|noncoding|ATG	RP3-442M11.1	chr6	+	111430364	111430757	393	12	0.917	0	0.083	1.265	2.369	0.534	6	0.833	1.1402	ENST00000406170	ENSG00000218676	processed_pseudogene
GSE101760	SRX3028093_SRX3028106	ENST00000439811.1:chr6:-|19|1286:285:648|noncoding|ATG	RP11-506B6.2	chr6	-	112362075	112362438	363	132	0.818	0.159	0.023	0.322	4.767	0.067	2	1	1.0429	ENST00000439811	ENSG00000215807	processed_pseudogene
GSE101760	SRX3028093_SRX3028106	ENST00000418595.1:chr6:-|78|1178:825:1179|noncoding|ATG	RP1-159M24.1	chr6	-	112616702	112617056	354	31	0.806	0.065	0.129	1.627	3.345	0.487	7	0.571	0.8395	ENST00000418595	ENSG00000225580	processed_pseudogene
GSE101760	SRX3028093_SRX3028106	ENST00000402798.1:chr6:+|1|447:1:361|noncoding|ATG	RP11-367G18.2	chr6	+	113581500	113581860	360	72	0.639	0.208	0.153	1.598	4.046	0.395	10	0.6	0.7039	ENST00000402798	ENSG00000218208	processed_pseudogene
GSE101760	SRX3028093_SRX3028106	ENST00000402798.1:chr6:+|7|447:74:80|noncoding|ATG	RP11-367G18.2	chr6	+	113581573	113581579	6	15	0.667	0	0.333	0	0.691	0	1	1	0.9055	ENST00000402798	ENSG00000218208	processed_pseudogene
GSE101760	SRX3028093_SRX3028106	ENST00000335020.2:chr6:+|16|740:179:323|noncoding|GTG	RP11-702N8.2	chr6	+	116038933	116039077	144	204	0.941	0.049	0.01	0.29	3.866	0.075	5	1	1.14	ENST00000335020	ENSG00000186743	processed_pseudogene
GSE101760	SRX3028093_SRX3028106	ENST00000335020.2:chr6:+|59|740:630:711|noncoding|ATG	RP11-702N8.2	chr6	+	116039384	116039465	81	32	0.5	0.062	0.438	0.139	3.249	0.043	2	1	0.7908	ENST00000335020	ENSG00000186743	processed_pseudogene
GSE101760	SRX3028093_SRX3028106	ENST00000402024.2:chr6:-|40|1347:496:757|noncoding|GTG	RP1-93H18.4	chr6	-	116457913	116458174	261	80	0.762	0.138	0.1	0.537	3.741	0.144	5	0.6	0.7184	ENST00000402024	ENSG00000218153	processed_pseudogene
GSE101760	SRX3028093_SRX3028106	ENST00000402024.2:chr6:-|117|1347:1259:1295|noncoding|ATG	RP1-93H18.4	chr6	-	116457375	116457411	36	18	1	0	0	0	2.428	0	1	1	1.1614	ENST00000402024	ENSG00000218153	processed_pseudogene
GSE101760	SRX3028093_SRX3028106	ENST00000407180.1:chr6:+|32|549:353:446|noncoding|TTG	RP1-92C8.2	chr6	+	117431942	117432035	93	270	0.811	0.074	0.115	1.478	3.433	0.43	12	0.583	0.8343	ENST00000407180	ENSG00000219703	processed_pseudogene
GSE101760	SRX3028093_SRX3028106	ENST00000406156.2:chr6:+|32|896:418:760|noncoding|GTG	RP11-129H15.2	chr6	+	121654211	121654553	342	134	0.784	0.06	0.157	0.984	4.691	0.21	3	0.667	0.8076	ENST00000406156	ENSG00000218180	processed_pseudogene
GSE101760	SRX3028093_SRX3028106	ENST00000440646.1:chr6:-|17|311:112:280|noncoding|CTG	ATP5LP2	chr6	-	122859709	122859877	168	130	0.692	0.162	0.146	1.39	4.006	0.347	8	0.75	0.8441	ENST00000440646	ENSG00000232362	processed_pseudogene
GSE101760	SRX3028093_SRX3028106	ENST00000392459.3:chr6:+|23|708:230:518|noncoding|ATG	RP3-351K20.3	chr6	+	127355984	127356272	288	665	0.753	0.126	0.12	1.771	4.564	0.388	18	0.667	0.8406	ENST00000392459	ENSG00000213131	processed_pseudogene
GSE101760	SRX3028093_SRX3028106	ENST00000406671.1:chr6:+|16|891:217:742|noncoding|ATG	RP3-351K20.4	chr6	+	127362728	127363253	525	45	0.689	0.156	0.156	1.28	3.745	0.342	9	0.667	0.7767	ENST00000406671	ENSG00000220744	processed_pseudogene
GSE101760	SRX3028093_SRX3028106	ENST00000431410.1:chr6:-|53|772:653:773|noncoding|ATG	RP1-6P5.1	chr6	-	128580112	128580232	120	16	0.938	0.062	0	0.463	2.513	0.184	5	1	1.1725	ENST00000431410	ENSG00000213130	processed_pseudogene
GSE101760	SRX3028093_SRX3028106	ENST00000403332.2:chr6:-|74|1598:846:1599|noncoding|ATG	RP11-775I22.2	chr6	-	129157522	129158275	753	26	0.731	0.038	0.231	1.482	3.205	0.463	12	0.583	0.7834	ENST00000403332	ENSG00000219642	processed_pseudogene
GSE101760	SRX3028093_SRX3028106	ENST00000405771.3:chr6:-|2|1399:33:120|noncoding|TTG	RP11-332B14.2	chr6	-	134298576	134298663	87	25	0.96	0	0.04	0.784	2.609	0.301	3	1	1.2267	ENST00000405771	ENSG00000220378	processed_pseudogene
GSE101760	SRX3028093_SRX3028106	ENST00000441868.2:chr6:+|11|886:146:386|noncoding|ATG	RP3-352A20.1	chr6	+	134898018	134898258	240	28	0.821	0.071	0.107	1.019	3.233	0.315	4	0.75	0.9331	ENST00000441868	ENSG00000213117	processed_pseudogene
GSE101760	SRX3028093_SRX3028106	ENST00000423411.2:chr6:-|78|1007:783:1008|noncoding|ATG	RP1-38C16.1	chr6	-	135619164	135619389	225	72	0.986	0.014	0	0	3.603	0	1	1	1.1507	ENST00000423411	ENSG00000226540	processed_pseudogene
GSE101760	SRX3028093_SRX3028106	ENST00000418879.1:chr6:-|11|476:174:477|noncoding|ATG	RP3-372K1.1	chr6	-	137543896	137544199	303	11	0.727	0	0.273	1.342	2.272	0.591	6	0.667	0.8854	ENST00000418879	ENSG00000213108	processed_pseudogene
GSE101760	SRX3028093_SRX3028106	ENST00000403909.2:chr6:+|25|1473:271:364|noncoding|ATG	RP11-12A2.1	chr6	+	139338377	139338470	93	23	0.957	0.043	0	0.179	2.653	0.067	2	0.5	0.7672	ENST00000403909	ENSG00000218565	processed_pseudogene
GSE101760	SRX3028093_SRX3028106	ENST00000610068.5:chr6:+|8|1251:92:284|noncoding|ATG	RP1-20N2.4	chr6	+	143490514	143490706	192	11	0.727	0.091	0.182	0.474	2.272	0.209	3	0.667	0.7635	ENST00000610068	ENSG00000229036	transcribed_processed_pseudogene
GSE101760	SRX3028093_SRX3028106	ENST00000610068.5:chr6:+|57|1251:640:646|noncoding|ATG	RP1-20N2.4	chr6	+	143491062	143491068	6	42	1	0	0	0	0.693	0	1	1	1.1614	ENST00000610068	ENSG00000229036	transcribed_processed_pseudogene
GSE101760	SRX3028093_SRX3028106	ENST00000406025.2:chr6:+|1|853:1:193|noncoding|ATG	RP1-20N2.4	chr6	+	143490514	143490706	192	11	0.727	0.091	0.182	0.474	2.272	0.209	3	0.667	0.7635	ENST00000406025	ENSG00000229036	transcribed_processed_pseudogene
GSE101760	SRX3028093_SRX3028106	ENST00000406025.2:chr6:+|50|853:549:555|noncoding|ATG	RP1-20N2.4	chr6	+	143491062	143491068	6	42	1	0	0	0	0.693	0	1	1	1.1614	ENST00000406025	ENSG00000229036	transcribed_processed_pseudogene
GSE101760	SRX3028093_SRX3028106	ENST00000589563.5:chr6:+|33|752:359:365|noncoding|ATG	RP1-20N2.4	chr6	+	143491062	143491068	6	42	1	0	0	0	0.693	0	1	1	1.1614	ENST00000589563	ENSG00000229036	transcribed_processed_pseudogene
GSE101760	SRX3028093_SRX3028106	ENST00000562413.2:chr6:-|8|1466:91:142|noncoding|ATG	RP11-497D6.2	chr6	-	146803683	146803734	51	27	0.926	0.037	0.037	0.574	2.782	0.206	4	0.5	0.7877	ENST00000562413	ENSG00000228283	transcribed_processed_pseudogene
GSE101760	SRX3028093_SRX3028106	ENST00000407465.1:chr6:-|4|277:40:151|noncoding|ATG	RP3-323M4.3	chr6	-	148567504	148567615	111	25	0.96	0	0.04	0.627	2.831	0.221	3	0.667	0.9464	ENST00000407465	ENSG00000217824	processed_pseudogene
GSE101760	SRX3028093_SRX3028106	ENST00000407763.2:chr6:-|36|664:491:665|noncoding|ATG	RP11-365H23.1	chr6	-	149112008	149112182	174	29	0.724	0.069	0.207	1.793	3.367	0.532	9	0.778	0.9492	ENST00000407763	ENSG00000219487	processed_pseudogene
GSE101760	SRX3028093_SRX3028106	ENST00000482817.1:chr6:+|12|460:107:230|noncoding|GTG	RP1-12G14.3	chr6	+	149594189	149594312	123	143	0.545	0.189	0.266	1.757	3.703	0.474	6	0.667	0.7082	ENST00000482817	ENSG00000220848	transcribed_processed_pseudogene
GSE101760	SRX3028093_SRX3028106	ENST00000406551.2:chr6:+|2|1611:4:454|noncoding|ATG	RP11-350J20.6	chr6	+	149879964	149880414	450	16	1	0	0	0	2.686	0	2	1	1.1614	ENST00000406551	ENSG00000217733	processed_pseudogene
GSE101760	SRX3028093_SRX3028106	ENST00000433415.1:chr6:+|1|495:4:493|noncoding|ATG	RP11-472G23.8	chr6	+	149977924	149978413	489	200	0.935	0.035	0.03	1.525	5.042	0.302	6	1	1.2078	ENST00000433415	ENSG00000231120	processed_pseudogene
GSE101760	SRX3028093_SRX3028106	ENST00000492974.2:chr6:-|2|447:13:448|noncoding|CTG	RP11-475C16.1	chr6	-	153282286	153282721	435	469	0.62	0.107	0.273	2.538	4.969	0.511	25	0.64	0.757	ENST00000492974	ENSG00000218426	processed_pseudogene
GSE101760	SRX3028093_SRX3028106	ENST00000402039.1:chr6:+|1|771:1:232|noncoding|ATG	RP11-134L4.1	chr6	+	154576308	154576539	231	178	0.691	0.281	0.028	0.895	4.325	0.207	5	0.8	0.8369	ENST00000402039	ENSG00000219146	processed_pseudogene
[truncated: 633,248+ more rows]
