# Supplementary material for: Evolution and function of developmentally dynamic pseudogenes in mammals
Source: Genome Biol. 2022 Nov 8;23:235. doi: 10.1186/s13059-022-02802-y (PMC9641868; doi:10.1186/s13059-022-02802-y)
Supplement: Supplementary file 8 — Additional file 8: Table S7. Number of expressed pseudogenes, Iso-seq detected pseudogenes, and DDPs. [file 13059_2022_2802_MOESM8_ESM.xlsx]

## Sheet: Sheet1
Table S7. Number of expressed pseudogenes, Iso-seq detected pseudogenes, and DDPs
		GENCODE annotation (hg38/mm10)	Expressed (FPKM ≥ 1)	Iso-seq detected	Developmentally dynamic pseudogenes	CPC2&CPAT	Ribo-seq
Human	Polymorphic pseudogene	42	16		30	37	14
	Processed pseudogene	10663	2460		2507	2255	1793
	Unitary pseudogene	228	126		40	136	45
	Unprocessed pseudogene	4311	1400		656	1224	434
Mouse	Polymorphic pseudogene	88	25	4	14	82	37
	Processed pseudogene	10298	3141	114	2334	2227	1737
	Unitary pseudogene	74	35	7	138	13	8
	Unprocessed pseudogene	3222	662	52	1371	1080	249
