# Supplementary material for: Evolution and function of developmentally dynamic pseudogenes in mammals
Source: Genome Biol. 2022 Nov 8;23:235. doi: 10.1186/s13059-022-02802-y (PMC9641868; doi:10.1186/s13059-022-02802-y)
Supplement: Supplementary file 9 — Additional file 9: Table S8. DDPs among different tissues in human. [file 13059_2022_2802_MOESM9_ESM.xlsx]

## Sheet: Sheet1
Table S8. DDPs among differet tissues in human
ENSEMBL ID	p-value	R-squared	p.valor_beta0	p.valor_Time	p.valor_Time2	p.valor_Time3	tissue
ENSG00000018607	1.89942e-05	0.379544	0.0011705	0.000309692	0.000325515	0.000490487	Brain
ENSG00000067601	2.39398e-05	0.373716	0.00245918	0.00120347	0.00212982	0.0030067	Brain
ENSG00000080947	5.66946e-07	0.461256	0.0125455	0.00126311	0.000621279	0.000511433	Brain
ENSG00000099251	2.28775e-05	0.336997	2.44052e-08		0.0176136	0.0490915	Brain
ENSG00000103832	1.31844e-06	0.405915	4.70973e-06	0.000148618	0.000704596		Brain
ENSG00000106540	1.95549e-10	0.57676	5.8557e-12		0.000107655	0.00100681	Brain
ENSG00000111788	5.12507e-20	0.835904	2.7255e-11	1.06746e-08	7.76826e-07	1.64064e-05	Brain
ENSG00000119440	8.20309e-07	0.370512			8.20309e-07		Brain
ENSG00000120555	0.000116088	0.332329	0.0235083	0.0101036	0.00770669	0.00527176	Brain
ENSG00000123870	1.83831e-11	0.61355	4.19866e-13		2.22116e-05	0.000272041	Brain
ENSG00000124224	2.35954e-19	0.825738	1.07128e-10	4.96419e-08	2.4821e-06	3.68559e-05	Brain
ENSG00000124549	1.15305e-15	0.756454	2.61618e-10	2.29272e-08	5.48635e-07	5.6984e-06	Brain
ENSG00000127589	1.08135e-12	0.680857		0.0174581	0.00523651	0.00311697	Brain
ENSG00000127957	1.77509e-10	0.578333	1.13648e-10	1.07796e-05		0.0013262	Brain
ENSG00000131002	1.66614e-06	0.437454	2.06192e-05	0.000207535	0.000996953	0.00341831	Brain
ENSG00000131797	9.25611e-09	0.5429		0.0265789	0.00742701	0.00333769	Brain
ENSG00000131885	2.56966e-11	0.571144				2.56966e-11	Brain
ENSG00000132967	6.055e-13	0.661092	2.89597e-09	2.31641e-05	0.000591604		Brain
ENSG00000133519	9.476e-12	0.652226	1.76499e-07	1.09329e-08	8.35109e-09	1.39577e-08	Brain
ENSG00000133624	2.40219e-06	0.392048	1.39197e-12		0.000442292	0.00164945	Brain
ENSG00000134297	7.4222e-14	0.712929	1.9335e-05	0.00149535	0.0125594	0.0439557	Brain
ENSG00000136149	3.62277e-09	0.52647	3.36859e-05	0.0053533	0.0377117		Brain
ENSG00000137970	3.98098e-13	0.666515	4.2538e-10	1.4899e-05		0.00575036	Brain
ENSG00000139239	1.68389e-09	0.540219	5.66378e-13		0.00328221	0.020421	Brain
ENSG00000146001	1.62991e-11	0.644673	7.72876e-07	9.4098e-08	8.96002e-08	1.80633e-07	Brain
ENSG00000146677	4.72975e-06	0.413362		0.0291849	0.0312393	0.0445423	Brain
ENSG00000150175	3.8418e-10	0.525757	0.0148978		3.8418e-10		Brain
ENSG00000152117	1.27997e-07	0.4924		0.0383537	0.0142169	0.008024	Brain
ENSG00000159712	7.49385e-06	0.317516	0.0372661		7.49385e-06		Brain
ENSG00000160172	4.19203e-15	0.743728	4.03296e-10	9.00102e-08	3.82495e-06	6.98067e-05	Brain
ENSG00000161912	5.69282e-05	0.351366	0.0328641	0.00926799	0.00868739	0.0111041	Brain
ENSG00000163016	1.14749e-05	0.392038		0.0211981	0.0142074	0.0136571	Brain
ENSG00000164669	1.02936e-05	0.309589	5.0977e-05			1.02936e-05	Brain
ENSG00000164845	2.03894e-05	0.339926	3.22368e-06	0.000283383	0.000954546		Brain
ENSG00000165121	2.66699e-08	0.48868	1.53268e-07	0.000117455	0.000884928		Brain
ENSG00000165874	1.53807e-05	0.384809	0.000208802	0.00203257	0.00693647	0.0172194	Brain
ENSG00000166473	1.41179e-08	0.501037	0.0150833	0.0144993	0.00205981		Brain
ENSG00000168126	6.84441e-07	0.457174	9.14647e-06	5.93013e-05	0.000269961	0.000884205	Brain
ENSG00000168405	2.37062e-18	0.766053				2.37062e-18	Brain
ENSG00000170356	1.95369e-07	0.483746	0.000528814	0.00442353	0.0145998	0.0314494	Brain
ENSG00000171084	3.01291e-08	0.520884	1.54086e-06	1.83157e-05	0.000119825	0.000763322	Brain
ENSG00000172186	2.29663e-06	0.393098	0.000116901	0.00377821	0.0163634		Brain
ENSG00000172971	1.1208e-05	0.307449			1.1208e-05		Brain
ENSG00000172974	0.000239054	0.3124		0.0208926	0.0127568	0.0106333	Brain
ENSG00000173295	2.0113e-12	0.672924	1.01941e-09	7.62711e-08	1.92587e-06	2.85857e-05	Brain
ENSG00000173727	1.73521e-07	0.486188	0.00140622	0.000254404	0.000243075	0.000377404	Brain
ENSG00000174353	2.31017e-07	0.444409	1.38311e-13		7.70548e-06	3.16201e-05	Brain
ENSG00000174977	2.70939e-11	0.607742	9.29075e-14		0.00137269	0.0126268	Brain
ENSG00000175741	6.29061e-08	0.471522	1.24012e-06	0.00105459	0.0068197		Brain
ENSG00000175886	6.91864e-06	0.366802	4.82761e-08		0.00802913	0.0256479	Brain
ENSG00000176054	8.66883e-07	0.452008	0.00333627	0.000404267	0.000210716	0.000184544	Brain
ENSG00000176584	1.28979e-08	0.502769	0.000321158		4.48211e-05	0.000280829	Brain
ENSG00000176700	3.95841e-09	0.558099	0.000884907	7.58349e-05	4.97763e-05	6.19182e-05	Brain
ENSG00000176933	1.22833e-05	0.352667	0.000274788	0.00789558	0.0282596		Brain
ENSG00000176998	7.58477e-05	0.305717	0.0237748		0.00159492	0.0042184	Brain
ENSG00000178429	2.27619e-06	0.346548	7.25316e-16		2.27619e-06		Brain
ENSG00000178458	4.01968e-06	0.37989	9.62887e-07		0.00343635	0.0119239	Brain
ENSG00000178464	1.39691e-09	0.576032		0.0298007	0.0130489	0.00958799	Brain
ENSG00000178631	3.88063e-07	0.433214	1.63246e-08		0.0069157	0.0274771	Brain
ENSG00000179101	1.01678e-07	0.461672	3.14048e-08		0.00115882	0.00569944	Brain
ENSG00000179277	3.99589e-08	0.515457	3.92494e-05	0.000546887	0.00243353	0.00677468	Brain
ENSG00000179342	4.0163e-06	0.417208	0.000583388	0.000151906	0.000152832	0.000231773	Brain
ENSG00000179571	6.31609e-07	0.422495	3.30845e-07		0.00901751	0.0338793	Brain
ENSG00000179611	3.80254e-11	0.564841			3.80254e-11		Brain
ENSG00000179899	4.80469e-08	0.476971	2.37931e-09		0.00131281	0.00682641	Brain
ENSG00000179967	3.64067e-06	0.335241	2.00052e-17		3.64067e-06		Brain
ENSG00000179978	1.3935e-10	0.58224	1.66341e-08	2.82231e-05		0.0034422	Brain
ENSG00000180211	7.54115e-06	0.364701	2.83265e-08		0.00771687	0.0245458	Brain
ENSG00000180385	5.00219e-17	0.784799	1.42296e-07	3.30437e-05	0.000766921	0.00554295	Brain
ENSG00000180438	1.98166e-09	0.537331	4.36842e-11		0.000555672	0.00393502	Brain
ENSG00000180581	1.57657e-06	0.401815	1.88015e-06	0.00152417		0.0251706	Brain
ENSG00000180747	5.21573e-06	0.373646	0.000181266	0.00572094	0.0224927		Brain
ENSG00000181126	1.19965e-08	0.504152	0.00190178		8.77365e-05	0.000555641	Brain
ENSG00000181201	1.22344e-08	0.537792	0.000353511	0.00370484	0.0167489	0.0444799	Brain
ENSG00000182632	4.16309e-08	0.435894			4.16309e-08		Brain
ENSG00000182841	8.81363e-09	0.509998	4.20232e-15		1.81146e-06	1.04272e-05	Brain
ENSG00000183458	1.47021e-06	0.440272	0.0432894	0.00761865	0.00416988	0.00356121	Brain
ENSG00000183506	1.03925e-10	0.586926	1.46686e-13		2.52918e-05	0.000259899	Brain
ENSG00000183604	1.69418e-08	0.497526	1.15796e-05	0.00196249	0.0136598		Brain
ENSG00000183929	0.000351197	0.301517	0.000452221	0.000417886	0.000771636	0.00163645	Brain
ENSG00000183935	5.62757e-07	0.461416	0.00185121	0.00225044	0.00200496	0.00275896	Brain
ENSG00000184100	1.39477e-06	0.441454	0.000252641	0.00342917	0.0108795	0.0236312	Brain
ENSG00000184208	5.80676e-05	0.312814	7.36464e-08	2.34423e-05	1.50709e-05		Brain
ENSG00000184414	0.000181127	0.320133	4.81111e-05	0.000166261	0.000389445	0.000804447	Brain
ENSG00000184669	6.85394e-15	0.738706	3.71418e-08	3.75659e-06	8.46233e-05	0.000737822	Brain
ENSG00000185275	0.000204388	0.316778		0.0336313	0.0279912	0.0306494	Brain
ENSG00000185485	6.97782e-11	0.593207	3.11743e-08	4.87052e-05	0.000718211		Brain
ENSG00000185596	4.03382e-07	0.432369	3.37623e-10		0.00528031	0.0213648	Brain
ENSG00000185641	1.81191e-07	0.449576	9.44748e-06	0.0012822	0.00742944		Brain
ENSG00000185684	1.59983e-15	0.730272	1.1899e-14	3.21297e-10	1.32479e-08		Brain
ENSG00000185839	0.000270379	0.308937	0.00248959	0.0128491	0.0279556	0.0478972	Brain
ENSG00000185986	4.90262e-08	0.511487		0.0155485	0.00525048	0.00288857	Brain
ENSG00000186162	1.04548e-08	0.506769	0.0020597	2.19991e-05		0.00113684	Brain
ENSG00000186301	1.46081e-07	0.454117	4.89006e-08	1.44048e-05	8.22169e-05		Brain
ENSG00000186481	2.20374e-12	0.643828	0.0092461	0.0111164		4.62739e-05	Brain
ENSG00000186704	2.19478e-06	0.431194	0.000978517	0.00733005	0.0193529	0.0359193	Brain
ENSG00000186831	2.3729e-08	0.447482			2.3729e-08		Brain
ENSG00000187103	3.93854e-07	0.387234				3.93854e-07	Brain
ENSG00000187589	1.02312e-06	0.448355	0.0159037	0.0112429	0.00814103	0.00487537	Brain
ENSG00000187686	1.37198e-05	0.349908	0.000145521	0.0101613	0.0354478		Brain
ENSG00000187953	1.16146e-11	0.649411		0.0107226	0.00282331	0.00145405	Brain
ENSG00000187984	9.58577e-12	0.586613	1.88025e-06	9.58577e-12			Brain
ENSG00000188002	9.69498e-07	0.412898	3.3545e-13		0.000119987	0.00047936	Brain
ENSG00000188013	2.20244e-07	0.481266	1.2792e-06	1.49245e-05	8.2776e-05	0.000333246	Brain
ENSG00000188985	6.5544e-10	0.588591	6.58471e-06	0.000129077	0.00105469	0.0046791	Brain
ENSG00000189014	7.03067e-07	0.420109	1.02915e-05	0.000533526	0.00276676		Brain
ENSG00000189136	9.86222e-06	0.395739	0.000457295	0.000152015	0.000161135	0.000249403	Brain
ENSG00000189343	4.67655e-13	0.664443	1.06648e-12		0.00106214	0.0136308	Brain
ENSG00000196204	8.29785e-18	0.779689	4.5551e-22		2.5807e-09	1.54445e-07	Brain
ENSG00000196205	3.24012e-13	0.669146	4.12525e-09	9.26588e-06	0.000263679		Brain
ENSG00000196922	8.30119e-11	0.59048	8.31856e-16		1.28273e-05	0.000135407	Brain
ENSG00000196970	2.34942e-05	0.336318	2.45334e-06		0.00567209	0.0167078	Brain
ENSG00000197083	3.23733e-06	0.338085	5.21493e-12		3.23733e-06		Brain
ENSG00000197149	4.65725e-07	0.465483	0.000156463	0.00120739	0.00378401	0.00808214	Brain
ENSG00000197258	2.17208e-06	0.394398	2.30921e-08		0.00795578	0.0276839	Brain
ENSG00000197320	4.26216e-07	0.467377	2.73839e-05	0.000205672	0.000929485	0.00285996	Brain
ENSG00000197376	3.57143e-10	0.52704				3.57143e-10	Brain
ENSG00000197744	7.7542e-07	0.37181	2.33796e-13	7.7542e-07			Brain
ENSG00000198134	4.27104e-06	0.378441	2.28353e-07		0.00527781	0.017889	Brain
ENSG00000198153	1.3359e-13	0.706184	2.57864e-08	1.30636e-06	2.34534e-05	0.000189861	Brain
ENSG00000198155	6.84074e-14	0.713853	1.54596e-10	1.24244e-08	2.95008e-07	3.6849e-06	Brain
ENSG00000198237	5.77088e-06	0.371205	0.000240796	0.00585137	0.022772		Brain
ENSG00000198406	2.35715e-10	0.573708	5.47042e-08	4.40697e-05	0.000570227		Brain
ENSG00000198414	7.98361e-07	0.371138				7.98361e-07	Brain
ENSG00000199350	1.21774e-05	0.390579	1.27037e-05	4.885e-05	0.000168115	0.000475473	Brain
ENSG00000199874	1.96912e-05	0.37864	2.58659e-05	0.000142412	0.000538588	0.0016497	Brain
ENSG00000202474	5.31867e-07	0.4263	2.53309e-05	0.00144329	0.00750648		Brain
ENSG00000202502	7.55869e-06	0.317302				7.55869e-06	Brain
ENSG00000203761	3.01894e-13	0.696561		0.0391878	0.00773298	0.00283157	Brain
ENSG00000204136	4.25376e-13	0.665664	8.02672e-05		1.60076e-06	2.9698e-05	Brain
ENSG00000204177	3.06589e-07	0.438328	1.50809e-05	0.00119663	0.00661518		Brain
ENSG00000204188	3.59986e-07	0.389255				3.59986e-07	Brain
ENSG00000204196	1.50723e-07	0.4085	1.17595e-20		1.50723e-07		Brain
ENSG00000204253	1.07307e-10	0.586417	6.64665e-08	7.44766e-05	0.0010324		Brain
ENSG00000204338	6.80777e-05	0.346644	0.00188141	0.000561738	0.000557815	0.000774101	Brain
ENSG00000204622	2.70092e-05	0.33275	0.00183984		6.42765e-05	0.000156122	Brain
ENSG00000204623	1.21319e-09	0.545981	1.16508e-08	4.96289e-05	0.00053364		Brain
ENSG00000204650	3.05712e-10	0.600865	0.0227614	0.00107624	0.000325038	0.000198863	Brain
ENSG00000204745	6.56622e-09	0.515514	1.04413e-09	5.4891e-07	3.87523e-06		Brain
ENSG00000204789	7.66217e-13	0.623795	0.0209294			7.66217e-13	Brain
ENSG00000204933	1.25929e-05	0.352047	0.00761232		0.0030946	0.00977127	Brain
ENSG00000204959	1.27942e-08	0.536967	3.38444e-06	3.90575e-05	0.000228269	0.000840854	Brain
ENSG00000205035	1.75921e-12	0.611941	6.09659e-06	1.75921e-12			Brain
ENSG00000205361	6.00834e-07	0.37766			6.00834e-07		Brain
ENSG00000205534	9.25647e-12	0.623615	7.36939e-08	0.000180795	0.00304881		Brain
ENSG00000205583	5.40305e-08	0.509588		0.0128821	0.00532694	0.00362575	Brain
ENSG00000205847	4.55925e-05	0.357176	3.03332e-05	9.98952e-05	0.000275393	0.000640527	Brain
ENSG00000205871	1.38947e-05	0.302022	1.67699e-09	1.38947e-05			Brain
ENSG00000206120	1.42232e-10	0.581911	3.68564e-08	1.59736e-05	0.000221951		Brain
ENSG00000206145	6.50612e-11	0.556055				6.50612e-11	Brain
ENSG00000206159	1.07428e-10	0.547695			1.07428e-10		Brain
ENSG00000206178	7.35661e-06	0.402835	0.000107504	0.000567295	0.0020344	0.00535225	Brain
ENSG00000206228	2.14146e-11	0.611275	1.67849e-08	6.8806e-06	0.000120077		Brain
ENSG00000211451	5.01028e-09	0.478365	0.000125084			5.01028e-09	Brain
ENSG00000212238	5.21981e-05	0.353642		0.0331964	0.0188749	0.0148953	Brain
ENSG00000212576	6.15023e-05	0.311293	0.000258392	0.00270598	0.00852622		Brain
ENSG00000212664	0.000135931	0.328031	0.00121889	0.00458229	0.0112243	0.0214348	Brain
ENSG00000212802	4.62164e-10	0.562525	2.11637e-07	9.33578e-05	0.00109922		Brain
ENSG00000213033	2.17132e-06	0.43144		0.016581	0.0134067	0.0157317	Brain
ENSG00000213067	4.87004e-08	0.511616	1.25362e-07	8.49383e-07	4.64377e-06	1.9522e-05	Brain
ENSG00000213068	3.50557e-05	0.36398	8.0145e-05	0.0003107	0.000969286	0.0024053	Brain
ENSG00000213070	1.60476e-06	0.401408	0.000106624	0.00370641	0.0165931		Brain
ENSG00000213071	9.29122e-10	0.582848	1.63672e-07	4.60119e-06	3.63085e-05	0.000174454	Brain
ENSG00000213073	6.29671e-13	0.687611	7.67018e-09	4.34327e-07	7.61319e-06	6.62123e-05	Brain
ENSG00000213080	6.73473e-05	0.308884	3.91033e-10		0.00384072	0.0103776	Brain
ENSG00000213089	2.907e-08	0.521568	1.40876e-05	0.00018673	0.000930797	0.00291112	Brain
ENSG00000213131	4.89754e-08	0.511507		0.0247671	0.0127449	0.0104187	Brain
ENSG00000213144	6.33483e-06	0.321679			6.33483e-06		Brain
ENSG00000213178	1.67778e-06	0.353797	1.15951e-21		1.67778e-06		Brain
ENSG00000213237	2.76146e-07	0.440582	0.000114344	0.00663195	0.0328186		Brain
ENSG00000213300	1.30398e-06	0.406167	1.73767e-06	0.000200735	0.000961564		Brain
ENSG00000213362	8.60924e-06	0.361456			0.00856765	0.026824	Brain
ENSG00000213371	1.25762e-06	0.443769	0.00040298	0.00353674	0.0120326	0.027673	Brain
ENSG00000213430	2.51169e-06	0.391005	7.48115e-06	0.000653979	0.00294388		Brain
ENSG00000213442	1.49417e-11	0.616619	2.53983e-11		0.002437	0.0218249	Brain
ENSG00000213443	4.79262e-12	0.633024	2.6804e-08	3.69353e-05	0.00073604		Brain
ENSG00000213513	2.7748e-07	0.39507	3.98662e-15		2.7748e-07		Brain
ENSG00000213526	2.88072e-07	0.439672	1.01663e-05	0.0013617	0.00752919		Brain
ENSG00000213540	5.38882e-05	0.314785	0.000492368	0.00734298	0.0230752		Brain
ENSG00000213553	4.5977e-14	0.693083	5.48434e-15		1.14814e-06	2.72847e-05	Brain
ENSG00000213609	1.17276e-08	0.53857	0.000546952	0.00569593	0.0212717	0.0481034	Brain
ENSG00000213613	4.44791e-07	0.430232	1.4244e-05	0.000781451	0.00422405		Brain
ENSG00000213693	4.368e-08	0.478885	1.08021e-11		6.84531e-05	0.000379049	Brain
ENSG00000213706	1.11852e-06	0.409661	5.96665e-05	0.00180814	0.00867435		Brain
ENSG00000213721	0.000257206	0.310344	0.000251661	0.000754481	0.00199013	0.00440082	Brain
ENSG00000213740	1.59256e-07	0.452301	1.87448e-05	0.00180114	0.0103631		Brain
ENSG00000213754	3.39144e-09	0.52767	1.63997e-06	0.000332605	0.00302686		Brain
ENSG00000213785	3.9915e-05	0.32265	0.000140547	0.00193973	0.00640811		Brain
ENSG00000213801	1.01637e-18	0.815424	4.37514e-13	8.1352e-11	4.58693e-09	1.06332e-07	Brain
ENSG00000213816	3.7762e-11	0.632643	1.14171e-09	1.64029e-08	1.6638e-07	1.1324e-06	Brain
ENSG00000213830	8.10783e-10	0.5851	1.46684e-07	3.29253e-06	2.62296e-05	0.000128029	Brain
ENSG00000213842	1.92365e-07	0.448307	1.49811e-05	0.00105872	0.0061546		Brain
ENSG00000213866	2.25605e-11	0.640066	0.0431399	0.00506731	0.00238553	0.00220231	Brain
ENSG00000213881	3.33928e-12	0.666295	4.32552e-06	0.000208271	0.00236727	0.0119718	Brain
ENSG00000213976	1.57133e-06	0.438775	0.0345319	0.00882663	0.00586144	0.00594139	Brain
ENSG00000214018	2.96569e-07	0.439045	7.94594e-06	0.000599944	0.00340334		Brain
ENSG00000214019	4.1068e-05	0.321908	5.99493e-08		0.00448303	0.0126557	Brain
ENSG00000214077	2.27039e-05	0.337191	0.000193446	0.00298433	0.0104624		Brain
ENSG00000214093	9.46241e-05	0.337853	0.00183779	0.00827932	0.0202493	0.0378428	Brain
ENSG00000214100	0.00028189	0.30776	0.0398007	0.0216601	0.0115762	0.00841465	Brain
ENSG00000214110	4.76429e-06	0.375823	6.0146e-11		2.88677e-05	8.53395e-05	Brain
ENSG00000214135	7.53371e-08	0.467844	3.28341e-14		1.43319e-05	7.09074e-05	Brain
ENSG00000214176	1.33947e-08	0.502045	9.35871e-12		0.000216677	0.00134406	Brain
ENSG00000214182	1.34661e-11	0.618149	6.85e-08	0.000190257	0.00308077		Brain
ENSG00000214189	1.50873e-15	0.753857	8.04196e-09	7.5796e-07	1.62864e-05	0.000136981	Brain
ENSG00000214198	3.37057e-08	0.518736	7.05334e-08	1.44889e-06	1.04346e-05	5.69876e-05	Brain
ENSG00000214199	6.21274e-13	0.660757	7.67312e-14		4.27542e-06	7.59877e-05	Brain
ENSG00000214223	3.66146e-14	0.695759	2.49258e-10	4.83938e-07	1.86409e-05		Brain
ENSG00000214289	6.44706e-10	0.556888	4.44242e-07	0.00115933	0.0112123		Brain
ENSG00000214331	3.41825e-11	0.63409	6.93519e-05	0.00215755	0.012879	0.0386261	Brain
ENSG00000214359	5.49277e-08	0.509265	2.91035e-05	0.000277477	0.00125562	0.0036272	Brain
ENSG00000214369	5.54469e-06	0.409597	0.0238364	0.0056098	0.00343372	0.003197	Brain
ENSG00000214389	4.20721e-07	0.43145	1.23614e-09		0.000858419	0.00377136	Brain
ENSG00000214391	0.000153694	0.324664		0.0456446	0.0289562	0.0246419	Brain
ENSG00000214425	6.49453e-12	0.62871	1.83137e-08	1.12586e-05	0.000225225		Brain
ENSG00000214485	1.45752e-05	0.348394	1.68672e-09		0.00157464	0.00493836	Brain
ENSG00000214535	1.03853e-08	0.506895	2.70709e-06	0.000382153	0.00309232		Brain
ENSG00000214541	1.23733e-06	0.36096	4.08224e-15		1.23733e-06		Brain
ENSG00000214544	4.47397e-06	0.414673	0.0366099	0.0072087	0.00413426	0.00361619	Brain
ENSG00000214553	1.06229e-05	0.356273	0.0105803		0.00144075	0.00465987	Brain
ENSG00000214558	4.63985e-07	0.429305	2.77132e-06	0.000127554	0.000686938		Brain
ENSG00000214578	2.05643e-10	0.607098	5.37317e-06	7.22556e-07	1.04901e-06	2.81081e-06	Brain
ENSG00000214602	4.27144e-08	0.435359				4.27144e-08	Brain
ENSG00000214676	2.01561e-05	0.378054	0.00016184	0.000710774	0.00217061	0.005036	Brain
ENSG00000214748	1.40959e-07	0.409956	2.03159e-12	1.40959e-07			Brain
ENSG00000214776	4.01445e-11	0.631751	1.03956e-05	0.000298522	0.00217302	0.00797816	Brain
ENSG00000214784	3.46638e-10	0.567338	4.05278e-11		0.000339482	0.00286295	Brain
ENSG00000214796	3.53598e-16	0.767549	3.27082e-12	3.03886e-10	1.1478e-08	2.1709e-07	Brain
ENSG00000214826	1.11904e-18	0.814723	1.85978e-12	3.02607e-10	1.59249e-08	3.25228e-07	Brain
ENSG00000214837	2.24019e-09	0.567995	6.23652e-07	1.00079e-05	6.87541e-05	0.000290674	Brain
ENSG00000215004	2.59487e-06	0.427354	1.81105e-05	0.00010833	0.000459932	0.00145055	Brain
ENSG00000215032	2.28487e-11	0.610304	9.74242e-13		4.67728e-05	0.000550342	Brain
ENSG00000215086	9.15456e-08	0.499153	2.81198e-05	0.000400287	0.00208536	0.00686885	Brain
ENSG00000215105	0.000300867	0.305916	0.0197236	0.00434063	0.00288029	0.0026624	Brain
ENSG00000215158	3.69391e-11	0.632963	6.82083e-06	0.000206046	0.00148022	0.00540672	Brain
ENSG00000215165	2.66134e-05	0.371029	0.00834901	0.00293133	0.00254271	0.00316141	Brain
ENSG00000215210	4.34609e-09	0.523143	6.28029e-10		0.000280038	0.00191148	Brain
ENSG00000215283	2.37342e-06	0.392329	0.00024002	0.00544103	0.0229731		Brain
ENSG00000215325	7.70955e-06	0.316811			7.70955e-06		Brain
ENSG00000215452	3.03107e-16	0.74699	6.81931e-14	8.49658e-09		2.31035e-05	Brain
ENSG00000215478	4.80874e-09	0.554664	1.12754e-05	1.76801e-06	1.56219e-06	2.5493e-06	Brain
ENSG00000215492	1.32249e-19	0.829665	2.06369e-07	0.000110355	0.00328286	0.023528	Brain
ENSG00000215515	5.63454e-09	0.551845	5.41875e-07	6.59691e-06	4.65853e-05	0.000211805	Brain
ENSG00000215835	4.66699e-06	0.376318	5.50942e-05	0.00372944	0.0151513		Brain
ENSG00000215861	9.60115e-10	0.550048	0.00224662	0.00132915	0.0122551		Brain
ENSG00000215908	4.20134e-07	0.43148	5.13484e-12		0.000506866	0.00224633	Brain
ENSG00000216331	1.37879e-05	0.302217				1.37879e-05	Brain
ENSG00000216740	7.46088e-08	0.423624				7.46088e-08	Brain
ENSG00000216753	6.64011e-06	0.320515			6.64011e-06		Brain
ENSG00000216775	8.51522e-14	0.685721	6.88625e-11	1.58214e-07	5.3183e-06		Brain
ENSG00000216819	6.82332e-06	0.404643	0.000225595	7.92899e-05	0.000110143	0.000214225	Brain
ENSG00000216977	3.46872e-09	0.560415	8.07747e-07	1.03029e-05	7.12446e-05	0.00030724	Brain
ENSG00000217241	6.59724e-08	0.470554	2.92098e-09		0.000587405	0.00307412	Brain
ENSG00000217643	1.0702e-07	0.496018	0.00534567	0.00236669	0.00236829	0.00182055	Brain
ENSG00000217801	0.000118815	0.331699	0.000798195	0.00122902	0.00315789	0.00649045	Brain
ENSG00000217835	1.65031e-06	0.400763	3.50706e-05	0.00162128	0.00751847		Brain
ENSG00000218358	5.22289e-15	0.741494	1.35476e-11	5.79767e-10	1.26661e-08	1.48041e-07	Brain
ENSG00000218426	2.60198e-12	0.641545	4.96447e-07	0.00157144	0.0230916		Brain
ENSG00000218502	7.21254e-06	0.365788	9.2685e-06	0.000823748		0.0107435	Brain
ENSG00000218690	1.78058e-07	0.485658	3.15396e-05	0.000255533	0.00119538	0.00367907	Brain
ENSG00000219023	1.91676e-07	0.448383	1.88025e-08		0.00406122	0.0176844	Brain
ENSG00000219102	2.27885e-10	0.574262	3.99561e-08	7.91478e-06	0.000103586		Brain
ENSG00000219163	1.75517e-05	0.34372	0.000389626	0.00639237	0.0224209		Brain
ENSG00000219274	8.91787e-05	0.30138	0.000832671	0.016763	0.0483826		Brain
ENSG00000219395	2.95604e-09	0.53016	4.41758e-08	8.14453e-06	7.70859e-05		Brain
ENSG00000219451	7.85008e-08	0.467002	1.69611e-08		0.0102297	0.0435543	Brain
ENSG00000219470	3.56067e-06	0.382775	5.30642e-05	0.00239817	0.0101782		Brain
ENSG00000219507	3.00901e-05	0.329972	0.0294879	0.011153	0.0361917		Brain
ENSG00000219699	9.46409e-06	0.359127	0.00445202		0.00264293	0.000810702	Brain
ENSG00000219891	1.33576e-08	0.502099	2.40827e-06	0.000542551	0.00421272		Brain
ENSG00000219992	3.95509e-05	0.360866	5.02196e-05	4.08679e-05	9.06966e-05	0.000233764	Brain
ENSG00000220091	0.000291222	0.306839	0.000178118	0.000564462	0.00147909	0.00331332	Brain
ENSG00000220130	4.83243e-06	0.412855	5.26693e-05	0.000269062	0.000900256	0.00223692	Brain
ENSG00000220157	4.1837e-11	0.601132	4.19625e-09	2.16727e-06	3.42955e-05		Brain
ENSG00000220305	1.18717e-07	0.458454	1.30476e-06	9.65493e-05	0.000610808		Brain
ENSG00000220323	1.07751e-06	0.410508	1.10815e-07		0.00641993	0.0238539	Brain
ENSG00000220472	1.59336e-09	0.541196	5.05463e-08	0.000138653		0.0093529	Brain
ENSG00000220563	3.15802e-07	0.473732	2.66535e-06	3.13129e-07	3.30935e-07	5.42521e-07	Brain
ENSG00000220586	2.51709e-07	0.397234	0.00138136	2.51709e-07			Brain
ENSG00000220744	1.83478e-06	0.351679	1.46227e-10	1.83478e-06			Brain
ENSG00000220785	2.11651e-08	0.449811	7.79529e-18	2.11651e-08			Brain
ENSG00000220804	9.933e-05	0.336546		0.0216715	0.0137546	0.0120913	Brain
ENSG00000220848	6.44786e-06	0.321242	8.37341e-23		6.44786e-06		Brain
ENSG00000220913	0.000369393	0.300073	0.000654362	0.0019987	0.00499545	0.0102505	Brain
ENSG00000223396	2.30894e-05	0.374631	0.0192122	0.0143774	0.00913484	0.00835765	Brain
ENSG00000223431	1.62985e-05	0.383368	0.001561	0.000602242	0.000591266	0.000841094	Brain
ENSG00000223459	6.30099e-05	0.310652	6.98024e-07		0.0147088	0.038521	Brain
ENSG00000223476	2.58314e-09	0.53259	3.1362e-10		0.00139326	0.00908461	Brain
ENSG00000223551	2.13621e-06	0.431812	0.0262686	0.00611112	0.00577769	0.00795398	Brain
ENSG00000223553	1.08919e-06	0.363938			1.08919e-06		Brain
ENSG00000223558	1.65422e-08	0.454798			1.65422e-08		Brain
ENSG00000223564	2.66113e-07	0.395999			2.66113e-07		Brain
ENSG00000223604	1.62445e-05	0.38345	6.68108e-05	0.000290657	0.0009655	0.00247792	Brain
ENSG00000223656	0.000370183	0.300012	0.000552319	0.000498472	0.000964483	0.00210524	Brain
ENSG00000223668	2.19744e-06	0.394127	6.49099e-07		0.00589454	0.0208954	Brain
ENSG00000223705	2.1446e-05	0.338642	1.37083e-09		0.00613617	0.0181638	Brain
ENSG00000223750	2.95955e-07	0.393635			2.95955e-07		Brain
ENSG00000223756	6.07877e-09	0.55049	0.000293536	0.0034609	0.0144525	0.0355801	Brain
ENSG00000223773	2.04531e-15	0.750884	1.7409e-12	8.99054e-11	1.89389e-09	2.22218e-08	Brain
ENSG00000223820	5.02603e-07	0.427548	2.96656e-13		0.000332731	0.00145152	Brain
ENSG00000223861	3.75596e-05	0.324233	0.000832109	0.0115561	0.0367156		Brain
ENSG00000223866	5.03965e-08	0.510949	1.204e-05	0.000113527	0.000610152	0.00210254	Brain
ENSG00000223922	1.12313e-05	0.307397	4.27779e-11	1.12313e-05			Brain
ENSG00000223959	1.77993e-09	0.539238	2.55443e-08	3.72993e-05	0.000384712		Brain
ENSG00000223984	6.7664e-07	0.420963	2.1481e-05	0.00132213	0.00674073		Brain
ENSG00000224014	6.96354e-07	0.374282	1.6571e-14		6.96354e-07		Brain
ENSG00000224019	1.65813e-05	0.382939	0.00107093	0.00583309	0.0176632	0.0385187	Brain
ENSG00000224040	2.19453e-05	0.375914	0.000741254	0.00388425	0.0120228	0.0271469	Brain
ENSG00000224097	0.000229359	0.31356	0.0165463	0.00459892	0.00456742	0.00603825	Brain
ENSG00000224280	1.43735e-06	0.440779	2.59706e-05	9.16279e-06	1.55132e-05	3.67507e-05	Brain
ENSG00000224287	1.357e-11	0.618036	5.59536e-16		3.66565e-05	0.000456909	Brain
ENSG00000224302	7.99847e-05	0.304298	2.25288e-05		0.0186027	0.0472643	Brain
ENSG00000224324	3.12816e-10	0.569043	1.43561e-07	3.0677e-05	0.000386935		Brain
ENSG00000224331	0.000161542	0.323294	0.000147095	0.000600323	0.00167266	0.00386298	Brain
ENSG00000224425	2.05623e-10	0.536644			2.05623e-10		Brain
ENSG00000224479	9.72166e-05	0.337125	0.0418989	0.0297831	0.0402396	0.0446554	Brain
ENSG00000224543	3.81661e-11	0.632488	1.13948e-06	4.30328e-05	0.000383385	0.00175143	Brain
ENSG00000224546	7.22636e-09	0.513725	1.6128e-10		0.000372081	0.00240314	Brain
ENSG00000224550	3.30467e-07	0.391172			3.30467e-07		Brain
ENSG00000224594	6.98811e-08	0.504525	4.35881e-07	3.44912e-06	1.7388e-05	6.40751e-05	Brain
ENSG00000224597	2.27629e-07	0.480581	0.000436605	2.85131e-05	1.97263e-05	2.34825e-05	Brain
ENSG00000224669	9.67919e-07	0.412935	3.36632e-05	0.00092086	0.00457673		Brain
ENSG00000224722	7.88259e-06	0.363618	1.04398e-05	0.000609374	0.00239966		Brain
ENSG00000224728	1.06346e-09	0.580603	0.0073337	0.000759419	0.00036191	0.000334131	Brain
ENSG00000224786	9.91576e-12	0.586091			9.91576e-12		Brain
ENSG00000224861	4.79923e-08	0.511902		0.0163106	0.00917697	0.0083105	Brain
ENSG00000224864	4.73415e-17	0.785266	6.84559e-09	1.14028e-06	3.07378e-05	0.000280453	Brain
ENSG00000224892	2.94761e-08	0.521303		0.0495742	0.0265898	0.0219721	Brain
ENSG00000224963	5.70219e-06	0.40893	1.00981e-06	4.99355e-06	1.58478e-05	5.37079e-05	Brain
ENSG00000224986	0.000204645	0.316743	0.0159393	0.0135649	0.00846775	0.00731072	Brain
ENSG00000225093	9.54217e-06	0.311489	3.63038e-15		9.54217e-06		Brain
ENSG00000225098	1.01312e-07	0.49712	6.0434e-05	0.000676207	0.0032472	0.00984066	Brain
ENSG00000225099	1.31987e-11	0.581657				1.31987e-11	Brain
ENSG00000225125	4.84285e-08	0.511726	0.00017974	2.71719e-05	2.23941e-05	3.22787e-05	Brain
ENSG00000225151	8.05036e-08	0.466485	1.61615e-08		0.000658121	0.0033725	Brain
ENSG00000225159	6.41052e-16	0.762029	1.20116e-07	2.311e-05	0.000510378	0.0038374	Brain
ENSG00000225200	2.58251e-10	0.572208	5.57532e-06	0.00488868	0.0423481		Brain
ENSG00000225264	2.94507e-06	0.340368	1.28557e-15		2.94507e-06		Brain
ENSG00000225308	1.18195e-06	0.408407			0.0304141	0.0084048	Brain
ENSG00000225370	3.30582e-07	0.391164			3.30582e-07		Brain
ENSG00000225405	4.37217e-07	0.466833	0.000253424	0.00180217	0.0063187	0.0147541	Brain
ENSG00000225422	2.34718e-08	0.525631	1.59494e-07	1.33985e-06	7.47953e-06	3.0319e-05	Brain
ENSG00000225447	2.46443e-07	0.478928	3.98694e-05	0.000360178	0.00159507	0.00467141	Brain
ENSG00000225449	8.37271e-06	0.314756			8.37271e-06		Brain
ENSG00000225475	3.60172e-06	0.335502	6.06468e-12		3.60172e-06		Brain
ENSG00000225522	9.68315e-06	0.311122				9.68315e-06	Brain
ENSG00000225536	1.80737e-05	0.34298	5.25045e-06	0.000409898	0.00143289		Brain
ENSG00000225549	1.31843e-08	0.459352				1.31843e-08	Brain
ENSG00000225695	1.04885e-06	0.411119	4.83312e-08		0.00111479	0.00448641	Brain
ENSG00000225849	6.71036e-12	0.628243	2.65633e-13		7.24372e-05	0.000939853	Brain
ENSG00000225872	1.51062e-05	0.385256	2.84304e-05	1.10298e-05	1.76072e-05	3.67777e-05	Brain
ENSG00000225873	5.17129e-09	0.553373	0.000841122	9.83123e-05	8.74793e-05	0.000139811	Brain
ENSG00000226010	1.46294e-05	0.300715	6.12822e-09	1.46294e-05			Brain
ENSG00000226038	1.20277e-11	0.583102				1.20277e-11	Brain
ENSG00000226074	4.34845e-17	0.785984	5.47199e-08	8.26993e-06	0.000168364	0.00113613	Brain
ENSG00000226107	4.24898e-05	0.359008		0.0224249	0.0125682	0.00995415	Brain
ENSG00000226145	6.57718e-08	0.426297			6.57718e-08		Brain
ENSG00000226158	0.000135565	0.328104	0.00150991	0.000550498	0.000507864	0.000650515	Brain
ENSG00000226191	3.13622e-08	0.485482	0.0149631		0.00222926	0.0116012	Brain
ENSG00000226221	0.000279402	0.308011	0.0356148	0.012064	0.0125912	0.0169618	Brain
ENSG00000226253	6.585e-06	0.405495	0.000340376	0.0023104	0.00791256	0.0191864	Brain
ENSG00000226287	4.08055e-08	0.480247			0.00567184	0.0267962	Brain
ENSG00000226314	3.49416e-07	0.435496	3.74811e-08	9.796e-05	0.00054288		Brain
ENSG00000226359	1.40911e-08	0.501074	8.03024e-07	6.33681e-05	0.000513965		Brain
ENSG00000226360	5.15602e-11	0.597913	3.80265e-07	0.000297212	0.00408233		Brain
ENSG00000226435	2.48285e-13	0.639299	0.00960474		2.48285e-13		Brain
ENSG00000226450	1.13765e-07	0.459341	6.61827e-10		0.000690092	0.00342531	Brain
ENSG00000226491	2.18704e-06	0.347502		2.18704e-06			Brain
ENSG00000226535	1.32452e-10	0.613898	8.4458e-09	1.46009e-07	1.39532e-06	8.56697e-06	Brain
ENSG00000226590	1.50423e-05	0.347603			0.0195675	0.00643467	Brain
ENSG00000226695	6.11135e-05	0.311461	0.0010256		0.000153809	0.000359723	Brain
ENSG00000226721	4.56063e-06	0.414221		0.0284452	0.0170255	0.0148136	Brain
ENSG00000226801	1.89343e-05	0.379623	0.00116137	0.00574115	0.0169729	0.0363642	Brain
ENSG00000226886	1.23963e-05	0.390141	0.000741308	0.004141	0.0134647	0.0312731	Brain
ENSG00000226948	0.000214924	0.315377		0.0417295	0.0216721	0.0150389	Brain
ENSG00000226976	3.49342e-08	0.439534	0.0305362	3.49342e-08			Brain
ENSG00000226981	4.60594e-07	0.383702			4.60594e-07		Brain
ENSG00000227001	3.40481e-05	0.326779	6.14917e-08		0.00799424	0.0225696	Brain
ENSG00000227008	6.07529e-05	0.349653		0.0354469	0.0271156	0.0280806	Brain
ENSG00000227288	8.01503e-08	0.501805	7.88417e-07	6.24428e-06	3.21418e-05	0.000118768	Brain
ENSG00000227347	4.12832e-10	0.56442	6.0925e-09	1.45586e-05		0.00149089	Brain
ENSG00000227372	2.97638e-18	0.788207	8.04611e-22		6.14204e-10	3.93008e-08	Brain
ENSG00000227394	8.27371e-05	0.303392	0.000675271	0.0115561	0.0342539		Brain
ENSG00000227470	4.63418e-10	0.594218	1.09474e-05	0.000212164	0.00143739	0.00529474	Brain
ENSG00000227525	2.1631e-06	0.394494	2.19962e-07		0.0128948	0.0432335	Brain
ENSG00000227536	7.59332e-06	0.364532	1.00365e-05	0.00205717		0.0254398	Brain
ENSG00000227583	1.85525e-08	0.530058	6.94219e-06	7.44024e-05	0.000403989	0.00138062	Brain
ENSG00000227615	8.0474e-10	0.553093	5.58299e-06	0.00239154	0.0209714		Brain
ENSG00000227638	1.91852e-06	0.397282	5.77423e-07		0.00669838	0.0237942	Brain
ENSG00000227671	1.18439e-13	0.681707	1.27251e-09	9.12484e-06	0.000291869		Brain
ENSG00000227725	8.88426e-05	0.339546	0.0241733	0.00834119	0.00711944	0.00836395	Brain
ENSG00000227770	1.32063e-07	0.411371	0.00280287	1.32063e-07			Brain
ENSG00000227799	2.19672e-09	0.494058	0.00117065			2.19672e-09	Brain
ENSG00000227825	5.30407e-08	0.430831			5.30407e-08		Brain
ENSG00000227939	1.4816e-06	0.403243	1.09018e-09		0.00557224	0.0204146	Brain
ENSG00000227986	5.14592e-07	0.463343	0.00089929	0.000142	0.000111445	0.000143943	Brain
ENSG00000228020	1.42571e-09	0.543153			0.0402501	0.00699706	Brain
ENSG00000228158	1.51524e-07	0.453348	1.17496e-10		0.000165523	0.000812547	Brain
ENSG00000228175	0.000170803	0.321756	0.00853204	0.0178446	0.0221139	0.0339311	Brain
ENSG00000228205	7.24178e-09	0.513686	1.30726e-05	0.00334353	0.0236746		Brain
ENSG00000228224	3.33921e-07	0.43648	3.37262e-06	0.00112551		0.0246797	Brain
ENSG00000228307	3.04431e-11	0.568429	0.0346197		3.04431e-11		Brain
ENSG00000228327	2.07586e-12	0.644646	3.62893e-11	5.67845e-08	1.15475e-06		Brain
ENSG00000228339	6.5768e-07	0.421596	7.88047e-06	0.000244109	0.00127482		Brain
ENSG00000228376	2.15762e-09	0.494395	0.000202099	2.15762e-09			Brain
ENSG00000228399	1.57134e-05	0.346507	1.90548e-05	0.00142603		0.015769	Brain
ENSG00000228409	4.1161e-16	0.743994	2.44697e-14	2.31134e-09		5.37876e-06	Brain
ENSG00000228446	5.72464e-07	0.424675	1.45212e-05	0.000740499	0.00390477		Brain
ENSG00000228451	6.57614e-05	0.347561	4.40481e-05	0.000816111	0.0029893	0.00886393	Brain
ENSG00000228462	4.17283e-06	0.331924	5.44388e-11	4.17283e-06			Brain
ENSG00000228502	2.86013e-08	0.487303	1.39961e-09		0.000698807	0.00390815	Brain
ENSG00000228519	5.869e-11	0.595905	1.31567e-09	9.30579e-07	1.36807e-05		Brain
ENSG00000228612	0.000172905	0.321418	0.000737481	0.00256805	0.00594173	0.0109899	Brain
ENSG00000228623	5.25378e-09	0.553092	2.60954e-05	4.5441e-06	1.27723e-05	5.1741e-05	Brain
ENSG00000228638	8.50683e-14	0.711378		0.00372301	0.000871799	0.000471602	Brain
ENSG00000228702	7.2763e-06	0.318248			7.2763e-06		Brain
ENSG00000228782	6.80123e-13	0.686657	1.52387e-05	0.00108953	0.00900135	0.0326737	Brain
ENSG00000228887	7.24885e-09	0.513667	1.03805e-06	0.000212371	0.00182239		Brain
ENSG00000228929	4.2041e-08	0.43569	2.15277e-18		4.2041e-08		Brain
ENSG00000228998	5.52981e-09	0.55218		0.00893067	0.00448851	0.00389544	Brain
ENSG00000229009	3.9693e-06	0.333142			3.9693e-06		Brain
ENSG00000229036	5.78887e-07	0.460805	0.000135782	2.22384e-05	1.7823e-05	2.35421e-05	Brain
ENSG00000229097	1.36487e-05	0.302475		1.36487e-05			Brain
ENSG00000229119	8.74041e-09	0.543942	0.00058976	0.00580801	0.0208455	0.0454288	Brain
ENSG00000229132	2.45171e-09	0.533528	1.28944e-11		0.000312386	0.00223392	Brain
ENSG00000229180	5.97033e-07	0.423744	3.86645e-08	0.00018263	0.000960821		Brain
ENSG00000229186	1.05661e-09	0.580711	0.00238418	0.000170399	7.75754e-05	7.08964e-05	Brain
ENSG00000229212	1.53364e-07	0.453094	1.4783e-05	0.00079596	0.00478611		Brain
ENSG00000229251	3.25582e-09	0.528411	2.49107e-08	1.5716e-05		0.00104368	Brain
ENSG00000229268	2.04267e-09	0.569577	0.00267767	0.0013137	0.000630108	0.000569246	Brain
ENSG00000229320	3.00076e-07	0.474807	0.000237656	0.00574149	0.0199281	0.0449508	Brain
ENSG00000229344	4.1516e-07	0.386048			4.1516e-07		Brain
ENSG00000229358	0.000126917	0.329903		0.0138358	0.00728112	0.00537336	Brain
ENSG00000229391	2.00902e-05	0.340301	0.0222925		0.0118224	0.0341183	Brain
ENSG00000229417	3.31248e-05	0.365436	0.0390488	0.0237634	0.0124919	0.00931412	Brain
ENSG00000229447	1.93217e-10	0.576955	1.30068e-07	3.26352e-05	0.000434352		Brain
ENSG00000229492	4.53751e-06	0.414341	1.15278e-05	7.08702e-05	0.000229146	0.000573963	Brain
ENSG00000229608	1.53576e-08	0.499419			0.0195142	0.00370797	Brain
ENSG00000229638	4.66534e-14	0.692911	7.55162e-15		3.4572e-05	0.00074429	Brain
ENSG00000229659	8.04774e-06	0.315743	5.77542e-14		8.04774e-06		Brain
ENSG00000229754	2.09871e-06	0.432216	0.000783112	0.00479145	0.01489	0.0318706	Brain
ENSG00000229816	3.9099e-11	0.632136	1.19793e-05	0.000304099	0.0023381	0.00897625	Brain
ENSG00000229835	1.21935e-05	0.35285	0.000260412	0.00568783	0.0207381		Brain
ENSG00000229927	0.000186403	0.319337	0.00113188	0.00734282	0.0201263	0.0425349	Brain
ENSG00000229944	8.07442e-06	0.363029	4.88235e-10		0.000303198	0.000980345	Brain
ENSG00000229994	9.20885e-14	0.684773	1.61709e-14		5.29591e-06	0.000114831	Brain
ENSG00000230042	2.09116e-06	0.395281	1.15108e-07		0.0040339	0.0146536	Brain
ENSG00000230067	3.96081e-09	0.558088	8.97719e-06	0.000124088	0.000689842	0.00228096	Brain
ENSG00000230071	4.71652e-06	0.328933	7.50645e-11	4.71652e-06			Brain
ENSG00000230077	9.87473e-05	0.336705	0.000350689	0.00149617	0.00450976	0.0106766	Brain
ENSG00000230104	6.10035e-06	0.322611	0.0187691	6.10035e-06			Brain
ENSG00000230188	0.000127654	0.329746	0.0082622	0.00386613	0.00423214	0.00614213	Brain
ENSG00000230189	1.35535e-11	0.64726	4.0991e-06	0.00016213	0.00146585	0.00638517	Brain
ENSG00000230207	1.26312e-09	0.545276	1.04171e-10		0.00158835	0.0108181	Brain
ENSG00000230246	5.73536e-13	0.627841				5.73536e-13	Brain
ENSG00000230295	6.1203e-15	0.739871	1.03121e-09	9.44604e-08	2.2483e-06	2.34387e-05	Brain
ENSG00000230330	9.2686e-05	0.300343	0.000675015	0.00838307	0.024903		Brain
ENSG00000230342	7.83313e-05	0.342914	0.000950098	0.00373061	0.0100851	0.0208501	Brain
ENSG00000230359	5.53533e-08	0.509114	5.81193e-08	1.20153e-06	8.34808e-06	4.63416e-05	Brain
ENSG00000230364	3.25505e-06	0.384902	3.43307e-07		0.00822579	0.0277361	Brain
ENSG00000230383	3.18915e-05	0.36641	0.0405638	0.0120153	0.0105919	0.0129157	Brain
ENSG00000230409	2.60852e-05	0.333642	1.54448e-05	0.00151098		0.0151254	Brain
ENSG00000230449	2.80825e-07	0.476198	0.000499234	0.0040194	0.0138154	0.0310358	Brain
ENSG00000230508	2.50985e-06	0.34421	1.145e-13		2.50985e-06		Brain
ENSG00000230583	5.27552e-06	0.326187	0.00681895		5.27552e-06		Brain
ENSG00000230629	1.50298e-07	0.408561	5.71976e-19		1.50298e-07		Brain
ENSG00000230673	2.22858e-08	0.492199	8.30333e-11		0.000982191	0.00552093	Brain
ENSG00000230701	6.19523e-05	0.349138	0.000477329	0.00413818	0.0122341	0.0272153	Brain
ENSG00000230715	1.56181e-10	0.580404	4.81408e-08	3.35011e-05	0.000456464		Brain
ENSG00000230758	1.07982e-05	0.393526	8.65596e-07	2.50615e-06	6.65695e-06	1.7612e-05	Brain
ENSG00000230769	1.62143e-07	0.48758	6.42913e-05	0.000534546	0.00219384	0.00588348	Brain
ENSG00000230772	9.58711e-07	0.449791	0.00508727	0.000939891	0.00064334	0.000711046	Brain
ENSG00000230979	3.22001e-08	0.441218	8.87619e-14	3.22001e-08			Brain
ENSG00000230992	2.28177e-05	0.37493	0.00134106	0.000431483	0.000390352	0.000515668	Brain
ENSG00000231007	1.71385e-10	0.609929	2.3846e-07	8.64133e-06	0.000100152	0.000643149	Brain
ENSG00000231066	2.90907e-17	0.789348	8.99867e-10	1.52753e-07	5.33138e-06	6.47003e-05	Brain
ENSG00000231167	3.91554e-13	0.693425	0.00196713	0.000117986	6.04815e-05	7.36023e-05	Brain
ENSG00000231181	3.41752e-07	0.472066	0.000103728	0.00093326	0.0035597	0.00900527	Brain
ENSG00000231205	2.02219e-20	0.825204	2.68422e-16	1.22448e-11	2.47868e-09		Brain
ENSG00000231241	2.24061e-06	0.430722	0.000388806	0.00232808	0.00805585	0.0191943	Brain
ENSG00000231259	1.25671e-11	0.619162	1.08411e-09	2.18166e-05		0.00426981	Brain
ENSG00000231313	9.19202e-05	0.338632	0.00108541	0.00434393	0.0101757	0.0185126	Brain
ENSG00000231359	0.000125327	0.330247	6.65045e-05	4.69184e-05	0.000111273	0.000278872	Brain
ENSG00000231397	5.5631e-07	0.461664	3.42008e-05	0.000299629	0.00142245	0.00457388	Brain
ENSG00000231503	6.9743e-10	0.555546	7.65969e-07	0.000644402	0.00652541		Brain
ENSG00000231544	1.26461e-05	0.304405	1.26888e-13		1.26461e-05		Brain
ENSG00000231625	1.00284e-07	0.497325	0.0396907	0.0127217	0.00559625	0.00207307	Brain
ENSG00000231645	5.15937e-07	0.381129			5.15937e-07		Brain
ENSG00000231725	5.96867e-05	0.35012	0.000537758	0.000383029	0.000745574	0.00173535	Brain
ENSG00000231747	1.23361e-07	0.457654	7.46901e-06	0.000383748	0.00240965		Brain
ENSG00000231752	8.99641e-11	0.619777	3.80027e-06	0.000164224	0.00132007	0.00544644	Brain
ENSG00000231784	6.37482e-08	0.506339	5.30924e-06	5.19076e-07	4.62802e-07	7.0026e-07	Brain
ENSG00000231787	1.69398e-06	0.35357	5.83536e-13		1.69398e-06		Brain
ENSG00000231827	0.000353347	0.301343	0.00105648	0.00335219	0.00843444	0.0171165	Brain
ENSG00000231875	0.000279766	0.307974	0.0015201	0.00085683	0.00113394	0.00190347	Brain
ENSG00000231967	3.47255e-05	0.364223	0.000493647	0.000160696	0.000165103	0.000240671	Brain
ENSG00000231982	8.98569e-09	0.466964	0.0398125		8.98569e-09		Brain
ENSG00000232000	6.07451e-11	0.59537	1.75966e-11	1.89382e-07		2.63801e-05	Brain
ENSG00000232176	2.64312e-07	0.39615	2.00264e-15	2.64312e-07			Brain
ENSG00000232186	1.10547e-06	0.363592	1.73513e-13		1.10547e-06		Brain
ENSG00000232226	2.30817e-11	0.572855				2.30817e-11	Brain
ENSG00000232303	3.16248e-08	0.485317	1.77372e-06	0.000250372	0.00183241		Brain
ENSG00000232341	6.51344e-06	0.320992	1.18172e-12		6.51344e-06		Brain
ENSG00000232385	4.45802e-06	0.330311	1.03247e-14		4.45802e-06		Brain
ENSG00000232450	1.95386e-10	0.576774	5.04176e-08	1.37428e-05	0.00018396		Brain
ENSG00000232466	2.32218e-05	0.374486	0.000567739	0.00245437	0.00659412	0.0132622	Brain
ENSG00000232472	2.17176e-05	0.376177		0.019394	0.0150513	0.0163541	Brain
ENSG00000232479	8.91552e-05	0.301387	2.88703e-05	0.00176501	0.00528887		Brain
ENSG00000232499	4.84386e-05	0.317589	3.75057e-07		0.00530699	0.0147182	Brain
ENSG00000232528	2.81082e-10	0.53123	0.00146649			2.81082e-10	Brain
ENSG00000232546	4.09626e-13	0.692878	1.14501e-08	5.92977e-07	1.0036e-05	8.211e-05	Brain
ENSG00000232699	0.00018226	0.31996	0.000302954	0.00174091	0.00576881	0.0160065	Brain
ENSG00000232706	7.92932e-05	0.30453	2.13025e-07		0.00246619	0.00654609	Brain
ENSG00000232780	4.15383e-11	0.563407	0.0103127		4.15383e-11		Brain
ENSG00000232794	5.80789e-05	0.312809	0.00023765	0.00487644	0.0153858		Brain
ENSG00000232818	6.02497e-08	0.472399	2.46262e-06	0.00197881	0.0123348		Brain
ENSG00000232872	6.77035e-06	0.36733	4.74905e-07		0.0116659	0.036447	Brain
ENSG00000232888	4.7597e-06	0.413213		0.0481697	0.0378117	0.0411134	Brain
ENSG00000232894	2.53592e-06	0.39078	0.000124585	0.00308103	0.0133642		Brain
ENSG00000232906	9.76642e-14	0.709799	3.71169e-09	1.66645e-07	3.17263e-06	2.89089e-05	Brain
ENSG00000232983	1.20436e-05	0.39085	0.00307925	0.00132808	0.00156211	0.00256231	Brain
ENSG00000233057	1.10869e-05	0.392881		0.0282886	0.0154107	0.0120688	Brain
ENSG00000233155	2.9138e-15	0.74738	5.72662e-09	7.78765e-07	2.16767e-05	0.00023562	Brain
ENSG00000233225	1.70962e-06	0.399949	8.06039e-09		0.00280163	0.0105134	Brain
ENSG00000233247	8.2337e-05	0.303522	3.29214e-07		0.0108271	0.0281436	Brain
ENSG00000233270	1.21144e-05	0.353012	1.81145e-07		0.00863299	0.026331	Brain
ENSG00000233325	1.74496e-07	0.486073		0.0206597	0.0113175	0.00969019	Brain
ENSG00000233328	1.58822e-09	0.541253	1.56672e-08	2.41788e-05	0.0002526		Brain
ENSG00000233369	8.04026e-08	0.466511	8.70009e-11		0.00174408	0.00856805	Brain
ENSG00000233382	3.01897e-05	0.367814	3.73746e-05	0.000420298	0.00151883	0.00430858	Brain
ENSG00000233426	9.71813e-10	0.549838	2.6526e-07	0.000159113	0.00169872		Brain
ENSG00000233435	3.33575e-06	0.337361			3.33575e-06		Brain
ENSG00000233448	2.11686e-07	0.446273	1.23019e-06	0.00026984	0.00160495		Brain
ENSG00000233455	2.20516e-07	0.48124	9.38344e-07	5.80561e-06	2.91529e-05	0.000110277	Brain
ENSG00000233473	2.83737e-12	0.640349	7.27441e-12		4.79438e-05	0.000687074	Brain
ENSG00000233476	5.5557e-15	0.717043	1.34411e-16		9.36187e-08	2.75749e-06	Brain
ENSG00000233487	3.12915e-14	0.666172	0.0320728		3.12915e-14		Brain
ENSG00000233558	3.79585e-06	0.41853		0.0428642	0.0348508	0.0393576	Brain
ENSG00000233560	4.52394e-09	0.555744	2.81715e-05	0.000370555	0.00194084	0.00596646	Brain
ENSG00000233673	6.03776e-06	0.407568	0.000888372	0.0055235	0.0178085	0.0401285	Brain
ENSG00000233680	7.32329e-06	0.365417	2.82769e-05	0.00177269	0.00705109		Brain
ENSG00000233762	2.78286e-07	0.395005	4.63372e-14	2.78286e-07			Brain
ENSG00000233820	1.33994e-10	0.543963	0.0384547			1.33994e-10	Brain
ENSG00000233836	1.24174e-19	0.830087	6.52177e-15	9.17883e-13	5.22686e-11	1.37879e-09	Brain
ENSG00000233859	6.64482e-06	0.367785	1.0364e-05	0.000697123	0.00280757		Brain
ENSG00000233924	1.19029e-11	0.64907	3.77995e-09	7.63528e-08	9.25687e-07	6.7112e-06	Brain
ENSG00000233966	9.22727e-07	0.414014	4.14934e-07	0.000967268		0.0182073	Brain
ENSG00000233994	2.04447e-06	0.349108	3.56649e-15		2.04447e-06		Brain
ENSG00000234009	1.06381e-16	0.756976	1.64373e-17		5.34152e-06	0.00023638	Brain
ENSG00000234031	3.95254e-05	0.322906	0.000733542	0.0138686	0.043376		Brain
ENSG00000234062	7.63288e-08	0.467576	9.28163e-06	0.000855086	0.00548718		Brain
ENSG00000234093	4.20124e-07	0.38578	4.75929e-17		4.20124e-07		Brain
ENSG00000234123	1.18292e-05	0.353605	7.89244e-05	0.00139566	0.00528295		Brain
ENSG00000234144	2.92908e-05	0.368586	0.00365266	0.00145284	0.00149826	0.00216865	Brain
ENSG00000234145	1.05108e-10	0.617423	7.6144e-06	0.000245038	0.0022739	0.0105337	Brain
ENSG00000234241	1.72826e-06	0.399698	0.000210129	0.00752219	0.0318194		Brain
ENSG00000234325	0.00016916	0.322023	0.000154877	0.00047758	0.00128821	0.00291212	Brain
ENSG00000234329	1.93634e-08	0.529256	4.36697e-06	4.82838e-05	0.000240063	0.000766343	Brain
ENSG00000234335	9.87797e-05	0.336696	0.0467783	0.0156898	0.0142464	0.0173467	Brain
ENSG00000234345	4.92616e-05	0.355157	0.00696531	0.0026236	0.00231223	0.00288189	Brain
ENSG00000234355	7.02007e-07	0.374097	0.00276529	7.02007e-07			Brain
ENSG00000234373	1.49905e-08	0.534035	3.18031e-08	3.1782e-07	2.48973e-06	1.61031e-05	Brain
ENSG00000234383	4.94981e-06	0.374905	1.93027e-05	0.00053396	0.00221844		Brain
ENSG00000234420	0.000115334	0.332506		0.0275819	0.0125102	0.00774808	Brain
ENSG00000234498	8.65958e-06	0.313916	2.69095e-13		8.65958e-06		Brain
ENSG00000234537	5.07748e-05	0.316352	1.87079e-06	1.19791e-05	1.77302e-05		Brain
ENSG00000234558	4.29911e-05	0.320713	1.57525e-05	0.000377391	0.00116041		Brain
ENSG00000234585	4.06383e-09	0.524373	1.48193e-11		0.000151517	0.00105868	Brain
ENSG00000234664	1.43829e-11	0.61718	1.05896e-08	6.46297e-06	0.000118352		Brain
ENSG00000234685	6.83054e-07	0.457219	0.00160623	0.000317047	0.000221446	0.000254747	Brain
ENSG00000234773	6.71408e-05	0.308966	7.95498e-05	0.0157913	0.0468537		Brain
ENSG00000234797	2.16099e-10	0.57513	7.42056e-12		0.00103344	0.0083587	Brain
ENSG00000234814	3.6799e-08	0.482309	8.32232e-06	0.000629172	0.00439538		Brain
ENSG00000234825	1.4865e-06	0.403167	4.9627e-06	0.000835598	0.00397693		Brain
ENSG00000234838	6.58994e-06	0.367987	0.00942614		0.00372015	0.0123547	Brain
ENSG00000234851	9.05401e-09	0.466815	8.21522e-17	9.05401e-09			Brain
ENSG00000234882	2.90151e-06	0.424778		0.0147695	0.007054	0.00510286	Brain
ENSG00000234911	2.29293e-11	0.610252	4.09764e-09	3.1036e-05		0.00523475	Brain
ENSG00000234927	1.2633e-10	0.614622	3.95967e-10	3.80465e-09	3.1078e-08	1.93669e-07	Brain
ENSG00000234969	2.38836e-06	0.345398	1.15862e-15		2.38836e-06		Brain
ENSG00000234975	3.51652e-06	0.383071	0.0032607	0.000390214	0.00167981		Brain
ENSG00000234996	3.39431e-16	0.767923	2.24296e-13	2.18787e-11	9.15122e-10	2.25851e-08	Brain
ENSG00000235001	4.30215e-08	0.479189	8.58823e-10		0.00111314	0.00589019	Brain
ENSG00000235008	4.34427e-08	0.513838	7.37107e-06	7.01204e-05	0.000340963	0.0010806	Brain
ENSG00000235036	3.07456e-06	0.38625	9.51691e-05	0.00501917	0.0208322		Brain
ENSG00000235065	1.29162e-06	0.406385	1.43705e-07		0.00742618	0.026954	Brain
ENSG00000235081	2.82004e-06	0.388286	6.42239e-06	0.000387498	0.00171304		Brain
ENSG00000235217	1.1868e-11	0.649111	2.55094e-06	8.0722e-08	4.41366e-08	5.53475e-08	Brain
ENSG00000235316	1.32962e-06	0.405722	8.16704e-11		0.000184556	0.000720863	Brain
ENSG00000235330	2.06881e-08	0.528013	8.98861e-07	1.0172e-05	6.85743e-05	0.000308404	Brain
ENSG00000235333	7.09773e-06	0.36618	6.22368e-09		0.00144706	0.00486482	Brain
ENSG00000235363	5.32955e-08	0.474882	5.50156e-07	0.000130529	0.000908886		Brain
ENSG00000235370	6.92761e-05	0.346181	0.000553518	0.000230055	0.000254655	0.000387034	Brain
ENSG00000235449	2.7485e-05	0.332301	9.50407e-05	0.00445084	0.0151687		Brain
ENSG00000235472	3.88921e-07	0.433166	1.054e-08		0.00472007	0.0193037	Brain
ENSG00000235505	2.67633e-07	0.441256	0.0494978		0.0056098	0.0232692	Brain
ENSG00000235552	9.53459e-16	0.735588	2.46365e-12	4.92906e-07		0.000930799	Brain
ENSG00000235554	2.88408e-07	0.39421	2.85676e-13	2.88408e-07			Brain
ENSG00000235595	1.73317e-08	0.453858	0.0303762		1.73317e-08		Brain
ENSG00000235617	2.9288e-06	0.387395	1.57982e-09		0.000852858	0.00312826	Brain
ENSG00000235618	4.2751e-07	0.385386	5.27001e-08			4.2751e-07	Brain
ENSG00000235651	1.06282e-10	0.617255	0.000175062	0.00331455	0.0162305	0.042279	Brain
ENSG00000235655	1.33997e-15	0.732105	2.52714e-16		8.85728e-08	3.10039e-06	Brain
ENSG00000235672	4.50386e-06	0.377171	3.64708e-07		0.00442858	0.0150701	Brain
ENSG00000235701	3.30449e-06	0.421763	0.000203127	0.00161862	0.00603059	0.0156211	Brain
ENSG00000235716	1.49269e-05	0.385552	0.000169812	6.6765e-05	7.70447e-05	0.000126461	Brain
ENSG00000235734	2.27973e-09	0.534831	4.94186e-06	0.000747897	0.00671926		Brain
ENSG00000235748	1.67293e-08	0.49777	4.7619e-07	2.19199e-05	0.000171115		Brain
ENSG00000235859	7.83759e-07	0.454218	4.87364e-05	7.24275e-06	6.95639e-06	1.06041e-05	Brain
ENSG00000235946	9.7896e-12	0.651777	0.0014142	9.7527e-05	3.98575e-05	3.7067e-05	Brain
ENSG00000235990	4.13992e-12	0.663444	2.89802e-07	9.28365e-06	0.000107752	0.000611523	Brain
ENSG00000236047	4.55865e-06	0.329766	1.03101e-10	4.55865e-06			Brain
ENSG00000236072	4.15349e-05	0.359598	0.0283116	0.0243754	0.0251467	0.0217899	Brain
ENSG00000236086	3.17134e-05	0.366553	0.000194144	0.000976545	0.00318284	0.00790222	Brain
ENSG00000236155	1.41525e-13	0.646796	0.0316202		1.41525e-13		Brain
ENSG00000236261	8.19994e-05	0.303632	0.048261		0.0135088	0.00510354	Brain
ENSG00000236281	7.3395e-06	0.318033			7.3395e-06		Brain
ENSG00000236290	8.08917e-06	0.315615	4.58862e-11		8.08917e-06		Brain
ENSG00000236296	0.0002571	0.310356	0.00816306	0.012641	0.0135856	0.0187395	Brain
ENSG00000236307	8.32689e-06	0.399847	4.90036e-06	3.35938e-05	0.00010704	0.000279095	Brain
ENSG00000236323	1.85195e-08	0.530092	0.00630299	0.0022399	0.000637182	0.000162266	Brain
ENSG00000236330	5.01548e-07	0.427594	6.36684e-08		0.00176285	0.00745868	Brain
ENSG00000236349	0.000129785	0.329294	0.000605992	0.00272893	0.00775068	0.0171736	Brain
ENSG00000236391	4.41943e-07	0.430372	9.82563e-06	0.00027147	0.00148583		Brain
ENSG00000236411	0.000132447	0.32874		0.0182904	0.00701541	0.00364437	Brain
ENSG00000236456	1.39503e-07	0.455083	2.57717e-05	0.00296562	0.0166685		Brain
ENSG00000236474	7.50719e-07	0.45516	0.000255186	0.0020376	0.00731584	0.0176046	Brain
ENSG00000236542	8.63739e-06	0.398961	0.0359599	0.0105435	0.00663322	0.00617794	Brain
ENSG00000236552	1.14267e-10	0.616153		0.0304083	0.014094	0.0113765	Brain
ENSG00000236554	5.60824e-06	0.371896	2.20202e-06	5.356e-05	0.00019347		Brain
ENSG00000236565	1.32637e-09	0.544421	1.74432e-07	8.58254e-05	0.000904731		Brain
ENSG00000236577	1.27877e-06	0.406613	3.71453e-06	0.000282829	0.00136761		Brain
ENSG00000236603	1.29919e-09	0.544783	2.77571e-09	3.90039e-06	4.00429e-05		Brain
ENSG00000236698	1.06316e-06	0.410812	8.38606e-06	0.000821164	0.0040505		Brain
ENSG00000236710	1.11749e-06	0.446399	0.000333811	0.000105123	0.000118951	0.000205385	Brain
ENSG00000236794	0.000214803	0.315393	0.0105927	0.00387938	0.00349215	0.00427013	Brain
ENSG00000236801	9.58572e-06	0.358812	5.64159e-09		0.0163235	0.0485649	Brain
ENSG00000237004	5.12975e-09	0.520092	3.48743e-07	0.000105027	0.000951455		Brain
ENSG00000237180	1.40427e-05	0.301753			1.40427e-05		Brain
ENSG00000237260	0.000140829	0.327062	0.00017978	7.67062e-05	0.0001084	0.000193928	Brain
ENSG00000237296	3.75734e-06	0.381497	4.92994e-05	0.00150777	0.00644673		Brain
ENSG00000237350	0.000310826	0.304993	0.0177921	0.00403231	0.00252203	0.00220511	Brain
ENSG00000237418	1.91878e-06	0.350616	2.3902e-14		1.91878e-06		Brain
ENSG00000237517	6.30835e-10	0.516942			6.30835e-10		Brain
ENSG00000237550	3.20731e-05	0.328325	6.52093e-07		0.00783924	0.0222556	Brain
ENSG00000237624	1.05192e-05	0.309044	0.0216877	1.05192e-05			Brain
ENSG00000237636	1.41549e-06	0.357805				1.41549e-06	Brain
ENSG00000237669	5.16925e-06	0.326687	2.00005e-14		5.16925e-06		Brain
ENSG00000237748	3.7304e-06	0.33465		3.7304e-06			Brain
ENSG00000237757	5.46762e-05	0.314403	3.02948e-06	0.000111161	0.000289996		Brain
ENSG00000237906	7.53503e-05	0.343948	8.19792e-05	5.33361e-05	0.000105339	0.000245013	Brain
ENSG00000237984	8.49081e-06	0.399375	8.04439e-06	1.1864e-06	1.422e-06	2.29583e-06	Brain
ENSG00000238090	3.8306e-06	0.381038	1.93536e-05	0.000345499	0.00146766		Brain
ENSG00000238098	6.42195e-08	0.471102	0.000165831	5.18007e-05	0.000349106		Brain
ENSG00000238105	2.99192e-14	0.72305	9.69292e-11	6.07935e-09	1.50268e-07	1.9462e-06	Brain
ENSG00000238132	0.000184473	0.319626	0.039607	0.0159591	0.0142773	0.0169775	Brain
ENSG00000238231	8.34988e-08	0.50099	2.17567e-05	0.000231199	0.00119564	0.00395829	Brain
ENSG00000238286	5.17527e-05	0.31585	0.000888368	0.0127052	0.0390515		Brain
ENSG00000239218	2.66235e-06	0.426763	0.000246296	0.00165489	0.00481941	0.00997438	Brain
ENSG00000239246	4.0022e-05	0.322581	4.63364e-07		0.00841441	0.0234023	Brain
ENSG00000239257	1.43792e-08	0.500685	0.00192609		0.000504139	0.0030308	Brain
ENSG00000239272	4.54754e-05	0.319244	0.000864621	0.0127919	0.03974		Brain
ENSG00000239345	1.58503e-07	0.407403	5.53177e-12	1.58503e-07			Brain
ENSG00000239473	2.33996e-06	0.392661	0.00711755		0.001426	0.00531299	Brain
ENSG00000239559	4.4955e-10	0.56299	5.27633e-07	0.000223887	0.00254127		Brain
ENSG00000239650	7.1866e-05	0.307156	1.70985e-07		0.0122912	0.0321351	Brain
ENSG00000239783	5.89941e-09	0.551025	1.22786e-06	1.77894e-05	0.000122934	0.00053004	Brain
ENSG00000239873	7.71719e-06	0.316786				7.71719e-06	Brain
ENSG00000239881	3.80719e-07	0.43363	2.62962e-06	0.000187373	0.00104063		Brain
ENSG00000239883	1.9276e-12	0.645657	3.0496e-10	3.37948e-07	7.60435e-06		Brain
ENSG00000239912	1.25514e-10	0.614721		0.01623	0.00780545	0.00674861	Brain
ENSG00000239959	6.35359e-06	0.321606	0.0296185	6.35359e-06			Brain
ENSG00000239985	6.35566e-08	0.471313	1.53763e-09		0.000572727	0.0030095	Brain
ENSG00000240087	8.16856e-07	0.416754	5.51317e-08		0.0128831	0.0460634	Brain
ENSG00000240194	7.82759e-12	0.654848	0.0259197	0.0134914	0.00590142	0.00182384	Brain
ENSG00000240225	1.04654e-12	0.68127		0.0219578	0.00625145	0.00347427	Brain
ENSG00000240280	1.33406e-06	0.442451	0.000212648	7.45645e-05	9.8438e-05	0.000191925	Brain
ENSG00000240305	5.46825e-10	0.519498				5.46825e-10	Brain
ENSG00000240342	6.17957e-12	0.629419	4.98945e-12		0.000522142	0.00594124	Brain
ENSG00000240370	3.12185e-05	0.366956	0.000507823	3.49203e-05	1.67627e-05	1.20049e-05	Brain
ENSG00000240371	1.3702e-05	0.302376	1.21485e-12		1.3702e-05		Brain
ENSG00000240376	2.43001e-06	0.344984	3.03631e-15		2.43001e-06		Brain
ENSG00000240395	2.8273e-09	0.530964	4.88215e-11		0.0004065	0.00283833	Brain
ENSG00000240429	2.78807e-11	0.60731	5.58276e-09	4.55084e-06	7.67737e-05		Brain
ENSG00000240463	1.44717e-07	0.409384	7.70594e-17		1.44717e-07		Brain
ENSG00000240489	1.24026e-15	0.7329	4.81801e-13	3.03105e-08		5.92965e-05	Brain
ENSG00000240616	1.02309e-12	0.654186	1.47177e-10	3.61762e-07	8.89288e-06		Brain
ENSG00000240652	7.97595e-07	0.37116	1.07103e-15		7.97595e-07		Brain
ENSG00000240668	6.74768e-10	0.588116	9.43803e-09	1.17219e-07	8.85663e-07	4.63957e-06	Brain
ENSG00000240755	1.32299e-08	0.536349		0.0309048	0.0138955	0.0100728	Brain
ENSG00000240950	1.46768e-06	0.40346	0.000147461	0.00974731	0.0408134		Brain
ENSG00000241014	0.000237795	0.312548	0.00898489	0.00406019	0.00501138	0.00532559	Brain
ENSG00000241030	1.15263e-05	0.354249	0.000329014	0.0104531	0.0369234		Brain
ENSG00000241061	7.78956e-06	0.316554	1.73834e-13		7.78956e-06		Brain
ENSG00000241120	5.93095e-05	0.312254	0.000348811	0.00403585	0.0127441		Brain
ENSG00000241216	9.39581e-13	0.620919	0.000560257		9.39581e-13		Brain
ENSG00000241278	9.94236e-07	0.36606		9.94236e-07			Brain
ENSG00000241352	1.27886e-05	0.304122	1.55262e-13		1.27886e-05		Brain
ENSG00000241354	3.89669e-08	0.515943	3.42135e-07	2.6153e-06	1.535e-05	6.51262e-05	Brain
ENSG00000241362	1.0211e-07	0.496963	0.0104229	0.00116971	0.00052868	0.000417993	Brain
ENSG00000241418	8.4409e-09	0.544575	1.04538e-08	7.1869e-08	4.30191e-07	2.0729e-06	Brain
ENSG00000241429	6.92304e-06	0.319482	1.50212e-11		6.92304e-06		Brain
ENSG00000241434	6.10351e-07	0.377301	3.35664e-12	6.10351e-07			Brain
ENSG00000241439	2.11354e-05	0.339013	0.0141361		0.00634425	0.0187796	Brain
ENSG00000241535	9.18156e-05	0.338663	0.000513445	0.00206226	0.00548919	0.0114016	Brain
ENSG00000241547	3.31971e-09	0.528058	2.1305e-07	0.000254473		0.014107	Brain
ENSG00000241549	9.2345e-11	0.619383	1.87736e-06	4.79276e-05	0.000410752	0.00185148	Brain
ENSG00000241597	7.31619e-09	0.547161	1.73623e-06	2.27444e-05	0.000139211	0.000534649	Brain
ENSG00000241634	2.2678e-11	0.639992	4.70791e-06	0.000127146	0.000976505	0.00377118	Brain
ENSG00000241741	5.61502e-06	0.324654	7.82211e-16		5.61502e-06		Brain
ENSG00000241749	1.94727e-10	0.607948	1.05002e-05	0.000208034	0.00137664	0.00487051	Brain
ENSG00000241790	3.93199e-09	0.524976	1.5907e-13		4.69629e-05	0.000333011	Brain
ENSG00000241809	6.99962e-05	0.345907	0.000237237	0.00102131	0.00271562	0.00569692	Brain
ENSG00000241975	1.88344e-08	0.529776	0.00035467	0.00391752	0.0161365	0.0400266	Brain
ENSG00000242060	1.04677e-05	0.356637	1.14286e-06		0.0112067	0.0340298	Brain
ENSG00000242071	2.32773e-08	0.491348	2.44727e-12		0.00120251	0.00666204	Brain
ENSG00000242073	1.43355e-08	0.500744	9.84895e-07	0.00030854	0.00243724		Brain
ENSG00000242083	9.13602e-06	0.312578	5.42914e-15		9.13602e-06		Brain
ENSG00000242085	1.67127e-06	0.400472	1.96823e-05	0.00185628	0.00855754		Brain
ENSG00000242193	1.40512e-06	0.404459	0.00187702	0.012074	0.00261453		Brain
ENSG00000242208	9.59682e-06	0.311346	2.42669e-12		9.59682e-06		Brain
ENSG00000242267	7.46084e-09	0.546808	4.44755e-07	7.4453e-06	5.03657e-05	0.0002209	Brain
ENSG00000242279	1.32622e-06	0.442582	4.0424e-05	0.00030233	0.00137398	0.00436251	Brain
ENSG00000242299	5.44054e-08	0.430297	3.36212e-18		5.44054e-08		Brain
ENSG00000242338	3.14608e-13	0.696066	1.70713e-07	1.00578e-05	0.000132031	0.00077504	Brain
ENSG00000242457	2.70277e-05	0.332732	0.000366897	0.00875042	0.0290615		Brain
ENSG00000242529	6.74363e-12	0.656879	0.0321	0.0198047	0.0143238	0.0183456	Brain
ENSG00000242575	4.66032e-05	0.356605	0.000145413	0.000149161	0.000367392	0.00101052	Brain
ENSG00000242600	8.69402e-09	0.544039	2.05313e-06	4.4847e-05	0.00033744	0.00155294	Brain
ENSG00000242615	3.76767e-07	0.433857	1.66111e-08		0.00233015	0.0099662	Brain
ENSG00000242697	7.04963e-11	0.593046	3.94699e-12		4.8143e-05	0.000507986	Brain
ENSG00000242735	5.72083e-10	0.590808	0.00596559	0.000301239	0.000127519	0.000109341	Brain
ENSG00000242748	2.52627e-06	0.42797	0.0289385	0.00874828	0.00691198	0.00809034	Brain
ENSG00000242779	1.29566e-06	0.406313	7.96605e-08	8.61398e-06	3.29684e-05		Brain
ENSG00000243024	2.20911e-06	0.394004	0.0128722		0.00186273	0.006934	Brain
ENSG00000243199	1.50173e-09	0.54224	2.58278e-10		0.000770878	0.00547383	Brain
ENSG00000243289	1.84428e-05	0.342469	2.77214e-08		0.000584082	0.00175748	Brain
ENSG00000243302	4.13979e-10	0.564373	6.72591e-08	4.02435e-05	0.000489848		Brain
ENSG00000243314	4.27785e-05	0.358833	7.79461e-05	0.000304513	0.000907049	0.0021693	Brain
ENSG00000243355	4.04828e-05	0.360263	0.000288049	0.00119002	0.00368551	0.0087332	Brain
ENSG00000243406	1.69296e-08	0.49754	9.97348e-12		0.0025777	0.0138963	Brain
ENSG00000243422	1.05025e-07	0.416316			1.05025e-07		Brain
ENSG00000243431	9.42866e-10	0.582604	1.04965e-05	1.16692e-06	8.14533e-07	1.13204e-06	Brain
ENSG00000243517	3.75296e-06	0.334504	7.22601e-14		3.75296e-06		Brain
ENSG00000243518	8.92695e-05	0.301353	4.17726e-05	0.000440798	0.00122485		Brain
ENSG00000243547	9.5525e-12	0.623159	9.10601e-11	7.07475e-07		0.000168574	Brain
ENSG00000243679	8.64882e-09	0.510353	1.43602e-06	0.000451677	0.00369254		Brain
ENSG00000243686	3.20814e-05	0.328318			0.0133572	0.0369792	Brain
ENSG00000243781	7.4189e-06	0.402632		0.0342689	0.011222	0.00508487	Brain
ENSG00000243981	5.56668e-06	0.324866			5.56668e-06		Brain
ENSG00000244073	2.92844e-05	0.368592		0.0304362	0.0230376	0.0240302	Brain
ENSG00000244171	7.37601e-06	0.365242	5.44695e-06	0.000143097	0.000535208		Brain
ENSG00000244227	1.47184e-07	0.489559	4.30055e-05	0.000372422	0.00176111	0.00539304	Brain
ENSG00000244257	1.88427e-06	0.434668	0.00473696	0.000723069	0.000424452	0.000404263	Brain
ENSG00000244313	3.89057e-10	0.565412	1.4293e-11		0.00171192	0.0126407	Brain
ENSG00000244398	3.48515e-12	0.637493	6.18773e-13		9.75935e-05	0.00132336	Brain
ENSG00000244457	3.05808e-06	0.386377	0.000108702	0.00616277	0.0252482		Brain
ENSG00000244471	4.60157e-08	0.433806			4.60157e-08		Brain
ENSG00000244510	1.16523e-12	0.679913	1.72753e-08	9.82071e-07	1.53733e-05	0.000118978	Brain
ENSG00000244563	3.63409e-21	0.852133	1.59403e-09	3.42259e-06	0.000201636	0.00253559	Brain
ENSG00000244627	1.75915e-09	0.539446	1.39442e-06	0.0010631	0.00949868		Brain
ENSG00000244657	1.56443e-08	0.533241	2.63232e-05	0.000470603	0.00318754	0.0126075	Brain
ENSG00000244716	2.7017e-05	0.332742	3.85923e-10		0.00538399	0.0156983	Brain
ENSG00000244723	1.611e-05	0.34588	5.13138e-06	0.00205532	0.00750711		Brain
ENSG00000245205	1.94988e-13	0.675545	2.68471e-14		2.44262e-06	4.938e-05	Brain
ENSG00000246082	6.48473e-11	0.624682	2.3131e-10	3.53918e-09	3.54789e-08	2.68846e-07	Brain
ENSG00000246203	0.000293798	0.30659	0.00580482	0.000927601	0.000781425	0.000905007	Brain
ENSG00000246596	5.07688e-06	0.327129	6.2426e-14		5.07688e-06		Brain
ENSG00000247627	3.97154e-09	0.482834			3.97154e-09		Brain
ENSG00000247763	4.07076e-06	0.416893	0.00282051	0.000868776	0.000918263	0.00142388	Brain
ENSG00000248121	1.86687e-12	0.646093	2.36159e-14		1.07234e-05	0.000167784	Brain
ENSG00000248124	8.97541e-09	0.509655	4.22712e-11		0.000462681	0.00290752	Brain
ENSG00000248503	5.505e-10	0.559572	2.19415e-07	0.000115238	0.00132193		Brain
ENSG00000248527	1.24777e-13	0.706976	0.0299636	0.012079	0.00221842	0.000859117	Brain
ENSG00000248590	6.6682e-06	0.3677	2.3021e-05	0.000683923	0.00275261		Brain
ENSG00000248593	0.000293874	0.306583	0.000939655	9.46027e-05	4.70023e-05	3.02508e-05	Brain
ENSG00000248641	4.6714e-14	0.718133	3.5288e-10	2.00798e-08	4.33382e-07	4.72191e-06	Brain
ENSG00000248772	1.72068e-05	0.344221	3.1452e-06	3.989e-05	0.000113693		Brain
ENSG00000248840	8.41806e-09	0.544624	0.000188425	0.00244212	0.0112996	0.0305926	Brain
ENSG00000249140	8.16831e-06	0.362746	9.86767e-05	0.00296579	0.011526		Brain
ENSG00000249149	6.97527e-06	0.404114	5.43159e-05	0.000274844	0.00102404	0.00285391	Brain
ENSG00000249264	1.65261e-07	0.406491	5.30569e-15	1.65261e-07			Brain
ENSG00000249353	7.02988e-18	0.800813	5.19824e-12	1.23768e-09	5.0124e-08	8.01029e-07	Brain
ENSG00000249363	0.000321843	0.304003	0.00299788	0.0100707	0.0223798	0.0393878	Brain
ENSG00000249459	1.64522e-16	0.774457	0.000140083	2.62168e-06	7.62993e-07	7.25202e-07	Brain
ENSG00000249485	5.05131e-07	0.427437	1.94937e-08		0.00131785	0.00563101	Brain
ENSG00000249493	5.40545e-07	0.462284	0.000738154	0.00508468	0.0169517	0.0374583	Brain
ENSG00000249504	1.76309e-05	0.381408	0.000887715	0.000321389	0.000313444	0.000444667	Brain
ENSG00000249565	4.24604e-09	0.52357	1.21349e-07	2.73046e-05	0.000253779		Brain
ENSG00000249661	2.46111e-05	0.335131	0.00010598	0.00155157	0.00540925		Brain
ENSG00000249855	2.75611e-17	0.789796	2.46727e-06	0.000459186	0.00803065	0.0421886	Brain
ENSG00000249896	1.37992e-08	0.45844	0.031196	1.37992e-08			Brain
ENSG00000249920	8.08648e-05	0.304005	0.000170032	0.00223047	0.00679678		Brain
ENSG00000249962	1.18944e-10	0.584776	1.18318e-08	3.4042e-06	4.76008e-05		Brain
ENSG00000250050	0.000238556	0.312458	0.00177813	0.000857486	0.000947046	0.00138514	Brain
ENSG00000250182	4.79656e-14	0.692583	9.90999e-15		8.63274e-06	0.000197658	Brain
ENSG00000250251	3.0601e-06	0.386361	7.94632e-08		0.0109931	0.036466	Brain
ENSG00000250299	2.67267e-10	0.571643	4.37255e-15		1.23544e-05	0.00011527	Brain
ENSG00000250318	7.93901e-07	0.453937	0.000233778	6.14194e-05	7.20949e-05	0.000129757	Brain
ENSG00000250321	2.66338e-07	0.395981	3.22553e-15		2.66338e-07		Brain
ENSG00000250325	3.24724e-05	0.365947	0.000213774	0.000112859	0.000186749	0.000396529	Brain
ENSG00000250462	1.41575e-16	0.775789		0.00999598	0.00176543	0.000776698	Brain
ENSG00000250470	1.38575e-05	0.30209			1.38575e-05		Brain
ENSG00000250471	2.49489e-08	0.524476	2.51483e-05	0.000291026	0.00137202	0.00402631	Brain
ENSG00000250476	1.54782e-07	0.407921			1.54782e-07		Brain
ENSG00000250539	8.71032e-06	0.361169	0.000611624	0.0140397	0.0495414		Brain
ENSG00000250726	7.38112e-06	0.365225	8.94211e-07		0.00847826	0.0268672	Brain
ENSG00000250770	2.76473e-09	0.489727	0.00916032			2.76473e-09	Brain
ENSG00000250796	5.35331e-06	0.325827	4.3894e-15		5.35331e-06		Brain
ENSG00000250834	4.09958e-06	0.416727	3.11369e-07	7.68559e-07	1.78631e-06	4.07668e-06	Brain
ENSG00000250859	5.72471e-07	0.424675	3.11728e-10		0.00158647	0.00666473	Brain
ENSG00000250878	7.69991e-08	0.422954	0.00915139	7.69991e-08			Brain
ENSG00000250896	5.87151e-07	0.424114	9.4557e-12		1.84722e-05	7.11957e-05	Brain
ENSG00000250927	7.46102e-09	0.546808	8.37274e-07	9.52687e-06	6.25343e-05	0.000264078	Brain
ENSG00000250939	1.9629e-05	0.37872	0.00329227	0.00110362	0.000990214	0.00129276	Brain
ENSG00000250959	1.68475e-07	0.451114	6.60896e-07	0.000623993	0.00374773		Brain
ENSG00000250966	4.28269e-10	0.563804	7.88582e-11		0.000114576	0.000994566	Brain
ENSG00000251013	5.75842e-12	0.630424	8.96256e-09	5.87562e-06	0.000120192		Brain
ENSG00000251079	8.39363e-07	0.416144	1.25909e-05	0.00122143	0.00611267		Brain
ENSG00000251102	3.25241e-05	0.327964	3.89921e-07		0.00457724	0.0131864	Brain
ENSG00000251155	4.97501e-10	0.593072	2.21403e-06	4.40749e-05	0.000335793	0.00143013	Brain
ENSG00000251188	9.00882e-13	0.683154	4.31999e-08	1.65558e-06	2.43122e-05	0.000172445	Brain
ENSG00000251254	0.000211965	0.315764	0.000449654	0.0018101	0.00448881	0.00899104	Brain
ENSG00000251400	1.26623e-07	0.492619	0.000247739	0.00381864	0.0161881	0.0426783	Brain
ENSG00000251429	1.46202e-07	0.409162			1.46202e-07		Brain
ENSG00000251451	2.30871e-11	0.639737	4.45684e-05	0.00141988	0.00998513	0.0340601	Brain
ENSG00000251468	1.55363e-07	0.452822	1.50934e-08		0.00126557	0.00598531	Brain
ENSG00000251474	2.59465e-10	0.572131	2.57572e-15		1.43511e-05	0.000134445	Brain
ENSG00000251485	2.4845e-15	0.748964	0.00484013	0.000113501	2.68324e-05	1.82849e-05	Brain
ENSG00000251491	0.000162946	0.323055	3.13516e-05	8.75565e-05	0.000223049	0.000578	Brain
ENSG00000251550	1.15621e-15	0.756428	1.80453e-09	1.59517e-07	4.50439e-06	5.10043e-05	Brain
ENSG00000251595	2.84657e-12	0.640304	7.96465e-16	1.75195e-10		1.73683e-08	Brain
ENSG00000251609	2.07454e-06	0.43248	2.81564e-05	0.000181268	0.000644525	0.00167004	Brain
ENSG00000251623	1.0423e-11	0.585321	0.015254		1.0423e-11		Brain
ENSG00000251634	2.87501e-09	0.530662	1.5196e-11		0.000281472	0.00199292	Brain
ENSG00000251667	4.06965e-08	0.515103	0.000165707	0.00167128	0.00687454	0.017529	Brain
ENSG00000251669	5.15581e-10	0.592495	3.44795e-09	1.19091e-07	1.50106e-06	1.44581e-05	Brain
ENSG00000251689	1.13213e-13	0.7081	2.52854e-10	9.11975e-09	1.72307e-07	1.76055e-06	Brain
ENSG00000251768	2.15633e-07	0.445879	6.27367e-06	0.000234012	0.00138955		Brain
ENSG00000252376	1.88599e-08	0.529751	8.32037e-07	8.70498e-06	5.75592e-05	0.0002544	Brain
ENSG00000252941	5.57926e-05	0.313869	0.000592105	0.00709091	0.0222369		Brain
ENSG00000253173	7.62973e-05	0.30556	2.71148e-05	0.000819125	0.00243042		Brain
ENSG00000253213	1.15222e-05	0.354258	1.10693e-05	0.000478944	0.00178775		Brain
ENSG00000253292	6.56914e-07	0.375619				6.56914e-07	Brain
ENSG00000253326	0.000345779	0.301961	0.00153174	0.00611859	0.0157148	0.0319789	Brain
ENSG00000253336	9.5267e-05	0.337671	0.000874277	0.000361087	0.000386087	0.000565179	Brain
ENSG00000253341	9.49272e-07	0.413374	2.62455e-05	0.00327206	0.0154638		Brain
ENSG00000253463	7.95374e-05	0.304448	7.53667e-05	0.00290861	0.00890493		Brain
ENSG00000253540	7.93401e-07	0.453951	2.97918e-05	0.000303439	0.00136093	0.00588385	Brain
ENSG00000253793	0.000158822	0.323761	0.00112076	0.000596797	0.000912019	0.00173485	Brain
ENSG00000253816	6.99818e-06	0.366524	0.000220004	0.00450884	0.0174893		Brain
ENSG00000253833	0.000238434	0.312473	0.0010357	0.000352582	0.000364784	0.000505798	Brain
ENSG00000253861	2.40601e-06	0.345222	4.71222e-14		2.40601e-06		Brain
ENSG00000253954	5.82924e-10	0.558601	2.43326e-07	6.96012e-05	0.000806425		Brain
ENSG00000253966	8.91549e-08	0.464386	6.01868e-06	0.000338012	0.00220231		Brain
ENSG00000254013	1.44741e-05	0.300986			1.44741e-05		Brain
ENSG00000254244	1.43027e-07	0.490143	8.01301e-05	0.000836175	0.00401751	0.0122271	Brain
ENSG00000254332	1.42397e-05	0.348977	1.11723e-05	0.000944384	0.00349045		Brain
ENSG00000254454	5.31045e-06	0.373212	0.000155781	0.00533321	0.0210214		Brain
ENSG00000254481	7.7381e-09	0.546149	0.0357102	0.0295465	0.0205912	0.0225977	Brain
ENSG00000254483	1.18095e-06	0.445171	0.000404768	0.00381999	0.0146034	0.0370205	Brain
ENSG00000254487	1.80959e-06	0.352007	0.00406286	1.80959e-06			Brain
ENSG00000254507	1.31818e-07	0.411411	0.0183678	1.31818e-07			Brain
ENSG00000254512	4.08218e-05	0.322065	0.000182287	0.00278144	0.00917005		Brain
ENSG00000254633	1.18337e-05	0.353595	1.08964e-06	8.95467e-05	0.000300079		Brain
ENSG00000254697	4.95542e-06	0.374878			0.0278053	0.00852247	Brain
ENSG00000254701	4.10906e-06	0.379365	0.00035307	0.0083792	0.0327504		Brain
ENSG00000254759	1.04973e-06	0.4111	1.85029e-07	3.34523e-05	0.000151174		Brain
ENSG00000254779	6.23349e-06	0.322078	4.22946e-17		6.23349e-06		Brain
ENSG00000254786	1.29754e-08	0.502654	1.54779e-08		0.00254541	0.0140088	Brain
ENSG00000254793	3.27419e-18	0.763201				3.27419e-18	Brain
ENSG00000254800	1.7666e-08	0.453472			1.7666e-08		Brain
ENSG00000254877	4.16744e-08	0.479826	6.48889e-06	0.000390174	0.00274179		Brain
ENSG00000254893	4.93227e-06	0.327838	2.57883e-15		4.93227e-06		Brain
ENSG00000254944	0.000147377	0.325817	0.000430951	0.00025865	0.000418682	0.000834236	Brain
ENSG00000254948	3.45223e-07	0.390194				3.45223e-07	Brain
ENSG00000255085	3.01682e-10	0.601076	7.40918e-05	9.45984e-06	7.33323e-06	1.14057e-05	Brain
ENSG00000255185	1.69084e-07	0.451038	2.2171e-10		0.000839772	0.00400195	Brain
ENSG00000255190	4.04477e-08	0.436494	0.0304054		4.04477e-08		Brain
ENSG00000255200	0.000248345	0.31133	0.000475385	0.000535119	0.00152978	0.0037558	Brain
ENSG00000255277	6.90985e-12	0.656548	3.02798e-10	1.02143e-08	1.74351e-07	1.98417e-06	Brain
ENSG00000255282	3.3091e-08	0.519089	3.91526e-08	2.58113e-07	1.50592e-06	7.14518e-06	Brain
ENSG00000255370	1.5273e-06	0.439415	8.15712e-06	4.51964e-05	0.000195897	0.000637899	Brain
ENSG00000255397	2.61397e-08	0.523591	0.000255616	0.00263768	0.00907969	0.0196446	Brain
ENSG00000255442	1.02198e-10	0.587192		0.046226	0.00501057		Brain
ENSG00000255541	9.53526e-05	0.337646	0.00163532	0.00648131	0.017258	0.0349546	Brain
ENSG00000255622	1.07128e-08	0.540231	8.33018e-07	1.68518e-07	2.34774e-07	5.41031e-07	Brain
ENSG00000255624	1.5366e-11	0.645502	1.87519e-09	9.90486e-08	1.95961e-06	2.47415e-05	Brain
ENSG00000255710	4.452e-08	0.513363	0.000217404	0.00244056	0.0101796	0.0261399	Brain
ENSG00000255725	2.44051e-05	0.335346	4.66913e-06		0.0105388	0.0301635	Brain
ENSG00000255734	1.74683e-05	0.34384	3.11052e-05	0.000779542	0.0028004		Brain
ENSG00000255769	2.50783e-16	0.748827	1.63658e-13	4.28708e-09		1.18849e-05	Brain
ENSG00000255836	4.28114e-05	0.320823	1.27992e-08		0.00461936	0.0129856	Brain
ENSG00000256030	9.02558e-08	0.499436		0.0136847	0.00678568	0.00544173	Brain
ENSG00000256069	9.4955e-07	0.413368	0.0159012		0.0012181	0.00493627	Brain
ENSG00000256238	4.03374e-18	0.805125	1.05805e-08	6.15013e-06	0.000261938	0.00306281	Brain
ENSG00000256293	9.04103e-06	0.312839				9.04103e-06	Brain
ENSG00000256310	1.61539e-07	0.406989	0.0025118	1.61539e-07			Brain
ENSG00000256338	4.36569e-07	0.466865	0.000255467	0.00413481	0.01549	0.0377158	Brain
ENSG00000256340	6.42901e-06	0.406068	0.000291999	0.00142508	0.00450677	0.0144896	Brain
ENSG00000256361	2.17304e-05	0.338307	0.000311768	0.00462652	0.0161142		Brain
ENSG00000256594	6.01808e-18	0.782394	4.44986e-13	1.16538e-08	1.42008e-06		Brain
ENSG00000256612	7.34503e-14	0.65535				7.34503e-14	Brain
ENSG00000256651	8.24715e-05	0.303478	3.55526e-05	0.00108593	0.00323154		Brain
ENSG00000256663	1.1354e-14	0.733447	1.17897e-09	6.92147e-08	1.53964e-06	1.55641e-05	Brain
ENSG00000256664	7.16344e-13	0.658894	1.7599e-15		3.48546e-06	6.1091e-05	Brain
ENSG00000256667	2.18687e-14	0.701731	7.40429e-12	2.74612e-08	1.04177e-06		Brain
ENSG00000256673	3.41359e-10	0.599114	1.19809e-05	0.00024393	0.00160376	0.00569741	Brain
ENSG00000256723	4.97572e-06	0.327623	3.68881e-13		4.97572e-06		Brain
ENSG00000256968	7.86433e-05	0.30475	0.000169427	0.00441027	0.0135044		Brain
ENSG00000257043	1.24508e-06	0.360814	7.64272e-12	1.24508e-06			Brain
ENSG00000257150	4.04361e-05	0.360293	2.0058e-05	8.09543e-05	0.000221979	0.00051554	Brain
ENSG00000257179	2.7388e-07	0.44076	1.03988e-05	0.000489834	0.0028137		Brain
ENSG00000257195	7.85234e-11	0.591355	5.50706e-06	0.00177606	0.0194946		Brain
ENSG00000257231	0.000226598	0.313899	0.00108608	0.000434205	0.00053786	0.000864231	Brain
ENSG00000257267	5.73325e-06	0.324141	3.27545e-25		5.73325e-06		Brain
ENSG00000257489	6.3698e-12	0.657653	1.68584e-09	4.08055e-08	5.34565e-07	4.19403e-06	Brain
ENSG00000257511	9.08059e-13	0.655769	4.39933e-16		3.11757e-07	5.13837e-06	Brain
ENSG00000257542	9.5372e-07	0.449907	0.0476666	0.023045	0.00936371	0.00576622	Brain
ENSG00000257576	1.21436e-06	0.407791	2.79157e-08		0.01011	0.0359776	Brain
ENSG00000257674	4.3958e-06	0.377753	4.22646e-05	0.000737104	0.0031154		Brain
ENSG00000257752	2.74354e-06	0.388933	4.4022e-05	0.0016749	0.00737627		Brain
ENSG00000257803	1.83809e-05	0.342554	9.33924e-05	0.00115232	0.00414376		Brain
ENSG00000258011	5.03865e-05	0.354567	0.00159944	0.00838431	0.0214375	0.0410668	Brain
ENSG00000258359	7.54641e-06	0.402222	0.00113604	0.00855298	0.0242211	0.0487043	Brain
ENSG00000258568	1.07128e-12	0.680975	1.7141e-07	7.58489e-06	0.000101982	0.00063892	Brain
ENSG00000258590	2.2157e-06	0.347191				2.2157e-06	Brain
ENSG00000258591	9.75355e-06	0.31094		9.75355e-06			Brain
ENSG00000258599	0.00012356	0.330634	0.000195321	0.000830092	0.00199758	0.00391225	Brain
ENSG00000258640	2.30963e-05	0.374623	0.000451338	0.00218382	0.00624876	0.0133286	Brain
ENSG00000258656	3.90074e-06	0.417892	0.00654896	0.000712695	0.000359761	0.000292682	Brain
ENSG00000258692	1.00854e-05	0.395194	1.39364e-05	5.65005e-05	0.000199209	0.000568063	Brain
ENSG00000258704	1.01375e-07	0.461734	9.87354e-08	2.73965e-05	0.000170376		Brain
ENSG00000258794	1.09439e-11	0.584567				1.09439e-11	Brain
ENSG00000258900	1.4073e-08	0.458047	1.59832e-16	1.4073e-08			Brain
ENSG00000259021	1.58148e-05	0.384117	0.0146049	0.00779024	0.00445898	0.00378901	Brain
ENSG00000259032	1.36364e-06	0.358682	0.046246		1.36364e-06		Brain
ENSG00000259051	4.65537e-05	0.31863	6.14108e-07		0.0108634	0.0295418	Brain
ENSG00000259144	3.62718e-05	0.363101	0.00038335	0.00184389	0.00469619	0.00915974	Brain
ENSG00000259232	3.14479e-05	0.328833	2.81895e-05	0.000460604	0.00150039		Brain
ENSG00000259246	5.62415e-05	0.351685	8.92198e-05	0.00033818	0.00107994	0.00279637	Brain
ENSG00000259295	2.91274e-05	0.368729	0.000256902	0.000110918	0.000141926	0.000248371	Brain
ENSG00000259338	8.70027e-08	0.420351				8.70027e-08	Brain
ENSG00000259378	1.97991e-07	0.447695	4.7102e-09		0.0013147	0.00608317	Brain
ENSG00000259392	1.32629e-05	0.350754	0.0284131		0.00663112	0.0203422	Brain
ENSG00000259429	6.54812e-12	0.628593	5.06477e-08	3.12203e-05	0.000605718		Brain
ENSG00000259516	3.04707e-09	0.562676	0.000111912	0.00165344	0.00699357	0.0173511	Brain
ENSG00000259562	1.40995e-06	0.40438	7.77406e-09		0.00442928	0.0165103	Brain
ENSG00000259612	7.89256e-09	0.512073	1.3278e-09		0.000507095	0.00320973	Brain
ENSG00000259658	2.04368e-05	0.377707		0.0217146	0.0122769	0.00995361	Brain
ENSG00000259699	2.6732e-07	0.441281	1.02838e-05	0.00110358	0.00620331		Brain
ENSG00000259790	9.85681e-07	0.412524	5.33838e-06	0.00021054	0.00104504		Brain
ENSG00000259838	4.00687e-07	0.468693	0.0284215	0.0160194	0.0112448	0.00644111	Brain
ENSG00000259845	5.44517e-06	0.372608	3.49418e-06	8.06671e-05	0.000303152		Brain
ENSG00000259917	2.33222e-09	0.534423	2.72115e-12		5.20872e-05	0.000389389	Brain
ENSG00000259984	1.03935e-05	0.309346	1.82682e-16		1.03935e-05		Brain
ENSG00000260053	4.22304e-06	0.416031	6.07607e-06	3.06806e-05	0.000121625	0.000386203	Brain
ENSG00000260081	1.43547e-06	0.440809	0.000116969	2.39241e-05	2.94869e-05	5.45097e-05	Brain
ENSG00000260157	1.18421e-10	0.546053	0.00466985		1.18421e-10		Brain
ENSG00000260282	9.30646e-05	0.3383	0.00223726	0.00846891	0.0218533	0.0427846	Brain
ENSG00000260290	2.97892e-09	0.53002	1.00445e-06	0.000247247	0.00231106		Brain
ENSG00000260404	7.20154e-21	0.8481	2.44615e-11	2.68678e-08	2.65837e-06	6.61534e-05	Brain
ENSG00000260490	2.33018e-06	0.429825	8.78403e-05	2.4603e-05	4.81573e-05	0.000125438	Brain
ENSG00000260549	9.40989e-07	0.413572	0.000667042		5.21237e-05	0.000201581	Brain
ENSG00000260602	9.82212e-06	0.310765				9.82212e-06	Brain
ENSG00000260685	1.64004e-06	0.354335			1.64004e-06		Brain
ENSG00000260727	1.58627e-06	0.355122	1.81573e-11	1.58627e-06			Brain
ENSG00000261011	4.39773e-06	0.330643	2.64076e-07			4.39773e-06	Brain
ENSG00000261056	2.02495e-05	0.340101	0.000166754	0.00279768	0.00993576		Brain
ENSG00000261499	2.2234e-08	0.492245	6.18138e-07	0.000336161		0.0131474	Brain
ENSG00000261628	2.25909e-06	0.393482	6.44974e-06	0.00014835	0.000655424		Brain
ENSG00000261711	8.5652e-10	0.511427				8.5652e-10	Brain
ENSG00000261716	1.13989e-08	0.505126	7.28668e-06	0.000929691	0.00709802		Brain
ENSG00000261963	4.17599e-05	0.359458	8.49489e-06	2.14456e-06	2.42685e-06	3.19952e-06	Brain
ENSG00000262096	2.69089e-06	0.426518	0.000882092	0.000257491	0.000227386	0.000310969	Brain
ENSG00000262248	2.03284e-07	0.482925	0.000446631	0.00412312	0.0147715	0.0341275	Brain
ENSG00000262333	1.73697e-10	0.578685	9.67942e-12		0.000134814	0.00126367	Brain
ENSG00000262904	3.81596e-10	0.565736	3.26527e-08	5.99904e-06	7.32436e-05		Brain
ENSG00000263266	1.19967e-11	0.648961	3.05975e-05	0.00101377	0.00671492	0.0217287	Brain
ENSG00000263648	4.40208e-05	0.320095	0.000245641	0.00455913	0.0148154		Brain
ENSG00000263818	1.9357e-06	0.434057	0.000283852	0.00324731	0.0143968	0.0423532	Brain
ENSG00000263829	1.07995e-11	0.65042	3.8753e-09	8.05474e-08	9.81804e-07	7.11158e-06	Brain
ENSG00000264050	2.36316e-06	0.345652	0.0474371		2.36316e-06		Brain
ENSG00000264070	4.97754e-08	0.47626	2.57945e-08	1.464e-05		0.000523404	Brain
ENSG00000264148	9.48411e-08	0.463111	0.000581651	0.000144401	0.000941317		Brain
ENSG00000264644	3.63526e-05	0.363044	4.61196e-05	0.000167711	0.000517168	0.00130255	Brain
ENSG00000264801	2.53664e-09	0.565854	1.74787e-06	2.56392e-05	0.000181385	0.000769087	Brain
ENSG00000264970	1.11104e-05	0.30767			1.11104e-05		Brain
ENSG00000265015	1.5022e-10	0.611964	0.0144717	0.00810357	0.00532211	0.00625348	Brain
ENSG00000265095	3.67138e-11	0.603131	2.36561e-08	5.41471e-06	8.84177e-05		Brain
ENSG00000265158	1.00244e-12	0.681812	8.3483e-10	2.46223e-08	3.8083e-07	3.33924e-06	Brain
ENSG00000265262	4.39354e-05	0.358139	0.00503719	0.00167817	0.00146447	0.00182534	Brain
ENSG00000265273	3.08821e-07	0.438171	1.09156e-07		0.00419067	0.0175775	Brain
ENSG00000265683	0.000268513	0.309132		0.0485541	0.040256	0.04326	Brain
ENSG00000265787	3.85265e-12	0.600425				3.85265e-12	Brain
ENSG00000265916	5.31707e-05	0.353158	0.0019961	0.00831258	0.0204511	0.0379349	Brain
ENSG00000265939	8.04337e-09	0.545449	1.27433e-07	1.53718e-06	1.13287e-05	5.79206e-05	Brain
ENSG00000266050	0.000155393	0.324362	0.0393833	0.0314528	0.0380598	0.0386712	Brain
ENSG00000266217	2.67967e-05	0.332952	0.000355449	0.00804962	0.0268703		Brain
ENSG00000266405	1.8298e-05	0.380479	0.0134151	0.00278129	0.00186444	0.00186649	Brain
ENSG00000266648	7.75951e-08	0.467239	1.43226e-05	0.00112767	0.00712399		Brain
ENSG00000266777	2.44065e-06	0.34488	2.19853e-14		2.44065e-06		Brain
ENSG00000266865	7.5101e-05	0.344036	0.00382505	0.00485662	0.0176075	0.0495176	Brain
ENSG00000266931	4.61508e-14	0.693039	1.98268e-10	1.32914e-06	4.97552e-05		Brain
ENSG00000267076	8.32645e-05	0.341283	0.000440919	0.00179409	0.00499398	0.0108235	Brain
ENSG00000267102	1.93978e-10	0.608008	3.07298e-09	4.4198e-08	4.03636e-07	2.54328e-06	Brain
ENSG00000267119	8.40489e-05	0.30297	4.82376e-07		0.0150504	0.0385202	Brain
ENSG00000267142	7.20379e-06	0.318496		7.20379e-06			Brain
ENSG00000267220	1.54013e-05	0.347011	0.000266459	0.00607712	0.0216224		Brain
ENSG00000267293	1.26242e-07	0.49268		0.0405537	0.0226353	0.0192105	Brain
ENSG00000267343	1.59098e-07	0.452322	7.63957e-06	0.00316448	0.0174985		Brain
ENSG00000267370	6.65095e-05	0.309217	1.74863e-09		0.00182193	0.00490255	Brain
ENSG00000267422	0.00027157	0.308813		0.0227421	0.0219547	0.0273783	Brain
ENSG00000267459	1.61287e-05	0.383628		0.0177647	0.00890022	0.00648343	Brain
ENSG00000267500	1.74305e-13	0.703079	9.37077e-07	4.55634e-05	0.000594265	0.00327323	Brain
ENSG00000267573	1.24381e-05	0.390058	6.51777e-05	0.000297041	0.00104617	0.00281283	Brain
ENSG00000267595	4.90312e-06	0.412512	0.00030151	0.00281224	0.0111227	0.0303692	Brain
ENSG00000267623	2.45571e-10	0.533577	0.0496955		2.45571e-10		Brain
ENSG00000267630	3.18253e-14	0.665961	0.00917059		3.18253e-14		Brain
ENSG00000267640	2.54286e-14	0.724823	2.00291e-05	6.49784e-07	3.45379e-07	4.97031e-07	Brain
ENSG00000267641	2.84233e-12	0.668417	9.87596e-07	3.57805e-05	0.000389606	0.00199028	Brain
ENSG00000267648	1.21625e-09	0.578359	1.69194e-08	2.30358e-07	1.7613e-06	9.31342e-06	Brain
ENSG00000267679	3.92399e-05	0.36107	0.00172843	0.00853275	0.0230235	0.0459579	Brain
ENSG00000267681	9.6551e-07	0.412991	3.42592e-07	4.02491e-05	0.000186549		Brain
ENSG00000267733	1.01013e-09	0.508427				1.01013e-09	Brain
ENSG00000267742	1.9601e-08	0.529027	1.76347e-05	0.000189059	0.0010458	0.00355348	Brain
ENSG00000267756	7.81795e-05	0.304908	4.5017e-08		0.00116004	0.00302729	Brain
ENSG00000267771	8.83788e-10	0.583676	5.04093e-07	7.50223e-06	6.07282e-05	0.000293687	Brain
ENSG00000267793	3.7171e-07	0.470287	4.24091e-06	3.92233e-05	0.000206212	0.000773096	Brain
ENSG00000268105	1.18021e-12	0.679751	3.16032e-06	0.000115144	0.00122392	0.00580813	Brain
ENSG00000268222	3.22805e-07	0.437213	1.28777e-07		0.00397921	0.0166942	Brain
ENSG00000268297	7.38607e-06	0.402739	0.0366248	0.0374792	0.0442193	0.0420627	Brain
ENSG00000268357	9.07913e-12	0.623895	1.19857e-12		4.70998e-05	0.000605008	Brain
ENSG00000268379	4.91229e-05	0.355231		0.0305278	0.020588	0.0191899	Brain
ENSG00000268581	0.000315318	0.304585	0.00510253	0.00267526	0.00298298	0.0043295	Brain
ENSG00000268598	3.65903e-05	0.362876	0.00113779	0.000496256	0.000577632	0.000927288	Brain
ENSG00000268747	8.69288e-05	0.34013	0.000341362	0.000174572	0.00028855	0.000593598	Brain
ENSG00000268995	2.45022e-15	0.725813	5.54314e-12	2.08104e-07		0.00033638	Brain
ENSG00000269001	1.19248e-08	0.504267	1.13733e-07	0.000159494	0.00130805		Brain
ENSG00000269025	4.61319e-07	0.383666				4.61319e-07	Brain
ENSG00000269032	1.30192e-08	0.50259	8.59104e-10		0.0073355	0.0363973	Brain
ENSG00000269069	6.60087e-05	0.347461	0.000261078	7.75257e-05	0.000101588	0.000176283	Brain
ENSG00000269119	2.54484e-06	0.427802	0.00058973	0.00367737	0.0109983	0.0229658	Brain
ENSG00000269332	6.5358e-07	0.375736	0.0288067		6.5358e-07		Brain
ENSG00000269345	5.50929e-06	0.409749	3.12051e-06	1.30521e-05	4.75579e-05	0.0001469	Brain
ENSG00000269421	6.49326e-09	0.515722	7.9611e-07	9.56342e-05	0.000845376		Brain
ENSG00000269588	3.94761e-07	0.46901	0.0380264	0.019726	0.00864554	0.00326049	Brain
ENSG00000269779	2.4026e-06	0.429123	0.0369358	0.00935677	0.0057793	0.00543652	Brain
ENSG00000269837	1.79762e-17	0.77304	2.68018e-14	5.27421e-10	4.65634e-08		Brain
ENSG00000269896	1.6784e-07	0.486872	2.7191e-05	0.000651925	0.00373641	0.0135051	Brain
ENSG00000270231	5.31934e-12	0.631549	2.69716e-10	2.99407e-06		0.00080238	Brain
ENSG00000270248	5.73521e-09	0.551529	0.000574434	7.35202e-05	4.30579e-05	4.80628e-05	Brain
ENSG00000270281	0.000185616	0.319455	0.000426835	0.00153563	0.00437458	0.0100339	Brain
ENSG00000270300	1.02342e-06	0.411675	1.71229e-08		0.00107681	0.00434619	Brain
ENSG00000270409	1.60613e-05	0.383732	0.00117299	0.000359509	0.000313878	0.000406249	Brain
ENSG00000270441	8.04285e-10	0.585233	7.0334e-07	7.26411e-08	6.81437e-08	1.21166e-07	Brain
ENSG00000270492	6.4393e-07	0.422066	2.8823e-05	0.00121407	0.00623896		Brain
ENSG00000270578	3.49665e-08	0.439515	0.00437121	3.49665e-08			Brain
ENSG00000270665	4.22892e-05	0.321143	1.18952e-07		0.00152051	0.00427874	Brain
ENSG00000270685	9.02782e-11	0.589157	0.0139781		0.00185196	0.000189331	Brain
ENSG00000270716	2.75832e-05	0.33221	0.000315094	0.00583615	0.0197065		Brain
ENSG00000270804	1.23001e-06	0.407499	3.66795e-09		0.0125552	0.0438075	Brain
ENSG00000270878	6.011e-09	0.55069		0.00834171	0.00368706	0.00284054	Brain
ENSG00000270923	2.01772e-06	0.396112	1.55497e-07		0.0060825	0.0216584	Brain
ENSG00000270977	2.74499e-15	0.747975	1.43401e-10	9.92385e-09	2.52081e-07	2.96356e-06	Brain
ENSG00000271002	6.2718e-06	0.369188	0.000130723	0.00293476	0.011707		Brain
ENSG00000271013	7.83901e-11	0.621848	2.99698e-08	5.57515e-07	5.63871e-06	3.39937e-05	Brain
ENSG00000271021	4.12096e-08	0.514861	1.98399e-08	1.09392e-07	5.35978e-07	2.24293e-06	Brain
ENSG00000271266	4.15339e-06	0.416421	4.51804e-05	0.000298568	0.00138103	0.00468793	Brain
ENSG00000271414	0.000171336	0.32167	0.00105032	0.000421001	0.000462099	0.000679589	Brain
ENSG00000271461	6.22038e-07	0.376867			6.22038e-07		Brain
ENSG00000271672	5.50032e-15	0.717152			0.0154909	0.0008327	Brain
ENSG00000271924	6.00656e-07	0.377667	1.07745e-14		6.00656e-07		Brain
ENSG00000272150	1.50618e-07	0.453474	6.47515e-09		0.00912558	0.0376954	Brain
ENSG00000272556	4.20826e-12	0.663226	2.07992e-05	0.00099298	0.00769958	0.0276388	Brain
ENSG00000272578	6.40224e-10	0.557006	9.7132e-16		4.16913e-06	3.4558e-05	Brain
ENSG00000272601	9.02094e-10	0.551125	1.44763e-06	0.000338909	0.00350667		Brain
ENSG00000272645	7.06185e-07	0.456494	4.74916e-05	0.000768357	0.00342035	0.0101682	Brain
ENSG00000272655	2.6808e-06	0.389476	1.27643e-13		0.000206548	0.000748145	Brain
ENSG00000272693	1.29584e-07	0.456627	9.79037e-08	2.1571e-05	0.000128235		Brain
ENSG00000272710	2.62838e-05	0.333448			0.0109005	0.0309698	Brain
ENSG00000272779	1.72284e-06	0.399771	4.65675e-14		8.02384e-05	0.00029437	Brain
ENSG00000272887	0.000115013	0.332582	0.000777826	0.000342995	0.000379025	0.000566962	Brain
ENSG00000273340	1.11825e-07	0.459699	0.00112695		0.000108259	0.000546219	Brain
ENSG00000273819	4.00008e-07	0.386885			4.00008e-07		Brain
ENSG00000273897	2.8367e-05	0.33149	4.43156e-07		0.0139136	0.0387778	Brain
ENSG00000274099	1.00106e-05	0.395375	3.12009e-05	0.000163673	0.000624345	0.00184443	Brain
ENSG00000274114	6.66187e-07	0.375298			6.66187e-07		Brain
ENSG00000274330	1.86403e-08	0.452387			1.86403e-08		Brain
ENSG00000274471	2.24787e-11	0.610549	3.17811e-14		4.05217e-06	4.88892e-05	Brain
ENSG00000274487	6.98638e-12	0.627666	6.28139e-14		2.70955e-05	0.000363479	Brain
ENSG00000274525	1.4088e-05	0.349245	2.62545e-07		0.00372873	0.0116088	Brain
ENSG00000274569	2.11105e-09	0.569013	3.46263e-07	4.46069e-06	3.3289e-05	0.000156197	Brain
ENSG00000274602	1.80439e-05	0.380829		0.0302642	0.0171496	0.013799	Brain
ENSG00000274835	1.12996e-05	0.307244			1.12996e-05		Brain
ENSG00000275029	4.34461e-07	0.430746	3.96329e-06	0.00024573	0.00134698		Brain
ENSG00000275064	2.42348e-05	0.373405	0.0238539	0.0167849	0.0153619	0.0118972	Brain
ENSG00000275131	4.77476e-05	0.355972	7.5316e-05	2.87946e-05	4.66034e-05	9.51699e-05	Brain
ENSG00000275318	2.38921e-07	0.479574	0.0372942	0.00661159	0.00341685	0.00287439	Brain
ENSG00000275340	6.28452e-07	0.422606	7.36529e-10		0.00151937	0.00634192	Brain
ENSG00000275374	1.01738e-06	0.448479	0.00011618	0.000800317	0.00267433	0.00619596	Brain
ENSG00000275839	1.13226e-05	0.354692	2.54936e-05	0.000392215	0.00145674		Brain
ENSG00000276141	2.16205e-08	0.449378	0.000915574		2.16205e-08		Brain
ENSG00000276386	2.83828e-11	0.636777	4.23502e-07	1.04638e-05	8.71286e-05	0.000385579	Brain
ENSG00000276545	0.000340925	0.302364		0.0326546	0.0279265	0.0310633	Brain
ENSG00000276710	1.46061e-05	0.386091	9.40149e-05	4.17385e-05	5.52034e-05	0.000101008	Brain
ENSG00000276805	4.32397e-05	0.358554		0.0455959	0.0325973	0.0316681	Brain
ENSG00000276975	0.000111751	0.333362	0.00143291	0.000421117	0.000387107	0.000497143	Brain
ENSG00000277406	2.40095e-05	0.373642	0.00777002	0.0012908	0.00101184	0.00116918	Brain
ENSG00000277493	2.56656e-10	0.603627	2.11977e-07	3.64023e-06	2.88991e-05	0.000134746	Brain
ENSG00000277561	9.13375e-09	0.466642				9.13375e-09	Brain
ENSG00000277654	1.31016e-05	0.30351	8.21193e-13		1.31016e-05		Brain
ENSG00000277795	3.18521e-05	0.366441	8.95917e-05	2.33435e-05	2.50018e-05	3.7324e-05	Brain
ENSG00000277977	2.09339e-08	0.49342	6.20642e-09		0.00909376	0.042687	Brain
ENSG00000277998	2.54912e-07	0.442301	2.22435e-05	0.00224238	0.0121986		Brain
ENSG00000278530	1.79024e-11	0.64335	9.38749e-08	2.99052e-06	4.24233e-05	0.000316824	Brain
ENSG00000278603	3.99947e-05	0.360577	0.000348103	0.000161143	0.000200288	0.000339436	Brain
ENSG00000279239	2.75017e-06	0.342016				2.75017e-06	Brain
ENSG00000279414	9.18515e-07	0.367897			9.18515e-07		Brain
ENSG00000279483	5.35621e-06	0.325814			5.35621e-06		Brain
ENSG00000279800	3.01395e-06	0.38672	6.68229e-06	0.000427398	0.00187745		Brain
ENSG00000280171	1.29271e-07	0.4922	0.0178816	0.00335149	0.00182343	0.00166088	Brain
ENSG00000280208	1.9953e-08	0.451008				1.9953e-08	Brain
ENSG00000280828	4.93756e-07	0.427938	1.09469e-05	0.000667097	0.00358019		Brain
ENSG00000280913	4.54931e-08	0.478069	7.11932e-08	4.73942e-06	2.97477e-05		Brain
ENSG00000281896	3.76064e-08	0.481877	2.23411e-06	0.00023482	0.0016894		Brain
ENSG00000282458	2.80341e-06	0.388425	4.93828e-05	0.00208783	0.00911363		Brain
ENSG00000282732	1.90311e-06	0.434442	3.79591e-07	1.75493e-06	6.70212e-06	2.37146e-05	Brain
ENSG00000282978	4.2134e-06	0.331688	9.88396e-16		4.2134e-06		Brain
ENSG00000283041	1.15878e-17	0.77684	1.40914e-17		4.17212e-07	2.59354e-05	Brain
ENSG00000283050	3.9575e-13	0.693296	1.46213e-09	9.6666e-08	1.42677e-06	1.09023e-05	Brain
ENSG00000283101	5.39728e-09	0.552612	1.43011e-07	2.27222e-06	1.69126e-05	8.43086e-05	Brain
ENSG00000283162	5.31925e-07	0.46263	0.00310969	0.000639169	0.000399652	0.000415269	Brain
ENSG00000283178	4.84133e-14	0.660679	0.0293163			4.84133e-14	Brain
ENSG00000283236	1.23788e-07	0.493078	0.00886602	0.00117142	0.000732231	0.000775757	Brain
ENSG00000283251	1.86085e-10	0.608653	2.83363e-10	3.29228e-09	2.81935e-08	1.93089e-07	Brain
ENSG00000283269	8.43943e-07	0.452597	8.57942e-06	5.30103e-05	0.000237465	0.000774878	Brain
ENSG00000283399	1.22738e-07	0.493251	2.23208e-07	1.2871e-06	6.34912e-06	2.46246e-05	Brain
ENSG00000283483	5.769e-05	0.312986	0.000247173	0.00350044	0.0111014		Brain
ENSG00000283491	2.50411e-07	0.442683	1.71507e-06	0.000296459	0.00172977		Brain
ENSG00000283525	2.8444e-05	0.369335	0.000294353	0.00027667	0.000784895	0.00237852	Brain
ENSG00000283529	2.12737e-09	0.49466				2.12737e-09	Brain
ENSG00000283578	0.000110619	0.333638	0.000444417	0.00160789	0.00429246	0.00905355	Brain
ENSG00000283669	2.31615e-07	0.48022	5.52934e-07	3.1644e-06	1.50892e-05	5.57884e-05	Brain
ENSG00000283773	2.19572e-08	0.492489	1.62321e-07	0.000154265	0.00118462		Brain
ENSG00000284060	1.24643e-07	0.457439	1.04292e-09		0.000845579	0.00413715	Brain
ENSG00000284130	1.7789e-13	0.676688	5.13687e-14	7.90135e-10		2.78224e-07	Brain
ENSG00000284138	5.03708e-09	0.553841	9.6148e-08	1.01843e-06	6.57566e-06	2.92268e-05	Brain
ENSG00000284233	0.000167603	0.322278		0.0228845	0.0180372	0.019102	Brain
ENSG00000284610	8.00143e-06	0.315886	0.0167384		8.00143e-06		Brain
ENSG00000284630	1.56448e-13	0.678282	6.92122e-14		7.9042e-06	0.000160652	Brain
ENSG00000284660	2.73886e-07	0.440759	0.0115403		0.000982612	0.00446802	Brain
ENSG00000284783	4.81669e-13	0.690904	5.93333e-08	2.53138e-06	3.69236e-05	0.000251568	Brain
ENSG00000284840	2.95382e-11	0.636202	0.00144116	0.000114657	5.61373e-05	5.97157e-05	Brain
ENSG00000285035	8.70887e-17	0.780044	5.51088e-10	6.82231e-08	2.33989e-06	2.99352e-05	Brain
ENSG00000285057	2.59252e-06	0.427375	0.000267188	0.00243245	0.00769731	0.0170027	Brain
ENSG00000285323	6.49205e-11	0.594334	1.63647e-13		9.80953e-05	0.00101898	Brain
ENSG00000285531	8.62925e-06	0.361399	0.0001521	0.0123654	0.0441376		Brain
ENSG00000285576	2.85934e-06	0.425116	4.23205e-06	1.90268e-05	7.26768e-05	0.000222325	Brain
ENSG00000285665	4.9896e-09	0.554009	0.000218547	0.00289127	0.0123713	0.031032	Brain
ENSG00000285990	1.15481e-10	0.585248	0.0411033		0.00502035	0.000561912	Brain
ENSG00000286156	9.25509e-06	0.312254		9.25509e-06			Brain
ENSG00000286640	1.1703e-06	0.445373	2.55666e-06	1.29901e-05	4.90109e-05	0.000144373	Brain
ENSG00000286651	3.1672e-12	0.666993	4.10507e-05	0.00129018	0.00990985	0.0349045	Brain
ENSG00000287071	7.20582e-06	0.318489		7.20582e-06			Brain
ENSG00000287779	2.24072e-09	0.53514	3.38968e-06	0.000635874	0.00579026		Brain
ENSG00000287846	7.43565e-06	0.402578		0.0443533	0.0238416	0.018201	Brain
ENSG00000018607	2.61325e-08	0.497412	0.0029849	0.000522499	0.000315586	0.000330335	Cerebellum
ENSG00000067601	3.0238e-06	0.400444	2.36402e-06	5.1473e-07	1.28972e-06	3.33183e-06	Cerebellum
ENSG00000078319	5.05986e-10	0.49529	6.97964e-34		5.05986e-10		Cerebellum
ENSG00000080947	3.1981e-08	0.460095			0.00190523	0.0103544	Cerebellum
ENSG00000099251	9.77127e-06	0.337677	1.42746e-09		0.0109528	0.03435	Cerebellum
ENSG00000103832	1.86274e-06	0.375744	1.88159e-07	1.92536e-05	7.8323e-05		Cerebellum
ENSG00000106540	3.85606e-08	0.456475	2.21984e-07	4.21616e-05	0.000313157		Cerebellum
ENSG00000111788	6.78495e-12	0.62925	0.000122829	0.00312836	0.0165084	0.044794	Cerebellum
ENSG00000123201	1.83002e-07	0.42539	9.47994e-05		1.48947e-07	3.83179e-07	Cerebellum
ENSG00000123870	2.58136e-09	0.538611	4.77711e-05	0.00167168	0.00692647	0.0171971	Cerebellum
ENSG00000124224	6.23541e-14	0.687857	3.49424e-07	4.35835e-05	0.00061673	0.00370944	Cerebellum
ENSG00000124549	5.45734e-08	0.483524	8.44785e-05	0.000867187	0.003374	0.00849731	Cerebellum
ENSG00000127589	3.87743e-15	0.694293	1.1268e-10	5.06183e-07	2.72908e-05		Cerebellum
ENSG00000131797	2.26726e-08	0.424703	7.63836e-07		2.26726e-08		Cerebellum
ENSG00000131885	2.08361e-06	0.408711		0.0485359	0.0478101	0.0383629	Cerebellum
ENSG00000133136	1.13904e-05	0.334041	0.000451379	0.0114673	0.0410856		Cerebellum
ENSG00000133519	1.90518e-06	0.41068	0.00196633	0.000308556	0.000198671	0.000202502	Cerebellum
ENSG00000133624	3.7488e-08	0.457022			0.0026363	0.0138188	Cerebellum
ENSG00000134297	7.66645e-20	0.810241		0.00663334	0.00103913	0.000458932	Cerebellum
ENSG00000136149	1.1575e-05	0.333658	0.00012526	0.00530067	0.0199258		Cerebellum
ENSG00000137970	3.35748e-06	0.36247	3.56172e-06	0.000518977	0.00232357		Cerebellum
ENSG00000146001	6.6083e-06	0.382688	0.00179196	0.000490769	0.00068758	0.00130333	Cerebellum
ENSG00000151631	7.32874e-09	0.520488	0.00705587	0.00304744	0.00130264	0.000971525	Cerebellum
ENSG00000157021	2.43193e-05	0.315754	6.10826e-07	0.000993887	0.00353805		Cerebellum
ENSG00000160172	1.05803e-13	0.681748	1.05648e-09	9.14272e-08	1.49005e-06	1.24314e-05	Cerebellum
ENSG00000162997	0.00012576	0.310512	0.000124714	2.56958e-05	1.97531e-05	1.63381e-05	Cerebellum
ENSG00000163016	5.60587e-07	0.357945	5.98659e-19		5.60587e-07		Cerebellum
ENSG00000164669	4.09426e-05	0.339035	0.00560794	0.00202103	0.00139156	0.000874206	Cerebellum
ENSG00000166763	4.14076e-10	0.49877			4.14076e-10		Cerebellum
ENSG00000167494	1.3766e-08	0.476106	0.00793116		0.000454459	0.00286515	Cerebellum
ENSG00000168126	2.9451e-08	0.495184	1.61686e-06	1.34367e-05	7.12635e-05	0.000259127	Cerebellum
ENSG00000168405	6.35582e-06	0.383586	0.0118202	0.0163307	0.0313985	0.0455822	Cerebellum
ENSG00000170827	1.2726e-07	0.432796			0.00153853	0.007591	Cerebellum
ENSG00000171084	1.46379e-06	0.416437	8.29537e-05	0.0012129	0.00545796	0.017055	Cerebellum
ENSG00000172250	6.96592e-05	0.325693	0.0470861	0.012153	0.0079148	0.00715199	Cerebellum
ENSG00000173295	7.93354e-06	0.342587	4.49882e-05	0.000544441	0.000142758		Cerebellum
ENSG00000173727	3.37145e-10	0.502314		3.37145e-10			Cerebellum
ENSG00000174977	2.3461e-12	0.615713	1.0586e-10	1.64355e-05		0.00486231	Cerebellum
ENSG00000175741	8.16251e-09	0.444547	2.08121e-20	8.16251e-09			Cerebellum
ENSG00000176716	3.14529e-08	0.418204			3.14529e-08		Cerebellum
ENSG00000176826	2.26242e-08	0.466728	1.29931e-10		0.000200732	0.00123838	Cerebellum
ENSG00000176998	9.78459e-08	0.395126				9.78459e-08	Cerebellum
ENSG00000177173	4.24914e-06	0.312162	1.1559e-11	4.24914e-06			Cerebellum
ENSG00000178055	8.35719e-06	0.341365	8.11356e-05	0.00442075	0.0172786		Cerebellum
ENSG00000178162	1.54878e-06	0.335334	7.10984e-14		1.54878e-06		Cerebellum
ENSG00000178429	2.19975e-06	0.372026	2.01221e-06	0.000406861	0.00191071		Cerebellum
ENSG00000178464	1.87171e-08	0.428478	1.87719e-16	1.87171e-08			Cerebellum
ENSG00000178631	1.19019e-10	0.557862	2.28627e-12		0.000158807	0.00159713	Cerebellum
ENSG00000179101	1.03353e-09	0.553929	1.60918e-05	0.000249134	0.0012651	0.00377254	Cerebellum
ENSG00000179277	2.2569e-07	0.421071	1.03541e-05	0.00307624	0.0169533		Cerebellum
ENSG00000179967	6.6227e-05	0.326974	0.0179228	0.00462479	0.00397676	0.00470316	Cerebellum
ENSG00000179978	4.54204e-08	0.453288	5.14269e-10		0.00544042	0.02639	Cerebellum
ENSG00000180211	1.88897e-08	0.470153	4.82252e-08	4.11464e-05	0.000333622		Cerebellum
ENSG00000180229	9.37245e-08	0.396017	0.0037343			9.37245e-08	Cerebellum
ENSG00000180385	3.45737e-10	0.540698	2.50758e-08	0.000361471	0.00420008		Cerebellum
ENSG00000180438	1.06108e-10	0.589806	0.01908	0.00268128	0.00163789	0.00183671	Cerebellum
ENSG00000180581	2.03299e-07	0.423227	6.69144e-07	0.000245855	0.00151837		Cerebellum
ENSG00000180764	1.00002e-07	0.437658	4.38923e-12		0.000475222	0.0025045	Cerebellum
ENSG00000182397	0.000145402	0.306725	0.00116098	0.000653306	0.0011492	0.00238297	Cerebellum
ENSG00000182722	3.23198e-10	0.541803	0.00141412		4.10968e-06	3.90086e-05	Cerebellum
ENSG00000183022	2.08294e-06	0.373248	4.79035e-05	0.00195574	0.00903922		Cerebellum
ENSG00000183171	7.86919e-08	0.442451	1.61182e-10		0.00161162	0.00824655	Cerebellum
ENSG00000183506	6.65685e-07	0.398269	2.54397e-10		0.00618143	0.0245483	Cerebellum
ENSG00000183604	5.71032e-06	0.350263	1.22066e-05	0.0019459	0.00813236		Cerebellum
ENSG00000184208	2.4014e-06	0.370055	4.65058e-10	3.01842e-05	0.000122891		Cerebellum
ENSG00000184319	1.1121e-06	0.422376	0.00258243	0.000244367	0.00017999	0.000209932	Cerebellum
ENSG00000184669	1.50765e-14	0.679101	1.48673e-11	7.49231e-08	3.30599e-06		Cerebellum
ENSG00000185495	1.42455e-07	0.387299	1.08054e-08		1.42455e-07		Cerebellum
ENSG00000185839	7.92407e-05	0.322413	0.000514591	0.00306763	0.00892044	0.0201715	Cerebellum
ENSG00000186162	1.60556e-06	0.414424	0.000506941	0.000343513	0.00153128	0.00491234	Cerebellum
ENSG00000186312	5.3594e-07	0.437847	0.0208918	0.00312124	0.00323248	0.0048955	Cerebellum
ENSG00000186704	6.36996e-07	0.399215	1.03029e-06	0.000423262	0.00229196		Cerebellum
ENSG00000186743	4.85436e-07	0.439911	0.00386183	0.00182579	0.000714668	0.000454686	Cerebellum
ENSG00000186831	1.05714e-06	0.343916			1.05714e-06		Cerebellum
ENSG00000187103	3.10251e-08	0.46068	5.99728e-05		3.70785e-06	1.99507e-05	Cerebellum
ENSG00000187589	1.59593e-05	0.32597	2.00567e-05	3.23712e-06		7.3941e-06	Cerebellum
ENSG00000187686	4.08454e-11	0.574432	4.07659e-13		4.08485e-05	0.000479263	Cerebellum
ENSG00000187984	1.27838e-14	0.650309	0.00438985		1.27838e-14		Cerebellum
ENSG00000188002	1.3127e-07	0.46645		0.0168072	0.00832497	0.00639157	Cerebellum
ENSG00000188599	1.03284e-11	0.558832	0.0258894	1.03284e-11			Cerebellum
ENSG00000188681	2.46247e-06	0.324777			2.46247e-06		Cerebellum
ENSG00000188985	2.17684e-09	0.541504	1.09515e-05	0.000137384	0.000721663	0.0022801	Cerebellum
ENSG00000189136	7.94314e-05	0.322351	0.00474173	0.00161308	0.00141012	0.00170769	Cerebellum
ENSG00000189343	5.28962e-12	0.604392	3.47192e-13		0.000384541	0.00472626	Cerebellum
ENSG00000189423	6.0695e-10	0.492112	8.04332e-05		6.0695e-10		Cerebellum
ENSG00000196204	3.55148e-16	0.719309	3.19237e-24		2.92515e-07	1.29466e-05	Cerebellum
ENSG00000196205	1.59291e-09	0.514943	1.22064e-07	6.83095e-05	0.000735607		Cerebellum
ENSG00000196534	6.51483e-07	0.433752	0.000979265	0.00581393	0.0187922	0.0412229	Cerebellum
ENSG00000196922	2.91849e-06	0.320871	5.85676e-26		2.91849e-06		Cerebellum
ENSG00000196970	1.32207e-07	0.432023	1.90647e-08		0.001174	0.0058505	Cerebellum
ENSG00000197744	4.36979e-09	0.497142	3.66811e-07	0.000161037	0.00151997		Cerebellum
ENSG00000197847	3.57626e-05	0.342385	0.00398822	0.00412	0.00911873	0.0155914	Cerebellum
ENSG00000197927	1.05533e-05	0.371789	0.00245065	0.000530126	0.000363336	0.000374945	Cerebellum
ENSG00000198134	2.85394e-09	0.504735	8.21481e-07	0.000246821	0.00239222		Cerebellum
ENSG00000198153	1.04728e-18	0.791229	2.93076e-12	4.51374e-10	1.73977e-08	2.68704e-07	Cerebellum
ENSG00000198155	5.55661e-07	0.437091	6.69649e-05	0.00110104	0.00444225	0.0121501	Cerebellum
ENSG00000198406	1.23185e-09	0.519376	6.20671e-07	0.000340468	0.00352055		Cerebellum
ENSG00000198658	1.51753e-07	0.385973			1.51753e-07		Cerebellum
ENSG00000200021	7.25189e-07	0.431491	0.00949761	0.00407767	0.00164537	0.0010478	Cerebellum
ENSG00000201210	8.84673e-08	0.397209				8.84673e-08	Cerebellum
ENSG00000201861	6.54516e-06	0.347089	0.00017536	0.00640279	0.0250574		Cerebellum
ENSG00000203435	2.8482e-05	0.34798		0.0463467	0.027403	0.0219847	Cerebellum
ENSG00000203581	6.83183e-09	0.489052	0.00926882		0.00136465	0.00856339	Cerebellum
ENSG00000204253	9.21055e-12	0.625063	1.02363e-06	4.65448e-05	0.00034703	0.0013441	Cerebellum
ENSG00000204403	1.65548e-13	0.650431	0.0397457		0.0182333	0.00132179	Cerebellum
ENSG00000204434	0.000167058	0.30308	0.000534758	0.00175078	0.0041887	0.00813129	Cerebellum
ENSG00000204622	1.60322e-06	0.37908	0.000272185	0.000140769	0.000670948		Cerebellum
ENSG00000204789	3.02296e-07	0.371337		3.02296e-07			Cerebellum
ENSG00000205534	1.76269e-07	0.426158	1.72998e-07	0.000306377	0.00191831		Cerebellum
ENSG00000205763	6.54849e-08	0.480026	7.52384e-05	9.36419e-06	2.0799e-05	6.43257e-05	Cerebellum
ENSG00000206120	4.16965e-12	0.607739	1.03874e-08	8.0218e-06	0.000176996		Cerebellum
ENSG00000206178	1.5913e-05	0.362056	0.000167597	0.00070861	0.00215804	0.00502338	Cerebellum
ENSG00000206228	2.5337e-08	0.497986	0.000263187	0.00261035	0.00916347	0.0205066	Cerebellum
ENSG00000206341	3.38731e-09	0.501695	5.02107e-05	6.86053e-06		0.000489684	Cerebellum
ENSG00000207186	4.56076e-05	0.300213	0.0102488		0.0013286	0.00380794	Cerebellum
ENSG00000211451	2.89184e-10	0.504944		2.89184e-10			Cerebellum
ENSG00000212802	2.04872e-05	0.355987	0.00162034	0.0087593	0.0197559	0.0336711	Cerebellum
ENSG00000213013	8.26616e-07	0.393598	0.000152107	8.8817e-06	3.83627e-05		Cerebellum
ENSG00000213070	3.08233e-06	0.364414	0.000176048	0.00446544	0.0190988		Cerebellum
ENSG00000213071	9.48253e-09	0.483034	3.03154e-09		0.00260578	0.0151334	Cerebellum
ENSG00000213073	2.60297e-09	0.538469	9.82882e-06	0.000198117	0.000966696	0.00285151	Cerebellum
ENSG00000213078	8.58601e-11	0.525286	0.000453366	8.58601e-11			Cerebellum
ENSG00000213089	1.23499e-09	0.519332	7.16933e-07	0.000263406	0.00276513		Cerebellum
ENSG00000213131	1.67676e-06	0.333537	9.59596e-19		1.67676e-06		Cerebellum
ENSG00000213189	4.27282e-08	0.454479	1.84936e-07	7.14794e-05		0.00294466	Cerebellum
ENSG00000213212	6.89926e-07	0.432544	0.026412	0.0216872	0.016641	0.0184772	Cerebellum
ENSG00000213225	1.2912e-06	0.383861	4.50353e-06	0.00255405	0.0122038		Cerebellum
ENSG00000213237	1.08003e-06	0.387779	1.80842e-05	0.00103821	0.00523235		Cerebellum
ENSG00000213300	9.02279e-05	0.31909	0.000323256	0.00250887	0.00634211	0.0126286	Cerebellum
ENSG00000213352	1.43844e-06	0.381481	0.0025778		0.000363299	0.0014792	Cerebellum
ENSG00000213371	2.10176e-07	0.457053	1.45591e-05	0.00013975	0.000571279	0.00161149	Cerebellum
ENSG00000213430	8.00299e-08	0.442115	1.31851e-06	0.000216298	0.00148387		Cerebellum
ENSG00000213442	1.05707e-06	0.343917	8.51218e-14	1.05707e-06			Cerebellum
ENSG00000213443	2.93404e-11	0.57943	1.89853e-12		0.000141639	0.00162272	Cerebellum
ENSG00000213467	5.57124e-05	0.331337	0.000481873	0.00282913	0.00774502	0.0163622	Cerebellum
ENSG00000213526	1.46863e-09	0.548112	0.000104875	0.00141538	0.00558609	0.013195	Cerebellum
ENSG00000213553	4.03667e-11	0.574611	2.17114e-07	0.000242058	0.00355454		Cerebellum
ENSG00000213609	1.9643e-08	0.502691	6.70986e-06	7.75834e-05	0.000389046	0.00126171	Cerebellum
ENSG00000213621	1.27631e-06	0.384117	5.4788e-09		0.0011832	0.00483542	Cerebellum
ENSG00000213693	5.02333e-08	0.408786	1.33269e-16	5.02333e-08			Cerebellum
ENSG00000213706	1.76872e-05	0.323491	8.64379e-05	0.00469998		0.0491948	Cerebellum
ENSG00000213740	2.60382e-06	0.368232	1.37922e-05	0.000467679	0.00215571		Cerebellum
ENSG00000213753	7.84384e-09	0.445307	7.72422e-32		7.84384e-09		Cerebellum
ENSG00000213757	3.14046e-06	0.36399	3.78348e-05	0.00424789	0.0181926		Cerebellum
ENSG00000213763	6.09521e-08	0.447514	4.92682e-09		0.0047481	0.0228583	Cerebellum
ENSG00000213777	3.90535e-05	0.340207	0.0413804	0.0128651	0.00838679	0.00765731	Cerebellum
ENSG00000213801	2.44584e-13	0.671818	2.69312e-09	1.69577e-07	2.586e-06	2.03888e-05	Cerebellum
ENSG00000213816	7.88208e-06	0.378608	0.000169391	0.000812533	0.00239976	0.00529943	Cerebellum
ENSG00000213866	1.07623e-07	0.436181	2.08653e-08		0.00631782	0.0284675	Cerebellum
ENSG00000213881	2.33346e-07	0.454941	0.000122069	0.00121998	0.00482455	0.0126606	Cerebellum
ENSG00000214016	2.7939e-07	0.451286	0.000100546	0.000750695	0.00226824	0.00473503	Cerebellum
ENSG00000214077	9.12554e-08	0.439493	1.31389e-08		0.00138909	0.00708079	Cerebellum
ENSG00000214110	1.6408e-08	0.472811	2.55804e-12		0.00210821	0.0119664	Cerebellum
ENSG00000214174	6.44247e-05	0.327672	9.79998e-05	9.55787e-06	1.09456e-05	1.60721e-05	Cerebellum
ENSG00000214182	2.25144e-16	0.723841	2.26388e-12	1.15609e-07	9.11575e-06		Cerebellum
ENSG00000214189	2.40363e-13	0.672028	6.60389e-09	4.00012e-07	4.54804e-06	2.62495e-05	Cerebellum
ENSG00000214198	7.68859e-12	0.599072	6.96192e-12	1.05525e-07	1.95477e-06		Cerebellum
ENSG00000214199	1.00397e-09	0.522874	2.45339e-06	0.000939212	0.00914244		Cerebellum
ENSG00000214223	7.48672e-08	0.47744	8.93489e-05	0.00114038	0.00443359	0.011187	Cerebellum
ENSG00000214269	4.97373e-06	0.308482	1.80796e-17		4.97373e-06		Cerebellum
ENSG00000214289	2.69095e-13	0.644313	3.27078e-15		0.00316423	0.0366276	Cerebellum
ENSG00000214389	5.59103e-06	0.350752	5.35715e-05	0.00383311	0.0156598		Cerebellum
ENSG00000214391	3.53621e-08	0.458153	8.54926e-10		0.000356648	0.00208316	Cerebellum
ENSG00000214535	2.0531e-06	0.409036	0.000480872	0.00351252	0.0105159	0.0222132	Cerebellum
ENSG00000214541	1.92916e-06	0.374963	0.000101968	0.0106996	0.0443701		Cerebellum
ENSG00000214578	1.71253e-11	0.616419	1.96894e-05	2.28514e-06	2.20517e-06	4.30889e-06	Cerebellum
ENSG00000214676	0.000137207	0.308241	0.00140232	0.00482429	0.0115805	0.0219242	Cerebellum
ENSG00000214725	3.36436e-07	0.369035		3.36436e-07			Cerebellum
ENSG00000214765	4.61319e-08	0.41051	6.6621e-09		4.61319e-08		Cerebellum
ENSG00000214776	5.99301e-13	0.633995	1.34849e-08	2.16561e-05	0.000573581		Cerebellum
ENSG00000214784	9.12413e-13	0.628459	1.65246e-10	1.11314e-06	2.98941e-05		Cerebellum
ENSG00000214796	3.45301e-20	0.815688	3.35104e-15	6.35344e-13	3.53429e-11	9.14048e-10	Cerebellum
ENSG00000214826	6.48838e-17	0.757245	4.67104e-09	4.96835e-07	1.06869e-05	8.68368e-05	Cerebellum
ENSG00000214837	3.81114e-08	0.490344	2.38414e-05	0.000365838	0.00159088	0.0044548	Cerebellum
ENSG00000214988	7.22046e-05	0.324781	0.0379104	0.0138576	0.00937873	0.0087528	Cerebellum
ENSG00000215007	3.00143e-07	0.415146	6.07425e-06	0.00053417	0.00312715		Cerebellum
ENSG00000215032	3.10117e-13	0.642506	3.47855e-11	4.94152e-06		0.00246396	Cerebellum
ENSG00000215086	5.43384e-06	0.387184	0.000418919	0.00302969	0.008693	0.0180868	Cerebellum
ENSG00000215154	4.1286e-05	0.302697	2.83618e-05	0.00508243	0.0169462		Cerebellum
ENSG00000215158	3.09145e-13	0.668986	5.74987e-06	0.000266895	0.00241584	0.00992032	Cerebellum
ENSG00000215190	4.82701e-10	0.49611	4.00461e-26		4.82701e-10		Cerebellum
ENSG00000215210	8.50934e-09	0.48503	2.85671e-07	4.92238e-05	0.000439648		Cerebellum
ENSG00000215283	2.04065e-08	0.468689	3.29259e-06	0.000255191	0.00201986		Cerebellum
ENSG00000215367	2.20341e-06	0.371988	0.000338313		4.30915e-06	1.19067e-05	Cerebellum
ENSG00000215399	1.75836e-06	0.377029	5.24291e-06	2.20109e-06	6.56046e-06		Cerebellum
ENSG00000215452	5.99622e-13	0.633988	0.0280134		0.000685394	0.0093978	Cerebellum
ENSG00000215492	3.95852e-11	0.604419	1.26491e-07	4.86813e-06	3.93287e-05	0.000179106	Cerebellum
ENSG00000215515	2.54837e-07	0.453156	0.000409609	0.00266822	0.00849986	0.0182566	Cerebellum
ENSG00000215835	1.06994e-06	0.423206	0.000308603	0.00354221	0.0117015	0.0265943	Cerebellum
ENSG00000215859	5.28117e-14	0.632632				5.28117e-14	Cerebellum
ENSG00000215861	1.42789e-11	0.59011	1.06611e-05	1.09019e-06	2.05045e-05		Cerebellum
ENSG00000215908	1.486e-07	0.386414		1.486e-07			Cerebellum
ENSG00000216331	7.48014e-15	0.711189	0.016853	0.00930201	0.00467056	0.00488971	Cerebellum
ENSG00000216740	1.4968e-10	0.584578	0.0338554	0.00830174	0.00129773	0.000342342	Cerebellum
ENSG00000216775	2.04614e-17	0.746509	2.5899e-19		1.17187e-08	7.11819e-07	Cerebellum
ENSG00000216906	7.3645e-05	0.324279	0.00250806	0.00252024	0.00844167	0.0241112	Cerebellum
ENSG00000216977	9.90835e-09	0.515115	5.54573e-06	5.95326e-05	0.000308789	0.00102048	Cerebellum
ENSG00000217195	1.51488e-05	0.36323	0.0359745	0.0125625	0.00349694	0.00127354	Cerebellum
ENSG00000217241	4.93362e-06	0.353646	0.000244784	0.00837534	0.0329378		Cerebellum
ENSG00000217648	2.34245e-07	0.420301	0.000426183	6.9537e-08		3.42315e-07	Cerebellum
ENSG00000217801	7.82234e-06	0.378785	0.00179105	0.000562563	0.000483486	0.000613261	Cerebellum
ENSG00000217835	9.87278e-06	0.337433	5.89878e-05	0.0015354	0.00608098		Cerebellum
ENSG00000218027	7.7059e-08	0.400053	0.0117114	7.7059e-08			Cerebellum
ENSG00000218227	1.85213e-08	0.428684	0.000791876	1.85213e-08			Cerebellum
ENSG00000218283	4.31483e-05	0.301597	9.45281e-07	0.00992322	0.0320495		Cerebellum
ENSG00000218358	5.3486e-11	0.600015	1.13757e-09	1.40819e-08	1.0963e-07	5.90926e-07	Cerebellum
ENSG00000218426	1.28941e-07	0.389385	2.42064e-16	1.28941e-07			Cerebellum
ENSG00000218502	7.44363e-08	0.477552	3.8857e-05	0.000519294	0.00239514	0.00714469	Cerebellum
ENSG00000218536	3.36497e-08	0.459113	0.0150311		0.000161344	0.000960707	Cerebellum
ENSG00000218631	5.62988e-11	0.532164	0.00134873	5.62988e-11			Cerebellum
ENSG00000218690	2.62704e-05	0.349954	0.00042462	0.0019812	0.00663663	0.016833	Cerebellum
ENSG00000218996	2.85228e-05	0.347945	7.5943e-05	0.000109639	9.78839e-05	0.000124845	Cerebellum
ENSG00000219023	4.2284e-07	0.364092	1.2837e-13	4.2284e-07			Cerebellum
ENSG00000219102	1.13886e-12	0.652766	2.2648e-06	8.26124e-05	0.000715698	0.0029794	Cerebellum
ENSG00000219163	2.17288e-05	0.354565	0.001706	0.00784226	0.01875	0.0337092	Cerebellum
ENSG00000219186	2.07764e-05	0.355649	0.000627586	0.000349565	0.000597321	0.00128325	Cerebellum
ENSG00000219392	2.53783e-08	0.497956	0.0134867	0.00754069	0.00456195	0.00447354	Cerebellum
ENSG00000219409	2.15374e-07	0.45656	1.11194e-05	7.68165e-05	0.000346078	0.00108919	Cerebellum
ENSG00000219451	1.07143e-08	0.480775	9.57485e-08	6.3109e-05	0.000548619		Cerebellum
ENSG00000219470	2.52877e-07	0.375159	4.30854e-14	2.52877e-07			Cerebellum
ENSG00000219565	2.42799e-05	0.315793	0.00140328		0.0281814	0.00954615	Cerebellum
ENSG00000219747	5.95942e-15	0.713583	9.99276e-05	4.4909e-05	8.29069e-06	4.19833e-06	Cerebellum
ENSG00000219891	7.87728e-13	0.657431	3.90688e-05	0.00128008	0.00794899	0.0238943	Cerebellum
ENSG00000219992	0.000139229	0.307859	0.000357759	0.000232153	0.000345108	0.000636512	Cerebellum
ENSG00000220472	2.36744e-06	0.370376	1.38713e-05	0.00230146	0.0104371		Cerebellum
ENSG00000220586	2.39408e-07	0.376326			2.39408e-07		Cerebellum
ENSG00000220785	3.19158e-06	0.399235		0.0354647	0.0224413	0.0201032	Cerebellum
ENSG00000220884	1.0522e-07	0.436636	2.67173e-05	0.00145449	0.00904262		Cerebellum
ENSG00000223259	5.87406e-10	0.563123	0.00442669	0.000548086	0.000252575	0.000222505	Cerebellum
ENSG00000223394	3.61341e-07	0.44602	0.00440947	0.00181364	0.00073858	0.000492283	Cerebellum
ENSG00000223431	7.94554e-05	0.322344	0.0228388	0.00842911	0.00593675	0.00579971	Cerebellum
ENSG00000223459	3.50326e-08	0.458335	8.51122e-10		0.0026248	0.0138331	Cerebellum
ENSG00000223518	4.48095e-07	0.406715	5.0815e-06	0.000147665	0.000828744		Cerebellum
ENSG00000223553	1.30125e-06	0.33926			1.30125e-06		Cerebellum
ENSG00000223558	7.34541e-17	0.73467		0.0333751	0.000872427		Cerebellum
ENSG00000223668	2.62415e-06	0.368057	0.000247394	0.0105177	0.042663		Cerebellum
ENSG00000223723	6.99612e-06	0.381371	0.00216793	0.000654231	0.000498569	0.000570081	Cerebellum
ENSG00000223773	3.47099e-09	0.533541	0.000285148	0.00377318	0.0136405	0.0301441	Cerebellum
ENSG00000223803	2.37772e-05	0.316304	6.48363e-06	0.00316963		0.0327826	Cerebellum
ENSG00000223820	5.95854e-06	0.349274	1.46313e-15		8.30513e-06	2.07596e-05	Cerebellum
ENSG00000223849	1.13305e-09	0.520809	0.000599873		1.65287e-05	0.000139673	Cerebellum
ENSG00000223866	2.54899e-05	0.350689	0.000274957	0.00110996	0.00322106	0.00718172	Cerebellum
ENSG00000223873	1.3881e-05	0.329321	0.0133115	0.00524694	0.0194046		Cerebellum
ENSG00000223963	6.15245e-10	0.531146	0.00774288		0.000118338	0.00103826	Cerebellum
ENSG00000223984	2.81466e-06	0.366473	1.50718e-05	0.000868173	0.00396543		Cerebellum
ENSG00000224014	1.51659e-07	0.463586		0.0135307	0.00780407	0.00697086	Cerebellum
ENSG00000224016	1.40704e-07	0.430758			0.00124363	0.00614902	Cerebellum
ENSG00000224040	5.57875e-07	0.402054	5.8392e-06	0.000218522	0.00120064		Cerebellum
ENSG00000224067	7.43923e-07	0.351722	0.0155397	7.43923e-07			Cerebellum
ENSG00000224081	3.4781e-08	0.416193	0.0105644			3.4781e-08	Cerebellum
ENSG00000224151	3.06227e-09	0.462973			3.06227e-09		Cerebellum
ENSG00000224232	9.05676e-07	0.426772	0.00397226	0.00304875	0.0017492	0.00157373	Cerebellum
ENSG00000224261	2.15943e-05	0.318652			0.00986811	0.0293465	Cerebellum
ENSG00000224287	3.70907e-16	0.718873	2.98988e-17		1.73821e-06	7.39368e-05	Cerebellum
ENSG00000224458	3.79621e-11	0.538498				3.79621e-11	Cerebellum
ENSG00000224479	6.57456e-13	0.632782	0.0116667		2.25927e-05	0.000403676	Cerebellum
ENSG00000224510	5.7367e-07	0.35744			5.7367e-07		Cerebellum
ENSG00000224543	8.87114e-11	0.5925	2.73934e-06	6.48336e-05	0.000400031	0.00137253	Cerebellum
ENSG00000224546	1.89225e-05	0.321858	3.28115e-06	0.00477815		0.049393	Cerebellum
ENSG00000224594	6.67996e-07	0.433225	1.52798e-06	8.31632e-06	3.48793e-05	0.000115609	Cerebellum
ENSG00000224597	1.36292e-08	0.509367		0.0065596	0.00297462	0.00226169	Cerebellum
ENSG00000224669	9.44821e-07	0.390696	8.22915e-06	0.000235457	0.00121554		Cerebellum
ENSG00000224680	6.89331e-05	0.325958	0.000209913	7.41599e-05	9.13761e-05	0.00014811	Cerebellum
ENSG00000224763	2.43815e-06	0.369714	0.000145151	0.00368937	0.0162981		Cerebellum
ENSG00000224800	6.4431e-06	0.383272	0.0136951	0.00334555	0.0020925	0.00195943	Cerebellum
ENSG00000224864	6.25587e-09	0.523283	9.7723e-06	0.000152137	0.00055637	0.00129891	Cerebellum
ENSG00000225031	5.41056e-06	0.351513	1.65742e-05	0.00129688	0.00549278		Cerebellum
ENSG00000225098	2.49976e-07	0.453547	8.66626e-05	0.000843625	0.00372616	0.0109121	Cerebellum
ENSG00000225099	3.55299e-06	0.316322		3.55299e-06			Cerebellum
ENSG00000225137	6.70454e-06	0.301454	5.38565e-17		6.70454e-06		Cerebellum
ENSG00000225151	1.60538e-07	0.428071	1.65162e-08		0.00165566	0.00798459	Cerebellum
ENSG00000225159	1.58412e-11	0.617517	2.59905e-08	8.46871e-07	6.81442e-06	3.15086e-05	Cerebellum
ENSG00000225369	4.13261e-07	0.44325	1.18603e-05	8.52737e-05	0.000274751	0.000639435	Cerebellum
ENSG00000225405	2.90307e-05	0.347513	0.000376074	0.00165454	0.00432414	0.00869093	Cerebellum
ENSG00000225422	1.28402e-05	0.331185	3.92915e-05	0.000963924	0.00370485		Cerebellum
ENSG00000225471	1.71319e-05	0.360289		0.0388586	0.0136747	0.00630225	Cerebellum
ENSG00000225492	1.26773e-07	0.389739	0.000528346	1.26773e-07			Cerebellum
ENSG00000225511	4.24943e-16	0.689375	0.00944262		4.24943e-16		Cerebellum
ENSG00000225695	8.31675e-07	0.393466	3.41545e-07	3.31324e-05	0.000160588		Cerebellum
ENSG00000225766	3.97943e-06	0.313689	3.59925e-15		3.97943e-06		Cerebellum
ENSG00000225774	1.37177e-05	0.329604	0.0139567		0.000117428	0.00034749	Cerebellum
ENSG00000226015	4.53271e-05	0.300368	6.02562e-05	0.0142397	0.0448008		Cerebellum
ENSG00000226024	9.98602e-09	0.440683			9.98602e-09		Cerebellum
ENSG00000226025	9.27361e-09	0.442104				9.27361e-09	Cerebellum
ENSG00000226074	2.56792e-06	0.368545	1.23721e-07	8.93721e-06	3.11788e-05		Cerebellum
ENSG00000226359	8.31905e-08	0.441343	4.05016e-06	0.000580668	0.00386833		Cerebellum
ENSG00000226360	3.32489e-08	0.492913	6.25757e-05	0.000779145	0.00302172	0.00752126	Cerebellum
ENSG00000226468	1.14726e-10	0.520506	0.00105452			1.14726e-10	Cerebellum
ENSG00000226472	4.82031e-05	0.334967	0.00879075	0.00215531	0.00201612	0.00260593	Cerebellum
ENSG00000226491	9.28765e-12	0.560452			9.28765e-12		Cerebellum
ENSG00000226499	7.45723e-09	0.487452	0.00519106	0.00168186	0.0130471		Cerebellum
ENSG00000226525	3.29598e-05	0.308284	1.83103e-06	0.000247627	0.000789566		Cerebellum
ENSG00000226535	1.59055e-09	0.546781	6.09893e-07	7.47085e-06	4.43745e-05	0.000166555	Cerebellum
ENSG00000226549	1.36538e-05	0.329716	8.8956e-06	0.000311395	0.00114835		Cerebellum
ENSG00000226864	6.29034e-06	0.348014	3.60653e-05	0.00545208	0.0216245		Cerebellum
ENSG00000226886	5.52778e-06	0.351016	2.81347e-05	0.000580362	0.00245175		Cerebellum
ENSG00000226937	9.95017e-06	0.337248	0.000140206	0.00401825	0.0155159		Cerebellum
ENSG00000226948	2.27848e-06	0.371236	3.08524e-07	0.000170901		0.0030058	Cerebellum
ENSG00000227141	2.3135e-06	0.4064	9.59231e-05	4.30865e-05	6.30638e-05	0.000129054	Cerebellum
ENSG00000227288	1.40669e-05	0.364995	0.000415434	0.00201666	0.00548968	0.0112062	Cerebellum
ENSG00000227304	2.08836e-07	0.457181	0.00319653	0.000657439	0.000408223	0.00041853	Cerebellum
ENSG00000227347	1.10235e-09	0.552867	0.000179924	0.00301437	0.0128606	0.0320292	Cerebellum
ENSG00000227470	2.76958e-10	0.575058	4.34375e-06	0.000131733	0.000930688	0.00365461	Cerebellum
ENSG00000227583	8.25677e-08	0.441493	2.30503e-06	0.000142937	0.000980071		Cerebellum
ENSG00000227615	2.80881e-07	0.451177	0.000790579	0.00698057	0.0214324	0.0442413	Cerebellum
ENSG00000227638	2.12937e-05	0.355054	0.000871364	0.004287	0.0120714	0.0253313	Cerebellum
ENSG00000227671	2.06094e-14	0.700266	1.55847e-05	0.00105287	0.00738735	0.022994	Cerebellum
ENSG00000227728	9.77579e-05	0.31703	0.0072461	0.00865298	0.0107891	0.0168986	Cerebellum
ENSG00000227745	4.58988e-05	0.336191	0.0067752	0.00224478	0.00162215	0.00167488	Cerebellum
ENSG00000227825	9.26005e-05	0.318424	0.000829325	0.000331672	0.000396223	0.000624518	Cerebellum
ENSG00000227835	8.15977e-07	0.428992	0.0230584	0.0166759	0.0169008	0.0136167	Cerebellum
ENSG00000228071	1.52235e-05	0.327106	5.76494e-06	0.000260046	0.000935154		Cerebellum
ENSG00000228146	4.48677e-16	0.688787	0.0102418		4.48677e-16		Cerebellum
ENSG00000228158	5.09052e-08	0.451057	5.7316e-10		0.000612145	0.00340117	Cerebellum
ENSG00000228205	1.34147e-07	0.431728	6.70694e-06	0.00237028	0.0139399		Cerebellum
ENSG00000228206	0.000108843	0.314259	0.000627397	0.000286556	0.00035486	0.000573003	Cerebellum
ENSG00000228232	2.58907e-05	0.314222	8.8132e-06	0.00200748	0.00713655		Cerebellum
ENSG00000228339	3.20947e-06	0.318677	3.3466e-13		3.20947e-06		Cerebellum
ENSG00000228360	4.30626e-05	0.33778	0.000985996	0.000175995	0.000109707	9.99613e-05	Cerebellum
ENSG00000228409	7.8232e-08	0.442567	4.90092e-08	0.000124901	0.000861794		Cerebellum
ENSG00000228431	2.21247e-06	0.371896	0.000127006	0.00362569	0.0161742		Cerebellum
ENSG00000228432	4.00807e-18	0.780736	0.0217371	0.0144359	0.0112454	0.0186644	Cerebellum
ENSG00000228446	8.5869e-09	0.484863	1.4508e-06	0.000324764	0.00278297		Cerebellum
ENSG00000228451	2.19777e-08	0.46728	3.99715e-12		0.000359174	0.00219039	Cerebellum
ENSG00000228502	2.72386e-08	0.463181	1.50904e-06	0.000342534	0.00260589		Cerebellum
ENSG00000228507	5.77237e-08	0.448587	1.30393e-08	1.18741e-05		0.000441151	Cerebellum
ENSG00000228519	8.36971e-12	0.62638	1.14604e-05	0.000406737	0.00227736	0.0066487	Cerebellum
ENSG00000228623	9.05446e-10	0.5561	8.13574e-05	1.47012e-05	4.03786e-05	0.000160379	Cerebellum
ENSG00000228663	8.65033e-13	0.595175			8.65033e-13		Cerebellum
ENSG00000228782	3.97679e-08	0.455876	3.00612e-08	0.000120307	0.000897342		Cerebellum
ENSG00000228818	1.83119e-05	0.322652	5.50025e-05	0.0042593	0.0154736		Cerebellum
ENSG00000228887	6.96457e-06	0.381476	0.000592786	0.00315639	0.00739885	0.0129223	Cerebellum
ENSG00000228929	6.09644e-07	0.400156	2.11269e-06	0.00123551	0.00655755		Cerebellum
ENSG00000228998	1.26517e-09	0.55059		0.0283248	0.0134752	0.0104436	Cerebellum
ENSG00000229064	5.01955e-05	0.333954	0.0252857	0.0169568	0.00819589	0.00549284	Cerebellum
ENSG00000229119	2.35294e-05	0.352635	0.00312841	0.0132353	0.0287664	0.047423	Cerebellum
ENSG00000229132	1.94983e-10	0.549998	4.53628e-08	2.8781e-05	0.000398611		Cerebellum
ENSG00000229184	9.07417e-07	0.347319	0.010779		9.07417e-07		Cerebellum
ENSG00000229212	7.53969e-07	0.395587	6.20381e-05	0.00250076	0.0125691		Cerebellum
ENSG00000229248	1.40754e-13	0.6784	0.00813303	0.00224876	0.000500643	0.000246639	Cerebellum
ENSG00000229251	8.36853e-08	0.441224	7.0914e-06	0.000875323	0.0057223		Cerebellum
ENSG00000229320	3.32623e-10	0.541332	3.02143e-07	0.00192453	0.0189964		Cerebellum
ENSG00000229391	4.89326e-07	0.360916			4.89326e-07		Cerebellum
ENSG00000229585	3.26508e-08	0.459695			0.000322248	0.00190117	Cerebellum
ENSG00000229638	3.25769e-10	0.541673	9.59718e-09	2.72704e-05	0.000356605		Cerebellum
ENSG00000229816	6.20011e-11	0.568041	1.38524e-07	0.000104637	0.00156094		Cerebellum
ENSG00000229886	1.70333e-08	0.430325			1.70333e-08		Cerebellum
ENSG00000229897	3.72432e-05	0.305259	0.000247878	0.00987435	0.0323207		Cerebellum
ENSG00000229994	2.56237e-11	0.58146	1.32616e-08	2.84547e-05	0.000494227		Cerebellum
ENSG00000230006	1.31514e-05	0.366593	0.000315652	0.000129439	0.000136358	0.000204448	Cerebellum
ENSG00000230011	5.87018e-05	0.330021	0.000742669	0.00274977	0.00720946	0.0146527	Cerebellum
ENSG00000230042	1.82659e-09	0.512566	4.66713e-12		0.0003043	0.00233016	Cerebellum
ENSG00000230067	4.87208e-10	0.535037	1.70689e-06	0.0005388	0.00587587		Cerebellum
ENSG00000230071	5.6661e-07	0.401722	4.22091e-06	0.000665045	0.00362347		Cerebellum
ENSG00000230146	4.70816e-06	0.390456	4.43035e-05	0.000276896	0.000762994	0.00159618	Cerebellum
ENSG00000230189	5.03765e-09	0.527081	4.37592e-05	0.00124249	0.00473108	0.0111007	Cerebellum
ENSG00000230207	1.12262e-07	0.435331	8.32018e-12		0.000603753	0.0031282	Cerebellum
ENSG00000230295	1.31181e-10	0.556323	8.15133e-08	0.00010413	0.00143934		Cerebellum
ENSG00000230330	2.81888e-05	0.312136	0.000177632	0.00437962	0.0152349		Cerebellum
ENSG00000230359	3.93908e-09	0.531357	1.31245e-05	0.000269493	0.00133798	0.00402485	Cerebellum
ENSG00000230373	9.91759e-05	0.316659	0.00314011	0.00109874	0.0011039	0.00150104	Cerebellum
ENSG00000230409	5.49371e-08	0.449561	1.89135e-07	5.56473e-05	0.000397597		Cerebellum
ENSG00000230445	2.14318e-06	0.408089	0.000238574	8.01466e-05	9.16202e-05	0.000153952	Cerebellum
ENSG00000230521	2.75411e-06	0.366965			0.00919675	0.0319985	Cerebellum
ENSG00000230528	2.34455e-08	0.424041	0.0103895	2.34455e-08			Cerebellum
ENSG00000230629	1.69139e-06	0.377892	1.74722e-05	0.00675582	0.0295179		Cerebellum
ENSG00000230666	2.69384e-05	0.349342	0.0358102	0.013883	0.0062796	0.00267154	Cerebellum
ENSG00000230673	1.33944e-06	0.383054	1.13075e-05	0.00353984	0.0165411		Cerebellum
ENSG00000230701	2.74876e-07	0.41698	1.21219e-05	0.00164551	0.00929566		Cerebellum
ENSG00000230707	4.99194e-09	0.494746	4.46749e-11		0.001142	0.00744029	Cerebellum
ENSG00000230772	5.97537e-06	0.385006	0.0117075	0.00291959	0.0022907	0.0026401	Cerebellum
ENSG00000230841	2.75692e-07	0.416918	0.00132231		1.32451e-05	5.77489e-05	Cerebellum
ENSG00000231007	1.59126e-05	0.362056	0.000296269	0.00237668	0.00917163	0.0265816	Cerebellum
ENSG00000231066	5.93112e-09	0.491626	2.77311e-06	0.00131231	0.0106181		Cerebellum
ENSG00000231167	7.03684e-08	0.401917	1.12145e-18		7.03684e-08		Cerebellum
ENSG00000231181	2.79693e-08	0.462673	6.19763e-07	0.00017494	0.0013512		Cerebellum
ENSG00000231205	1.45228e-21	0.835817	3.73514e-09	2.84152e-06	0.000113944	0.00111511	Cerebellum
ENSG00000231206	6.92253e-06	0.381615	0.00023022	0.0012156	0.00332608	0.00676876	Cerebellum
ENSG00000231359	8.15737e-12	0.598224	1.02569e-08	5.60173e-10		6.01915e-08	Cerebellum
ENSG00000231466	2.54944e-12	0.614571	2.24046e-08	2.81728e-05	0.00062941		Cerebellum
ENSG00000231503	8.39921e-10	0.525905	9.19353e-07	0.000973468	0.00959155		Cerebellum
ENSG00000231584	1.44881e-07	0.386945		1.44881e-07			Cerebellum
ENSG00000231645	6.46335e-14	0.630044				6.46335e-14	Cerebellum
ENSG00000231725	6.42219e-07	0.434054	0.000278277	5.92022e-05	4.79661e-05	6.21271e-05	Cerebellum
ENSG00000231747	1.41225e-08	0.508721	9.87862e-06	0.000107872	0.000514975	0.00156976	Cerebellum
ENSG00000231793	5.49548e-13	0.601498			5.49548e-13		Cerebellum
ENSG00000231822	1.18017e-05	0.333196	3.57012e-05	0.00233077	0.00900057		Cerebellum
ENSG00000231827	1.78464e-07	0.460337	5.10569e-06	3.49275e-05	0.000163299	0.00054218	Cerebellum
ENSG00000231875	9.61067e-05	0.317468	0.00288424	0.00144811	0.0017003	0.00261923	Cerebellum
ENSG00000231982	3.34364e-06	0.317729			3.34364e-06		Cerebellum
ENSG00000232000	7.46734e-13	0.631108	5.69021e-16		0.00017928	0.00277497	Cerebellum
ENSG00000232022	8.89433e-08	0.440007	0.0123084	0.00435944	0.0251474		Cerebellum
ENSG00000232150	5.11845e-06	0.352797	8.6334e-05	0.00656917	0.026216		Cerebellum
ENSG00000232186	1.24507e-05	0.33192	1.04115e-07		0.0016816	0.00552207	Cerebellum
ENSG00000232341	5.04478e-07	0.404199	1.04753e-05	0.000653046	0.00360331		Cerebellum
ENSG00000232456	4.01684e-11	0.574686	0.0134875		0.00485837	0.0379538	Cerebellum
ENSG00000232457	2.72096e-07	0.373593		2.72096e-07			Cerebellum
ENSG00000232499	3.35768e-08	0.492728	6.94062e-05	0.0012024	0.00594626	0.0182227	Cerebellum
ENSG00000232503	2.0245e-08	0.46884	4.51992e-06	2.31942e-08		3.0711e-07	Cerebellum
ENSG00000232517	0.000157842	0.304572	0.00020662	0.000639907	0.00146516	0.00280127	Cerebellum
ENSG00000232546	2.12553e-15	0.724192	1.21151e-09	1.2039e-07	2.41371e-06	2.13337e-05	Cerebellum
ENSG00000232702	5.07619e-06	0.352988	0.00031743	0.0120738	0.0459307		Cerebellum
ENSG00000232794	2.69627e-06	0.403002	0.000637721	0.00449155	0.0132972	0.0278745	Cerebellum
ENSG00000232862	4.55746e-05	0.336367	0.0399821	0.0129703	0.00900757	0.0086952	Cerebellum
ENSG00000232872	5.95256e-05	0.32967	0.0368464	0.0100472	0.00842118	0.00962147	Cerebellum
ENSG00000232880	1.52805e-07	0.385827				1.52805e-07	Cerebellum
ENSG00000232906	1.1911e-13	0.680363	1.15813e-07	4.60747e-06	6.14561e-05	0.00037827	Cerebellum
ENSG00000233025	1.73627e-06	0.37731	0.0183784	0.0094554	0.0400084		Cerebellum
ENSG00000233057	5.26629e-06	0.307141	1.07013e-10	5.26629e-06			Cerebellum
ENSG00000233121	1.34683e-05	0.366028	0.000118573	4.28603e-05	5.58754e-05	9.9407e-05	Cerebellum
ENSG00000233155	1.12275e-10	0.558782	4.6564e-08	3.04213e-05	0.00044773		Cerebellum
ENSG00000233225	2.39963e-11	0.582439	9.81395e-09	3.63455e-05	0.000630182		Cerebellum
ENSG00000233247	5.96211e-07	0.400633	4.61018e-05	0.00446695	0.0220108		Cerebellum
ENSG00000233270	2.55099e-07	0.418533	1.73307e-06	0.000614378	0.00364518		Cerebellum
ENSG00000233325	6.84018e-08	0.479186	0.000246763	2.45271e-05	2.13595e-05	3.1173e-05	Cerebellum
ENSG00000233327	1.86292e-06	0.375742			0.00361974	0.0137525	Cerebellum
ENSG00000233328	1.54846e-05	0.326697	7.65002e-06	0.00123873	0.00466667		Cerebellum
ENSG00000233369	2.6029e-07	0.374541	2.24686e-23		2.6029e-07		Cerebellum
ENSG00000233426	7.53285e-10	0.527744	4.13488e-07	0.000388454	0.00417245		Cerebellum
ENSG00000233435	4.24505e-07	0.364007			4.24505e-07		Cerebellum
ENSG00000233448	3.81455e-08	0.456685	2.71042e-11		0.000286467	0.00167039	Cerebellum
ENSG00000233473	5.52205e-06	0.306028	4.33242e-11	5.52205e-06			Cerebellum
ENSG00000233476	2.95675e-08	0.461606	5.63864e-06	0.00128683	0.00905		Cerebellum
ENSG00000233483	2.23689e-09	0.468751	0.0112552	2.23689e-09			Cerebellum
ENSG00000233487	1.31925e-06	0.338951		1.31925e-06			Cerebellum
ENSG00000233514	1.65091e-07	0.461894	6.06596e-05	0.00068605	0.00251791	0.00619119	Cerebellum
ENSG00000233558	1.54099e-05	0.326813	3.10219e-06	0.00241982		0.0275331	Cerebellum
ENSG00000233560	3.67931e-10	0.570589	8.35121e-06	0.000182184	0.00111391	0.0038456	Cerebellum
ENSG00000233585	2.57685e-11	0.610614	1.23157e-07	1.09782e-05	0.000113149	0.000627076	Cerebellum
ENSG00000233622	5.77916e-19	0.753224			5.77916e-19		Cerebellum
ENSG00000233820	2.31146e-10	0.547256	0.00106223		7.125e-06	7.09504e-05	Cerebellum
ENSG00000233836	1.48101e-14	0.703872	1.45599e-13	1.18823e-11	2.26935e-10	3.12406e-09	Cerebellum
ENSG00000233859	1.76425e-05	0.323552	0.000310214	0.0115679	0.0399569		Cerebellum
ENSG00000233924	3.60803e-07	0.446051	4.29701e-06	2.6364e-05	0.000113903	0.000361931	Cerebellum
ENSG00000233966	3.79217e-07	0.410241	1.65944e-06	0.000680872	0.00386642		Cerebellum
ENSG00000233994	1.3587e-07	0.431469	5.99202e-06	0.000929684	0.0057832		Cerebellum
ENSG00000234009	1.03989e-09	0.522275	2.2359e-09	6.63576e-06	7.47573e-05		Cerebellum
ENSG00000234043	8.02588e-06	0.342316			0.00336813	0.0113672	Cerebellum
ENSG00000234115	1.51877e-08	0.474264	1.67699e-07	1.46593e-05	0.000119243		Cerebellum
ENSG00000234144	8.43337e-06	0.377035	0.00136302	0.000694204	0.0011983	0.0026226	Cerebellum
ENSG00000234145	1.52516e-07	0.463473	7.34892e-05	0.000692433	0.00269773	0.00698581	Cerebellum
ENSG00000234241	1.47496e-07	0.464139	0.000471121	0.00376346	0.0115994	0.0238882	Cerebellum
ENSG00000234329	4.69017e-06	0.390543	1.09412e-05	0.000100473	0.00028473	0.000627967	Cerebellum
ENSG00000234337	5.65597e-07	0.43672	0.00109265	0.00758943	0.0220647	0.0439828	Cerebellum
ENSG00000234353	4.53348e-06	0.31065		4.53348e-06			Cerebellum
ENSG00000234373	5.50167e-07	0.437299	0.016921	0.0208326	0.0193913	0.0254381	Cerebellum
ENSG00000234383	2.26342e-07	0.421011	1.78106e-05	0.00111906	0.00656891		Cerebellum
ENSG00000234518	2.98115e-09	0.503963	3.92561e-08	6.84415e-05	0.000687546		Cerebellum
ENSG00000234523	4.5009e-05	0.300544	0.000323286	0.00424786	0.0141033		Cerebellum
ENSG00000234537	8.81902e-18	0.728613	0.0236626		8.81902e-18		Cerebellum
ENSG00000234664	4.85974e-10	0.566164	0.000123826	0.00224069	0.00920115	0.0219536	Cerebellum
ENSG00000234685	1.53182e-05	0.362965	0.0266117	0.00595306	0.00461688	0.00510578	Cerebellum
ENSG00000234814	1.51043e-08	0.474368	2.86153e-06	0.000309596	0.00251091		Cerebellum
ENSG00000234825	9.3031e-08	0.473217	0.000137918	0.00225652	0.00923166	0.0242122	Cerebellum
ENSG00000234851	8.11762e-06	0.342048	9.48292e-06	0.00153984	0.00622918		Cerebellum
ENSG00000234911	8.96561e-05	0.319253		0.0488606	0.0331015	0.0297005	Cerebellum
ENSG00000234927	2.51519e-06	0.404547	7.74777e-06	3.87697e-05	0.000143925	0.000418355	Cerebellum
ENSG00000234969	6.8772e-08	0.402387	6.19668e-18		6.8772e-08		Cerebellum
ENSG00000234975	5.1438e-05	0.333341	0.00116	0.000415587	0.000643986	0.00125778	Cerebellum
ENSG00000234996	2.48408e-16	0.745028	2.96008e-11	2.60901e-09	7.23201e-08	9.29705e-07	Cerebellum
ENSG00000235001	1.39118e-06	0.382218	1.54593e-05	0.00101351	0.0049788		Cerebellum
ENSG00000235008	9.74797e-06	0.337734	5.87689e-05	0.000948001	0.00376288		Cerebellum
ENSG00000235044	7.00738e-06	0.345495	1.24478e-05	0.000538688	0.00220846		Cerebellum
ENSG00000235065	6.25224e-09	0.490668	1.42968e-06	0.000637999	0.00543035		Cerebellum
ENSG00000235128	7.95039e-05	0.322328	0.00361074	0.0128815	0.0286797	0.0493779	Cerebellum
ENSG00000235156	2.3079e-07	0.377107				2.3079e-07	Cerebellum
ENSG00000235217	5.54965e-14	0.689187	0.00108472	2.12825e-05	6.70891e-06	5.4227e-06	Cerebellum
ENSG00000235264	6.24793e-09	0.49068	0.00160621		0.000192696	0.00134321	Cerebellum
ENSG00000235330	0.000155657	0.304938	0.00255448	0.00944899	0.0181511	0.0278931	Cerebellum
ENSG00000235349	3.56611e-07	0.446291	4.96938e-06	2.66155e-06	7.1934e-06	2.43414e-05	Cerebellum
ENSG00000235363	7.10637e-09	0.488333	1.80541e-07	0.000401612	0.00347054		Cerebellum
ENSG00000235370	1.22072e-05	0.368357	0.027468	0.00843774	0.00525548	0.00474628	Cerebellum
ENSG00000235436	6.46078e-05	0.3276	3.53656e-05	2.51745e-05	6.2765e-05	0.000159527	Cerebellum
ENSG00000235447	1.59767e-13	0.676903		0.0435215	0.0122084	0.0061923	Cerebellum
ENSG00000235449	1.13196e-05	0.334189	4.30527e-05	0.00318098	0.0122352		Cerebellum
ENSG00000235489	2.11155e-09	0.542019	8.34831e-06	0.000109693	0.000607813	0.00202304	Cerebellum
ENSG00000235552	2.0262e-11	0.614041	3.15429e-05	0.00106706	0.00623527	0.0189609	Cerebellum
ENSG00000235636	9.31212e-05	0.31828	0.000374523	0.000103871	0.00011101	0.00015905	Cerebellum
ENSG00000235651	6.85547e-08	0.44519	3.90667e-09		0.00156358	0.00810417	Cerebellum
ENSG00000235655	2.79953e-10	0.505498	9.6486e-18	2.79953e-10			Cerebellum
ENSG00000235734	2.67471e-06	0.367626	0.000149258	0.00674908	0.0283961		Cerebellum
ENSG00000235748	4.23453e-09	0.530104	2.19364e-05	0.000247808	0.00135949	0.00448785	Cerebellum
ENSG00000235821	4.62689e-07	0.362135				4.62689e-07	Cerebellum
ENSG00000235859	5.45617e-08	0.483528	7.32446e-05	0.000109874	0.00076976	0.004359	Cerebellum
ENSG00000235944	3.3808e-05	0.343771	0.00319863	0.000503315	0.000333307	0.000323838	Cerebellum
ENSG00000235990	2.60482e-10	0.576017	2.64117e-06	4.17307e-05	0.000288801	0.00113959	Cerebellum
ENSG00000236047	1.5842e-05	0.326148	8.24448e-07		0.00395007	0.0125076	Cerebellum
ENSG00000236085	1.12501e-06	0.342525		1.12501e-06			Cerebellum
ENSG00000236136	9.0982e-09	0.516641	0.016025	0.00687379	0.00236064	0.000680241	Cerebellum
ENSG00000236155	2.56141e-07	0.453053	0.0394404	0.0238977	0.019809	0.0131358	Cerebellum
ENSG00000236296	6.25079e-10	0.530881	6.63747e-10		0.00234934	0.0167637	Cerebellum
ENSG00000236330	3.76999e-06	0.359826	7.5484e-05	0.00321425	0.0137394		Cerebellum
ENSG00000236456	1.40001e-07	0.43086	1.45606e-07	0.000213735		0.00667535	Cerebellum
ENSG00000236512	4.9028e-06	0.308818				4.9028e-06	Cerebellum
ENSG00000236534	1.64713e-05	0.32521	0.000515213	0.0114748	0.0398852		Cerebellum
ENSG00000236552	1.91002e-06	0.33058	1.59524e-15	1.91002e-06			Cerebellum
ENSG00000236565	3.88857e-09	0.53158	5.91183e-06	0.000113843	0.000628916	0.00211848	Cerebellum
ENSG00000236603	8.03051e-14	0.684949	1.33222e-06	0.000109642	0.00112431	0.00506283	Cerebellum
ENSG00000236710	6.47476e-05	0.327546	0.00483726	0.00174503	0.00143148	0.00164662	Cerebellum
ENSG00000236829	2.66471e-15	0.668874	0.0186488			2.66471e-15	Cerebellum
ENSG00000236928	8.20277e-06	0.377681	0.000626901	0.00300891	0.00840224	0.0172183	Cerebellum
ENSG00000237026	3.97292e-05	0.339782	0.0300376	0.0100815	0.00696006	0.00673833	Cerebellum
ENSG00000237276	3.72064e-10	0.539493	0.0199871		0.000148722	0.00135457	Cerebellum
ENSG00000237517	1.09005e-11	0.594043	0.00111344		2.29186e-06	3.15943e-05	Cerebellum
ENSG00000237550	1.90258e-05	0.321726	4.28978e-06	0.000672896	0.00244678		Cerebellum
ENSG00000237629	4.48103e-16	0.739466	0.040085	0.0240082	0.0163304	0.021854	Cerebellum
ENSG00000237854	9.76998e-05	0.317045	0.00867435	0.00207742	0.00215752	0.00299842	Cerebellum
ENSG00000237906	0.00012588	0.310487	0.000173527	0.000152392	0.000394628	0.00103744	Cerebellum
ENSG00000238061	1.03912e-06	0.388623	2.15417e-08		0.00161051	0.00664538	Cerebellum
ENSG00000238073	8.38857e-11	0.593338		0.0353455	0.0195231	0.0179079	Cerebellum
ENSG00000238098	9.40578e-09	0.516047	0.000390167	0.000229975	0.000233526	0.000177293	Cerebellum
ENSG00000238105	4.88812e-09	0.495125			0.00491213	0.0280193	Cerebellum
ENSG00000238132	1.73452e-05	0.323963	9.49808e-07		0.0101451	0.0306327	Cerebellum
ENSG00000239257	1.62919e-09	0.474522				1.62919e-09	Cerebellum
ENSG00000239345	3.82189e-07	0.444865	1.92415e-06	1.97585e-05	8.53491e-05	0.000274522	Cerebellum
ENSG00000239559	3.6784e-07	0.445653	0.000365653	0.00309899	0.00964124	0.0203942	Cerebellum
ENSG00000239783	2.42158e-11	0.582304	8.24254e-08	0.000323112		0.0384024	Cerebellum
ENSG00000239804	3.00966e-06	0.400549	0.00158633	0.00042688	0.000369281	0.000482203	Cerebellum
ENSG00000239881	1.34702e-08	0.476513	1.02903e-05	0.0016023	0.0118683		Cerebellum
ENSG00000239883	4.12426e-06	0.357769	3.15285e-07	0.00024703	0.00106071		Cerebellum
ENSG00000239912	3.82691e-08	0.456622	2.63569e-09		0.00742314	0.0352661	Cerebellum
ENSG00000240225	1.86076e-09	0.512243	2.34011e-15		0.00576204	0.034359	Cerebellum
ENSG00000240280	0.000106251	0.314882	0.00039842	0.000120633	0.000103945	0.000123419	Cerebellum
ENSG00000240342	2.16739e-11	0.583955	2.49918e-12		0.000417728	0.00454615	Cerebellum
ENSG00000240356	8.64122e-07	0.427773		0.0488735	0.0330277	0.0316141	Cerebellum
ENSG00000240371	2.08222e-06	0.328613	1.67101e-12	2.08222e-06			Cerebellum
ENSG00000240395	1.20508e-07	0.468139	0.000326995	0.00335625	0.0104484	0.0216475	Cerebellum
ENSG00000240429	2.74034e-17	0.743851	6.19593e-13	2.93205e-08	3.06147e-06		Cerebellum
ENSG00000240489	9.09067e-13	0.628508	9.35094e-10	2.03571e-06	5.47732e-05		Cerebellum
ENSG00000240634	3.57944e-06	0.361011	0.00267927	0.000392227	0.00173596		Cerebellum
ENSG00000240680	1.73703e-08	0.429942			1.73703e-08		Cerebellum
ENSG00000240739	1.50422e-10	0.515996				1.50422e-10	Cerebellum
ENSG00000240755	8.15959e-09	0.485801	9.45223e-11		0.000375655	0.00249905	Cerebellum
ENSG00000240761	3.00064e-11	0.579093	0.00054576		9.76454e-06	0.000121207	Cerebellum
ENSG00000240804	4.59696e-06	0.355276	3.14963e-06	9.30525e-07	1.38927e-06		Cerebellum
ENSG00000240808	9.06699e-06	0.375345	0.000917306	0.00491859	0.013108	0.0256358	Cerebellum
ENSG00000241014	2.28384e-09	0.508661	0.000819394	0.000168872	0.00170231		Cerebellum
ENSG00000241020	2.37012e-07	0.420058	1.97843e-12		0.00185413	0.00861128	Cerebellum
ENSG00000241061	7.92573e-07	0.394508	1.19817e-05	0.00151857	0.00779017		Cerebellum
ENSG00000241129	6.86881e-11	0.528934			6.86881e-11		Cerebellum
ENSG00000241278	3.90929e-05	0.340182	0.000247895	0.000162307	0.000293352	0.000648039	Cerebellum
ENSG00000241354	1.30758e-09	0.550043	1.18735e-08	1.00663e-07	6.71145e-07	3.27342e-06	Cerebellum
ENSG00000241362	8.76664e-05	0.319829	0.0108134	0.00290494	0.00251254	0.00298946	Cerebellum
ENSG00000241418	1.23096e-05	0.368159	1.27741e-05	4.7915e-05	0.000139396	0.000335484	Cerebellum
ENSG00000241434	5.7997e-09	0.492033	3.03408e-06	0.000735837	0.00624552		Cerebellum
ENSG00000241549	2.17688e-10	0.548225	1.08287e-07	3.86449e-05	0.000525307		Cerebellum
ENSG00000241597	1.18344e-06	0.421038	0.000188458	0.00140328	0.00440751	0.00973347	Cerebellum
ENSG00000241634	1.60426e-06	0.414442	0.000362391	0.00363732	0.00932475	0.0171046	Cerebellum
ENSG00000241749	1.57617e-12	0.648599	1.90677e-06	5.43231e-05	0.000477394	0.00204395	Cerebellum
ENSG00000241829	3.24655e-05	0.344769		0.0279753	0.0203398	0.0201624	Cerebellum
ENSG00000241889	5.82818e-06	0.304758	5.03734e-17		5.82818e-06		Cerebellum
ENSG00000241975	6.95125e-10	0.529098	2.68113e-08	3.24207e-05	0.000387902		Cerebellum
ENSG00000242060	1.0883e-05	0.335124	2.92594e-05	0.00114532	0.00449208		Cerebellum
ENSG00000242142	6.50959e-06	0.302151		6.50959e-06			Cerebellum
ENSG00000242208	1.70092e-07	0.461298	0.000607748	0.00505869	0.0172895	0.0388665	Cerebellum
ENSG00000242279	5.348e-10	0.564631	4.26228e-07	5.84266e-06	4.20029e-05	0.000184384	Cerebellum
ENSG00000242294	1.17432e-05	0.333315			0.0140638	0.0427691	Cerebellum
ENSG00000242299	2.42324e-07	0.419599	1.20014e-05	0.005231	0.0273607		Cerebellum
ENSG00000242324	5.52026e-07	0.358282			5.52026e-07		Cerebellum
ENSG00000242338	1.37065e-13	0.678713	2.61615e-09	2.95363e-07	4.77729e-06	3.83999e-05	Cerebellum
ENSG00000242457	5.18658e-07	0.403608	9.26233e-05	0.00575521	0.0280679		Cerebellum
ENSG00000242527	3.34053e-11	0.540535	0.000165156	3.34053e-11			Cerebellum
ENSG00000242600	7.08274e-12	0.600246	1.14538e-10	1.035e-07	1.93821e-06		Cerebellum
ENSG00000242697	3.68064e-05	0.305551	2.47146e-05	0.00142104	0.00483971		Cerebellum
ENSG00000242779	1.09685e-14	0.707112	0.00955291	0.0041575	0.00093899	0.000478742	Cerebellum
ENSG00000242941	3.26942e-05	0.308484	0.000639091	0.0141382	0.0457318		Cerebellum
ENSG00000243014	1.69707e-05	0.324489	0.000273379	0.0113625	0.0394256		Cerebellum
ENSG00000243024	7.68491e-09	0.445697		7.68491e-09			Cerebellum
ENSG00000243199	8.52284e-12	0.597595	1.59773e-09	2.8438e-06	5.79946e-05		Cerebellum
ENSG00000243406	7.35211e-07	0.39613	3.56728e-13		0.00185119	0.00782786	Cerebellum
ENSG00000243431	0.000134296	0.308801	0.00217395	0.000808035	0.00118496	0.00215854	Cerebellum
ENSG00000243518	2.22604e-05	0.317912	0.000146036	0.00226548	0.00818221		Cerebellum
ENSG00000243547	2.26099e-11	0.612482	2.99244e-05	0.000931741	0.00527344	0.0156795	Cerebellum
ENSG00000243659	1.79356e-09	0.512884	0.00779439	0.000859493	0.0080132		Cerebellum
ENSG00000243686	1.41369e-06	0.381864			0.000204488	0.000826406	Cerebellum
ENSG00000243730	2.15459e-06	0.407972	2.0667e-06	9.92819e-06	3.92076e-05	0.000129392	Cerebellum
ENSG00000243781	8.59672e-07	0.392748	1.74052e-05	0.00175662		0.0332012	Cerebellum
ENSG00000243829	4.57233e-05	0.30015	0.000143636	0.00961701	0.0309507		Cerebellum
ENSG00000243886	6.48037e-07	0.354764	3.06287e-11	6.48037e-07			Cerebellum
ENSG00000244026	1.25964e-06	0.384406	3.07847e-07	0.000910073	0.00452817		Cerebellum
ENSG00000244171	3.97352e-06	0.358623	1.30901e-06	0.000119814	0.000500205		Cerebellum
ENSG00000244227	1.63811e-06	0.378603	3.0935e-05	0.000822789	0.00398834		Cerebellum
ENSG00000244257	6.93353e-06	0.300659	5.04116e-06		6.93353e-06		Cerebellum
ENSG00000244313	2.1667e-08	0.46755	3.0244e-06	0.00275569	0.0186518		Cerebellum
ENSG00000244398	2.75974e-11	0.609631	1.69154e-06	5.40133e-05	0.00040443	0.00160994	Cerebellum
ENSG00000244457	4.0109e-14	0.692864	1.06651e-05	0.00053273	0.00477449	0.0184239	Cerebellum
ENSG00000244510	9.62766e-09	0.515629	0.000143814	0.00222746	0.00734126	0.0153257	Cerebellum
ENSG00000244560	1.63149e-06	0.378693		0.00761796	0.0330408		Cerebellum
ENSG00000244563	3.00304e-20	0.816625	5.52457e-11	4.02891e-08	1.57726e-06	1.8747e-05	Cerebellum
ENSG00000244627	2.87792e-11	0.57972	1.03863e-09	6.10828e-05		0.00970919	Cerebellum
ENSG00000244657	9.39639e-09	0.516064	4.73128e-05	0.000788281	0.00376298	0.0109429	Cerebellum
ENSG00000244699	1.12606e-05	0.370262	8.05988e-05	5.44949e-05	0.000129756	0.000360272	Cerebellum
ENSG00000245205	3.00937e-10	0.542969	6.06573e-07	0.000408144	0.00475926		Cerebellum
ENSG00000246082	5.68164e-06	0.386163	1.00918e-06	2.4354e-06	3.59133e-06	7.00513e-06	Cerebellum
ENSG00000247627	3.86034e-05	0.304368			0.00774058	0.0222234	Cerebellum
ENSG00000247763	1.35611e-06	0.382781	2.86317e-07		0.00425841	0.016444	Cerebellum
ENSG00000248121	4.19868e-07	0.408092	5.86139e-06	0.00815643	0.0390752		Cerebellum
ENSG00000248133	8.97753e-06	0.339678	0.0255731		0.0120577	0.0377951	Cerebellum
ENSG00000248159	4.46157e-08	0.411185	6.23601e-06		4.46157e-08		Cerebellum
ENSG00000248503	3.87202e-13	0.63966	4.51749e-11	8.60732e-07		0.000467323	Cerebellum
ENSG00000248527	1.30171e-07	0.432338			7.08657e-05	0.000364753	Cerebellum
ENSG00000248530	5.25686e-06	0.387942	0.000419173	0.00208451	0.00606861	0.0128599	Cerebellum
ENSG00000248590	5.51537e-08	0.483322	0.000883646	0.00712885	0.0222312	0.0452513	Cerebellum
ENSG00000248641	7.88604e-09	0.519188	1.01026e-06	1.19055e-05	7.49184e-05	0.000309398	Cerebellum
ENSG00000248654	4.64541e-12	0.570877	0.0111106		4.64541e-12		Cerebellum
ENSG00000248840	1.49708e-11	0.589416	2.61967e-10	3.43248e-07	6.15357e-06		Cerebellum
ENSG00000248854	6.97027e-06	0.345619	4.05739e-05	0.00199627	0.00816856		Cerebellum
ENSG00000249149	1.32837e-07	0.466215	1.39346e-07	7.18946e-07	3.25891e-06	1.21942e-05	Cerebellum
ENSG00000249210	5.28077e-05	0.332682	0.000413676	0.00305528	0.00730874	0.0135848	Cerebellum
ENSG00000249277	4.75744e-05	0.335295	0.0434008	0.0218569	0.0101119	0.00641918	Cerebellum
ENSG00000249353	1.28988e-13	0.679428	1.06129e-09	8.18397e-08	1.1613e-06	8.53415e-06	Cerebellum
ENSG00000249459	3.2846e-11	0.607124		0.0324753	0.0151816	0.0121264	Cerebellum
ENSG00000249485	1.68838e-08	0.472273	5.0838e-07	0.000149277	0.00122179		Cerebellum
ENSG00000249493	3.2344e-07	0.413583	7.47855e-06	0.000593659	0.00343961		Cerebellum
ENSG00000249565	6.87054e-08	0.4791	0.000409069	0.00419578	0.0151442	0.0351499	Cerebellum
ENSG00000249680	8.27607e-09	0.444283	0.00932777			8.27607e-09	Cerebellum
ENSG00000249741	2.50687e-06	0.404621	0.0076547	0.00221431	0.00184759	0.0022938	Cerebellum
ENSG00000249755	3.13025e-09	0.503098	1.16287e-05	8.44279e-07	7.32521e-06		Cerebellum
ENSG00000249839	9.07497e-11	0.592159	0.0247886	0.0193909	0.0114334	0.0114833	Cerebellum
ENSG00000249855	4.87776e-16	0.71611	3.7343e-12	3.98132e-08	2.78781e-06		Cerebellum
ENSG00000249920	1.48456e-07	0.429667	9.48686e-07	0.000111681	0.00071393		Cerebellum
ENSG00000249921	1.23471e-05	0.33212	5.40572e-05	0.00205939	0.00793292		Cerebellum
ENSG00000249962	2.88835e-05	0.311537	9.4735e-05	0.0059597	0.0204599		Cerebellum
ENSG00000250050	9.89216e-13	0.654556	0.00136486	0.000376362	9.5965e-05	5.56283e-05	Cerebellum
ENSG00000250144	4.30859e-06	0.356766	9.95391e-05	0.00407064	0.0169827		Cerebellum
ENSG00000250182	3.58973e-10	0.540082	1.15424e-06	0.00118429	0.0122978		Cerebellum
ENSG00000250261	6.27701e-06	0.30301			6.27701e-06		Cerebellum
ENSG00000250299	5.32115e-08	0.450188	9.44458e-14		0.0028417	0.0144262	Cerebellum
ENSG00000250318	5.48147e-06	0.386984	0.00332278	0.000918122	0.000758365	0.000931756	Cerebellum
ENSG00000250412	0.000118224	0.312117		0.0204223	0.0174721	0.0197605	Cerebellum
ENSG00000250462	3.46647e-08	0.41626	2.95669e-31		3.46647e-08		Cerebellum
ENSG00000250471	3.32794e-08	0.492895	3.64414e-06	3.96525e-05	0.000184751	0.000576872	Cerebellum
ENSG00000250482	4.24863e-07	0.407842	6.08015e-05	0.00271712	0.0143026		Cerebellum
ENSG00000250569	1.32086e-05	0.330509	2.27374e-05	0.00135484	0.00519861		Cerebellum
ENSG00000250669	2.2169e-06	0.407343	9.57053e-06	4.81181e-05	0.000173219	0.000481317	Cerebellum
ENSG00000250726	6.18534e-06	0.348406	5.95945e-07		0.0088465	0.029101	Cerebellum
ENSG00000250796	2.58005e-06	0.323707	1.1924e-17		2.58005e-06		Cerebellum
ENSG00000250859	8.21772e-08	0.475633	0.000159278	0.00220351	0.00751808	0.0168089	Cerebellum
ENSG00000250878	1.38882e-10	0.517329			1.38882e-10		Cerebellum
ENSG00000250927	2.67612e-06	0.367614	4.28747e-05	0.00104656	0.00479522		Cerebellum
ENSG00000250942	6.52444e-05	0.327352	0.00202716	0.000836027	0.000831393	0.001134	Cerebellum
ENSG00000250966	3.03177e-07	0.371274	2.40692e-13	3.03177e-07			Cerebellum
ENSG00000250979	4.97408e-06	0.353458	1.64355e-06		0.00734412	0.0248469	Cerebellum
ENSG00000251013	6.49775e-12	0.601475	1.15075e-09	7.19814e-06	0.000151051		Cerebellum
ENSG00000251155	3.90834e-06	0.394677	0.000207327	0.00154252	0.00402149	0.00770328	Cerebellum
ENSG00000251188	3.81776e-11	0.604945	3.53315e-08	6.47075e-07	5.92049e-06	3.22019e-05	Cerebellum
ENSG00000251254	4.43044e-08	0.487496	4.64236e-06	4.0349e-05	0.000194368	0.000631672	Cerebellum
ENSG00000251353	9.6964e-08	0.395313			9.6964e-08		Cerebellum
ENSG00000251400	5.58547e-07	0.436983	0.00059132	0.00446153	0.0120299	0.0225788	Cerebellum
ENSG00000251429	1.40515e-12	0.650078	0.0217206	0.0134796	0.00936926	0.0117509	Cerebellum
ENSG00000251451	2.85612e-11	0.609138	1.31601e-05	0.000544708	0.00407529	0.0154928	Cerebellum
ENSG00000251468	8.44511e-07	0.348914	0.0307267		8.44511e-07		Cerebellum
ENSG00000251520	6.02502e-13	0.633925	0.00725109		0.000613157	0.00851776	Cerebellum
ENSG00000251521	9.59156e-10	0.555156	3.17482e-06	8.26655e-06	9.05292e-05	0.000792911	Cerebellum
ENSG00000251548	5.94869e-06	0.349313	9.43068e-06	0.000268354	0.00110112		Cerebellum
ENSG00000251550	7.27038e-13	0.658438	1.9676e-07	6.24789e-06	7.25589e-05	0.00041071	Cerebellum
ENSG00000251557	4.48261e-05	0.300645	0.00334677		2.20882e-05	4.10271e-05	Cerebellum
ENSG00000251566	2.74202e-06	0.322307	1.73943e-14		2.74202e-06		Cerebellum
ENSG00000251593	2.80491e-06	0.321785	5.28011e-11	2.80491e-06			Cerebellum
ENSG00000251595	5.24061e-08	0.450487	3.00262e-09	5.68575e-05	0.000408758		Cerebellum
ENSG00000251609	8.92321e-07	0.391939	2.15476e-05	0.000896564	0.00462603		Cerebellum
ENSG00000251623	9.71755e-18	0.773524		0.0489277	0.0188129	0.0152418	Cerebellum
ENSG00000251634	2.33892e-06	0.325956	2.13854e-23		2.33892e-06		Cerebellum
ENSG00000251667	3.59765e-05	0.306117	1.56189e-06	0.000222745	0.000694177		Cerebellum
ENSG00000251669	6.13431e-11	0.597994	2.62249e-07	1.25827e-05	0.000136904	0.000819421	Cerebellum
ENSG00000251689	4.3371e-13	0.66485	2.09653e-10	4.86922e-09	6.37769e-08	5.01509e-07	Cerebellum
ENSG00000251768	3.31498e-06	0.36276	2.96595e-05	0.00129845	0.00579379		Cerebellum
ENSG00000252714	7.07701e-11	0.595874	0.0361065	0.0377041	0.047765	0.0421378	Cerebellum
ENSG00000252941	3.24925e-05	0.308636	0.0004583	0.00961525	0.0319029		Cerebellum
ENSG00000253173	1.42391e-05	0.32871	5.83269e-05	0.00272294	0.0102777		Cerebellum
ENSG00000253480	5.75298e-11	0.569194	0.000151315		3.74505e-06	4.31396e-05	Cerebellum
ENSG00000253495	6.61069e-07	0.433445	3.29649e-05	0.000204521	0.000747684	0.00194327	Cerebellum
ENSG00000253540	6.63845e-13	0.659575	5.13969e-07	3.63874e-05	0.000343081	0.00154275	Cerebellum
ENSG00000253541	6.2322e-09	0.52335	4.43878e-07	5.06093e-06	2.84663e-05	0.000107116	Cerebellum
ENSG00000253755	1.72095e-05	0.360181	0.0423841	0.0323691	0.0249813	0.0165487	Cerebellum
ENSG00000253816	2.6282e-08	0.463866	3.18088e-07	6.99382e-05	0.00054749		Cerebellum
ENSG00000253861	1.09049e-05	0.335076	5.39182e-08		0.00899099	0.0283184	Cerebellum
ENSG00000253954	2.12291e-08	0.467938	1.55784e-06	0.000266599	0.00209863		Cerebellum
ENSG00000253966	1.63416e-08	0.472887	1.77146e-06	0.000279973	0.00226077		Cerebellum
ENSG00000254090	0.000187319	0.300059	0.00161813	0.00525339	0.0125022	0.0236335	Cerebellum
ENSG00000254213	7.14163e-08	0.478353	0.00017179	5.14467e-05	7.37985e-05	0.000161238	Cerebellum
ENSG00000254244	9.50078e-10	0.555311	2.84565e-06	5.0764e-05	0.000357276	0.00147712	Cerebellum
ENSG00000254305	2.66122e-05	0.313548	6.32398e-06		0.00642458	0.0191573	Cerebellum
ENSG00000254454	2.58627e-05	0.314248	0.000123578	0.011508	0.0385108		Cerebellum
ENSG00000254507	1.73072e-06	0.332819		1.73072e-06			Cerebellum
ENSG00000254634	9.28711e-05	0.318349		0.043232	0.0340992	0.0353084	Cerebellum
ENSG00000254701	1.37047e-06	0.382549	1.2326e-05	0.000981758	0.00483388		Cerebellum
ENSG00000254759	1.51316e-06	0.415716	0.000235666	0.00215665	0.00773351	0.0192181	Cerebellum
ENSG00000254786	2.26447e-06	0.326697	3.25124e-12		2.26447e-06		Cerebellum
ENSG00000254944	5.70807e-05	0.330727	0.00139757	0.000391337	0.000300814	0.000330353	Cerebellum
ENSG00000255085	1.627e-05	0.361525	0.00508996	0.0010677	0.000902619	0.0011039	Cerebellum
ENSG00000255200	9.82553e-07	0.389843	0.000364364	3.43811e-05	0.000162927		Cerebellum
ENSG00000255282	9.93696e-08	0.471928	1.18058e-06	8.47861e-06	4.22479e-05	0.000153552	Cerebellum
ENSG00000255397	1.76324e-09	0.545054	1.45572e-06	2.28999e-05	0.000115808	0.000364597	Cerebellum
ENSG00000255490	6.1801e-08	0.404572				6.1801e-08	Cerebellum
ENSG00000255581	1.80294e-12	0.584729			1.80294e-12		Cerebellum
ENSG00000255622	2.32719e-05	0.352902	0.000361127	0.000116916	0.000160232	0.000292462	Cerebellum
ENSG00000255624	4.74531e-15	0.715962	6.86405e-11	5.10404e-09	1.172e-07	1.36512e-06	Cerebellum
ENSG00000255769	2.76169e-10	0.544369	4.29858e-07	0.000243282	0.00297027		Cerebellum
ENSG00000255836	2.29274e-10	0.547387	7.00722e-11		0.000867236	0.00734777	Cerebellum
ENSG00000255991	8.50982e-11	0.593123		0.0429801	0.0193564	0.0144357	Cerebellum
ENSG00000256238	3.42017e-12	0.638461	5.36313e-10	4.81239e-08	5.14111e-07	3.26466e-06	Cerebellum
ENSG00000256338	3.77256e-06	0.395475	0.000565195	0.00644318	0.0211312	0.0485863	Cerebellum
ENSG00000256361	1.29246e-09	0.550236	2.1118e-06	4.09277e-05	0.000286044	0.00119187	Cerebellum
ENSG00000256464	4.5482e-08	0.453261	4.15686e-10		0.000473201	0.00267916	Cerebellum
ENSG00000256589	6.7511e-05	0.326487	0.00159648	0.0013416	0.00294674	0.00713526	Cerebellum
ENSG00000256594	5.69697e-22	0.82571	4.66787e-16	8.12655e-11	3.69351e-08		Cerebellum
ENSG00000256663	5.41684e-10	0.564426	5.02355e-07	6.83891e-06	4.81207e-05	0.000206069	Cerebellum
ENSG00000256664	2.56609e-09	0.506612	7.96697e-09	9.17473e-05	0.000931517		Cerebellum
ENSG00000256673	3.01253e-07	0.415069	7.57784e-06	0.000335431	0.00197776		Cerebellum
ENSG00000256968	8.16011e-05	0.321663	0.00174473	0.00847471	0.0182746	0.030755	Cerebellum
ENSG00000257043	1.07896e-07	0.470315	9.0421e-05	0.000959565	0.00379437	0.00982385	Cerebellum
ENSG00000257122	1.44809e-09	0.476651	1.25425e-08		1.44809e-09		Cerebellum
ENSG00000257150	2.74339e-05	0.312802	0.000134329	0.00282567	0.00995215		Cerebellum
ENSG00000257195	4.24012e-07	0.442719	0.000534776	0.00380655	0.0114708	0.0236135	Cerebellum
ENSG00000257267	2.51028e-11	0.581767	1.57315e-17		0.000498773	0.00528232	Cerebellum
ENSG00000257489	2.53047e-05	0.350867	0.00037349	0.000598713	0.000448324	0.000490295	Cerebellum
ENSG00000257531	1.36392e-08	0.434658			1.36392e-08		Cerebellum
ENSG00000257576	4.23965e-08	0.412214	1.3684e-21		4.23965e-08		Cerebellum
ENSG00000257674	1.35874e-05	0.329832	7.94849e-05	0.00168627	0.00644404		Cerebellum
ENSG00000257752	3.36191e-05	0.307794	1.86875e-05	0.00342591		0.0331734	Cerebellum
ENSG00000257790	5.51336e-08	0.483329	1.61447e-05	0.000178056	0.000824702	0.00250647	Cerebellum
ENSG00000257803	2.69195e-08	0.463407	3.15593e-06	0.000223081	0.00172123		Cerebellum
ENSG00000257851	4.57305e-05	0.336282	0.000795867	0.00403077	0.0110549	0.0231045	Cerebellum
ENSG00000257907	2.2611e-05	0.317531	0.000235842	0.00591933	0.0208021		Cerebellum
ENSG00000258036	7.81439e-06	0.342942	0.0411673		0.00520582	0.0173164	Cerebellum
ENSG00000258359	9.21461e-09	0.483563	6.22619e-09	2.94135e-06	2.36976e-05		Cerebellum
ENSG00000258568	8.68491e-07	0.427665	0.000695674	0.00671102	0.0209143	0.0446254	Cerebellum
ENSG00000258590	2.5644e-06	0.323846		2.5644e-06			Cerebellum
ENSG00000258591	7.74791e-05	0.322986	0.00180894	0.00139244	0.00288611	0.00482503	Cerebellum
ENSG00000258611	4.80205e-11	0.571965	3.44988e-07	0.000208919	0.0030527		Cerebellum
ENSG00000258732	5.37119e-05	0.332256		0.036223	0.0181038	0.0122056	Cerebellum
ENSG00000258788	2.86899e-05	0.347802	0.00567055	0.00285871	0.00134074	0.000920901	Cerebellum
ENSG00000259056	9.31017e-05	0.318285	0.0447612	0.0158897	0.0108929	0.0102068	Cerebellum
ENSG00000259098	6.8325e-05	0.326183		0.0393381	0.0154984	0.00789702	Cerebellum
ENSG00000259158	5.05163e-08	0.408672		5.05163e-08			Cerebellum
ENSG00000259162	4.73815e-10	0.496433	5.27777e-05	4.73815e-10			Cerebellum
ENSG00000259179	2.16707e-15	0.70058	0.00010142	2.74611e-05	4.72366e-07		Cerebellum
ENSG00000259262	1.03675e-05	0.372206	0.00228862	0.00181096	0.00303369	0.00399631	Cerebellum
ENSG00000259318	5.92402e-06	0.349409	0.000278128	0.00901567	0.0347255		Cerebellum
ENSG00000259404	1.13997e-09	0.520705	1.58923e-07	0.000214627		0.0154441	Cerebellum
ENSG00000259429	1.36303e-12	0.623095	1.71763e-09	3.34514e-06	8.53807e-05		Cerebellum
ENSG00000259516	0.000157469	0.304634	0.00170526	0.00881858	0.0213365	0.0403951	Cerebellum
ENSG00000259609	3.72258e-05	0.341394	0.00332673	0.00123888	0.00113339	0.00145462	Cerebellum
ENSG00000259612	1.89078e-08	0.470134	2.7686e-09		0.00416147	0.0220213	Cerebellum
ENSG00000259648	1.9614e-06	0.329976	6.88229e-18		1.9614e-06		Cerebellum
ENSG00000259658	4.05715e-07	0.443631	0.00124696	0.000248512	0.000226537	0.000324558	Cerebellum
ENSG00000259699	3.14823e-10	0.573048	8.01683e-07	1.92896e-05	0.000127965	0.000496742	Cerebellum
ENSG00000259882	1.73242e-07	0.460932	0.0402277	0.0280729	0.0216943	0.0244657	Cerebellum
ENSG00000259904	1.47519e-13	0.651867			0.0113079	0.000749956	Cerebellum
ENSG00000259917	7.08763e-10	0.528771	1.61159e-08	3.3879e-05	0.000404239		Cerebellum
ENSG00000260067	1.44785e-07	0.386959			1.44785e-07		Cerebellum
ENSG00000260081	1.50289e-07	0.463766	6.01256e-06	1.78359e-06	4.36502e-06	1.4164e-05	Cerebellum
ENSG00000260089	2.43035e-05	0.315769	0.000441066	0.00685307	0.0237613		Cerebellum
ENSG00000260103	5.99797e-09	0.491422	4.67125e-06	0.000512709	0.00444214		Cerebellum
ENSG00000260157	4.31746e-07	0.407502	0.0340741		0.00603776	0.00134769	Cerebellum
ENSG00000260290	2.76147e-08	0.496385	7.30669e-05	0.00101954	0.00457425	0.0128403	Cerebellum
ENSG00000260404	6.47852e-11	0.597185	2.6591e-05	0.00151711	0.00785362	0.0219857	Cerebellum
ENSG00000260685	1.46257e-07	0.429971	9.07811e-05		5.38368e-06	2.39895e-05	Cerebellum
ENSG00000260776	1.96006e-10	0.511549	0.025747		1.96006e-10		Cerebellum
ENSG00000261556	3.1515e-06	0.319098	1.11281e-06		3.1515e-06		Cerebellum
ENSG00000261559	1.20648e-12	0.624733	1.40352e-13		3.26788e-06	5.7436e-05	Cerebellum
ENSG00000261868	5.61959e-06	0.386414	0.000720414	0.00197086	0.00855772	0.0272062	Cerebellum
ENSG00000262636	7.6981e-07	0.395138	2.00867e-05	0.000645501	0.00340628		Cerebellum
ENSG00000262759	2.43922e-11	0.545508	0.00665389		2.43922e-11		Cerebellum
ENSG00000262904	9.79439e-10	0.523296	1.69879e-08	2.16407e-06	2.36012e-05		Cerebellum
ENSG00000263179	1.21669e-05	0.33247	0.0328627		0.000407885	0.00131437	Cerebellum
ENSG00000263266	8.30777e-06	0.377385	4.63137e-05	0.000378508	0.0012217	0.00299586	Cerebellum
ENSG00000263818	1.69517e-10	0.552242	1.59984e-08	6.39279e-06	9.05159e-05		Cerebellum
ENSG00000263829	3.15381e-13	0.668744	5.33909e-10	1.39593e-08	1.7477e-07	1.24349e-06	Cerebellum
ENSG00000263935	3.60305e-17	0.762411	4.35425e-05	5.12615e-06	5.92895e-07	2.28589e-07	Cerebellum
ENSG00000264050	7.97481e-12	0.562766	0.00252478		7.97481e-12		Cerebellum
ENSG00000264148	2.37057e-08	0.465838	2.91137e-06	2.74957e-07	1.4921e-06		Cerebellum
ENSG00000264538	2.61525e-05	0.313975	4.56098e-14		0.00304703	0.00927074	Cerebellum
ENSG00000264743	1.29087e-11	0.555412			1.29087e-11		Cerebellum
ENSG00000264775	1.1278e-05	0.334276	6.05071e-05	0.00416208		0.0474024	Cerebellum
ENSG00000264801	1.71161e-10	0.582522	4.88568e-05	0.000837313	0.00486175	0.0153776	Cerebellum
ENSG00000265095	2.69563e-06	0.3227	8.30106e-15		2.69563e-06		Cerebellum
ENSG00000265262	4.39061e-06	0.356332	2.29853e-06		0.00972274	0.0325821	Cerebellum
ENSG00000265273	2.04122e-10	0.549262	2.16473e-08	1.15618e-05	0.000160591		Cerebellum
ENSG00000265683	3.15817e-07	0.448783	0.00791577	0.00133388	0.000965715	0.00111233	Cerebellum
ENSG00000265693	3.39325e-12	0.610615	3.59287e-14		1.21944e-05	0.000188899	Cerebellum
ENSG00000266405	1.12845e-08	0.512779	0.000311052	4.21942e-05	4.24433e-05	7.25838e-05	Cerebellum
ENSG00000266733	8.45804e-10	0.486265	0.013803		8.45804e-10		Cerebellum
ENSG00000266865	9.70918e-06	0.373745	9.16434e-06	5.16821e-06	1.35402e-05	3.87751e-05	Cerebellum
ENSG00000267056	2.45705e-06	0.324827			2.45705e-06		Cerebellum
ENSG00000267088	8.43723e-13	0.656567		0.0383625	0.011807	0.00649257	Cerebellum
ENSG00000267102	2.07534e-06	0.408798	0.000106515	0.000673496	0.00205011	0.00451629	Cerebellum
ENSG00000267220	7.76323e-06	0.378961	0.00168323	0.00774503	0.0202125	0.038476	Cerebellum
ENSG00000267253	3.37958e-06	0.362321	2.606e-08		0.00070549	0.00264051	Cerebellum
ENSG00000267293	7.59716e-08	0.477156		0.0469423	0.0226806	0.0162977	Cerebellum
ENSG00000267472	1.95238e-08	0.427649			1.95238e-08		Cerebellum
ENSG00000267500	2.91531e-13	0.669698	4.50394e-07	2.74573e-05	0.000307976	0.00159094	Cerebellum
ENSG00000267640	2.80996e-09	0.537164	0.00793399	0.000908765	0.000468347	0.00043831	Cerebellum
ENSG00000267641	1.50566e-09	0.515918	8.55799e-08	1.15688e-05	0.000125815		Cerebellum
ENSG00000267648	2.31664e-07	0.455088	6.50422e-05	0.000623882	0.00252394	0.0068449	Cerebellum
ENSG00000267679	5.80749e-05	0.330292	0.000258541	0.000997812	0.00198531	0.00319746	Cerebellum
ENSG00000267681	2.43e-05	0.315773	8.929e-13		0.000202865	0.000576466	Cerebellum
ENSG00000267742	3.80986e-07	0.44493	6.31888e-05	0.000432109	0.00167138	0.00443723	Cerebellum
ENSG00000267799	0.000168317	0.302882	0.00977474	0.00406943	0.00341961	0.00389796	Cerebellum
ENSG00000268105	4.27062e-09	0.529957	0.000232257	0.00234095	0.00917656	0.0218644	Cerebellum
ENSG00000268153	1.48114e-07	0.386482	0.0162194	1.48114e-07			Cerebellum
ENSG00000268278	4.62979e-08	0.452914	0.000280494		2.39136e-06	1.17727e-05	Cerebellum
ENSG00000268282	1.89209e-09	0.511952	0.000552808		4.95815e-05	0.000397391	Cerebellum
ENSG00000268297	3.70415e-13	0.64023		0.0249973	0.00141538		Cerebellum
ENSG00000268357	9.26385e-07	0.42629	2.5139e-06	4.7021e-05	0.000186189	0.000550958	Cerebellum
ENSG00000268379	7.73718e-06	0.379039	0.00720415	0.00202639	0.00141313	0.0014688	Cerebellum
ENSG00000268433	1.66342e-06	0.333718			1.66342e-06		Cerebellum
ENSG00000268521	1.29195e-06	0.383849	3.46632e-09		0.00509682	0.0195379	Cerebellum
ENSG00000268747	1.63507e-06	0.414027		0.022539	0.0138248	0.0123626	Cerebellum
ENSG00000268879	7.56123e-05	0.323608	0.00657218	0.00215087	0.00156774	0.00161418	Cerebellum
ENSG00000268995	3.66474e-08	0.457462	1.55753e-06	0.000829536	0.0058839		Cerebellum
ENSG00000269032	2.17886e-09	0.509486	1.81595e-12		0.000665409	0.00480698	Cerebellum
ENSG00000269119	6.09483e-09	0.523742	3.79651e-07	6.72616e-06	4.1168e-05	0.000166808	Cerebellum
ENSG00000269378	4.36949e-06	0.356443	1.01932e-05	0.00105921	0.0046018		Cerebellum
ENSG00000269388	0.000110385	0.313895	0.00542222	0.00213702	0.0025663	0.00399414	Cerebellum
ENSG00000269421	6.4873e-08	0.446283	2.48132e-07	9.04065e-05	0.00063682		Cerebellum
ENSG00000269779	4.30185e-05	0.337805	0.0106402	0.00423036	0.00403804	0.00526711	Cerebellum
ENSG00000269837	5.3566e-10	0.53346	1.43403e-09	4.68033e-06	5.69355e-05		Cerebellum
ENSG00000269896	1.06342e-09	0.55346	0.00569751	0.00445431	0.00281232	0.00307148	Cerebellum
ENSG00000270248	3.91984e-06	0.394611	0.0292232	0.00677803	0.00398128	0.00349428	Cerebellum
ENSG00000270343	5.08704e-06	0.307954	2.31519e-12		5.08704e-06		Cerebellum
ENSG00000270441	3.36228e-08	0.492703	6.53404e-06	1.59359e-06	3.74363e-06	1.23477e-05	Cerebellum
ENSG00000270492	1.76147e-06	0.376989	0.000141239	0.00826861	0.0353845		Cerebellum
ENSG00000270578	7.86393e-13	0.657453		0.0362693	0.0211276	0.0216704	Cerebellum
ENSG00000270689	2.85957e-13	0.610433			2.85957e-13		Cerebellum
ENSG00000270711	4.24512e-08	0.412188	0.00194365	4.24512e-08			Cerebellum
ENSG00000270716	3.63456e-06	0.360662			0.00156709	0.00578597	Cerebellum
ENSG00000270863	4.33472e-05	0.337616	0.0493279	0.0163153	0.0107504	0.00983559	Cerebellum
ENSG00000270872	7.15772e-07	0.431767	0.026532	0.0203203	0.0114939	0.00968273	Cerebellum
ENSG00000270941	3.04878e-05	0.310207	0.00290093		0.000174639	0.000474776	Cerebellum
[truncated: 5,281 more rows]
