# Supplementary material for: Evolution and function of developmentally dynamic pseudogenes in mammals
Source: Genome Biol. 2022 Nov 8;23:235. doi: 10.1186/s13059-022-02802-y (PMC9641868; doi:10.1186/s13059-022-02802-y)
Supplement: Supplementary file 10 — Additional file 10: Table S9. DDPs among different tissues in mouse. [file 13059_2022_2802_MOESM10_ESM.xlsx]

## Sheet: Sheet1
Table S9. DDPs among differet tissues in mouse
ENSEMBL ID	p-value	R-squared	p.valor_beta0	p.valor_Time	p.valor_Time2	p.valor_Time3	tissue
ENSMUSG00000000386	1.83334e-09	0.571424	0.00358001	0.0027438	0.00218866	0.00225249	Brain
ENSMUSG00000006395	9.81901e-08	0.497749	0.000625988	0.000872251	0.0018215	0.00319975	Brain
ENSMUSG00000006638	7.53558e-18	0.800268	0.000102816	6.2997e-05	4.13603e-05	4.53576e-05	Brain
ENSMUSG00000023341	2.67534e-21	0.853904	2.21007e-05	9.37289e-06	4.79263e-06	4.69492e-06	Brain
ENSMUSG00000023795	7.73358e-14	0.712463	1.35073e-11	2.86646e-11	1.47458e-10	7.75982e-10	Brain
ENSMUSG00000024274	1.16824e-06	0.408672	9.27225e-08		0.00130801	0.00444769	Brain
ENSMUSG00000024295	3.49084e-06	0.383245	0.000224241	0.00132909	0.00440999		Brain
ENSMUSG00000024437	1.2332e-09	0.578127	2.03321e-05	5.66829e-05	0.00010814	0.000248939	Brain
ENSMUSG00000029605	4.87205e-07	0.38243			4.87205e-07		Brain
ENSMUSG00000030424	6.60872e-16	0.761743	1.30922e-14	2.42847e-14	1.09887e-13	5.37982e-13	Brain
ENSMUSG00000031325	1.40032e-11	0.617574	0.00266065	0.00536934	0.0381599		Brain
ENSMUSG00000033872	7.46176e-06	0.317623	0.00662875		7.46176e-06		Brain
ENSMUSG00000040078	9.36032e-07	0.450319	0.0047708	0.0128497	0.0251548	0.0421863	Brain
ENSMUSG00000041449	1.73537e-11	0.643789	0.000374004	0.000410223	0.000447018	0.000655069	Brain
ENSMUSG00000041750	9.68822e-09	0.508211	1.52688e-06		0.000766052	0.00382211	Brain
ENSMUSG00000043024	3.07081e-07	0.438293	1.69408e-05	0.000173643	0.000719922		Brain
ENSMUSG00000043192	8.74527e-06	0.31367			8.74527e-06		Brain
ENSMUSG00000043770	4.23117e-06	0.378666	2.92435e-06		0.00350452	0.0105331	Brain
ENSMUSG00000043800	7.57883e-16	0.760453	5.53399e-07	5.60828e-06	3.6406e-05	0.000161145	Brain
ENSMUSG00000044141	1.49145e-07	0.489289	9.63932e-06	1.03956e-05	1.8705e-05	3.88443e-05	Brain
ENSMUSG00000044757	6.01466e-06	0.370203	4.77671e-05	0.000295367	0.000913629		Brain
ENSMUSG00000045104	6.23581e-11	0.556755			6.23581e-11		Brain
ENSMUSG00000045327	6.98513e-05	0.345962	0.00165026	0.00423529	0.00856761	0.0163132	Brain
ENSMUSG00000045455	3.0599e-11	0.635693	1.14899e-09	4.77938e-09	1.73228e-08	5.66465e-08	Brain
ENSMUSG00000045799	1.94511e-12	0.645534	1.71706e-07	1.10855e-05	0.000145368		Brain
ENSMUSG00000045842	2.70848e-12	0.669049	1.79264e-06	1.02681e-05	4.38876e-05	0.000143391	Brain
ENSMUSG00000046057	8.10744e-13	0.684473	2.69598e-07	1.65698e-06	7.65617e-06	2.71761e-05	Brain
ENSMUSG00000046341	0.00028379	0.30757	0.000711256	0.000659661	0.000791186	0.00105707	Brain
ENSMUSG00000046580	5.97731e-10	0.558175	1.75475e-07	3.69175e-06	2.68167e-05		Brain
ENSMUSG00000046636	2.28474e-13	0.673561	7.64939e-09	4.95404e-07	8.04334e-06		Brain
ENSMUSG00000046687	4.17397e-09	0.481881	0.0184275		4.17397e-09		Brain
ENSMUSG00000046747	1.47038e-06	0.35691			1.47038e-06		Brain
ENSMUSG00000046808	5.1194e-06	0.326924	1.14372e-24		5.1194e-06		Brain
ENSMUSG00000046958	1.37489e-10	0.613325	0.0422482	0.0298807	0.0231409	0.0225869	Brain
ENSMUSG00000048164	6.84038e-06	0.404583	0.00272413	0.00618666	0.0111869	0.0177346	Brain
ENSMUSG00000048406	1.99e-12	0.673062	1.17312e-10	6.70504e-11	9.50869e-11	1.78597e-10	Brain
ENSMUSG00000048574	3.71033e-16	0.767107	4.02165e-06	3.95197e-05	0.000236222	0.000932088	Brain
ENSMUSG00000048709	1.58692e-09	0.541267	1.2446e-07		0.000104435	0.000638521	Brain
ENSMUSG00000049124	2.22439e-15	0.750057	2.67832e-06	2.4711e-05	0.000132848	0.000486644	Brain
ENSMUSG00000049460	1.16602e-06	0.408716	6.25646e-05	0.000362789	0.00133176		Brain
ENSMUSG00000049881	1.34586e-31	0.942459	1.71272e-16	2.86781e-14	1.95331e-12	6.88657e-11	Brain
ENSMUSG00000050299	1.42401e-05	0.301399	2.71262e-14		1.42401e-05		Brain
ENSMUSG00000050550	2.36523e-08	0.525486	0.000211334	0.000938775	0.00247193	0.00539769	Brain
ENSMUSG00000051537	1.97525e-22	0.868138	2.1842e-19	8.28356e-19	7.68152e-18	7.24368e-17	Brain
ENSMUSG00000051639	2.70832e-05	0.332679	0.000125826		0.0127414	0.0319357	Brain
ENSMUSG00000052825	4.73751e-05	0.318172	0.00198524	0.0149541	0.0376252		Brain
ENSMUSG00000052912	6.2194e-09	0.55008	0.000880861	0.000533181	0.000527564	0.000668139	Brain
ENSMUSG00000053541	4.73123e-09	0.521583	0.0174481	0.0076045	0.00136396		Brain
ENSMUSG00000055216	7.08897e-05	0.34557	2.47628e-05	2.14339e-05	2.82599e-05	4.08444e-05	Brain
ENSMUSG00000055676	6.84071e-23	0.873523	0.00392434	0.00231714	0.00120028	0.0011234	Brain
ENSMUSG00000055897	2.41268e-05	0.373519	0.00310917	0.00148972	0.00123951	0.0012192	Brain
ENSMUSG00000055958	1.98971e-08	0.528746	5.45717e-07	8.22725e-07	1.63211e-06	2.85211e-06	Brain
ENSMUSG00000056219	4.07766e-07	0.46832	1.96925e-05	3.77409e-05	9.53424e-05	0.000246648	Brain
ENSMUSG00000056412	1.00507e-06	0.412084	2.63914e-06	2.09699e-05	6.96591e-05		Brain
ENSMUSG00000056904	9.45095e-05	0.337885	0.0043725	0.00440902	0.00641475	0.0100999	Brain
ENSMUSG00000057605	2.72751e-06	0.389071	7.539e-05	0.000597859	0.00203162		Brain
ENSMUSG00000057818	1.6269e-14	0.729634	6.27942e-12	5.315e-12	9.29173e-12	2.22752e-11	Brain
ENSMUSG00000058281	1.04078e-05	0.309312			1.04078e-05		Brain
ENSMUSG00000058603	3.46697e-13	0.668283	2.36145e-09	1.47308e-07	2.2066e-06		Brain
ENSMUSG00000058625	3.56975e-06	0.419965	1.30894e-05	1.73734e-05	3.10924e-05	6.08698e-05	Brain
ENSMUSG00000058905	2.54406e-06	0.390704	0.000271864	0.00205475	0.00694898		Brain
ENSMUSG00000060128	5.17833e-08	0.510419	0.00392778	0.0106767	0.0222931	0.038688	Brain
ENSMUSG00000060183	1.70723e-05	0.344419	0.000139244		6.8939e-05	0.000162228	Brain
ENSMUSG00000060419	2.60707e-08	0.489126	3.21804e-06		0.00443274	0.0185599	Brain
ENSMUSG00000060438	2.37458e-06	0.392318	4.65409e-05		0.0130434	0.0380672	Brain
ENSMUSG00000060530	5.27308e-30	0.933545	1.83653e-05	0.000150642	0.00118086	0.00368362	Brain
ENSMUSG00000060989	1.27584e-07	0.456952	6.37033e-06	6.66556e-05	0.000296764		Brain
ENSMUSG00000061062	3.57065e-16	0.767459	7.88468e-06	8.11369e-05	0.000439395	0.00156347	Brain
ENSMUSG00000061669	5.41112e-11	0.597166	3.77515e-09		0.000362161	0.00276615	Brain
ENSMUSG00000061848	5.531e-06	0.325025	4.17794e-14		5.531e-06		Brain
ENSMUSG00000061897	8.30409e-17	0.780456	2.71753e-06	4.5335e-07	2.92676e-07	3.16503e-07	Brain
ENSMUSG00000062093	6.3318e-11	0.625037	7.33512e-05	0.000354908	0.00112006	0.00272932	Brain
ENSMUSG00000062284	1.59427e-06	0.438449	0.00153385	0.00232937	0.0042718	0.00677914	Brain
ENSMUSG00000062353	8.29491e-11	0.590492	4.4222e-08	7.94522e-06	7.21116e-05		Brain
ENSMUSG00000062588	6.28445e-09	0.51633	2.1637e-06		0.00242603	0.0116635	Brain
ENSMUSG00000062611	1.74993e-07	0.450312	3.93421e-05	0.000674472	0.00292404		Brain
ENSMUSG00000063171	7.9603e-14	0.686535	5.23866e-08	1.23056e-05	0.000218519		Brain
ENSMUSG00000063286	3.44708e-24	0.887542	4.07839e-07	2.54364e-07	2.01407e-07	3.39061e-07	Brain
ENSMUSG00000063623	3.84498e-13	0.633358	2.80116e-06	3.84498e-13			Brain
ENSMUSG00000063875	1.24095e-05	0.304882	1.1994e-12		1.24095e-05		Brain
ENSMUSG00000063902	1.76029e-13	0.702963		0.0371486	0.0193978	0.0132202	Brain
ENSMUSG00000064193	4.59097e-12	0.662063	2.91133e-09	1.93489e-08	9.85198e-08	4.52074e-07	Brain
ENSMUSG00000066180	4.2813e-05	0.320822	0.00027665	0.00173533	0.00457544		Brain
ENSMUSG00000066647	1.74656e-22	0.8544	9.33319e-13	8.70933e-14	8.4523e-12		Brain
ENSMUSG00000067608	2.76801e-19	0.824639	2.20503e-10	3.88447e-09	4.13752e-08	2.94843e-07	Brain
ENSMUSG00000067736	2.45794e-08	0.490282	0.00602107	0.00516986		0.000216505	Brain
ENSMUSG00000068303	8.4532e-10	0.552246	2.00838e-08		1.42324e-05	9.23192e-05	Brain
ENSMUSG00000068396	0.000175073	0.321074	0.00919203	0.00602285	0.00518507	0.00512604	Brain
ENSMUSG00000069011	5.65716e-10	0.55911	1.25709e-08		2.50882e-05	0.00016973	Brain
ENSMUSG00000069682	1.38903e-05	0.30203	1.0481e-12		1.38903e-05		Brain
ENSMUSG00000069972	7.09922e-07	0.419893	8.42438e-05	0.000849254	0.00325353		Brain
ENSMUSG00000070282	0.000175147	0.321062	0.0257277	0.0110846	0.00944104	0.00919892	Brain
ENSMUSG00000070343	5.335e-07	0.380368	1.76775e-15		5.335e-07		Brain
ENSMUSG00000070960	4.06601e-06	0.41692	0.00243726	0.00593373	0.0116008	0.0197862	Brain
ENSMUSG00000071035	9.00981e-13	0.621512			9.00981e-13		Brain
ENSMUSG00000071041	3.56608e-09	0.526757	3.99504e-07	8.41051e-06	5.16499e-05		Brain
ENSMUSG00000071204	4.75909e-07	0.46502		0.0483588	0.0309361	0.017864	Brain
ENSMUSG00000071265	5.64159e-29	0.927063		0.0119112	0.000792659	8.73706e-05	Brain
ENSMUSG00000071332	0.000153423	0.324713	0.00950915	0.00794972	0.0063983	0.0059171	Brain
ENSMUSG00000071568	4.56823e-07	0.465896	0.000687098	0.00259814	0.00643352	0.0137216	Brain
ENSMUSG00000071573	5.14202e-05	0.354035	4.44519e-05	0.000140507	0.000272647	0.000520406	Brain
ENSMUSG00000071671	1.12253e-11	0.584174	1.49834e-07	1.12253e-11			Brain
ENSMUSG00000071793	1.7481e-06	0.436368	9.92484e-06	1.65217e-05	3.90673e-05	9.12478e-05	Brain
ENSMUSG00000071796	1.21876e-11	0.648742	2.67653e-10	3.60156e-10	1.07984e-09	3.69958e-09	Brain
ENSMUSG00000072421	2.56755e-14	0.699884	2.20797e-10	1.20373e-08	2.19476e-07		Brain
ENSMUSG00000072460	1.97973e-09	0.570113	0.000825352	0.00289237	0.00746968	0.0154313	Brain
ENSMUSG00000072723	6.63319e-08	0.505555	0.000192125	0.000360194	0.0007924	0.00146699	Brain
ENSMUSG00000072768	4.94902e-09	0.554154	0.0425597	0.0275654	0.0190182	0.0161468	Brain
ENSMUSG00000072789	9.79263e-12	0.651773	5.00192e-06	2.68975e-05	0.000101321	0.000293281	Brain
ENSMUSG00000072852	6.03414e-06	0.370125	0.000602886	0.000648742	0.00204387		Brain
ENSMUSG00000072898	4.62722e-06	0.329401	1.79625e-09	4.62722e-06			Brain
ENSMUSG00000072940	3.22474e-06	0.385123	0.00057022	0.00466457	0.0150547		Brain
ENSMUSG00000073367	1.97206e-06	0.433633	6.49401e-06	1.02399e-05	2.25805e-05	5.1021e-05	Brain
ENSMUSG00000073371	1.0244e-21	0.859319	3.38733e-05	0.00064564	0.00449573	0.016691	Brain
ENSMUSG00000073405	4.54956e-20	0.819667	0.0278346		0.00388152	8.29084e-05	Brain
ENSMUSG00000073448	9.93454e-06	0.395561	9.5724e-05	5.17598e-05	5.35941e-05	6.54983e-05	Brain
ENSMUSG00000073554	1.88264e-08	0.529784	0.0011278	0.00343985	0.0082588	0.0162807	Brain
ENSMUSG00000073607	3.14279e-06	0.422928	0.00236004	0.00389477	0.00922742	0.0195449	Brain
ENSMUSG00000073647	1.18087e-07	0.494032	1.21967e-06	7.3075e-07	9.02235e-07	1.35203e-06	Brain
ENSMUSG00000074026	6.21225e-05	0.311027	0.00136555	0.00508792	0.0129729		Brain
ENSMUSG00000074196	6.75086e-09	0.514997	0.0343282	0.0130022	0.00250006		Brain
ENSMUSG00000074224	0.000124546	0.330417	7.63566e-05	0.000108843	0.000188595	0.000330782	Brain
ENSMUSG00000074467	7.72358e-13	0.657905	6.68459e-06	6.96604e-06	0.000100619		Brain
ENSMUSG00000074973	5.2389e-05	0.315528		0.0274405	0.0108275		Brain
ENSMUSG00000074981	2.46785e-07	0.478899	8.3573e-07	7.9341e-07	1.22909e-06	2.21145e-06	Brain
ENSMUSG00000075036	1.58916e-11	0.645029	0.00936329	0.00456927	0.00232271	0.00157531	Brain
ENSMUSG00000075312	3.80336e-06	0.418484	0.0255937	0.013962	0.0101054	0.00864465	Brain
ENSMUSG00000078134	6.16064e-05	0.311249	0.000425967		0.020782	0.0481465	Brain
ENSMUSG00000078180	0.000228559	0.313658	0.0188974	0.0142466	0.0140178	0.0155891	Brain
ENSMUSG00000078967	9.03912e-07	0.451088	0.00101962	0.00337204	0.0086678	0.0198709	Brain
ENSMUSG00000079067	8.4367e-07	0.416029	0.000113281	0.000788375	0.0029784		Brain
ENSMUSG00000079076	3.83147e-08	0.516269	0.00265309	0.00309211	0.00406526	0.00451081	Brain
ENSMUSG00000079139	6.80491e-13	0.686651	2.35815e-06	1.71527e-05	7.98673e-05	0.000277581	Brain
ENSMUSG00000079223	1.05957e-19	0.831145	7.83483e-06	0.000130246	0.000913555	0.00368808	Brain
ENSMUSG00000079225	1.29852e-09	0.544792	4.82864e-07	8.66231e-06	5.93046e-05		Brain
ENSMUSG00000079575	1.49871e-10	0.581069	1.462e-09		1.22082e-05	9.32207e-05	Brain
ENSMUSG00000079998	7.78102e-05	0.343092	0.000140182	0.000164686	0.000243206	0.000391857	Brain
ENSMUSG00000080076	3.60036e-08	0.517468	0.0041426	0.0114644	0.0249337	0.0448461	Brain
ENSMUSG00000080186	0.000119459	0.331552	0.000298607	0.000443735	0.000837867	0.00155801	Brain
ENSMUSG00000080237	4.21983e-06	0.37873	0.000166135		1.09282e-05	2.61324e-05	Brain
ENSMUSG00000080242	3.17109e-13	0.669419	8.45503e-06		1.81318e-06	2.48365e-05	Brain
ENSMUSG00000080708	1.43396e-05	0.301223	2.10323e-11		1.43396e-05		Brain
ENSMUSG00000080775	1.0132e-11	0.651302	1.94144e-06	1.23208e-05	4.80882e-05	0.000145639	Brain
ENSMUSG00000080797	1.357e-06	0.405256	3.36183e-08		0.000110361	0.000361843	Brain
ENSMUSG00000080806	3.50196e-07	0.47155	0.0011587	0.000765955	0.000557284	0.000504827	Brain
ENSMUSG00000080816	2.46844e-18	0.765698	2.21103e-11		2.46844e-18		Brain
ENSMUSG00000080845	2.31435e-09	0.534561	1.76137e-08		2.71181e-05	0.000161014	Brain
ENSMUSG00000080848	1.38524e-09	0.543659	3.58392e-08		0.000351228	0.00209905	Brain
ENSMUSG00000080850	4.58884e-07	0.4658	0.000194674	0.000105152	9.5786e-05	0.000108228	Brain
ENSMUSG00000080893	1.36364e-05	0.38779	2.27496e-05	8.29915e-05	0.000151392	0.000294232	Brain
ENSMUSG00000080928	3.21148e-06	0.38522	0.000109449	0.000794082	0.00266058		Brain
ENSMUSG00000080978	0.00013379	0.328465	0.000210622	0.000324694	0.000598968	0.00109483	Brain
ENSMUSG00000081026	3.28234e-07	0.436852	4.24111e-05		1.26162e-05	4.34321e-05	Brain
ENSMUSG00000081051	2.6467e-06	0.389777	2.84951e-05		0.0131236	0.0380342	Brain
ENSMUSG00000081079	5.12087e-07	0.463447		0.0490445	0.0314457	0.0182086	Brain
ENSMUSG00000081096	6.86486e-10	0.555816	5.10731e-05		3.4214e-05	0.000227415	Brain
ENSMUSG00000081111	2.0248e-05	0.340103	4.89445e-05		0.00369851	0.00985064	Brain
ENSMUSG00000081136	4.7315e-07	0.428876	5.72161e-06	3.67326e-06	1.16184e-05		Brain
ENSMUSG00000081137	9.24039e-14	0.710433	1.21222e-10	3.67816e-10	2.00641e-09	9.69285e-09	Brain
ENSMUSG00000081169	1.59616e-07	0.487901	2.1737e-05	6.24607e-05	0.000159879	0.000358621	Brain
ENSMUSG00000081179	9.61006e-07	0.413097	6.40703e-06	5.01909e-05	0.000177044		Brain
ENSMUSG00000081208	1.88169e-06	0.434699	5.90104e-07	4.36131e-07	6.0777e-07	9.46251e-07	Brain
ENSMUSG00000081219	3.53421e-08	0.517825	0.000302599	0.000653451	0.00185702	0.00444133	Brain
ENSMUSG00000081302	3.58269e-06	0.382629	9.84791e-05	0.000655641	0.00217243		Brain
ENSMUSG00000081309	6.43629e-08	0.50615	1.33757e-06	1.20752e-06	1.69341e-06	2.87485e-06	Brain
ENSMUSG00000081339	4.12284e-06	0.416594	3.34262e-06	4.17978e-06	8.27476e-06	1.66452e-05	Brain
ENSMUSG00000081382	1.05223e-06	0.411046	4.25366e-05		0.00979882	0.0306854	Brain
ENSMUSG00000081418	3.97644e-09	0.52477	0.0401673	0.0248796	0.00491107		Brain
ENSMUSG00000081434	1.4167e-05	0.30153	1.66225e-08	1.4167e-05			Brain
ENSMUSG00000081436	2.44201e-08	0.446895	0.0240186		2.44201e-08		Brain
ENSMUSG00000081455	5.21353e-06	0.373656	4.11798e-05	0.00020403	0.000632317		Brain
ENSMUSG00000081487	0.000103553	0.335423	9.90651e-06	9.66149e-06	1.21213e-05	1.5369e-05	Brain
ENSMUSG00000081519	6.89312e-10	0.587767	0.00040544	0.00214114	0.00599731	0.0132693	Brain
ENSMUSG00000081564	8.76162e-07	0.41518	1.34922e-05		0.00235777	0.00806514	Brain
ENSMUSG00000081590	1.47248e-05	0.30055				1.47248e-05	Brain
ENSMUSG00000081603	9.13957e-09	0.509313	2.78291e-06	3.74938e-05	0.000215877		Brain
ENSMUSG00000081616	1.09673e-07	0.415384	0.00075966			1.09673e-07	Brain
ENSMUSG00000081669	2.94646e-05	0.330513	0.00113381	0.00510514	0.0138454		Brain
ENSMUSG00000081670	0.000200711	0.317283	5.0513e-05	4.58365e-05	6.00752e-05	8.50015e-05	Brain
ENSMUSG00000081684	1.31716e-05	0.388646	0.00143366	0.00337833	0.00634874	0.0105841	Brain
ENSMUSG00000081738	3.29272e-07	0.436784	4.32357e-05	0.00041038	0.00169526		Brain
ENSMUSG00000081745	0.00017814	0.320593	0.000337084	0.000421285	0.000703447	0.00122152	Brain
ENSMUSG00000081788	1.61791e-16	0.753026	5.6308e-16		1.06531e-08	2.95521e-07	Brain
ENSMUSG00000081792	2.57292e-11	0.638187	0.000367691	0.00175335	0.00564111	0.0137581	Brain
ENSMUSG00000081809	2.96766e-08	0.521173	3.51242e-08	4.3211e-08	9.07712e-08	2.0849e-07	Brain
ENSMUSG00000081944	1.8421e-07	0.404116		1.8421e-07			Brain
ENSMUSG00000081953	1.13556e-05	0.35462	6.13416e-05	0.000340909	0.000988681		Brain
ENSMUSG00000081992	7.7677e-05	0.305081	0.00275019	0.0119529	0.0293071		Brain
ENSMUSG00000081999	3.73606e-05	0.324371	0.000461387	0.00232908	0.00623609		Brain
ENSMUSG00000082021	6.03702e-05	0.34982	0.000421192	0.000684192	0.00131393	0.00254885	Brain
ENSMUSG00000082023	1.24542e-06	0.360807				1.24542e-06	Brain
ENSMUSG00000082029	0.00023255	0.313173	0.0190785	0.0150391	0.0148996	0.0166641	Brain
ENSMUSG00000082044	4.79206e-09	0.521348	3.79028e-06	6.20839e-05	0.000381758		Brain
ENSMUSG00000082062	1.51825e-05	0.34737	0.000130204		0.00517686	0.0139896	Brain
ENSMUSG00000082063	5.65737e-06	0.371685	6.16891e-07	1.86155e-05		0.000125833	Brain
ENSMUSG00000082088	1.17137e-14	0.733118	5.19155e-13	8.21241e-13	2.42745e-12	8.92126e-12	Brain
ENSMUSG00000082093	4.54867e-05	0.319238	0.0274594		0.0118895	0.00477866	Brain
ENSMUSG00000082100	0.00030303	0.305713	0.00869237	0.00763078	0.00696807	0.0072393	Brain
ENSMUSG00000082127	5.42247e-08	0.509517	0.000345067	0.00105653	0.00262863	0.00547134	Brain
ENSMUSG00000082145	1.42927e-09	0.575645	4.46133e-06	5.55732e-06	6.41887e-06	9.69146e-06	Brain
ENSMUSG00000082149	4.31366e-07	0.467121	0.000753068	0.000569373	0.000480178	0.000501941	Brain
ENSMUSG00000082171	3.38582e-07	0.472263	0.00353976	0.00960062	0.0201558	0.0358477	Brain
ENSMUSG00000082179	1.72371e-08	0.453969				1.72371e-08	Brain
ENSMUSG00000082185	1.94335e-06	0.433967	0.00370663	0.00680514	0.0142736	0.0259219	Brain
ENSMUSG00000082193	6.9533e-07	0.420356	0.000308943	0.00246956	0.0091949		Brain
ENSMUSG00000082208	2.0296e-09	0.569687	2.62381e-09	3.45124e-09	8.63871e-09	2.13731e-08	Brain
ENSMUSG00000082226	1.16984e-18	0.814399	1.33058e-15	1.95007e-14	1.70333e-13	1.39689e-12	Brain
ENSMUSG00000082235	9.79938e-08	0.462435	0.0326781	0.0189196	0.00457764		Brain
ENSMUSG00000082241	5.43134e-06	0.410087	2.49007e-05	5.35944e-05	9.95826e-05	0.000169077	Brain
ENSMUSG00000082250	2.32349e-06	0.42989	0.000833364	0.00204514	0.00437138	0.0081627	Brain
ENSMUSG00000082272	8.4298e-06	0.361973	2.85215e-06		0.000345895	0.000976357	Brain
ENSMUSG00000082279	7.4614e-08	0.468042	1.04903e-05	9.20156e-05	0.000435042		Brain
ENSMUSG00000082284	1.72487e-12	0.647168	2.05173e-08	8.35814e-07	1.10045e-05		Brain
ENSMUSG00000082286	4.6616e-20	0.836515	1.72385e-17	4.93686e-17	3.40541e-16	2.69092e-15	Brain
ENSMUSG00000082292	3.0615e-12	0.639296	3.70556e-09	6.27513e-07		8.40248e-05	Brain
ENSMUSG00000082313	8.90106e-05	0.339495	4.2204e-05	5.07123e-05	8.65885e-05	0.000146763	Brain
ENSMUSG00000082348	4.00861e-08	0.515395	0.000304812	0.00100149	0.0026623	0.00591678	Brain
ENSMUSG00000082356	0.000243533	0.311879	0.0237979	0.0180608	0.0143416	0.0129346	Brain
ENSMUSG00000082357	0.000199887	0.317398	3.89839e-05	4.0588e-05	5.73489e-05	8.01703e-05	Brain
ENSMUSG00000082373	2.07359e-10	0.606969	0.00449757	0.00273547	0.00187439	0.00169751	Brain
ENSMUSG00000082377	4.09619e-05	0.321975	0.017168	0.0185406	0.0465578		Brain
ENSMUSG00000082404	8.89966e-06	0.398236	0.000638121	0.00126049	0.00284297	0.0058447	Brain
ENSMUSG00000082406	0.000107434	0.334428	0.0457861	0.0314005	0.0220658	0.017525	Brain
ENSMUSG00000082431	8.16604e-06	0.362753	0.00159996	0.0164274	0.0461888		Brain
ENSMUSG00000082436	2.51933e-07	0.397214	3.36802e-11	2.51933e-07			Brain
ENSMUSG00000082458	4.11116e-05	0.32188	0.000213137	0.000710891	0.00183867		Brain
ENSMUSG00000082465	2.96271e-06	0.340224	1.65787e-09	2.96271e-06			Brain
ENSMUSG00000082474	2.8891e-05	0.331019	8.74716e-06	1.72154e-05	1.0541e-05		Brain
ENSMUSG00000082487	0.000247466	0.311429	0.000666009	0.000944609	0.0017126	0.00297761	Brain
ENSMUSG00000082534	8.17991e-06	0.362711	0.00282477		0.00143203	0.00050051	Brain
ENSMUSG00000082545	2.18653e-06	0.394243	2.1462e-05		0.00285245	0.00906175	Brain
ENSMUSG00000082593	5.98532e-06	0.407776	0.00155569	0.00357353	0.00716348	0.0126332	Brain
ENSMUSG00000082651	5.96016e-05	0.350158	6.46589e-05	8.34259e-05	0.000149701	0.000275539	Brain
ENSMUSG00000082674	4.99303e-13	0.663597	1.09536e-09	6.80891e-08	9.46559e-07		Brain
ENSMUSG00000082691	0.000113025	0.333054	0.0127812	0.00956666	0.00941421	0.0105724	Brain
ENSMUSG00000082706	3.3106e-08	0.51908	0.000840583	0.00257824	0.00598683	0.0114996	Brain
ENSMUSG00000082765	1.50208e-08	0.499846	0.00570627	0.00571791	0.0262147		Brain
ENSMUSG00000082776	1.04085e-23	0.882548	2.18106e-05	1.35345e-05	1.13064e-05	1.89795e-05	Brain
ENSMUSG00000082791	0.000169819	0.321916	0.00796786	0.0116522	0.022015	0.0391899	Brain
ENSMUSG00000082878	1.84845e-12	0.674015	1.50238e-05	8.68623e-05	0.00035985	0.00110945	Brain
ENSMUSG00000082920	6.00159e-09	0.517186	8.64447e-07	1.15051e-05	6.74467e-05		Brain
ENSMUSG00000082935	1.81774e-05	0.342835	7.87475e-06		0.00143945	0.00388491	Brain
ENSMUSG00000082956	8.39809e-06	0.399641	0.000171809	0.000103834	6.66701e-05	5.11962e-05	Brain
ENSMUSG00000082969	1.2162e-05	0.39061	0.000406369	0.000723401	0.00159278	0.00344506	Brain
ENSMUSG00000082988	7.84258e-11	0.591375	5.47111e-10	1.18718e-08	7.5857e-08		Brain
ENSMUSG00000083015	2.59677e-12	0.641573	5.76256e-09		8.29994e-10	5.89561e-09	Brain
ENSMUSG00000083027	1.38199e-05	0.349726	8.50241e-06		0.000619653	0.00169265	Brain
ENSMUSG00000083044	7.0152e-09	0.547918	1.22884e-06	4.63247e-06	1.37342e-05	4.33284e-05	Brain
ENSMUSG00000083083	4.22894e-05	0.321143	0.0121794	0.00841631	0.00317944		Brain
ENSMUSG00000083104	1.81523e-05	0.380679	0.0160324	0.00874689	0.00669306	0.00600561	Brain
ENSMUSG00000083182	1.06534e-07	0.416009	0.0323237			1.06534e-07	Brain
ENSMUSG00000083218	1.03348e-05	0.394598	0.00138823	0.00225905	0.00485178	0.0102695	Brain
ENSMUSG00000083223	1.67589e-09	0.572951	5.25113e-07	3.71916e-07	4.52213e-07	7.10343e-07	Brain
ENSMUSG00000083268	2.45859e-08	0.490277	7.74477e-06	8.7784e-05	0.000462181		Brain
ENSMUSG00000083284	1.76727e-09	0.539364	2.63574e-05		6.46762e-06	3.83341e-05	Brain
ENSMUSG00000083307	1.55971e-20	0.826941	4.60143e-10	5.19997e-10	5.06131e-08		Brain
ENSMUSG00000083311	0.00016833	0.322159	0.00155315	0.00115674	0.00115193	0.00131397	Brain
ENSMUSG00000083327	2.16676e-15	0.750316	1.03183e-05	0.000153838	0.000722651	0.00228686	Brain
ENSMUSG00000083397	1.25935e-07	0.49273	1.76607e-05	1.00548e-05	9.30336e-06	1.08285e-05	Brain
ENSMUSG00000083457	9.72028e-13	0.6822	2.75217e-08	1.62137e-07	7.70104e-07	2.92559e-06	Brain
ENSMUSG00000083534	7.69841e-08	0.502606	6.73362e-06	1.50435e-05	4.44895e-05	0.000119992	Brain
ENSMUSG00000083563	4.5911e-07	0.383775	0.00762277	4.5911e-07			Brain
ENSMUSG00000083579	1.14435e-06	0.445871	3.74405e-07	3.79759e-07	6.12524e-07	1.08192e-06	Brain
ENSMUSG00000083621	7.66254e-06	0.316963	6.14121e-14		7.66254e-06		Brain
ENSMUSG00000083623	3.53472e-13	0.694663	3.86294e-05	3.36243e-05	2.88772e-05	3.62527e-05	Brain
ENSMUSG00000083668	8.0799e-12	0.654414	0.000317736	0.00148617	0.00481864	0.0116875	Brain
ENSMUSG00000083672	2.76352e-07	0.440566	3.11633e-05		0.0129683	0.0429597	Brain
ENSMUSG00000083679	1.75379e-07	0.450265	0.010768	0.0154957	0.00385507		Brain
ENSMUSG00000083700	0.000132686	0.328691	0.00454129	0.00670615	0.0114377	0.0177316	Brain
ENSMUSG00000083716	4.53839e-14	0.693236	2.05661e-09	1.72455e-06		0.000512086	Brain
ENSMUSG00000083757	4.28984e-06	0.415662	0.00652614	0.00366756	0.00311431	0.00316298	Brain
ENSMUSG00000083773	1.06298e-08	0.540373	1.36092e-07	4.47356e-07	1.03263e-06	2.69503e-06	Brain
ENSMUSG00000083803	6.12945e-07	0.459569	0.00380195	0.0104036	0.0238861	0.0469507	Brain
ENSMUSG00000083808	1.50883e-14	0.675158	1.57867e-05		1.50883e-14		Brain
ENSMUSG00000083816	6.86203e-22	0.861519	1.44148e-12	4.38284e-11	6.66105e-10	6.67811e-09	Brain
ENSMUSG00000083822	8.16706e-05	0.303739	6.15834e-05		0.00266225	0.0063077	Brain
ENSMUSG00000083844	1.75807e-16	0.752235	0.0034493		1.11806e-08	3.07739e-07	Brain
ENSMUSG00000083853	1.5769e-08	0.533093	1.22185e-06	1.8322e-06	5.02069e-06	1.4747e-05	Brain
ENSMUSG00000083856	4.79642e-08	0.477006	6.19867e-07	1.47719e-05	6.95023e-05		Brain
ENSMUSG00000083889	2.15238e-13	0.641219	0.00582894		2.15238e-13		Brain
ENSMUSG00000083906	5.58226e-08	0.508949	1.39458e-06	9.52553e-07	1.115e-06	1.61493e-06	Brain
ENSMUSG00000083907	1.44096e-10	0.612605	1.08356e-05	4.72991e-05	0.000158114	0.000419298	Brain
ENSMUSG00000083912	5.37956e-06	0.372901	0.000167128	0.000996392	0.00318423		Brain
ENSMUSG00000083935	1.81394e-07	0.449552	4.06637e-06	2.52411e-06	8.87118e-06		Brain
ENSMUSG00000083964	3.27673e-06	0.384745	5.47856e-07	1.5093e-05	4.11706e-05		Brain
ENSMUSG00000083990	1.33106e-06	0.442501	0.00488587	0.00239605	0.00118694	0.000696586	Brain
ENSMUSG00000083992	5.5168e-07	0.425493	0.00010253	0.00192838	0.0073814		Brain
ENSMUSG00000084020	1.9128e-05	0.341545	0.00015434	0.000135702	0.00035056		Brain
ENSMUSG00000084033	8.25987e-05	0.341497	0.000225697	0.000229647	0.000332111	0.000526497	Brain
ENSMUSG00000084166	5.74262e-11	0.626486	0.000168897	0.000754721	0.00224382	0.00513004	Brain
ENSMUSG00000084199	8.36024e-08	0.421202	0.00876315			8.36024e-08	Brain
ENSMUSG00000084202	7.51034e-08	0.423484	7.68687e-06	7.51034e-08			Brain
ENSMUSG00000084217	4.89045e-07	0.428149	9.76353e-06	5.8431e-05	0.00022427		Brain
ENSMUSG00000084235	6.848e-05	0.308441	0.000636338	0.00419035	0.0106143		Brain
ENSMUSG00000084241	1.29777e-14	0.732036	1.58266e-08	8.08208e-08	6.70497e-07	4.52132e-06	Brain
ENSMUSG00000084274	2.29582e-11	0.610233	4.30388e-08		0.000437488	0.00351849	Brain
ENSMUSG00000084301	9.57239e-09	0.508439	1.29588e-06	1.2441e-05	6.95194e-05		Brain
ENSMUSG00000084328	2.47859e-06	0.428408	0.000801233	0.00200668	0.00428216	0.0079911	Brain
ENSMUSG00000084345	4.96105e-05	0.316962	5.81419e-05	0.000342231		0.00201013	Brain
ENSMUSG00000084349	2.52662e-09	0.532988	1.41013e-09		3.89878e-05	0.000230153	Brain
ENSMUSG00000084353	8.51961e-05	0.302607	0.00127592	0.00455926	0.0113231		Brain
ENSMUSG00000084375	3.07545e-12	0.639233	0.000164429	0.000395255	0.00419699		Brain
ENSMUSG00000084381	6.87584e-05	0.34638	7.94675e-05	7.71529e-05	0.00010708	0.000163881	Brain
ENSMUSG00000084401	0.000325296	0.3037	0.00018419	0.000345227	0.000589088	0.000997192	Brain
ENSMUSG00000084411	6.33545e-05	0.310507	0.000149156		0.00469027	0.011364	Brain
ENSMUSG00000084416	1.8659e-06	0.397926	0.00162558	0.0157281	0.0486512		Brain
ENSMUSG00000085028	5.62197e-06	0.409267	0.00467273	0.00172245	0.00103375	0.000739556	Brain
ENSMUSG00000085042	8.39432e-19	0.816809	0.00241887	0.00229243	0.00257159	0.0043993	Brain
ENSMUSG00000085342	2.409e-05	0.335678	6.16149e-05		0.0102627	0.0261855	Brain
ENSMUSG00000085500	2.94247e-05	0.330548	0.00143693	0.00169196	0.004624		Brain
ENSMUSG00000085603	8.91072e-09	0.543591	0.00392717	0.00178569	0.0012274	0.0010825	Brain
ENSMUSG00000085627	3.83538e-11	0.632416	1.33302e-05	6.9771e-05	0.000249639	0.000694007	Brain
ENSMUSG00000085666	7.5425e-25	0.88191	9.13553e-16	9.11501e-12	3.00367e-09		Brain
ENSMUSG00000085682	1.06225e-17	0.797547	3.23063e-05	1.23056e-05	5.53159e-06	4.25388e-06	Brain
ENSMUSG00000085700	1.77915e-08	0.530842	2.37149e-06	7.5698e-06	2.16828e-05	5.43455e-05	Brain
ENSMUSG00000085718	7.62563e-08	0.467596		0.0481997	0.0125953		Brain
ENSMUSG00000085787	6.3011e-05	0.310651	0.00253356	0.0111629	0.0278721		Brain
ENSMUSG00000085998	5.51561e-18	0.783122	1.34767e-05	3.27515e-05	0.001345		Brain
ENSMUSG00000086240	1.67988e-05	0.344826	0.000467746	0.00247753	0.00712518		Brain
ENSMUSG00000086261	0.000327188	0.303535	0.00016017	0.000270955	0.000437427	0.00068299	Brain
ENSMUSG00000086265	2.1038e-05	0.376977	0.000241094	0.000398486	0.000795618	0.00162332	Brain
ENSMUSG00000086373	1.80027e-08	0.530622	0.00137038	0.000510062	0.000192744	8.98574e-05	Brain
ENSMUSG00000086414	1.95676e-07	0.483714	0.00106284	0.000932122	0.000905361	0.00108569	Brain
ENSMUSG00000086477	8.88094e-05	0.339556	3.93068e-05	2.91359e-05	4.32952e-05	6.27544e-05	Brain
ENSMUSG00000086513	1.26014e-13	0.648325	1.6673e-06		1.26014e-13		Brain
ENSMUSG00000086567	1.1799e-08	0.504469	4.99561e-07	5.35429e-07	1.37448e-07		Brain
ENSMUSG00000086583	6.5378e-17	0.761485	1.18012e-10	3.32555e-08	1.2927e-06		Brain
ENSMUSG00000086670	4.89596e-13	0.690704	0.0156331	0.0156957	0.0157132	0.0124494	Brain
ENSMUSG00000086785	0.000148418	0.325624	0.00635959	0.00458393	0.004188	0.00439742	Brain
ENSMUSG00000086925	0.000187649	0.319153	0.0434936	0.0278455	0.0217624	0.0192664	Brain
ENSMUSG00000086996	4.11841e-19	0.821874	1.12167e-06	3.13778e-07	1.12763e-07	7.42632e-08	Brain
ENSMUSG00000087008	4.3526e-05	0.32039	0.000277517	0.000965432	0.00250829		Brain
ENSMUSG00000087052	1.71563e-05	0.344295	0.0346561		0.0149476	0.0382637	Brain
ENSMUSG00000087150	0.000360653	0.300758	0.00102057	0.00153955	0.00212227	0.00316896	Brain
ENSMUSG00000087153	3.59695e-07	0.470983	5.4052e-07	6.2469e-07	1.39761e-06	3.16606e-06	Brain
ENSMUSG00000087321	7.35401e-08	0.503514	0.0051307	0.00470261	0.00435951	0.00349555	Brain
ENSMUSG00000087636	1.10522e-06	0.409932	0.000151337		0.000128435	0.000432345	Brain
ENSMUSG00000089640	6.69787e-18	0.801193	1.4773e-08	2.35882e-07	2.18746e-06	1.34348e-05	Brain
ENSMUSG00000089659	5.21986e-05	0.315624	0.000710171	0.00264433	0.00686735		Brain
ENSMUSG00000089662	2.11635e-15	0.750548	9.98292e-12	6.91483e-12	1.14571e-11	2.71835e-11	Brain
ENSMUSG00000089764	1.8315e-05	0.342645	5.97049e-05		0.00537717	0.0143144	Brain
ENSMUSG00000089817	1.05253e-05	0.394152	0.0317092	0.0272795	0.0247963	0.0260721	Brain
ENSMUSG00000089975	8.29364e-09	0.544894	6.10176e-06	1.21557e-05	3.78852e-05	0.00010207	Brain
ENSMUSG00000089987	9.37676e-05	0.338097	0.000202029	0.000292536	0.000556362	0.00103554	Brain
ENSMUSG00000090222	2.46569e-05	0.335084	0.00518904	0.00593785	0.0162695		Brain
ENSMUSG00000090308	2.76178e-06	0.341914	0.00203385		2.76178e-06		Brain
ENSMUSG00000090323	4.23098e-05	0.321131	2.74424e-05	7.70015e-05	0.000167148		Brain
ENSMUSG00000090381	2.07605e-05	0.339468	9.30467e-05		0.00806772	0.0210025	Brain
ENSMUSG00000090389	6.28126e-05	0.310735	0.00145615	0.00713201	0.0180566		Brain
ENSMUSG00000090516	4.54058e-12	0.633786	5.82276e-07	2.94404e-05	0.000348787		Brain
ENSMUSG00000090535	4.52248e-07	0.466111	0.00384244	0.00206515	0.00113314	0.000757862	Brain
ENSMUSG00000090602	1.15898e-07	0.458955	5.89156e-06	5.18513e-05	0.000231678		Brain
ENSMUSG00000090607	2.3466e-05	0.336349	0.000374074	0.00162118	0.00452512		Brain
ENSMUSG00000090665	1.2732e-05	0.304234	0.00599038	1.2732e-05			Brain
ENSMUSG00000090671	3.6017e-26	0.8811	3.26366e-15		3.6017e-26		Brain
ENSMUSG00000090704	5.83079e-19	0.819419	3.55583e-05	0.000530961	0.00355741	0.0139022	Brain
ENSMUSG00000090818	1.1671e-06	0.445434	0.0007927	0.000433796	0.000254898	0.000183414	Brain
ENSMUSG00000091086	5.76253e-05	0.313016	0.000175783		0.0131152	0.0311985	Brain
ENSMUSG00000091135	2.06298e-10	0.607049	2.6193e-07	6.54953e-07	2.67393e-06	1.11186e-05	Brain
ENSMUSG00000091230	1.23971e-07	0.412739	4.83227e-05	1.23971e-07			Brain
ENSMUSG00000091269	1.94883e-06	0.396919	0.000854798	0.00714803	0.0233786		Brain
ENSMUSG00000091386	2.01989e-05	0.340165	0.00242441	0.00201679		0.0150194	Brain
ENSMUSG00000091498	2.8779e-17	0.768894	2.04925e-09	1.51564e-09	5.79526e-08		Brain
ENSMUSG00000091534	6.32005e-07	0.458906	1.13056e-06	1.57451e-06	3.42753e-06	7.76248e-06	Brain
ENSMUSG00000091553	5.86989e-13	0.688477	0.00105658	0.000754055	0.000603319	0.000682843	Brain
ENSMUSG00000091639	6.11538e-06	0.407263	2.96351e-05	4.01603e-05	7.2905e-05	0.000143234	Brain
ENSMUSG00000091697	4.42429e-06	0.377598	0.000452073	0.00529023	0.0165856		Brain
ENSMUSG00000091742	1.66768e-07	0.487003	5.53446e-07	8.30794e-07	2.0365e-06	5.0865e-06	Brain
ENSMUSG00000091817	3.82552e-08	0.516299	0.0102879	0.00924653	0.00939171	0.01159	Brain
ENSMUSG00000091929	0.000100101	0.336338	0.000787941	0.00117467	0.00187545	0.0027429	Brain
ENSMUSG00000091952	2.14563e-07	0.445985	1.70488e-05	0.000157033	0.000673519		Brain
ENSMUSG00000092021	1.76747e-11	0.643531	0.00017843	0.000296291	0.000520258	0.000706245	Brain
ENSMUSG00000092029	3.33417e-15	0.746033	1.06191e-06	9.47438e-06	5.61307e-05	0.000230564	Brain
ENSMUSG00000092097	7.1999e-06	0.31851		7.1999e-06			Brain
ENSMUSG00000092229	1.69325e-14	0.729207	8.39597e-14	1.18362e-13	3.31044e-13	1.1075e-12	Brain
ENSMUSG00000092261	0.000145857	0.326101	0.0165749	0.0103338	0.0081844	0.00743678	Brain
ENSMUSG00000092278	8.16681e-06	0.400316	0.00401493	0.00956087	0.0187195	0.0322216	Brain
ENSMUSG00000092390	1.63585e-08	0.53241	0.00148521	0.00445799	0.00994801	0.0182111	Brain
ENSMUSG00000092572	3.14143e-06	0.422938	0.00588653	0.0139786	0.0275111	0.0470051	Brain
ENSMUSG00000093688	1.02517e-05	0.309691				1.02517e-05	Brain
ENSMUSG00000093740	2.01003e-05	0.378124	0.000249925	0.000302143	0.000498077	0.000894015	Brain
ENSMUSG00000093862	0.000348677	0.301723	0.00110585	0.00127841	0.00195668	0.00316374	Brain
ENSMUSG00000094017	2.02619e-10	0.576181	1.10662e-07	1.67956e-06	1.33784e-05		Brain
ENSMUSG00000094090	9.78601e-06	0.310857	1.56408e-11		9.78601e-06		Brain
ENSMUSG00000094189	7.66478e-07	0.41818	7.3442e-06		0.00122737	0.00432058	Brain
ENSMUSG00000094281	2.94669e-05	0.368433	0.0367096	0.0217246	0.0176406	0.0165491	Brain
ENSMUSG00000094326	0.000207465	0.316362	7.31766e-05	7.47933e-05	0.00010992	0.000170769	Brain
ENSMUSG00000094497	1.18005e-09	0.546464	1.34374e-06	5.03429e-05	0.000353531		Brain
ENSMUSG00000094568	3.95482e-11	0.601994	5.24525e-09		5.67683e-05	0.000481018	Brain
ENSMUSG00000094597	2.7464e-09	0.531487	3.25963e-09	1.59812e-09	3.81609e-09		Brain
ENSMUSG00000094772	3.65702e-06	0.419401	0.0196314	0.025185	0.0347884	0.0422599	Brain
ENSMUSG00000095298	2.19655e-23	0.879049	5.4845e-07	2.24053e-07	1.12667e-07	1.19881e-07	Brain
ENSMUSG00000095403	1.22335e-07	0.493317	3.58812e-07	3.24203e-07	6.06124e-07	1.27357e-06	Brain
ENSMUSG00000095597	5.98765e-08	0.472525	6.82086e-05	0.00113633	0.00528325		Brain
ENSMUSG00000095649	2.88921e-09	0.5636	0.00199821	0.0016471	0.00155746	0.0018842	Brain
ENSMUSG00000095762	2.0962e-14	0.671138				2.0962e-14	Brain
ENSMUSG00000095836	2.99342e-11	0.606235	3.35914e-09		2.40479e-05	0.00021232	Brain
ENSMUSG00000096006	2.03487e-11	0.641535	1.18501e-05	6.08495e-05	0.000221416	0.000621026	Brain
ENSMUSG00000096107	7.81169e-09	0.512267	1.20688e-05		7.52171e-06	1.59431e-06	Brain
ENSMUSG00000096403	1.56178e-28	0.914783	3.97251e-26		3.25482e-14	1.88202e-11	Brain
ENSMUSG00000096780	4.9588e-05	0.354985	0.0134646	0.0197039	0.030759	0.0429311	Brain
ENSMUSG00000097388	2.89905e-05	0.368849	0.00434107	0.0107759	0.0218427	0.0422217	Brain
ENSMUSG00000097426	1.14636e-06	0.409102	0.00537943		0.00212662	0.000619539	Brain
ENSMUSG00000097532	6.82736e-05	0.308521	1.02557e-05	6.44187e-05	0.000124882		Brain
ENSMUSG00000097612	2.60622e-07	0.441826	0.00544601	0.00627278	0.0237097		Brain
ENSMUSG00000097715	5.87524e-16	0.762847	1.681e-09	3.46643e-10	3.12468e-10	4.44153e-10	Brain
ENSMUSG00000097891	2.14972e-05	0.338582	8.11769e-05	0.000965278	0.0026984		Brain
ENSMUSG00000097993	6.52405e-24	0.884686	0.000153799	0.000273606	0.000648204	0.00248774	Brain
ENSMUSG00000098029	6.19226e-07	0.376971	0.000549309		6.19226e-07		Brain
ENSMUSG00000098047	4.71601e-06	0.328936	0.00859522		4.71601e-06		Brain
ENSMUSG00000098057	3.64801e-06	0.382199	3.36626e-07	2.46428e-06	5.01262e-06		Brain
ENSMUSG00000098090	6.78105e-22	0.861583	5.44196e-07	1.38108e-05	0.000151629	0.000881411	Brain
ENSMUSG00000098091	8.0795e-09	0.545368	6.48188e-06	2.8869e-05	9.83224e-05	0.000291298	Brain
ENSMUSG00000098121	2.76639e-14	0.723906	0.00463564	0.00223415	0.00115879	0.000868934	Brain
ENSMUSG00000098412	1.81874e-07	0.449496	8.463e-06	6.3898e-05	0.000273839		Brain
ENSMUSG00000098492	3.27869e-05	0.3657	0.00382441	0.00287578	0.00303421	0.00370371	Brain
ENSMUSG00000098832	5.76096e-14	0.690409	1.17879e-06		6.24297e-07	1.00708e-05	Brain
ENSMUSG00000098895	3.64212e-06	0.419496	0.00579886	0.00337331	0.00204605	0.00147994	Brain
ENSMUSG00000099034	7.82688e-15	0.737333	1.05603e-06	2.55727e-07	1.74098e-07	1.86669e-07	Brain
ENSMUSG00000099377	1.80945e-05	0.380759	0.000748691	0.000569252	0.000618845	0.000785974	Brain
ENSMUSG00000099397	3.57188e-13	0.694537	0.000164532	0.000923891	0.00317583	0.00787202	Brain
ENSMUSG00000099473	1.45125e-05	0.38625	2.07907e-05	2.36211e-05	3.52471e-05	5.84372e-05	Brain
ENSMUSG00000099686	9.08332e-07	0.368156	0.000167208		9.08332e-07		Brain
ENSMUSG00000099719	0.000333584	0.302984	0.0256397	0.0206424	0.0165554	0.0150167	Brain
ENSMUSG00000099764	1.53875e-06	0.402374	1.26752e-06		0.00112188	0.00374018	Brain
ENSMUSG00000099889	6.63113e-07	0.457863	0.046142	0.0320325	0.0208808	0.0122991	Brain
ENSMUSG00000100215	1.41596e-10	0.581983	1.02308e-07	1.45223e-05		0.000926494	Brain
ENSMUSG00000100490	0.000247574	0.311417	0.000141245	0.000134909	0.000183042	0.000269011	Brain
ENSMUSG00000100515	7.72628e-13	0.685073	4.80119e-05	0.00018042	0.000761875	0.00235164	Brain
ENSMUSG00000100623	3.67606e-05	0.324792	6.65308e-05		7.61888e-06	9.49676e-06	Brain
ENSMUSG00000100702	6.82335e-06	0.404643	0.000493207	0.00111983	0.0021452	0.00364195	Brain
ENSMUSG00000100865	2.26899e-06	0.39338	1.0065e-05		0.00197984	0.00633511	Brain
ENSMUSG00000100867	3.84928e-06	0.380922	1.16489e-05	8.32074e-06	2.05672e-05		Brain
ENSMUSG00000100929	2.3992e-08	0.490756	3.81068e-07		1.00168e-07	3.09348e-07	Brain
ENSMUSG00000101054	2.74282e-17	0.769321	1.32312e-10		6.67902e-11	1.72572e-09	Brain
ENSMUSG00000101236	1.78023e-08	0.496567	2.87439e-06	3.08727e-05	0.000165577		Brain
ENSMUSG00000101431	1.94669e-08	0.494834	1.05676e-07	2.36838e-06	1.12064e-05		Brain
ENSMUSG00000101433	7.2849e-08	0.468531	0.00402809		0.00078637	0.00017983	Brain
ENSMUSG00000101462	6.31129e-07	0.458936	0.000283168	0.000166403	0.000158239	0.000185298	Brain
ENSMUSG00000101501	5.13587e-05	0.354067	0.0128421	0.0176278	0.028083	0.0400067	Brain
ENSMUSG00000101597	1.16765e-06	0.408684	0.000159121	0.00114805	0.00419415		Brain
ENSMUSG00000101735	0.000317047	0.30443		0.0447252	0.0380383	0.036289	Brain
ENSMUSG00000101838	6.97504e-12	0.65642	8.58552e-10	6.35224e-10	9.74618e-10	1.96644e-09	Brain
ENSMUSG00000101878	2.92909e-08	0.486833	5.44022e-06	6.49037e-05	0.000335125		Brain
ENSMUSG00000101939	1.49292e-08	0.456862	7.76382e-05	1.49292e-08			Brain
ENSMUSG00000101940	2.31141e-08	0.525922	2.59005e-07	3.23159e-07	6.14945e-07	1.35862e-06	Brain
ENSMUSG00000102059	1.45637e-10	0.612441	3.24702e-07	9.07632e-07	3.61279e-06	1.22679e-05	Brain
ENSMUSG00000102117	2.9519e-07	0.439146	9.56538e-06	0.000117547	0.000486186		Brain
ENSMUSG00000102478	8.97078e-08	0.464259	0.000654609	0.00892847	0.0350493		Brain
ENSMUSG00000102827	1.50272e-06	0.43978	0.000409877	0.00102757	0.00199564	0.00336708	Brain
ENSMUSG00000103081	2.40592e-05	0.37359	0.000215488	0.00015498	0.000174079	0.000226851	Brain
ENSMUSG00000103098	4.20173e-08	0.514485	4.53291e-06	8.14291e-06	2.31347e-05	6.7966e-05	Brain
ENSMUSG00000103260	1.21802e-08	0.503862	2.75901e-07	4.11835e-06	2.13492e-05		Brain
ENSMUSG00000103293	2.05886e-08	0.493744	1.20494e-05	0.000164276	0.000878097		Brain
ENSMUSG00000103367	7.29548e-09	0.547212	8.93252e-06	3.18314e-05	9.63713e-05	0.000247074	Brain
ENSMUSG00000103415	0.000206465	0.316496	0.00154143	0.00107989	0.00074205	0.000583635	Brain
ENSMUSG00000103423	1.47453e-05	0.300515	2.8225e-08	1.47453e-05			Brain
ENSMUSG00000103441	1.54084e-09	0.541787	0.000415746		0.000769744	0.00439508	Brain
ENSMUSG00000103483	2.2861e-09	0.567646	9.14925e-06	2.72095e-05	0.000107989	0.000386013	Brain
ENSMUSG00000103538	1.00577e-05	0.395261	0.00320018	0.00692115	0.0128423	0.0209863	Brain
ENSMUSG00000103723	3.87184e-11	0.632278		0.0399662	0.0290707	0.0267129	Brain
ENSMUSG00000103845	9.54688e-11	0.61888	1.28569e-07	8.6676e-08	1.25309e-07	2.37906e-07	Brain
ENSMUSG00000103921	6.65829e-19	0.818473	2.52854e-11	3.95346e-10	4.1446e-09	3.09452e-08	Brain
ENSMUSG00000103964	2.71943e-15	0.748068	0.0011655	0.000625261	0.000388104	0.000364951	Brain
ENSMUSG00000104091	8.04908e-08	0.501721	3.9315e-07	3.70862e-07	5.67486e-07	1.02539e-06	Brain
ENSMUSG00000104181	1.65933e-09	0.57312	0.00137733	0.00338769	0.0118102	0.0352757	Brain
ENSMUSG00000104240	3.12409e-06	0.423066	6.29777e-06	9.64151e-06	1.954e-05	4.14874e-05	Brain
ENSMUSG00000104264	0.000189253	0.318916	0.000253931	0.000243548	0.0003289	0.000486554	Brain
ENSMUSG00000104375	6.16707e-08	0.506992	2.97682e-06	7.0956e-06	2.15689e-05	6.25846e-05	Brain
ENSMUSG00000104572	4.65946e-05	0.35661	0.0334329	0.0253154	0.0184092	0.0124603	Brain
ENSMUSG00000104649	3.18853e-06	0.38539	2.16655e-05		0.00688702	0.020532	Brain
ENSMUSG00000104651	5.72987e-17	0.783644	0.0062669	0.00527061	0.00534076	0.0078495	Brain
ENSMUSG00000104841	6.73457e-06	0.367459	0.00022991		7.65461e-05	0.000205356	Brain
ENSMUSG00000105336	7.71419e-10	0.553819	1.23237e-07		0.000487595	0.00300198	Brain
ENSMUSG00000105380	5.90945e-07	0.423971	1.61536e-05		1.10472e-05	3.50106e-05	Brain
ENSMUSG00000105395	6.85263e-08	0.46978	9.295e-05	5.0723e-05	0.000239303		Brain
ENSMUSG00000105422	1.34522e-11	0.647365	0.00693408	0.00916129	0.0121378	0.0128108	Brain
ENSMUSG00000105542	0.000134078	0.328406	0.000340327	0.00049201	0.000900846	0.0016606	Brain
ENSMUSG00000105645	1.57122e-05	0.384279	1.5447e-05	1.73239e-05	2.8865e-05	5.17682e-05	Brain
ENSMUSG00000105714	7.75129e-13	0.657858		0.0194388	0.00197358		Brain
ENSMUSG00000106028	8.46274e-06	0.399455	7.12871e-05	0.000126245	0.000282971	0.000620856	Brain
ENSMUSG00000106037	9.72243e-06	0.358462	0.000752488	0.00472978	0.0140337		Brain
ENSMUSG00000106190	2.90987e-05	0.368754	0.000320669	0.000493761	0.00102311	0.00210049	Brain
ENSMUSG00000106239	1.3767e-12	0.677794	0.000112244	0.0006016	0.00200633	0.00491334	Brain
ENSMUSG00000106484	0.000278211	0.308131	0.000159476	0.00018805	0.000311305	0.000507299	Brain
ENSMUSG00000106499	9.50726e-10	0.582467	1.40771e-08	2.13996e-08	5.97896e-08	1.83467e-07	Brain
ENSMUSG00000106827	3.68131e-06	0.419246	0.000775847	0.000389887	0.000186452	0.000104478	Brain
ENSMUSG00000106831	8.19439e-07	0.416683	4.3134e-08		0.000140655	0.000489214	Brain
ENSMUSG00000106963	2.11836e-11	0.640964	3.69049e-07	1.90296e-06	7.37037e-06	2.2929e-05	Brain
ENSMUSG00000106988	9.48256e-05	0.337796	0.00123114	0.000914406	0.000969461	0.00117938	Brain
ENSMUSG00000107035	0.000354137	0.301279	0.00543533	0.00470462	0.00523393	0.00651589	Brain
ENSMUSG00000107092	5.3793e-08	0.430535	1.47537e-16		5.3793e-08		Brain
ENSMUSG00000107211	4.23989e-07	0.467489	0.000134194	0.000402346	0.00100329	0.00218166	Brain
ENSMUSG00000107272	1.12678e-15	0.756675	2.12495e-05	1.65092e-05	1.67784e-05	2.64014e-05	Brain
ENSMUSG00000107307	7.31624e-06	0.36544	0.000136707	0.000677981	0.00209726		Brain
ENSMUSG00000107383	1.42081e-06	0.404204	0.000136504	0.00200973	0.00712877		Brain
ENSMUSG00000107411	0.000102563	0.335682	0.00677796	0.00458929	0.00438626	0.00482319	Brain
ENSMUSG00000107432	0.000161711	0.323265	0.00123337	0.0018805	0.00342258	0.00626549	Brain
ENSMUSG00000107470	2.82864e-05	0.369477	0.00358581	0.0125341	0.0252236	0.0457782	Brain
ENSMUSG00000107476	1.66323e-14	0.704854	1.89913e-16		4.47142e-06	8.0837e-05	Brain
ENSMUSG00000107718	6.90749e-14	0.68824	0.00325485		0.00014182	9.1088e-06	Brain
ENSMUSG00000107741	2.33935e-20	0.824222	1.14283e-08	1.02929e-08	1.04028e-06		Brain
ENSMUSG00000107747	1.16872e-05	0.306395	0.0195078	1.16872e-05			Brain
ENSMUSG00000108068	5.11264e-05	0.354185	0.000649618	0.00139482	0.00238788	0.00370931	Brain
ENSMUSG00000108142	1.79483e-07	0.449776	1.2e-05	0.000112437	0.000488589		Brain
ENSMUSG00000108218	4.93203e-05	0.317116	5.61233e-05	1.79207e-05	2.87159e-05		Brain
ENSMUSG00000108235	0.000150952	0.325159	0.00071515	0.0013449	0.00238187	0.00391908	Brain
ENSMUSG00000108312	4.04071e-07	0.432332	1.16906e-05	6.9796e-05	0.000275392		Brain
ENSMUSG00000108366	1.21958e-05	0.352845	0.000427859	0.00245051	0.00724612		Brain
ENSMUSG00000108444	4.82178e-10	0.593578	0.000258906	0.000157876	0.000111591	0.000106507	Brain
ENSMUSG00000108528	1.26313e-05	0.351972	0.000118905	0.000729679	0.00214023		Brain
ENSMUSG00000108687	1.7848e-05	0.381102	6.06354e-06	1.09738e-05	1.85987e-05	3.05265e-05	Brain
ENSMUSG00000108964	7.9867e-06	0.400855	1.59238e-05	1.93434e-05	3.30627e-05	6.15162e-05	Brain
ENSMUSG00000108994	1.21299e-08	0.503941	0.000265241		0.000216775	0.00110359	Brain
ENSMUSG00000109059	2.44576e-07	0.479087	0.00456122	0.0116173	0.0235321	0.040259	Brain
ENSMUSG00000109086	2.46283e-09	0.533447	5.89784e-06	8.68171e-05	0.000566735		Brain
ENSMUSG00000109143	1.38629e-12	0.677705	1.28468e-07	7.40301e-08	8.58644e-08	1.41606e-07	Brain
ENSMUSG00000109241	8.08459e-05	0.304011	0.000140261		0.00870529	0.0204819	Brain
ENSMUSG00000109290	5.55073e-05	0.314005	0.000132547	0.000666948	0.00166258		Brain
ENSMUSG00000109384	4.9043e-18	0.803619	0.00435851	0.00260198	0.00188813	0.00213803	Brain
ENSMUSG00000109435	3.20211e-16	0.746455	2.55553e-06		1.6459e-06	4.46046e-05	Brain
ENSMUSG00000109480	4.83595e-05	0.317632	1.26759e-05	3.11933e-05	5.73238e-05		Brain
ENSMUSG00000109509	1.09861e-05	0.35544	0.00100691	0.00581091	0.0169559		Brain
ENSMUSG00000109549	1.87848e-05	0.379822	6.87021e-05	0.000102456	0.000194224	0.000342978	Brain
ENSMUSG00000109565	1.64131e-06	0.437793	0.000597166	0.000491313	0.000599246	0.00086556	Brain
ENSMUSG00000109695	5.1403e-13	0.62936	0.00016595			5.1403e-13	Brain
ENSMUSG00000109710	1.28209e-06	0.360128	0.00970208		1.28209e-06		Brain
ENSMUSG00000109724	6.88391e-17	0.782073	2.46403e-15	4.66396e-15	1.89015e-14	9.15776e-14	Brain
ENSMUSG00000109765	1.62619e-05	0.383423	3.73261e-06	4.02974e-06	6.43142e-06	1.08004e-05	Brain
ENSMUSG00000109875	1.30816e-07	0.491958		0.0314303	0.0218132	0.0181103	Brain
ENSMUSG00000109892	1.82468e-08	0.452819	8.17665e-05		1.82468e-08		Brain
ENSMUSG00000109925	6.96237e-06	0.366649	0.000463572	0.00296409	0.00915278		Brain
ENSMUSG00000109975	7.31375e-07	0.45573		0.0451037	0.0241028	0.014582	Brain
ENSMUSG00000110065	1.36314e-05	0.350069	0.0004926	0.00239485	0.00701584		Brain
ENSMUSG00000110099	2.19888e-08	0.449034	0.00928302		2.19888e-08		Brain
ENSMUSG00000110124	9.04195e-14	0.710681	1.47049e-12	2.72643e-12	9.76238e-12	3.98071e-11	Brain
ENSMUSG00000110126	1.86626e-10	0.608608	3.15081e-05	0.000158586	0.000570695	0.00162669	Brain
ENSMUSG00000110298	1.51874e-06	0.402675	0.00142614	0.0014081	0.00501197		Brain
ENSMUSG00000110331	5.31083e-16	0.763789	2.68109e-10	4.59797e-09	4.22327e-08	3.09586e-07	Brain
ENSMUSG00000110422	2.39522e-09	0.566843	2.98016e-09	4.43455e-09	1.1108e-08	2.9335e-08	Brain
ENSMUSG00000110444	5.20692e-09	0.519817	2.67969e-08	1.86107e-06	1.02158e-05		Brain
ENSMUSG00000110446	5.70697e-05	0.3513	0.000182769	0.000153915	0.000178105	0.000235324	Brain
ENSMUSG00000110525	2.3744e-08	0.447469	3.53469e-05	2.3744e-08			Brain
ENSMUSG00000110569	1.16854e-08	0.538636	5.79878e-05	1.88527e-05	1.34985e-05	1.26702e-05	Brain
ENSMUSG00000110648	1.26011e-06	0.360533	1.24548e-12		1.26011e-06		Brain
ENSMUSG00000110664	8.25088e-06	0.362499			0.0196122	0.0070242	Brain
ENSMUSG00000110701	7.50997e-13	0.685427	7.62298e-07	1.82058e-06	5.62337e-06	1.30824e-05	Brain
ENSMUSG00000110744	1.27677e-11	0.61893	2.12671e-09		4.12211e-05	0.000387997	Brain
ENSMUSG00000110885	3.35192e-05	0.365132	0.000287513	0.000367795	0.000616565	0.00111081	Brain
ENSMUSG00000110957	2.96462e-05	0.330354	6.76979e-05		0.00356136	0.00920467	Brain
ENSMUSG00000111063	1.50395e-10	0.581012	9.53702e-09		9.65169e-05	0.000720464	Brain
ENSMUSG00000111092	1.15282e-16	0.756224	6.24397e-05	0.000192121	0.00495591		Brain
ENSMUSG00000111118	2.97801e-25	0.886057	9.46358e-07		2.19822e-05	0.00396709	Brain
ENSMUSG00000111163	4.24208e-07	0.467478	0.000338497	0.000185805	0.00017098	0.000194991	Brain
ENSMUSG00000111244	1.04683e-06	0.447848	0.00122571	0.000758435	0.000517187	0.000433745	Brain
ENSMUSG00000111269	1.52615e-06	0.439432	5.44725e-05	0.000106325	0.000256346	0.000622195	Brain
ENSMUSG00000111272	4.88671e-09	0.478847	0.00186941		4.88671e-09		Brain
ENSMUSG00000111353	5.14125e-07	0.381209				5.14125e-07	Brain
ENSMUSG00000111374	2.6737e-12	0.669218	6.73972e-11	1.65571e-10	6.69708e-10	2.6124e-09	Brain
ENSMUSG00000111594	2.48761e-06	0.428325	2.13706e-05	2.88476e-05	6.51119e-05	0.000137514	Brain
ENSMUSG00000111609	4.43058e-09	0.522789			0.0363171	0.00827445	Brain
ENSMUSG00000111613	5.39355e-09	0.519166	6.19729e-07	1.08342e-05	6.41303e-05		Brain
ENSMUSG00000111620	1.44297e-16	0.775621	1.31824e-05	7.10811e-06	4.41077e-06	4.50786e-06	Brain
ENSMUSG00000111662	4.22339e-13	0.665756	2.81761e-08	2.6828e-06	4.14523e-05		Brain
ENSMUSG00000111696	1.35195e-06	0.442152	4.86898e-05	9.64463e-05	0.000238841	0.00058861	Brain
ENSMUSG00000111759	3.52388e-05	0.325889	0.00149018	0.00728322	0.0192881		Brain
ENSMUSG00000111837	4.17222e-32	0.945045	3.86526e-10	4.08941e-11	6.27322e-12	3.08398e-12	Brain
ENSMUSG00000111877	6.20782e-14	0.714949	5.82725e-07	4.33732e-06	2.25655e-05	8.58195e-05	Brain
ENSMUSG00000111973	2.5425e-05	0.334299	0.000189598		6.69037e-05	0.000148113	Brain
ENSMUSG00000111997	9.63207e-08	0.462791	2.917e-06	0.000120842	0.000558876		Brain
ENSMUSG00000112003	6.84541e-21	0.848403	4.21605e-11	1.083e-09	1.49421e-08	1.33228e-07	Brain
ENSMUSG00000112070	1.12036e-09	0.506535	0.00516619		1.12036e-09		Brain
ENSMUSG00000112218	5.08984e-15	0.741757	1.29123e-09	5.82698e-09	4.76727e-08	3.99637e-07	Brain
ENSMUSG00000112222	4.30066e-06	0.378276	0.000231156	0.00117791	0.00384058		Brain
ENSMUSG00000112237	7.8212e-07	0.454264	0.0147397	0.00715469	0.00535513	0.00484949	Brain
ENSMUSG00000112259	3.04551e-05	0.329661	2.03561e-05	0.000203038	0.00050793		Brain
ENSMUSG00000112381	8.94562e-07	0.451317	3.08614e-05	2.69997e-05	3.99413e-05	6.8911e-05	Brain
ENSMUSG00000112670	6.12077e-05	0.349457		0.0359032	0.0253498	0.0203012	Brain
ENSMUSG00000112712	6.90541e-08	0.504761	0.00370998	0.00467342	0.00642834	0.00749176	Brain
ENSMUSG00000112718	8.43616e-06	0.314568	0.000958798		8.43616e-06		Brain
ENSMUSG00000112808	2.7983e-14	0.698889	8.85708e-11	3.29085e-09	5.48808e-08		Brain
ENSMUSG00000112825	1.8855e-08	0.529755	0.00214607	0.00626921	0.0138355	0.0250846	Brain
ENSMUSG00000112836	0.000240524	0.312228	0.00110069	0.0015734	0.00274264	0.00486036	Brain
ENSMUSG00000112930	8.78411e-05	0.33985	0.00136385	0.00268487	0.00485582	0.00802309	Brain
ENSMUSG00000112975	0.000231823	0.313261	0.00324941	0.00603759	0.0103473	0.0162841	Brain
ENSMUSG00000113072	7.31647e-05	0.306678	0.00260564	0.0100651	0.0249389		Brain
ENSMUSG00000113080	1.83283e-05	0.380438	0.0135055	0.0183451	0.0254254	0.0313497	Brain
ENSMUSG00000113107	3.93205e-05	0.323041	0.000185133		0.0051159	0.0128621	Brain
ENSMUSG00000113168	5.2932e-06	0.373291	0.00140921	0.00833377	0.0252065		Brain
ENSMUSG00000113174	9.70304e-15	0.735095	1.00354e-09	5.47173e-10	7.13245e-10	1.37468e-09	Brain
ENSMUSG00000113234	0.000358718	0.300912	0.000768425	0.000710825	0.000881413	0.00120723	Brain
ENSMUSG00000113275	0.00025019	0.311122	0.000352695	0.000401703	0.000568205	0.000869565	Brain
ENSMUSG00000113282	9.28832e-07	0.45049	0.0173107	0.00883303	0.00431535	0.00244927	Brain
ENSMUSG00000113308	8.97507e-08	0.464249	2.6703e-06	1.77394e-05	7.83466e-05		Brain
ENSMUSG00000113332	6.14798e-06	0.407136	1.51471e-05	2.02511e-05	4.30686e-05	9.13554e-05	Brain
ENSMUSG00000113389	3.1086e-07	0.438029	1.76599e-05	0.000184884	0.000766173		Brain
ENSMUSG00000113411	2.07886e-13	0.701004	0.000736765	0.0036445	0.0111262	0.024491	Brain
ENSMUSG00000113416	7.34386e-11	0.55405	2.58215e-20		7.34386e-11		Brain
ENSMUSG00000113439	8.60381e-05	0.340406	8.62008e-05	0.000121566	0.000220662	0.000403132	Brain
ENSMUSG00000113473	1.04739e-07	0.416374	4.22187e-17		1.04739e-07		Brain
ENSMUSG00000113510	8.24063e-07	0.45312	0.000809522	0.0020254	0.00416839	0.00737617	Brain
ENSMUSG00000113511	1.83134e-08	0.530301	1.99611e-05	4.85746e-05	0.000167768	0.000535736	Brain
ENSMUSG00000113536	3.69844e-13	0.694116	5.89925e-10	1.46028e-09	7.66376e-09	3.55773e-08	Brain
ENSMUSG00000113549	5.42572e-10	0.591668	0.000728623	0.00267429	0.00729477	0.0156718	Brain
ENSMUSG00000113569	9.62999e-07	0.449693	0.000361023	0.000878575	0.00166493	0.00272734	Brain
ENSMUSG00000113577	1.45675e-05	0.348407	2.89505e-05	0.000140675	0.00037766		Brain
ENSMUSG00000113623	4.67445e-13	0.664449	0.000380535	0.000547648	0.00651275		Brain
ENSMUSG00000113637	2.83728e-12	0.640349	2.26306e-05		2.25986e-06	2.49718e-05	Brain
ENSMUSG00000113642	2.95618e-16	0.769185	2.48893e-12	5.62527e-12	2.9624e-11	1.91544e-10	Brain
ENSMUSG00000113646	4.55962e-13	0.691573	3.66955e-10	3.47053e-10	6.78108e-10	1.76133e-09	Brain
ENSMUSG00000113651	1.80999e-05	0.342943	4.64516e-05		0.00253326	0.00683922	Brain
ENSMUSG00000113691	1.42426e-08	0.500869	0.000121144	0.0018353	0.00925957		Brain
ENSMUSG00000113701	4.01899e-27	0.903445	2.46352e-13		1.63507e-12	7.72667e-10	Brain
ENSMUSG00000113836	9.12608e-16	0.736033	1.48114e-10	2.4169e-08	6.80166e-07		Brain
ENSMUSG00000113857	0.000319599	0.304202	0.00176189	0.00264631	0.00458839	0.00803322	Brain
ENSMUSG00000113861	1.03741e-05	0.394505	6.33347e-05	8.35154e-05	0.000157652	0.00031553	Brain
ENSMUSG00000113871	0.000124741	0.330375	0.000127617	0.000154108	0.000272008	0.00046656	Brain
ENSMUSG00000113914	1.63263e-06	0.437913	0.00119756	0.00301178	0.00640675	0.0118159	Brain
ENSMUSG00000113996	1.25643e-15	0.755628	9.654e-08	9.35961e-07	6.16126e-06	2.85336e-05	Brain
ENSMUSG00000114025	2.80262e-12	0.640519	1.13678e-07	2.50379e-05	0.000311539		Brain
ENSMUSG00000114041	8.5926e-11	0.620469	1.30902e-07	3.85167e-07	1.77845e-06	7.92024e-06	Brain
ENSMUSG00000114056	0.000149228	0.325474	0.000149558	0.000179113	0.000276511	0.000454543	Brain
ENSMUSG00000114158	1.40175e-05	0.387109	0.0001398	0.000213816	0.000413741	0.00083709	Brain
ENSMUSG00000114172	5.027e-05	0.354627	6.97045e-06	4.97474e-06	6.21135e-06	8.3819e-06	Brain
ENSMUSG00000114184	5.50155e-05	0.314239	0.000498129	0.00234647	0.00605928		Brain
ENSMUSG00000114260	8.43747e-06	0.314564	0.000565519		8.43747e-06		Brain
ENSMUSG00000114449	0.000129511	0.329352	0.000393415	0.000548336	0.00092326	0.00162576	Brain
ENSMUSG00000114579	1.43089e-07	0.454551	4.19935e-07		0.000981988	0.00396138	Brain
ENSMUSG00000114719	4.96514e-08	0.511239	0.000453894	0.000408232	0.000402351	0.00049847	Brain
ENSMUSG00000114733	2.06835e-08	0.493654	3.37605e-06		0.00522792	0.0219068	Brain
ENSMUSG00000114737	4.97195e-05	0.354915	0.000413026	0.00100657	0.00207928	0.00409613	Brain
ENSMUSG00000114993	3.07111e-05	0.329445	0.000126137		0.0157334	0.0386923	Brain
ENSMUSG00000115205	9.48621e-05	0.337785	0.000983428	0.00211796	0.00343863	0.00508334	Brain
ENSMUSG00000115238	3.97664e-12	0.599953				3.97664e-12	Brain
ENSMUSG00000115243	3.23956e-07	0.473195	0.00465835	0.0119506	0.0244039	0.0422022	Brain
ENSMUSG00000115505	1.67933e-07	0.48686	3.64283e-07	1.0212e-06	2.22241e-06	4.47985e-06	Brain
ENSMUSG00000115516	8.54078e-09	0.544362	0.00040087	0.00145826	0.00396717	0.00881375	Brain
ENSMUSG00000115632	0.000224936	0.314105	0.00230801	0.0031128	0.00484835	0.00693118	Brain
ENSMUSG00000115684	7.51952e-05	0.305948	0.000815817	0.00284165	0.00713484		Brain
ENSMUSG00000115737	1.0088e-08	0.54133	0.00902932	0.0214128	0.0353176	0.0485278	Brain
ENSMUSG00000115856	0.000114735	0.332647	3.2491e-05	1.80932e-05	1.43641e-05	1.17397e-05	Brain
ENSMUSG00000115920	5.84192e-07	0.378301			5.84192e-07		Brain
ENSMUSG00000115928	8.58417e-10	0.584158	0.000549771	0.000203358	7.97858e-05	4.10955e-05	Brain
ENSMUSG00000116095	0.000158073	0.323891	0.00318999	0.00285191	0.00337329	0.00447759	Brain
ENSMUSG00000116183	4.75909e-07	0.46502		0.0483588	0.0309361	0.017864	Brain
ENSMUSG00000116550	1.80563e-10	0.609121	0.000127432	0.000542012	0.00158785	0.00363269	Brain
ENSMUSG00000116632	7.46857e-10	0.586452	1.37708e-08	1.78222e-08	5.3747e-08	1.73467e-07	Brain
ENSMUSG00000116635	3.52212e-12	0.66559	3.85268e-09	9.11633e-09	3.65562e-08	1.6534e-07	Brain
ENSMUSG00000116637	3.86942e-06	0.380798	0.000555982	0.00465437	0.0148208		Brain
ENSMUSG00000116648	2.28865e-05	0.336987	5.60617e-05		6.80705e-06	1.02066e-05	Brain
ENSMUSG00000116703	0.000310764	0.304998	0.00128088	0.00135088	0.00192397	0.00295393	Brain
ENSMUSG00000116811	8.85324e-09	0.509913	0.000756912	0.000495321		0.0128422	Brain
ENSMUSG00000116815	2.13353e-13	0.67442	3.89007e-10		1.23398e-05	0.000171999	Brain
ENSMUSG00000116864	1.562e-14	0.730068	6.54067e-05	0.000472136	0.00211403	0.00651215	Brain
ENSMUSG00000116912	3.2173e-05	0.366184	0.0016947	0.00349549	0.0063034	0.0101914	Brain
ENSMUSG00000116919	6.51431e-06	0.405753	4.9807e-07	3.95966e-07	4.73479e-07	6.14064e-07	Brain
ENSMUSG00000116967	7.25009e-05	0.344973	8.44699e-05	0.000102755	0.000158459	0.000263486	Brain
ENSMUSG00000116991	3.81338e-05	0.323839	0.0012122	0.0051678	0.0137202		Brain
ENSMUSG00000116995	1.48029e-23	0.880911	6.06647e-11	5.6042e-09	1.33592e-07	1.80703e-06	Brain
ENSMUSG00000117037	6.7252e-09	0.548677	7.77441e-07	1.44564e-06	4.95183e-06	1.6419e-05	Brain
ENSMUSG00000117055	1.28346e-08	0.536909	0.000143917	0.000108219	0.000133364	0.00020632	Brain
ENSMUSG00000117183	6.19131e-09	0.550161	3.68112e-07	2.86079e-07	5.02698e-07	1.06501e-06	Brain
ENSMUSG00000117234	1.24068e-15	0.755749	0.000317544	0.00110965	0.00459105	0.0126812	Brain
ENSMUSG00000117239	5.02832e-08	0.510993	4.45892e-06	8.90153e-06	2.41357e-05	6.87097e-05	Brain
ENSMUSG00000117244	2.96689e-08	0.521178	0.000283364	0.00106769	0.00320883	0.00813655	Brain
ENSMUSG00000117246	1.95207e-13	0.642526	3.28721e-07		1.95207e-13		Brain
ENSMUSG00000117262	1.12713e-07	0.494973	0.0111544	0.0123029	0.0138652	0.0185068	Brain
ENSMUSG00000117333	2.42475e-11	0.639036	1.25397e-08	8.72068e-09	1.13992e-08	1.99412e-08	Brain
ENSMUSG00000117373	5.10057e-06	0.374184	0.000239459		5.81231e-05	0.000158368	Brain
ENSMUSG00000117484	4.54448e-05	0.319262	0.000584997	0.00331844	0.00872663		Brain
ENSMUSG00000117507	2.03171e-05	0.340016	0.00048251	0.00301477	0.00851129		Brain
ENSMUSG00000117526	7.74006e-06	0.364064	1.32123e-05		0.00469413	0.01337	Brain
ENSMUSG00000117729	1.10054e-11	0.650158	1.08185e-08	3.5803e-08	1.8041e-07	8.51949e-07	Brain
ENSMUSG00000117730	4.70925e-05	0.318329	7.01911e-07	5.90953e-05		0.000260053	Brain
ENSMUSG00000117747	1.63713e-09	0.573349	9.21993e-05	0.000313363	0.000676536	0.00117672	Brain
ENSMUSG00000117767	5.66011e-13	0.688925	0.000274243	7.52969e-05	2.16573e-05	8.89967e-06	Brain
ENSMUSG00000117771	6.63824e-06	0.367809	3.57755e-05	0.000356373	0.0010973		Brain
ENSMUSG00000117785	5.31319e-07	0.380462	0.00022669		5.31319e-07		Brain
ENSMUSG00000117807	2.51306e-05	0.372485	0.000254927	0.000429882	0.000867631	0.00161973	Brain
ENSMUSG00000117877	1.70046e-05	0.382311	1.08096e-05	9.59259e-06	1.1658e-05	1.60939e-05	Brain
ENSMUSG00000117886	7.86724e-05	0.342798	0.000584109	0.000417444	0.000432843	0.000517235	Brain
ENSMUSG00000117988	8.69503e-07	0.415351	0.000121152	0.000861437	0.00324222		Brain
ENSMUSG00000118074	7.00811e-10	0.587496	0.00138816	0.00270666	0.00597279	0.0104859	Brain
ENSMUSG00000118145	6.85634e-09	0.514708	1.10518e-06	1.2623e-05	7.31529e-05		Brain
ENSMUSG00000118197	3.52358e-05	0.325891	0.000200371	0.00115434	0.00308066		Brain
ENSMUSG00000118240	5.06073e-06	0.374372	0.000104279	0.000555686	0.00177721		Brain
ENSMUSG00000118241	1.34677e-21	0.857796	5.45229e-10	1.83207e-08	3.05752e-07	3.06164e-06	Brain
ENSMUSG00000118242	5.45984e-08	0.474393	4.2799e-07	1.51443e-07		1.48999e-06	Brain
ENSMUSG00000118246	4.45357e-05	0.357786	0.00229574	0.00501725	0.0093323	0.0156369	Brain
ENSMUSG00000118256	4.9488e-05	0.355037	0.000168914	0.000260554	0.000496604	0.000963168	Brain
ENSMUSG00000118294	2.37904e-05	0.373874	0.000208306	0.000173948	0.000208123	0.000286848	Brain
ENSMUSG00000118295	7.39829e-05	0.344435	1.11361e-05	9.72915e-06	1.26606e-05	1.77533e-05	Brain
ENSMUSG00000118399	5.27384e-05	0.353372	0.000131309	0.000214196	0.000420937	0.000798375	Brain
ENSMUSG00000118410	1.9622e-05	0.378729	4.46143e-05	4.47851e-05	6.25729e-05	9.82269e-05	Brain
ENSMUSG00000118419	3.70098e-06	0.419122	0.0415977	0.0376813	0.037176	0.0422539	Brain
ENSMUSG00000118426	2.37866e-05	0.373878	3.54315e-05	3.59483e-05	3.74396e-05	4.52846e-05	Brain
ENSMUSG00000118428	3.69513e-14	0.720731	7.7694e-12	1.7207e-11	6.54742e-11	2.98094e-10	Brain
ENSMUSG00000118440	1.65925e-06	0.437548	0.00107755	0.000655657	0.000415993	0.000322415	Brain
ENSMUSG00000118448	2.68086e-08	0.52311	3.51483e-06	1.09562e-05	3.03804e-05	7.36131e-05	Brain
ENSMUSG00000118477	0.000214323	0.315455	0.000662662	0.000521225	0.000544731	0.000646799	Brain
ENSMUSG00000118555	8.44769e-05	0.302834	8.53366e-05		0.011815	0.0274682	Brain
ENSMUSG00000118559	3.53521e-16	0.767551	6.62991e-13	5.73069e-13	1.2626e-12	3.87803e-12	Brain
ENSMUSG00000069755	2.4421e-05	0.373212		0.0343561	0.0199059	0.0128609	Brain
ENSMUSG00000102644	1.94227e-18	0.810655	1.78863e-10	3.37771e-09	3.39131e-08	2.37358e-07	Brain
ENSMUSG00000109147	1.16545e-08	0.538685	0.000116633	0.000210443	0.000583245	0.00134345	Brain
ENSMUSG00000110649	2.17415e-13	0.700473	6.0333e-11	1.33263e-10	6.00131e-10	2.40966e-09	Brain
ENSMUSG00000110669	2.99943e-12	0.66771	4.48128e-11	5.90555e-11	1.48262e-10	4.48073e-10	Brain
ENSMUSG00000006395	9.66179e-07	0.541072	0.0136653	0.0152391	0.019867	0.0235803	Cerebellum
ENSMUSG00000006638	3.45516e-17	0.867832	9.95807e-05	5.00814e-05	2.69427e-05	2.07624e-05	Cerebellum
ENSMUSG00000021927	1.81563e-06	0.483642	0.00387987	0.0169342	0.0420995		Cerebellum
ENSMUSG00000022543	7.1224e-11	0.720179	0.00182764	0.00681525	0.0154433	0.0293266	Cerebellum
ENSMUSG00000023341	3.9381e-11	0.698169	9.43462e-07		7.86417e-07	4.27344e-06	Cerebellum
ENSMUSG00000023795	3.39793e-09	0.577651	4.95329e-18	3.39793e-09			Cerebellum
ENSMUSG00000024274	4.57285e-05	0.437939	0.000934203	0.00179029	0.002607	0.00356401	Cerebellum
ENSMUSG00000024295	0.000158367	0.399715	0.00313431	0.00492723	0.00706829	0.00956985	Cerebellum
ENSMUSG00000024761	2.04336e-05	0.361012	0.0224431		2.04336e-05		Cerebellum
ENSMUSG00000029605	7.96866e-07	0.504471	0.0123426	0.0135559	0.0357267		Cerebellum
ENSMUSG00000030424	0.000132399	0.302682	1.57853e-13	0.000132399			Cerebellum
ENSMUSG00000031325	5.43848e-05	0.331016			5.43848e-05		Cerebellum
ENSMUSG00000032889	1.29934e-05	0.474025	0.000462427	0.000659727	0.000840164	0.00117476	Cerebellum
ENSMUSG00000041449	0.000725834	0.348974	0.00482471	0.00672676	0.0106678	0.016694	Cerebellum
ENSMUSG00000041750	5.12296e-08	0.606298	0.000618521	0.00136433	0.00259424	0.00439016	Cerebellum
ENSMUSG00000043770	3.06439e-05	0.449695	0.00623567	0.0114042	0.0172146	0.0241333	Cerebellum
ENSMUSG00000044141	9.3622e-09	0.603203	0.00054166	0.00611879	0.0217927		Cerebellum
ENSMUSG00000044285	8.77759e-06	0.441313	6.56365e-05	5.52545e-05	0.000117141		Cerebellum
ENSMUSG00000045055	4.88179e-05	0.391264	0.000384867		0.013076	0.0267224	Cerebellum
ENSMUSG00000045104	2.25512e-11	0.668213	0.00152358		2.25512e-11		Cerebellum
ENSMUSG00000045799	2.4011e-05	0.412483	0.00415348	0.0168416	0.0363835		Cerebellum
ENSMUSG00000046341	1.35353e-10	0.678949	1.03464e-06	2.34296e-05		0.000695925	Cerebellum
ENSMUSG00000046580	5.07805e-06	0.456393	0.00192564	0.0113447	0.0272492		Cerebellum
ENSMUSG00000046636	6.30668e-06	0.450472	0.000331875	0.00135316	0.0033416		Cerebellum
ENSMUSG00000046721	0.00047067	0.363875	0.0436311	0.0360341	0.034376	0.0353415	Cerebellum
ENSMUSG00000046808	4.6799e-12	0.756933	0.00175937	0.000668092	0.000424795	0.0003406	Cerebellum
ENSMUSG00000046952	7.39561e-05	0.423465	0.00663207	0.00933176	0.0129061	0.0188404	Cerebellum
ENSMUSG00000046958	7.14626e-14	0.804135	7.68202e-05	3.07485e-05	1.35571e-05	7.91453e-06	Cerebellum
ENSMUSG00000047370	0.000699406	0.304597	0.00123861	0.00415451		0.0122958	Cerebellum
ENSMUSG00000047643	4.13925e-13	0.785552	0.000195828	0.000131906	9.9489e-05	9.75138e-05	Cerebellum
ENSMUSG00000048406	0.00020349	0.346227	3.48032e-05	0.000177365	0.000119163		Cerebellum
ENSMUSG00000048709	2.1878e-10	0.703436	0.00102998	0.00265253	0.00527082	0.00890837	Cerebellum
ENSMUSG00000049124	8.32483e-08	0.557393	2.3027e-05		0.0108658	0.0317421	Cerebellum
ENSMUSG00000049881	2.95787e-13	0.763654	2.39053e-07	2.78459e-05	0.000262518		Cerebellum
ENSMUSG00000049891	2.46034e-06	0.475736	0.0170153		0.0071669	0.017784	Cerebellum
ENSMUSG00000050550	0.00230666	0.307241	0.000695574	0.000994304	0.00118312	0.00147795	Cerebellum
ENSMUSG00000051537	3.38227e-12	0.760978	0.000448647	0.000176005	0.000118851	0.000102419	Cerebellum
ENSMUSG00000052912	1.12585e-08	0.636146	0.000962208	0.000575483	0.000453361	0.000424621	Cerebellum
ENSMUSG00000053541	4.93906e-14	0.783886			0.0242452	0.00328256	Cerebellum
ENSMUSG00000054304	0.000151278	0.401173	0.000886692	0.00185586	0.00303446	0.00476266	Cerebellum
ENSMUSG00000055413	0.0012305	0.330286	0.000120073	0.000114197	0.000118567	0.000124477	Cerebellum
ENSMUSG00000055497	0.000236378	0.3868	9.06657e-05	0.000164288	0.000244469	0.000360662	Cerebellum
ENSMUSG00000055676	5.69392e-20	0.872908	3.41944e-07		5.69392e-20		Cerebellum
ENSMUSG00000055897	8.05227e-09	0.606182	4.75816e-06	0.000401359	0.00162386		Cerebellum
ENSMUSG00000056682	9.12083e-06	0.384811	0.00911355		9.12083e-06		Cerebellum
ENSMUSG00000056849	0.000300034	0.33341	0.0018601	0.00632767	0.0118064		Cerebellum
ENSMUSG00000056904	7.14768e-07	0.54825	0.0159182	0.00923892	0.00704104	0.00608327	Cerebellum
ENSMUSG00000057036	0.00013793	0.301354	3.33001e-07	0.00013793			Cerebellum
ENSMUSG00000057818	6.9779e-17	0.862962	0.000175562	0.00092898	0.0032265	0.00819658	Cerebellum
ENSMUSG00000058603	7.72881e-05	0.377118	0.00176095	0.00801591	0.0164577		Cerebellum
ENSMUSG00000058625	3.49539e-05	0.344714	6.57647e-10		3.49539e-05		Cerebellum
ENSMUSG00000058922	0.000102648	0.310892	2.91304e-07	0.000102648			Cerebellum
ENSMUSG00000059776	0.000191563	0.348198	0.00136252	0.00404402	0.0077703		Cerebellum
ENSMUSG00000060096	2.04155e-07	0.486239			2.04155e-07		Cerebellum
ENSMUSG00000060183	5.10551e-08	0.568081	0.00861564	0.0119568	0.0368268		Cerebellum
ENSMUSG00000060419	2.35929e-05	0.356684	3.84665e-08	2.35929e-05			Cerebellum
ENSMUSG00000060530	4.83426e-16	0.828519	0.000405231	0.000419182	0.00580045		Cerebellum
ENSMUSG00000060730	0.000107078	0.309535	2.6749e-07	0.000107078			Cerebellum
ENSMUSG00000060956	1.81519e-05	0.364557	0.00589158			1.81519e-05	Cerebellum
ENSMUSG00000061669	2.06919e-05	0.360635	1.10183e-12		2.06919e-05		Cerebellum
ENSMUSG00000061897	8.82779e-08	0.556092	3.6967e-09		3.86897e-05	0.000121715	Cerebellum
ENSMUSG00000062093	1.08844e-06	0.496685	6.63224e-05		0.0135728	0.0341453	Cerebellum
ENSMUSG00000062353	4.05251e-05	0.441515	0.00312389	0.00166279	0.00133305	0.00118862	Cerebellum
ENSMUSG00000062588	1.83816e-11	0.709451	8.1398e-06	0.000162059	0.00105106		Cerebellum
ENSMUSG00000063171	4.34957e-10	0.692686	0.0152778	0.00812369	0.00591742	0.00513023	Cerebellum
ENSMUSG00000063286	3.06576e-15	0.833486	0.000473724	0.000277569	0.000172738	0.000145474	Cerebellum
ENSMUSG00000063548	0.000236338	0.386805	0.00292176	0.00264108	0.00282648	0.00329027	Cerebellum
ENSMUSG00000063684	5.69436e-06	0.453271	0.0143425		0.00592209	0.0140689	Cerebellum
ENSMUSG00000063696	1.23175e-06	0.493562	0.000247798	0.00128315	0.00356996		Cerebellum
ENSMUSG00000063902	3.04604e-12	0.762267	0.000372604	0.0013572	0.00297889	0.00536778	Cerebellum
ENSMUSG00000066620	0.000384587	0.325084			0.030387	0.0169437	Cerebellum
ENSMUSG00000066647	2.85503e-05	0.407374	0.0425683	0.00416999	0.00922127		Cerebellum
ENSMUSG00000067063	5.67173e-07	0.460633	0.0308385		5.67173e-07		Cerebellum
ENSMUSG00000067224	5.60698e-05	0.330062	0.0314862		5.60698e-05		Cerebellum
ENSMUSG00000067736	5.69737e-10	0.655028			0.0358426	0.00932565	Cerebellum
ENSMUSG00000068303	2.62445e-06	0.516413	0.0104264	0.0180023	0.0266844	0.0361084	Cerebellum
ENSMUSG00000068396	0.0006398	0.307687	0.000962165		0.0153016	0.0265795	Cerebellum
ENSMUSG00000069136	1.56647e-05	0.468822	4.08698e-05	7.54918e-05	0.000121179	0.000186621	Cerebellum
ENSMUSG00000069682	1.88806e-05	0.363381	6.71103e-12		1.88806e-05		Cerebellum
ENSMUSG00000070282	8.37686e-08	0.596081	0.002741	0.00722141	0.0114516	0.0161896	Cerebellum
ENSMUSG00000070343	3.06305e-06	0.41571	4.84227e-10	3.06305e-06			Cerebellum
ENSMUSG00000070610	4.38075e-09	0.572472	6.47984e-21		4.38075e-09		Cerebellum
ENSMUSG00000071035	2.20525e-08	0.623199	0.0191235	0.0164242	0.0133925	0.0125796	Cerebellum
ENSMUSG00000071041	5.67017e-06	0.453387	2.54863e-05		0.00946869	0.0221541	Cerebellum
ENSMUSG00000071265	1.63741e-08	0.62899	4.9447e-06	8.82499e-06	2.21264e-05	5.78443e-05	Cerebellum
ENSMUSG00000071332	2.71683e-10	0.70009	0.0110246	0.011523	0.0123656	0.0155518	Cerebellum
ENSMUSG00000071419	0.000149474	0.356234	0.000449877		0.0202551	0.0382955	Cerebellum
ENSMUSG00000071532	0.000371276	0.326272	0.000297165		0.00426571	0.0076267	Cerebellum
ENSMUSG00000071640	7.37e-06	0.390963	0.0126359		7.37e-06		Cerebellum
ENSMUSG00000071671	1.30377e-05	0.473931	9.15325e-06	1.13538e-05	1.8456e-05	3.10271e-05	Cerebellum
ENSMUSG00000071793	8.00173e-05	0.421056	0.00591132	0.0135835	0.0237473	0.0395365	Cerebellum
ENSMUSG00000072460	0.00101452	0.337188	0.000630024	0.000798352	0.00093493	0.00106519	Cerebellum
ENSMUSG00000072492	0.00013868	0.40393	0.00502548	0.0104711	0.0175588	0.0279873	Cerebellum
ENSMUSG00000072692	4.58501e-05	0.336336	5.83976e-09	4.58501e-05			Cerebellum
ENSMUSG00000072723	9.33197e-06	0.483106	5.80284e-05	5.49839e-05	6.69431e-05	9.00867e-05	Cerebellum
ENSMUSG00000072768	2.07267e-06	0.52236	0.000116183	0.000109219	0.000106391	9.70187e-05	Cerebellum
ENSMUSG00000072852	3.03164e-05	0.349071	0.0122485	3.03164e-05			Cerebellum
ENSMUSG00000073367	1.57758e-06	0.433788	3.0236e-14		1.57758e-06		Cerebellum
ENSMUSG00000073371	2.60827e-06	0.420138	5.02824e-10	2.60827e-06			Cerebellum
ENSMUSG00000073403	0.000263824	0.383205	0.000499442	0.000631183	0.000995134	0.00159367	Cerebellum
ENSMUSG00000073405	3.66024e-10	0.620537	0.00419645		3.66024e-10		Cerebellum
ENSMUSG00000073406	3.87224e-06	0.463712	0.000195628	0.000124692		0.000732236	Cerebellum
ENSMUSG00000073607	1.40299e-12	0.7716	6.29278e-06	2.46852e-06	1.76505e-06	1.63762e-06	Cerebellum
ENSMUSG00000073902	3.66182e-08	0.526703	0.000182751		3.66182e-08		Cerebellum
ENSMUSG00000074800	0.000150778	0.355954	0.00295338	0.00874723	0.0171517		Cerebellum
ENSMUSG00000074978	8.79243e-05	0.315845	1.29833e-07	8.79243e-05			Cerebellum
ENSMUSG00000075036	0.000715826	0.349458	0.00490234	0.00709781	0.0111565	0.0174496	Cerebellum
ENSMUSG00000078126	2.90487e-05	0.350374	3.09407e-08	2.90487e-05			Cerebellum
ENSMUSG00000078180	3.10542e-05	0.348337	8.43051e-12		3.10542e-05		Cerebellum
ENSMUSG00000078480	0.000332356	0.375572	0.0122783	0.0160572	0.0195707	0.0253355	Cerebellum
ENSMUSG00000078915	0.000895176	0.341621	0.0272882	0.0199079	0.0144364	0.0111496	Cerebellum
ENSMUSG00000079223	1.52561e-11	0.741621	7.00704e-05	0.000277684	0.000728924	0.00159804	Cerebellum
ENSMUSG00000079225	1.89085e-05	0.419459	0.00324585	0.01585	0.0347992		Cerebellum
ENSMUSG00000079491	4.68789e-09	0.57108			4.68789e-09		Cerebellum
ENSMUSG00000079575	6.96916e-06	0.490978	0.00872362	0.0161801	0.0247487	0.0347606	Cerebellum
ENSMUSG00000079993	9.14483e-06	0.483656		0.0303212	0.0176871	0.0109796	Cerebellum
ENSMUSG00000080237	3.64664e-06	0.507998	0.0169182	0.0136828	0.0111181	0.0101127	Cerebellum
ENSMUSG00000080242	6.87034e-05	0.380774	0.000962546	0.000456852	0.000890846		Cerebellum
ENSMUSG00000080768	0.000404077	0.369033	0.000669652	0.000909455	0.00142599	0.00225328	Cerebellum
ENSMUSG00000080816	7.03048e-09	0.562662	8.7724e-05		7.03048e-09		Cerebellum
ENSMUSG00000080829	6.31338e-06	0.450443	0.0004806		0.0160352	0.0364237	Cerebellum
ENSMUSG00000080848	0.000123406	0.304959	1.93683e-10		0.000123406		Cerebellum
ENSMUSG00000080850	2.4968e-11	0.704968	3.169e-06	6.89557e-05	0.000444752		Cerebellum
ENSMUSG00000080875	3.29687e-07	0.525862	7.27579e-05		0.00587732	0.0165146	Cerebellum
ENSMUSG00000080877	0.00243629	0.305193	0.0406078	0.0311458	0.0274864	0.0259179	Cerebellum
ENSMUSG00000080880	2.053e-05	0.360871	0.0136844		2.053e-05		Cerebellum
ENSMUSG00000080893	6.50013e-09	0.564304		6.50013e-09			Cerebellum
ENSMUSG00000080895	3.7349e-06	0.410204	0.00523975		3.7349e-06		Cerebellum
ENSMUSG00000080928	0.000488864	0.362586	0.00706047	0.00982107	0.0122995	0.014611	Cerebellum
ENSMUSG00000080946	8.70198e-07	0.449549	0.00991357		8.70198e-07		Cerebellum
ENSMUSG00000080978	0.000289664	0.380129	0.00104955	0.0012866	0.0018949	0.00289858	Cerebellum
ENSMUSG00000081046	1.48917e-06	0.435334	0.0386568			1.48917e-06	Cerebellum
ENSMUSG00000081051	0.000215736	0.344314	0.00226359	0.0107489	0.0205329		Cerebellum
ENSMUSG00000081054	0.00183333	0.315767	0.01306	0.0188928	0.0262288	0.0348958	Cerebellum
ENSMUSG00000081076	9.36678e-07	0.500449	0.00372769	0.0182775	0.0467933		Cerebellum
ENSMUSG00000081096	0.00159305	0.320923	0.00554229	0.00705402	0.0103137	0.0152565	Cerebellum
ENSMUSG00000081136	7.70597e-08	0.509573			7.70597e-08		Cerebellum
ENSMUSG00000081219	9.35506e-06	0.483038	0.00022184	0.000198864	0.000244996	0.00033389	Cerebellum
ENSMUSG00000081303	1.90891e-06	0.428648	0.00012982	1.90891e-06			Cerebellum
ENSMUSG00000081309	0.00132949	0.327496	0.0160393	0.0145404	0.0152935	0.0172139	Cerebellum
ENSMUSG00000081340	1.9731e-05	0.362062	0.0186202		1.9731e-05		Cerebellum
ENSMUSG00000081382	5.09892e-05	0.33303	8.65791e-08	5.09892e-05			Cerebellum
ENSMUSG00000081406	2.72197e-05	0.408787	0.00174601	0.0079324	0.0174333		Cerebellum
ENSMUSG00000081453	1.89514e-05	0.363269	5.76982e-08	1.89514e-05			Cerebellum
ENSMUSG00000081564	4.6584e-12	0.756991	3.56448e-05	0.000121024	0.000308479	0.000651752	Cerebellum
ENSMUSG00000081603	1.81663e-05	0.42062	0.000522414	0.0021923	0.00501291		Cerebellum
ENSMUSG00000081679	2.32389e-05	0.35714			2.32389e-05		Cerebellum
ENSMUSG00000081788	6.39963e-05	0.427861	0.000553273	0.00122466	0.00199931	0.0031034	Cerebellum
ENSMUSG00000081829	8.08392e-05	0.420742	0.00369356	0.00368856	0.00368803	0.00405762	Cerebellum
ENSMUSG00000081835	5.82097e-06	0.397707				5.82097e-06	Cerebellum
ENSMUSG00000081885	0.00073361	0.348603	0.0374249	0.0299053	0.0268607	0.0259928	Cerebellum
ENSMUSG00000081944	3.01448e-16	0.852239	1.9952e-05	2.29641e-05	2.7218e-05	4.42366e-05	Cerebellum
ENSMUSG00000081965	0.000343245	0.374499	0.00165199	0.0031878	0.00514808	0.00804764	Cerebellum
ENSMUSG00000082021	0.00235183	0.306516	0.00356131	0.0034558	0.00375276	0.00433915	Cerebellum
ENSMUSG00000082029	0.000180573	0.350121	0.00576087	0.0169446	0.0324966		Cerebellum
ENSMUSG00000082044	0.000200908	0.346644	0.00381214	0.0141418	0.027041		Cerebellum
ENSMUSG00000082057	7.40658e-05	0.321296			7.40658e-05		Cerebellum
ENSMUSG00000082063	2.06636e-10	0.704312	0.000461332	0.000428299	0.000371952	0.000395508	Cerebellum
ENSMUSG00000082088	1.25462e-10	0.680165	4.73237e-08		2.57086e-05	0.000137899	Cerebellum
ENSMUSG00000082145	1.03395e-08	0.554502			1.03395e-08		Cerebellum
ENSMUSG00000082284	0.000183715	0.394962	0.0162715	0.0254555	0.0355316	0.0465771	Cerebellum
ENSMUSG00000082286	3.01319e-13	0.789038	0.00487109	0.00213444	0.00156264	0.00145776	Cerebellum
ENSMUSG00000082292	4.74987e-07	0.557799	0.00213133	0.00521003	0.0105202	0.0192243	Cerebellum
ENSMUSG00000082377	2.14264e-07	0.485055			2.14264e-07		Cerebellum
ENSMUSG00000082532	0.000287783	0.334798	0.00328279	0.00915157	0.0171514		Cerebellum
ENSMUSG00000082536	1.66327e-05	0.367163	1.51804e-11		1.66327e-05		Cerebellum
ENSMUSG00000082560	6.11827e-12	0.688457	2.07116e-08		6.11827e-12		Cerebellum
ENSMUSG00000082604	3.9893e-12	0.730819			0.0334301	0.00636856	Cerebellum
ENSMUSG00000082691	8.16075e-07	0.451225	3.35139e-14		8.16075e-07		Cerebellum
ENSMUSG00000082738	0.000142518	0.300291				0.000142518	Cerebellum
ENSMUSG00000082765	1.55528e-06	0.43417			1.55528e-06		Cerebellum
ENSMUSG00000082791	0.000114367	0.307415	2.43255e-14		0.000114367		Cerebellum
ENSMUSG00000082962	4.37329e-05	0.337802				4.37329e-05	Cerebellum
ENSMUSG00000082969	0.000315684	0.377282	0.0152424	0.0145204	0.01632	0.0197	Cerebellum
ENSMUSG00000083015	1.9767e-11	0.670316	0.00011621		1.9767e-11		Cerebellum
ENSMUSG00000083083	2.84902e-06	0.41771	0.00605929		2.84902e-06		Cerebellum
ENSMUSG00000083098	0.000151981	0.355698			0.0345036	0.0182126	Cerebellum
ENSMUSG00000083182	9.69077e-13	0.775923	0.0417348	0.0356452	0.0333904	0.0375184	Cerebellum
ENSMUSG00000083186	7.02324e-05	0.380093	0.00672247	0.0196828	0.0397466		Cerebellum
ENSMUSG00000083218	1.0525e-10	0.714464	5.18001e-10	6.03147e-10	1.02782e-09	1.99533e-09	Cerebellum
ENSMUSG00000083223	2.96982e-06	0.47078	0.00030142	0.00184481	0.00480881		Cerebellum
ENSMUSG00000083237	2.60761e-13	0.732523	2.89921e-09		2.60761e-13		Cerebellum
ENSMUSG00000083246	0.000190116	0.39386	0.000292677	0.000530444	0.000854062	0.0013943	Cerebellum
ENSMUSG00000083268	1.96303e-05	0.462469	4.36131e-05	7.10792e-05	0.000104004	0.000145609	Cerebellum
ENSMUSG00000083284	0.000343839	0.328853	0.00223854	0.00158604	0.00280907		Cerebellum
ENSMUSG00000083285	6.08018e-07	0.552055	0.0213803	0.0172546	0.0144897	0.0137391	Cerebellum
ENSMUSG00000083307	0.000280667	0.381169	0.000140381	0.000132035	0.000180348	0.0002572	Cerebellum
ENSMUSG00000083327	2.12805e-07	0.485223	1.94673e-26		2.12805e-07		Cerebellum
ENSMUSG00000083341	7.42226e-05	0.321229			7.42226e-05		Cerebellum
ENSMUSG00000083367	7.32301e-06	0.489651	0.0059547	0.010635	0.0162702	0.0228788	Cerebellum
ENSMUSG00000083397	1.1361e-14	0.821856	6.74865e-11	3.6268e-10	1.54019e-09	6.02134e-09	Cerebellum
ENSMUSG00000083457	2.84604e-05	0.451838	0.00912282	0.0154989	0.0242093	0.0350851	Cerebellum
ENSMUSG00000083534	9.11454e-11	0.716584	5.08139e-05	2.9401e-05	2.50329e-05	2.65224e-05	Cerebellum
ENSMUSG00000083548	0.00094439	0.339729	0.00944981	0.00702994	0.00537651	0.00442266	Cerebellum
ENSMUSG00000083563	4.21024e-14	0.755118			4.21024e-14		Cerebellum
ENSMUSG00000083567	0.0017306	0.317889	0.00155451	0.00138894	0.00160902	0.00197448	Cerebellum
ENSMUSG00000083603	1.35938e-07	0.585756	0.0047448	0.00967053	0.0161267	0.0240231	Cerebellum
ENSMUSG00000083642	4.29907e-06	0.50373	0.0100712	0.00737955	0.0066246	0.00667749	Cerebellum
ENSMUSG00000083672	0.000105041	0.310152	1.40779e-07	0.000105041			Cerebellum
ENSMUSG00000083679	5.74696e-13	0.781888	0.000556552	0.000474636	0.000400693	0.000433573	Cerebellum
ENSMUSG00000083700	3.82594e-07	0.562768	0.00828935	0.00827853	0.00838934	0.0096281	Cerebellum
ENSMUSG00000083716	8.89227e-07	0.501746	0.000151068	0.00170495	0.00483731		Cerebellum
ENSMUSG00000083718	0.000331559	0.375652	0.00364608	0.0066064	0.0105468	0.0161296	Cerebellum
ENSMUSG00000083744	7.04716e-14	0.804276	3.63073e-05	3.10055e-05	2.88127e-05	3.53227e-05	Cerebellum
ENSMUSG00000083757	1.41479e-08	0.631799	3.36144e-05	7.36194e-05	0.000120851	0.000176729	Cerebellum
ENSMUSG00000083767	0.000193998	0.393208	0.00395805	0.00379805	0.00439321	0.00549336	Cerebellum
ENSMUSG00000083773	2.43945e-11	0.666953	0.00123833		2.43945e-11		Cerebellum
ENSMUSG00000083844	4.55452e-10	0.691951	3.28662e-05	4.80118e-05	4.20757e-05	4.52014e-05	Cerebellum
ENSMUSG00000083889	4.60762e-12	0.757128	0.00189472	0.00164486	0.00145075	0.00159449	Cerebellum
ENSMUSG00000083906	5.62014e-08	0.566002	9.31087e-05	0.00118041	0.0040732		Cerebellum
ENSMUSG00000083935	4.91829e-06	0.457261	0.000821763	0.000798847	0.0020017		Cerebellum
ENSMUSG00000084020	5.08878e-05	0.434755	3.44179e-05	4.58182e-05	7.13404e-05	0.000114863	Cerebellum
ENSMUSG00000084088	7.4874e-05	0.423088	0.000500358	0.000787449	0.00118656	0.00188004	Cerebellum
ENSMUSG00000084241	0.000109768	0.411277	0.0384984	0.0327167	0.0347349	0.0398319	Cerebellum
ENSMUSG00000084274	4.4652e-09	0.617623	7.67535e-06		0.00223452	0.00849612	Cerebellum
ENSMUSG00000084289	0.000143106	0.300157			0.000143106		Cerebellum
ENSMUSG00000084319	6.34333e-08	0.563368	0.000134811	0.00223238	0.00748871		Cerebellum
ENSMUSG00000084349	2.40095e-05	0.356155	1.62694e-10	2.40095e-05			Cerebellum
ENSMUSG00000084371	2.55278e-05	0.454973		0.0420994	0.0308196	0.0245284	Cerebellum
ENSMUSG00000084375	8.6566e-19	0.890669	0.000275109	0.000190351	0.000158162	0.000191963	Cerebellum
ENSMUSG00000084381	4.54157e-05	0.336631	9.61693e-09	4.54157e-05			Cerebellum
ENSMUSG00000084401	6.51305e-08	0.513496	0.000468249		6.51305e-08		Cerebellum
ENSMUSG00000084408	2.03221e-06	0.522853	0.00564474	0.00615795	0.0061546	0.00691785	Cerebellum
ENSMUSG00000085028	2.36171e-13	0.791674	1.41763e-09	9.78347e-09	4.58017e-08	2.06938e-07	Cerebellum
ENSMUSG00000085042	1.42873e-10	0.70991	0.00420392	0.00255004	0.00161406	0.00123838	Cerebellum
ENSMUSG00000085342	4.55906e-05	0.393342	0.000314013		0.01453	0.0297165	Cerebellum
ENSMUSG00000085500	2.95548e-06	0.513392	6.54623e-06	1.01281e-05	1.86452e-05	3.53705e-05	Cerebellum
ENSMUSG00000085603	1.72217e-15	0.838361	9.52964e-06	4.77625e-05	0.000169447	0.000462138	Cerebellum
ENSMUSG00000085666	8.99092e-12	0.719657	2.63278e-05	0.0010252	0.0064029		Cerebellum
ENSMUSG00000085700	4.15328e-09	0.65452	3.01824e-07	7.4228e-07	1.7462e-06	3.84271e-06	Cerebellum
ENSMUSG00000085718	2.45235e-09	0.584211	9.50701e-06		2.45235e-09		Cerebellum
ENSMUSG00000085998	4.2206e-09	0.654231	1.18653e-08	1.52779e-08	3.01854e-08	6.44332e-08	Cerebellum
ENSMUSG00000086265	0.000119379	0.408651	0.000317347	0.000337917	0.000422258	0.000568735	Cerebellum
ENSMUSG00000086414	5.35271e-07	0.555029	0.00375712	0.00268365	0.0020149	0.00173389	Cerebellum
ENSMUSG00000086477	0.000893065	0.341704	0.00281215	0.004993	0.00620317	0.00814886	Cerebellum
ENSMUSG00000086513	1.07696e-08	0.636985	0.00608374	0.00421854	0.00303952	0.00256889	Cerebellum
ENSMUSG00000086567	2.9562e-13	0.789246	1.20889e-07	2.00253e-07	3.58646e-07	8.04498e-07	Cerebellum
ENSMUSG00000086583	7.31877e-12	0.722526	1.60213e-08		0.00013673	0.000899613	Cerebellum
ENSMUSG00000086670	7.75617e-12	0.684868	0.00248631		7.75617e-12		Cerebellum
ENSMUSG00000086688	4.40047e-07	0.467104	1.03645e-12		4.40047e-07		Cerebellum
ENSMUSG00000086785	6.32971e-06	0.450372	0.000484129	0.00169267	0.00418078		Cerebellum
ENSMUSG00000087150	1.10999e-08	0.59981	0.00278334	0.00134294	0.00514451		Cerebellum
ENSMUSG00000087298	4.17311e-06	0.504504	0.0385695	0.0286889	0.0208431	0.0167299	Cerebellum
ENSMUSG00000089662	3.66139e-11	0.699266	9.20651e-07	2.64712e-05	0.000166449		Cerebellum
ENSMUSG00000089695	4.66914e-07	0.517539	5.43646e-05	0.000561376	0.00168088		Cerebellum
ENSMUSG00000089769	3.75211e-11	0.729309	0.000122504	8.55271e-05	6.39575e-05	5.99608e-05	Cerebellum
ENSMUSG00000089782	3.67803e-05	0.399821	0.00285297	0.0137894	0.0292893		Cerebellum
ENSMUSG00000089791	1.30055e-08	0.549579	3.28889e-05	1.30055e-08			Cerebellum
ENSMUSG00000089883	8.45074e-06	0.442372	0.00015861	0.000667488	0.00159647		Cerebellum
ENSMUSG00000090041	7.97171e-07	0.545665	0.00469081	0.00324914	0.00283742	0.002829	Cerebellum
ENSMUSG00000090222	1.2409e-05	0.431557	0.00171978		0.00120927	0.00275594	Cerebellum
ENSMUSG00000090256	1.39781e-05	0.471999	1.32494e-05	2.00198e-05	2.66836e-05	3.85623e-05	Cerebellum
ENSMUSG00000090516	2.72774e-06	0.418907	2.26347e-09	2.72774e-06			Cerebellum
ENSMUSG00000090574	1.62167e-06	0.52846	0.0239359	0.0202481	0.0180291	0.0179831	Cerebellum
ENSMUSG00000090671	1.64876e-08	0.591814	0.00828137		0.0042958	0.0145779	Cerebellum
ENSMUSG00000090704	1.52882e-05	0.469502	0.0111288	0.0208442	0.0331415	0.048634	Cerebellum
ENSMUSG00000090782	0.00113799	0.33309	0.0247311	0.0218967	0.0200643	0.0197827	Cerebellum
ENSMUSG00000090955	7.03194e-08	0.561112	0.000119922	0.000778863	0.00266947		Cerebellum
ENSMUSG00000091135	5.27035e-09	0.568664	3.14613e-17		5.27035e-09		Cerebellum
ENSMUSG00000091230	4.60441e-06	0.501939	1.85499e-05	2.06256e-05	2.85232e-05	4.3179e-05	Cerebellum
ENSMUSG00000091269	1.2801e-06	0.439371	1.62667e-13		1.2801e-06		Cerebellum
ENSMUSG00000091487	4.36186e-06	0.503352	0.000908866	0.000479793	0.000255426	0.000149242	Cerebellum
ENSMUSG00000091498	5.31112e-15	0.806688	3.15872e-06		4.28182e-07	5.28095e-06	Cerebellum
ENSMUSG00000091553	8.68715e-06	0.441602	0.00105239		0.000728289	0.00169253	Cerebellum
ENSMUSG00000091557	5.28662e-05	0.433614	6.98078e-05	7.65631e-05	9.77027e-05	0.000134606	Cerebellum
ENSMUSG00000091639	1.11238e-08	0.599767	7.54071e-05		0.0141427	0.0448211	Cerebellum
ENSMUSG00000091929	2.8056e-07	0.569794	4.70561e-07	5.46437e-07	7.74912e-07	1.21579e-06	Cerebellum
ENSMUSG00000091998	2.60054e-05	0.410134	0.0271892		0.0101928	0.00470302	Cerebellum
ENSMUSG00000092021	8.80623e-07	0.501988	0.00602		0.0131799	0.00493069	Cerebellum
ENSMUSG00000092029	9.30477e-06	0.483185	0.00106504	0.0019197	0.00313621	0.00475261	Cerebellum
ENSMUSG00000092051	0.00186418	0.315152	0.000709227	0.000561433	0.000472618	0.000399443	Cerebellum
ENSMUSG00000092097	6.75496e-06	0.393462		6.75496e-06			Cerebellum
ENSMUSG00000092193	0.00134991	0.326945	0.0415605	0.0297277	0.0206899	0.0151044	Cerebellum
ENSMUSG00000092229	1.02649e-09	0.678695	0.0301233	0.0170131	0.0130598	0.0117543	Cerebellum
ENSMUSG00000092247	0.000112559	0.410492	0.000620339	0.000930077	0.00155557	0.00251564	Cerebellum
ENSMUSG00000092253	1.32092e-05	0.373986	0.0446038			1.32092e-05	Cerebellum
ENSMUSG00000092261	3.22529e-05	0.448207	0.00761191	0.0130038	0.019433	0.0269712	Cerebellum
ENSMUSG00000092284	0.00188512	0.31474	0.00612731	0.00935797	0.0130868	0.0176327	Cerebellum
ENSMUSG00000092300	4.68495e-09	0.652351	0.00010058	0.000346931	0.000841041	0.00179974	Cerebellum
ENSMUSG00000092458	0.000238826	0.386464	0.000124182	0.000168914	0.000210725	0.000255922	Cerebellum
ENSMUSG00000092552	0.000136381	0.404459	0.000104836	0.000140383	0.000217785	0.000345654	Cerebellum
ENSMUSG00000093552	3.06718e-06	0.415673	0.00102615		3.06718e-06		Cerebellum
ENSMUSG00000093699	6.75181e-18	0.878483	8.55055e-07	5.39243e-07	4.17988e-07	4.74622e-07	Cerebellum
ENSMUSG00000093740	7.90844e-07	0.452044	1.04214e-09	7.90844e-07			Cerebellum
ENSMUSG00000094090	2.49918e-06	0.475326	0.000577995	0.00316034	0.00827102		Cerebellum
ENSMUSG00000094189	3.42671e-07	0.524945	5.12762e-05	0.000259917	0.000792708		Cerebellum
ENSMUSG00000094281	3.73603e-05	0.399351	5.60898e-06	1.80992e-05	1.29094e-05		Cerebellum
ENSMUSG00000094326	0.000176429	0.396262	0.00321404	0.00628352	0.0105326	0.016905	Cerebellum
ENSMUSG00000094392	3.11496e-07	0.527205	7.99974e-05		0.00533221	0.0151002	Cerebellum
ENSMUSG00000094497	0.00015797	0.399795	0.0156284	0.0208934	0.0237469	0.0254112	Cerebellum
ENSMUSG00000094568	1.70725e-11	0.740113	9.88932e-06	3.22177e-05	7.96349e-05	0.000166443	Cerebellum
ENSMUSG00000095298	1.91094e-05	0.36302			1.91094e-05		Cerebellum
ENSMUSG00000095597	4.04193e-05	0.34024	3.05985e-12		4.04193e-05		Cerebellum
ENSMUSG00000095649	4.07233e-09	0.573966	2.44034e-06		4.07233e-09		Cerebellum
ENSMUSG00000095762	2.25918e-14	0.792175	0.0137253	0.00519965	0.000515223		Cerebellum
ENSMUSG00000095836	3.8209e-07	0.522352	0.000249722	0.00143358	0.00432259		Cerebellum
ENSMUSG00000096269	7.15208e-09	0.608509	0.0372053	0.0164893	0.00445722		Cerebellum
ENSMUSG00000096403	5.17626e-16	0.827932	1.90781e-14		3.78937e-08	5.45224e-07	Cerebellum
ENSMUSG00000096544	3.62056e-09	0.621611	3.12929e-05	0.000401467	0.00172102		Cerebellum
ENSMUSG00000096780	0.0023325	0.306824	0.00315538	0.00338538	0.00390047	0.00435105	Cerebellum
ENSMUSG00000096942	4.04802e-05	0.396938	0.000534626		0.0228406	0.0462049	Cerebellum
ENSMUSG00000097574	0.000135696	0.301884	5.51734e-09	0.000135696			Cerebellum
ENSMUSG00000097715	2.92872e-09	0.580653	3.104e-24		2.92872e-09		Cerebellum
ENSMUSG00000097991	4.12942e-06	0.407397	4.42424e-11		4.12942e-06		Cerebellum
ENSMUSG00000097993	3.67753e-09	0.576046	0.00438511		3.67753e-09		Cerebellum
ENSMUSG00000098047	1.16512e-06	0.536553	0.00778658	0.00420742	0.00221216	0.00127902	Cerebellum
ENSMUSG00000098090	7.11383e-09	0.562415	1.55366e-15		7.11383e-09		Cerebellum
ENSMUSG00000098245	5.09719e-07	0.556165	0.0265553	0.0211488	0.0175552	0.0164346	Cerebellum
ENSMUSG00000098492	0.000127386	0.406611	0.000152764	0.000277378	0.000452942	0.000747731	Cerebellum
ENSMUSG00000098528	7.98952e-06	0.487309	0.00077132	0.000636311	0.000647049	0.000739007	Cerebellum
ENSMUSG00000098832	0.000280166	0.381228	0.00516698	0.00754321	0.0123836	0.019526	Cerebellum
ENSMUSG00000099034	4.04489e-18	0.881645	6.89911e-07	8.32949e-06	5.03045e-05	0.000221259	Cerebellum
ENSMUSG00000099377	1.7845e-06	0.484088	0.000156553	0.00128289		0.00897333	Cerebellum
ENSMUSG00000099397	6.95944e-05	0.323266	5.29623e-08	6.95944e-05			Cerebellum
ENSMUSG00000099492	0.000236371	0.341312	0.000511629		0.0122094	0.022681	Cerebellum
ENSMUSG00000099775	3.33494e-05	0.402752	0.0294659		0.0113018	0.00530745	Cerebellum
ENSMUSG00000099835	4.96173e-05	0.33388		4.96173e-05			Cerebellum
ENSMUSG00000100141	3.4483e-06	0.412426	2.33937e-12		3.4483e-06		Cerebellum
ENSMUSG00000100153	0.000866408	0.342772	0.00500992	0.00573489	0.00601384	0.00679005	Cerebellum
ENSMUSG00000100215	1.32621e-05	0.429664	1.52793e-05		0.00325832	0.00740998	Cerebellum
ENSMUSG00000100347	0.00255997	0.303332	0.00254383	0.00220014	0.0018147	0.00159813	Cerebellum
ENSMUSG00000100351	0.000140512	0.358221	0.00479202	0.0160103	0.0312267		Cerebellum
ENSMUSG00000100515	5.68611e-11	0.723422	8.98229e-10	1.01783e-09	1.69348e-09	3.26532e-09	Cerebellum
ENSMUSG00000100636	5.83378e-05	0.328819	0.015128		5.83378e-05		Cerebellum
ENSMUSG00000100929	5.74618e-07	0.512506	1.25819e-06	5.29e-07		1.92821e-06	Cerebellum
ENSMUSG00000101054	1.76701e-10	0.706699	1.74565e-09	2.5451e-09	5.35559e-09	1.25223e-08	Cerebellum
ENSMUSG00000101122	2.18483e-05	0.459428	0.0015352	0.00204753	0.00248187	0.00329666	Cerebellum
ENSMUSG00000101167	5.72246e-08	0.565611	0.00011846	0.000767818	0.00267075		Cerebellum
ENSMUSG00000101188	3.0769e-07	0.527496	0.000529762	0.00417679	0.0123768		Cerebellum
ENSMUSG00000101316	2.7604e-12	0.763474	5.37636e-05	4.45891e-05	3.38074e-05	3.29142e-05	Cerebellum
ENSMUSG00000101462	5.21249e-14	0.783303	3.70611e-09	9.89074e-08	1.00224e-06		Cerebellum
ENSMUSG00000101468	3.7752e-10	0.694933	0.0144866	0.012045	0.0108512	0.0115555	Cerebellum
ENSMUSG00000101523	0.00024653	0.339925	0.000474691		8.04624e-05	0.000105169	Cerebellum
ENSMUSG00000101735	0.000280656	0.335632	0.00754097	0.0196138	0.0364783		Cerebellum
ENSMUSG00000101793	0.00235632	0.306444	0.000754335	0.00096063	0.00131285	0.00180963	Cerebellum
ENSMUSG00000101798	1.09201e-05	0.435178	0.0204635		0.00707902	0.00307088	Cerebellum
ENSMUSG00000101838	2.64791e-09	0.627484	4.45542e-06		0.00373621	0.0142197	Cerebellum
ENSMUSG00000101862	0.00223458	0.308427	0.0048789	0.00716885	0.0101828	0.014027	Cerebellum
ENSMUSG00000101939	7.21732e-08	0.599205	0.0208949	0.0199734	0.0201564	0.0184073	Cerebellum
ENSMUSG00000101955	0.0010308	0.336622	0.00241671	0.00242914	0.00280352	0.00345153	Cerebellum
ENSMUSG00000102038	0.000258752	0.338326	0.00289638	0.00878667	0.0165933		Cerebellum
ENSMUSG00000102059	4.9466e-05	0.435601	0.0331664	0.0331741	0.0362812	0.037165	Cerebellum
ENSMUSG00000102298	1.09426e-05	0.478758	2.09168e-05	2.99433e-05	5.06333e-05	8.91762e-05	Cerebellum
ENSMUSG00000103081	1.31429e-07	0.586485	6.62396e-07	1.94184e-06	4.30389e-06	9.68674e-06	Cerebellum
ENSMUSG00000103415	0.000101803	0.368479	0.00116913	0.00116238	0.00227988		Cerebellum
ENSMUSG00000103538	0.000655672	0.352506	0.000754049	0.000625588	0.000607126	0.000637185	Cerebellum
ENSMUSG00000103792	0.00040778	0.368726	0.00387309	0.0060361	0.00900831	0.0128194	Cerebellum
ENSMUSG00000103845	7.87724e-14	0.778783	2.92169e-08	1.58672e-06	1.68112e-05		Cerebellum
ENSMUSG00000104241	0.000482901	0.363003	0.000152669	0.000177402	0.000191649	0.000221884	Cerebellum
ENSMUSG00000104264	3.89902e-06	0.463527	0.000644013	0.00359037	0.00910108		Cerebellum
ENSMUSG00000104375	8.4337e-06	0.485849	0.000361381	0.000306216	0.000324035	0.000384307	Cerebellum
ENSMUSG00000104651	3.00462e-08	0.531159	0.00072073		3.00462e-08		Cerebellum
ENSMUSG00000104802	7.68901e-05	0.32011	1.45986e-07	7.68901e-05			Cerebellum
ENSMUSG00000104841	0.000292779	0.379776	0.000126789	0.000129947	0.000154918	0.000197032	Cerebellum
ENSMUSG00000104913	8.9673e-05	0.417552	0.00209737	0.00246995	0.00266171	0.0031424	Cerebellum
ENSMUSG00000105336	5.34757e-08	0.56708	0.000221609	0.00184417	0.00629889		Cerebellum
ENSMUSG00000105359	0.000461379	0.364552		0.0452157	0.0366693	0.0319479	Cerebellum
ENSMUSG00000105380	0.0021768	0.309404	0.0111112	0.0156555	0.023434	0.0343231	Cerebellum
ENSMUSG00000105395	2.60466e-06	0.516605		0.0497975	0.0407727	0.036913	Cerebellum
ENSMUSG00000105452	5.78599e-09	0.566728	0.00353297		5.78599e-09		Cerebellum
ENSMUSG00000105474	0.00133511	0.327343		0.0378702	0.0260655	0.0187161	Cerebellum
ENSMUSG00000106028	5.22315e-06	0.400781	1.97956e-13		5.22315e-06		Cerebellum
ENSMUSG00000106037	3.0563e-05	0.348824	9.70475e-09	3.0563e-05			Cerebellum
ENSMUSG00000106089	0.00036202	0.327122	0.000527061	0.000225659		0.000509878	Cerebellum
ENSMUSG00000106116	4.52465e-06	0.45952	0.0153514		0.0177387	0.00741658	Cerebellum
ENSMUSG00000106190	5.18552e-05	0.434192	0.00188833	0.00185163	0.00230229	0.00310821	Cerebellum
ENSMUSG00000106276	0.000591771	0.310383	0.00370182	0.00408163	0.00714188		Cerebellum
ENSMUSG00000106565	1.15921e-09	0.676662	0.00120295	0.000932664	0.000727883	0.000685118	Cerebellum
ENSMUSG00000106664	0.000645559	0.307377	0.00804534	0.0234694	0.0412801		Cerebellum
ENSMUSG00000106755	1.9134e-05	0.463194	0.00803959	0.00658955	0.00522413	0.00460797	Cerebellum
ENSMUSG00000106988	9.05071e-07	0.501306	0.000446695	0.00430852	0.01193		Cerebellum
ENSMUSG00000107035	1.50137e-05	0.370203	1.3897e-10		1.50137e-05		Cerebellum
ENSMUSG00000107079	6.04314e-09	0.565824	4.33437e-06		6.04314e-09		Cerebellum
ENSMUSG00000107082	2.41897e-05	0.355929	0.0225639			2.41897e-05	Cerebellum
ENSMUSG00000107092	1.69901e-06	0.485353	0.000131554	0.000930154	0.00253044		Cerebellum
ENSMUSG00000107097	0.00128008	0.328863	0.0116769	0.0101466	0.00895971	0.00853114	Cerebellum
ENSMUSG00000107176	8.49489e-07	0.502884	0.00202666	0.0149689	0.0390593		Cerebellum
ENSMUSG00000107272	4.24096e-06	0.504085	0.00908647	0.00600332	0.00407528	0.00309149	Cerebellum
ENSMUSG00000107307	0.00111354	0.333868	0.0115764	0.0164536	0.0219567	0.0279261	Cerebellum
ENSMUSG00000107383	4.14485e-06	0.461885	0.000430235	0.00267431	0.00678471		Cerebellum
ENSMUSG00000107411	2.70947e-07	0.570576	0.00676856	0.0150511	0.0265511	0.0419701	Cerebellum
ENSMUSG00000107566	1.41855e-05	0.471589	0.00168675	0.0030942	0.00514296	0.00794644	Cerebellum
ENSMUSG00000107741	3.64148e-06	0.41091	9.16572e-10		3.64148e-06		Cerebellum
ENSMUSG00000107892	0.000912808	0.340932	0.0499831	0.0485639	0.0462736	0.0472342	Cerebellum
ENSMUSG00000107950	0.000180632	0.35011	0.00114501		0.0158475	0.0298139	Cerebellum
ENSMUSG00000107990	1.06659e-07	0.590963	0.000157186	0.000353983	0.000716723	0.00131234	Cerebellum
ENSMUSG00000108280	1.09938e-11	0.716823		0.0389357	0.00763525		Cerebellum
ENSMUSG00000108293	2.90236e-05	0.3504	6.58948e-11		2.90236e-05		Cerebellum
ENSMUSG00000108423	3.62928e-06	0.508121	0.00371057	0.00284798	0.00229317	0.00208862	Cerebellum
ENSMUSG00000108859	3.14295e-08	0.530149	0.0260627		3.14295e-08		Cerebellum
ENSMUSG00000108913	0.00128476	0.328732	0.00321148	0.00311085	0.00346172	0.00411609	Cerebellum
ENSMUSG00000108915	1.54712e-07	0.543463	0.0278593		0.00760121	0.00249795	Cerebellum
ENSMUSG00000108975	2.44507e-11	0.73524	1.33014e-09	1.48019e-09	2.27964e-09	4.15716e-09	Cerebellum
ENSMUSG00000108994	4.3575e-06	0.460537	7.73445e-05	5.97771e-05	0.000137508		Cerebellum
ENSMUSG00000109032	6.38112e-06	0.49333	0.0471753	0.0482758	0.045027	0.0462082	Cerebellum
ENSMUSG00000109112	1.79661e-10	0.706447	0.0154131	0.0126952	0.0113133	0.0119674	Cerebellum
ENSMUSG00000109143	5.92451e-09	0.566237	4.02905e-15		5.92451e-09		Cerebellum
ENSMUSG00000109163	3.81202e-09	0.656055	0.00130938	0.000913989	0.000689821	0.000622618	Cerebellum
ENSMUSG00000109241	0.000701708	0.304483	0.00196848		0.0223007	0.0383594	Cerebellum
ENSMUSG00000109326	1.81759e-08	0.542302	1.49486e-15		1.81759e-08		Cerebellum
ENSMUSG00000109384	1.4736e-07	0.58401	0.0248414	0.0146436	0.00870273	0.00579677	Cerebellum
ENSMUSG00000109435	0.00063036	0.353868	0.000890112	0.0010071	0.00138162	0.00197799	Cerebellum
ENSMUSG00000109565	3.39782e-06	0.467205	0.00442627	0.0178464	0.0427758		Cerebellum
ENSMUSG00000109695	8.4848e-10	0.681853	0.0266341	0.0253667	0.0236349	0.0255977	Cerebellum
ENSMUSG00000109710	5.85957e-08	0.565096	0.000407358		0.000333611	0.00112188	Cerebellum
ENSMUSG00000109724	2.19754e-06	0.520893	0.000228162	0.000642149	0.00127248	0.00235131	Cerebellum
ENSMUSG00000109875	4.84691e-05	0.334609	4.45758e-09	4.84691e-05			Cerebellum
ENSMUSG00000109882	5.90609e-11	0.722878	0.00519089	0.00403661	0.00329333	0.00326618	Cerebellum
ENSMUSG00000109975	3.09754e-06	0.512192	0.0499125	0.0303105	0.0173941	0.010698	Cerebellum
ENSMUSG00000110099	1.23355e-07	0.587849	0.0191903	0.0218326	0.0253111	0.0326962	Cerebellum
ENSMUSG00000110124	0.000132352	0.405406	0.00625662	0.0111299	0.0153919	0.0199818	Cerebellum
ENSMUSG00000110244	8.46733e-06	0.485741	0.00276659	0.00530014	0.00868552	0.0131303	Cerebellum
ENSMUSG00000110391	4.27032e-08	0.571922	1.95713e-05	0.000119224	0.00042556		Cerebellum
ENSMUSG00000110444	0.000160195	0.399349	0.000430718	0.000629087	0.000796887	0.00108387	Cerebellum
ENSMUSG00000110525	1.90403e-13	0.768802	0.0205625	0.00795014	0.000971203		Cerebellum
ENSMUSG00000110569	8.16739e-08	0.557815	8.0583e-08	3.10284e-06	8.96514e-06		Cerebellum
ENSMUSG00000110644	7.01877e-05	0.322997	1.00895e-07	7.01877e-05			Cerebellum
ENSMUSG00000110664	2.35351e-07	0.482747	0.0066257			2.35351e-07	Cerebellum
ENSMUSG00000110701	1.56437e-05	0.46886	0.00167206	0.00166751	0.00223276	0.00324677	Cerebellum
ENSMUSG00000110744	3.56964e-08	0.613635	0.000125046	0.000314745	0.000653834	0.00121671	Cerebellum
ENSMUSG00000110957	1.74941e-06	0.4846	0.000512367	0.00235979	0.00635992		Cerebellum
ENSMUSG00000111019	3.78485e-11	0.659824	0.000258632			3.78485e-11	Cerebellum
ENSMUSG00000111063	7.24872e-18	0.878038	6.1406e-07	5.87307e-06	3.02985e-05	0.000114817	Cerebellum
ENSMUSG00000111092	3.21926e-15	0.811467	4.56682e-07	6.2712e-07	8.92265e-06		Cerebellum
ENSMUSG00000111118	2.29247e-09	0.665016	0.000142035	0.000288635	0.000654722	0.00129887	Cerebellum
ENSMUSG00000111163	1.2344e-07	0.548588	3.39858e-05	0.00048261	0.00159609		Cerebellum
ENSMUSG00000111260	7.51747e-05	0.377981	0.00102159	0.000721549	0.000377761		Cerebellum
ENSMUSG00000111313	0.000622991	0.354274		0.0482433	0.0454953	0.0460774	Cerebellum
ENSMUSG00000111336	0.00024622	0.339966	0.00200392		0.00175683	0.00316454	Cerebellum
ENSMUSG00000111662	6.3825e-05	0.325995	4.09034e-09	6.3825e-05			Cerebellum
ENSMUSG00000111837	4.35877e-10	0.659617	0.000432981		9.44679e-05	0.000459748	Cerebellum
ENSMUSG00000111997	7.10575e-11	0.720213	0.000143603	0.000565058	0.00154713	0.00357998	Cerebellum
ENSMUSG00000112064	1.03024e-12	0.748437		0.0394493	0.00663571		Cerebellum
ENSMUSG00000112218	1.79052e-06	0.484001	0.00115695	0.000134953	5.39032e-05		Cerebellum
ENSMUSG00000112237	2.40559e-06	0.518616	1.30295e-05	2.25297e-05	3.33508e-05	5.3978e-05	Cerebellum
ENSMUSG00000112362	6.19247e-15	0.827342	3.13249e-05	2.32497e-05	1.96964e-05	2.26099e-05	Cerebellum
ENSMUSG00000112381	4.61802e-08	0.60842	7.34834e-06	1.96718e-05	4.1062e-05	7.879e-05	Cerebellum
ENSMUSG00000112550	0.000325512	0.376264	0.00163107	0.00297463	0.00447989	0.00645534	Cerebellum
ENSMUSG00000112670	0.000367821	0.326587	0.0033536	0.0128446	0.0236281		Cerebellum
ENSMUSG00000112714	0.00208274	0.311047	0.0477507	0.0360118	0.0264168	0.0204017	Cerebellum
ENSMUSG00000112808	6.31286e-05	0.32634	3.79738e-07	6.31286e-05			Cerebellum
ENSMUSG00000112879	0.000792241	0.345915	0.00139433	0.00127997	0.00134874	0.00153088	Cerebellum
ENSMUSG00000112926	4.6232e-07	0.517778	0.000143005		0.0132141	0.0348235	Cerebellum
ENSMUSG00000113018	1.74029e-05	0.421863	4.72329e-05	0.000142466	0.000299033		Cerebellum
ENSMUSG00000113174	5.98623e-14	0.781799	1.7122e-09		1.16039e-05	0.000117837	Cerebellum
ENSMUSG00000113234	0.000311427	0.377732	0.0120695	0.0106253	0.0110112	0.0123629	Cerebellum
ENSMUSG00000113263	2.02171e-07	0.537314	0.000127639	0.000757717	0.00240982		Cerebellum
ENSMUSG00000113275	4.19495e-09	0.618815	5.84271e-05		0.0118383	0.0400791	Cerebellum
ENSMUSG00000113332	0.0016792	0.318995	0.0080584	0.00843258	0.0118009	0.0169156	Cerebellum
ENSMUSG00000113389	8.32263e-05	0.317594	1.12165e-09		8.32263e-05		Cerebellum
ENSMUSG00000113411	9.76658e-06	0.382824	2.52237e-10		9.76658e-06		Cerebellum
ENSMUSG00000113416	8.24663e-09	0.641987	0.00748126	0.00471888	0.00386965	0.00372672	Cerebellum
ENSMUSG00000113473	2.23347e-07	0.535004	0.00109191	0.00972023	0.0280582		Cerebellum
ENSMUSG00000113536	1.08048e-08	0.636923	1.97606e-05	1.68521e-05	2.59051e-05	4.57677e-05	Cerebellum
ENSMUSG00000113555	3.49219e-05	0.344742	7.40558e-14		3.49219e-05		Cerebellum
ENSMUSG00000113563	0.000640514	0.307649	0.00406266	0.0118778	0.0210223		Cerebellum
ENSMUSG00000113642	1.80105e-16	0.856106	1.81312e-11	1.5243e-11	2.28756e-11	4.52323e-11	Cerebellum
ENSMUSG00000113646	1.75159e-09	0.590876	8.25912e-17		1.75159e-09		Cerebellum
ENSMUSG00000113691	1.87626e-06	0.429115	6.28764e-12		1.87626e-06		Cerebellum
ENSMUSG00000113701	2.78915e-14	0.813412	3.47968e-13	7.7365e-13	2.36194e-12	7.35112e-12	Cerebellum
ENSMUSG00000113750	0.000467971	0.318429	0.00067936	0.00676264	0.0122028		Cerebellum
ENSMUSG00000113836	3.39648e-10	0.663836	3.71599e-05	0.00147307		0.0285711	Cerebellum
ENSMUSG00000113861	5.0075e-05	0.333594	1.23248e-08	5.0075e-05			Cerebellum
ENSMUSG00000113920	0.00263773	0.302205	0.0310299	0.0226254	0.0166245	0.0128746	Cerebellum
ENSMUSG00000113936	2.61973e-06	0.474088	0.00197351	0.0112533	0.0280768		Cerebellum
ENSMUSG00000113964	0.00175902	0.31729	0.013414	0.011911	0.0120871	0.0131404	Cerebellum
ENSMUSG00000113992	0.000110954	0.410941	0.0378685	0.0294982	0.0264513	0.0258503	Cerebellum
ENSMUSG00000113996	6.06601e-08	0.564343	0.000143318	0.000861168	0.00297699		Cerebellum
ENSMUSG00000114003	4.15064e-06	0.407253	6.2732e-10	4.15064e-06			Cerebellum
ENSMUSG00000114025	4.48014e-08	0.570894	9.95351e-06		0.00965852	0.0294023	Cerebellum
ENSMUSG00000114041	3.36816e-12	0.761029	2.71638e-10	2.75798e-10	4.22493e-10	7.75471e-10	Cerebellum
ENSMUSG00000114172	4.22484e-07	0.519946	1.73434e-05	0.000316885	0.000952766		Cerebellum
ENSMUSG00000114194	0.000400356	0.323727	0.00827015	0.0246037	0.0445269		Cerebellum
ENSMUSG00000114540	1.16826e-09	0.676531	0.000200385	0.000522277	0.00105246	0.00183493	Cerebellum
ENSMUSG00000114544	4.15217e-07	0.468574	0.000126435		4.15217e-07		Cerebellum
ENSMUSG00000114579	4.58112e-05	0.336362	3.87991e-09	4.58112e-05			Cerebellum
ENSMUSG00000114603	0.00242689	0.305338	0.0348269	0.0298979	0.0287451	0.0295109	Cerebellum
ENSMUSG00000114733	2.24558e-05	0.458646	0.00510133	0.00926192	0.0139106	0.019368	Cerebellum
ENSMUSG00000114805	1.11916e-06	0.495984	3.1554e-05	0.000241192	0.000667048		Cerebellum
ENSMUSG00000114822	9.09058e-12	0.719502	0.0221283	0.00704107	0.00113646		Cerebellum
ENSMUSG00000114902	2.32354e-06	0.519491	1.92909e-05	1.56428e-05	1.73199e-05	2.1575e-05	Cerebellum
ENSMUSG00000115070	9.08583e-06	0.384922	1.8854e-11		9.08583e-06		Cerebellum
ENSMUSG00000115114	2.69518e-05	0.45341	0.00145507	0.00246854	0.00461035	0.00851913	Cerebellum
ENSMUSG00000115196	5.26316e-08	0.605744	0.00432899	0.00961386	0.0182327	0.030603	Cerebellum
ENSMUSG00000115212	1.07357e-09	0.677946	0.0130601	0.015466	0.0185978	0.0255823	Cerebellum
ENSMUSG00000115238	1.41122e-09	0.5951				1.41122e-09	Cerebellum
ENSMUSG00000115280	6.65312e-07	0.508921	1.16586e-06		0.000128408	0.000352918	Cerebellum
ENSMUSG00000115299	0.00031997	0.331263	0.00209825	0.00601003	0.0111529		Cerebellum
ENSMUSG00000115384	3.69184e-08	0.575026	3.52332e-05	0.000234259	0.000849631		Cerebellum
ENSMUSG00000115396	0.00101905	0.33703	0.000321522	0.000428755	0.000552995	0.000702203	Cerebellum
ENSMUSG00000115503	0.000119627	0.305964	1.87084e-10		0.000119627		Cerebellum
ENSMUSG00000115512	0.000126667	0.304116				0.000126667	Cerebellum
ENSMUSG00000115737	1.2863e-11	0.714591	3.67581e-07	7.21514e-06	4.91098e-05		Cerebellum
ENSMUSG00000115743	6.20269e-06	0.450928	0.00020959		0.00520017	0.0123304	Cerebellum
ENSMUSG00000116297	2.56667e-05	0.354135	0.0180177		2.56667e-05		Cerebellum
ENSMUSG00000116580	2.88899e-06	0.417326	0.0198541			2.88899e-06	Cerebellum
ENSMUSG00000116632	9.6169e-07	0.541184		0.0306553	0.0249764	0.0227647	Cerebellum
ENSMUSG00000116635	3.48429e-09	0.657656	5.68093e-05	4.52047e-05	5.04309e-05	6.70887e-05	Cerebellum
ENSMUSG00000116703	2.33388e-05	0.357011	1.15713e-08	2.33388e-05			Cerebellum
ENSMUSG00000116704	0.000934659	0.340096	0.00608789	0.00661922	0.00841884	0.0112666	Cerebellum
ENSMUSG00000116749	0.000115254	0.364548	7.82473e-05		3.77889e-05	5.03771e-05	Cerebellum
ENSMUSG00000116815	1.63044e-11	0.711188	3.1336e-06		0.004733	0.0236934	Cerebellum
ENSMUSG00000116860	0.000230528	0.387617	0.00063794	0.000570856	0.000612387	0.00071438	Cerebellum
ENSMUSG00000116864	2.63567e-05	0.454054	0.000445044	0.00071849	0.00105235	0.00144833	Cerebellum
ENSMUSG00000116926	3.7191e-09	0.575817			3.7191e-09		Cerebellum
ENSMUSG00000116995	1.00106e-08	0.638361	1.14114e-06	4.42947e-06	1.10782e-05	2.59235e-05	Cerebellum
ENSMUSG00000117037	1.46548e-05	0.470683	3.43583e-05	3.38875e-05	4.73315e-05	7.13865e-05	Cerebellum
ENSMUSG00000117049	1.11807e-05	0.378881	2.16444e-10		1.11807e-05		Cerebellum
ENSMUSG00000117055	4.79069e-11	0.725864	0.00128016	0.000646576	0.000450157	0.000388307	Cerebellum
ENSMUSG00000117163	0.00028636	0.334963	0.0146663		0.0158024	0.0288995	Cerebellum
ENSMUSG00000117183	2.39367e-05	0.412574	0.000415517	0.00527698	0.011782		Cerebellum
ENSMUSG00000117234	1.26609e-05	0.430986	0.0285308	0.0155464	0.0349434		Cerebellum
ENSMUSG00000117239	2.25796e-09	0.66528	8.6704e-08	9.23687e-08	1.31842e-07	2.18452e-07	Cerebellum
ENSMUSG00000117246	3.21028e-22	0.927158	0.00262822	0.00229629	0.00249044	0.00405919	Cerebellum
ENSMUSG00000117333	9.87854e-14	0.800836	0.000233655	0.000952548	0.00268842	0.00600513	Cerebellum
ENSMUSG00000117438	3.11969e-05	0.348197	4.65689e-11		3.11969e-05		Cerebellum
ENSMUSG00000117468	3.40364e-05	0.402143	0.000400193	0.00170402	0.00370463		Cerebellum
ENSMUSG00000117729	1.30102e-10	0.711313	6.63749e-07	4.4321e-07	4.80298e-07	6.37637e-07	Cerebellum
ENSMUSG00000117747	4.98981e-05	0.435341	0.000331669	0.000558507	0.000779794	0.00103042	Cerebellum
ENSMUSG00000117785	3.72936e-06	0.410245	0.000716713		3.72936e-06		Cerebellum
ENSMUSG00000117807	0.00016899	0.397642	0.0022479	0.00207285	0.00232172	0.00282691	Cerebellum
ENSMUSG00000117822	1.08488e-07	0.501499	1.01901e-11	1.08488e-07			Cerebellum
ENSMUSG00000117826	0.00100579	0.337495	0.00198602	0.0014476	0.00107718	0.0008575	Cerebellum
ENSMUSG00000117877	7.12115e-05	0.32254	4.73483e-10		7.12115e-05		Cerebellum
ENSMUSG00000117886	1.53423e-08	0.630243	2.14823e-08	5.52565e-08	1.13915e-07	2.32422e-07	Cerebellum
ENSMUSG00000118074	2.11209e-10	0.671727	1.65939e-05	1.87893e-05	0.000101684		Cerebellum
ENSMUSG00000118164	1.42686e-06	0.489825	0.00167489	0.00732722	0.0193245		Cerebellum
ENSMUSG00000118171	0.00024251	0.385964	0.0354087	0.0251284	0.0172899	0.0127046	Cerebellum
ENSMUSG00000118242	1.3729e-05	0.372848	0.0267686		1.3729e-05		Cerebellum
ENSMUSG00000118282	9.43683e-05	0.415975	0.00187195	0.00274836	0.00384839	0.00571177	Cerebellum
ENSMUSG00000118295	4.82117e-10	0.657896	1.6578e-06	3.038e-05	0.000154219		Cerebellum
ENSMUSG00000118410	0.000240593	0.340729	0.00044773	0.00158335	0.00290302		Cerebellum
ENSMUSG00000118423	9.1479e-06	0.483647	0.000215053	0.000183661	0.000217375	0.000285729	Cerebellum
ENSMUSG00000118428	1.22588e-07	0.587984	0.00219068	0.00149694	0.00129529	0.00130189	Cerebellum
ENSMUSG00000118434	1.85593e-05	0.464056	0.000610079	0.000677092	0.000744518	0.000908753	Cerebellum
ENSMUSG00000118440	8.40059e-07	0.45047	0.00913938		8.40059e-07		Cerebellum
ENSMUSG00000118477	0.00010591	0.412392	0.000783241	0.00149309	0.00261565	0.00450093	Cerebellum
ENSMUSG00000118487	2.91416e-07	0.568941	0.00216357	0.00277509	0.00340688	0.00470714	Cerebellum
ENSMUSG00000118559	4.04369e-12	0.758761	0.00123358	0.000554082	0.000396716	0.000359239	Cerebellum
ENSMUSG00000118572	1.39733e-10	0.637725	9.59532e-07		1.39733e-10		Cerebellum
ENSMUSG00000069755	5.68584e-05	0.386606	8.14985e-05		2.5113e-05	3.63043e-05	Cerebellum
ENSMUSG00000109147	5.41159e-06	0.399777	0.00011141		5.41159e-06		Cerebellum
ENSMUSG00000110649	0.0015705	0.321444	0.000250017	0.000167025	0.000151504	0.000140031	Cerebellum
ENSMUSG00000110669	2.97236e-06	0.470757	0.000101508	0.000842326	0.00219589		Cerebellum
ENSMUSG00000116675	1.24263e-06	0.49334	0.000290743	0.00175159		0.0126901	Cerebellum
ENSMUSG00000000386	1.60893e-09	0.499866	1.37256e-06	1.60893e-09			Heart
ENSMUSG00000006395	6.64075e-08	0.505533	2.75539e-07	2.05374e-07	3.79922e-07	7.99819e-07	Heart
ENSMUSG00000006638	2.66921e-11	0.63766	0.0418247	0.0340541	0.0291919	0.0317636	Heart
ENSMUSG00000021631	5.12623e-08	0.431546	1.0968e-05			5.12623e-08	Heart
ENSMUSG00000021741	7.56976e-11	0.553547				7.56976e-11	Heart
ENSMUSG00000021927	2.91228e-05	0.330813	0.000768224	0.0044338	0.0122971		Heart
ENSMUSG00000022543	1.45172e-07	0.48984	8.03565e-05	4.04025e-05	4.41726e-05	6.01201e-05	Heart
ENSMUSG00000023341	2.51166e-10	0.603967	0.0036511	0.00225594	0.00137058	0.00110755	Heart
ENSMUSG00000023795	3.41591e-08	0.439998	4.03367e-19		3.41591e-08		Heart
ENSMUSG00000024205	0.00011072	0.333613	0.00165566	0.00109764	0.000826387	0.000593413	Heart
ENSMUSG00000024761	3.23388e-11	0.634893	0.0107071	0.00743366	0.00503781	0.00280299	Heart
ENSMUSG00000025936	3.44758e-07	0.390224				3.44758e-07	Heart
ENSMUSG00000029605	1.49025e-13	0.678883	4.58334e-07		1.54368e-07	2.29201e-06	Heart
ENSMUSG00000030735	1.6365e-08	0.532403	0.0229137	0.0203877	0.0196467	0.0162182	Heart
ENSMUSG00000034339	7.07998e-07	0.456438	0.0120579	0.00651566	0.00365202	0.0024573	Heart
ENSMUSG00000036322	7.04803e-05	0.307675			0.049108	0.0210988	Heart
ENSMUSG00000037438	2.14558e-06	0.431712	0.00249455	0.00246451	0.00254451	0.0023208	Heart
ENSMUSG00000037827	5.94501e-09	0.550888	0.0017617	0.00162909	0.00160964	0.00133346	Heart
ENSMUSG00000042938	4.39685e-10	0.595064	0.00935801	0.00614292	0.00425385	0.00247124	Heart
ENSMUSG00000042962	1.87404e-05	0.379881	0.00382205	0.00548495	0.00892092	0.0128389	Heart
ENSMUSG00000043024	1.32151e-06	0.405862	2.31949e-05	0.000524435	0.00195302		Heart
ENSMUSG00000043800	1.59917e-11	0.615616	8.06969e-09		3.77055e-05	0.000362427	Heart
ENSMUSG00000043801	7.12814e-07	0.45629	0.00406522	0.00227559	0.00149497	0.000889866	Heart
ENSMUSG00000044330	6.51124e-09	0.549258	0.0280648	0.0254989	0.0241334	0.0194906	Heart
ENSMUSG00000044751	2.40988e-13	0.699252	0.0141613	0.0126981	0.0114827	0.00813041	Heart
ENSMUSG00000045055	5.28292e-06	0.373338	0.000104288	0.00134198	0.00438678		Heart
ENSMUSG00000045104	1.18434e-12	0.679707	0.0114975	0.0146705	0.0200211	0.0213691	Heart
ENSMUSG00000045709	3.37785e-07	0.472312	0.000124468	0.000263694	0.000738253	0.00197922	Heart
ENSMUSG00000045799	1.08899e-07	0.460249	1.28036e-06		0.00222718	0.00907803	Heart
ENSMUSG00000045842	2.1128e-05	0.339022	0.000784584	0.00359838	0.0102942		Heart
ENSMUSG00000046341	2.70644e-12	0.669059	0.000160842	5.08968e-05	3.13367e-05	2.80658e-05	Heart
ENSMUSG00000046580	8.71222e-08	0.464861	2.38699e-06		0.00123468	0.00525623	Heart
ENSMUSG00000046636	4.09336e-06	0.379456	2.39459e-05		0.00476422	0.014465	Heart
ENSMUSG00000046687	1.11063e-05	0.35517	0.0463304		0.0255689	0.00930851	Heart
ENSMUSG00000046747	2.6269e-07	0.396287	0.00055421	2.6269e-07			Heart
ENSMUSG00000047905	1.21661e-06	0.407749	0.000169627		0.00158087	0.000453366	Heart
ENSMUSG00000048164	4.04304e-05	0.360297		0.0413079	0.0318707	0.0227136	Heart
ENSMUSG00000048406	1.29219e-09	0.577343	3.4411e-06	3.97824e-06	7.27068e-06	1.09524e-05	Heart
ENSMUSG00000048574	2.24379e-09	0.535115	5.94963e-05	0.00108734	0.00671483		Heart
ENSMUSG00000048592	4.68684e-06	0.329087				4.68684e-06	Heart
ENSMUSG00000049124	1.4117e-09	0.543327	1.24608e-08		6.30744e-05	0.000404523	Heart
ENSMUSG00000049233	3.65421e-13	0.694261	0.000756917	0.00058898	0.000459067	0.000276328	Heart
ENSMUSG00000049881	1.84147e-08	0.530198	0.00135821	0.000721828	0.000877518	0.00132228	Heart
ENSMUSG00000049891	3.00952e-06	0.339846	6.41404e-05			3.00952e-06	Heart
ENSMUSG00000050900	9.52366e-11	0.618917	0.00154459	0.000552045	0.000218134	7.52775e-05	Heart
ENSMUSG00000051116	1.10354e-07	0.415251				1.10354e-07	Heart
ENSMUSG00000051537	2.77068e-08	0.487929	3.32817e-07		0.000151263	0.000740132	Heart
ENSMUSG00000051639	1.94745e-06	0.396935	2.56441e-05	0.000457468	0.00164001		Heart
ENSMUSG00000052482	7.50727e-05	0.344046	0.00737408	0.00341167	0.00196679	0.00111108	Heart
ENSMUSG00000052912	9.07969e-06	0.360148	3.48721e-07	6.13121e-06		2.63807e-05	Heart
ENSMUSG00000053168	5.61059e-06	0.409316	0.0176523	0.0121724	0.0089839	0.00785024	Heart
ENSMUSG00000053173	9.4805e-06	0.3967		0.0252055	0.0115546	0.00549923	Heart
ENSMUSG00000053541	2.83166e-20	0.822926	0.00349701	0.000299059	3.23766e-06		Heart
ENSMUSG00000054304	7.34355e-08	0.503543	0.000178633	0.000121237	0.000153943	0.000240466	Heart
ENSMUSG00000055676	5.37264e-06	0.410345	0.000775933	0.00076149	0.0010891	0.00137509	Heart
ENSMUSG00000055897	7.39099e-11	0.62273	1.06299e-07	9.75872e-08	2.0809e-07	5.54933e-07	Heart
ENSMUSG00000056366	8.34614e-13	0.68411	0.00633408	0.00675265	0.00672704	0.00524095	Heart
ENSMUSG00000056904	9.68779e-13	0.654911	2.87018e-07	2.68578e-05	0.000385743		Heart
ENSMUSG00000057580	1.50331e-07	0.408556	0.000246633	1.50331e-07			Heart
ENSMUSG00000058492	4.3553e-20	0.798655				4.3553e-20	Heart
ENSMUSG00000060530	1.48005e-20	0.843733	0.00119915	0.0013119	0.00176357	0.00375532	Heart
ENSMUSG00000061062	9.26309e-07	0.413926	1.85741e-05		0.0100891	0.0323885	Heart
ENSMUSG00000061669	6.4321e-06	0.321303	2.02338e-11	6.4321e-06			Heart
ENSMUSG00000061724	8.7511e-09	0.510132	9.87242e-05	0.00244651	0.0128884		Heart
ENSMUSG00000061897	3.17064e-10	0.529127	3.85205e-30		3.17064e-10		Heart
ENSMUSG00000062073	3.12793e-05	0.328972	8.17816e-05		0.00888237	0.0227387	Heart
ENSMUSG00000062081	3.74187e-14	0.663932	3.67452e-05	3.74187e-14			Heart
ENSMUSG00000062284	4.10831e-05	0.359882	4.3823e-05	3.19633e-05	3.5101e-05	4.41468e-05	Heart
ENSMUSG00000062353	2.1193e-13	0.674504	2.86623e-12		1.34772e-05	0.000196173	Heart
ENSMUSG00000062611	4.42113e-05	0.319982	5.15841e-05		0.0184925	0.0446884	Heart
ENSMUSG00000063171	1.63828e-10	0.579631	1.56618e-07		0.000772133	0.00534513	Heart
ENSMUSG00000063286	3.66074e-24	0.887275	8.03699e-08	1.49939e-08	3.43317e-09	1.78182e-09	Heart
ENSMUSG00000063388	2.44381e-06	0.428733	0.0283949	0.0282935	0.0302629	0.0373202	Heart
ENSMUSG00000063442	1.82528e-13	0.702537	0.000170991	0.000100724	6.08674e-05	5.49015e-05	Heart
ENSMUSG00000063623	1.39384e-06	0.441469	7.35091e-07	9.08976e-07	1.7844e-06	3.49184e-06	Heart
ENSMUSG00000063684	5.21819e-21	0.814084	5.10739e-06			5.21819e-21	Heart
ENSMUSG00000063902	1.42625e-15	0.731461	1.17948e-14		5.01866e-08	1.20861e-06	Heart
ENSMUSG00000064193	8.74812e-10	0.551655	1.78998e-06	4.27473e-05	0.000320646		Heart
ENSMUSG00000066491	3.80698e-15	0.7447	0.0031933	0.00339407	0.00355093	0.00273963	Heart
ENSMUSG00000066647	1.08962e-07	0.460237	0.0441504		1.64427e-06	5.67571e-06	Heart
ENSMUSG00000067203	6.36575e-14	0.657188	1.60205e-05		6.36575e-14		Heart
ENSMUSG00000067224	6.48029e-07	0.458362	0.0437884	0.0264552	0.0187036	0.0118563	Heart
ENSMUSG00000067608	3.44949e-11	0.604081	5.61967e-09		0.000137974	0.00118872	Heart
ENSMUSG00000067719	1.02492e-11	0.651143	0.00113389	0.000805797	0.000561488	0.000315086	Heart
ENSMUSG00000067736	6.37954e-23	0.87387	0.00689104	0.00828839	0.0129976	0.0306535	Heart
ENSMUSG00000068262	8.86313e-06	0.398336	0.0442663	0.0279047	0.0236675	0.0233743	Heart
ENSMUSG00000068396	5.60516e-05	0.313747	0.000193232	0.00581343		0.0363739	Heart
ENSMUSG00000068487	3.53641e-07	0.389654				3.53641e-07	Heart
ENSMUSG00000068629	0.000331018	0.303204	0.0314284	0.0316178	0.0328341	0.0314395	Heart
ENSMUSG00000068706	1.00482e-15	0.706487				1.00482e-15	Heart
ENSMUSG00000069376	4.13766e-08	0.514782	0.00120077	0.000550563	0.000307775	0.00015489	Heart
ENSMUSG00000069682	3.55276e-08	0.517724		0.0204073	0.0109592	0.00708009	Heart
ENSMUSG00000070025	0.000140795	0.327069	0.0297073	0.0184633	0.0131145	0.00878567	Heart
ENSMUSG00000070282	4.09149e-07	0.468248	0.00285824	0.00140674	0.00120641	0.00127898	Heart
ENSMUSG00000070610	7.26753e-06	0.403128	0.000626391	0.000321171	0.000299942	0.00033615	Heart
ENSMUSG00000071041	9.60512e-11	0.588176	1.23002e-08	9.68719e-07	8.55709e-06		Heart
ENSMUSG00000071335	2.48081e-35	0.958943	2.68759e-07	1.09311e-07	6.68319e-08	1.52838e-07	Heart
ENSMUSG00000071343	1.56191e-05	0.384427		0.0246009	0.0138288	0.00737406	Heart
ENSMUSG00000071414	3.17489e-07	0.437573			0.0484722	0.0146283	Heart
ENSMUSG00000071573	1.00335e-15	0.735069	2.99297e-09	9.74683e-10	2.44498e-08		Heart
ENSMUSG00000071671	2.16652e-05	0.376238	0.0452243	0.0280532	0.0224196	0.0207333	Heart
ENSMUSG00000071793	2.16522e-06	0.431504	0.00927816	0.00502738	0.00425236	0.00433045	Heart
ENSMUSG00000071796	5.15357e-07	0.463311	0.00762387	0.00451093	0.00460206	0.00565462	Heart
ENSMUSG00000072407	1.43974e-14	0.730936	0.00464035	0.00344059	0.00256445	0.00144644	Heart
ENSMUSG00000072421	2.85282e-08	0.487353	3.21575e-06		0.00309441	0.0135561	Heart
ENSMUSG00000072594	1.17311e-05	0.391496	0.0421404	0.0268141	0.0176178	0.0107186	Heart
ENSMUSG00000072621	1.81861e-07	0.485223	0.00143456	0.00125546	0.00175102	0.00288274	Heart
ENSMUSG00000072789	9.7342e-06	0.396058	0.000349963	0.0010902	0.00240458	0.00480535	Heart
ENSMUSG00000072852	3.72304e-23	0.876513	6.38194e-08	6.27109e-09	7.43887e-10	1.90487e-10	Heart
ENSMUSG00000072898	7.46526e-06	0.364948	0.000360164	0.00183837	0.0058106		Heart
ENSMUSG00000073371	9.34781e-08	0.46341	1.097e-05		0.00940984	0.0349201	Heart
ENSMUSG00000073405	2.28991e-07	0.399327			2.28991e-07		Heart
ENSMUSG00000073448	3.22256e-07	0.391735	6.8514e-21		3.22256e-07		Heart
ENSMUSG00000073607	1.78394e-06	0.435909	0.000290025	0.000179289	0.000208272	0.000289722	Heart
ENSMUSG00000073647	9.20476e-08	0.499043	0.0254762	0.012195	0.00953064	0.00913379	Heart
ENSMUSG00000073902	8.36728e-06	0.314772	0.0489959		8.36728e-06		Heart
ENSMUSG00000074553	4.58387e-07	0.383811				4.58387e-07	Heart
ENSMUSG00000074580	1.15974e-07	0.494397	8.62739e-07	1.429e-06	3.71864e-06	9.85873e-06	Heart
ENSMUSG00000074973	5.2473e-13	0.629075	8.2214e-08		5.2473e-13		Heart
ENSMUSG00000075053	4.21094e-12	0.663217	0.0315138	0.0270595	0.0255588	0.0195408	Heart
ENSMUSG00000075268	9.60012e-10	0.582305	0.0004946	0.000275015	0.000174134	9.40919e-05	Heart
ENSMUSG00000075288	3.1013e-08	0.485704	0.00545577		0.00103054	0.000213241	Heart
ENSMUSG00000078180	9.51037e-07	0.413332	2.83585e-08		0.000102926	0.000356956	Heart
ENSMUSG00000079139	4.21411e-08	0.479603	3.59548e-06	6.40031e-05	0.000328452		Heart
ENSMUSG00000079223	2.61317e-12	0.641486	3.44652e-07	3.71612e-05	0.000481165		Heart
ENSMUSG00000079225	5.20368e-09	0.519828	7.93013e-11		3.91816e-07	1.80387e-06	Heart
ENSMUSG00000079293	6.68655e-08	0.47028	0.00662996		0.00231239	0.00973579	Heart
ENSMUSG00000079457	3.58231e-16	0.767429	9.61617e-05	7.86731e-05	8.43145e-05	0.000139768	Heart
ENSMUSG00000079501	0.000168302	0.322163	0.0304086	0.0250127	0.0215461	0.0172165	Heart
ENSMUSG00000080002	5.13176e-08	0.510595	0.0262707	0.0242399	0.0228679	0.0186817	Heart
ENSMUSG00000080155	1.38811e-13	0.705739	0.00298074	0.00130252	0.000480818	0.000143337	Heart
ENSMUSG00000080198	1.97414e-05	0.340746	1.73625e-05		0.00265518	0.00723695	Heart
ENSMUSG00000080823	2.97428e-12	0.667821	0.043116	0.0268363	0.0152877	0.00709637	Heart
ENSMUSG00000080831	9.00196e-06	0.312947	0.0423353			9.00196e-06	Heart
ENSMUSG00000080836	6.32069e-14	0.714746	0.028405	0.0365242	0.0473842	0.0480482	Heart
ENSMUSG00000080845	1.81464e-08	0.496196	5.7193e-08	6.44488e-07	2.85268e-06		Heart
ENSMUSG00000080850	1.19637e-23	0.881904	0.0127466	0.00240528	0.000417094	0.000129659	Heart
ENSMUSG00000080893	1.49888e-13	0.704845	0.00384486	0.00168132	0.000466482	0.000177142	Heart
ENSMUSG00000080914	1.12255e-06	0.446299	0.000217267	0.000124301	8.28889e-05	5.13935e-05	Heart
ENSMUSG00000080917	4.72171e-08	0.477322	0.0102693		0.0132781	0.0494975	Heart
ENSMUSG00000080942	9.23961e-05	0.338493	0.000123391	0.000126836	0.000166537	0.000243315	Heart
ENSMUSG00000080950	6.19072e-05	0.311119	0.00013626		0.0194684	0.0458977	Heart
ENSMUSG00000080956	1.29875e-08	0.459653	1.164e-06	1.29875e-08			Heart
ENSMUSG00000080962	1.65451e-06	0.437612	0.00127817	0.000663414	0.000380172	0.000204713	Heart
ENSMUSG00000080977	3.95287e-13	0.69331	0.0132538	0.00887465	0.00528831	0.0025001	Heart
ENSMUSG00000081010	9.32854e-06	0.397093		0.0477676	0.0371148	0.026317	Heart
ENSMUSG00000081021	3.24763e-07	0.473142	0.0131063	0.00848191	0.00581111	0.00355247	Heart
ENSMUSG00000081034	6.80305e-07	0.457306	0.0325664	0.0209395	0.0144975	0.00901248	Heart
ENSMUSG00000081043	4.18879e-14	0.662511	0.000844998			4.18879e-14	Heart
ENSMUSG00000081051	1.56512e-07	0.452667	1.87688e-08		0.0006357	0.00263675	Heart
ENSMUSG00000081096	1.11692e-06	0.44641	2.21393e-06	2.74142e-06	5.0004e-06	8.48262e-06	Heart
ENSMUSG00000081100	5.60676e-12	0.659378	0.000901291	0.000845759	0.000768724	0.000550247	Heart
ENSMUSG00000081137	7.79928e-09	0.546007	0.0103956	0.00460299	0.00382737	0.00403403	Heart
ENSMUSG00000081164	7.21861e-12	0.59096				7.21861e-12	Heart
ENSMUSG00000081208	2.89057e-07	0.475592	7.72821e-06	7.50454e-06	1.3467e-05	2.76356e-05	Heart
ENSMUSG00000081209	6.18492e-14	0.71499	2.81e-07	7.37838e-08	2.14711e-08	9.58011e-09	Heart
ENSMUSG00000081219	1.09943e-08	0.539755		0.0444996	0.0228028	0.0137568	Heart
ENSMUSG00000081221	6.42608e-05	0.348171		0.0413437	0.0303501	0.020745	Heart
ENSMUSG00000081228	9.63891e-13	0.682306	0.00719026	0.00637083	0.00566536	0.00395982	Heart
ENSMUSG00000081272	8.94427e-08	0.499617	0.00733021	0.00320008	0.0031888	0.00390996	Heart
ENSMUSG00000081277	8.87225e-16	0.758959	0.00476329	0.00457018	0.00417518	0.00279901	Heart
ENSMUSG00000081278	2.01466e-07	0.40215				2.01466e-07	Heart
ENSMUSG00000081285	1.36937e-10	0.613387	0.00146175	0.000560147	0.000221153	7.66219e-05	Heart
ENSMUSG00000081295	3.32734e-05	0.365321	0.0437745	0.0369872	0.0318307	0.0250774	Heart
ENSMUSG00000081331	1.22123e-05	0.390508	0.00299752	0.00261966	0.00226535	0.00178215	Heart
ENSMUSG00000081352	8.37105e-12	0.588696				8.37105e-12	Heart
ENSMUSG00000081355	1.27947e-05	0.351651	0.00122688	0.0105655	0.0302199		Heart
ENSMUSG00000081406	3.02609e-05	0.329826	1.0532e-08		6.50679e-06	8.42084e-06	Heart
ENSMUSG00000081413	2.7557e-08	0.522586	0.00897885	0.00776613	0.00679155	0.00510259	Heart
ENSMUSG00000081418	6.50509e-06	0.321024				6.50509e-06	Heart
ENSMUSG00000081441	1.57782e-05	0.346403	0.000692313	0.00072822	0.00212995		Heart
ENSMUSG00000081453	1.29516e-06	0.35989	6.88951e-16		1.29516e-06		Heart
ENSMUSG00000081473	1.95491e-13	0.701729		0.043442	0.0281792	0.014607	Heart
ENSMUSG00000081485	5.45622e-12	0.659745	0.0450821	0.0462754	0.0486073	0.0417096	Heart
ENSMUSG00000081494	0.000215815	0.315261	0.0218873	0.0153106	0.0120278	0.00886433	Heart
ENSMUSG00000081564	3.27506e-06	0.421971	0.00263889	0.00155997	0.00137263	0.00145917	Heart
ENSMUSG00000081600	4.96449e-05	0.316943	0.00645634		0.0425648	0.0177052	Heart
ENSMUSG00000081603	6.90826e-14	0.688239	6.69679e-10	1.5286e-07		4.80155e-05	Heart
ENSMUSG00000081661	1.99904e-06	0.433324	0.0299089	0.0288818	0.0276453	0.0235519	Heart
ENSMUSG00000081665	2.06591e-16	0.772423	6.82937e-06	2.70922e-06	1.30113e-06	1.04623e-06	Heart
ENSMUSG00000081672	3.86348e-06	0.418117	0.00117544	0.000703422	0.000460119	0.000365271	Heart
ENSMUSG00000081673	2.69498e-09	0.564807	0.00159051	0.00107557	0.000709328	0.00040043	Heart
ENSMUSG00000081700	3.58698e-09	0.559828	0.0221436	0.0195418	0.0171851	0.012844	Heart
ENSMUSG00000081721	1.13644e-11	0.649713	0.0014343	0.000502858	0.000183349	5.74415e-05	Heart
ENSMUSG00000081723	1.44866e-20	0.843864	0.0128522	0.00786885	0.00574986	0.00678781	Heart
ENSMUSG00000081729	7.36864e-08	0.503475	0.0344735	0.0293973	0.0271206	0.02178	Heart
ENSMUSG00000081752	5.92329e-05	0.312289	2.40634e-06	2.63415e-05		1.34376e-05	Heart
ENSMUSG00000081772	1.10995e-10	0.585879	0.0466657		0.00752154	0.00108486	Heart
ENSMUSG00000081788	1.30356e-10	0.614142	0.0375129	0.0149452	0.0107234	0.0099268	Heart
ENSMUSG00000081792	9.15038e-07	0.414202	0.000136875	0.00168082	0.00636028		Heart
ENSMUSG00000081865	2.46224e-06	0.39147	5.53712e-05	0.000442185	0.0015484		Heart
ENSMUSG00000081887	1.93175e-06	0.350456	0.00930991	1.93175e-06			Heart
ENSMUSG00000081896	1.39697e-06	0.358114				1.39697e-06	Heart
ENSMUSG00000081944	2.10895e-05	0.376916	0.000116225	0.000153339	0.000318263	0.000626682	Heart
ENSMUSG00000081967	1.11967e-09	0.579744	0.00121545	0.000799219	0.000543584	0.000312987	Heart
ENSMUSG00000081974	6.96233e-07	0.456803	0.0225044	0.0117855	0.00655326	0.00334231	Heart
ENSMUSG00000081999	6.7737e-05	0.308731	4.09967e-05	0.000344407	0.00081852		Heart
ENSMUSG00000082044	2.65011e-05	0.333237	1.22296e-05		0.0125754	0.032082	Heart
ENSMUSG00000082066	2.95166e-09	0.488489				2.95166e-09	Heart
ENSMUSG00000082159	6.33956e-07	0.458839		0.0482568	0.031021	0.0180098	Heart
ENSMUSG00000082164	5.36171e-06	0.325789	0.00126956	5.36171e-06			Heart
ENSMUSG00000082171	6.09958e-08	0.507208	0.000181173	0.0005862	0.00144528	0.00298454	Heart
ENSMUSG00000082179	2.65715e-08	0.445168	1.2477e-05	2.65715e-08			Heart
ENSMUSG00000082196	3.52319e-07	0.471422	0.000156384	0.000458964	0.00115385	0.0025117	Heart
ENSMUSG00000082208	4.48159e-07	0.384321	7.13243e-13		4.48159e-07		Heart
ENSMUSG00000082258	5.70096e-11	0.626594	0.0407792	0.0371361	0.0324257	0.0235212	Heart
ENSMUSG00000082286	1.71097e-08	0.531573	0.000245072	0.000119875	0.000110898	0.000132375	Heart
ENSMUSG00000082292	5.42602e-15	0.687356	0.00961738		5.42602e-15		Heart
ENSMUSG00000082304	6.71405e-09	0.548707	0.00162857	0.00102733	0.000648973	0.000355706	Heart
ENSMUSG00000082314	0.000187403	0.319189		0.041178	0.0324659	0.0239225	Heart
ENSMUSG00000082319	8.41125e-05	0.341012	8.78104e-05	9.179e-05	0.000133811	0.000212491	Heart
ENSMUSG00000082348	2.17069e-05	0.376189	0.00803653	0.00602956	0.00448853	0.00308788	Heart
ENSMUSG00000082352	5.11467e-05	0.31616	0.000657775		0.000547323	0.000239607	Heart
ENSMUSG00000082368	2.30279e-09	0.493173				2.30279e-09	Heart
ENSMUSG00000082398	0.000125373	0.330237		0.0401184	0.0317713	0.0234231	Heart
ENSMUSG00000082420	2.07076e-08	0.450255	0.0440521			2.07076e-08	Heart
ENSMUSG00000082424	9.54927e-06	0.396524	0.0118646	0.00709146	0.00482226	0.00303006	Heart
ENSMUSG00000082436	1.42314e-08	0.500884	2.6589e-05	0.000366646	0.00205706		Heart
ENSMUSG00000082454	2.372e-05	0.373949	0.0357483	0.0309322	0.0314353	0.0288836	Heart
ENSMUSG00000082534	1.00833e-07	0.497216	0.0154187	0.0104385	0.00673604	0.00385414	Heart
ENSMUSG00000082536	1.2322e-06	0.361057	3.97145e-17		1.2322e-06		Heart
ENSMUSG00000082554	1.65534e-05	0.382981	0.00552697	0.00486306	0.0046278	0.00516926	Heart
ENSMUSG00000082570	7.26817e-06	0.318276				7.26817e-06	Heart
ENSMUSG00000082593	1.41833e-05	0.386818	0.00741994	0.0157331	0.0288652	0.0466202	Heart
ENSMUSG00000082671	7.81907e-06	0.363816	2.63372e-05		3.14755e-05	1.39404e-05	Heart
ENSMUSG00000082715	1.28641e-17	0.750726	0.00011694			1.28641e-17	Heart
ENSMUSG00000082809	8.71029e-05	0.340076	0.00492312	0.00948174	0.0153757	0.0224116	Heart
ENSMUSG00000082816	2.01192e-06	0.396179	6.00246e-05		0.000658906	0.000201031	Heart
ENSMUSG00000082884	4.64749e-25	0.896059	0.000732266	0.000408186	0.000180143	4.44952e-05	Heart
ENSMUSG00000082896	2.42996e-05	0.335457	5.13837e-05	0.000346377	0.00093868		Heart
ENSMUSG00000082900	1.98604e-07	0.483407		0.0472678	0.0296684	0.0166745	Heart
ENSMUSG00000082927	6.77573e-08	0.505135	0.0459183	0.0247811	0.0142841	0.00733835	Heart
ENSMUSG00000083017	3.05378e-10	0.529784	0.000182267			3.05378e-10	Heart
ENSMUSG00000083019	7.11948e-06	0.318788				7.11948e-06	Heart
ENSMUSG00000083043	5.22488e-07	0.380843				5.22488e-07	Heart
ENSMUSG00000083076	3.6648e-06	0.335081	0.000493689	3.6648e-06			Heart
ENSMUSG00000083104	7.37106e-07	0.419054	1.86181e-06		0.00149403	0.00536518	Heart
ENSMUSG00000083120	1.51738e-07	0.408353	0.000179145		1.51738e-07		Heart
ENSMUSG00000083195	1.22395e-07	0.493307	3.60195e-05	1.77364e-05	9.67521e-06	6.69397e-06	Heart
ENSMUSG00000083218	1.46741e-09	0.575201	0.0312941	0.0133308	0.00851685	0.00689406	Heart
ENSMUSG00000083219	5.02398e-25	0.89574	0.00175113	0.000930423	0.000383494	8.92892e-05	Heart
ENSMUSG00000083245	2.57915e-08	0.523845	0.00494349	0.00208698	0.00100044	0.000434564	Heart
ENSMUSG00000083270	2.35665e-05	0.33624	0.000123744		0.000485182	0.000195115	Heart
ENSMUSG00000083307	1.4904e-12	0.649146	1.75624e-07	2.51655e-05	0.00034794		Heart
ENSMUSG00000083325	1.60549e-07	0.407123	0.00601468			1.60549e-07	Heart
ENSMUSG00000083327	2.48669e-07	0.442833	4.57559e-06	0.00543014	0.0213189		Heart
ENSMUSG00000083380	1.68968e-05	0.382469	0.0180348	0.0107536	0.00607767	0.00393687	Heart
ENSMUSG00000083439	4.61043e-06	0.329489	0.00241092			4.61043e-06	Heart
ENSMUSG00000083457	4.17201e-05	0.359483	0.00185103	0.00426093	0.00843826	0.0151483	Heart
ENSMUSG00000083562	3.85199e-05	0.323577	6.2684e-06		1.60557e-05	1.0963e-05	Heart
ENSMUSG00000083563	2.15737e-26	0.883372	2.10411e-09			2.15737e-26	Heart
ENSMUSG00000083567	1.26569e-06	0.406847	0.000158998		2.39611e-07	3.13676e-07	Heart
ENSMUSG00000083582	2.9003e-07	0.475522	0.0376805	0.0265426	0.0173521	0.0101531	Heart
ENSMUSG00000083623	0.000344194	0.302092	0.00147666	0.00340414	0.00538119	0.00784169	Heart
ENSMUSG00000083626	1.30785e-15	0.755241	0.000176164	0.000118424	7.78345e-05	3.74447e-05	Heart
ENSMUSG00000083655	4.54279e-07	0.429769			0.0322595	0.00957809	Heart
ENSMUSG00000083657	9.01393e-05	0.301092	0.0020455	0.00767723	0.0191623		Heart
ENSMUSG00000083668	3.23732e-08	0.484854	8.7086e-06	0.00010056	0.000532		Heart
ENSMUSG00000083669	5.80271e-06	0.371072	4.07667e-06		0.000786915	0.00238767	Heart
ENSMUSG00000083679	0.000191463	0.318594	0.0219133	0.0162202	0.0166659	0.0193194	Heart
ENSMUSG00000083705	5.17876e-07	0.426888	0.000102642	0.000133229	0.000535287		Heart
ENSMUSG00000083716	2.43695e-07	0.443266	8.38507e-05	0.00148199	0.00626796		Heart
ENSMUSG00000083774	2.60845e-06	0.343286	0.0191002	2.60845e-06			Heart
ENSMUSG00000083798	2.65377e-06	0.342873	1.55843e-11	2.65377e-06			Heart
ENSMUSG00000083807	9.66073e-05	0.337295	0.0192823	0.0132988	0.00942581	0.00628518	Heart
ENSMUSG00000083813	2.88471e-07	0.475635	0.0294665	0.0294851	0.0296928	0.0261839	Heart
ENSMUSG00000083816	9.50279e-10	0.550226	1.02253e-06	2.81745e-05	0.000209807		Heart
ENSMUSG00000083820	9.76882e-14	0.709796	0.00909053	0.00641434	0.00424824	0.00218966	Heart
ENSMUSG00000083829	8.01972e-10	0.553152	0.0043025		0.00431722	0.000695556	Heart
ENSMUSG00000083832	2.09946e-07	0.401242	0.00060413	2.09946e-07			Heart
ENSMUSG00000083844	2.01373e-16	0.750938	0.00459205	0.000223601	0.00571186		Heart
ENSMUSG00000083853	0.000172461	0.321489	0.00394189	0.00400423	0.00580849	0.00907804	Heart
ENSMUSG00000083854	4.76338e-08	0.512048	0.0258659	0.0223776	0.0194001	0.0146022	Heart
ENSMUSG00000083856	9.17952e-06	0.397484	0.0103854	0.00685442	0.00710715	0.00860292	Heart
ENSMUSG00000083863	4.58692e-23	0.844397	3.32797e-11		4.58692e-23		Heart
ENSMUSG00000083899	4.11138e-05	0.321879	1.53124e-06		0.0047189	0.0120271	Heart
ENSMUSG00000083904	8.85542e-09	0.543705	0.0105508	0.00614131	0.00326892	0.00153205	Heart
ENSMUSG00000083909	1.5795e-05	0.346376	0.000601131		0.000232353	0.000612678	Heart
ENSMUSG00000083922	8.56412e-07	0.369517	0.00192118		8.56412e-07		Heart
ENSMUSG00000083990	6.64139e-11	0.624326	0.0462106	0.0337045	0.0267927	0.0269836	Heart
ENSMUSG00000083992	8.02344e-08	0.466554	1.2168e-07		0.00207933	0.0086931	Heart
ENSMUSG00000084061	3.72675e-07	0.470232		0.0434788	0.0274914	0.0156404	Heart
ENSMUSG00000084093	8.05274e-16	0.759879	0.00021949	0.000166441	0.000119546	6.21521e-05	Heart
ENSMUSG00000084094	1.67072e-08	0.454598				1.67072e-08	Heart
ENSMUSG00000084166	1.71411e-06	0.436813	0.00023318	9.37347e-05	6.82534e-05	6.12585e-05	Heart
ENSMUSG00000084168	8.47199e-08	0.420918	0.000157107	8.47199e-08			Heart
ENSMUSG00000084203	0.000178782	0.320494	0.00756794	0.00471127	0.00325048	0.00214813	Heart
ENSMUSG00000084224	5.03286e-06	0.327343				5.03286e-06	Heart
ENSMUSG00000084241	2.49341e-08	0.44647				2.49341e-08	Heart
ENSMUSG00000084289	2.69803e-12	0.641045	0.0164349		0.00978968	0.00109192	Heart
ENSMUSG00000084319	4.61835e-05	0.356841	2.69477e-05	1.43773e-05	1.44372e-05	1.41558e-05	Heart
ENSMUSG00000084325	0.000161194	0.323353	0.0171642	0.0161858	0.0161898	0.0183468	Heart
ENSMUSG00000084347	1.83721e-08	0.45268	1.14498e-13			1.83721e-08	Heart
ENSMUSG00000084349	5.2857e-13	0.662859	2.36073e-09		0.000218084	0.00254912	Heart
ENSMUSG00000084384	2.82328e-15	0.694909				2.82328e-15	Heart
ENSMUSG00000084413	9.54114e-09	0.542347	0.0164288	0.00866761	0.00477076	0.00230551	Heart
ENSMUSG00000084830	3.00239e-13	0.696627	0.0262081	0.0234584	0.0206145	0.0143584	Heart
ENSMUSG00000084893	6.71353e-05	0.347013	0.0386681	0.0255215	0.0165656	0.0101579	Heart
ENSMUSG00000085006	2.33293e-08	0.525747	5.62283e-05	0.000184983	0.000495099	0.00110801	Heart
ENSMUSG00000085028	1.55066e-08	0.533406	0.000207136	8.50944e-05	7.17821e-05	7.87565e-05	Heart
ENSMUSG00000085066	2.71126e-06	0.342358	0.0418163			2.71126e-06	Heart
ENSMUSG00000085603	6.20803e-08	0.506861	0.0306528	0.0176265	0.0149304	0.0154141	Heart
ENSMUSG00000085666	4.30787e-14	0.693851	3.48959e-09	4.43719e-07	9.12466e-06		Heart
ENSMUSG00000085682	3.05277e-21	0.837464	5.15311e-17	1.88933e-17	4.42559e-16		Heart
ENSMUSG00000085700	1.3751e-05	0.387583	0.00133064	0.00294914	0.00579428	0.0101157	Heart
ENSMUSG00000085711	2.91323e-09	0.563457	0.0182719	0.0116539	0.00786485	0.00454498	Heart
ENSMUSG00000085893	2.88174e-05	0.331084			0.0421939	0.0168965	Heart
ENSMUSG00000085939	1.97476e-06	0.433602	2.33827e-06	2.50497e-06	3.71407e-06	5.14731e-06	Heart
ENSMUSG00000085977	3.0783e-06	0.339301	0.00800049		3.0783e-06		Heart
ENSMUSG00000086458	1.94906e-05	0.378897	0.000842178	0.000446227	0.00024943	0.000162909	Heart
ENSMUSG00000086513	2.47812e-18	0.808829	1.73172e-07	3.50323e-08	8.00159e-09	3.28564e-09	Heart
ENSMUSG00000086567	1.30425e-05	0.388889	5.96878e-05	4.5053e-05	6.70499e-05	0.000111748	Heart
ENSMUSG00000086583	1.27332e-17	0.77603	9.95449e-16		5.18398e-09	2.00873e-07	Heart
ENSMUSG00000086670	6.46569e-09	0.515801	3.68341e-05	1.28895e-05		0.00043193	Heart
ENSMUSG00000086882	1.03769e-06	0.448042	0.039128	0.0347343	0.0315416	0.0254647	Heart
ENSMUSG00000087153	5.27665e-07	0.462803	0.00498219	0.00268755	0.00254263	0.0029318	Heart
ENSMUSG00000089646	5.47917e-06	0.325256	1.77471e-10	5.47917e-06			Heart
ENSMUSG00000089662	9.84296e-06	0.395787		0.0377303	0.0284726	0.0248854	Heart
ENSMUSG00000089764	1.64784e-09	0.540602	6.96463e-06	0.000254992	0.0017401		Heart
ENSMUSG00000089769	3.90138e-10	0.596982	3.24936e-06	2.26235e-06	3.29107e-06	6.22258e-06	Heart
ENSMUSG00000089838	4.01304e-12	0.663859	0.0309854	0.0259446	0.0207608	0.0134834	Heart
ENSMUSG00000089931	4.33483e-08	0.435052	4.92336e-05	4.33483e-08			Heart
ENSMUSG00000089937	2.46014e-05	0.335142	0.0269335	0.0149356	0.00533354		Heart
ENSMUSG00000089991	3.74445e-06	0.381579	0.0431818		0.00631365	0.0190481	Heart
ENSMUSG00000090126	3.43719e-11	0.566474	0.0499544			3.43719e-11	Heart
ENSMUSG00000090222	1.75164e-22	0.868759	2.46842e-05	4.35333e-06	9.22984e-07	4.02287e-07	Heart
ENSMUSG00000090300	2.90542e-06	0.340694	3.6376e-15		2.90542e-06		Heart
ENSMUSG00000090475	1.25864e-07	0.492741	0.036501	0.0294996	0.0234317	0.0163736	Heart
ENSMUSG00000090602	9.8905e-07	0.412447	9.56263e-05	0.000746637	0.002852		Heart
ENSMUSG00000090704	1.59213e-09	0.541209	0.000163694	0.00475499	0.0263869		Heart
ENSMUSG00000091003	2.27264e-05	0.375031	0.00916717	0.00570046	0.004714	0.00458802	Heart
ENSMUSG00000091083	3.20217e-09	0.486943	0.0182381			3.20217e-09	Heart
ENSMUSG00000091135	6.35526e-08	0.5064	2.87074e-07	4.18428e-07	8.96368e-07	1.75994e-06	Heart
ENSMUSG00000091269	1.07167e-08	0.540224	3.2709e-05	0.000110567	0.000290891	0.000634162	Heart
ENSMUSG00000091277	2.38711e-10	0.604766	0.0180244	0.0123027	0.00839028	0.00479289	Heart
ENSMUSG00000091363	9.46921e-06	0.311681	0.00101413			9.46921e-06	Heart
ENSMUSG00000091366	1.11666e-08	0.505518	2.99274e-08	1.59407e-08	4.60752e-08		Heart
ENSMUSG00000091383	2.75531e-05	0.370146	0.0459229	0.034838	0.0262913	0.0182946	Heart
ENSMUSG00000091498	9.85394e-35	0.943429	2.64583e-23		9.85394e-35		Heart
ENSMUSG00000091561	1.89669e-18	0.810832	0.00162427	0.000788618	0.000331773	9.73329e-05	Heart
ENSMUSG00000091573	4.03403e-10	0.596446	0.0193609	0.0174727	0.0175571	0.0220027	Heart
ENSMUSG00000091639	2.72794e-07	0.395449	1.78494e-17		2.72794e-07		Heart
ENSMUSG00000091834	4.49367e-05	0.319556			0.0402976	0.0165956	Heart
ENSMUSG00000091900	3.90985e-06	0.38055	0.000905962	0.0121654	0.0373891		Heart
ENSMUSG00000091989	1.17081e-06	0.445363	0.0325224	0.0371466	0.0430767	0.0439607	Heart
ENSMUSG00000092029	5.86971e-06	0.370794	0.000514077	0.00329459	0.0105028		Heart
ENSMUSG00000092051	9.07407e-11	0.550526	7.26806e-08	9.07407e-11			Heart
ENSMUSG00000092191	6.33956e-07	0.458839		0.0482568	0.031021	0.0180098	Heart
ENSMUSG00000092229	3.11848e-07	0.473997	0.000237224	0.000138689	0.000133839	0.000160743	Heart
ENSMUSG00000092257	1.57493e-06	0.438724	0.00222886	0.00160437	0.00121163	0.000826092	Heart
ENSMUSG00000092300	2.42972e-09	0.566597	7.08266e-05	4.13422e-05	4.38395e-05	6.08725e-05	Heart
ENSMUSG00000092390	7.97181e-08	0.501913	0.000131878	0.000393992	0.000958998	0.00196712	Heart
ENSMUSG00000092438	1.60124e-05	0.383808	9.35092e-06	8.5825e-06	1.31411e-05	2.19245e-05	Heart
ENSMUSG00000092488	3.72675e-07	0.470232		0.0434788	0.0274914	0.0156404	Heart
ENSMUSG00000092553	1.93158e-06	0.434105	0.00043093	0.000194749	9.25578e-05	5.2403e-05	Heart
ENSMUSG00000093447	4.93855e-08	0.511344	0.00306161	0.00184392	0.00114477	0.000629769	Heart
ENSMUSG00000094320	6.41456e-08	0.506217	0.0112209	0.00915303	0.00754954	0.00540888	Heart
ENSMUSG00000094392	3.12199e-06	0.338961	7.91006e-14		3.12199e-06		Heart
ENSMUSG00000094497	6.57771e-06	0.368032	6.40832e-06		0.00274113	0.00816736	Heart
ENSMUSG00000094568	7.98581e-07	0.417261	7.86378e-07		0.00197107	0.00697675	Heart
ENSMUSG00000094685	1.28524e-08	0.459862				1.28524e-08	Heart
ENSMUSG00000094708	6.75856e-05	0.30879	0.0151348		0.0299998	0.0125444	Heart
ENSMUSG00000094852	8.47376e-05	0.302752	0.000274656		0.0013962	0.000611791	Heart
ENSMUSG00000095159	2.14038e-05	0.376543	0.00835955	0.00487306	0.00319959	0.00197105	Heart
ENSMUSG00000095403	3.16627e-07	0.392128	1.12122e-19		3.16627e-07		Heart
ENSMUSG00000095457	2.47343e-06	0.428456	0.0418212	0.0329333	0.0277358	0.0273969	Heart
ENSMUSG00000095588	4.45349e-12	0.66247	0.00553943	0.00359208	0.00226496	0.00115156	Heart
ENSMUSG00000095597	3.21913e-07	0.391758	2.96307e-19		3.21913e-07		Heart
ENSMUSG00000095649	2.78707e-12	0.668674	0.0176784	0.0153	0.0152744	0.0198036	Heart
ENSMUSG00000095836	2.79549e-07	0.440319	5.32018e-05	0.000552522	0.00237124		Heart
ENSMUSG00000096401	0.000213389	0.315577		0.0433589	0.0428204	0.0473253	Heart
ENSMUSG00000096403	3.95158e-20	0.820641	5.36405e-18		1.3269e-09	9.98541e-08	Heart
ENSMUSG00000096449	4.76015e-16	0.714588	2.38822e-08		4.76015e-16		Heart
ENSMUSG00000096802	1.48339e-05	0.347953	0.0301859		0.00915103	0.00328836	Heart
ENSMUSG00000096942	3.73553e-05	0.362342	0.000862498	0.000323704	0.000170077	0.000101068	Heart
ENSMUSG00000096973	0.000369048	0.3001	0.0398206	0.0268501	0.0195535	0.0135139	Heart
ENSMUSG00000097106	1.31567e-05	0.350955	0.00361581		0.00251168	0.00708544	Heart
ENSMUSG00000097245	2.10985e-15	0.750578	0.0316295	0.0345325	0.0369997	0.0303793	Heart
ENSMUSG00000097260	3.7401e-05	0.362311	0.00222563	0.00151456	0.00108662	0.000734748	Heart
ENSMUSG00000097532	4.37845e-09	0.556322	0.0087897	0.00421847	0.00306558	0.00285544	Heart
ENSMUSG00000097574	0.000144316	0.326392	0.00569906	0.005454	0.00733138	0.0107952	Heart
ENSMUSG00000097628	3.99085e-05	0.322655	0.00266968		0.00962681	0.00375756	Heart
ENSMUSG00000097790	7.10166e-11	0.554606				7.10166e-11	Heart
ENSMUSG00000097891	1.38043e-05	0.302187	2.73727e-17		1.38043e-05		Heart
ENSMUSG00000097895	1.67215e-07	0.406235	0.00311445			1.67215e-07	Heart
ENSMUSG00000097954	5.14211e-06	0.373988	0.0029086		0.00845732	0.00278503	Heart
ENSMUSG00000097958	5.07347e-07	0.463647	0.00743976	0.00389853	0.00221941	0.00115639	Heart
ENSMUSG00000097973	3.45697e-07	0.435728	0.000423378		0.00112254	0.000287738	Heart
ENSMUSG00000097996	2.71867e-06	0.426281		0.0314516	0.0202127	0.0118825	Heart
ENSMUSG00000098002	2.61393e-05	0.371486	0.00820238	0.00580701	0.00459924	0.00335381	Heart
ENSMUSG00000098028	4.17541e-05	0.359462	0.0310196	0.0171259	0.0102645	0.00585632	Heart
ENSMUSG00000098056	7.90461e-07	0.41749	0.00149499		0.00620206	0.00174412	Heart
ENSMUSG00000098057	9.19552e-09	0.543019		0.0381115	0.02039	0.00959259	Heart
ENSMUSG00000098090	1.64184e-12	0.675541	0.0155406	0.00577296	0.00351883	0.00294024	Heart
ENSMUSG00000098091	2.2755e-07	0.444732	0.000319752		0.00146236	0.000361258	Heart
ENSMUSG00000098099	1.44185e-05	0.301083			1.44185e-05		Heart
ENSMUSG00000098102	9.55165e-06	0.396518	0.00123814	0.000701307	0.000463973	0.000289175	Heart
ENSMUSG00000098105	7.05292e-06	0.366334	0.00282077		0.0195625	0.00680002	Heart
ENSMUSG00000098116	3.23176e-07	0.473245	0.00107642	0.000561305	0.000323527	0.000171531	Heart
ENSMUSG00000098136	3.1495e-08	0.520036	0.000170181	8.65563e-05	4.73983e-05	2.36951e-05	Heart
ENSMUSG00000098154	2.29829e-07	0.480381	0.0177229	0.00897509	0.00479361	0.00233259	Heart
ENSMUSG00000098158	1.52228e-06	0.439489	0.0389438	0.0408871	0.0451491	0.0440944	Heart
ENSMUSG00000098175	2.79634e-05	0.36977	0.0116977	0.00704995	0.00440552	0.00260316	Heart
ENSMUSG00000098192	3.17012e-07	0.473651	0.00356913	0.00188223	0.00113589	0.000621859	Heart
ENSMUSG00000098194	2.5463e-07	0.442325	0.00398333		0.010429	0.00274724	Heart
ENSMUSG00000098195	5.82279e-07	0.460679	0.0348652	0.0179699	0.00909206	0.00425921	Heart
ENSMUSG00000098222	1.50586e-06	0.439733	0.0228479	0.0141123	0.00923742	0.00549373	Heart
ENSMUSG00000098223	2.14916e-05	0.37644	0.0160488	0.0102448	0.00685287	0.00427467	Heart
ENSMUSG00000098224	1.15971e-05	0.391778	0.00648816	0.00358336	0.00214534	0.00121395	Heart
ENSMUSG00000098238	3.09832e-07	0.474134	0.000511148	0.000292512	0.00020052	0.000124315	Heart
ENSMUSG00000098240	5.21626e-08	0.510276	0.0105353	0.00581334	0.00344481	0.00181243	Heart
ENSMUSG00000098895	9.98887e-06	0.357795	0.00399977	0.00475666	0.0143644		Heart
ENSMUSG00000098985	5.87589e-06	0.370768	5.00587e-05	0.000312641	0.000992412		Heart
ENSMUSG00000099034	1.14029e-06	0.44595	0.0111735	0.00603013	0.00540955	0.00584711	Heart
ENSMUSG00000099377	9.2247e-06	0.312336	1.41361e-10	9.2247e-06			Heart
ENSMUSG00000099492	1.9185e-06	0.397282	1.93951e-08		3.7344e-05	0.000113622	Heart
ENSMUSG00000099624	1.55916e-26	0.909039	7.13107e-07	3.07014e-07	1.8959e-07	2.80898e-07	Heart
ENSMUSG00000099858	7.23569e-17	0.781645	0.00180866	0.00108757	0.000617748	0.000252032	Heart
ENSMUSG00000100018	0.000361637	0.30068	0.00354208	0.00358597	0.00402847	0.00418918	Heart
ENSMUSG00000100078	6.20777e-07	0.376914	5.37227e-18		6.20777e-07		Heart
ENSMUSG00000100104	2.73916e-05	0.370296	0.00478337	0.00288217	0.00200088	0.0013026	Heart
ENSMUSG00000100131	5.0558e-24	0.872945			0.00349831	2.44723e-05	Heart
ENSMUSG00000100215	1.41839e-05	0.349076	6.3677e-05		0.0100672	0.0270908	Heart
ENSMUSG00000100257	2.33476e-21	0.839132	0.016495		0.000664603	7.55788e-06	Heart
ENSMUSG00000100309	9.44086e-11	0.619049	0.00412375	0.00275431	0.00176901	0.000942033	Heart
ENSMUSG00000100383	0.000299615	0.306035	0.0230074	0.0176474	0.0132411	0.00939176	Heart
ENSMUSG00000100551	9.12724e-10	0.510273				9.12724e-10	Heart
ENSMUSG00000100794	5.50812e-09	0.55225		0.0287428	0.015522	0.00732943	Heart
ENSMUSG00000100801	7.8599e-16	0.760108	2.55637e-08	7.24825e-07	5.49587e-06	2.92557e-05	Heart
ENSMUSG00000100862	3.92533e-22	0.864528		0.0407853	0.0270615	0.0119204	Heart
ENSMUSG00000101111	6.18768e-17	0.761989			0.0269188	0.0015195	Heart
ENSMUSG00000101135	0.000231604	0.313287	0.00130348	0.00103776	0.00117386	0.00149794	Heart
ENSMUSG00000101188	2.16877e-09	0.535723	5.77896e-07	3.96585e-05	0.000272462		Heart
ENSMUSG00000101431	7.29802e-09	0.513541	7.10082e-06	9.84078e-05	0.000600235		Heart
ENSMUSG00000101462	5.51958e-08	0.50917	5.53844e-05	4.48358e-05	6.46445e-05	0.000113403	Heart
ENSMUSG00000101477	2.09734e-13	0.674634	0.00181767		0.00479558	0.041498	Heart
ENSMUSG00000101502	1.18456e-07	0.413723				1.18456e-07	Heart
ENSMUSG00000101660	4.56057e-07	0.383926	0.000759366		4.56057e-07		Heart
ENSMUSG00000101795	7.3393e-08	0.468379	9.01851e-12		1.57924e-06	5.73981e-06	Heart
ENSMUSG00000101878	2.04724e-06	0.395775	0.000196854	0.00235037	0.00824375		Heart
ENSMUSG00000101939	3.37552e-25	0.870652	1.06666e-14		3.37552e-25		Heart
ENSMUSG00000101940	6.765e-11	0.624052	0.0227128	0.0194253	0.0172485	0.0195393	Heart
ENSMUSG00000102059	4.18837e-06	0.378909	1.17807e-05	2.59172e-06	5.22223e-06		Heart
ENSMUSG00000102070	7.31846e-19	0.77615	0.000187728			7.31846e-19	Heart
ENSMUSG00000102185	6.63968e-05	0.347306	0.0004712	0.000936775	0.00173473	0.00295597	Heart
ENSMUSG00000102269	3.77885e-11	0.632632	1.31352e-06	3.86551e-06	1.94233e-05	9.29629e-05	Heart
ENSMUSG00000103260	4.74925e-06	0.375899	4.56317e-05		0.00909206	0.0264732	Heart
ENSMUSG00000103293	6.95671e-05	0.308022	0.000275345		0.0214052	0.0498233	Heart
ENSMUSG00000103367	9.22882e-07	0.450631	0.0035137	0.00861571	0.0174505	0.0301979	Heart
ENSMUSG00000103588	2.02703e-06	0.433008	0.000242263	0.000153785	0.000106818	9.12318e-05	Heart
ENSMUSG00000103653	6.66645e-08	0.426012	0.0482661		6.66645e-08		Heart
ENSMUSG00000103807	8.33224e-06	0.314877	0.0465622			8.33224e-06	Heart
ENSMUSG00000103845	5.67586e-06	0.371606	8.11408e-06		0.000462765	0.0013959	Heart
ENSMUSG00000103922	5.1772e-14	0.716986	0.00510371	0.00606105	0.00731925	0.00668678	Heart
ENSMUSG00000104091	0.000129429	0.329369	0.000726515	0.000795629	0.00113721	0.00177728	Heart
ENSMUSG00000104241	0.000123126	0.330729	0.019643	0.0155608	0.0173292	0.0216517	Heart
ENSMUSG00000104375	2.24658e-06	0.393612	0.0348515		0.00936451	0.00289749	Heart
ENSMUSG00000104422	1.50518e-08	0.499807	0.0105921		0.00149442	0.000292329	Heart
ENSMUSG00000104765	2.00198e-05	0.34039	1.13576e-05		0.00127954	0.00347875	Heart
ENSMUSG00000104841	2.15154e-06	0.431649	3.10358e-05	4.37251e-05	8.30251e-05	0.000172209	Heart
ENSMUSG00000104913	0.000225555	0.314028		0.0302457	0.0191646	0.011681	Heart
ENSMUSG00000104923	2.91276e-06	0.424688	0.00242435	0.00176946	0.00147712	0.00111022	Heart
ENSMUSG00000105021	2.12267e-07	0.48203	4.31339e-05	4.3825e-05	7.09924e-05	0.000134887	Heart
ENSMUSG00000105124	2.14989e-05	0.33858	4.08922e-06	4.3368e-05	0.000100032		Heart
ENSMUSG00000105336	1.22998e-08	0.503676	1.67536e-06		0.00446704	0.02008	Heart
ENSMUSG00000105408	2.41808e-08	0.525068	1.03161e-06	8.60287e-07	1.39886e-06	2.73766e-06	Heart
ENSMUSG00000105452	1.25089e-07	0.492866	0.0273211	0.0181845	0.0129988	0.00820263	Heart
ENSMUSG00000105506	1.77757e-12	0.674519	0.000856504	0.000401472	0.000171087	6.01334e-05	Heart
ENSMUSG00000105714	7.5862e-06	0.317212	0.000592541		7.5862e-06		Heart
ENSMUSG00000105944	1.20856e-06	0.36151	4.57796e-17		1.20856e-06		Heart
ENSMUSG00000105965	1.09932e-05	0.307936			1.09932e-05		Heart
ENSMUSG00000106037	8.66798e-05	0.302144	6.03477e-08		5.89236e-05	0.000104349	Heart
ENSMUSG00000106133	5.12974e-07	0.46341	0.0345222	0.0334912	0.0337981	0.0300171	Heart
ENSMUSG00000106239	1.47882e-07	0.453859	1.07507e-05	0.000187313	0.000857413		Heart
ENSMUSG00000106271	3.96929e-06	0.417484	0.00264217	0.00220967	0.00195148	0.00154842	Heart
ENSMUSG00000106301	0.000146624	0.325957	0.0176481	0.0108168	0.00687763	0.00420365	Heart
ENSMUSG00000106369	0.000243558	0.311876	0.00132026	0.00209126	0.00378625	0.00643055	Heart
ENSMUSG00000106484	6.39908e-05	0.348282	0.0215351	0.019475	0.0240817	0.0329285	Heart
ENSMUSG00000106499	7.66353e-08	0.502696	1.03377e-05	1.88755e-05	5.63189e-05	0.000152423	Heart
ENSMUSG00000106755	0.000310037	0.305065	0.0171653	0.010112	0.00693169	0.00456158	Heart
ENSMUSG00000106827	2.924e-09	0.530356	0.000742147		0.000861075	0.000144692	Heart
ENSMUSG00000106917	1.13493e-05	0.392308	0.00075025	0.000796917	0.00100153	0.00112531	Heart
ENSMUSG00000107020	1.48205e-06	0.403236	0.00204322	0.00109824	0.000299751		Heart
ENSMUSG00000107092	7.47207e-16	0.760587	0.000701712	0.00539602	0.0193624	0.0463234	Heart
ENSMUSG00000107185	9.34652e-06	0.359435			0.0466205	0.0174294	Heart
ENSMUSG00000107203	7.81091e-07	0.417758	0.00311135	0.00206303	0.000527381		Heart
ENSMUSG00000107369	2.13207e-21	0.855203	0.00937537	0.00442359	0.00166565	0.000404221	Heart
ENSMUSG00000107383	6.55589e-06	0.368113	6.16562e-06		0.00964734	0.0274039	Heart
ENSMUSG00000107411	1.67598e-06	0.400407	8.82479e-07		0.000431555	0.0014607	Heart
ENSMUSG00000107435	2.56976e-05	0.371919		0.0423405	0.0245738	0.0158495	Heart
ENSMUSG00000107470	8.88952e-05	0.33953	0.00237746	0.00784704	0.0119335	0.0163269	Heart
ENSMUSG00000107476	1.41935e-09	0.575763	0.0248492	0.0108864	0.00862757	0.00868615	Heart
ENSMUSG00000107653	5.91853e-24	0.872173			0.0100203	8.9659e-05	Heart
ENSMUSG00000107741	9.25133e-11	0.619355	5.52361e-05	0.000103068	0.000277975	0.000582242	Heart
ENSMUSG00000107817	6.33956e-07	0.458839		0.0482568	0.031021	0.0180098	Heart
ENSMUSG00000107951	2.23035e-07	0.445159	1.65215e-07		1.34991e-05	3.98459e-06	Heart
ENSMUSG00000108218	7.34093e-08	0.468374	5.51232e-06	2.61954e-06	1.07804e-05		Heart
ENSMUSG00000108231	2.84245e-15	0.747627	0.0364767	0.0278439	0.0204006	0.0114568	Heart
ENSMUSG00000108293	1.61051e-06	0.401325	0.000108622	0.000675555	0.00246951		Heart
ENSMUSG00000108423	3.11336e-05	0.329092	0.00143294	0.00159218	0.00440704		Heart
ENSMUSG00000108528	6.57932e-06	0.320743	2.40217e-09	6.57932e-06			Heart
ENSMUSG00000108612	0.000219677	0.314766	0.0385199	0.0356865	0.0355507	0.039691	Heart
ENSMUSG00000108799	8.46834e-07	0.369777	0.0216677			8.46834e-07	Heart
ENSMUSG00000108925	3.00586e-06	0.42396	0.00761036	0.00519292	0.0034146	0.00205897	Heart
ENSMUSG00000108926	1.07952e-05	0.308393	2.31277e-08	1.07952e-05			Heart
ENSMUSG00000108994	4.06636e-32	0.945101	9.2852e-06	4.89685e-06	4.46594e-06	1.18282e-05	Heart
ENSMUSG00000109032	3.24949e-08	0.519437	0.00479305	0.00278512	0.00264442	0.0031356	Heart
ENSMUSG00000109059	4.9518e-05	0.355021	0.0356489	0.0198507	0.0116794	0.00657308	Heart
ENSMUSG00000109086	6.56167e-09	0.515527	1.16741e-06		0.000878832	0.00460921	Heart
ENSMUSG00000109673	7.56468e-07	0.372379	0.000427195	7.56468e-07			Heart
ENSMUSG00000109695	2.3991e-22	0.834408				2.3991e-22	Heart
ENSMUSG00000109724	1.12122e-12	0.6804	2.11585e-05	1.01405e-05	1.17859e-05	1.95201e-05	Heart
ENSMUSG00000109875	2.66035e-06	0.426781	0.000766738	0.000662106	0.000926817	0.00149702	Heart
ENSMUSG00000109938	3.48425e-07	0.389987	0.00192721		3.48425e-07		Heart
ENSMUSG00000109975	3.24578e-05	0.365958	0.00539431	0.00347239	0.00231995	0.00181726	Heart
ENSMUSG00000110124	1.09592e-08	0.539814	0.00207215	0.00105336	0.000901519	0.000990517	Heart
ENSMUSG00000110126	3.04436e-06	0.386483	0.000119788	0.000685126	0.00235888		Heart
ENSMUSG00000110298	1.33014e-07	0.411215	9.31106e-05	1.33014e-07			Heart
ENSMUSG00000110331	9.87665e-15	0.710712	2.94584e-11	2.057e-08	4.58352e-07		Heart
ENSMUSG00000110371	1.26017e-05	0.35203	0.00176088		0.0071147	0.00251309	Heart
ENSMUSG00000110510	0.00015165	0.325032	0.00878055	0.0149782	0.0278566	0.0476251	Heart
ENSMUSG00000110532	4.15952e-08	0.51468	0.000709693	0.00034411	0.000167566	7.5175e-05	Heart
ENSMUSG00000110545	8.19765e-08	0.501356	0.00865041	0.00624962	0.00471056	0.00310594	Heart
ENSMUSG00000110549	1.53731e-05	0.347057			0.0300995	0.011313	Heart
ENSMUSG00000110644	7.19522e-06	0.365847	1.0215e-06		0.000468549	0.00138098	Heart
ENSMUSG00000110677	4.35282e-21	0.85108	0.00053225	0.000486904	0.000609093	0.0012738	Heart
ENSMUSG00000110701	1.7166e-05	0.382075	0.00327185	0.00237197	0.00235884	0.00275633	Heart
ENSMUSG00000110715	2.7123e-17	0.789929	0.0188937	0.0162403	0.0125012	0.00700319	Heart
ENSMUSG00000110841	7.67566e-15	0.737535	0.0213061	0.0114047	0.00616297	0.00255485	Heart
ENSMUSG00000110932	1.4785e-06	0.440146	0.00794494	0.00588594	0.0041665	0.00266453	Heart
ENSMUSG00000110935	1.12754e-09	0.547258			0.0237567	0.00456302	Heart
ENSMUSG00000111063	1.58232e-09	0.573926		0.0286524	0.0203478	0.0179988	Heart
ENSMUSG00000111162	8.01572e-05	0.342299	0.00417723	0.0029679	0.00248234	0.00193225	Heart
ENSMUSG00000111163	5.74141e-05	0.351142	0.0153892	0.0122252	0.0131786	0.0161536	Heart
ENSMUSG00000111249	9.49139e-09	0.542442	0.00252532	0.00126088	0.0006674	0.000453849	Heart
ENSMUSG00000111336	6.37209e-08	0.426967				6.37209e-08	Heart
ENSMUSG00000111512	8.70949e-21	0.84696	6.51675e-10	2.14071e-10	8.97366e-11	7.29098e-11	Heart
ENSMUSG00000111613	1.37102e-07	0.491004		0.0323392	0.0231362	0.019866	Heart
ENSMUSG00000111662	2.08792e-05	0.339323	1.52335e-05		0.0141571	0.0364665	Heart
ENSMUSG00000111686	1.75913e-06	0.352677	0.0066591			1.75913e-06	Heart
ENSMUSG00000111877	7.98915e-08	0.466641	1.79895e-06	4.5581e-05		0.000961412	Heart
ENSMUSG00000111997	1.90923e-05	0.341593	6.68408e-05		0.00360679	0.00982033	Heart
ENSMUSG00000112003	1.12029e-06	0.409625	0.000549515	0.005388	0.0190508		Heart
ENSMUSG00000112064	9.09781e-26	0.902512	1.58656e-06	1.30493e-06	1.69659e-06	4.7742e-06	Heart
ENSMUSG00000112124	7.57305e-05	0.343814	0.000436318	0.000590286	0.00104437	0.00192253	Heart
ENSMUSG00000112136	0.000120488	0.331319	0.00453917	0.00900933	0.0161626	0.0263283	Heart
ENSMUSG00000112237	1.91999e-07	0.484105	4.02556e-05	3.17128e-05	4.51178e-05	7.70914e-05	Heart
ENSMUSG00000112239	1.91101e-07	0.40331	0.00650686			1.91101e-07	Heart
ENSMUSG00000112362	4.60395e-05	0.356922	0.00088637	0.000634941	0.000627919	0.000725057	Heart
ENSMUSG00000112371	1.45331e-05	0.300883	0.00133082		1.45331e-05		Heart
ENSMUSG00000112693	0.000133045	0.328617	0.000885529	0.00129909	0.00249702	0.00455267	Heart
ENSMUSG00000112808	2.50145e-10	0.572733	9.37371e-06	0.000286805	0.00228007		Heart
ENSMUSG00000112825	2.64441e-10	0.603157	0.000879831	0.00349825	0.009292	0.0192114	Heart
ENSMUSG00000113174	2.38463e-08	0.490876	1.45529e-05		0.0124902	0.0487058	Heart
ENSMUSG00000113332	1.34106e-09	0.576719	0.00353061	0.00173713	0.00150356	0.0016934	Heart
ENSMUSG00000113389	5.71474e-07	0.378803	2.09e-16		5.71474e-07		Heart
ENSMUSG00000113411	6.51591e-07	0.421803	4.99336e-05	0.00068457		0.00960507	Heart
ENSMUSG00000113416	8.44557e-08	0.465501	0.000185955	0.00205749	0.00929857		Heart
ENSMUSG00000113456	5.92749e-06	0.370557	0.0168427		0.00655393	0.00217192	Heart
ENSMUSG00000113473	5.04769e-06	0.32727	5.22381e-12		5.04769e-06		Heart
ENSMUSG00000113504	6.8437e-05	0.346504	0.00873362	0.00579815	0.00400819	0.00261633	Heart
ENSMUSG00000113536	1.14131e-13	0.708007	1.89337e-09	3.35879e-09	1.55565e-08	8.41615e-08	Heart
ENSMUSG00000113555	1.7411e-05	0.343923	7.14727e-07		0.00487867	0.0132933	Heart
ENSMUSG00000113569	1.89663e-06	0.397548	2.58882e-05		0.0042376	0.0136632	Heart
ENSMUSG00000113636	6.26874e-06	0.321938				6.26874e-06	Heart
ENSMUSG00000113637	1.3452e-09	0.576667	0.0215046	0.0273222	0.0322699	0.0455583	Heart
ENSMUSG00000113642	9.23258e-13	0.682846	0.00012077	4.49436e-05	3.44086e-05	3.85171e-05	Heart
ENSMUSG00000113646	1.58137e-07	0.452449	3.414e-05		0.0102562	0.0365977	Heart
ENSMUSG00000113681	1.33566e-05	0.303022				1.33566e-05	Heart
ENSMUSG00000113691	1.33246e-08	0.502146	3.03219e-05	0.000430079	0.00241441		Heart
ENSMUSG00000113836	1.8747e-11	0.642698	0.0134695	0.00500468	0.00319164	0.00273658	Heart
ENSMUSG00000113996	8.78226e-13	0.656211	1.67719e-09		3.3463e-05	0.00041638	Heart
ENSMUSG00000114003	1.85206e-05	0.380177	0.0114723	0.00530961	0.00392866	0.00343213	Heart
ENSMUSG00000114041	5.11033e-08	0.510677	0.025289	0.0151381	0.0131241	0.0139081	Heart
ENSMUSG00000114179	2.77918e-05	0.369926	0.010796	0.00745061	0.00520622	0.00339011	Heart
ENSMUSG00000114254	5.45072e-13	0.689389	0.00491236	0.00455274	0.00414275	0.00293536	Heart
ENSMUSG00000114380	2.28408e-07	0.48051	0.0142095	0.00953107	0.00616028	0.00355757	Heart
ENSMUSG00000114409	2.32826e-07	0.39896				2.32826e-07	Heart
ENSMUSG00000114610	2.39227e-07	0.443662	8.59179e-07		0.000207432	0.000835607	Heart
ENSMUSG00000114737	1.39255e-05	0.349536	0.000338677	0.00197062	0.00588756		Heart
ENSMUSG00000114809	8.75958e-12	0.653307	0.000400586	0.000305403	0.000230918	0.000139555	Heart
ENSMUSG00000115017	5.18905e-06	0.41117	8.44681e-07	4.97642e-07	4.72993e-07	5.0978e-07	Heart
ENSMUSG00000115028	2.13673e-08	0.449617	3.80174e-06	2.13673e-08			Heart
ENSMUSG00000115039	0.000103906	0.335331	0.00932695	0.00757467	0.0061039	0.00458202	Heart
ENSMUSG00000115125	4.12751e-12	0.635127			0.0444781	0.00640513	Heart
ENSMUSG00000115205	1.12824e-07	0.494953	0.0145957	0.00786391	0.00452611	0.00233659	Heart
ENSMUSG00000115212	3.92652e-08	0.515795	0.00402438	0.0115559	0.0251058	0.0450036	Heart
ENSMUSG00000115239	1.91468e-06	0.397328	0.0147204		0.00322577	0.000963705	Heart
ENSMUSG00000115280	8.80133e-06	0.360914	0.000234473	0.00262006	0.00812132		Heart
ENSMUSG00000115458	7.70542e-10	0.553838	0.0108664		0.00132558	0.00020106	Heart
ENSMUSG00000115503	5.48594e-07	0.379734	2.23503e-16		5.48594e-07		Heart
ENSMUSG00000115516	6.86093e-06	0.367006	8.95585e-05	0.000413596	0.00130191		Heart
ENSMUSG00000115637	2.58818e-20	0.840258	0.00381666	0.00283079	0.00181944	0.000769195	Heart
ENSMUSG00000115662	1.41094e-06	0.441196		0.0464957	0.0246623	0.0121374	Heart
ENSMUSG00000115808	7.32075e-05	0.344715	0.00366476	0.00328976	0.00309057	0.00267165	Heart
ENSMUSG00000115819	1.90213e-18	0.810811	0.00764228	0.00449713	0.00223624	0.000776682	Heart
ENSMUSG00000115852	4.43291e-07	0.466539	1.10614e-05	1.66945e-05	3.77214e-05	9.10169e-05	Heart
ENSMUSG00000115868	5.96405e-07	0.423768	0.00282603		0.00883889	0.00246344	Heart
ENSMUSG00000115882	3.41964e-05	0.326667	3.65751e-05	9.77359e-06	1.47725e-05		Heart
ENSMUSG00000116107	0.000121457	0.331101	0.00111929	0.00216314	0.00386983	0.00635799	Heart
ENSMUSG00000116303	2.76068e-07	0.476556	0.00708963	0.00492375	0.00322454	0.00189003	Heart
ENSMUSG00000116630	3.64455e-05	0.325015	0.00098589		0.000752581	0.000310072	Heart
ENSMUSG00000116632	1.77076e-13	0.702893	2.93171e-08	1.64165e-08	2.7713e-08	6.59143e-08	Heart
ENSMUSG00000116715	9.47275e-08	0.498469	0.000270141	0.000848221	0.00223139	0.00496131	Heart
ENSMUSG00000116815	6.45121e-09	0.515843	1.34858e-07		8.38587e-05	0.000468537	Heart
ENSMUSG00000116864	1.50268e-12	0.649035	2.76851e-08	1.11049e-06	1.56681e-05		Heart
ENSMUSG00000116926	1.09994e-12	0.680642	0.0339249	0.0315161	0.0288908	0.0342589	Heart
ENSMUSG00000116936	5.22152e-05	0.315616	0.0155268	0.0208033	0.00798246		Heart
ENSMUSG00000116940	3.64965e-06	0.419448	0.00487834	0.0108619	0.0195035	0.0303801	Heart
ENSMUSG00000116995	6.69044e-12	0.628285	7.76001e-10		0.000457116	0.00415943	Heart
ENSMUSG00000117055	7.65124e-11	0.591763	8.34543e-07	2.07994e-05	0.000198393		Heart
ENSMUSG00000117183	1.23629e-09	0.578085	0.0120198	0.00553712	0.00468709	0.00508902	Heart
ENSMUSG00000117207	2.8096e-05	0.331736			0.0265651	0.0103618	Heart
ENSMUSG00000117257	7.04051e-19	0.818073	9.6198e-06	2.67333e-06	6.64624e-07	1.22736e-07	Heart
ENSMUSG00000117298	2.17994e-05	0.338226	0.000297141	0.00324235		0.024217	Heart
ENSMUSG00000117318	1.90069e-06	0.434471	0.00143781	0.00382857	0.0088001	0.0176407	Heart
ENSMUSG00000117333	0.000117195	0.332071		0.0370861	0.0338435	0.0349952	Heart
ENSMUSG00000117416	1.61448e-08	0.532655	0.0475749	0.0283704	0.0187069	0.0107673	Heart
ENSMUSG00000117492	8.42894e-10	0.511718	2.02812e-05		8.42894e-10		Heart
ENSMUSG00000117563	2.40715e-07	0.479418	0.000314011	0.000973706	0.00251213	0.00555609	Heart
ENSMUSG00000117627	1.27116e-06	0.44353	0.00440087	0.00268787	0.00189292	0.00120603	Heart
ENSMUSG00000117642	1.16676e-06	0.44544		0.0491862	0.0290728	0.0157099	Heart
ENSMUSG00000117747	8.04923e-06	0.315738	1.02155e-12		8.04923e-06		Heart
ENSMUSG00000117771	3.85577e-10	0.565562	1.45036e-07	3.27607e-06	2.58429e-05		Heart
ENSMUSG00000117785	4.94276e-07	0.382103	0.00324523		4.94276e-07		Heart
ENSMUSG00000117793	1.33589e-20	0.844362	1.07769e-08	2.3259e-09	6.08545e-10	3.116e-10	Heart
ENSMUSG00000117822	1.95255e-08	0.451447	4.80173e-19		1.95255e-08		Heart
ENSMUSG00000117875	2.17626e-07	0.481514	0.0220382	0.0131454	0.0118742	0.0129608	Heart
ENSMUSG00000117910	2.00941e-19	0.826837	0.00161421	0.000965072	0.000485829	0.000164488	Heart
ENSMUSG00000117988	5.03152e-06	0.327349	4.54447e-09	5.03152e-06			Heart
ENSMUSG00000118051	1.04181e-11	0.650917	0.0214797	0.0206008	0.0226156	0.0312812	Heart
ENSMUSG00000118171	6.59363e-13	0.625898	0.00589362			6.59363e-13	Heart
ENSMUSG00000118184	1.54868e-05	0.346872	2.22434e-05	7.51746e-06	1.36867e-05		Heart
ENSMUSG00000118241	5.44641e-08	0.474443	2.22185e-06		0.00445134	0.018196	Heart
ENSMUSG00000118282	4.22113e-05	0.359179	0.000118804	7.3789e-05	5.82165e-05	4.45113e-05	Heart
ENSMUSG00000118294	5.60549e-05	0.351772	0.00935216	0.00529889	0.003985	0.00349733	Heart
ENSMUSG00000118423	6.08435e-06	0.407385	0.0287341	0.0182549	0.0179148	0.0204671	Heart
ENSMUSG00000118448	1.87676e-06	0.434759	0.000323727	0.000802866	0.00171829	0.00321414	Heart
ENSMUSG00000118487	1.29691e-05	0.389028	0.000192752	0.000119851	0.000112962	0.000126659	Heart
ENSMUSG00000118521	0.000228729	0.313637	0.0037333	0.00490175	0.0090432	0.0163218	Heart
ENSMUSG00000118555	5.90279e-06	0.370658	5.43963e-05	1.80272e-05	4.65161e-05		Heart
ENSMUSG00000118559	6.09854e-12	0.658243	8.37805e-07	4.5939e-07	5.89888e-07	1.05406e-06	Heart
ENSMUSG00000048106	1.96958e-08	0.528937	4.23985e-06	3.54701e-06	6.42735e-06	1.3859e-05	Heart
ENSMUSG00000101249	8.02578e-16	0.759911	0.0413487	0.0320052	0.0280779	0.0337313	Heart
ENSMUSG00000109147	9.61939e-08	0.498161	0.000261769	0.000460288	0.00121663	0.00273202	Heart
ENSMUSG00000110649	2.9538e-06	0.424365	0.000288934	0.000216067	0.000293673	0.000464675	Heart
ENSMUSG00000000386	1.47332e-06	0.379834			1.47332e-06		Kidney
ENSMUSG00000002791	1.54082e-05	0.319643			1.54082e-05		Kidney
ENSMUSG00000006395	7.94891e-37	0.972936	1.9139e-09	4.4483e-10	1.42719e-10	1.74516e-10	Kidney
ENSMUSG00000006638	1.33839e-19	0.815281	1.09182e-11		1.33839e-19		Kidney
ENSMUSG00000019836	8.7856e-05	0.322373	0.00340581	0.0182799	0.0414008		Kidney
ENSMUSG00000021631	1.96236e-08	0.477817			1.96236e-08		Kidney
ENSMUSG00000021741	7.07809e-07	0.397604				7.07809e-07	Kidney
ENSMUSG00000023341	3.885e-06	0.404944	4.41862e-05		1.29694e-05	3.02171e-05	Kidney
ENSMUSG00000023795	1.39175e-10	0.571864	1.04475e-24		1.39175e-10		Kidney
ENSMUSG00000024274	3.11233e-08	0.513355	0.00011058		1.03102e-08	6.88897e-09	Kidney
ENSMUSG00000024437	6.49173e-22	0.869027	8.97786e-12		1.97064e-13	1.04745e-11	Kidney
ENSMUSG00000024761	3.69594e-08	0.464435	0.0401345			3.69594e-08	Kidney
ENSMUSG00000025936	3.4981e-24	0.894644	1.28157e-05	2.76231e-07	1.07943e-09		Kidney
ENSMUSG00000029605	4.00172e-08	0.508232	1.96246e-06		1.56319e-07	4.35845e-07	Kidney
ENSMUSG00000030178	3.96612e-05	0.344461	0.0335364		0.011161	0.00466411	Kidney
ENSMUSG00000030424	1.34534e-05	0.373336	0.0402711		3.9489e-06	3.00561e-06	Kidney
ENSMUSG00000030735	9.25434e-06	0.422472		0.0368947	0.0276561	0.0191378	Kidney
ENSMUSG00000031884	1.24602e-07	0.521169	0.0375798	0.0364582	0.0387272	0.0473811	Kidney
ENSMUSG00000033872	1.94931e-06	0.372921	0.0124689			1.94931e-06	Kidney
ENSMUSG00000036322	3.10173e-05	0.351141			0.0270105	0.0113462	Kidney
ENSMUSG00000037827	0.000116433	0.354595	0.00289118	0.00285886	0.0030719	0.00306221	Kidney
ENSMUSG00000039339	2.41096e-23	0.88582	0.0280962	0.00190752	1.36476e-05		Kidney
ENSMUSG00000040078	0.000244869	0.333059	0.036765	0.0249912	0.0235432	0.0246935	Kidney
ENSMUSG00000041449	1.04682e-13	0.737798	0.0176672	0.00599888	0.001787	0.000674877	Kidney
ENSMUSG00000041596	1.42585e-05	0.321713	5.71552e-13		1.42585e-05		Kidney
ENSMUSG00000041750	0.000149155	0.307263	0.00143861	0.000299899	0.000164197		Kidney
ENSMUSG00000043024	2.75017e-07	0.467107	1.83175e-06		0.00210906	0.00737721	Kidney
ENSMUSG00000043192	4.05551e-07	0.496019	0.000408784	0.000371144	0.000387112	0.000358849	Kidney
ENSMUSG00000043800	3.10303e-06	0.361283	5.06868e-12		3.10303e-06		Kidney
ENSMUSG00000044268	6.14189e-07	0.448965	0.000514317		0.00139206	0.000411981	Kidney
ENSMUSG00000044751	5.52612e-12	0.689164	0.0127943	0.0102576	0.00845005	0.00572267	Kidney
ENSMUSG00000045055	0.000137332	0.309643	0.000130873		0.0100506	0.0216692	Kidney
ENSMUSG00000045104	1.16761e-13	0.678306	4.59799e-09	1.16761e-13			Kidney
ENSMUSG00000045327	2.33909e-06	0.456112	0.0324568	0.0247356	0.027094	0.0336619	Kidney
ENSMUSG00000045799	3.70729e-12	0.666028	3.68482e-06	0.000212873	0.00207235		Kidney
ENSMUSG00000045842	4.9209e-06	0.438185	0.00465867	0.00931927	0.0157957	0.0237619	Kidney
ENSMUSG00000046057	2.16905e-06	0.370264	1.19674e-11		2.16905e-06		Kidney
ENSMUSG00000046203	9.51232e-08	0.490166	2.36793e-05		0.0046346	0.0167073	Kidney
ENSMUSG00000046341	3.17246e-09	0.557522	4.02137e-05	0.000747612	0.00403917		Kidney
ENSMUSG00000046487	4.53716e-05	0.380811	0.000507228	0.000783198	0.00139305	0.00230051	Kidney
ENSMUSG00000046580	5.56422e-05	0.335148	0.00443756	0.0187924	0.0437991		Kidney
ENSMUSG00000046636	1.67906e-05	0.407223	0.0128675	0.00835825	0.00677669	0.00633669	Kidney
ENSMUSG00000046687	6.09302e-15	0.744317			0.0296046	0.00281231	Kidney
ENSMUSG00000046721	9.76171e-06	0.421123	0.000224391	0.000199861	0.000254054	0.000367629	Kidney
ENSMUSG00000046808	1.36191e-12	0.679676	0.000649611	4.66669e-05	0.000531039		Kidney
ENSMUSG00000047347	2.20676e-06	0.418803	3.2937e-05		1.05793e-05	2.61753e-05	Kidney
ENSMUSG00000047905	2.30332e-14	0.754267	0.0458361	0.0282466	0.0167338	0.00790112	Kidney
ENSMUSG00000048164	9.81939e-09	0.492085				9.81939e-09	Kidney
ENSMUSG00000048406	0.00052959	0.309864	0.00568957	0.00696635	0.0118617	0.0198791	Kidney
ENSMUSG00000048574	5.78737e-08	0.454758	3.5913e-11	5.78737e-08			Kidney
ENSMUSG00000049124	2.53051e-13	0.70137	5.38043e-10		2.56529e-05	0.000307434	Kidney
ENSMUSG00000049233	1.11173e-10	0.646361	0.0184488	0.0149155	0.0117972	0.00788139	Kidney
ENSMUSG00000049881	7.08286e-27	0.928186	0.00011612	6.24123e-06	2.47395e-06	2.1971e-06	Kidney
ENSMUSG00000050243	2.25269e-05	0.359731	0.00158511	0.0109953	0.0279143		Kidney
ENSMUSG00000050533	4.1286e-06	0.354037	0.000459238	4.1286e-06			Kidney
ENSMUSG00000051537	9.06908e-13	0.685057	6.50641e-10		2.78418e-06	3.04376e-05	Kidney
ENSMUSG00000051639	9.65995e-08	0.489839	7.72975e-07		0.000718564	0.00280077	Kidney
ENSMUSG00000052426	0.000714377	0.300621	0.0419609	0.0269064	0.0167676	0.0111194	Kidney
ENSMUSG00000052912	1.24853e-10	0.573731	6.82707e-20		1.24853e-10		Kidney
ENSMUSG00000053168	6.24485e-10	0.586496		0.0172317	0.00315123		Kidney
ENSMUSG00000053541	9.89945e-12	0.681283	0.000249416	0.00011593	6.01367e-05	4.2522e-05	Kidney
ENSMUSG00000054031	5.75367e-13	0.717923	0.0027577	0.00145972	0.00087024	0.000708851	Kidney
ENSMUSG00000055093	1.74591e-05	0.406209	0.00115208	0.000937743	0.00103454	0.00130904	Kidney
ENSMUSG00000055216	6.73801e-07	0.398781	1.77663e-13		6.73801e-07		Kidney
ENSMUSG00000055497	0.000126717	0.352182	0.00246272	0.00290144	0.0047896	0.00819003	Kidney
ENSMUSG00000055897	3.26178e-12	0.696121	5.77135e-06	5.88321e-06	1.41192e-05	4.1796e-05	Kidney
ENSMUSG00000056366	6.08956e-06	0.393695	0.00456614	0.00632222	0.017986		Kidney
ENSMUSG00000056904	1.64469e-10	0.640351	0.00330695	0.00994899	0.0210357	0.0359159	Kidney
ENSMUSG00000057829	3.7553e-12	0.665848	0.000947232		0.00182575	0.0135027	Kidney
ENSMUSG00000058492	1.17557e-20	0.867723	0.026792	0.0196714	0.0125862	0.00559272	Kidney
ENSMUSG00000058542	1.49671e-11	0.646032	0.0452709		0.0157856	0.00239986	Kidney
ENSMUSG00000058603	0.000416953	0.31715	0.00760763	0.00583876	0.00571555	0.00624466	Kidney
ENSMUSG00000058809	3.83238e-08	0.509117	2.46491e-05		0.000186564	4.44018e-05	Kidney
ENSMUSG00000058922	5.80905e-06	0.345273	9.5372e-13		5.80905e-06		Kidney
ENSMUSG00000059195	0.000395666	0.318735	0.000452966	0.000227474	0.000152203	0.000110104	Kidney
ENSMUSG00000060068	2.70516e-19	0.848771	0.00552316	0.00375115	0.00218949	0.000896221	Kidney
ENSMUSG00000060161	7.13581e-05	0.32822	0.00952757		0.0158353	0.0352348	Kidney
ENSMUSG00000060183	1.38239e-09	0.605814	0.000912719	0.000490903	0.000290486	0.000220654	Kidney
ENSMUSG00000060647	1.98471e-12	0.702532	0.00118368	0.000426678	0.000148598	4.4618e-05	Kidney
ENSMUSG00000060989	3.23372e-06	0.360241	6.41488e-14		3.23372e-06		Kidney
ENSMUSG00000061062	2.24496e-08	0.555406	0.00490362	0.00337577	0.00382788	0.00520509	Kidney
ENSMUSG00000061669	5.06454e-11	0.588939	2.21976e-21		5.06454e-11		Kidney
ENSMUSG00000061897	1.25104e-13	0.677407	1.73832e-28		1.25104e-13		Kidney
ENSMUSG00000062073	1.30839e-06	0.469697	0.0460304	0.0278868	0.0145956	0.00848656	Kidney
ENSMUSG00000062081	2.9301e-05	0.352678	0.0410195		0.00096466	0.00234353	Kidney
ENSMUSG00000062083	8.57535e-05	0.363233	0.000191089	0.000121263	0.000109217	0.000111878	Kidney
ENSMUSG00000062093	4.29625e-12	0.663969	1.95417e-09		5.8608e-05	0.000538783	Kidney
ENSMUSG00000062353	1.00035e-17	0.82355	0.00830679	0.00203018	0.00124819	0.0011601	Kidney
ENSMUSG00000062588	8.9472e-11	0.618653	8.14579e-06	0.000305417	0.00226649		Kidney
ENSMUSG00000063171	4.11099e-17	0.79239	9.68443e-11	1.38427e-08	4.52496e-07		Kidney
ENSMUSG00000063286	8.81764e-15	0.764167	0.0410395	0.0121567	0.00294895	0.000864928	Kidney
ENSMUSG00000063623	0.000155215	0.346359	0.0101211	0.0143218	0.0261442	0.0453601	Kidney
ENSMUSG00000063684	2.80258e-12	0.698094	0.0242759	0.023486	0.0229331	0.0184185	Kidney
ENSMUSG00000063902	3.73733e-16	0.772391	7.18809e-10	2.30868e-07	6.27443e-06		Kidney
ENSMUSG00000066491	7.2883e-09	0.498112	4.15149e-06	7.2883e-09			Kidney
ENSMUSG00000066554	3.23828e-06	0.360205	7.04346e-16		3.23828e-06		Kidney
ENSMUSG00000066647	0.000123074	0.312789	0.00144977	2.62673e-05	2.42916e-05		Kidney
ENSMUSG00000067106	4.16274e-07	0.410173				4.16274e-07	Kidney
ENSMUSG00000067161	6.36245e-11	0.585144				6.36245e-11	Kidney
ENSMUSG00000067189	2.04848e-11	0.671167	0.000435667	0.000257691	0.000144982	6.88703e-05	Kidney
[truncated: 4,114 more rows]
