# Supplementary material for: Evolution and function of developmentally dynamic pseudogenes in mammals
Source: Genome Biol. 2022 Nov 8;23:235. doi: 10.1186/s13059-022-02802-y (PMC9641868; doi:10.1186/s13059-022-02802-y)
Supplement: Supplementary file 11 — Additional file 11: Table S10. Expression level of human DDPs in developmental transcriptome. [file 13059_2022_2802_MOESM11_ESM.xlsx]

## Sheet: Sheet1
V1	Forebrain_10w_Female_rep1	Heart_10w_Male_rep1	Heart_10w_Female_rep1	Heart_10w_Male_rep2	Heart_10w_Female_rep2	Hindbrain_10w_Male_rep1	Hindbrain_10w_Female_rep1	Kidney_10w_Female_rep1	Kidney_10w_Female_rep2	Kidney_10w_Female_rep3	Liver_10w_Male_rep1	Liver_10w_Female_rep1	Liver_10w_Male_rep2	Liver_10w_Female_rep2	Ovary_10w_Female_rep1	Ovary_10w_Female_rep2	Testis_10w_Male_rep1	Testis_10w_Male_rep2	Forebrain_11w_Male_rep1	Forebrain_11w_Male_rep2	Forebrain_11w_Male_rep3	Forebrain_11w_Female_rep1	Heart_11w_Male_rep1	Heart_11w_Male_rep2	Heart_11w_Male_rep3	Heart_11w_Female_rep1	Hindbrain_11w_Male_rep1	Cerebellum_11w_Male_rep1	Hindbrain_11w_Male_rep2	Hindbrain_11w_Female_rep1	Kidney_11w_Male_rep1	Kidney_11w_Female_rep1	Liver_11w_Male_rep1	Liver_11w_Male_rep2	Liver_11w_Female_rep1	Ovary_11w_Female_rep1	Testis_11w_Male_rep1	Testis_11w_Male_rep2	Forebrain_12w_Male_rep1	Heart_12w_Female_rep1	Heart_12w_Male_rep1	Hindbrain_12w_Male_rep1	Hindbrain_12w_Female_rep1	Hindbrain_12w_Male_rep2	Kidney_12w_Female_rep1	Kidney_12w_Male_rep1	Liver_12w_Male_rep1	Ovary_12w_Female_rep1	Ovary_12w_Female_rep2
ENSG00000002079	0	0.00585932	0	0.0276477	0	0	0	0	0.00552164	0	0.0127164	0	0	0	0.0631861	0.0134171	0.00664658	0.0118869	0	0.00834998	0	0	0.00526788	0	0	0.00389153	0.00767146	0	0	0	0	0	0.00553131	0.0376364	0.00776221	0.00520148	0.00563845	0.00575387	0	0	0.0165056	0	0.00446326	0.00752779	0	0.0060634	0	0.045227	0.0122968
ENSG00000067601	1.63996	1.92942	1.50299	2.06912	1.23752	5.12188	4.79467	3.16757	3.5538	3.00273	1.37994	0.859049	0.422279	0.707133	3.41522	2.05844	2.78556	2.25365	3.22518	2.93704	2.74377	2.37569	1.301	1.5879	2.90972	1.7183	4.93745	4.88724	4.73718	6.61763	3.08485	3.93195	1.11768	1.50222	0.697096	1.98529	3.62898	2.23918	2.91331	0.90025	1.93524	6.71676	5.07717	5.85905	3.56066	3.76635	1.13952	3.34712	2.57678
ENSG00000073905	0.166216	0.216664	0.191644	1.53352	0.586998	0.442259	0.834166	0.417357	0.367518	0.121113	0.141067	0.0565938	0.556392	0.29116	0.0519215	0.248065	0	0.761882	0.111828	0.741028	0.369733	0.32867	0.233752	0.849957	1.26516	0.834616	0.397141	0.373418	0.434688	0.540455	0.149923	0.218903	0	0	0.344433	0.577014	0.0833985	0.340422	0.112898	0.741351	1.1393	1.01594	0.363089	0.612391	0.0991161	0.313894	0.387087	0.594626	0.181883
ENSG00000078319	4.90036	7.33455	5.45063	9.75141	5.46322	6.10176	6.68926	8.29951	8.61147	8.27554	4.72976	4.20069	5.14621	3.95873	5.94291	6.24655	6.5128	6.44379	5.66294	6.25423	6.925	5.47191	6.32394	7.52886	7.26043	5.62996	7.16285	7.61572	5.70607	6.37347	7.76536	7.93425	4.96595	4.89144	4.36049	5.12347	8.73581	4.87057	3.6809	9.05116	6.20968	9.58459	7.64776	7.56937	7.28816	6.84345	4.90659	7.399	6.46626
ENSG00000080947	3.04498	4.42735	1.99104	1.57121	0.926196	9.80573	2.26864	2.55714	1.6267	1.69756	0.578136	0.208746	0.302136	0.436736	1.56401	2.62906	2.22404	1.60325	3.66417	4.22139	1.90168	2.465	3.11347	3.73795	2.81406	1.00493	5.41994	3.48929	2.26112	3.45533	3.90163	3.02783	0.29674	0.307997	0.21174	1.28172	2.50706	0.967893	3.70618	0.127608	2.96661	3.38087	3.55916	2.82007	3.18062	4.58707	0.337472	3.11627	2.15238
ENSG00000088340	0.172981	0.859712	1.19667	0.289759	0.121312	0.913992	0.24529	1.80515	1.36715	1.01907	0.0999548	0.390978	0.0164266	0.0928376	1.57736	0.725052	0.687881	0.194655	0.282284	0.437555	0.141906	0.124759	0.593501	0.665948	0.814952	0.234512	0.989924	0.469649	0.186579	0.579207	1.71295	0.678592	0.148549	0.0493055	0.0330488	0.395223	1.85405	0.297745	0.219988	0.0919266	0.468502	0.369927	0.228036	0.157788	1.02712	2.04939	0.0280509	1.09941	1.1035
ENSG00000099251	4.51413	2.45176	2.0602	1.1858	1.13475	3.11396	2.07667	2.26301	3.78915	2.63824	15.0851	8.06921	2.28234	4.94214	4.20093	2.87727	13.0437	6.66502	4.01779	6.70836	3.31224	2.76285	2.31449	2.66347	3.83943	1.00958	3.65943	4.8876	3.0081	2.90499	3.27993	3.06541	11.0402	17.9532	5.70023	2.74238	17.2939	5.70608	2.1399	1.46809	2.0029	2.74634	2.22243	2.74042	3.11242	3.95796	4.08161	2.52329	1.18345
ENSG00000100058	2.53592	4.39794	4.62263	3.30146	2.13415	2.13742	1.7592	3.9608	3.08952	2.25089	2.73948	2.11851	2.93348	1.57347	8.47249	3.65226	4.69729	2.22088	2.49841	3.12556	1.90062	1.72048	2.42889	3.80907	4.29024	1.2708	2.4902	3.22225	1.66157	2.35792	4.16299	3.45517	2.21066	2.36023	1.38467	2.49461	5.08958	1.87895	1.88244	2.74582	3.14818	2.15147	2.05355	1.81983	3.01786	4.56885	1.37757	4.03149	3.24843
ENSG00000100181	0.0985784	0.197982	0.0673537	0.161687	0.163322	0.082034	0.0498388	1.55849	0.954386	0.718295	0.0991564	0.0149175	0.028517	0.0358151	1.27736	1.84828	1.11428	0.795571	0.0491279	0.168198	0.0920433	0.0866339	0.379956	0.172338	0.313272	0.164365	0.0747729	0.0743686	0.14102	0.0522346	1.71244	0.62028	0.0287536	0.0163039	0.0252191	2.70729	1.286	0.867406	0.0396784	0.0977061	0.196629	0.0793452	0.0319021	0.0733726	1.5632	0.86285	0.126767	4.627	2.73271
ENSG00000101278	0	0.138501	0.0765672	0.326764	0	0	0.159971	0.166746	0.261038	0.387106	0.751468	0.0904433	0.37049	0.279184	0.165953	0.237862	0.15711	0.0468297	0.0893571	0.296062	0.0984792	0.300144	0.0622603	0	0	0.091987	0	0.119353	0.106874	0.0863708	0.159729	0	0.130748	0	0.183481	0.245902	0.0666401	0	0.0902122	0.118476	0	0.144318	0.105501	0	0	0.143325	0.562371	0.23757	0.218002
ENSG00000103832	0.101371	0.507412	0.327263	0.224462	0.095466	0.239755	0.0488391	0.101815	0.0597711	0.0295458	0.0688269	0.0552246	0.113111	0.17047	0.0253327	0.0363095	0	0.0142971	0	0.0602584	0.090197	0.0687253	0.551233	0.669895	0.28058	0.112334	0.110724	0.0850229	0.0652571	0.158214	0.0243826	0.0267009	0	0	0.084025	0.0187685	0	0	0	0.108512	1.19114	0.132181	0.0805238	0.0271625	0.0725386	0.437571	0.0686767	0.0543974	0.110927
ENSG00000106540	0.437607	0	0	0.230708	0.0735919	0	0.501981	0.366268	0.184303	0.546624	0	0	0.0697549	0	0	0	0	0.352679	0.504717	0.371611	0.741655	0.63574	0.293055	0.196725	0	0.0865952	0.682828	0.14981	0.905486	0.325233	0.902198	0.658653	0	0	0.129545	0.405106	0	0.576164	0.594471	0	0.122429	0.849121	0.297952	0.0837551	0.298229	0.404773	0	0.559112	0.068408
ENSG00000106610	2.4113	6.73615	4.55288	7.32036	5.35156	4.32957	3.56156	3.34208	3.75006	3.41729	3.06657	0.798413	1.51806	1.50355	2.18367	2.98461	4.25239	3.05762	2.90228	3.22176	2.37842	2.26216	5.53769	6.30007	7.13333	5.29359	3.00527	2.50484	3.34661	3.62529	3.63155	4.15164	2.18865	2.17331	1.57389	2.3858	4.98377	3.25082	2.71969	7.61718	5.36126	4.12852	3.47057	2.9638	2.58555	3.5212	1.42378	2.68087	2.74752
ENSG00000111788	4.02692	4.78579	4.18905	2.6844	0.264827	4.04376	1.17418	3.91649	4.22258	3.50796	2.32934	2.61965	1.90775	1.97038	9.26213	4.24386	0.798355	2.64141	2.70927	3.00887	3.01921	3.50791	3.29031	3.94672	2.6775	1.42567	2.18078	3.25484	0.75126	0.936304	4.7888	3.54052	1.51703	1.20552	1.77925	2.8219	1.3771	2.07338	0.382011	0.66224	3.76689	1.77838	0.804157	0.482241	4.97698	8.22986	1.86702	2.43454	5.64966
ENSG00000118976	0.022959	0.0119709	0	0.0282428	0	0.0135752	0.0184355	0.0096081	0.067686	0.0334583	0	0	0	0.0160869	0.129093	0.178176	0.0135793	0.113332	0	0.0341189	0.0170235	0	0.0107625	0.018062	0	0.0477036	0	0.00687726	0.0369492	0	0.0276113	0.0907098	0.0113008	0	0	0.340061	0	0.0940437	0	0	0.0112406	0.0124737	0.00911867	0.0153797	0.0136907	0.0371636	0.0486068	0.318271	0.175862
ENSG00000119440	0	0.956185	0.731915	0.173532	0	0.333639	0.226545	0.590349	0.207941	0.308366	0.159631	0	0	0	8.28435	2.10532	1.75214	0.149217	0	0	0	0	0.0661282	0	0.195225	0.0977016	0.0963007	0.0845118	0.17027	0	0.424129	0	0	0	0	0.783537	1.7695	0.288916	0	0	0.276262	0.114963	0.0560278	0	0.168239	0.608917	0	4.16342	2.547
ENSG00000119660	0	0	0	0	0	0	0	0	0	0	0	0	0	0	0	0	0.11438	0	0	0	0	0	0	0	0	0	0	0	0	0	0	0	0	0	0	0	0	0	0	0	0	0	0	0	0	0	0	0.086478	0
ENSG00000120555	0.205825	0.153312	0.0678038	0.180853	0.10384	0.486801	0.118052	0.196882	0.202266	0.21425	0.0665461	0.0400459	0	0.0412051	0	0.175531	0.278257	0.12441	0.197825	0.131088	0.087208	0.199344	0.137836	0.23132	0.244154	0.0610941	0.361309	0.510848	0.165623	0.382427	0.282895	0.154896	0.0578916	0	0.0203101	0.217758	0.383584	0.0903314	0.199718	0.0524582	0.115167	0.159751	0.420419	0.275755	0.105202	0.444224	0.199203	0.236677	0.0643504
ENSG00000121089	0.870384	0.226911	0.940818	2.00756	1.15267	1.9299	1.74724	0.682962	0.96225	0.317104	0.307788	0.666792	1.69956	1.37219	1.69929	1.98096	1.86614	2.41676	0.878379	0.970094	1.21006	1.22934	0.306009	0.342368	0.451703	1.4317	0.222816	0.16295	0.525284	0.424512	0.523377	1.003	0.428416	0.364381	0.864232	1.86327	0.327536	0.612774	1.18238	0.679362	0.799004	1.38909	0.648173	1.02034	1.23267	0.410925	0.829215	2.09205	0.654792
ENSG00000121388	0	0	0	0	0	0	0	0	0	0	0	0	0	0	0	0.653331	0	0	0	0	0	0	0	0	0	0	0	0	0	0	0	0	0	0	0	0.4863	0	0	0	0	0	0	0	0	0	0	0	0.626428	0.479026
ENSG00000123009	0.511324	0.799819	0.884323	2.51601	0.300961	0.503892	0.821159	0.570623	0.669976	0.620963	0.578612	0.580326	1.23616	0.4777	1.81021	1.37361	1.00809	2.34375	0.688028	1.77303	0.379133	0.674052	0.319593	0.536348	2.35877	1.35753	0.465414	0.357385	1.3715	0.332517	0.409958	1.12234	0.503362	1.7125	0.647515	1.34115	1.53934	0.785424	0.231537	2.12856	0.500684	1.57422	0.338473	0.342524	1.01636	0.367856	0.866025	1.37192	0.746028
ENSG00000123201	0.313551	0	0.0100422	0	0	0.0411992	0.0349685	0.189537	0.0941507	0.0761567	0.0197119	0	0.0194368	0.0244111	0.130594	0.0831917	0.133938	0.0429939	0.36331	0.258868	0.193742	0.118097	0.0244974	0.013704	0.0241072	0.0120646	0.0356749	0.0573973	0.00700856	0.011328	0.094272	0.126177	0.00857414	0.0194469	0.00601614	0.00806287	0.0262207	0	0.0236637	0	0.017057	0.0283923	0.0276742	0.0233378	0.0415498	0.460549	0.0147516	0.0155793	0.162022
ENSG00000123447	0	0	0	0	0	0	0	0	0	0	0	0	0	0	0	0	0	0	0	0	0	0	0	0	0	0	0	0.0480312	0	0	0	0	0	0	0	0	0	0	0	0	0	0	0	0	0	0	0	0	0
ENSG00000124097	0.221708	0.635797	0.255626	3.06824	0.521981	0.589911	0.667596	0.510304	0.217874	0.403871	0.940814	0.679393	1.05138	0.543713	0.277024	0.231619	0.721222	0.703552	0.149163	0.411844	0.16439	0.313142	1.50699	1.04651	1.07389	1.53553	0.151351	0.0664116	0.312206	0.072089	0.133317	0.656968	0.109128	0.247511	0.459425	0.359172	0.389346	0.283797	0.0752953	0	1.08547	0.57216	0.352225	0.297034	0.132207	0.0598129	1.12651	0.743575	0.181954
ENSG00000124224	1.45445	2.50138	2.50227	0.875855	1.42978	1.12113	0.501395	3.84324	3.5059	2.27494	0.715212	0.627448	0.203922	0.533563	3.37776	2.85027	2.51318	1.78818	1.12199	1.39191	0.869523	0.696948	1.74914	3.03728	1.70723	0.922955	1.6167	0.983117	0.306378	0.777468	4.07072	2.92337	0.652182	0.51007	0.334003	2.04783	2.5561	1.78184	0.517227	0.516251	1.49502	0.628856	0.671424	0.663136	2.779	3.64034	0.425611	2.14189	2.33315
ENSG00000124549	0.953985	1.18851	0.486695	1.00737	0.70561	0.838619	0.447412	2.14102	2.47232	2.01771	0.4299	0.0919836	0.26376	0.236616	1.12871	2.94831	0.729023	2.30992	0.408955	0.577116	0.82629	0.724982	1.20309	1.00953	0.677645	0.953077	0.507167	0.520947	0.122281	0.296466	2.85301	2.26816	0.149596	0.150798	0.128291	2.17266	1.17759	2.37746	0.229372	0.316297	0.735733	0.536651	0.462723	0.35063	1.99357	2.56913	0.293124	1.75171	1.97696
ENSG00000125631	0	0	0.0178848	0	0	0.0550306	0.0124555	0	0	0	0	0	0	0	0.0387638	0.00926008	0	0	0	0	0	0	0	0	0	0	0	0	0.0499279	0	0	0	0	0	0	0.0143597	0	0	0.0210721	0	0	0.0252828	0.0985733	0.0207819	0	0	0	0	0.0169739
ENSG00000127589	2.31075	0.51317	1.30746	1.97399	0.629669	2.27716	2.5255	0.877485	1.15642	1.43429	0.435806	0.845054	1.36079	0.749583	1.28324	1.57104	0.658048	2.15758	2.30319	3.72012	3.20461	3.72306	0.641906	0.639624	1.95427	1.8375	1.16849	1.52535	3.73604	2.56015	0.540359	0.788982	0.400191	0.76435	1.30054	2.11932	0.880298	0.920227	1.86018	1.37418	1.40369	2.68525	0.951757	1.43326	1.27586	0.969732	1.06902	1.56912	0.959916
ENSG00000127957	2.81223	3.83496	3.69141	3.16672	0.865824	3.96517	1.92811	3.16855	3.25255	3.02642	2.05626	1.82665	1.32757	1.33386	5.83845	4.17123	2.6869	3.18828	2.24134	2.7004	3.30423	2.37099	2.61631	2.72295	2.87402	1.34843	3.48517	3.13629	1.75813	1.94135	4.2146	4.15949	1.55459	1.40071	0.836773	2.36305	3.03915	2.10449	1.85137	1.00344	3.55864	3.05579	2.25106	2.55044	2.60574	3.59502	1.66707	3.46316	3.47972
ENSG00000131002	0.00309716	5.90074	0.0142839	1.63066	0	8.36531	0	0	0	0	3.11921	0	0.981454	0.00434025	0.0038699	0.00184892	4.93133	3.74349	2.26294	3.27707	1.65345	0	5.72615	6.08163	4.41481	0.00214507	5.79321	3.49387	2.40748	0	8.79787	0.0122367	2.07937	2.5863	0.00427864	0.00860139	5.18103	3.1621	3.58467	0.00552556	5.31028	2.50891	0	5.32787	0.00369374	8.18179	1.4373	0	0
ENSG00000131401	0.0184563	0.0192464	0.0212798	0	0.0434528	0.0436513	0.0296398	0.0617901	0.0362743	0.268965	0.814517	0.251363	0.700182	0.620735	0.138367	0.099161	0.349317	0.221256	0	0.054855	0	0	0.121125	0.145197	0.153252	0.0639133	0.0251988	0.033171	0.0148514	0.0240045	0.532708	0.0972265	0.16352	0.618129	0.892389	0.15377	0.370417	0.0944998	0	0	0.0361444	0.0100274	0.0146606	0	0.352182	0.239001	0.578296	0.247598	0.161568
ENSG00000131797	2.36413	2.38866	1.8585	1.46107	0.372844	5.81216	1.95737	7.95752	5.85815	5.40692	4.37767	1.77166	1.77964	1.81502	2.61477	2.80914	1.30462	1.62328	2.97565	2.79046	2.15553	3.01	2.12103	2.10014	1.47151	1.39843	4.56371	3.67975	2.08896	3.12631	8.6724	6.74099	2.77831	1.46486	2.23071	2.15713	1.73673	1.41319	3.45744	0.433886	1.40668	2.84851	4.26803	3.05369	4.73516	6.46345	1.93021	2.29142	3.36059
ENSG00000131885	0	0	0	0	0	0.0191451	0	0	0.0159096	0	0	0	0	0	0.101144	0.0193295	0	0	0	0	0	0	0	0	0	0	0.0663119	0.20368	0	0	0.0194702	0	0	0	0	0.0149872	0.0162462	0	0	0	0.0158527	0.14953	0.0900207	0.10845	0	0.0349413	0	0.0289586	0
ENSG00000132967	1.1415	0.925836	0.731182	2.41835	1.19444	1.1249	1.04389	1.80466	1.83844	1.94076	0.861142	1.46828	2.33509	0.799825	1.90173	1.41967	0.675149	1.65465	1.62131	3.29847	1.7398	2.25716	1.09993	1.29714	2.28185	1.49334	0.779255	2.08957	1.35229	1.031	1.63974	1.29454	0.655505	1.27435	1.48934	1.8199	0.827298	1.16894	1.37838	0.678837	1.05565	1.94667	0.680056	1.01955	1.09666	0.958084	1.77223	2.09853	1.1797
ENSG00000133136	0	0.356338	1.57595	3.78317	1.20676	0.606138	0.411576	0.429006	0.335801	0.995953	0.193339	0.232694	0.571922	0	0.853933	0.305987	2.02108	0.481937	0	0.507808	0	0.386107	0.800922	0	3.3103	2.36666	0	0.307073	0.137483	0	0.205476	0.675039	0	0.762959	0.354047	0.316331	1.02872	0	0	1.82891	0.669198	0.835436	0	0	0	0	0.434063	0.611223	0.18696
ENSG00000133519	11.3543	0.225101	0.584878	0.477972	0.254108	13.4654	13.3551	7.32622	5.39867	9.51591	0.610669	1.11716	0.264944	0.347874	65.8652	59.4638	76.4506	30.2997	13.4192	12.7352	10.9638	13.171	0.718447	0.254728	1.37418	0.545688	12.7908	16.1974	14.3388	12.8023	11.9157	8.94077	0.31875	1.32541	0.23111	48.3486	91.7694	27.0897	7.62419	0.211811	0.391033	10.5609	10.2624	6.69499	7.74896	15.0597	0.118821	59.1817	71.134
ENSG00000133624	7.47544	12.8029	7.65576	7.7678	4.4828	12.7298	4.34304	10.1213	9.18704	6.40824	5.90152	3.10224	2.22757	2.48954	10.0109	9.92279	10.8507	6.95846	10.7925	9.82828	6.44273	6.64805	8.66588	8.41324	8.90923	3.92875	10.1704	12.0866	3.88519	7.17188	11.1479	9.18483	2.81375	3.59346	1.46402	5.73972	12.638	7.12379	6.9174	2.5732	7.15626	6.06826	8.32727	8.03576	9.39785	9.97456	2.62159	9.94207	7.92023
ENSG00000134297	0.395121	1.36288	0.438046	2.05639	0.787141	1.79713	1.12265	1.29739	1.32914	1.12948	0.619085	0.269065	0.932625	0.468522	0.550669	1.6602	1.27635	1.17883	0.470321	0.858187	0.608479	0.858572	1.12558	0.956441	1.30395	1.17883	0.933693	1.48401	1.19841	1.46263	1.33418	1.22086	0.388968	0.441106	0.461871	1.5053	1.02176	1.01155	0.949644	0.488024	1.3095	1.70911	1.81074	1.50665	1.83055	0.983968	0.849385	1.84845	1.59642
ENSG00000136149	10.2535	4.26497	11.5565	20.6915	19.7329	1.97549	9.75972	17.164	16.3597	11.3328	5.27996	10.5127	9.44842	7.50736	17.0584	13.824	48.9253	10.8866	8.52622	5.05066	11.6176	11.9112	3.45642	3.71603	10.0447	7.81965	3.22458	5.65966	5.42328	14.2349	3.11746	12.4416	4.64999	13.762	13.6079	11.5717	42.2559	11.7388	19.798	45.116	3.21511	9.16989	7.41272	14.1231	15.0453	16.2865	4.34158	13.9616	9.77025
ENSG00000141028	0	0	0	0	0	0	0	0	0	0	0	0	0	0	0.0783914	0	0	0	0	0	0	0	0	0	0	0	0	0	0	0	0	0	0	0	0	0	0	0	0	0	0	0	0	0	0	0	0	0	0
ENSG00000146001	1.94922	0.17226	0.0761839	0.298034	0.362986	4.14131	2.29028	0.516168	1.16879	0.465411	0.0124618	0	0.0122879	0	0.123842	0.716587	0.104216	0.737759	0.829824	1.50563	1.02885	1.55542	0.289094	0.1906	0.274329	0.495768	1.99975	2.01884	1.71914	0.687507	0.741669	0.710664	0	0	0.0608542	0.550511	0.209971	0.428537	2.16921	0.098236	0.248018	1.98641	3.09671	3.06885	0.958768	1.331	0.0186519	0.512158	0.397669
ENSG00000149531	6.45887	5.85683	1.94269	7.312	3.80163	13.7262	9.99677	12.4963	13.4303	7.22993	1.16518	0.701176	3.18563	3.27942	9.53237	14.1099	3.54334	14.5882	9.95048	14.5367	12.3544	5.92305	8.9077	6.8486	6.73631	7.32593	13.6111	10.9915	14.0855	12.0529	15.1413	15.8413	0.829343	2.09002	4.84932	16.7676	3.75737	14.2348	13.2883	0.334002	5.95782	15.0791	4.98185	16.3033	3.23749	15.4046	5.50929	10.0462	9.01384
ENSG00000150175	0.026305	0	0.181976	0.0647179	0	0.155536	0.0633667	0.0220168	0.0775505	0	0	0.0716516	0	0	0.197209	0.0785169	0	0.0185499	0	0.0390914	0.780179	0.0297228	0.591892	0.0827772	0.0728082	0.0182186	0.179574	0.0787956	0.529177	0.376339	1.20214	0	0	0	0	0.0243513	0	0.188562	0.0714686	0	0.386365	0.600248	0.083581	0	0	0.056773	0	0.0705785	0.0863536
ENSG00000151631	0	0	0	0	0	0	0	0	0	0	0	0	0	0.0506392	0	0	0.0427456	0.0764469	0	0	0	0	0.0338788	0	0	0.0250273	0.0986736	0	0	0	0.043458	0.0475901	0	0	0.0499204	0	0.145048	0.111013	0	0.0644686	0.0353837	0.0196326	0	0	0	0	0.0306013	0	0.0395418
ENSG00000152117	12.6869	20.1936	11.5439	6.236	1.70197	13.9237	7.05269	8.16063	7.44143	10.7324	14.0088	11.0392	3.781	6.10359	38.1402	18.7185	16.3116	8.19466	13.3749	10.9846	9.32657	9.2301	12.4282	9.51164	9.57917	5.68265	11.4738	14.0968	7.11857	8.25035	12.4539	9.24674	6.04896	4.23692	4.56265	11.753	9.40336	7.82843	6.28498	3.36935	6.69808	5.89131	6.25911	3.94666	12.5334	14.0028	4.27763	16.2037	17.482
ENSG00000154316	0.174238	0.280804	0.255683	0.0779411	0.130525	0.262241	0.49604	0.27841	0.202357	0.138501	3.71033	1.14336	2.26229	3.01884	1.62293	1.39948	0.468432	0.43563	0.106569	0.235393	0.0234896	0.161081	0.118805	0.0747677	0.175369	0.0658233	0.43253	0.265706	0.165698	0.226616	0.266694	0.166886	2.90034	2.4403	0.831527	0.850477	0.63581	0.308192	0.129107	0.0282594	0.0775511	0.301205	0.16357	0.169772	0.188909	0.102559	1.62308	0.93499	1.3693
ENSG00000154608	0.0693141	0	0.00887978	0.00947402	0.063463	0.245904	0.148419	0.00644605	0.0302736	0	0	0	0	0.0215854	0.0096231	0.0459762	0	0.0434482	0.0103631	0.0343354	0.045684	0.113129	0.0216617	0	0	0.0533404	0.0630906	0.0138418	0.223102	0.0701172	0.00926217	0.0202857	0	0	0	0.0784251	0.0077285	0.0236601	0.292943	0	0	0.0962386	0.146825	0.227	0.0183701	0.016622	0.00652203	0.0275519	0.03371
ENSG00000154898	0.177605	0.0316209	0.0499454	0.0106575	0.0713909	2.7611	0.813933	0.0435078	0.0851385	0.0126256	0.0147057	0.0117994	0.0483347	0.091057	0.481723	0.912852	0.0409937	0.317693	0.0466307	0.0965617	0.0899342	0.0685252	0.0446742	0.027263	0.0239797	0.0390025	0.366689	0.0830452	0.254458	0.152119	0.0416769	0.0399346	0.0213219	0	0.0179529	1.06268	0.00434699	0.0975913	0.541385	0	0.152701	0.595436	0.794863	0.760269	0.0671611	0.0841429	0.084373	0.646994	0.540377
ENSG00000158731	0	0	0	0	0	0	0	0	0	0	0	0	0	0	0	0	0	0	0	0	0	0	0	0	0	0	0	0	0	0	0	0	0	0	0.0261693	0	0	0	0	0	0	0	0	0	0	0	0	0	0
ENSG00000159247	0	0.0130708	0	0	0.0442652	0.163047	1.96261	0.0104909	0.899177	1.16904	0.283674	0.0170708	0.0279715	0.158085	4.90206	5.60446	2.59472	2.61633	0.0843292	0.0372537	0	0.0141628	0.105763	0.690252	0	0.243071	4.14141	0.105128	3.86295	1.4672	0.919521	1.00695	0.468885	0	0.328998	5.73203	0.540858	1.87399	0	0.022362	0	0.177057	2.53891	0.167928	0.373715	0.243469	0.254749	3.35182	6.24064
ENSG00000159712	0.13062	0	0.0547646	0.0292148	0.027957	1.79742	0.419537	0.119265	0.256723	0.207658	0.174683	0.0323448	0.0794979	0.116484	0.712187	0.602545	0.99731	0.812252	0.0319563	0.035293	0.0176093	0.0268347	0.0556646	0.037367	0.131467	0.0493452	0.453952	0.213418	0.382208	0.55599	0.314176	0.297133	0.0116896	0	0.0738195	0.571615	0.631552	0.57152	0.14518	0	0.174412	0.483861	0.386731	0.461359	0.113295	0.256283	0.140783	0.286743	0.324846
ENSG00000160172	0.497618	1.01622	0.251014	0.637648	0.28069	0.429087	0.324654	1.81349	1.30404	1.99425	0.703879	0.338863	0.555245	0.595648	0.686542	2.14753	2.28099	1.31592	0.725385	0.831938	0.81481	0.843409	0.612334	0.685088	0.487804	0.53133	0.495403	0.621081	0.342028	0.485406	2.08212	2.1026	0.510282	0.370355	0.379527	1.85224	1.60211	1.10409	0.492912	0.536371	0.649684	0.816707	0.37881	0.305564	1.5084	1.44317	0.403847	2.28088	1.4861
ENSG00000160766	3.61902	1.46932	1.07933	1.38899	0.36354	3.83461	1.67384	2.5767	2.09593	2.68623	0.611559	0.696614	0.689171	0.568014	3.5211	2.45427	0.924697	1.61972	3.89574	4.08739	2.51882	3.40223	1.80055	1.38179	1.65612	0.708504	2.4508	3.2782	1.59974	3.15051	3.09888	2.24964	0.579527	0.560242	0.61328	1.4741	2.14995	1.57135	1.9534	0.464874	1.05839	2.40142	2.2998	1.24124	2.55514	2.56193	0.629295	2.33906	3.59053
ENSG00000161103	0	0.00477901	0	0	0	0	0	0	0	0.00667859	0	0	0	0	0	0	0	0	0	0	0	0	0	0	0.0126846	0	0.0125141	0	0	0	0	0	0	0	0	0	0.00459886	0	0	0	0	0.00248987	0	0	0	0	0.00388095	0.00819739	0
ENSG00000161643	0	0.0734056	0.0811612	0.0865926	0.0331458	0.0166486	0.0113046	0.0471335	0.02767	0.102583	1.59311	0.0958699	0.282758	0.453767	2.21647	2.42888	5.86209	1.2807	0.0568311	0.0627651	0.0417552	0	0.0131992	0.0443024	0.0389669	0.0292519	0.0192216	0.0253028	0	0.0183106	0.152381	0.129788	0.609807	0.188603	0.0680715	0.703773	3.64495	1.71561	0.03825	0	0.027571	0.0152978	0	0.0188616	0.319015	0.136732	0.36959	1.34726	1.84866
ENSG00000161912	3.86396	3.01884	3.31672	1.46945	1.95144	2.88287	1.21855	2.38728	2.10819	1.64311	2.26898	1.14546	0.79564	1.0078	3.28975	2.32123	1.49955	1.1733	4.24798	4.92701	3.2898	3.93903	2.15987	2.14799	2.17608	1.40139	1.95545	2.20167	0.990642	1.45058	2.96114	1.80595	0.719961	1.29274	0.627251	1.73207	1.44947	1.72254	5.86997	0.434926	2.50645	1.17879	1.61696	1.6902	2.74023	3.09768	0.830946	2.43648	2.68095
ENSG00000162699	0	0	0	0	0	0.132552	0	0.0312722	0	0	0	0	0	0	0	0	0	0	0	0.0555247	0.0554076	0	0	0	0	0	0	0	0	0.048595	0	0	0	0	0.0258081	0.0345882	0	0	0	0	0	0	0	0	0	0	0	0.0334161	0
ENSG00000162997	0.671011	2.69898	2.17363	0.8844	1.39173	1.15248	1.50095	0.855806	1.14611	0.675195	1.39208	0.500455	0.303052	0.649275	1.67686	1.69768	1.6064	1.1379	0.429952	0.356134	0.355383	0.108313	1.36306	2.08641	1.50349	0.730301	1.22153	0.468996	0.887058	1.1013	1.61396	2.08303	0.471831	0.606419	0.297959	0.857812	1.60323	0.916189	0.347254	0.427547	0.86042	0.998208	1.07872	1.07022	1.2385	1.68958	0.635891	1.40029	1.13635
ENSG00000163016	0.526325	0.211702	0.0693537	0.0462468	0.0796604	2.12509	0.549413	0.509749	0.362057	0.54787	0.323319	0.0512016	0.125845	0.326639	0.49793	1.34658	1.46756	1.20891	0.374341	1.01681	0.334505	0.365321	0.0916415	0.118304	0.145679	0.0676982	0.708338	1.07658	0.399322	1.2713	0.49734	0.653552	0.162841	0.285397	0.166195	0.807417	2.09003	0.800767	0.776276	0	0.0736247	0.727142	1.0034	1.01742	0.475264	0.559859	0.216491	0.874202	1.05314
ENSG00000163098	0	0	0	0	0	0	0	0	0	0	0	0	0	0	0	0	0	0	0	0	0	0	0	0	0	0	0	0	0	0	0	0	0	0	0	0.0178532	0	0	0	0	0	0	0	0	0	0	0	0.0172482	0
ENSG00000164556	0	0	0	0	0	0	0	0.0369849	0	0	0.0250018	0.060182	0.0246528	0	0.138034	0.0131897	0.156814	0	0.0594592	0	0	0.0499298	0	0	0	0	0.0301658	0	0	0	0.0265713	0.0581955	0.0217502	0.0493313	0	0	0	0	0	0	0	0	0	0	0.0527002	0.0238425	0	0.0395204	0.0241768
ENSG00000164616	0.118444	0.08551	0.0315148	0.0672477	0.053627	2.93063	1.50709	3.82815	3.59932	2.45636	0.659845	0.111679	0.0203324	0.191519	2.1744	2.26265	0.474218	0.263425	0.110337	0.121858	0.121601	0.0720641	0.00854206	0.028671	0	0.0252411	3.27161	2.23247	1.25369	1.4694	4.05421	3.39576	0.242169	0.325487	0.0755203	1.0543	0.329147	0.158612	0.0866393	0.0487645	0.0624504	1.56918	1.86	1.15963	1.80377	3.21508	0.185176	1.22229	1.67494
ENSG00000164669	0.0815145	0.0944488	0.11487	0.055708	0.0106619	1.58517	0.494541	0.166774	0.16911	0.250782	0.0922415	0.0246706	0.020212	0.0380771	2.52367	0.551501	1.11424	0.287414	0.316866	0.349951	0.161175	0.112573	0.0084915	0.0570025	0.125344	0.0250917	0.667761	0.66198	0.342541	1.42536	0.0326774	0.262419	0.0802452	0.0404451	0.0375366	0.821678	0.654397	0.0927489	0.270683	0.0161586	0.00886869	0.541287	0.208641	0.254821	0.0972159	0.0781908	0.0383501	0.769534	0.703673
ENSG00000164845	0.535438	0.409463	0.205784	1.05386	0.0420205	0.970886	0.229303	1.37433	0.912045	2.34089	1.89849	0.729233	0.916081	0.70032	0.847438	1.19333	1.98459	1.33412	0.57638	0.636563	0.529351	0.484005	0.234266	0.39315	0.494003	0.445008	0.974727	0.855403	0.258513	0.278559	1.41666	1.64538	0.773082	1.03611	1.10954	1.61919	2.0776	1.57182	0.290948	0.191052	0.279624	0.756355	0.255193	0.334765	0.681147	2.00306	0.967324	3.54367	2.9686
ENSG00000165178	0.0994241	0.0777602	0.0859759	0	0	0.0293937	0.0798349	0.041608	0.0488525	0.144891	0.646921	0.270819	0.138672	0.174162	0.12423	0.103869	0.117611	0.0876404	0	0	0	0.0842565	0.0466073	0.0391087	0	0.0516452	0.0678729	0.014891	0	0.032328	0.119571	0.229145	0.048938	0.110995	0.32621	0.11505	0.199544	0.0763607	0	0.0443449	0	0.0270088	0.0197442	0	0.237151	0.0536457	0.0841968	0.0889209	0.108796
ENSG00000165874	0.0470159	0.0294172	0.0108417	0.0115673	0.188177	0	0.045303	0.0944433	0.0646841	0.0685166	0.0212812	0.0896459	0.0419685	0.368964	0.0469971	0.0280672	0.111232	0.0265239	0.050611	0.0419217	0.0418333	0.0212498	0.0969751	0.0591803	0.104106	0.0846634	0.0256768	0.0169001	0.0680989	0.0122299	0.113086	0.16099	0.28696	0.230946	0.194854	0.0957528	0.0566165	0.0288877	0.0127738	0	0.018415	0.0510879	0.059755	0.0881856	0.112144	0.243534	0.350374	0.0672786	0.0720267
ENSG00000166104	0	0	0	0	0	0.161324	0.0146054	0.72314	0.509429	0.503638	0.0617485	0.0371589	0.0101478	0.0127448	0.21591	0.168306	0.0322746	0.0128267	0	0	0.0269736	0	0	0	0	0	0.173839	0.0926245	0.0146365	0.0709713	1.27969	0.910286	0.026859	0.0406123	0.0439738	0.244155	0.00912643	0	0	0	0	0.192704	0.0505697	0.024369	0.564014	1.21697	0.00770173	0.203346	0.248796
ENSG00000166473	0	0.367127	0.477932	0.125733	0.356502	0.21264	0.0273572	0.0459422	0.0279007	0.0193085	0.00856742	0.00515568	0.00211196	0.00795739	0.262517	0.542368	0.288831	0.169514	0	0.00562562	0.0168413	0.0021387	0.473808	0.777287	0.413873	0.159932	0.105954	0.039688	0.0289384	0.0467735	0.0295921	0.0124638	0.00745321	0.00422612	0.00392222	0.178724	0.113964	0.155062	0.00257126	0.12832	0.381798	0.0452475	0.0270633	0.0228226	0.0338605	0.0469786	0.00320577	0.416434	0.333461
ENSG00000166787	0	0	0	0	0	0	0	0	0	0	0	0	0	0	0	0	0	0	0	0	0	0	0	0	0	0	0	0	0	0	0	0	0	0	0.0374019	0	0	0	0	0	0	0	0	0	0	0	0	0	0
ENSG00000167494	0	0.0186593	0	0	0	0.0634796	0	0	0	0	0.020248	0	0	0	0.111788	0.0320454	0	0.0126181	0	0	0	0	0.0167758	0	0	0	0	0	0.0143984	0	0	0	0.0176147	0	0	0.0165643	0.0179559	0.0183235	0	0	0	0.019443	0	0	0	0	0	0.0640122	0.0391598
ENSG00000167798	0	0	0	0.14083	0	0	0.0229815	0	0	0	0	0	0.00798373	0	0	0	0	0	0	0	0	0	0	0	0	0	0	0	0	0	0	0	0	0.0159758	0	0	0	0	0	0	0	0	0	0	0	0	0	0	0
ENSG00000168126	0.112568	0.156515	0.0865258	0.138474	0.0883417	0.0887451	0.0602592	0.0314056	0.0737474	0	0.0849207	0	0.0418678	0.368079	0.281306	2.44159	0	0.0264603	0.0504896	0	0	0.0423977	0.105537	0.0590383	0	0.0519756	0	0.0449588	0	0	0	0.0494165	0.0738766	0.0837791	0.0518363	1.9452	0	0.268972	0	0	0.624609	0.0203861	0	0	0.0447502	0.121475	0.0953273	1.14099	0.410594
ENSG00000168405	0.012512	0.130476	0.206774	0.0974795	0.201294	0.143029	0.100468	0.223408	0.258208	0.230961	1.43473	0.641859	0.460709	1.29166	0.104225	0.248976	0.108538	0.0999966	0.0224478	0.0433854	0.0247394	0.0235627	0.21506	0.229675	0.0923497	0.0866568	0.125274	0.0524706	0.0268483	0.0976392	0.461451	0.192244	0.591223	1.14539	0.365864	0.158297	0.117187	0.0896892	0.0679879	0.0372037	0.130684	0.065712	0.0695716	0.0391135	0.502375	0.454568	1.15493	0.160393	0.155168
ENSG00000168852	0.54775	0.278957	0.220307	0.25072	0.179945	1.83779	0.562571	0.97022	0.500724	0.538348	0.389197	0.451071	0.0994947	0.196362	0.604831	0.311783	1.03972	0.55694	0.428513	0.605768	0.396697	0.244688	0.370227	0.22047	0.282063	0.158805	0.956559	0.915774	0.758522	1.04376	1.27153	1.09045	0.351121	0.284418	0.193575	0.353768	0.766976	0.534829	0.726791	0.113631	0.349252	0.782052	0.991628	0.853313	0.865948	1.23717	0.0647246	0.375959	0.181208
ENSG00000168967	0.0183984	0	0	0.0226327	0	0	0	0	0	0	0	0	0	0	0	0	0	0	0	0	0	0	0	0	0	0	0	0	0	0	0	0	0	0	0.0127084	0	0	0	0	0	0	0	0	0	0	0	0	0	0
ENSG00000169040	0	0	0	0	0	0.0146143	0	0	0	0	0	0	0	0	0	0.014755	0	0	0	0	0	0	0	0	0	0	0	0	0	0	0	0	0	0	0	0.0114403	0	0	0	0	0	0	0	0	0	0	0	0	0
ENSG00000169164	0	0	0	0.149298	0	0.143522	0	0	0	0	0	0	0	0	0	0.0724521	0	0	0	0.541078	0	0	0	0	0	0	0	0	0	0.15785	0	0	0	0	0.0838318	0.112352	0	0	0	0	0	0	0.192813	0	0	0	0	0.434179	0.132806
ENSG00000169325	0	0	0	0	0	0	0	0	0	0	0	0	0	0	0.0614212	0.469522	0	0.103993	0	0	0	0	0	0	0	0	0	0	0.0395553	0	0	0	0	0	0	0.591574	0	0	0	0	0	0	0	0	0	0	0	0.4836	0.537901
ENSG00000170089	2.00885	0.937418	1.12107	1.51204	0.647885	2.45151	1.89294	3.49325	4.29077	4.33111	1.83725	3.39805	3.87909	1.90246	11.6334	4.99404	2.64757	3.97168	2.54261	3.17615	1.72756	1.53396	1.89199	1.4144	3.14823	1.09907	2.16663	3.56649	1.60172	3.25697	3.90517	4.6993	2.78124	4.50577	1.05178	3.92309	5.70705	2.19804	0.373827	1.94743	0.952086	2.15791	2.07662	1.46243	2.14418	3.26656	2.71102	2.95337	1.70637
ENSG00000170356	0.0600788	0.240161	0.0577249	0.0492703	0.0825109	0.0710466	0.0241208	0.460943	0.324719	0.408581	0.13597	0.0409117	0.0335181	0.0420961	0.112603	0.101618	1.18447	0.176527	0.0269469	0.0595212	0.0742446	0.0678846	0.0469388	0.0157548	0.0554295	0.0832201	0.0546845	0.0479902	0.00805735	0.0130232	0.361264	0.725291	0.0197144	0.044714	0.0691642	0.139042	0.462215	0.317869	0.0136024	0.0178641	0.137267	0.0435214	0.0159077	0	0.632919	0.5943	0.0678365	0.197017	0.0328709
ENSG00000170629	3.16854	3.39669	1.16905	1.58249	1.56658	6.37736	5.18518	0.875161	1.02754	0.849626	2.01505	0.474689	1.07478	1.42089	1.15605	2.21309	0.592204	1.05464	0.95503	1.48795	2.87565	3.42985	3.35089	3.87865	1.73646	1.84777	5.03555	0.823838	4.19673	3.49464	1.2575	0.851274	0.717417	1.03289	1.00677	2.48736	0.41971	0.960434	3.2799	0.260033	2.89163	4.68243	4.8375	4.43184	1.35283	1.16255	3.09649	2.08002	2.90552
ENSG00000170688	0	0	0	0	0	0	0	0	0	0	0	0	0	0	0	0	0	0	0	0	0	0	0	0	0	0	0	0	0	0	0	0	0	0	0	0	0	0	0	0	0	0.0206503	0	0	0	0	0	0	0
ENSG00000171101	0	0.0967986	0.124863	0.0951567	0	0.0365903	0.0248453	0.0258975	0	0	0.0875337	0	0.0172624	0.086721	0	0	0	0.0109098	0	0.0229909	0	0.0349618	0.072523	0.024342	0.0428208	0.0428599	0	0.0185369	0	0	0.111635	0.0203748	0	0	0.0748038	0	0.015525	0	0	0.165606	0.0151489	0	0.0122892	0	0.0738034	0	0.0786084	0.0138365	0
ENSG00000172250	0.273127	0.401336	0.572566	0.198537	0.0146145	0.528527	0.189407	0.613068	0.62221	0.578952	0.0280972	0.0169083	0	0.0173977	4.74678	0.874537	0.396516	0.0875476	0.551272	0.553484	0.294569	0.434865	0.244429	0.175803	0.309261	0.11178	0.457658	0.595011	0.15984	0.613583	1.19444	0.735757	0.0244431	0.0277195	0.0171508	0.953902	0.323916	0.546672	0.286706	0.177192	0.133722	0.370977	0.463499	0.149696	0.488606	2.37131	0.0105135	1.3213	1.14115
ENSG00000172460	0.121901	0.508477	0.319432	0.17722	0.0130454	0.380045	0.142376	1.43768	0.577185	1.11433	0.175563	0.362229	0.0989219	0.0621191	2.56166	1.07834	1.90081	0.55485	0.208762	0.0988116	0.377979	0.250435	0.124677	0.122055	0.245384	0.237932	0.196695	0.292119	0.285356	0.360331	0.5331	0.93406	0.0218187	0.0247433	0.0842014	1.21054	1.59026	0.703595	0.0301086	0.0395418	0.0434052	0.186646	0.228874	0	1.71815	1.0165	0.112616	0.931653	1.12776
ENSG00000172900	0.0403973	0.0105316	0.0116444	0	0	0.0836012	0.0567664	0	0.00992469	0.0147178	0	0	0	0	0	0.0542611	0.0119467	0.00712188	0.0815367	0.0450252	0.0149767	0.0114115	0	0.0158904	0	0.00699471	0.0551553	0.0605041	0	0.0656765	0.0121458	0.0266013	0.00994207	0	0.0139519	0.0186985	0.030404	0.0413684	0	0	0.00988916	0.049383	0.0160447	0.0270612	0	0	0	0.0270973	0.0221025
ENSG00000173209	11.2423	31.6778	13.588	6.77175	9.32328	14.3078	4.37355	16.5479	12.2136	11.5419	16.0513	5.7127	2.976	5.89437	20.0827	15.3227	25.0062	9.19088	12.3106	15.5317	5.45568	7.55608	17.4785	23.0442	18.874	5.54977	15.8257	11.336	3.10698	8.80841	24.677	16.5265	6.80063	8.94996	3.17313	8.06387	18.5096	8.64632	8.08899	1.93654	14.2691	5.74361	6.87629	6.08189	15.4698	22.8247	4.37942	12.4574	12.0475
ENSG00000173295	0.673645	0.392786	0.175384	0.213853	0.0682153	0.933678	0.389694	1.33985	0.996554	0.812811	1.41803	1.18382	0.331375	0.375578	1.67439	1.21509	1.73083	0.807063	0.477589	0.80733	0.558569	0.646585	0.359929	0.330513	0.240586	0.145487	0.820845	0.70734	0.227319	0.744257	2.67436	1.2783	0.934123	0.760133	0.465311	1.29416	1.76633	0.585992	0.0885599	0.0775375	0.12767	0.550959	0.230153	0.291135	0.881152	1.9229	0.527534	1.65844	1.56147
ENSG00000173727	2.96619	2.5119	6.81699	1.39586	2.39032	2.96624	2.38177	1.56623	1.13466	1.21846	1.01372	0.867601	0.577529	0.362666	4.07937	2.26987	2.96714	1.64248	5.67882	4.14174	2.53885	2.78923	2.38899	4.00926	3.74682	1.80618	2.36465	2.56415	1.63394	2.35614	2.01106	1.15357	0.489934	0.977865	0.38502	2.19302	4.19516	2.05897	3.78606	5.0788	2.35866	1.89275	2.40362	0.880139	1.92309	1.80454	0.573186	2.77747	2.28729
ENSG00000174353	0.41635	0.565435	0.647503	0.369239	0.079787	1.07632	0.22547	0.607808	0.694605	0.395093	0.109568	0.0923094	0.129646	0.257807	0.314557	0.612704	0.137444	0.484788	0.442975	0.446061	0.315892	0.514208	0.526515	0.365632	0.375198	0.268243	0.462694	0.382849	0.225949	0.352611	0.838411	0.752355	0.047659	0.0216189	0.234083	0.349574	0.262344	0.426359	0.263067	0.138195	0.786929	0.662833	0.484551	0.168639	0.600477	1.20161	0.286987	0.701435	0.381429
ENSG00000175676	0	0	0	0.0082658	0	0	0.00539548	0.00562399	0	0	0.00760363	0	0	0	0	0.00802257	0	0	0	0	0.00996449	0	0	0	0	0	0	0	0	0	0.00808097	0	0	0	0	0.00622033	0	0	0.009128	0	0	0	0	0.00900231	0	0	0.00569028	0.00600954	0
ENSG00000175886	0.351961	0.137635	0.35508	1.24477	0.310742	0.260134	0.706539	0.331407	0.994392	1.21817	0.248924	0.659105	0.9818	0.493225	1.04447	1.05056	0.988812	1.45816	0.65119	1.30761	0.52194	0.695959	0.371227	0.138445	0.974174	0.670355	0.24027	0.500785	0.35402	0.0572206	0.423281	0.753232	0.259861	0.98231	0.182334	1.34401	1.45692	0.720845	0.717187	0.784905	0.473876	0.358541	0.279578	0.117885	0.577165	0.332335	0.558857	1.06238	0.962842
ENSG00000176054	3.18441	2.7964	1.25607	1.44321	1.08513	11.9909	3.97007	3.43682	2.38819	2.6867	1.61208	0.342392	0.467524	0.939477	3.03654	3.80201	6.44339	2.71835	5.29973	5.47949	4.22523	3.97691	1.72847	2.10964	3.47919	0.464315	10.6405	7.73142	3.91108	5.34059	4.33359	3.20054	0.577469	2.05817	0.347303	2.24971	3.95239	3.51841	5.8058	0.448517	1.3129	4.14314	5.7247	6.06267	2.29867	4.43114	0.496761	3.29769	3.39287
ENSG00000176232	0	0	0	0	0	0	0	0	0	0	0	0	0	0	0	0	0	0	0	0	0	0	0	0	0	0	0	0	0	0	0	0	0	0	0	0	0	0	0	0	0	0	0	0	0	0	0	0	0
ENSG00000176268	2.20702	2.18036	1.60715	0.571568	1.23066	6.45614	1.86545	4.18057	2.62546	1.52351	1.57734	1.74021	0.388832	0.976684	1.16112	2.219	2.0611	1.06487	2.03192	4.14291	1.03354	1.57501	1.30685	1.09659	1.60755	0.482704	2.6961	4.31456	1.40206	2.41724	2.37485	2.90661	0.914802	2.3342	0.882586	1.07532	2.3313	1.66532	2.05136	0.414471	0.796191	2.46127	2.67583	4.35747	2.4936	4.01121	0.786949	1.35054	1.14397
ENSG00000176343	0.255972	0.400394	0.442697	0.787205	0.301325	0	0.411077	0.535608	0.251546	0	0.144828	0.522927	1.14246	0.538064	0.319837	0.916849	1.21118	0.99279	0.172215	0.950986	0.189796	0.867689	0	0.604123	1.06273	0.44321	0.349484	0.536727	0.41195	0.16646	0	0.337111	0.755959	1.42881	0.442022	0.829362	1.5412	0.393188	0.347727	0.685008	0.125323	0.417212	0.40666	0.171469	0.152639	0.276227	0.650306	1.14465	0
ENSG00000176378	0	0	0	0	0	0	0	0	0	0	0	0	0	0	0	0	0	0	0	0	0	0	0	0	0	0	0	0	0	0	0	0	0	0	0	0	0.108341	0	0	0	0	0	0	0	0	0	0	0	0
ENSG00000176584	0	0	0	0	0	0.0205564	0.00348951	0	0	0	0	0	0	0	0	0.00259429	0	0	0	0	0.0064445	0.00491037	0	0	0	0	0	0	0	0.0734775	0	0	0	0	0	0	0	0.00445021	0.00590351	0	0	0.00944423	0	0.00582221	0	0	0	0	0
ENSG00000176654	0	0	0.0200299	0	0	0	0	0.0145402	0	0	0.11795	0.0473198	0.038768	0.0243448	3.86377	6.39875	2.97974	3.82219	0.0233757	0	0	0	0	0	0	0.0120319	0	0	0.0139791	0	0.0208925	0.0686368	0.0342035	0.116364	0.095997	3.2968	1.56897	3.45123	0	0	0.0170107	0	0	0	0	0.0187469	0.0441348	4.28822	4.33422
ENSG00000176700	2.03074	4.17708	12.9346	3.90075	4.99771	5.65004	1.77311	1.8702	1.83416	1.42224	2.46902	1.49923	1.25761	2.25177	4.73402	2.27746	1.0806	1.43668	1.86147	2.05584	1.35468	1.6671	3.86635	9.6269	6.44841	5.37554	3.71476	2.74423	1.66846	2.67112	1.83365	1.83922	2.17056	1.57008	1.55704	3.05714	1.8301	1.16428	2.03106	1.78218	6.35798	2.31552	3.47418	2.67226	2.10838	2.21625	1.68633	1.74274	2.38396
ENSG00000176716	0	0.196155	0.096391	0.0257104	0.0738104	0.444885	0.134259	0.122452	0.0410778	0.0609163	0.118254	0	0.0233207	0	0.10446	0.0998153	0.0494468	0.117909	0	0.0621191	0	0.0472317	0.07838	0.164424	0.0578488	0	0.114143	0.0250424	0.0504541	0.353382	0.201084	0.0825761	0	0	0	0.0580441	0.0838937	0.085611	0.0283922	0	0.0613962	0.102197	0.0996123	0	0.64808	0.0902166	0	0.093462	0.0457407
ENSG00000176826	0.102077	0.447076	0.0941545	0.364151	0.624848	0.181068	0.131144	0.68349	0.912838	0.535527	0.046204	0.0139022	0.0911183	0.0715234	0.102036	0.511872	0.978065	1.87876	0.247235	0.318558	0.151375	0.126873	0.306246	0.530009	0.791092	0.728186	0.222989	0.152883	0.0903531	0.185867	0.650635	0.793158	0.040195	0.113957	0.0987115	0.396881	1.64919	1.78748	0.0832004	0.163901	0.279868	0.205198	0.113518	0.109406	1.24174	0.561786	0.129665	0.620796	0.413285
ENSG00000176904	0	0	0	0	0	0	0	0	0	0	0	0	0	0	0	0	0	0	0	0	0	0	0	0	0	0	0	0	0	0	0	0	0	0	0	0	0	0	0	0	0.0660857	0	0	0	0	0	0	0	0
ENSG00000176933	0.0355158	0.185181	0.0409491	0.305826	0.0418085	0.125998	0.114073	0.118904	0.104705	0.0517574	0.241137	0.0483703	0.118886	0.149311	0.177508	0.10601	0.0420123	0.0500903	0.0955787	0.211117	0.26334	0.120391	0.133191	0.502928	0.196604	0.270577	0.0484905	0.14894	0.0857364	0	0.128138	0.280642	0	0	0.0981281	0.230146	0.03564	0.290956	0	0	0.0695534	0.135071	0.0846353	0.0475823	0.0847138	0.229957	0.210535	0.0952916	0.11659
ENSG00000176998	0.035302	0	0	0.0434266	0	0.333974	0.453545	0.0295471	0	0	0	0	0	0	0.0441099	0.0421487	0	0	0.190007	0	0.052351	0.159555	0	0	0	0.0977996	0.33739	0.0422983	0.198848	0.413228	0.084911	0	0	0	0	0.196081	0.0354255	0.0361507	0	0	0	0.479493	0.0560839	0.047296	0	0.0761909	0	0.0947181	0.154518
ENSG00000177173	0.121786	0.253999	0.175522	0.486896	0.645139	0.252033	0.122239	0.203865	0.38896	0.0443699	0.344531	0.33173	0.509585	1.152	0.152171	0.290811	0	0.171763	0	0.0452459	0.0451505	0.0688046	0.34254	0.574858	0.505626	0.358479	0.166277	0.0729609	0.146998	0.158396	0.146464	0.200488	0.11989	0.13596	0.715036	0.253667	0	0.0935352	0	0.0543187	1.55027	0.314292	0.09674	0.0407907	0.290489	0.394268	1.21182	0.245071	0.133265
ENSG00000177350	0.0228546	0	0.0527021	0	0	0.0540539	0.0183517	0.0191289	0	0.0333062	0.0258622	0.0622532	0	0.128111	0.0856705	0.0136436	0.0270352	0.0161167	0	0	0.0338922	0.0258241	0	0	0	0.0158289	0	0.013692	0	0	0	0.0300992	0	0	0.0157865	0	0.0458692	0	0.0310471	0.0407743	0.134274	0.024834	0	0	0.0272569	0	0	0	0
ENSG00000177359	0.511801	0.200141	0.124828	0.14529	0.388138	0.756542	0.671765	0.52722	0.585164	0.494843	0.144788	0.0804277	0.0439284	0.0758596	1.37122	0.687444	1.56594	0.350503	1.92033	0.811769	0.204339	0.378118	0.175325	0.325206	0.299662	0.112476	1.73349	1.37387	0.724671	0.640052	0.514897	0.524968	0.164714	0.120866	0.0441899	0.464677	0.622235	0.231815	0.1805	0.0351188	0.149381	0.652379	0.316637	1.38456	0.651468	0.403603	0.162531	1.13993	0.743133
ENSG00000177910	0	0.00973033	0	0.0114783	0.0109842	0	0.0149849	0.0780977	0.0183391	0.13598	0	0	0	0	0.0116589	0.0167109	0.0441508	0.07238	0	0	0	0	0.00874814	0.0146813	0	0.0064625	0	0.0223602	0	0.0121359	0.06733	0.159752	0	0	0.00644518	0	0.0561812	0.047776	0	0	0	0.0152085	0	0	0.0667694	0.0906231	0	0.050071	0.0510521
ENSG00000178055	0.057044	29.9016	15.5658	9.52004	2.61889	0.11243	0.106878	0.381957	0.31766	0.471073	0.129101	0.233071	0.106083	0	0.0712764	0.0794586	0.0449856	0.0536353	0	0.0847719	0	0.0214852	17.1853	32.8498	19.1572	5.75503	0.0778834	0.0341745	0.0306014	0.0247307	0.50309	0.801343	0.0374372	0.127366	0.0919388	0.0704097	0.133568	0.0389435	0.0258306	1.93364	41.4086	0.103307	0.0302084	0	0.362837	1.25168	0.0966149	0.170059	0.145649
ENSG00000178162	1.37264	0.732823	0.401338	0.549384	0.896835	5.56092	4.18201	0.32982	0.529236	0.468984	0.0445917	0.00894475	0.0146565	0.00920368	1.32942	1.33696	0.738057	0.597453	0.724661	0.819846	1.44145	0.90536	0.492599	0.692354	0.52717	0.491261	3.19224	0.779057	6.09873	4.54434	0.442317	0.631414	0.0129308	0.0146641	0.00907305	0.814704	0.685427	0.78689	0.392564	0.058586	0.347274	3.05085	1.28338	0.492747	2.49081	1.22611	0.0055618	0.97506	0.991769
ENSG00000178458	0.257533	0.89519	0.0989771	0.105601	0.70738	0.304547	0.206792	0.287399	0.16872	1.00081	0.582846	0.467658	0.383141	0.240598	1.07262	0.0512466	0.30464	0.363216	0.231021	1.91357	0.891117	0.678984	0.965794	0.405205	1.90083	0.416185	0.70323	1.02857	0.345385	0.33495	0.206479	0	0.422538	1.72503	0.0592957	0.238405	0.344578	0.175816	0.233232	0	0.168116	0.326477	0.272759	0.11501	0.307139	0.370548	0.654271	0.0767756	0.375743
ENSG00000178631	0.530438	0.357917	0.179879	0.153533	0.0367307	1.47594	0.851855	0.391735	0.613254	0.454712	0	0.0424955	0	0.131177	0.194936	0.670567	0.0738195	0.484073	0.0839703	0.370952	0.925425	0.775638	0.321789	0.638221	0.431815	0.388987	0.809421	0.355167	0.878772	0.689894	0.525349	0.28765	0	0	0.08621	0.635466	0.0939342	0.41538	0.805352	0	0.641612	1.11885	1.06577	0.585246	0.520975	0.639754	0.0792704	0.725556	0.71701
ENSG00000178715	0.402702	0.167976	0.650033	0.594457	0	0.0952436	0.258687	0.337053	0.158295	0.938976	0.0911392	0.329073	0.718938	0.112866	0.503176	0.528884	0.857455	0.965528	0.325121	0.718136	0.358311	1.27407	0.0755102	0.253446	0.891692	1.45032	0	0.289506	0.194427	0.419007	0.193721	1.0607	0.396432	0.899139	0.556321	1.49117	1.21233	0.164953	0.218821	0.862139	0.315457	0.568853	0.19193	0.107904	0.0960542	0.521481	0.204616	1.08048	0.88132
ENSG00000178762	0	0	0	0	0	0	0	0	0	0	0	0	0	0	0	0	0	0	0	0	0	0	0	0	0	0	0	0	0	0	0	0	0	0	0	0	0	0	0	0	0	0	0	0	0	0	0	0	0
ENSG00000179101	0.352843	0.091987	0.508529	0.325536	0.623041	0.312943	0.0708309	0.664476	0.866856	0.12855	0.598914	0.720826	0.098426	0	0.330658	0.157978	0.104346	0.373229	0.118695	1.1798	0.261624	0.398687	0.165403	0	0.732461	0.0610941	0.240872	0.211385	0.283926	0.114728	0.212171	0.464689	0.0868374	0.196954	0	0.326637	0.442597	0.270994	0.479323	0.314749	0.0863752	0.670954	0.280279	0.354542	0.105202	0.190382	0.448206	0.867814	0.193051
ENSG00000179277	1.02977	1.34232	1.52654	3.66458	0.0432939	2.78346	6.0244	3.84776	3.61416	6.37795	0.0416174	0	0.287256	0.257694	0.183814	1.58077	0.130515	4.46081	0.445385	0.765161	3.10873	1.4129	3.48254	2.83544	1.73051	4.17738	2.05874	1.07962	5.68207	3.25267	4.06916	3.87483	0	0.246347	0.431861	2.24704	0.184531	3.61552	0.899294	0.787366	2.80895	4.17611	1.40227	0.936184	2.9826	5.71503	0.840913	1.2828	1.69026
ENSG00000179342	0.0988656	0.0343659	0	0	0	0.5456	0.105848	0.0827484	0	0.0480258	0	0	0	0.0461822	0.082355	0.11804	0.506783	0	0.133032	0.24487	0.0488708	0.0744739	0	0	0	0.045649	0.314961	0.217175	0.132592	0.385757	0.118899	0.173606	0	0	0	0.0610151	0.198423	0.0674948	0.223841	0	0	0.143237	0.0523555	0.0883036	0.235818	0.142252	0	0.0884213	0.180308
ENSG00000179362	0.0914482	0.0476815	0	0.112494	0.0538256	0.0135179	0.0183576	0.181783	0.190967	0.11661	0.0258706	0.046705	0.0127548	0.016019	0.214246	0.518624	0.33805	0.193464	0.0153814	0.0849371	0.118661	0.0387487	0.0428684	0.0359714	0.0949179	0.0475022	0.015607	0.0753305	0	0.0297347	0.0962315	0.27098	0	0.0255228	0.0157916	0.275133	0.298246	0.0702349	0.0465857	0.0203938	0.0223863	0.0372631	0.00908017	0.061259	0.109063	0.185033	0.0290409	0.419161	0.300204
ENSG00000179766	0.0280537	0.0117018	0.07116	0.027608	0.0528388	0.0530801	0.0585685	0.0469607	0.0441097	0.0163531	0.0253963	0.0152829	0.0250419	0.0157253	0.820241	0.512466	0.29203	0.229483	0.0075497	0.066704	0.00832042	0.00633972	0.0263016	0.0529679	0.0155296	0.0155438	0.00766046	0.0302521	0.027089	0.0364869	0.0269907	0.029557	0.0165701	0.0250549	0	0.960893	0.230845	0.160877	0.0381097	0.120119	0.0549398	0.0243867	0.0490254	0.0902039	0.0468404	0.0544924	0.0142543	0.90826	0.528005
ENSG00000179967	1.26833	1.98394	2.65053	1.65774	0	2.06233	1.33669	0.464435	0.311599	0.924172	1.25583	4.64235	0.972955	1.44413	4.25909	2.03486	1.40656	0.838505	1.17331	3.41627	3.0564	3.49323	0.891837	0.623626	3.29113	1.37255	0.974068	2.18455	1.0206	0.927902	0.572002	0.417592	1.63876	3.00888	0.821325	1.02736	1.90915	0.64941	0.969172	0.989971	1.70766	1.63658	1.00749	1.06203	1.32356	0.769889	0.671299	1.63062	1.30114
ENSG00000180178	0.0280783	0.00732006	0	0	0.0165266	0.249032	0.766568	0.235009	0.0758801	0.0409187	0	0	0	0	1.11391	0.25562	0.0249108	0.00990018	0.0094454	0	0	0	0.00658117	0	0.0777163	0	0.565454	0.315402	0.468825	0.429098	0.0844199	0	0	0	0	0.240434	0.288809	0.021565	0.0190716	0	0.013747	0.217384	0.345709	0.159876	0.0502302	0.0681752	0	0.213453	0.476236
ENSG00000180229	0.791557	0.179954	0.194642	0.179978	0.220807	0.514612	0.719943	0.153855	1.2092	1.47063	0.14858	0.0510924	0.0586024	0.993601	0.665616	2.09171	0.093191	0.465602	0.0959098	0.144949	0.767722	0.881685	0.706949	0.259713	0.155751	0.4391	0.322682	0.139343	0.570537	0.761153	1.01061	0.795437	0.0332374	0.00837612	0.73851	1.76767	0.207052	1.79789	0.229329	0.0870072	0.304891	0.273116	0.736047	0.301561	1.26169	0.194318	0.578196	0.889114	0.894903
ENSG00000180279	0.0249795	0.0520977	0	0	0	0.0295397	0.100289	0.125444	0.0736427	0.0728056	0.254401	0.0340205	0.0278722	0	0.780297	0.402626	0.443231	0.0704606	0.100836	0.148486	0.0370433	0.0846751	0.0936777	0.078606	0.0691394	0.0173006	0.102315	0.02993	0	0.097466	0.120165	0	0.122953	0.278867	0.0517627	0.369988	0.752007	0.05116	0	0	0.0489194	0.0678573	0	0	0.26812	0.296517	0.0211538	0.67022	0.73802
ENSG00000180438	0.22622	0.00982935	0	0.0347854	0.0110959	0.144906	0.158943	0.134117	0.12968	0.137364	0.0213325	0.0128374	0	0.0396271	0.58888	0.596459	0.468301	0.299113	0.139516	0.252136	0.125802	0.0852042	0.0176743	0.0148307	0.0782678	0.0195848	0.257386	0.186349	0.0758478	0.122594	0.158702	0.211033	0	0.0210457	0.0130215	0.479918	0.472941	0.289573	0.128046	0.0168164	0	0.18436	0.134773	0.126283	0.0786903	0.111889	0.00798224	0.969461	0.629174
ENSG00000180581	1.3537	0.705823	0.156079	2.66439	0.637419	2.40124	2.50006	1.69953	2.26149	2.95913	0.153184	0	1.05732	0.758808	0.507433	1.05056	0	1.43191	0.546453	1.60936	1.40522	1.8355	0	1.49095	2.24809	2.3439	1.10894	1.29758	2.28751	1.23244	1.79081	1.7828	0	0.302249	1.30907	2.25568	0.40753	0.69312	1.28726	1.20755	0.662764	4.19217	0.752711	0.90681	0.161445	1.16865	0.802461	2.30031	1.03691
ENSG00000180747	0.875427	0.129674	0.424387	0.434431	0.327898	1.3117	0.73889	0.274768	0.576785	0.115979	0.213886	0.399684	0.227551	1.01768	0.391547	1.11054	0.129445	0.424419	0.140552	0.214362	0.317176	0.4159	0.317109	0.461744	0.137673	0.48574	0.319183	0.184753	0.652405	0.239363	0.305078	0.399592	0.142	0.211011	0.49131	1.03603	0.0998283	0.229211	0.655428	0.035496	1.55369	0.886388	0.296331	0.466476	0.266945	0.853449	0.577074	0.467098	0.5715
ENSG00000180764	0.157642	0.0547967	0.205993	0.284419	0.0742292	0.161564	0.194092	0.158331	0.237538	0.275679	0.0356773	0.0572528	0.152444	0.132548	0.328289	0.250954	0.174046	0.281622	0.254544	0.484154	0.155849	0.261248	0.226621	0.099214	0.37815	0.138296	0.186534	0.239252	0.253702	0.191362	0.189586	0.17993	0.0620749	0.305047	0.137926	0.369698	0.158193	0.247528	0.0713832	0.0562488	0.0720352	0.245522	0.26714	0.197121	0.150406	0.158775	0.124598	0.432364	0.253001
ENSG00000180867	1.29141	0.827883	1.17165	1.87509	1.39561	1.58975	3.69738	1.93141	2.15327	2.2522	0.49111	0.259497	1.28741	1.02354	1.60039	1.68089	1.8031	3.14259	0.982794	1.44722	1.41277	1.67449	1.68711	1.38237	2.10949	1.55423	2.1534	1.57905	2.81086	2.05134	2.43148	2.35597	0.468922	1.22899	1.03825	2.59677	1.42339	2.36307	1.63929	0.868707	1.81388	3.25509	2.54774	2.28325	2.41123	2.38739	1.58665	3.26614	2.09653
ENSG00000181101	0	0	0	0.0423643	0	0	0	0	0.067686	0	0	0	0	0	0.0430309	0.0411176	0	0.048571	0	0.153535	0.0510704	0.038913	0	0.0541859	0	0.0477036	0	0.0206318	0.0554238	0	0	0	0.0339023	0.0768931	0.0237879	0.0637614	0	0.0352664	0	0.0614407	0.0337218	0.0374211	0.027356	0	0	0	0.0583281	0.0616008	0
ENSG00000181126	0	0	0	0.00765358	0	0.103005	0.0999171	0.0104149	0	0.00906692	0	0	0.00694219	0.00871885	0.0855141	0.00742836	0	0.00438744	0.0083718	0	0.0184529	0	0.00583312	0.0195786	0.0172207	0.00861819	0.0424731	0.0260915	0.145188	0.16184	0.0149649	0.00819387	0	0	0	0.0345576	0	0	0	0	0	0.0540844	0.108728	0.0250066	0.00742013	0	0	0.0945953	0.0136163
ENSG00000181201	0.40378	0	0.077592	0.0827845	0	0.0795822	0.108075	0.112652	0.198399	0.0980718	0	0.274961	0	0.094307	0.0840871	0.0803484	0	0.094913	0.452765	0.100008	0.598784	1.1406	0	0.423541	0	0	0.183763	0.0806336	0.0541522	0	0	0.354514	0	0	0.139453	0	0	0	0	0	0.0658962	0.109688	0.0534567	0.270482	0.160519	0.290487	0.284949	0.240749	0.0736399
ENSG00000181984	0	0	0	0	0	0	0	0	0	0	0	0	0	0	0	0	0	0	0	0	0	0	0	0	0	0	0	0	0.00542663	0	0	0	0	0	0	0	0	0	0	0	0	0	0	0	0	0	0	0	0
ENSG00000181995	0	0	0	0	0	0	0	0	0	0	0	0	0	0	0	0	0	0	0	0	0	0	0	0	0	0	0	0	0	0	0	0	0	0	0	0.0165812	0	0	0	0	0	0	0	0	0	0	0	0.0160193	0
ENSG00000181997	0	0	0	0	0	0	0.0273322	0	0	0	0	0.0927175	0	0	0	0	0	0	0	0	0	0	0	0	0	0	0.0464739	0.0203923	0	0	0	0	0	0	0	0	0	0	0	0	0	0	0	0	0.202977	0	0	0.0304429	0
ENSG00000182000	0.0875526	0	0.100947	0	0.103065	0.103536	0.210907	0	0.172077	0	0.0990742	0.119241	0	0	0	0	0.103568	0.123481	0.235618	0.26022	0	0.098928	0.0820845	0	0	0	0.239075	0.209808	0.211355	0.227744	0.105294	0	0	0	0	0	0	0.0896573	0.475746	0	0	0.142703	0.208641	0	0	0	0	0.0783035	0
ENSG00000182077	0.0196024	0.0204415	0	0	0	0.0115905	0	0	0	0	0	0	0	0	0.0122466	0.0117021	0	0	0	0.0291307	0.0145347	0.0110746	0	0	0	0.00678823	0.0133818	0.0293591	0.0315473	0.0127476	0.0117873	0	0	0	0	0.0272198	0	0	0	0	0	0.0319502	0.0700698	0.0525248	0.0116891	0.0105768	0	0.0087658	0
ENSG00000182351	0	0.321954	0.177985	1.89896	0	0	0	0	0	0	0.174683	0	0	0	0	0.092154	0	0	0	0	0	0	0	0.242886	0.427269	0.320744	0	0	0	0	0	0.203301	0	0	0	0	0	0	0	0.826216	0	0	0	0	0	0	0	0.276123	0.16892
ENSG00000182397	0.115165	0.184761	0.0817128	0.0653858	0.0834276	0.0209522	0.156495	0.0889759	0.0261169	0.258201	0.120295	0.0361955	0.0197694	0.124144	0.0996219	0.587021	0.261982	0.187413	0.0238406	0.0658246	0.0262743	0.120118	0.307306	0.09757	0.122599	0.294507	0.0846661	0.0583797	0.114056	0.218916	0.213079	0.163337	0.148255	0.0395594	0.116263	0.574061	0.195576	0.235867	0.0601718	0.0316096	0.138792	0.163643	0.0633327	0.0237373	0.602218	0.219876	0.21756	0.507071	0.717345
ENSG00000182487	0	0.0193989	0	0.0457677	0	0	0.0149374	0	0	0	0.105253	0.0760068	0.124541	0	0.0232439	0.0222105	0	0.0524731	0.0500626	0.0552899	0	0.0210196	0	0	0	0	0	0.0111447	0	0.0241948	0.0447443	0.0489986	0.018313	0	0.0770969	0.0344419	0.112006	0.0761992	0	0.132754	0.0182155	0.0101069	0	0	0.0665576	0.0200746	0.0157535	0.0332748	0.0203561
ENSG00000182531	0	0	0	0	0	0.122057	0.0276261	0.0575923	0	0.0501384	0.0778647	0	0.038389	0.0964273	0	0.0205387	0	0.121309	0.0462945	0.102257	0.0510205	0	0	0	0	0	0	0	0.0276848	0.134242	0.124129	0	0.0338691	0	0	0.0318495	0.0345252	0	0	0	0	0.0373846	0.0273293	0	0.20516	0.111382	0.0291356	0	0
ENSG00000182632	0	0.0192312	0	0	0	0.109042	0.00740413	0.0231531	0.00906144	0.0537506	0	0	0	0	0.714333	0.445874	0.0327227	0.0390146	0.0124075	0.0411089	0	0.0104189	0	0	0.025522	0	0.0503579	0.0220966	0.051939	0.0239856	0.199609	0.0607188	0	0	0.0063692	0.665811	0.166557	0.084983	0.0125262	0	0	0.060117	0	0.0247074	0.0219941	0.169159	0	0.412339	0.232071
ENSG00000182796	4.31696	11.3468	6.30532	6.78672	1.9531	8.30525	3.05251	12.2418	8.91203	12.1011	10.3716	2.43514	2.60615	3.14897	8.96659	9.02949	27.6291	12.6371	7.95462	5.9725	6.80791	6.75255	8.4798	7.80614	6.42018	4.83626	8.07132	7.50786	3.49321	4.81858	14.0835	10.5328	4.13082	5.17904	2.52013	6.16599	21.3451	10.9859	3.92785	3.20428	4.76341	5.43911	5.64915	3.67953	13.6109	14.671	3.25339	11.8997	10.2145
ENSG00000182814	0	0	0.0332355	0	0	0	0	0.0241265	0	0	0	0	0	0	0	0	0	0.0203274	0	0.0856744	0.0427469	0.0325709	0	0	0	0.0399288	0	0	0	0	0	0	0	0	0.0199109	0	0	0	0	0	0	0.0469833	0.0686925	0	0.0687562	0	0	0.051561	0.0315427
ENSG00000182841	3.82913	5.94263	3.49681	2.55536	0.741754	5.06041	2.50757	3.99888	3.87179	4.23814	1.6768	1.84837	1.22073	1.76602	6.47161	6.0144	2.41631	2.55864	4.70518	4.11601	3.34748	2.59755	4.23917	5.07695	4.98299	2.25878	4.8782	4.43866	2.16744	3.35917	5.11302	4.90611	1.6155	1.29867	1.57834	3.67934	3.86337	3.43192	2.0694	0.827679	3.07143	2.6033	3.34966	2.10584	3.75741	5.59667	1.27244	5.2453	6.03884
ENSG00000182888	0.15608	0	0	0.0960006	0	0	0.0626642	0.065318	0.0766908	0	0	0	0.0870776	0	0.0975112	0.0465878	0.0923153	0.275164	0	0	0.115729	0.0881797	0	0	0	0	0	0.0467532	0	0	0	0	0	0	0.0539052	0.0722441	0.156626	0.0799163	0.106014	0	0.0764162	0.254397	0.309954	0.104555	0.0930724	0	0.132176	0.069796	0.170792
ENSG00000182921	0	0	0	0	0	0	0.0357741	0	0	0	0	0	0	0	0	0	0	0	0	0	0	0	0	0	0	0	0	0	0.17925	0	0	0	0	0	0.0307737	0.0412431	0	0	0.0605221	0	0	0	0	0.0596887	0.0531338	0	0	0.0796911	0
ENSG00000183169	0	0	0	0	0	0	0	0	0	0	0	0	0	0	0.0185325	0	0	0	0	0	0.0219949	0	0	0	0	0	0.0405007	0	0	0	0	0	0	0	0	0	0	0	0	0	0	0.0161165	0	0	0	0	0	0	0
ENSG00000183171	0.180746	0.154213	0.322068	0.181917	0.193428	0.621796	0.277074	0.288808	0.113031	0.431021	0.241719	0.0671358	0.12834	0.0690792	0.57487	0.529692	0.291556	0.278093	0.176879	0.268603	0.0731008	0.167097	0.0154052	0.129267	0.227398	0.0682817	0.314079	0.206722	0.211552	0.448789	0.37546	0.346239	0.0970535	0.183438	0.0794485	0.273799	0.329778	0.23557	0.3125	0.0879446	0.257432	0.178545	0.182731	0.176112	0.195965	0.390096	0.166979	0.499651	0.413546
ENSG00000183292	0	0	0	0	0	0	0	0	0	0	0	0	0	0	0	0	0	0	0	0	0	0	0	0	0	0	0	0	0	0	0	0	0	0	0	0	0	0	0	0	0	0	0	0	0	0	0	0	0
ENSG00000183298	0.120123	0.125266	0.184667	0.295538	0	0.331457	0.289367	0.167568	0.393487	0.116704	0.0453104	0.1636	0.22339	0	0.300188	0.406358	0.521019	0.282364	0.0538786	0.476034	0.47503	0.361948	0.0750807	0.0630011	0.88662	0.194125	0.492021	0.311848	0.354422	0.364546	0.0481549	0.1582	0	0.71522	0.0829735	0.333605	0.200906	0.287026	0.163183	0.0714362	0.0784157	0.108772	0.349871	0.160936	0.0955078	0.172838	0.23736	0.3223	0.175261
ENSG00000183444	1.18036	1.00709	3.71164	4.26803	3.03163	0.71907	0.631864	2.48481	1.65205	0.886135	1.21426	5.74829	4.50989	2.6566	11.0391	0.555172	10.747	2.09354	1.78078	1.75411	0.583469	1.2933	3.05164	3.60182	4.65306	2.42775	0.341848	1.02857	0.259039	0.325646	1.11843	1.83715	6.37328	7.34736	2.89066	2.98007	4.84563	1.9413	0.388719	4.14787	3.36231	1.30202	1.02285	0.527129	1.5357	2.39312	3.63484	3.03903	2.66151
ENSG00000183506	1.85938	2.59351	5.47931	1.88093	0.177773	4.91109	0.932199	1.44567	2.44404	2.50337	1.46324	1.79965	1.41649	1.51446	4.35176	1.98898	0.731306	1.47428	3.63862	4.08167	1.16173	2.79418	2.23438	3.20031	3.29166	1.412	3.87886	4.42749	1.45064	1.54675	2.99668	1.5165	1.13821	1.2539	1.92651	2.18437	1.40178	0.98587	2.60924	0.63146	2.3937	2.37169	2.33544	1.71975	3.69215	3.77876	2.29397	3.54539	2.09662
ENSG00000183666	1.32958	1.93321	1.43328	1.22336	1.24068	3.66233	1.80541	1.97234	2.09267	1.2051	0.654419	0.294441	0.404058	0.666521	0.769877	1.60358	1.99476	1.3721	1.53452	1.57427	1.26638	1.5573	1.61139	1.20757	1.28653	0.894655	2.39827	1.48299	2.88783	3.21954	1.98901	2.09982	0.393729	0.482707	0.261331	1.61609	1.34508	1.71023	3.0617	1.24389	1.46069	2.21996	2.95378	2.99782	1.7275	1.41146	0.402779	2.04955	1.06457
ENSG00000183929	2.38146	0.064504	0.106979	0.114138	0.0364079	0.438891	0.173841	0.0258861	0.0303933	0	0	0	0	0	0.0386446	0	0.0365854	0.10905	1.70626	1.01115	0.550376	3.49465	0.202975	0.291975	0	0.0214205	1.22458	0.314988	0.149323	0.321803	0.111586	0.0814635	0.0304465	0	0	0	0.155181	0.190029	0.546188	0	0.0908534	0.40328	0.491351	0	0.0368855	0	0.0261913	0.193626	0.10153
ENSG00000183935	0.0718289	0.657488	0.147231	0.814873	0.535519	0.65122	0.467822	1.71006	1.25488	1.88418	0.749594	0.0326088	0.792564	0.492107	0.209417	0.438327	0.953527	1.33948	0.204042	0.189766	0.201201	0.126251	0.688393	0.464622	0.419712	0.469843	0.424968	0.109971	0.7257	0.954975	1.28616	1.72377	0.164991	0.392033	0.237048	0.413741	0.696775	1.22593	0.271046	0.242057	0.437634	0.494315	0.519851	0.171081	1.67522	1.39523	0.919177	0.692373	0.654995
ENSG00000183938	0	0	0	0	0	0	0	0	0	0	0	0	0	0	0	0	0	0	0	0	0	0	0	0	0	0	0	0	0	0	0	0	0	0	0	0	0	0	0	0	0	0	0	0	0	0	0	0	0
ENSG00000184100	0.0724573	0.0377795	0.229741	0.311965	0.106619	0.321319	0.174544	0.288065	0.195812	0.290379	0.0204981	0.172694	0.262756	0.228463	0.792184	1.36253	0.299989	0.677019	0.0731229	0.323032	0.188038	0.184211	0.118881	0.0285013	0.250688	0.200733	0.0989275	0.249599	0.276948	0.117799	0.108925	0.166994	0.0178323	0.121335	0.11261	1.05644	0.0908885	0.333896	0.19686	0.0969518	0.159636	0.24604	0.14389	0.388299	0.172828	0.0977385	0.19942	1.47427	1.05055
ENSG00000184106	0	0	0.0834134	0.222489	0.127746	0.128329	0.145229	0.0302759	0.0355473	0	0.695861	0.344856	0.605426	1.11521	0	0.0647825	0.128369	0	0	0	0	0.0817453	0	0.113829	0	0.150318	0.148163	0.585112	0	0.0470468	0	0.0952779	0.356096	0.403827	0.374788	0.133945	0	0.222254	0	0.0645349	0	0.0786113	0	0	0.172562	0.0390351	0.582023	0.0970544	0
ENSG00000184139	0	0.77269	0.35597	0.531709	0.363441	0.657181	1.38829	0.723541	1.94176	0.899852	0	0	0.137796	0	0.154307	0.368616	0.146085	0.348347	0.249259	0	0.0915684	0	0.173674	1.0687	0.341815	0.470425	1.26458	0.554887	1.24217	0.240929	0.297039	0.243962	0	0	0.0426513	0.342969	0.123927	0.063232	0.251645	0.440649	0.241851	0.838693	0.44144	0.909991	0.736415	0.333168	0.104581	0.441796	0.472975
ENSG00000184208	1.56921	3.25914	1.43988	3.67572	1.63943	3.5258	2.58832	3.41484	2.98778	3.55411	2.26404	0.596626	1.98439	1.77755	1.78917	3.33336	3.1943	3.87304	2.48981	2.76922	3.91721	2.63748	3.31022	2.55132	1.9726	2.25063	3.12445	3.30602	2.14661	2.66172	4.36413	3.59076	1.18433	1.76644	1.78394	3.1656	2.55233	3.25405	2.78011	0.979856	2.51611	4.02124	4.16537	3.50393	4.88144	3.25976	2.42521	5.46172	3.34839
ENSG00000184319	1.51765	1.30587	1.17611	1.68329	1.0153	2.31448	2.7902	1.38824	1.45881	1.32942	0.478609	0.417906	0.749536	0.557842	1.55434	1.74267	2.13861	1.87727	1.61807	1.368	1.93083	1.80854	1.36844	1.13522	1.1018	1.10855	2.16266	1.47063	2.16216	2.70733	1.29657	1.60553	0.440857	0.4444	0.572838	1.22068	1.75598	2.0467	1.93774	1.37599	0.941987	2.32945	2.46377	1.79994	1.44403	1.03813	0.554818	1.76526	1.63347
ENSG00000184414	0	0.109561	0.0403787	0.0861617	0	0.0828288	0.0562419	0.146559	0.0344155	0	1.42667	0.333875	0.0390766	0	0.0437588	0.0209066	0.911395	0.0246963	0.0471236	0.052044	0.0519343	0	0	0	0.0969327	0	0.047815	0.104904	0.0563613	0	0.0842351	0.0461221	0.206854	0.156388	0.0967611	0	0.281148	0	0.0951492	0	0.0342923	0.0570812	0.0278188	0	0	0.0377922	0.0296574	0	0.114966
ENSG00000184523	0.201505	0	0	0.0826265	0	0	0.215737	0	0.132013	0.195769	0	0	0	0	0.0839266	0.32078	0	0.0473659	0.0903803	0	0.0996068	0	0	0	0	0	0	0.0402399	0.324293	0.0873597	0.161558	0.0884594	0	0	0	0.621795	0	0.0687829	0	0	0.0657705	0.182464	0.160064	0	0.0801062	0.434899	0	0.360435	0.514496
ENSG00000184616	0	0	0	0.0528648	0	0.0508199	0	0	0	0	0	0	0	0	0	0.0256546	0	0	0	0	0	0	0	0	0	0	0	0	0	0	0	0.0565967	0	0	0	0	0	0	0	0	0	0	0	0	0	0.0463751	0	0.0384347	0
ENSG00000184774	0.0125387	0	0	0	0	0.0148277	0.0302047	0	0.0369657	0	0	0	0	0	0.0156671	0.0374263	0	0.0265263	0	0	0	0.0141678	0	0.0197285	0.0347052	0	0.0171194	0	0	0.032616	0.0150795	0.0165133	0	0	0	0.0232149	0	0	0	0	0	0.00681233	0.0199201	0.0335975	0	0	0	0.0560705	0.0686029
ENSG00000184961	0.121366	0	0	0.0746488	0.0714349	0	0.14618	0.101581	0.178901	0.176867	0	0	0	0.0850389	0.0758234	0	0.0717831	0.342341	0.571577	0.180359	0.359958	0.411404	0.170679	0.381917	0	0.168114	0.579963	0.327192	0.390642	0.47355	0	0	0	0	0.0419159	0.393232	0.121791	0.124284	0.577047	0.324788	0.178261	0.49454	0.289219	0.243901	0.434231	0.13097	0	0.325634	0.0664029
ENSG00000185182	0	0	0	0	0	0	0	0	0	0	0	0	0	0	0	0.00745604	0	0.00880758	0	0	0	0	0	0	0	0	0	0	0	0	0	0	0	0	0	0	0	0	0	0	0	0	0	0	0	0	0	0	0
ENSG00000185275	0.145439	0.909987	0	0.35782	0	1.03194	0.583916	0.243458	0.428771	0.847794	0	0	0	0	0	0	0	0.102561	0.195699	0.216133	0.215678	0.98601	0.409066	0.915338	0	0.10073	0.19857	0.435655	1.52141	0	0.524729	1.9154	0	0	0.10046	0	0	0	0.592717	0	0.854472	1.10624	0.462113	0.194852	0.173453	0.313894	0	0	0
ENSG00000185485	4.49582	7.06543	8.45683	3.41437	2.58408	6.50218	3.42359	5.69736	3.60913	3.90646	2.78257	2.40034	1.26	2.6473	5.90763	7.88783	7.40302	3.49784	2.75493	4.45409	2.75446	2.08683	4.20514	4.38374	7.97449	2.29512	4.02011	5.20978	2.53068	2.99229	5.6099	5.42056	1.52722	2.3328	0.984113	3.38033	7.99582	3.76093	3.42644	0.997901	6.1797	3.31987	3.29458	3.35098	4.04024	6.99263	1.50146	4.34179	5.13901
ENSG00000185495	0.818515	3.42266	1.79403	0.797537	3.02418	2.5109	0.741841	1.1531	1.87153	0.814902	1.23803	0.320081	0.171809	0.386131	0.668321	1.25302	0.910718	0.588633	0.915998	0.638297	0.432646	0.613522	3.3583	2.58847	1.95149	0.971021	1.6929	0.708844	0.567345	0.621878	3.63536	1.13133	0.478675	0.452365	0.223912	0.825242	0.788848	0.348555	0.583482	0.607249	1.24587	0.761718	1.28105	1.07489	1.23714	2.19509	0.274517	0.905998	0.869063
ENSG00000185596	4.15667	3.84775	2.50047	1.51917	0.141831	4.41683	2.14048	2.43281	2.294	3.46772	5.48761	2.27676	2.40304	3.29239	4.68567	6.24849	8.10593	2.36834	4.21512	3.44666	3.08206	2.56959	2.28741	2.79615	2.29266	1.30384	5.12001	5.2421	1.97536	2.85981	4.79972	4.78006	3.2617	2.62286	1.75807	3.10903	4.74551	2.42132	1.8413	0.725458	1.88761	2.26652	3.99569	2.23967	3.61023	6.56585	1.24987	5.45511	7.56431
ENSG00000185641	5.58218	3.84787	12.6542	20.8334	11.2491	2.79714	3.11485	6.41434	8.83284	7.85919	6.42384	16.4937	9.92357	3.84504	27.4269	10.6185	37.0455	11.5425	6.23818	11.9512	9.54083	6.73508	2.92724	4.16823	16.4981	6.09414	2.06684	4.76128	4.7964	6.39887	2.27571	5.10877	4.37758	25.9837	14.3776	10.6855	22.5018	9.88255	10.9249	19.918	3.98371	7.65916	2.55529	7.35198	7.4473	7.24909	7.3713	21.7469	11.0779
ENSG00000185684	1.60607	2.05625	1.29054	1.0183	0.780213	3.69773	1.28522	2.40538	1.95937	1.48689	2.42116	0.816519	0.81318	1.49532	1.07899	2.10144	2.29674	1.69693	1.65783	2.61153	1.36215	1.64073	1.4181	1.49717	2.13895	0.80379	2.38806	2.13855	1.21935	2.53599	2.1465	2.55342	1.43758	1.65791	0.653467	1.4486	2.46722	1.41938	2.19299	0.220789	1.60497	1.73173	1.63841	1.66539	2.64029	1.96761	1.08062	1.9603	1.24888
ENSG00000185834	0.851519	0.591981	1.88176	4.88829	1.25299	0.419571	2.10822	1.72237	2.64985	2.06821	1.44536	1.64293	3.00874	1.29273	1.95062	2.41458	3.52548	3.95315	1.05031	3.90173	1.0523	1.44323	0.931394	1.00484	4.51734	2.99792	0.290649	1.4879	1.142	0.461457	0.85339	1.49525	0.698551	7.44654	1.86255	2.62759	3.98766	2.03464	0.289188	2.40535	1.94553	1.92764	0.620033	0.475344	1.35405	0.995474	2.16332	3.55397	1.55297
ENSG00000185839	0.102166	0.106539	0.588978	0.94259	0.0601339	0.181226	0.164073	0.256532	0.301198	0.521104	0	0.347859	0.39899	0.0715857	0.127656	0.335446	0.302135	0.324206	0.0687362	0.22774	0.378766	0.34632	0.239463	0	0.424168	0.459935	0.139489	0.09181	0.0822107	0.199317	0.245737	0.336377	0.0502875	0.342169	0.176424	0.236445	0.153785	0.261555	0.069394	0.364542	0.10004	0.111014	0	0.0684385	0.182768	0.385875	0.432593	0.456865	0.558979
ENSG00000185986	10.5761	17.7946	19.86	6.2437	4.60959	22.0397	6.18711	13.6287	7.93313	9.03669	7.54974	2.83074	1.371	2.70349	6.78675	6.88945	15.4311	4.53477	12.0214	15.8705	8.27611	9.67952	10.7338	13.2257	16.5911	3.92093	11.9155	16.9373	5.38711	11.5449	12.7606	10.8585	3.5722	4.12794	1.41981	4.01828	11.9959	5.06826	7.51896	2.45843	9.46768	7.67384	10.6906	9.16928	9.60031	10.9668	1.77959	7.57937	6.30795
ENSG00000186162	3.35257	3.58136	3.85199	3.16136	0.5913	4.01986	4.08024	2.58116	2.30737	3.43873	4.13744	5.75919	2.98483	2.58645	7.13741	4.34448	4.21455	3.69866	5.09273	3.21151	3.79372	4.39532	2.57369	2.64667	3.03924	1.95789	4.05102	3.87003	3.67532	5.6518	2.71136	3.4153	3.79485	3.3124	2.4287	2.77915	4.70064	2.82309	3.01506	3.5012	1.55561	4.40452	3.60956	2.31623	3.23211	2.73545	2.27524	4.6073	4.40996
ENSG00000186163	0	0	0	0	0	0	0	0	0	0	0	0	0	0	0	0.02724	0	0	0	0	0	0	0	0	0	0	0	0	0	0	0	0	0	0	0	0	0	0	0	0	0	0	0	0	0	0	0	0	0
ENSG00000186312	2.49722	5.17761	2.94701	3.46948	1.26233	4.13435	3.65654	2.74175	3.03146	3.36092	2.77598	2.38074	1.83575	1.93502	2.71648	3.17447	3.51006	2.91083	2.68817	2.61958	2.83189	4.23252	4.00768	3.44379	3.94386	3.78467	4.43236	3.64335	3.78251	3.84018	3.09158	3.52095	1.77868	1.44313	1.22774	3.48122	3.87686	2.2564	1.87578	3.6428	3.38021	4.64488	6.3827	3.32598	3.52133	3.02771	1.79133	4.79527	3.34343
ENSG00000186369	7.45732	0.0237815	0.00876471	0.0280537	0.00894865	13.4753	3.22902	0.0381751	0.0373515	0.0443124	0.00860212	0	0	0	0	0.0453804	0	0.0214426	5.50308	18.8996	1.19494	11.5871	0.028508	0.0239214	0.0210405	0.0210597	19.4292	9.51361	2.3061	2.97597	0.0822793	0.0800911	0	0	0.00525081	0.0281487	0	0.0077845	60.4627	0	0.0148871	8.66901	43.2411	51.8186	0.199452	0.0410164	0	0.0475909	0.0249549
ENSG00000186466	0	0.0707183	0	0	0	0.0801955	0.0272269	0.19866	0	0	0.191849	0.13854	0.340509	0.142551	0.0423676	0.10121	0.04011	0	0	0	0	0	0.0635799	0	0	0.0234842	0.0462948	0.0203138	0	0.0882014	0.0407785	0	0.200278	0.302832	0.281055	0	0	0	0	0	0.0664041	0.128955	0.0269343	0.0908557	0.242634	0.0731814	0	0.0303256	0
ENSG00000186481	0.00561073	0.374459	0.575749	0.400316	0.343452	0.258766	0.130653	0.173755	0.104761	0.130825	0.00634909	0.00764147	0.012521	0	0.771167	1.79866	0.146015	0.60536	0.0226491	0.033352	0.0332817	0.0190192	1.91476	1.58021	0.993896	0.501287	0.214493	0.0840335	0.14899	0.197029	0.337383	0.103449	0	0.0125275	0.00387554	2.6074	0.197063	0.436667	0.0762195	0.0600597	0.85706	0.121933	0.102508	0.293163	0.113755	0.278516	0.00475142	1.06382	0.558703
ENSG00000186715	0.166554	0.173684	0.0998576	0.163908	0.0313702	1.01631	0.197932	22.2095	12.4327	22.1069	26.7102	7.05913	5.01028	4.21991	1.07384	0.632362	3.25476	1.50337	0.107574	0.108905	0.108676	0.0451665	0.0562146	0.0419292	0.110639	0.0230707	0.500279	0.391141	0.203714	0.554552	18.0033	38.5439	6.99127	8.83577	2.77488	0.191188	3.50318	1.07792	0.289608	0.047543	0.0521881	0.137544	0.904939	0.481984	5.10891	27.4632	3.18198	1.44192	0.349926
ENSG00000186743	0.0476267	0.0496655	0.0549129	0	0	0	0	0	0	0	0	0.129729	0.106284	0	0	0.0284318	0	0	0	0.0707771	0	0	0.0446522	0.149873	0	0	0	0	0	0	0.0572776	0	0	0	0	0.0440894	0.0477933	0.0975433	0	0.0849695	0	0	0	0	0.0568006	0	0.0403325	0.0425954	0.052116
ENSG00000187103	0	0	0	0	0	0.312943	0.0531232	0	0	0	0	0	0	0	0	0	0	0	0	0	0	0	0	0	0	0	0	0	0	0.0860461	0	0	0	0	0	0	0	0	0	0	0	0.035944	0	0	0	0	0	0	0
ENSG00000187172	0	0	0	0	0	0	0	0	0.085149	0	0	0	0	0	0	0.0051726	0	0.00611023	0	0	0	0	0.00812358	0	0	0	0	0	0.00697232	0	0	0	0	0	0	0.00802119	0	0	0	0	0	0.00470758	0.00688278	0	0	0	0	0	0.00948146
ENSG00000187534	0	0	0	0	0.0939507	0.377519	0.0640851	0.200398	0.15686	0	0.270937	0	0.178104	0	0.0997223	0.142933	0.377634	0.225123	0	0.593019	0	0.0901793	0	0	0.220901	0.0552756	0.108966	0.0478134	0.128443	0	0.191964	0.420433	0	0	0.275638	0.0738822	0.240267	0.0817284	0.108418	0	0.078149	0.130083	0	0.106925	0.0951829	0.17225	0.135173	0.0713787	0.174665
ENSG00000187653	444.68	2.73901	142.941	236.837	96.7783	144.433	288.099	355.7	264.569	497.605	0.891667	3.93496	72.3894	54.1076	2.95372	86.8668	211.589	157.068	15.9042	59.7205	675.795	667.171	5.66383	5.37249	25.4448	122.61	7.17225	14.3194	216.216	307.454	9.79233	311.324	2.06854	12.902	105.228	70.7566	280.973	274.62	343.251	447.045	39.0932	292.113	254.124	192.135	296.022	296.763	76.7385	145.41	181.934
ENSG00000187686	0.0844032	0.0220041	0.0121644	0.025957	0.0745184	0.286959	0.237207	0.132457	0.10368	0.092251	0	0	0.0353165	0.0443548	0.0659136	0.0755796	0.0124803	0.0743997	0.0851785	0.0940724	0.0782284	0.107291	0.00989148	0.0664004	0	0.0365356	0.230475	0.107451	0.161304	0.0960538	0.0634414	0.111158	0	0.0471132	0.0145751	0.0586008	0	0.0540201	0.0573291	0.0376453	0.0619851	0.298068	0.243039	0.141349	0.113244	0.0227705	0.00893456	0.0188717	0.0230897
ENSG00000187812	0	0	0	0	0	0	0	0	0	0	0	0	0	0.0235542	0	0	0	0	0	0	0	0	0	0	0	0	0.0229484	0.0100696	0.0135251	0	0	0	0	0	0	0	0	0	0	0	0	0	0	0	0	0	0	0.0150325	0
ENSG00000187893	0	0.0350887	0	0.0137974	0.0132034	0.0530548	0.0270187	0.00938765	0.0330665	0	0	0	0	0.0157178	0.126131	0.636092	0.557245	0.237283	0	0	0	0	0.0105156	0.0529426	0.0620888	0.0155364	0.0459408	0.0403168	0.00902536	0.0145878	0	0	0.0110415	0	0.00774737	0.353024	0.292639	0.287143	0.0457098	0.0400207	0.0329481	0.024375	0.0178189	0.0300536	0.214025	0.0121036	0.0189966	0.371155	0.675033
ENSG00000188002	3.68003	1.68371	1.7649	1.99908	2.29562	5.87685	4.54609	3.22928	2.90548	2.79605	1.34064	0.871025	0.924184	1.42517	2.52835	2.62248	1.24022	2.03319	1.45308	2.19687	2.7986	3.1275	2.06422	1.89707	1.3639	1.63382	3.12058	2.01624	3.77115	3.32722	3.90876	3.30006	0.836013	0.959778	1.07181	2.30025	1.5466	1.90035	4.18733	0.972656	1.73499	4.95001	4.43062	3.91897	1.78806	3.49603	1.47386	2.64426	1.26199
ENSG00000188013	0.29494	0.273391	0.340061	0.967515	0.0385775	1.12386	2.52617	1.26172	1.51361	2.19684	0.111251	0	0.0731322	0.413317	0.122842	0.919481	0.0775311	1.27103	0.352769	0.340903	0.631771	0.999781	1.1368	0.412499	0.453526	1.02136	1.16332	0.314126	1.87228	1.96063	1.65529	1.6832	0	0	0.362179	1.12247	0.131543	1.10744	0.133554	0.0584659	0.770139	2.17217	0.833008	0.395146	1.1725	1.62675	0.943569	0.762037	1.36268
ENSG00000188029	0.0347445	0.0724636	0.120179	0.0854813	0	0.0821747	0	0.0290804	0.204862	0.0506333	0.0393167	0	0	0	0.0868264	0.14519	0.0410999	0	0	0	0	0	0.0977235	0.0546673	0	0.0481274	0	0	0	0	0.208925	0	0	0	0.0479985	0.0643279	0	0.0355797	0	0	0.0680429	0.0755072	0	0.046549	0.082874	0.112481	0	0.186444	0.114058
ENSG00000188388	0.147529	0.0879109	0.558895	0.0518518	0	1.07169	0.135385	0.0352796	0.0414222	0.061427	0	0.172221	0.0235162	0.147672	0.368674	0.125815	0.0498613	0.178346	0.0850765	0.0313199	0.0937616	0.142883	0.0790371	0.0331605	0.0583337	0.0437902	0.0863246	0.0378785	0.016959	0	0.101385	0.0277561	0.0414947	0	0.116461	0.0975511	0	0.0431643	0.0572605	0	0.577835	0.446566	0.318083	0.084708	0	0.0909729	0	0.0376982	0.345931
ENSG00000188459	0.0471482	0	0.0543612	0.347994	0.055502	0.195144	0.132506	0.236772	0.254831	0.206128	0	0.0321065	0.105216	0.0660717	0.0589117	0.408119	0.0557725	0.598467	0	0	0	0.079911	0.0442036	0.0370917	0.0652494	0.310217	0.0321862	0.014123	0.0189696	0.0919823	0.0567021	0.0931401	0	0	0.146551	0.741989	0.0473131	0.241408	0.0640489	0.0841158	0.253919	0.115271	0.0374519	0.0947504	0.084345	0.228955	0.239563	0.843349	0.464331
ENSG00000188599	24.9357	9.51649	25.2811	9.89109	9.37815	8.6043	10.8729	15.0492	12.3371	12.8319	9.82438	11.1188	4.10058	6.32518	55.7193	11.897	60.5986	10.0705	23.7294	28.223	16.0569	14.4919	14.175	10.1675	17.886	6.16674	16.2313	27.868	8.0777	19.9851	17.0558	14.2274	7.96397	10.6285	3.04955	13.768	44.873	13.74	15.4461	3.82827	10.6265	10.4254	15.2034	15.3656	19.0611	15.9963	3.86409	25.8971	23.3727
ENSG00000188662	0.115682	0.0603168	0.0333448	0.0711525	0	0.1368	0.278668	0.0968231	0.198942	0.210729	0	0	0	0	0	0.0345294	1.06053	0.428278	0	0.171912	0.128662	0.32678	0.189799	0	0	0.10015	0.0394857	0.103956	0.13963	0.150457	0.0695614	0.114263	0	0	0	0.0267724	1.42206	0.68116	0.0785743	0.154788	0.113274	0.267114	0.091891	0	0.275929	0.0936265	0	0.0517305	0.0316464
ENSG00000188681	0	0.0159439	0.0176284	0	0	0	0	0	0.015025	0.401063	0.259521	0.104116	0.0341199	0	0.305665	0.0456367	0.596841	0.1186	1.02865	0.227212	0	0	0.0143345	0.360847	0.338549	0.0211786	0.438373	0.32059	0.0615152	0.0994277	0.0183875	0.0805434	0.872976	0.512064	0.11617	0.141538	2.05594	0.0782846	0.04154	0	0.0449136	0.00830678	0	0.020484	0.0364689	0.296986	0.181268	0.0136742	0
ENSG00000188755	0	0	0	0	0	0	0.0134451	0	0	0	0	0	0	0	0.0418435	0.0499789	0.0198069	0	0	0	0	0	0	0	0	0	0	0	0	0	0	0	0	0	0	0.062002	0.0168027	0.0342933	0.0227462	0	0	0.00909715	0	0	0	0	0	0.0748763	0.0549672
ENSG00000188831	0	0	0	0	0	0	0	0	0	0	0	0	0	0	0.469383	1.12128	0.615284	0.529814	0	0	0	0	0	0	0	0	0	0	0	0	0	0	0	0	0	0.722263	0.463964	0.414279	0	0	0	0	0	0	0	0	0	0.6461	0.790511
ENSG00000188873	0.161697	0.0562064	0.310724	0.795644	0.190347	0.127478	0.173118	0.270675	0.423737	0.864023	0.0609921	0.146814	0.240563	0	0	0.289587	0.510067	0.304071	0	0.800984	0.559507	0.365413	0.151599	0.169611	0.596737	0.261311	0.0735897	0.161452	0.390343	0	0.324105	0.638858	0.0530599	0.240688	0.335071	0.74844	0.594965	0.165585	0	0.576959	0.0527775	0.204985	0.0856289	0.216634	0.257125	0.116328	0.0912885	0.192821	0.235918
ENSG00000188877	0	0	0	0	0	0	0	0	0	0	0	0	0	0	0.0195109	0	0	0	0	0	0	0	0	0	0	0	0	0	0	0	0	0	0	0	0	0	0	0	0	0	0	0	0	0	0	0	0	0	0
ENSG00000188985	0.189227	0.131551	0.0727251	0.775919	0.519759	0.0745904	0.405183	0.0527929	0.309924	0.0919203	0.142752	0.257715	0.492659	0.265175	0.157626	0.338889	0.0746132	0.177919	0.0848732	0.18747	0	0.641437	0.118272	0.0992437	0.349166	0.436856	0	0.151152	0.101511	0.0820368	0	0.166139	0.124187	0.281666	0.217843	0.70069	0	0.129184	0.171371	0.112531	0.864681	0.41123	0.0501037	0.253517	0	0.340333	0.640982	0.394885	0.0690209
ENSG00000189014	0.0650816	0.0542941	0.0300152	0.0160119	0.245161	0.0769628	0.0522588	0.359515	0.255825	0.132781	0.324043	0.0177274	0.087142	0.218887	0	0.116556	0.061589	0.0642523	0.0525436	0	0.0579075	0.0147075	0.122034	0.12288	0.144109	0.099165	0.0533144	0.0467878	0.125687	0.0507875	0.36004	0.274276	0.128137	0.0290624	0.0269725	0.0722975	0	0.106634	0.0353643	0.0696662	0.0382364	0.0353591	0.0827155	0.139509	0.155235	0.252833	0.121251	0.0931301	0.0712161
ENSG00000189136	1.21706	2.6984	1.88365	0.876716	1.58759	6.91098	1.30302	0.807583	1.36842	0.750998	0.297778	0.358392	0.110108	0.860456	1.27412	1.85893	0.311284	1.45362	0.398349	0.912473	0.82925	0.991129	2.44658	2.58776	1.24427	0.653079	4.13175	1.24149	0.908761	1.83962	2.30761	1.12633	0.0755566	0.220331	0.355959	1.04547	0.561147	1.05544	3.02366	0.0978075	2.5982	2.32326	3.82352	3.12892	1.08535	2.17711	0.445692	1.79454	1.46376
ENSG00000189212	0.631321	20.9781	8.48401	3.77288	13.799	5.60939	0.989891	0.149952	0.146717	0.0932461	0.429606	0.191716	0.290339	0.448332	0.351778	0.412532	0.0454136	0.0511375	0.6486	0.51981	0.360569	0.231356	9.3183	20.39	14.664	4.7595	3.61672	2.55042	0.683068	1.67549	0.0974711	0.123592	0.335941	0.666699	0.244556	0.462017	0.0470866	0.0480505	0.34189	2.0015	14.3895	0.968741	2.45322	3.35468	0.340852	0.165716	0.281765	0.305204	0.238056
ENSG00000189332	0	0	0	0	0	0	0	0	0	0	0	0	0	0	0	0.0164321	0	0.00647022	0	0	0.0272127	0	0	0	0	0	0	0	0	0	0	0	0	0	0	0.00849376	0	0	0	0	0	0	0	0	0	0	0	0	0
ENSG00000189423	1.29426	0.395131	0.309251	0.183303	0.471106	5.35687	1.98621	0.292197	0.271947	0.0806569	0.308332	0.115967	0.156765	0.560822	1.89912	2.62544	0.256846	1.06881	0.945237	1.11986	0.53665	0.760072	0.455034	0.468907	0.318165	0.19756	2.98194	1.23703	1.23331	2.19829	0.588815	0.224278	0.167645	0.304187	0.126453	2.25832	0.273428	0.588569	1.41697	0.0151911	0.404377	1.26757	1.93781	1.83095	0.360502	0.454837	0.292036	3.05375	3.10271
ENSG00000196115	0	0	0	0.0152774	0	0	0	0	0	0	0	0	0	0	0.0310357	0.00741394	0	0	0	0	0	0	0.0116436	0	0	0	0	0	0	0	0	0.0163559	0	0	0	0	0.0124627	0.0127178	0	0	0	0.00674742	0	0	0.0148115	0	0	0	0.0543595
ENSG00000196204	5.71457	3.64359	3.26858	2.76309	1.67236	4.70701	3.49929	4.46697	4.08762	3.85153	3.10657	3.08527	3.00609	2.53787	10.4107	5.74176	4.85228	5.2663	4.71009	4.71689	5.34276	5.63275	2.74783	2.43663	2.55056	2.3889	4.15012	3.71108	3.66636	5.22684	3.42473	4.09589	2.35607	1.686	2.50627	5.85292	4.53371	5.05902	4.3292	2.03219	2.46886	4.40506	4.26993	3.30936	5.25841	3.61857	2.5091	7.19415	6.56833
ENSG00000196205	17.5727	2.61785	6.92911	38.8356	22.0594	16.9125	25.7571	21.2873	30.8248	21.47	0.803443	1.65769	13.7509	11.4423	3.5803	20.784	2.30968	26.5722	8.59837	18.1633	20.306	16.5895	8.20195	5.74526	12.2123	22.5501	4.84695	9.06928	11.5082	8.90465	7.77642	22.0075	1.24813	3.2838	30.5467	21.4788	4.78388	27.1615	22.735	18.322	28.6039	45.2568	16.3557	18.1414	18.9919	18.3612	16.3416	22.4065	18.3134
ENSG00000196403	0	0	0	0	0	0.133545	0.0604525	0.0315064	0	0.0548573	0	0	0	0	0.188139	1.68538	0	0.106181	0.0506516	0	0	0	0	0	0	0	0	0	0.0302905	0.195835	0.0905414	0	0	0	0	0.453013	0	0.0385478	0	0	0	0.0409031	0	0	0	0	0	1.71698	1.56526
ENSG00000196593	0.0378182	0.118311	0.0872076	0.0310145	0.0593585	0.163981	0.192324	0.189918	0.148657	0.220451	0.014265	0.0171687	0	0.0176657	0.409533	0.56441	0.164032	0.0088896	0.0848124	0.0562008	0	0.0142439	0.0118188	0	0.0697832	0.00873086	0.223747	0.332296	0.121726	0.229538	0.136445	0.0664079	0	0.0562928	0.0174149	0.151707	0.139152	0	0.0684993	0	0.0123437	0.102734	0.0500678	0.033778	0.10524	0.258468	0	0.202938	0.248297
ENSG00000196796	0.0784461	0.0272681	0	0	0	0.092767	0.0209967	0.0218859	0	0	0	0	0	0.0366438	0.0653455	0.0468301	0.0618636	0.0184396	0	0.0777181	0.0387771	0.0886383	0.0245156	0.16457	0	0.0362207	0.0714027	0.0469963	0	0.0340093	0.0314473	0.0344374	0.0257415	0.0583839	0	0.121033	0	0	0	0	0.0512091	0.0284134	0	0.0350328	0	0	0	0.0467726	0.0858403
ENSG00000196922	2.77165	2.34837	3.09803	3.12067	3.28086	5.31706	3.84528	3.21874	3.73756	3.18644	0.984478	0.461367	0.944967	1.32167	1.88551	4.52717	1.92165	3.78146	2.29467	4.11317	3.67636	3.77117	2.67073	2.61051	2.6424	2.59682	4.06276	2.7467	4.4296	5.39225	3.91661	3.91385	0.594964	0.747772	0.994466	6.05457	1.87741	2.99202	5.90923	1.35296	3.32085	5.68667	5.51635	5.55452	3.7325	3.57255	1.73755	3.90075	4.22079
ENSG00000196970	0.234641	0.163124	0.101452	0.0360802	0.011509	0.208107	0.0392521	0.294584	0.0864688	0.0854859	0.0331898	0	0	0	1.64916	0.478587	0.497297	0.158571	0.131553	0.203405	0.043495	0.11047	0.0458305	0.107679	0.108242	0.0473988	0.146832	0.134714	0.0550697	0.139873	0.0940625	0.115882	0	0.0218291	0	0.30772	0.5396	0.160188	0.0265625	0	0.00957325	0.0743641	0.0310643	0.235771	0.163239	0.168805	0	0.42845	0.577705
ENSG00000197083	5.74953	5.56067	3.7565	3.38382	2.97272	9.23885	2.77003	6.56729	6.34806	16.3141	0.9823	0.245663	0.28932	0.39496	4.73301	4.06493	5.09425	4.97667	8.859	10.8562	6.40304	18.9928	5.44329	3.38795	3.61961	2.13158	7.04957	7.64542	2.59448	4.63337	11.226	6.75544	0.39953	0.453083	0.225825	3.8823	4.67228	3.59037	7.82581	1.97106	12.3195	13.8976	6.77902	6.99307	7.20659	5.51104	0.400973	5.66644	18.0109
ENSG00000197149	0.16145	0.0841807	0.139612	0.198607	0	0.381848	0.0648201	0.236478	0.237988	0.352924	0.0913482	0	0.0900734	0.113125	0.353031	0.265048	0.525202	0.142315	0.0543111	0.0599819	0.0598555	0.364854	0.0756834	0	0	0.167729	0.220431	0.0725425	0.162394	0	0.33979	0.478411	0.0794682	0	0.195159	0.298918	0.567052	0.0826657	0.0548308	0.0720097	0.15809	0.24122	0.0961853	0.0540758	0.240686	0.435564	0.136723	0.866367	0.353337
ENSG00000197171	0.00994522	0	0	0	0	0.0352824	0.0399287	0.0166479	0	0.0144932	0	0	0	0	0.0124265	0.00593702	0	0	0	0	0.0147482	0	0	0	0	0	0.0135784	0.0178743	0.0240081	0.0776092	0	0	0.00979037	0	0	0.00920657	0	0	0	0	0	0.0756459	0.00789993	0.0133241	0	0.0107322	0.00842206	0.0355784	0
ENSG00000197214	0	0	0	0	0	0	0	0	0	0	0	0	0	0	0	0	0	0.0282364	0	0	0	0.0452435	0	0	0	0	0.054669	0	0	0	0	0	0	0	0	0	0	0	0	0	0	0	0	0	0	0	0	0.0358111	0
ENSG00000197421	0.0129208	0.0404216	0	0	0	0.0305591	0.010375	0	0	0	0	0	0	0	0.0807224	0	0.0152842	0	0	0	0.0191608	0.0145995	0.0121138	0.0203296	0	0.00894881	0	0.0232221	0.0207941	0	0.0466169	0	0	0	0	0	0	0.0132314	0.0175523	0	0.0126519	0	0	0	0	0.0139432	0	0	0.0141387
ENSG00000197475	0	0	0	0	0	0	0.0189994	0	0	0	0	0	0	0	0	0.0211877	0	0.0166856	0	0	0	0	0	0	0	0	0	0	0	0	0	0	0	0	0.00817184	0.0328559	0.011872	0.012115	0	0	0	0	0	0.0158501	0	0	0	0.0105808	0.103566
ENSG00000197549	0	0	0	0	0	0	0	0	0	0	0	0	0.0129525	0	0	0	0	0	0	0	0	0	0	0	0	0	0	0	0	0	0.0139605	0	0	0	0.00801822	0	0	0	0	0	0	0	0	0	0	0.0125268	0.00983037	0	0
ENSG00000197588	0.0369126	0	0	0	0	0	0.0296398	0	0	0	0	0	0	0	0	0	0	0	0	0	0	0	0	0	0	0	0.0251988	0	0	0.0240045	0	0	0	0	0	0	0	0	0	0	0.0180722	0.0100274	0.0733032	0.197815	0.0440227	0.0199167	0	0	0
ENSG00000197847	0.0354532	0.110913	0.0715347	0.0327094	0	0.765139	0.14234	0.200297	0.174201	0.0904157	0.140415	0.048285	0.0791176	0.0496827	0.0996721	0.248684	0.0838765	0.0625025	0.0477051	0.237088	0.0920065	0.190283	0.0498584	0.0418368	0	0.0306932	0.423544	0.440723	0.185435	0.172916	0.213186	0.175092	0.0349011	0.0197897	0.0183666	0.155895	0.088943	0.09984	0.0963233	0.0158127	0	0.313005	0.41539	0.284991	0.19027	0.229551	0.0525409	0.118905	0.320058
ENSG00000197882	0	0.0403771	0.401788	0.0952613	0.13674	0.274729	0.310908	0.680558	1.2176	0.846395	0.0876299	0.105467	0	0.0542602	1.2095	0.392947	1.41987	0.24574	0	0	0.0574191	0	0.108904	0.487375	0.21434	0.160901	0	0.0231966	0.124627	0.100718	0.372525	0.560924	0	0.0864519	0	0.143375	0.815957	0.158602	0	0	0.379139	0.0631096	0.0307567	0.0518747	0.877379	1.54599	0	0.311663	0.254216
ENSG00000197927	2.32725	0.20973	0.165635	0.848254	1.38671	1.18918	6.66742	1.5631	1.63761	0.711801	0.0975375	0.0391306	0.320588	0.402633	8.90321	3.01874	7.74906	8.61094	1.81705	1.70789	1.49126	2.0128	1.07748	0.135619	0.556671	0.835767	3.05977	1.4803	7.58325	6.87582	2.34964	1.24869	0.113137	0.705659	0.674761	8.61762	8.1883	8.09111	0.702551	0.717628	0.984678	5.04202	2.96696	1.07781	2.29581	0.961156	0.535286	5.13926	5.91067
ENSG00000198134	1.40353	1.57619	0.373441	0.929675	1.39802	0.766039	1.38707	3.88562	4.66826	1.41602	0.366514	1.17632	0.481865	0.605185	2.83291	1.67573	0.638561	1.75109	3.63184	4.97372	2.88188	2.43982	0.910987	1.69871	1.79296	0.747747	0.737025	2.78124	0.521256	1.54461	3.5057	2.98591	0.637695	1.20529	1.11862	1.89895	2.27517	1.8795	2.49329	0.38523	0.422868	1.11448	1.02912	3.03753	2.44643	1.7476	0.914285	2.3174	1.7721
ENSG00000198153	0.427301	0.398689	0.10372	0.0553307	0.529486	0.159571	0.198643	0.847048	0.596718	0.458838	0.0254491	0.0306293	0.0501878	0.378192	0.42151	0.95322	0.0532066	0.380622	0.121046	0.26737	0.166754	0.228704	0.231935	0.283082	0.124495	0.155761	0.184233	0.134733	0.0723874	0.0585003	0.459794	0.385038	0	0.0502139	0.093206	1.02014	0.180546	0.230302	0.0916533	0.0802459	0.330323	0.256592	0.0714578	0.210913	0.402323	0.412575	0.247587	0.724094	0.81211
ENSG00000198155	1.30729	1.1273	0.623202	0.819537	1.43533	2.43783	0.88822	1.87271	2.11231	0.6961	0.284484	0.582067	0.154283	0.563686	2.2617	4.68248	1.36798	1.40054	0.439765	1.15817	0.354173	0.397691	1.13136	1.54267	1.7396	0.696473	1.1327	0.451836	0.627121	1.14441	1.25473	2.21831	0.111369	0.28066	0.373351	4.37531	1.07219	1.14563	1.29777	0.538221	1.73549	1.34538	1.70743	1.54935	1.28925	1.41073	0.340636	5.1489	2.65469
ENSG00000198237	0.336269	0.467552	0.646188	0.137886	0.0659749	0.596486	0.36002	0.187633	0.715984	0.326698	0	0.0763295	0	0.0785391	0.140056	0.0669144	0.265186	0.118566	0	0.083287	0.664891	0.506612	0.315267	0.0881815	0.310246	0.737507	0.459115	0.134304	0.135294	0.218678	0.269606	0.44286	0	0	0.270985	0.207529	0	0.401745	0.989749	0	1.48172	0.730785	0.845858	0.901034	0.401041	1.02815	0.0474613	0.250621	0.0613275
ENSG00000198284	0	0	0	0	0	0	0	0	0	0	0	0	0	0	0	0	0	0	0	0	0	0	0	0	0	0	0	0	0	0	0	0	0	0	0	0	0	0	0	0	0	0	0	0	0	0	0	0	0
ENSG00000198414	0	0	0	0	0	0	0	0	0	0	0	0	0	0	0	0.369723	0	0.0213045	0	0	0	0	0	0	0	0	0	0	0	0	0	0	0	0	0	1.14667	0	0.0464063	0	0	0	0	0	0	0	0	0	0.189138	0.809945
ENSG00000198526	0	0	0	0.0240002	0	0	0	0	0	0	0	0	0	0	0	0.0465878	0	0.0137582	0	0	0	0	0	0	0	0.0135125	0	0	0	0	0	0	0	0	0	0.036122	0	0	0	0	0	0	0	0	0	0	0.016522	0.104694	0.0640472
ENSG00000198555	0	0.0152928	0	0	0	0	0	0	0	0	0	0	0	0	0.714635	0.201357	0	0	0	0	0	0	0	0	0	0.0101569	0	0	0	0	0	0	0	0	0	0.0543034	0	0	0	0	0	0	0	0	0	0	0	0.222969	0.224663
ENSG00000198580	3.16002	2.72714	1.382	2.34577	2.69374	7.28054	2.53741	3.73931	3.37309	1.90557	0.184959	0.0742027	0.182378	0.381753	1.08923	2.9923	1.35343	1.72893	4.25207	5.18184	1.8583	2.21623	2.14538	3.1718	1.65881	1.01883	5.35587	4.89606	3.595	5.73978	4.65216	3.0854	0.0536349	0.121648	0.1129	2.72358	1.14815	1.06007	4.29276	0.291606	3.20096	6.63061	7.14094	6.13149	3.96365	3.70405	0.507527	5.01894	2.50399
ENSG00000198618	2.76187	2.80625	3.6743	10.7152	1.91739	3.09858	4.20796	3.97126	3.34045	3.50888	1.92327	4.72598	7.98083	2.67949	2.83155	2.83248	4.27232	6.59197	2.76342	10.6292	6.19607	4.80109	2.3238	1.55994	9.0165	5.83664	1.74039	3.47893	4.9577	2.57896	3.23636	3.45081	2.44001	8.6965	3.32629	4.06456	4.12177	3.98858	2.02025	4.80103	3.67521	5.46349	2.30638	1.51804	3.20941	3.36252	4.55781	2.78678	3.40966
ENSG00000198868	0	0.123996	0	0.292542	0.139974	0	0.0954782	0	0.11685	0	0	0	0	0	0	0	0	0.167701	0	0	0	0.134355	0	0	0.329113	0.494119	0	0	0.095681	0	0	0.156597	0	0	0	0.110075	0	0	0	0	0.116431	0.064602	0	0	0	0.25663	0	0.319034	0
ENSG00000199322	1.78963	0	0.687807	0.366918	1.7556	0	1.19752	3.74472	2.0518	2.17337	0.337524	0.812456	1.66407	3.3439	1.49076	1.42448	4.23399	1.6827	2.00675	0.443256	3.9809	2.69621	1.67786	0.469305	1.65114	2.06581	1.22171	1.25085	0	0	1.43485	4.32102	3.22991	0	0.82411	3.03731	7.18358	3.66531	1.21557	1.59642	5.25718	1.78258	1.89545	0	2.13436	1.2875	2.52591	2.40086	2.28471
ENSG00000199480	0	0	0	0	0	0	0	0	0	0	0	0	0	0	0	0	0	0	0	0	0	0	0	0	0	0	0	0	0	0	0	0	0	0	0.213256	0	0	0	0	0	0	0	0	0	0	0	0	0	0
ENSG00000199572	0	0	0	0	0	0	0	0	0	0	0	0	0	0	0	0.359164	0	0	0	0	0	0	0	0	0	0	0	0	0	0	0	0	0	0	0	0	0	0	0	0	0	0	0	0	0	0	0	0.538085	0
ENSG00000199804	3.54919	3.08427	5.1152	1.81917	1.04451	3.84736	1.18746	3.21815	2.61586	3.01715	2.00812	0.402815	0.660033	1.6579	9.9781	4.06097	3.84854	1.04285	3.97977	7.47204	1.75442	0.334194	2.49565	0.930722	4.09317	0	2.01908	3.18943	0.237996	0.769353	4.26838	3.11615	2.62045	3.96226	0.408592	0.821397	4.15521	2.12013	2.00893	0	1.73767	2.24967	1.64458	2.37752	2.11642	3.19169	0.500936	2.11617	2.58916
ENSG00000199874	0.298272	0.622081	0.687807	0	0	1.05817	0	0.748943	0	0	0	0	0	0.835975	1.86346	1.60254	0	0	0	0	0	0	0	1.40791	0	0	0.407238	0.357385	0	0.775873	0	0	0	0	0	0	0	0	0	0	1.16826	0	0	0	0	0.643749	0	0.266763	0.652774
ENSG00000199994	0	0	0	0	0	0	0	0	0	0	0	0	0	0	0	0	0	0	0	0	0	0	0	0	0	0	0	0	0	0	0	0	0	0	0.196058	0.262759	0	0	0.385585	0	0	0	0	0	0	0	0	0	0
ENSG00000200021	0	0	0.368915	0	0	0	0	0.267804	0.314432	0	0	0	0	0	0	0	0	0	0	0	0	0	0	0	0	0	0	0	0	0	0.384801	0.421388	0	0	0	0	0	0	0.434659	0	0	0	0.254162	0	0	0.345283	0	0	0
ENSG00000201041	0	0	0	0	0	0.711478	0	0	0	0	0	0	0	0	0	0.179582	0	0	0.80956	0	0	0.339907	0	0.473316	0	0.208347	0.410718	0	0.242065	0	0	0	0	0	0	0.278479	0	0	0	0	0	0	0.238956	0	0.358766	0	0	0	0
ENSG00000201185	0	0	0	0	0	0	0	0	0	0	0	0	0	0	0	0	0	0	0	0	0	0	0	0	0	0	0	0	0	0	0	0	0	0	0	0	0	0	0	0	0	0	0	0	0	0	0	0	0
ENSG00000201210	0	0.316403	0.349833	0.373244	0.714349	0	0	0	0	0	0	0	0.338552	0	0	0	0	0	0	0	0	0	0.568931	0	0.839805	0.210143	0	0.181773	0	0	0.364898	0.399592	0	0	0	0	0	0	0	0	2.67391	0	0	0	0	0	0	0	0
ENSG00000201822	0	0	0	0	0	0	0	0	0	0	0	0	0	0	0	0	0	0	0	0	0	0	0	0	0	0	0	0	0	0	0	0	0	0	0	0	0	0	0	0	0	0	0	0	0	0	0	0	0
ENSG00000201861	1.59982	0	1.84457	1.18081	1.12997	3.40539	1.02769	1.07122	1.57216	0	0	0	0	0	0	0.764041	0	0.451268	0	0.475493	0	0.723074	0.299982	2.01374	0	0.44321	1.74742	0	0	0.8323	1.1544	0	0	0	0	0.296201	0.321084	0.327657	1.30398	0	1.87984	1.04303	0.762487	0.428674	0.381597	1.72642	0	0.858491	0
ENSG00000202175	0	0.319155	0	0	0	0	0	0	0	0	0	0	0	0	0	0	0	0	0	0	0	0	0	0	0	0	0	0	0	0	0	0	0	0	0	0	0	0	0	0	0	0.16628	0.729335	0	0	0	0	0	0
ENSG00000202474	2.38618	0.622081	0	1.10075	0	1.05817	1.67653	0.998591	0.293115	3.04272	0	0	1.33125	0	1.11807	0.17806	1.0585	2.10337	0.802699	1.77303	2.21161	5.05539	0.279644	0.938609	0.825571	0.826324	1.22171	1.07215	4.08023	1.16381	4.30455	0.785639	0	0	0.206027	1.10448	0.299316	2.1381	1.21557	0	0.876196	2.43079	0.710793	0.799222	0.355726	6.75936	0	3.46791	1.95832
ENSG00000202502	0	0	0	0	0	1.43522	0.243634	0	0	0	0	0	0	0	0	0.905652	0.717831	0	0	0	0	0	0	0	0	0	0	0	0	0	0	0	0	0	0	0	0	0	0	0	0	0.329693	0	0.406501	0	0	0	0.814086	0
ENSG00000203462	0	0	0	0	0	0	0	0	0	0	0	0	0	0	0	0	0	0.0734312	0	0	0	0	0	0	0	0	0	0	0	0	0.250462	0	0	0	0	0	0	0	0	0	0	0.0565746	0	0	0	0	0	0	0
ENSG00000203799	0.0918775	0.210046	0.114082	0.108675	0.0831973	0.47639	0.1362	0.316471	0.121543	0.102995	0.347894	0.163633	0.0946313	0.198083	1.48358	0.824834	0.572679	0.393727	0.0713242	0.0577657	0.0366825	0.0958291	0.0960784	0.211281	0.11737	0.0758708	0.23641	0.05716	0.207578	0.183841	0.118995	0.102386	0.166979	0.189361	0.0390542	0.471066	0.166667	0.227978	0.177617	0.0693491	0.190312	0.165111	0.101052	0.165702	0.172791	0.137281	0.077806	0.875442	0.394417
ENSG00000203858	0	0	0	0.0388307	0.037159	0	0	0.0792604	0.0310202	0.0920028	0	0	0	0	0.0394417	0.018844	0.261381	0.534237	0	0	0	0	0.0295946	0.0993327	0	0	0	0	0	0	0.227775	0.0415719	0	0	0	0	0.348441	0.711147	0	0	0	0	0	0	0.0376463	0.0340638	0	0	0.0690828
ENSG00000204118	0.671879	0	0	0	0.0608403	0.550063	0.484167	0.317223	0.203157	0.200848	0	0	0	0	0.21526	0.18512	0.244547	0.534542	0.741799	0.870457	0.485407	0.68131	0.0161517	0.0271062	0.0476835	0.0596587	0.917331	0.784392	0.887215	0.537756	0.124312	0.15882	0	0	0	0.191378	0.449487	0.458687	0.889317	0	0	0.861107	0.889506	0.830909	0.205461	0.111545	0	0.13867	0.226218
ENSG00000204136	0.235059	1.77304	0.767888	1.77349	3.66175	0.305768	0.346034	0.58366	0.577486	0.388226	0.576315	0.245437	0.603243	0.296462	0.195804	0.299357	1.1493	0.845375	0.231946	0.535618	0.453153	0.1328	2.40212	1.51636	3.14459	1.90476	0.256745	0.295725	0.334159	0.397436	0.725571	0.423077	0.362525	0.43736	0.481678	0.304641	1.61972	1.00296	0.383181	1.67745	1.66488	0.451236	0.304972	0.146963	1.77546	0.44813	0.922304	0.658711	0.360101
ENSG00000204177	1.73273	1.83917	0.936475	0.580456	1.44785	4.29936	1.40997	2.51853	2.7366	1.10474	0.822816	0.663714	0.543766	2.91599	0.299627	2.04108	0.439218	0.692771	0.426754	0.298881	0.493262	0.594351	2.56731	2.03255	0.385387	0.551821	1.46802	0.245614	0.510411	1.11675	4.63284	2.52648	0.464513	0.207257	0.748038	0.737572	0.225112	0.364383	2.72163	0.193207	1.50731	0.911982	1.72048	1.81362	1.69748	6.56114	1.20533	0.788679	0.245472
ENSG00000204188	0	0	0	0.0250848	0	0.0723432	0.016374	0.0512024	0	0	0	0	0	0	0.356712	0.231293	0.0482436	0.0287599	0.0274387	0.0303037	0.0302398	0	0.0191182	0.0320846	0	0	0.417619	0.378712	0	0	0	0	0	0	0	0.0755088	0	0	0	0	0	0.188341	0.0971883	0.573717	0	0.0220053	0	0.182375	0.178511
ENSG00000204253	1.43984	0.91757	1.19897	1.91881	1.17705	1.6081	1.57365	2.24286	1.9259	1.632	0.452589	1.08943	1.91897	1.00887	1.49923	2.50701	0.993543	3.18708	0.914895	3.20958	2.13521	2.48557	0.637461	0.629295	0.885612	1.44043	0.546069	1.46162	1.60918	0.728263	1.1544	2.15961	0.196864	0.714407	1.27081	3.59143	1.88637	2.21168	1.73864	1.21304	1.05741	1.67319	0.889568	1.0181	1.33559	2.24434	1.3548	3.1478	1.83815
ENSG00000204338	0.394455	0.149578	0.0620182	0.0220562	0.0211066	1.59022	0.64787	0.390178	0	0.104517	0.689835	0.6349	0.0200061	0.150757	0.224032	0.353218	0.848379	0.606902	1.06154	1.14574	0.212711	0.364668	0.11767	0.169265	0.0992535	0.037254	2.91311	2.51353	0	1.11934	0.603763	3.06972	0.370662	0.40033	0.284849	0.232373	1.9072	0.201969	0.681992	0	0.0702266	1.07154	0.854544	1.0089	0.705653	0.483713	0.0151837	0.84989	0.353157
ENSG00000204403	0.118839	0.165235	0.433895	0.0974593	0.186527	0.117112	0.0318082	0.116043	0.155712	0.230913	0.0224129	0.0269752	0	0.0832682	0.0247482	0.0354718	0.0702885	0.125705	0.0266512	0.176604	0	0.0447598	0.222834	0.24931	0.0548212	0.0960247	0.0540845	0.177988	0.0318757	0	0.21438	0.0782544	0	0	0	0	0.0795031	0.0405653	0.107625	0.176681	0.213338	0.0753266	0	0	0.165352	0.0641213	0.016773	0.0354282	0.0433469
ENSG00000204434	0.00989211	0	0	0.0243374	0.0116448	0.035094	0.0238293	0.00827949	0	0.0576634	0	0.0134724	0.033113	0	0	0.0295266	0.44466	0.286006	0.0133106	0.0735023	0.0293389	0.0223547	0.0092743	0.0466931	0	0.0137024	0	0.0177788	0.0238799	0	0	0	0	0.0441736	0.0341642	0.0274722	0.188608	0.151949	0.013438	0	0.00968626	0.0322465	0.0157155	0	0.0117975	0.0106749	0.00837709	0.0265413	0
ENSG00000204437	0	0	0.0407845	0	0	0	0	0.0592129	0.0347613	0	0	0	0	0	0	0.0422334	0	0.049889	0.0475972	0	0.0524563	0	0.0663276	0.0556562	0	0	0	0	0	0	0.0425408	0	0	0	0	0.0654916	0.0354967	0.0724467	0	0	0.0346369	0	0	0	0.0421866	0.0763441	0	0.221453	0.0387072
ENSG00000204547	0	0	0	0	0	0	0	0	0	0	0	0	0	0	0.24297	0.193473	0.536721	0	0	0	0	0	0	0	0	0	0	0	0	0	0	0	0	0	0	0.180011	0.0650447	0	0	0	0	0	0	0	0	0	0	0.231882	0
ENSG00000204556	1.10933	0.210331	0.232554	1.36464	0.356151	0.119259	0.323915	0.590857	0.693733	0.587869	0	0	0.900217	0	0	0.421426	0.238591	0.426701	0.542799	0.299738	0.448659	1.36742	0.47275	0.476028	0.837398	0.698468	0.550763	0.24167	0.162301	0.393494	0.242568	0.531263	0	0	0.139319	0.373433	0.202403	0.413091	0.136999	0.179921	0.691249	0.438331	0.720976	0.67556	0.481097	0.7618	0.597822	0.541169	0.551772
ENSG00000204622	0.0181704	0.0189483	0.0838009	0.156466	0	0.0214876	0.0583615	0.547498	0.446406	0.661997	0.143931	0.321711	0.729887	0.0763901	1.52116	0.11932	0.343907	0.602235	0.0488996	0.162016	0.0808373	0.0205313	0.136285	0.0857687	0	0.176186	0.049617	0.108857	0.0438641	0.0945307	0.109262	0.287162	0.1431	0.283992	0.51459	1.24475	0.802296	0.390752	0.0246838	0.648347	0.177923	0.187569	0.230937	0.0973755	0.563432	0.372557	0.292363	2.19387	1.63042
ENSG00000204623	0.789322	1.3174	0.717872	0.548492	0.676194	2.596	0.925709	1.06914	1.53753	0.813687	0.431824	0.180536	0.228586	0.543212	0.639938	1.56708	0.349248	0.696834	0.686444	0.811844	0.583772	0.714863	1.55537	1.5769	0.672649	0.396446	2.00454	0.968613	0.715959	1.27215	1.99515	1.19558	0.195741	0.228705	0.196998	1.45954	0.41922	0.582056	1.05316	0.064498	1.28029	1.03555	1.14709	1.17589	1.00843	1.80976	0.411606	0.937658	1.32965
ENSG00000204650	3.77376	1.48547	1.24354	0.776029	0.798514	5.91995	2.63806	2.05713	2.75749	1.65414	0.294244	0.237119	0.211926	0.316861	1.76577	2.07601	0.805081	0.809998	3.61751	3.77346	2.78305	3.21913	1.48179	2.01361	1.03888	1.00851	5.47346	3.89989	3.18404	3.35545	2.19173	1.80456	0.311624	0.302909	0.270194	2.30875	0.850875	0.780305	4.38624	0.516345	1.63175	3.69152	4.71472	4.47125	2.75325	3.21593	0.394448	2.00403	2.12288
ENSG00000204652	0.10143	0	0	0.374319	0	0	0	0.169789	0.199352	0.295629	0	0	0.113176	0	0.380209	0.0605508	0.35995	0.357633	0	0.452198	0	0	0	0	0.842225	0.280998	0.276969	0	0	0	0	0.133581	0.0998505	0.905876	0.0700612	0.187793	0.305354	0.415472	0.275576	0.542874	0	0.220429	0.0805702	0	0.120967	0.328367	0	0.0907147	0.11099
ENSG00000204662	0	0	0	0	0	0	0	0	0	0	0	0	0	0	0	0	0	0	0	0	0	0	0	0	0	0	0	0	0	0	0	0	0	0	0	0	0	0	0	0	0	0	0	0	0	0	0	0	0
ENSG00000204663	0	0	0	0	0	0	0	0	0	0	0	0	0	0	0	0	0	0	0	0	0	0	0	0	0	0	0	0	0	0	0	0	0	0	0	0	0	0	0	0	0	0	0	0	0	0	0	0	0
ENSG00000204745	0.196365	0.175518	0.129375	0.0575137	0.242165	0.19904	0.0675754	0.203485	0.38594	0.258911	0.105812	0.0254702	0.114769	0.170349	0.257042	0.658691	0.0884892	0.237383	0.264225	0.208439	0.207999	0.211313	0.175335	0.191263	0.181169	0.272002	0.306402	0.168058	0.142962	0.170263	0.22491	0.0862032	0.0552308	0.20878	0.0968832	0.80503	0.234586	0.315992	0.139728	0.0834118	0.192279	0.162569	0.200548	0.137804	0.301101	0.252266	0.126698	0.301065	0.38882
ENSG00000204778	0.708281	1.76128	0.565364	0.201066	0.897912	0.515436	0.262491	1.23123	0.428329	0.396993	1.72628	0.667824	0.364755	0.610806	2.11038	1.00827	4.70479	0.57631	0	1.61933	0.161591	0.061562	0.664046	0	0.452403	0.226408	0.0743871	1.50146	0.175366	0.637753	1.44152	0.717534	0.214539	1.82472	0.451602	0.907859	2.89771	0.557929	0.592105	0	0.320096	0.473615	0.605898	0.510958	0.324889	0.881916	0.184555	0.292365	0.357712
ENSG00000204789	2.23281	4.21255	4.92861	1.66246	3.5795	14.3139	7.93824	7.48756	5.91857	5.54445	1.94485	0.48015	0.475329	1.07044	7.89246	7.57663	4.69167	3.28375	2.74747	3.79839	3.3547	1.85899	4.14541	3.81359	3.86254	2.11616	13.4375	11.3173	12.8014	12.0173	8.1971	5.3975	0.506129	2.0007	1.13642	6.64968	4.30435	2.94836	3.41233	2.64693	2.94869	10.2076	11.3418	10.1551	4.66007	7.81499	1.30618	10.9963	7.45841
ENSG00000204790	0	0	0	0	0	0	0	0.0777267	0.09126	0	0	0	0	0	1.04432	1.8849	0.439411	0.196462	0	0	0	0	0.0870659	0.146116	0	0.0643181	0	0	0	0	0.111684	0.733816	0	0	0.128291	2.49309	0.0931907	0.380393	0	0.497038	0	0.0504544	0	0	0	0.100214	0.078643	1.66111	1.11781
ENSG00000204894	0	0	0	20.9184	0	5.14423	0	6.95087	0	0	0	0	6.61887	0	0	0	0	13.1071	0	0	0	4.02159	0	0	0	0	0	0	1.90932	4.11474	0	7.81225	0	0	0	0	0	0	0	4.2332	0	0	0	0	0	4.6943	0	0	0
ENSG00000204933	0	0	0	0	0	0	0	0	0	0	0	0	0	0	0	0	0	0	0	0	0	0	0	0	0	0	0	0	0	0	0	0	0	0	0	0	0	0	0	0	0	0	0.0300946	0	0	0	0	0	0
ENSG00000205035	0.0597051	0	0	0.0183614	0	0.30007	0.707138	0	0	0	0	0	0	0	0	0	0.0353131	0	0.040169	0.975991	0.110674	0.42164	0	0	0	0	0.163033	0.214613	0.372336	1.24245	0	0	0	0	0	0	0.0149785	0	0.0405534	0	0	0.397365	0.0711396	0.039995	0	0	0	0.0133494	0.0163332
ENSG00000205215	0	0	0	0	0	0.0318329	0	0	0	0	0	0	0	0	7.55102	1.97657	0.382111	0.0189826	0.0362212	0.0200016	0.0199595	0.0456242	0	0	0	0	0	0.0241901	0.0108304	0	0.0161867	0.0354514	0	0.0300515	0	3.10246	0.0540256	0.179177	0	0	0	0.0219375	0	0	0	0.0145243	0	3.39457	1.50225
ENSG00000205266	0	0	0	0	0	0.0528862	0.0179552	0	0	0	0	0	0	0	10.1422	1.91556	0.462896	0.0157686	0.0150442	0.0166151	0	0.0126331	0	0	0	0	0.0763247	0.0602831	0	0.0436244	0.013446	0	0.0110064	0.0249634	0	2.33912	0.100976	0.332028	0	0	0	0.0060744	0.00888115	0	0	0	0	2.48984	1.62717
ENSG00000205312	0	0	0	0	0	0.0422267	0	0.00996227	0.0116968	0	0	0	0	0	0.936958	0.397911	0.0985591	0.00839356	0	0	0.070604	0	0	0	0	0	0.0162509	0.0427846	0.0574668	0.0154807	0	0	0	0	0	0.418708	0.0119443	0.0731327	0	0	0	0.025867	0.0378192	0.0159466	0	0.025689	0	0.64936	0.31259
ENSG00000205361	0	0.195228	0.215854	0	0	0	0	0	0	0	5.71995	24.2224	10.6536	2.36119	0	0	0.664375	0.13202	0	0.278214	0	0	0	0	0	0	0	0	0	0	0	0	6.26615	6.27006	6.20712	0.519927	0.187868	0	0	0	0	0	0	0	0	0	4.59768	0.167436	0.20486
ENSG00000205485	0.770801	1.2648	1.00635	1.10158	0.400312	1.80963	0.901093	0.872843	1.15849	1.05722	0.577215	0.30876	0.265608	0.333582	0.7365	1.0624	0.952022	0.89527	1.25071	0.791723	0.840483	0.717252	0.913954	1.39114	0.847107	0.698716	2.33693	1.09333	0.702339	1.07623	1.04968	1.49284	0.345923	0.0506182	0.305358	0.692566	0.614248	1.00988	0.73913	0.364014	0.96565	1.64432	1.3146	1.42753	1.16261	1.27216	0.364772	1.5004	0.843456
ENSG00000205534	0.755642	0.315196	0.532427	0.196238	0.830226	0.685086	0.451699	0.512993	0.767328	0.379303	0.589056	0.594613	0.299786	0.564762	0.514051	1.28312	1.16202	0.420373	0.305033	0.698721	0.385976	0.531266	0.251893	0.383101	0.441539	0.453571	0.286582	0.513058	0.452659	0.294839	0.514965	0.608158	0.438061	0.318688	0.272573	1.30577	0.505524	0.533067	0.44482	0.269624	0.5015	0.451598	0.393491	0.618673	0.490651	0.561744	0.391057	0.360435	0.551246
ENSG00000205702	2.65233	0.765639	0.529082	0.395142	0.0432149	4.40634	0.869586	1.40571	1.16344	1.02984	1.15277	0.73746	0.430097	0.501585	2.51136	1.10123	1.2702	0.614831	2.87737	2.08671	1.32016	2.02216	0.636728	0.447645	0.635054	0.247897	2.02992	2.89756	0.937898	2.05308	2.25161	1.66797	0.551117	0.471304	0.323305	0.424799	1.42751	0.385328	1.70803	0.114615	0.350478	1.1967	1.45804	1.05743	1.47763	1.99067	0.450777	0.77156	0.913884
ENSG00000205716	0	0	0	0	0	0	0	0	0	0	0.10007	0	0.29602	0.123926	0	0	0	0.0623612	0	0	0	0.199845	0	0	0	0.0612476	0	0.105958	0	0	0	0.116464	0	0	0.0610835	0	0	0	0	0	0.0865923	0.0480457	0.140492	0	0	0	0	0	0.193536
ENSG00000205763	8.49051	6.12571	12.4644	5.9206	5.05555	8.26008	8.26442	4.25557	4.34163	3.88463	2.3461	3.46234	1.12914	1.27976	13.6929	6.08527	14.569	4.02059	14.3473	10.6002	7.79615	7.58568	4.09582	6.71836	7.71961	4.61548	9.94105	8.17699	7.98406	7.99323	3.59166	4.38823	2.76991	2.25945	1.09111	3.01601	12.9289	4.72644	7.51052	5.10794	5.12364	7.28146	8.01877	7.34096	6.32873	5.43349	0.982375	4.63561	4.67242
ENSG00000205771	0.206877	0.196974	0.155561	0.110647	0.158825	0.468016	0.274454	0.286077	0.380083	0.209728	0.101783	0.073501	0.220798	0.151257	0.955301	0.676565	0.1596	0.28543	0.193649	0.187135	0.133386	0.0813065	0.219256	0.155675	0.199167	0.180659	0.380699	0.177825	0.180945	0.24567	0.40024	0.50937	0.0796915	0.140581	0.136685	0.449638	0.23468	0.175007	0.244378	0.240707	0.264225	0.27855	0.342953	0.180759	0.225272	0.504733	0.198044	0.796402	0.462597
ENSG00000205822	0.155994	0.020334	7.21683	0.911501	0.688625	0.138354	0.250518	0.652819	0.268269	0.198915	0	0.212454	0.261088	0.136628	2.41206	0.0349215	2.35274	1.32005	0.367329	0.927278	0.260247	0.220327	1.7733	2.54647	5.93679	0.48618	0.559078	0.443909	0.0784531	0.760828	0.515911	0.616324	0.30713	0.435373	0.0538753	1.04696	2.23069	1.17811	0.821156	0.800125	1.98572	0.423761	0.294293	0.365738	1.23253	0.736477	0.0495385	1.97064	2.70983
ENSG00000205871	0.62294	1.11361	2.00081	5.74729	1.78091	0.631426	0.64312	1.11726	2.36122	2.78829	1.05738	3.21182	1.19156	0.93532	6.28251	1.27501	6.57936	1.38062	1.85605	1.98373	3.10129	3.87132	0.834336	1.47021	2.09367	0.862887	0.729012	0.773053	0.716096	1.38892	0.374585	1.0548	0.74465	5.76222	3.10422	1.11216	4.37584	2.87062	2.7805	13.8127	0.348558	1.47466	0.530174	1.96724	1.48586	1.29645	1.46956	3.54177	2.97008
ENSG00000206120	1.60051	1.408	2.11649	1.11973	1.26797	3.1844	0.840537	0.7936	1.43866	0.409006	0.0686686	0.0619848	0.0338552	0.0956687	2.00932	2.65809	0.0538373	0.165822	0.275582	0.946887	0.686171	0.642819	2.10504	2.02893	1.86857	0.992924	0.776736	0.98612	0.762974	0.818847	1.07645	0.669317	0.0746727	0.254046	0.0576344	1.22885	0.182686	0.116516	2.37002	0.351854	4.27083	1.41768	1.20508	1.14837	0.660393	1.36699	0.102778	1.42465	1.51067
ENSG00000206149	2.67926	3.68536	2.66255	1.32358	1.7422	4.1893	1.56401	2.96151	2.34874	2.12579	6.52087	1.82449	1.68458	3.08117	3.79941	3.16335	3.43095	1.91336	2.94708	3.76039	2.40284	1.95097	2.48003	2.3353	3.04871	1.08687	3.75096	3.85229	1.35516	2.94262	3.2324	2.638	2.35286	3.77921	1.37184	1.99996	3.03005	2.50414	2.53043	0.515936	2.2279	2.20196	2.13839	2.11954	3.28157	3.03354	2.14647	2.90589	2.55486
ENSG00000206159	0	0.114651	0	0.16906	0	0.308789	0	0.00575135	0	0	0.326585	0	0.299025	0	0	0.00410213	0.593381	0.314972	0.0832162	0.0816935	0.112092	0	0.154618	0.11893	0.190194	0.00475919	0.15011	0.0617504	0.188	0	0.545423	0.0180995	0.250289	0.168769	0	0	0.551648	0.344801	0.0840126	0	0.168214	0.261334	0	0.0552371	0	0.912082	0.256043	0	0
ENSG00000206178	0	0.0861568	0	0	0	0	0	0	0	0	3.7397	3.3757	2.76563	1.50515	0	0	0	0	0	0.12278	0	0	0	0	0	0	0	0.247485	0	0	0.0993618	0.108809	2.03334	3.32048	1.02724	0.0764837	0	0	0	0	0	0.0448878	0	0	0	0	1.18943	0.073892	0
ENSG00000206192	0	0	0.0548572	0.0146321	0	0	0	0	0	0	0	0	0	0.0166687	0	0.0497052	0	0	0	0	0	0	0	0	0	0	0	0	0	0	0.0143049	0.015665	0	0	0	0	0	0	0.0161583	0	0.0116471	0	0.0188968	0	0	0	0	0	0.0130158
ENSG00000206341	0.0323197	0.370735	0.782546	4.61191	0	0.382199	0.103807	1.83946	3.04904	2.21369	2.59667	5.76628	10.3499	1.17758	5.77483	1.33128	1.33811	7.58951	0.304421	0.240148	0.718925	0.219113	1.57566	0.559373	1.52075	1.29829	0.441268	0.658323	0.390104	0.378318	3.84801	1.57489	1.97262	2.59784	2.61195	6.64207	3.04868	2.68083	0.17562	1.15321	1.45577	1.22916	0.513459	0.129901	4.31706	4.5689	3.77703	9.91455	17.2587
ENSG00000207186	0	0	0	0	0	0	0	0	0.323248	0	0	0	0	0.460958	0	0	0	0	0	0	0	0	0	0	0.910443	0	0.898206	0	0	0	0	0	0	0	0	0	0.330087	0	0	0	0	0.178712	0	0.440693	0.392296	0	0	0.294187	0
ENSG00000211451	0.715996	0.380643	0.178056	0.552645	0.396639	0.996126	1.25131	0.564023	0.662226	0.30689	0.158866	0.0956022	0.203644	0.275435	0.192961	0.829717	0.0996431	0.594011	0.415598	0.333813	0.499663	0.602802	0.539656	0.596412	0.349723	0.583404	0.766718	0.622394	0.835978	1.33294	0.472751	0.517701	0.110564	0.0313461	0.203644	0.506861	0.394471	0.790715	0.514933	0.450843	0.797326	0.755125	0.802938	0.695932	0.803683	0.818103	0.190224	0.514798	0.860298
ENSG00000211454	0.471661	0.385506	0.308654	0.125451	0.0750312	0.904487	0.378731	0.586821	0.225489	0.39012	0.230802	1.23266	0.156462	0.17864	0.653053	0.441378	1.08572	0.161809	0.806188	0.90931	0.434792	0.403308	0.203175	0.260744	0.176417	0.0441444	0.992061	1.3212	0.22567	0.630028	0.689882	0.805842	0.313728	0.284624	0.0616366	0.165211	0.511688	0.182757	0.190488	0	0.0249647	0.450179	0.344284	0.37573	0.532107	0.577765	0.086362	0.49024	0.390577
ENSG00000212125	1.74652	1.86088	1.88238	0.326941	2.32414	3.68173	1.21948	1.20757	1.11934	0.77463	0.386678	0.0517097	0.338917	0.744893	0.616729	1.04262	0.404215	0.535486	1.27722	1.97481	0.900867	0.772215	1.35267	1.0753	2.10178	0.631108	2.07353	1.91068	1.43594	1.5802	1.36984	1.20007	0.149506	0.169546	0.314709	0.527218	0.60961	0.349925	1.65049	0.135474	2.60244	1.27894	2.29212	1.47516	1.13203	1.59791	0.321528	0.169784	0.457012
ENSG00000212238	21.5616	0	17.1828	6.24091	2.98611	0	13.7489	23.3544	16.8264	17.5593	0	13.8191	10.9679	1.77739	18.2249	0	30.7568	13.4161	27.7329	22.1468	30.564	29.3789	13.3776	8.48131	14.9198	10.5412	18.6155	30.3938	8.16478	19.3828	17.16	16.7037	18.7287	19.1152	5.25648	6.75124	33.7283	18.5082	12.4916	10.7483	6.83065	9.47496	18.8904	14.4436	14.37	16.4243	6.71299	11.9106	13.8788
ENSG00000212433	0	0	0	0	0	0	0	0	0	0	0	0	0	0	0	0	0	0	0	0	0	0	0	0	0	0	0	0	0	0	0	0	0	0	0	0	0	0	0	0	0	0	0	0	0	0	0	0	0
ENSG00000212542	0	0	0	0	0	0	0.261681	0	0	0	0	0	0	0	0	0.194547	0	0	0	0	0	0	0	0.512759	0	0	0	0	0	0	0	0	0	0	0	1.20674	0	0	0	0	0.638217	0	0	0	0	0	0	1.16585	0.356608
ENSG00000212576	0.601643	0.627398	1.04053	0	0.354122	0.711478	0.241552	0.755345	0.29562	0	0	0	0	0.42156	0	1.25708	0	0	0.40478	0.447045	0	0	0	0.473316	0.832627	0.208347	0	0	0	0	0.361779	0	0.592275	0	0	0.278479	0	0	0	0	0.883685	0	0.477912	0	0.358766	0.649251	0	0	0
ENSG00000212643	1.86882	0	1.04974	1.06104	0.761518	0	0.942693	1.40374	1.45979	0.907815	0	0.130524	0.213871	0.537209	0.329308	0	0.113367	1.21649	0.805978	1.353	1.95417	2.46357	1.28038	0.980141	0.596839	0.531007	2.12629	1.67939	0.559105	1.62041	2.07463	1.67236	0.0707586	0.0534954	0.463386	1.15335	0.408732	0.858733	3.77553	0.128235	0.868045	3.17619	3.0451	3.01735	1.71446	1.31861	0.628983	2.09996	1.57306
ENSG00000212664	0.952964	0.265002	3.22301	6.87739	4.7864	0.676161	1.73446	2.81823	5.05702	2.22202	0.862696	3.02838	2.41019	1.42448	5.95364	3.22373	13.0013	2.77766	0.769374	1.605	0.565278	1.29214	0.595631	1.29948	4.0444	1.67204	0.26022	0.913459	0.971318	1.65258	0.611236	2.51007	0.625417	4.25549	4.43219	2.70537	8.67043	2.21198	4.74673	13.0345	1.18197	2.38165	0.958843	2.7237	3.48534	3.01655	1.93683	4.82966	1.59894
ENSG00000212802	4.92975	2.98883	6.60922	16.0069	5.12842	2.1692	4.87903	6.28511	7.60475	6.51587	2.65951	4.99647	4.60518	3.61484	6.73272	9.99226	13.5616	9.25688	2.69963	5.19635	6.29048	6.41228	3.22456	3.24692	10.1543	7.46383	1.17396	1.85444	4.28975	5.81526	2.48178	6.4924	1.18503	6.39941	8.11694	9.39255	11.102	6.22227	6.30751	19.6354	2.75036	4.9207	2.6865	2.91833	7.10989	7.85604	3.59222	9.43314	6.58622
ENSG00000213013	0.369513	0.385331	0.426043	0.113639	0.108746	0.655456	0.296709	0.154637	0.0907809	0	0	0.125813	0	0.129455	0.34628	0.0551473	0	0.195431	0	1.23553	0.273984	0.208762	0	0	0.255689	0.127961	0.378378	0.55343	0.743349	0.961187	0.222195	0	0	0	0	0.171034	0.278104	0.189198	0.250984	0	0	0.552085	0.366901	0.866348	0.330517	0	0.0782301	0	0
ENSG00000213033	1.2788	0.121231	1.23987	0.822308	0.0684265	0.068739	0.210036	0.364886	0.371295	0.211774	0	0.435412	0.291864	0.814575	0.254205	0.0347004	0.48132	0.368915	0.664829	1.51168	0.1293	0.558278	1.0082	1.05177	1.12621	0.624007	0.595219	0.888002	0.210482	0.151202	0.454389	0.382764	0.171667	0.194677	0.240904	0.215241	0.349984	0.357148	0.789637	0.414814	1.13836	0.536874	0.761857	0.856639	0.415944	0.282271	0.1969	0.23394	0.286229
ENSG00000213049	0	0	0.0428065	0	0	0	0	0	0.0364847	0	0	0	0	0	0	0	0	0	0	0	0	0	0	0	0	0	0	0	0	0	0	0	0	0	0	0	0	0	0	0	0	0	0	0.0497406	0.0885563	0	0	0	0
ENSG00000213055	0.0521424	0	0	0	0	0	0.041869	0.0436421	0.0512408	0	0	0	0.116361	0	0	0	0.0616803	0.07354	0.0701619	0.0774878	0	0.117834	0	0	0.144322	0.0361134	0	0	0	0	0	0	0	0	0.0720333	0.0965395	0	0	0	0	0.0510574	0	0	0.0698579	0	0	0.0883131	0	0
ENSG00000213063	0	0	0	0	0	0	0	0	0	0	0	0	0	0	0	0.046077	0	0	0	0	0	0	0	0	0	0	0	0	0	0	0	0	0	0	0	0	0	0	0	0	0	0	0	0.103408	0	0	0	0	0
ENSG00000213068	0	0	0.196042	0	0	0.20107	0	0.284623	0.501269	0	0	0	0	0	0	0	0	0	0	0	0	0	0.159411	0.133763	0	0	0.232145	0.101863	0.136819	0	0.306726	0.223926	0	0	0	0.157401	0	0	0	0	0	0.277133	0.067531	0	0.101391	0.183484	0	0	0.0930282
ENSG00000213070	0.47164	0.0614787	0.0679742	0.507662	0.347004	0.139435	0.378714	0.246721	0.289678	0.515493	0	0	0.263129	0	0.147328	0.246361	0.209217	0.291019	0	0.525671	0.437135	0.266459	0.055273	0.185521	0.489534	0.0816635	0	0.176597	0.332079	0.0766776	0	0.310571	0.116074	0.394898	0.0814447	0.927798	0.295806	0.120744	0.480528	0.10518	0	0.608579	0.234153	0.15797	0.070311	0.19086	0.249629	0.52727	0.516096
ENSG00000213071	0.178547	0.0387897	0.00857759	0.0915161	0.0175152	0.84457	0.256869	0.124534	0.116973	0.0650495	3.42632	0.770039	1.20364	2.84613	0.0371825	0.244264	0.220007	0.257064	0.160167	0.210057	0.176517	0.100873	0.181346	0.0819374	0.102956	0.0463726	0.284404	0.218389	0.119728	0.241897	0.375773	0.254739	1.20108	1.94344	1.18704	0.206608	0.164241	0.129511	0.353717	0	0.0874159	0.303142	0.366389	0.249176	0.292792	0.0883096	1.80182	0.279449	0.260503
ENSG00000213073	0.640952	1.2547	1.52988	0.594805	1.15163	1.27657	0.180585	2.00468	1.33709	0.639096	0.55988	0.321608	0.313674	0.63032	0.604164	1.75205	0.691686	1.12601	0.151308	0.53474	0.183429	0.254115	1.20184	2.01696	1.52506	0.576315	0.782989	0.383989	0.126678	0.424127	1.39291	1.76229	0.210324	0.25107	0.326221	0.416384	0.473933	0.840602	0.473542	0.160492	2.22418	0.384888	0.348357	0.316369	1.11309	2.32984	0.609445	0.744208	0.959766
ENSG00000213082	0	0.0828506	0	0.195469	0	0	0.0637958	0	0.0780757	0	0.269714	0	0.0886501	0.111338	0.0992721	0.0948583	0	0	0.106906	0	0	0.179544	0.0744875	0	0.219904	0	0	0.0475975	0.0639313	0	0	0.104634	0.156425	0	0	0	0.239182	0.0813594	0.107929	0	0	0	0	0.212885	0	0	0.201844	0.0710564	0.173877
ENSG00000213089	0.390526	1.32354	0.90054	0.660553	0.861975	0.865911	0.50957	0.89887	1.0074	1.06709	0.220959	0.531872	0.217875	0.889311	1.03692	1.13652	0.635196	0.550785	0.0656855	0.36272	0.289564	0.0551582	0.274602	1.45934	0.405343	0.439522	0.533193	0.467921	0.117843	0.190471	1.11544	1.54295	0.192223	0.435977	0.0674375	0.587471	0.391892	0.449903	0.198942	0	3.01139	0.875219	0.6592	0.523208	0.640406	1.36964	0.0413394	0.785858	0.53417
ENSG00000213090	0.0127338	0.0663944	0.176182	0.0469931	0.13491	0.331285	0.0408995	0.0746053	0.0875951	0	0.302599	0.260139	0.383626	2.12351	0.0477325	0.190043	0.030126	0.026939	0	0.0189234	0	0.0143882	0.0477539	0.0400709	0.0704901	0.0793737	0.0347714	0.0457721	0.0614795	0.0662468	0.107199	0.0670806	0.150426	0.312747	0.26387	0.11788	0	0.0260798	0.10379	0	0.51122	0.117611	0.091035	0.136481	0.0911194	0.137414	0.73328	0.0455543	0
ENSG00000213126	0	0	0	0	0	0	0	0	0	0	0.281801	0	1.01885	0.34898	0	0	0	0	0	0	0	0	0	0	0	0	0	0	0	0	0.0998305	0	0.326869	0.741366	0.344027	0	0	0	0	0	0	0.0450995	0	0	0	0	0.492075	0	0
ENSG00000213131	0.648088	1.14371	1.78187	0.674588	0.762917	4.06782	0.520397	1.83594	1.17578	0.726509	0.112827	0.0678965	0.166878	0.209586	0.249165	0.863063	0.117944	0.667954	0.939135	1.62988	1.33072	0.619631	0.981526	0.549073	0.689925	0.345277	1.42937	1.58292	0.882542	0.583553	0.779413	1.51007	0.0490767	0.11131	0.137741	0.369202	0.250136	0.459462	1.28674	0.0889411	0.488155	1.08341	1.58401	1.4026	0.95129	1.50634	0.0844354	0.802555	0.763728
ENSG00000213140	0	0	0	0	0	0	0	0	0	0	0	0	0	0	0.0437153	0.0417716	0	0	0	0	0	0	0	0	0	0	0	0	0	0	0	0	0	0	0	0.129551	0	0	0	0	0	0	0	0	0	0	0	0.0938707	0.19142
ENSG00000213144	0.0646988	1.75418	1.34274	1.59177	0.533136	0.53557	0.779271	0.162455	0.38148	0.0942859	0.219639	0.176231	0.288765	0.362666	0.0808411	0.193117	0.153067	0.50187	0.174115	0.576885	0.383779	0.219315	1.09184	1.22157	1.25353	1.03063	0.0883346	0.116281	0.624741	0.336592	0.311236	0.340829	0.127383	0.722287	0.446898	0.598935	0.194775	0.132508	0.0878906	1.2697	1.52046	0.738173	0.102786	0.346721	0.231483	0.139637	0.16437	0.462912	0.424783
ENSG00000213148	0	0	0	0	0	0	0	0	0	0	0	0	0	0	0	0	0	0	0	0.112968	0	0.0858943	0	0	0	0	0	0	0.122339	0	0	0	0	0	0	0	0	0	0	0.135621	0	0	0	0	0.0906602	0	0	0	0
ENSG00000213149	0.310098	0.24253	0.134077	0.143049	0.0456302	0.229193	0.1245	0.356875	0.152368	0.112977	0	0.105584	0.0432511	0.21728	0.193734	0.27768	0.0917053	0.136673	0.156473	0.230415	0.172447	0.218993	0.145366	0.426923	0.107288	0.295311	0.370461	0.371554	0.0935735	0.252073	0.279701	0.408394	0	0	0.053549	0.10765	0.0777957	0.119082	0.105314	0.0691547	0.417512	0.147418	0.215534	0.207727	0.416058	0.376465	0.164128	0.13867	0.21208
ENSG00000213178	7.48671	5.65349	6.35002	14.8202	5.97678	5.59702	8.84469	9.79547	8.71031	7.90066	5.06368	4.92241	10.2741	6.02965	6.02138	8.83597	19.3411	9.4667	6.3686	12.6604	8.67773	8.26496	4.27602	5.00974	7.86008	8.16525	3.28976	5.56786	5.05495	1.79077	4.9676	8.61322	5.59114	9.03052	10.9965	7.96628	12.6079	8.01918	5.84505	7.82986	10.6172	12.2962	5.53688	5.99514	6.26043	6.77904	7.94332	15.7005	8.56906
ENSG00000213180	0	0	0	0	0	0	0	0	0	0	0	0	0	0	0	0.0671282	0	0	0	0	0	0	0	0	0	0	0	0	0	0	0	0	0	0	0	0	0.112841	0	0	0	0	0	0	0	0	0	0	0	0.123047
ENSG00000213189	1.32623	0.531925	1.4115	2.13344	1.08084	0.241284	0.819175	0.853868	0.80203	0.446014	0.115443	0.138942	0.227664	0.714819	0.892298	1.27894	1.20679	1.36689	0.137273	0.909639	0.453861	0.115273	0.191293	0	0.282369	0.918537	0.139287	0.427826	1.23137	0.796113	0	0.537423	0.200859	0.227782	0.422804	1.51105	0.818997	0.417881	1.66304	0.910035	1.29863	2.54963	0.729335	0.820071	1.09502	0.660542	0.77754	1.45985	0.446536
ENSG00000213201	0	0.180358	0	0	0.101799	0	0	0	0	0.126023	0	0	0	0	0	0	0.102295	0	0	0	0	0	0	0	0	0	0	0	0	0	0	0	0	0	0	0	0	0	0	0	0	0	0	0	0	0	0	0.0773415	0.0946282
ENSG00000213222	0.0686085	0.0357727	0	0.210996	0	0.0811335	0.0275454	0.14356	0.168555	0.249959	0	0.0934404	0.0765536	0.0480727	0.0428631	0.286701	0.121737	0.120954	0.0461591	0.203915	0.101743	0	0.0321618	0.107949	0.189897	0.190071	0	0.0822054	0.0552078	0	0	0	0	0.22978	0	0.158782	0	0.140516	0.139803	0.0612012	0	0.0745505	0.0272494	0.0919183	0.040912	0.0370187	0.0290504	0.122721	0.0750754
ENSG00000213225	0.180692	0.403771	0.104167	0.174646	0.0303867	0.106839	0.331635	0.4321	0.317084	0.583072	0.189865	0.123045	0.216018	0.506429	0.580562	0.785894	0.244278	0.191131	0.225768	0.191801	0.114838	0.37917	0.338813	0.203073	0.321509	0.321803	0.105729	0.324752	0.238869	0.352514	0.4967	0.254965	0.152467	0.288173	0.41009	0.716877	0.181324	0.343637	0.122731	0.138157	0.366501	0.266463	0.123027	0.103749	0.261675	0.473546	0.229527	0.727214	0.579047
ENSG00000213232	0	0	0	0.0728894	0	0	0	0	0	0	0	0	0	0	0.740363	0.565956	0	0.167136	0	0	0	0	0.0555521	0	0	0	0	0	0.0476794	0	0	0	0	0	0	0.987335	0	0.0606772	0	0	0.0580197	0	0	0	0	0	0	1.48381	0.90773
ENSG00000213239	0.0583684	0	0	0.0718015	0	0	0	0.0488531	0.0573591	0.0850606	0.0660494	0	0.130255	0	0	0.139377	0.0690451	0.0411605	0	0	0	0	0	0	0.161554	0.0404255	0	0	0	0.0759146	0.0701959	0	0	0	0	0.216133	0	0.0597715	0	0.104133	0.0571538	0	0	0	0.0696114	0.062987	0.049429	0.104405	0
ENSG00000213244	0.25443	0.265321	0	0.521642	0	0.702049	0.953402	0	0.0833435	0.741565	0	0	0	0	0	0.759438	0	0.71768	0	0.378103	0.503074	0.191658	0.795132	0.266882	0	0.352432	0.694757	0.101618	0.682448	0.110305	0.611973	0.446773	0	0	0	0.628088	0.170213	0.173698	0	0	0.747406	0.368621	0.134737	0	0	0.549125	0	0.455103	0.928041
ENSG00000213247	0	0	0	0	0	0.285079	0	0	0	0	0	0	0	0	0	0	0	0	0	0	0	0	0	0	0	0	0	0	0	0	0	0	0	0	0	0	0	0	0	0	0	0	0	0	0	0	0	0	0
ENSG00000213252	0.0939817	0.0245012	0.0541797	0.0578054	0.0829751	0.250062	0.0377324	0.0589955	0.0461783	0.03424	0	0.0319993	0.0786488	0.0658512	0	0.0981828	0.0277932	0.0497058	0	0	0.0348424	0.0265481	0.0881121	0	0.0650316	0.0976364	0	0.0140759	0.0945313	0	0.0282564	0.123772	0	0	0.0324583	0.130502	0.0471552	0.0240602	0.0319176	0	0.046013	0.165947	0.0746538	0.0629561	0	0.0507092	0.019897	0.12608	0.0257101
ENSG00000213293	0.0856354	0.267904	0.592418	0.210687	0	0	0.275052	0.071675	0	0.249594	0.290714	0.58315	1.14663	0	1.07001	0.869073	1.7221	0.724664	0.345688	0.509044	0.888948	0.483809	0.160574	0.404219	0.711076	0.711724	0.11692	0.564337	0.206727	0	0	0.225561	0.505812	0.764815	0.177454	1.34768	1.20309	0.350776	0	0.763898	0	0.186104	0	0	0.306392	0.646881	0.14504	0.61271	1.12449
ENSG00000213296	0	0	0	0.0497087	0	0	0.0648945	0	0	0	0	0	0.0450884	0	0	0.024123	0	0.0569914	0	0.0600508	0	0	0	0	0	0.0279869	0	0	0.130065	0	0	0	0	0	0	0	0	0	0	0	0	0	0	0	0	0	0	0.0722801	0
ENSG00000213300	0.595358	0.584323	0.524923	1.29243	0.618392	1.28385	1.29356	1.02592	1.30779	0.765546	0.435926	0.238482	0.742455	0.490772	0.218794	0.961703	0.248562	0.987851	0.424113	1.7695	1.40223	0.751853	0.558175	0.44082	0.678529	1.21276	0.38252	0.27275	0.986324	0.36439	0.758116	1.01469	0.206854	0.62555	0.604757	1.23196	0.175718	0.502081	0.903918	0	0.925891	0.799137	0.472919	0.98531	0.960637	1.05818	1.03801	1.34682	0.498187
ENSG00000213304	0	0	0.0765672	0	0	0	0	0.055582	0.130519	0.193553	0	0.0904433	0	0.0930614	0.24893	0.43608	0.15711	0.187319	0	0	0	0	0	0	0	0.0459935	0.090668	0.0397843	0.0534369	0	0.0798644	0.174916	0.0653738	0	0	0.55328	0.13328	0.204013	0	0	0	0	0	0.08897	0	0	0.0562371	1.06906	0.145335
ENSG00000213312	0	0.0458785	0.0507258	0.0541203	0	0	0	0	0.0432344	0.128229	0.0497848	0	0.09818	0	0.0549719	0	0	0.0310247	0.0591991	0.0653803	0	0.0497113	0	0	0.121772	0.0304707	0	0	0	0	0	0	0	0.098231	0.030389	0.0407276	0	0	0	0	0	0	0.0349473	0	0.0524696	0.0474765	0	0	0
ENSG00000213315	3.30444	0.801371	3.27835	12.6675	0.904634	0.454383	2.9002	3.40895	4.22904	6.04748	2.00009	4.18646	4.88756	1.29229	8.16177	5.73447	11.1812	6.77395	2.17149	2.85504	3.41882	5.81775	0.648432	0.967301	4.25403	2.39508	0.314764	1.15097	2.78269	4.99744	1.10903	5.16155	0.983462	6.34855	7.74987	7.68311	10.642	4.5643	3.75819	17.549	1.05348	4.00815	1.28191	1.54435	5.499	3.48299	2.3428	10.1719	6.05455
ENSG00000213361	0	0.115418	0	0.272304	0	0	0	0	0	0	0.250489	0	0.123497	0.155102	0.138294	0.132145	0.26185	0.156099	0	0.164479	0.164132	0.12506	0.103767	0	0	0.0766558	0	0.132614	0.0890616	0	0.266215	0	0	0.247122	0.152901	0.102459	0	0	0	0.19746	0.108376	0.180398	0	0	0	0	0	0.296962	0.121112
ENSG00000213365	0	0	0.0571558	0	0.0583553	0	0	0.0414908	0.0487148	0	0	0	0.0553127	0	0	0.0295931	0	0.0349574	0	0	0	0	0	0	0	0	0	0	0.0398895	0.128948	0	0.0652855	0	0	0	0	0	0	0	0	0	0	0	0.0664142	0.0591207	0	0	0.0443352	0
ENSG00000213370	0.437899	0	0	0.13467	0.193308	0.0647301	0.131858	0.137442	0.0537909	0.239307	0	0.0745489	0.488609	0	0	0.130707	0.0647499	0.463199	0	0.40672	0.243518	0.185548	0	0	0.151504	0.265375	0	0.0655853	0.176184	0.0711921	0	0.0720882	0	0	0.4159	0.608063	0	0.224213	0	0.390622	0.107197	0.0594781	0.0434803	0.0733345	0	0.0590687	0.185416	0.19582	0.359381
ENSG00000213386	0.143268	0.149401	0.0550619	0	0.0562174	0.0564742	0.153387	0.0399707	0	0	0.162121	0	0	0.0669234	0.238684	0.028509	0.0564914	0.0673535	0.192779	0.212907	0.141639	0	0.0447734	0.0751397	0.132181	0.0330754	0.58682	0.114441	0.115285	0.124224	0.057433	0	0	0.213256	0.19792	0.044209	0.047923	0	0.0648745	0	0.0935243	0.051892	0.113804	0.127962	0.0569548	0.0515348	0.0808838	0	0
ENSG00000213411	0.155391	1.60018	1.38852	0.143365	0.320117	1.51601	0.0779844	0.455208	0.229057	0.283066	1.01108	0.238087	0.13004	0.10888	1.69891	0.394248	1.56243	0.136974	0.836367	1.38554	0.316851	0.592585	0.637378	0.33618	0.860197	0.0403585	0.530398	1.89678	0.1563	0.555785	0.397118	0.102324	0.38243	0.433691	0.0402504	0.107888	0.740691	0.119345	0.0527732	0.0346537	0.380394	0.27438	0.138863	0.156139	0.6023	0.356335	0.0328981	0.660134	0.807682
ENSG00000213433	0.610338	0.990056	0.7819	3.00321	0.478985	0.882151	0.871262	1.24872	0.99964	2.07538	1.91849	0.554161	1.51337	0.76027	3.64361	2.67193	4.33188	2.19982	1.36876	2.11636	0.603399	0.919516	0.3179	0.746909	1.68932	2.30145	0.925897	2.072	1.09139	1.32302	0.407785	1.33967	0.734353	1.66557	1.26475	2.51114	5.98862	1.38891	0.368497	1.45185	1.39449	1.3264	0.646424	0.545134	1.86019	1.46363	0.976294	4.9734	2.0036
ENSG00000213443	5.34413	0	26.9093	8.98796	14.2039	0	3.52012	15.1311	10.4624	9.30914	0	2.38822	2.84174	4.03708	14.8157	0	27.2129	8.21437	8.70781	9.36885	4.14828	2.17008	20.0023	27.6561	30.8546	4.13505	8.20852	11.7309	2.68769	5.32159	14.6115	8.57773	4.4389	7.36441	1.29775	3.74906	20.6134	7.35381	2.6657	7.3742	20.0732	4.06035	3.88027	4.86644	12.3487	14.5527	3.32353	13.8906	8.22356
ENSG00000213453	0.120741	0.37773	0.348033	0.148529	0.142135	0.571135	0.145428	0.202116	0.0593268	0	0.204946	0.575548	0.808343	0.67681	0.301733	0.396436	0.0714137	0.17029	0.0812337	0.538294	0	0.0682145	0.283002	0	0.334193	0.0836245	0.0824255	0.14467	0.291474	0.0785189	0.145208	0.318029	0.475446	0.269588	0.0834005	0.223548	0.181746	0.123644	0.0820111	0	0.295572	0.262397	0.239776	0	0.143999	0.390887	0.664621	0.593924	0.0660612
ENSG00000213467	0	0.120733	0.133489	0.142422	0.204435	0.0684564	0.185931	0.242257	0.398212	0.168722	0.196519	0	0.129184	0.162245	0.289326	0.207347	0.273909	0.326576	0	0.0860267	0.257536	0.0654096	0.108546	0.0910822	0.640904	0.160372	0	0.242763	0.139745	0.150581	0	0.152476	0.056987	0	0.0799712	0.160767	0.406636	0.17784	0	0.516385	0	0.251608	0.13795	0	0	0.062469	0.245113	0	0.25338
ENSG00000213513	0.228695	0.143091	0.316418	0.0562655	0.0538431	0.324534	0.0550907	0.191413	0.0898961	0.0333278	0.0776371	0.124587	0	0.0640969	0.0857262	0.0955671	0.0270528	0.161272	0.0615455	0.169929	0.169571	0.129204	0.107206	0.215898	0.0632991	0.142553	0.124897	0.0959063	0.0184026	0	0.165022	0.24095	0	0	0.0315935	0.0635128	0.114747	0.093677	0	0	0.134361	0.0621254	0.0363325	0.0306394	0.109099	0.0740374	0	0.204535	0.100101
ENSG00000213540	0.429221	0	0.164962	0	0	1.01516	0.746748	0.179625	0.281199	0	0.0809508	0.0974287	0.159642	0.200498	0.0893853	0.341644	0.169245	0.15134	0.192517	0.106309	0	0	0	0.112557	0.396006	0.0495458	0.293012	0.128571	0.402949	0.186083	0	0.282638	0	0.159725	0	0.0662237	0.0717871	0.0732566	0.388719	0	0.840578	0.466395	0.170475	0.383367	0.0853164	0.231592	0.0605807	0.191939	0.15656
ENSG00000213548	0	0	0	0	0	0	0	0	0	0	0	0	0	0	0.254942	0	0	0	0	0	0	0	0	0	0	0	0.139287	0.0611179	0	0	0	0	0	0	0	0	0	0	0	0	0	0.0554267	0	0	0	0	0.0863933	0	0
ENSG00000213557	0	0	0	0	0	0	0	0	0.09126	0	0	0	0	0	0	0.110877	0	0	0	0	0	0	0.0870659	0	0	0.0643181	0	0	0	0.120782	0	0	0	0	0.0641457	0.0859685	0.0931907	0	0	0	0	0	0	0	0	0	0	0	0.406477
ENSG00000213558	0	0	0	0	0	0	0	0	0	0	0	0	0	0	0	0	0	0	0	0	0	0.148392	0	0	0	0	0	0	0	0	0	0	0	0	0	0	0	0	0	0	0	0	0	0	0	0	0	0	0
ENSG00000213598	0.938564	1.17449	3.13823	5.0801	1.5468	2.10882	1.35655	2.04245	1.75244	2.05166	1.91173	2.94001	2.61813	0.920688	3.63548	2.96957	5.10713	4.56684	2.65212	5.30016	1.80939	2.12102	1.84789	2.21512	7.79339	2.99019	1.02515	1.23703	1.66153	0.732424	1.46737	1.35968	1.10874	7.54414	1.9449	3.21476	5.93364	2.40282	1.53	3.18148	1.56236	1.58077	0.670988	1.1317	0.895481	1.51925	1.03326	3.35765	1.54055
ENSG00000213609	5.23066	0.878279	4.19094	3.81705	10.8016	0.7863	2.77632	8.16229	6.70841	2.58396	1.55499	3.3808	4.00634	4.03774	7.4219	9.844	20.8171	4.90768	1.96833	2.17385	1.05177	1.45252	0.955861	0.836946	3.43537	2.67098	0.302607	1.51371	2.21151	3.68979	0.79965	7.64761	1.22185	4.15688	4.31723	7.05808	22.0189	2.08809	5.53999	12.4952	1.6494	2.72142	2.50001	4.51349	6.18533	6.93611	1.27631	5.94672	2.27978
ENSG00000213613	1.61821	0.210936	0.699666	1.07826	1.03184	4.86381	1.02868	1.24154	1.92153	0.294779	0.228895	0.275488	0.451402	1.32283	0.673985	2.53582	0.79759	0.380379	0.27218	0.500999	0.599931	0.685674	0.505716	1.06088	0.55987	0.653777	0.73646	0.20197	0.379791	0.78925	0.48653	1.24318	0	0.451637	0.698599	1.37319	0.47363	0.483325	1.19073	0.721752	2.6409	1.5752	0.910505	0.361334	0.964958	2.25559	0.456792	1.14575	0.221343
ENSG00000213621	0.0397696	0.414721	0.137561	0.342456	0.0468161	0.23515	0.15967	0.0998591	0.156328	0.231826	0.405029	0.0541638	0.221876	0.0557317	0.546614	0.284896	0.470443	0.336539	0.428106	1.00471	0.589762	0.269621	0.372858	0.250296	0.880609	0.247897	0.32579	0.405036	0.160009	0.155175	0.0478284	0.314256	0.352354	0.443982	0.082411	0.589054	0.279361	0.28508	0.108051	0.354759	0.116826	0.194463	0.0631816	0.0532815	0.0474301	0.12875	0.0673575	0.320115	0.522219
ENSG00000213640	0.761648	0.585238	1.24792	0.394499	0	5.54637	0.45064	0.0335518	0.0393935	0.876279	0.22681	0.0545956	0.0447289	0.056176	0.30053	0.119653	0.569032	0.226148	1.56426	3.57432	0.772804	0.996491	0.0751662	0.315364	0.665722	0.111055	1.7514	4.63501	0.0645138	2.29404	0.0482097	0.844696	0	0.0895043	0.083068	0.222656	0.603404	0.0821008	2.12379	0.28607	0	0.196013	0.859752	1.45007	0.334658	0.519105	0	0.394371	0.0877305
ENSG00000213650	0	0	0	0.064912	0.0621173	0.124802	0.169485	0.0441656	0.103711	0	0	0	0.0588785	0	0	0.0315009	0	0.037211	0.0710034	0.156834	0.313007	0.119248	0.0494722	0	0.146053	0.182733	0	0.126451	0.212306	0.0686304	0	0	0	0.235637	0.0728973	0.244243	0	0.0540363	0	0	0	0.143345	0	0.141392	0	0	0.0446862	0.0471934	0.173225
ENSG00000213657	0	0	0	0	0	0	0	0	0	0	0	0	0	0	0	0	0	0	0	0	0	0	0	0.147282	0	0.0648312	0	0	0	0	0	0	0	0	0	0	0	0	0	0	0.0916588	0.0508569	0	0	0	0	0.0792704	0	0
ENSG00000213693	0.3229	0.808135	0.632908	0.496517	0.133039	0.992806	0.19446	0.581061	0.349049	0.447036	0.146157	0.15392	0.0900734	0.0678751	0.181559	0.395163	0.362867	0.466794	0.282418	0.455863	0.167595	0.255398	0.590331	0.685874	0.670303	0.156547	0.529035	0.299842	0.16889	0.314976	0.912579	0.637881	0.0794682	0.108144	0.111519	0.32881	0.097209	0.214931	0.37285	0	0.505889	0.333323	0.589936	0.259564	0.616157	0.905973	0.218757	0.317668	0.318003
ENSG00000213700	1.55277	1.88911	9.0262	1.98972	4.26508	2.83087	1.09098	1.6787	1.78024	2.26286	0.732129	2.90782	1.51601	0.634665	5.17383	2.04704	3.36747	2.18998	1.39292	1.8268	0.479724	1.16968	2.06237	2.85034	4.83505	2.33011	1.23668	2.13183	0.937111	0.589036	1.08933	1.1929	2.9298	5.48938	1.25131	2.33585	6.29774	1.65635	0.791015	3.34739	2.97756	0.913929	1.23343	1.38689	1.92903	1.536	0.547899	2.95106	2.76109
ENSG00000213706	0.370486	1.09464	2.27821	0.531709	0.508817	0.584161	0	0.568496	0.12136	0.269956	0.41924	0	0.137796	0.173062	1.69738	4.75515	1.24172	1.08859	0.332346	0.275286	0.183137	0	0.578912	0.388617	0.341815	0.171064	0.421527	0.480902	0.049687	0.160619	0.22278	0.0813205	0.121572	0	0	1.71485	1.11535	1.01171	0	0	0.846477	0.0335477	0.147147	0.165453	0.147283	0.133267	0.104581	2.81645	4.05407
ENSG00000213717	0	0	0	0	0	0.787167	0	0	0	0	0	0	0	0	0	0.0496717	0	0	0	0.370952	0	0	0	0	0	0	0	0	0	0	0	0	0	0	0	0	0	0	0.226064	0	0	0	0.132188	0.111475	0	0	0	0	0
ENSG00000213753	4.57506	1.33993	1.44394	2.53348	0.920338	2.89347	4.71413	3.83226	3.52491	4.93188	0.74544	0.798587	1.72451	1.27821	1.26632	2.18884	2.39769	3.6372	3.58945	3.41559	5.87209	5.53757	2.08698	1.4693	1.65301	2.43916	3.80518	3.94218	5.18142	4.10972	3.45189	4.50466	0.815962	0.711174	1.52008	2.21145	2.55342	4.35887	3.3337	1.7306	1.85361	5.11289	4.78998	3.53995	3.8505	4.08169	1.53565	2.53792	2.77644
ENSG00000213757	0.134336	0.140087	0.206517	0.550843	0.316277	0.211814	0.143825	0.374789	0.572058	0.130513	0.0506715	0.30493	0.199857	0.125503	0.391658	0.374244	0.635637	0.34735	0.421775	0.998173	0.398427	0.354177	0	0.211366	0.619703	0.0930403	0.0611375	0.187786	0.108098	0.174719	0.161558	0.41281	0.0881631	0.699864	0.123721	0.290171	0.49429	0.366842	0.304151	1.91733	0.0876939	0.340599	0.0711396	0.119985	0.213617	0.193288	0.265445	0.360435	0.0979992
ENSG00000213763	0.313691	0.16356	0.217009	0.540239	0.0369271	0.408054	0.478582	0.315064	0.215787	0.685716	0.177486	0.170891	0.455023	0.263757	0.391957	0.411983	0.0371071	0.685751	0.379887	1.95791	0.837336	1.3469	0.11764	0.148069	0.607773	0.282438	0.256973	0.883269	0.706777	0.244794	0.226354	0.413126	0.0308807	0.840479	0.541694	0.261353	0.157394	0.417602	0.340909	0.111929	0.0614327	0.528332	0.149507	0.252161	0.224469	0.338513	0.132824	0.196387	0.343259
ENSG00000213777	0.099144	0.103388	0.114312	0.091471	0.116711	1.67072	0.975222	0.103727	0.0974297	0.144483	0.224382	0.33757	0.110625	0.0347342	0.402611	0.295931	0.117279	0.209744	0.300164	0.36834	0.661614	0.196045	0.092952	0.0779971	0.137208	0.0514998	2.978	3.69742	1.13685	1.67632	0.0596171	0.0652855	0.0732002	0.166024	0.0342412	0.0917805	1.11927	0.329964	0.168354	0	0.145621	1.76409	1.7326	1.99243	0.413845	0.187231	0.209899	0.443352	0.108489
ENSG00000213801	0.42133	0.439367	0.676633	0.61085	0.655405	0.249124	0.253738	4.14358	3.1497	1.88588	0.970579	1.29111	1.29284	1.66587	0.470046	0.350335	0.8366	1.06113	0.587182	0.827387	0.379349	0.289044	0.888787	1.06542	0.874632	0.500246	0.534162	0.387638	0.121084	0.352278	4.65085	3.26986	1.86647	1.67988	1.47593	1.03081	0.92111	0.739644	0.183973	0.295304	0.442031	0.457821	0.251011	0.423359	1.47157	4.83899	2.24275	1.34579	0.922089
ENSG00000213830	0.983525	0.219777	0.485995	0.0864197	0.0826991	1.08	0.169231	1.76398	1.864	0.921405	0.23849	0.956785	0.783872	1.87052	2.01893	0.922644	0.581715	0.644026	0.661706	1.1484	0.416718	0.317517	0.0658642	0.552674	0.194446	0.291935	0.76733	0.715482	0.395711	0.456851	1.01385	0.832683	1.45232	1.56856	0.921983	0.520273	0.634478	0.575525	0.477171	0	1.03185	1.06871	0.837061	0.84708	1.00541	2.19851	1.13036	1.69642	1.61435
ENSG00000213842	0.497221	0.111108	0.0818983	0.131068	0.459894	1.17599	0.171109	0.29726	0.383918	0.207029	0	0.0967405	0.0396286	0.099541	0.0443769	0.508846	0.0840246	0.325587	0.143368	0.211117	0.052668	0.0401302	0.299679	0.391166	0.294906	0.0983917	0.242452	0.127663	0.171473	0.230961	0.256275	0.327416	0.0349628	0.0792985	0.0735961	0.394536	0.10692	0.0363696	0.28948	0.0633627	1.42584	0.540284	0.141059	0.142747	0.0423569	0.651544	0.0902291	0.222347	0.194317
ENSG00000213862	0.222479	0.324804	0.256515	0.437889	0.104759	0.210475	0.178644	0.409662	0.437263	0.389064	0.453161	0.545404	0.695079	0.124709	0.722766	0.318753	0.421079	0.721687	0.299363	0.727366	0.395909	0.402216	0.208584	0.0700101	0.615786	0.369809	0.060751	0.346541	0.0716096	0	0.214049	0.410201	0.0876059	0.993486	0.245878	0.41191	0.580468	0.637916	0.0604456	0.87322	0.130709	0.169223	0	0.0596133	0.106133	0.336117	0.037681	0.517337	0.584278
ENSG00000213867	0	0	0.191418	0.714797	0	0.0981638	0.0666546	0.27791	0	0	0.0939335	0	0.0926226	0	0.311162	0.346882	0.392775	0.175611	0.223393	0.123359	0.246198	0.18759	0.155651	0	0.459516	0.0574919	0	0.0497304	0	0	0	0	0	0	0	0.0768445	0.2499	0.0850053	0.112765	0.444286	0.162565	0.0901991	0	0	0	0.0895782	0	0.519684	0.181668
ENSG00000213880	0	0	0.0509807	0.0543923	0	0	0	0	0.0869034	0.0644366	0	0	0.0493367	0	0	0.0263959	0	0	0	0	0	0	0	0	0	0	0	0	0	0	0	0	0	0.197449	0.0305418	0	0.0443709	0	0	0	0.0432961	0.0240229	0	0	0	0	0	0.0395452	0
ENSG00000213885	0.227472	0.107823	0.214586	0.508769	0.0486865	0.22009	0.149444	0.155773	0.142252	0.210952	0.257407	0.225311	0.299962	0.0869375	0.232549	0.148139	0.415853	0.524977	0.333908	0.338042	0.214664	0.327125	0.213265	0.195222	0.286185	0.358057	0.0564677	0.0991102	0.0832009	0.0268957	0.0994785	0.108937	0.305359	0.277032	0.128555	0.248864	0.477287	0.148235	0	0.479613	0.141743	0.134822	0.0164265	0.0831153	0.172638	0.156209	0.140097	0.406884	0.271542
ENSG00000213943	0	0.0287189	0.0635064	0.237147	0	0.0651353	0.0663417	0.0230504	0.0811914	0.0401342	0.0623283	0.0750155	0.0614585	0	0.172056	0.0657625	0.13031	0.116525	0	0.0409266	0	0.0311182	0	0.129995	0.304906	0.0572219	0	0.016499	0.0443217	0.0716377	0.0662412	0	0	0.0614904	0.0190229	0.0509892	0.0552727	0.0564041	0.037412	0	0.0269669	0.0897756	0.0437525	0	0.0656896	0.0297192	1.91241	0.197045	0.0904077
ENSG00000213946	0.0344048	0	0	0	0	0	0.0276261	0	0	0	0	0.0468572	0	0.0482136	0	0.0205387	0	0.0242617	0	0.102257	0	0	0	0	0	0.0238285	0	0	0	0	0	0	0	0	0	0	0	0	0	0	0	0	0.0273293	0	0.0820639	0	0.0291356	0	0.0376478
ENSG00000213976	1.9187	0.875365	0.345661	0.860517	0.517609	4.75066	2.05422	2.0743	1.31594	1.77671	0.158316	0.0272203	0.267611	0.252074	0.174811	2.11185	0.378278	4.89066	1.42535	3.32656	1.77833	2.39382	1.48032	0.754725	0.719151	0.526013	2.78337	1.1375	2.81447	2.83341	2.69208	2.63218	0.0590257	0.0446251	0.262302	2.92332	0.361015	2.61976	6.92344	0.249601	0.35227	3.59424	4.54057	4.71273	1.71621	1.66073	0.558539	4.68327	3.01811
ENSG00000214018	0.302893	1.35819	0.838154	0.745203	0.499184	0.823833	0.486429	0.912654	0.506014	0.662111	0.274202	0.123756	0.236578	0.33957	0.340618	0.48821	0	0.533988	0.12227	0.135037	0.179669	0.239573	0.709939	0.810177	0.670687	0.461518	0.620319	0.108876	0.243731	0.236368	0.910674	0.558466	0	0.202887	0.271985	0.336476	0.0303952	0.310174	0.12344	0.0540382	0.949087	0.806358	0.168421	0.12174	0.180618	0.719093	0.666909	0.297984	0.69603
ENSG00000214073	0	0	0.0856131	0.182685	0	0	0	0.0621486	0.145939	0	0	0	0	0	0	0	0.175672	0	0	0.110347	0	0	0	0	0	0.102855	0	0	0	0	0	0.0977905	0	0	0	0.0687385	0	0	0	0.264947	0	0.0806844	0.117966	0	0.0885563	0.080129	0	0.0664093	0
ENSG00000214076	0.349224	0	0.0326473	0.0232214	0	0	0.833674	0.134297	0.398837	0.206322	0	0.372784	0.516044	1.79884	0.165107	0	0.02233	0.0798705	0.279406	0.476896	0.111974	0.682548	0	0	0.0261243	0.0196111	1.00515	0.435398	1.27595	0.405102	0.0567553	0.136734	0.213705	0.547923	1.05616	0.375712	0.00947151	0.0483269	1.14114	0	0.0184842	0.779451	0.539814	0.5311	0.0900524	0.213892	2.9414	0.0506484	0.413126
ENSG00000214077	0.198102	0.206582	0	0.203078	0.077734	0.741846	1.27256	0.193442	0.356907	0.144348	0	0	0	0.0462688	0.123764	0.157682	0	0.442378	0.0444271	0.245329	0.587549	0.335761	0.0619099	0.103899	0	0.137204	0.721261	0.098901	1.27527	0.901789	0.238245	0.217414	0	0	0.11403	0.489037	0.0331325	0.202864	0.493375	0.235619	0.0646599	1.05836	1.18021	1.19433	0.157507	0.142518	0.307563	0.531523	0.397421
ENSG00000214081	0	0.0306112	0	0	0.0345557	0.0520702	0	0	0.0144235	0	0	0	0	0	0.0183393	0.0262858	0	0	0	0	0.0217656	0	0.0275212	0.0230934	0.0406244	0.0101654	0.0601177	0.0175861	0	0.0190895	0	0	0	0	0	0.0135872	0	0	0	0	0.0287437	0	0	0	0	0	0	0.0131268	0.0160608
ENSG00000214093	0.926214	0.321954	0.266978	0.189896	0	0.273825	0.123954	0.71062	0.455099	0	0.786075	0.946084	0.172246	0.432654	3.08614	1.24408	1.09564	0.108859	0.103858	0.573511	0.457842	0.348851	0	0	0.640904	0.106915	0.105382	1.29474	0.0621087	0.301161	0.18565	0.304952	1.89957	1.72335	0.266571	0.35726	0.774545	0	0.104852	0	0.604627	0.251608	0	0.103408	0.46026	0.41646	0.19609	1.24255	0.25338
ENSG00000214100	0	0.235652	0.0651374	0.208489	0.133009	0	0	0.0472848	0.0555177	0	0	0	0.0630369	0	0	0.0674514	0.0668286	0.0398391	0.152036	0	0	0.191504	0.105933	0.266668	0.938209	0.195638	0.154267	0.101536	0	0.146955	0.543539	0	0.055615	0	0	0	0	0.0578527	0	0.10079	0.055319	0.0613875	0	0	0.0673767	0.12193	0	0.0505265	0
ENSG00000214121	0.0591532	0	0.0682027	0.218301	0.069634	0.419712	0.0474984	0.19804	0.406912	0.258613	0.334687	0.322252	0.462023	0.248685	0.517383	0.176564	0.419841	1.00113	0.238786	0.527438	0.526326	0.401033	0	0.0930722	0.327453	0.40969	0.242289	0.212629	0.380794	0.153871	0.0711397	0.233711	0	0.132075	0.163437	0.602358	0.474881	0.12115	0.160714	0.3166	0.231689	0.257105	0.187952	0.0792506	0.352737	0.127668	0.150281	0.370329	0.258916
ENSG00000214132	0	0	0	0	0	0.118664	0	0.0209967	0.0246526	0	0	0	0	0	0	0.134783	0	0	0	0	0	0	0	0	0	0	0	0.015029	0.0403729	0	0	0	0	0	0	0.301901	0	0	0.0681575	0	0	0.027259	0.0199272	0	0	0	0	0.224362	0.109804
ENSG00000214135	8.85203	25.8404	26.5688	12.044	13.1533	15.8154	8.97205	11.7006	12.6566	8.23724	3.6664	1.85581	1.59926	5.13452	5.14564	10.9364	5.89828	8.44171	4.94372	6.9899	4.16115	5.10942	19.8821	20.1851	20.6177	9.53531	10.5148	6.83909	8.66622	6.83956	15.8655	10.2755	1.68918	2.92975	2.02884	5.53157	5.74305	8.08289	7.82935	3.15133	18.8676	9.03739	9.50102	9.182	10.6655	11.2408	3.53873	7.60996	6.84786
ENSG00000214174	5.8645	4.66763	4.92907	3.29245	4.51636	6.72987	6.02933	3.25702	2.89052	3.42121	2.71859	0.957952	0.886754	1.02409	7.75	5.23506	11.5188	5.84904	10.0176	8.90516	4.42965	5.0679	4.14509	3.39195	4.65217	2.3978	8.31873	8.43865	5.85102	5.97601	4.18557	3.176	1.4388	2.67184	0.851808	4.38881	11.4584	5.01392	7.27177	4.62835	1.98571	6.16893	6.61759	7.52654	4.20519	2.92769	0.982435	5.95574	5.41771
ENSG00000214176	2.66606	1.79843	1.1239	1.46046	0.152018	4.33506	1.88656	2.04316	2.19421	1.86371	1.2539	0.731874	1.12485	1.72795	1.31688	1.77061	0.684951	1.38655	2.28136	2.68671	1.50114	2.40055	1.81217	2.34647	1.37208	1.13386	4.07228	2.74022	1.56877	1.6579	3.45178	2.68823	0.930894	0.920806	1.06752	1.64279	0.932205	1.13472	2.45033	0.26755	1.77846	2.55521	2.57441	1.26689	2.71756	3.91095	1.58042	2.52599	1.70027
ENSG00000214182	3.36501	1.67549	1.25831	1.75273	2.71219	2.50948	3.23754	5.83587	5.30283	3.57848	2.12689	3.26172	2.06339	2.464	6.3258	4.03573	2.3668	3.89078	3.99759	4.36995	3.46162	5.03536	1.02319	1.52635	1.17471	1.53272	1.57283	3.5052	3.07366	2.76	2.95312	5.74917	1.52201	3.99354	1.86365	5.44438	6.47976	3.38381	4.11822	4.16453	0.712428	2.51998	2.45624	4.18335	4.26626	5.23427	1.43766	4.66341	1.92403
ENSG00000214189	2.18002	0.206667	1.42814	1.72941	2.46421	0.32225	0.760869	1.88683	2.40403	1.25454	0.105124	0.227739	0.877625	1.44071	0.688721	0.35493	0.117218	0.895311	0.633346	0.901956	0.982713	0.944717	1.66645	1.58835	1.28564	1.71575	0.794841	0.775455	0.807337	0.612179	1.44495	1.60681	0.115839	0.235077	1.30048	2.80929	0.205092	1.0084	0.513208	0.707147	2.32265	0.908498	0.698577	0.879524	0.930659	1.98494	1.67306	1.61184	2.27707
ENSG00000214198	0.0652485	0.136083	0.0376153	0.100331	0.0960117	0.20576	0.179009	0.204794	0.213734	0.158478	0.14767	0.0296215	0.0546034	0.0457184	0.278554	0.399253	0.244415	0.168711	0.0438986	0.0565626	0.129013	0.0491507	0.13764	0.119773	0.0902988	0.094147	0.193018	0.162874	0.0700054	0.226301	0.196175	0.207667	0.037469	0.0364212	0.0300463	0.49832	0.109128	0.133634	0.0738645	0.029102	0.212969	0.230424	0.168447	0.109271	0.136179	0.170161	0.124325	0.471708	0.291545
ENSG00000214223	0.476118	0.305538	0.126682	0.315374	0.172455	0.476416	0.0882254	0.980926	0.935771	0.747223	0.0828883	0.149641	0.326926	0.205297	0.274574	0.327957	0.389914	0.568194	0.7885	0.326561	0.597434	0.372447	0.206023	0.230501	0.304112	0.456585	0.500042	0.263297	0.265239	0.142903	1.01306	1.35055	0.0721085	0.081774	0.126489	0.610278	0.477784	0.300039	0.34827	0.326704	0.179312	0.139288	0.290925	0.245339	0.829904	0.632361	0.124061	0.393065	0.280537
ENSG00000214249	0	0.109235	0.0172537	0.147266	0.299468	0.0176962	0	0.0125248	0.0294112	0.0218076	0	0	0	0.0419409	0.0373959	0.0803997	0.0177016	0.0316579	0	0	0	0	0.0420893	0.0470901	0.165676	0.0725493	0	0	0.0120415	0	0	0.0591234	0	0	0.0206728	0.0831175	0	0.0153241	0	0.0533949	0.0586118	0	0	0.0200485	0.107081	0	0.0126725	0.080301	0.0327497
ENSG00000214252	0	0	0.118311	0	0	0	0	0	0	0	0	0	0	0	0	0.0612569	0	0	0	0	0	0	0	0	0	0.0710687	0	0	0	0	0	0	0	0	0	0	0	0	0	0	0	0.0557499	0	0	0	0	0	0.0917726	0
ENSG00000214255	0	0	0.0453922	0.0484298	0	0	0	0	0	0	0	0	0	0	0	0	0	0	0	0.0585059	0	0	0	0	0	0.0272668	0	0	0	0	0	0	0	0	0	0	0	0	0	0	0	0	0	0	0	0	0	0.0352103	0
ENSG00000214264	0	0.599616	0.453609	0.446737	0.641256	0.429456	0.0486011	0.0506594	0.0892198	0.0882056	0	0	0.0675357	0	0	0.180663	0	0.149388	0	0.0899471	0	0.0341952	0.255358	0.904713	0.335055	0.482081	0.0826381	0.0181304	0.0730565	0.236164	0.109187	0.119568	0.059584	0	0.0209039	0.112062	0	0.0929722	0.123334	0.0539918	0.711203	0.197306	0	0.0405452	0.0360926	0.130632	0	0.162397	0.132463
ENSG00000214289	23.6216	0.492655	45.9369	23.3432	11.957	0.279339	21.0539	37.169	41.0872	38.7842	0	3.53882	2.19642	1.21375	32.9586	0.141014	11.177	15.325	29.5598	21.8812	36.1972	21.7974	19.1196	22.5476	21.7936	18.4869	21.8232	25.4726	23.3162	24.6804	33.6163	34.0127	1.2402	2.81288	2.12111	17.4937	10.8249	13.6267	13.7982	16.7166	11.2566	15.9138	17.7004	21.098	26.0118	36.8766	2.73385	19.6473	23.2633
ENSG00000214330	0	0	0	0	0	0	0	0	0	0	0	0	0	0	0	0	0	0	0	0	0	0	0	0	0	0	0	0	0	0	0	0	0	0	0	0	0	0	0	0	0	0.0254623	0	0	0	0	0	0	0.0512832
ENSG00000214331	2.14149	1.21284	1.0217	1.09007	0.347714	2.68526	1.03025	1.98553	2.78478	1.35863	0.302913	0.176	0.370782	0.620897	0.818884	2.30334	0.513194	1.34741	0.819751	0.905345	1.45097	1.0117	0.995218	1.58306	0.715365	0.818305	0.831777	0.624884	0.653632	1.04447	2.09809	2.65012	0.17265	0.247316	0.452688	1.73463	0.77808	1.26663	1.47964	0.131744	2.60308	1.45937	1.30514	0.915133	1.66229	2.91856	0.656616	1.65109	1.47469
ENSG00000214335	0	0.0152231	0.0168314	0	0	0	0	0	0	0	0	0.0397635	0.0162887	0	0.0182404	0.00871469	0	0	0	0.021694	0	0	0	0	0	0	0	0	0	0	0	0	0	0	0	0.0135139	0	0	0	0	0	0.00793123	0.0231919	0	0	0	0	0.039168	0
ENSG00000214347	0	0	0	0	0	0.118918	0	0	0	0.0732736	0	0	0	0	0	0	0	0	0	0	0	0.056813	0	0	0	0	0	0.0903672	0	0	0	0	0.0494973	0	0	0	0	0	0	0	0	0	0	0	0	0.0542588	0	0.0449686	0.0550196
ENSG00000214359	0.327711	0.410087	0.680122	0.0806262	0.30862	0.232522	0	0.768004	0.322044	0	0.296669	0.178529	0	0.0918483	0.327579	0.899917	0.0775311	0.0462193	0.0881923	0.194802	0.194391	0	0.307244	0.412499	0.907052	0.0907879	0.178972	0.235594	0	0.255735	0.23647	0.431589	0.0645216	0	0.181089	0.182023	0.131543	0	0	0	1.02685	0.0356093	0	0	0.156334	0.565827	0.0555041	0.175855	0.21516
ENSG00000214369	0.666594	0.139026	0.256191	0.109334	0.104627	2.15465	0.142735	0.14878	0.131013	0.0647621	0	0	0	0	0.555272	0.238763	0.105137	0.0940142	0.717564	0.660407	0.197704	0.15064	0.166656	0.41953	0.123002	0.0615569	1.45618	1.49091	0.214557	0.40459	0.106889	0.234105	0	0	0	0.123417	0.0891901	0.0910157	0.603693	0	0	0.313875	0.247102	0.238152	0.264998	0.287736	0	0.119235	0.194514
ENSG00000214391	0.807852	0.318759	0.352437	0.966914	0	1.49755	1.85839	0.32894	0.321844	0.477279	0.148242	0.178418	1.12066	0.152986	0.163688	0.547436	0.206621	0.877622	0.646342	3.47181	1.78081	1.40623	0.491285	0.377889	1.14822	0.982925	0.536584	0.954873	2.72323	0.766728	0.210065	0.402567	0.107469	0.584998	0.301628	1.07125	0.131461	0.737837	0.741509	0.62325	0.363451	1.41163	0.537651	0.555787	0.859303	0.282738	0.443757	0.488182	0.406162
ENSG00000214425	2.78498	2.42095	1.03717	1.90577	1.24077	8.44571	3.68454	1.89368	1.73674	2.19149	0.082257	0.0247502	0.0861784	0.235567	0.391694	1.30455	0.112859	0.499791	0.537965	1.74865	2.12225	2.20226	2.74735	1.4654	1.62216	0.824404	1.62517	2.04678	3.03798	2.34585	2.43139	2.41127	0.0223623	0.0710073	0.128664	0.757038	0.191482	0.516418	2.72791	0.0324215	2.05083	2.37454	3.85426	4.69898	1.38709	1.51493	0.180827	1.3043	0.969429
ENSG00000214429	0	0	0.134819	0	0.137649	0	0	0	0	0	0	0	0	0	0.438314	1.46589	0.13832	0.659661	0	0	0	0	0.109628	0	0	0.242956	0	0.0700521	0	0	0	0	0	0	0	1.4072	0	0.239483	0	0.417225	0.343492	0.0635289	0	0.156658	0	0	0	1.46409	2.17519
ENSG00000214439	0.579247	0.431459	0.31803	0.475038	0.389645	1.43522	0.686605	0.60025	1.24689	0.442169	0.031213	0.338099	0.338552	0.811735	0.448047	1.07032	0.195772	0.408476	0.334039	0.245945	0.245426	0.374004	0.465489	1.21519	0.229038	0.515805	1.1298	0.214823	0.799041	0.394625	0.696623	1.0898	0.325844	0.431108	0.49537	1.20012	0.304476	0.45194	0.374706	0.147631	0.702239	0.71933	0.788779	0.997775	0.526341	1.39899	0.607326	0.986771	0.845128
ENSG00000214455	2.11793	1.24484	1.28757	1.94217	3.85311	1.91258	3.09207	0.451223	5.63845	4.93836	0.130726	0.262226	0.730442	0.863414	1.63593	2.68961	1.36655	4.75214	0.0518154	1.71677	0.11421	0.304577	0.108308	0.302943	1.49217	0.453393	0	3.43738	2.44793	2.10352	0.231554	4.81784	0.0379082	0.343916	0.106395	0.142591	1.39113	0.354902	0.0523113	0.893109	0.716423	0.648565	0.183531	0.309546	4.5466	6.69034	0.782644	0.172199	2.27543
ENSG00000214485	1.08514	1.03319	1.90392	2.9019	2.94358	0.613721	0.530378	1.73749	1.90092	1.37511	0.587273	0.963839	2.26367	1.2562	0.943218	1.71807	3.85088	2.56182	1.52362	2.87463	1.32934	1.1195	1.10583	1.18773	1.82821	3.26763	0.515325	1.1306	0.835221	0.184088	1.24828	1.92619	0.743123	1.68546	1.1732	2.66422	2.50928	2.0775	1.47411	1.68344	2.49469	0.922787	1.87385	0.632093	0.95655	1.32374	0.918942	2.02539	1.18742
ENSG00000214535	2.61715	1.22343	4.26617	13.877	6.90537	1.17394	2.24643	5.21188	5.76459	3.81399	2.34882	3.44148	4.53138	1.77055	6.54025	4.52547	17.828	6.6186	1.45721	3.62106	4.14875	3.67099	1.35376	1.70394	7.74343	3.00019	0.862508	1.35165	1.81549	1.87801	1.95361	4.75412	1.0661	4.63449	4.11421	3.75947	11.1392	3.14214	5.76202	18.5157	1.06042	3.23606	1.43374	2.41816	4.52046	4.28505	1.91062	6.37631	3.45636
ENSG00000214553	0.00490197	0.00511181	0	0	0	0.0347812	0.0118084	0.00820569	0.00963441	0.0142873	0	0	0	0	0.300125	0.324824	0.0115973	0.00691358	0	0	0.0145387	0.00553887	0.00919164	0	0	0.00339506	0.0133855	0	0.0197225	0.0127511	0.00589528	0.0258232	0	0	0	0.698835	0	0.0200792	0	0	0.00959992	0.0639182	0	0	0.0116924	0.00528986	0	0.526095	0.396938
ENSG00000214558	0.0578171	0.015073	0.0166655	0	0.0510459	0.102558	0.0348192	0.0725875	0.0994303	0.0421286	0.0163564	0	0	0.0405113	0	0.0690304	0	0.0917363	0	0.0214802	0.0857396	0	0.0542061	0.0227425	0.120021	0.0600654	0.0197347	0.00865942	0.0232621	0	0.0521496	0	0	0.032273	0.0299522	0.0936651	0	0.118414	0.0589066	0	0.0424604	0.0157061	0.0574083	0.154921	0.0689539	0.0623921	0	0.0517092	0.0316334
ENSG00000214578	3.66354	8.1865	3.62057	5.15049	2.31035	11.4498	7.87961	6.57066	4.88597	8.3897	3.99759	0.712787	2.18989	1.10013	6.86638	4.13974	11.608	7.93494	3.34508	2.33328	5.04477	2.95681	5.76545	7.41118	5.43219	4.7122	6.96694	5.01667	4.1061	9.18934	9.44122	8.96038	1.15923	1.75282	1.35564	3.02807	9.97868	8.70909	4.08806	3.50144	2.178	7.67731	10.705	5.96	11.0791	7.20089	1.77283	6.20198	3.29299
ENSG00000214581	0	0	0	0	0	0	0	0	0	0	0	0	0	0	0	0	0	0	0	0	0	0	0	0	0	0	0	0	0	0	0	0	0	0	0	0	0	0	0	0	0	0	0	0	0	0	0	0	0
ENSG00000214612	1.21927	0.42382	0.656037	1.39988	0.287059	0.865111	1.04431	0.884433	0.319515	2.13221	1.37972	1.10704	2.08604	1.02518	3.04694	1.74688	2.01921	2.92334	0.984373	3.50306	1.68756	1.37768	0.381039	0.511575	2.02484	1.63261	0.443917	1.41221	0.981117	0.528597	0.195511	0.963451	0.64015	3.99276	1.12292	2.7089	3.26275	1.83125	0.662529	2.90034	0.238779	0.927405	0.129136	0.217802	1.1633	0.789447	0.757188	2.18092	1.77892
ENSG00000214617	0	0.00821643	0	0	0	0	0	0	0	0	0	0	0.00879158	0	2.70737	0.682026	0.0186408	0.00555625	0	0	0.0116843	0	0	0.0123971	0	0.00545703	0	0	0	0	0	0	0	0	0	0.649161	0.00790671	0.0161371	0	0	0	0	0	0	0	0	0.00667242	0.916082	1.29327
ENSG00000214646	0	0	0	0.0995317	0.0476233	0	0	0.0338603	0.0795116	0.0589558	0	0	0.0451402	0	0	0.0724521	0.0478554	0.142642	0	0.0601198	0.0599931	0.137135	0.189644	0	0.111974	0.028019	0	0	0	0	0.097306	0	0.0398254	0.0903273	0.0558879	0	0.0811937	0.0828557	0	0	0	0.0219795	0	0	0	0	0.0685188	0.108545	0
ENSG00000214676	0.124368	0.648459	0.50188	0.229486	0.658817	0.441217	0	0.260234	0.244435	0	0	0	0	0	0.0776988	0.185611	0.0735586	0	0	0	0	0	0.233201	0.391364	0.172115	0.258409	0	0	0	0	0.0747847	0.655162	0	0	0	0	0	0	0	0	5.84544	0.0675696	0	0	0.148324	0.469732	0	0.11123	0.0680454
ENSG00000214725	0.275894	0.0822011	0.318101	0	0.0463967	0.139826	0.411422	0.296894	0.271123	0.172312	0	0.0536785	0.0439776	0	4.0875	1.88229	2.2379	0.250143	0.318203	0.175714	0.467583	0.267205	0	0.124027	0	0.0545947	0.161436	0.306959	0.317151	0.205046	0.1896	0.570974	0.0775994	0.176002	0	2.18916	1.18654	0.48433	0.160624	0.140633	0	0.428269	0.28177	0.0528041	0.141016	0.297725	0	1.83298	1.38011
ENSG00000214748	24.2259	3.81328	23.7159	43.8586	1.07616	4.32431	9.90989	13.3902	14.374	43.9642	17.5863	53.5377	27.0314	19.8571	105.089	40.1121	137.879	24.1751	4.92044	8.83059	20.3353	36.6702	3.42836	2.87678	12.6516	14.8792	2.49631	7.39368	11.0344	17.2405	3.84801	20.4674	17.549	39.8027	42.9393	35.1209	98.6187	16.3828	14.9026	92.1499	7.16129	16.1421	3.99398	1.83717	39.7951	30.089	13.9351	62.956	32.5116
ENSG00000214761	0.0367009	0.0382719	0	0	0	0	0	0	0.0721325	0	0	0	0	0	0.0458577	0	0	0	0	0.0545404	0	0	0	0	0	0	0.0501085	0	0	0	0	0	0.0361294	0	0	0	0	0	0	0	0	0	0	0	0	0.039605	0.03108	0	0
ENSG00000214765	5.51511	7.25863	4.21205	3.39219	4.62413	8.44507	3.60839	6.62815	5.18041	4.05295	2.80039	1.25187	1.09576	2.08079	3.00382	4.12718	4.40505	2.72574	6.24762	8.02076	3.18057	3.86151	5.45056	5.38946	5.39275	2.18736	7.31537	8.26954	3.31893	4.77179	9.17424	5.38023	1.75561	2.22774	1.30781	2.74184	4.15474	2.55835	5.89118	1.75202	4.0541	4.2342	4.63676	5.67323	6.40879	5.95151	1.65661	4.4828	3.67943
ENSG00000214776	0.435683	0.260935	0.400511	0.271598	0.52674	0.480408	0.413664	0.468142	0.413685	0.343202	0.0233184	0.120278	0.11168	0.210392	0.757726	0.530726	0.891465	0.369515	0.205979	0.603712	0.288123	0.199577	0.154557	0.157482	0.488879	0.220196	0.1045	0.529082	0.123178	0.497737	0.269065	0.403202	0.133307	0.30235	0.130137	0.591361	0.623316	0.385865	0.163961	0.0577716	0.631278	0.244705	0.479371	0.354957	0.628441	0.266847	0.107197	0.544994	0.280252
ENSG00000214796	1.83611	2.22554	0.481139	1.02667	0.491236	0.71907	0.507406	2.39499	1.73406	1.77227	1.74044	0.357239	0.851425	0.952366	0.759775	1.16728	0.662875	0.403573	1.36366	1.52377	1.62664	1.07775	0.73776	1.3882	1.35302	1.04046	0.325569	0.35	0.556454	0.961431	1.77801	1.91566	0.809864	0.984972	0.658841	1.19203	0.63412	0.42733	0.178163	1.08483	1.19082	0.673682	0.407245	0.223631	1.08067	1.24803	1.15103	1.22628	1.30466
ENSG00000214822	0	0.0156649	0	0	0	0	0	0	0	0	0	0	0	0	0.638172	0.690506	0.124387	0.105932	0	0	0	0	0	0	0	0	0	0	0	0	0	0	0	0	0	0.528433	0.211041	0.169212	0	0	0	0	0	0	0	0	0	1.55845	0.821888
ENSG00000214837	0.0552385	0.249614	0.0530743	0.0453008	0.0216753	0.141533	0.0221775	0.0693502	0.108567	0.134166	0.166687	0.0376157	0.123271	0.0903107	1.42642	2.35228	0.141576	0.454455	0.0371639	0.0410444	0.0273052	0.0312077	0.0690515	0.101398	0.0509638	0.0573866	0.175976	0.0551548	0.0444492	0.011974	0.121792	0.0969976	0.0815676	0.123335	0.0699512	2.2585	0.0831476	0.197982	0.112559	0	0.0811335	0.085032	0.0585045	0.0123343	0.109798	0.367592	0.163725	3.12063	2.11558
ENSG00000214888	0	0	0	0	0	0.0161074	0	0.0114003	0.0133853	0.0198497	0	0	0	0	1.27644	0.447218	0.0322246	0.00960517	0	0	0.0403978	0	0	0	0	0	0	0.0081601	0	0	0.0163809	0.0179384	0	0	0	0.163919	0.0546738	0.0418447	0	0	0	0	0	0	0	0	0	0.304547	0.0298094
ENSG00000214988	0.52014	0.090401	0.149928	0.106641	0.0510249	2.35787	0.174024	0.0725577	0.298168	0	0.049049	0	0	0.0607421	0.216638	0.284633	0	0.122265	0.116648	0.193242	0.192835	0.391813	0.0812758	0.136399	0.239944	0.0300204	1.24278	0.908866	0.348788	0.620125	0.156385	0.285423	0	0	0.0299399	0.0401257	0.0434966	0.044387	0.706589	0	0.381987	0.682936	0.723048	0.987216	0.103388	0.374199	0.11012	0.348894	0.284584
ENSG00000214992	0.0259272	0.0135185	0.0149468	0.0637883	0.106823	0.0919812	0	0	0.0382183	0	0	0	0	0.0181667	0.145782	0.642329	0	0.00914172	0	0	0.0384486	0.0146479	0.182309	0.0611911	0.0358812	0.0359139	0	0	0	0	0.0311809	0	0	0	0.0179088	0.900057	0	0.0929266	0.035221	0	0.0761629	0.0352158	0.0102975	0	0.0154607	0.0419681	0.0219563	0.568111	0.53905
ENSG00000215124	0	0	0	0	0	0	0	0	0	0	0	0	0	0	0	0.281399	0	0.0184671	0	0	0	0	0	0	0	0	0	0	0	0	0	0	0	0	0	0.339397	0	0.0268171	0	0.0467206	0	0	0	0	0	0	0	0.187369	0.14328
ENSG00000215146	0.405677	0.759439	0.2705	0.390815	0.454541	1.52013	0.321823	0.126817	0.355434	0.448739	0.12721	0.0399402	0.10362	0.253428	0.317572	1.13503	0.33534	1.28218	0.565601	0.472126	0.253685	0.0662726	1.30599	1.30735	0.689944	0.280968	1.22788	0.377733	0.700075	0.362347	1.35196	0.540707	0.129912	0.130956	0.0540175	1.14926	0.382572	0.640662	0.152713	0.113359	1.45015	1.30916	0.330012	0.445282	0.157387	0.632932	0.0827821	1.03164	0.882483
ENSG00000215151	0	0	0	0	0	0	0	0	0	0	0	0	0	0	0	0	0	0	0	0.0327516	0	0	0	0	0	0	0	0	0	0	0	0	0	0	0	0.020402	0	0	0	0	0	0	0	0	0	0	0	0	0
ENSG00000215154	0.345939	0.521081	0.251136	0.693497	0.120662	1.80304	0.751035	0.300268	1.14578	0.485468	0.144987	0.279199	0.243037	0.430921	0.24014	0.420681	0.0909374	0.632466	0.189644	0.323688	0.266005	0.361932	0.324334	0.665261	0.531948	0.647793	0.874664	0.245629	0.89697	0.449933	0.446857	0.708705	0.176583	0.200252	0.238953	1.07935	0.257148	0.341135	0.591782	0.0914342	0.715119	1.52449	1.39433	0.978443	0.5501	1.16142	0.455711	1.21466	1.27584
ENSG00000215156	0	0	0.0338454	0.0120368	0	0	0.015714	0.00818972	0.00961566	0.0285191	0	0	0	0	0.0122262	0.0175239	0	0.0207004	0	0	0	0	0.0183475	0.0153956	0	0	0	0	0	0	0	0	0	0	0	0	0.0196382	0	0	0	0	0	0	0	0	0.0105591	0	0.00875118	0
ENSG00000215158	1.36814	0.884	0.742328	0.237602	0.833698	1.7448	0.491131	1.12714	1.4763	0.406579	0.224639	0.175372	0.149665	0.639088	0.368714	1.12102	0.279254	0.344298	0.274337	0.62191	0.437602	0.454677	0.528169	1.04678	0.430656	0.419901	0.637302	0.482142	0.302212	0.327972	0.896892	0.80552	0.190142	0.179691	0.222359	0.690382	0.258434	0.302183	0.561214	0.0670041	1.78623	0.507205	0.63928	0.704436	0.921417	1.16954	0.222634	0.47025	0.53426
ENSG00000215165	0.440452	0	0	0	0	0.284106	0.128608	0.100541	0	0	0.181241	0.218134	0	0.0561121	0	0.0239034	0	0.0282364	0.323271	0.83306	0.178136	0	0	0	0	0	0.328014	0.383812	0.0644405	0.156234	0	0.0527335	0	0.178805	0.0276578	0.0370672	0	0	0.65273	0	0	0.0652635	0.0636128	0.0536452	0.238769	0	0	0.0716223	0
ENSG00000215190	2.81427	4.79217	2.08106	3.69567	1.25806	4.63397	2.5649	2.45487	3.10401	2.52651	2.75462	1.18058	1.56346	1.58085	1.36503	2.5236	3.90496	2.98942	2.52455	2.2764	2.94075	3.63611	3.19515	2.27939	2.10348	1.36522	3.25873	2.26934	2.2168	4.38614	2.55625	3.51868	0.958551	0.954471	0.508535	1.26415	1.13203	1.98208	3.21008	2.77524	2.84872	4.14185	2.82031	2.89543	3.07312	1.67865	1.33743	4.08874	2.59876
ENSG00000215210	1.56829	0.314506	0.486828	0.890412	0.213019	0.713307	0.920256	1.11069	0.652036	0.791129	0	0.164301	0.504781	0.633966	0.150737	1.38634	0.0713525	1.0634	0.324656	0.941208	0.313074	0.443014	0.763449	0.664346	0.667814	0.543094	0.370597	0.451707	0.388299	0.0392258	0.870501	0.91355	0.475038	0.606052	0.437477	1.25638	0.06053	0.061769	0.778438	0.269034	0.915489	1.0323	0.47914	0.363656	0.503564	1.00893	0.204323	1.3217	0.561039
ENSG00000215221	0.0923783	0	0.106511	0.454554	0	0	0.148355	0.154637	0.0907809	0	0	0.251627	0.103076	0	0.34628	0	0.437104	0.195431	0.124303	0.411844	0.273984	0.313142	0.173218	0	0	0.0639804	0	0.110686	0.0743349	0.120148	0.111097	0	0	0.412519	0.127618	0.427586	0.463507	0	0	0.659238	0.180912	0.100379	0.0733802	0	0	0	0.0782301	0.330478	0.303257
ENSG00000215236	0	0	0	0.0584295	0	0	0.0381397	0	0	0	0	0	0	0	0	0.0283551	0	0	0	0.141172	0	0	0.0445317	0	0	0	0	0.0284557	0	0	0	0	0	0	0	0.0439704	0	0	0	0	0	0	0	0	0	0	0	0	0
ENSG00000215288	0	0	0	0	0	0	0	0	0	0	0	0	0	0	0	0	0	0	0	0	0	0	0	0	0	0	0	0	0	0	0	0	0	0	0	0	0	0	0	0	0	0	0	0	0	0	0	0	0
ENSG00000215296	0	0	0	0	0	0	0	0	0	0.0170291	0	0	0	0	0	0	0	0	0	0	0.0173287	0	0.0109555	0	0	0.00809314	0	0	0	0	0	0	0	0	0	0	0	0	0	0	0	0	0	0	0	0	0	0	0
ENSG00000215302	0.151512	0.173797	0.506602	0.111829	0.552906	0.949607	0.583967	0.481886	0.670013	0.551997	0.30861	0.309524	0.287397	0.721897	1.13588	0.922572	0.358452	0.470112	0.0407742	0.112579	0.202215	0.205436	0.298303	0.381424	0.335488	0.241352	0.579214	0.326769	0.390138	1.14293	1.02039	0.957783	0.208813	0.270632	0.565134	0.547008	0.258471	0.574069	0.0823289	0.0540615	0.267046	0.592681	0.878572	0.426275	0.795062	1.03005	0.641534	0.47427	0.878702
ENSG00000215347	0	0	0.0421836	0.0900131	0	0	0.0293779	0	0.0359538	0.0533176	0	0	0	0.0512708	0	0.0218411	0	0	0	0	0	0	0	0.0575654	0	0.0760183	0	0	0.0294403	0.0475847	0	0.0963674	0	0.081689	0.0758147	0	0	0.0374659	0.0497011	0.0652728	0	0	0	0.0490167	0.0436338	0	0	0.0327214	0.040035
ENSG00000215357	0	0	0	0	0	2.03583	0.0341323	0	0	0	0	0	0	0	0	0	0	0.0149878	0	0	0	0	0	0	0	0	0	0	0.0171024	0.110571	0	0.0279908	0	0	0.0146807	0	0	0	0	0	0	0.0923778	0.0337655	0	0.0253476	0	0.0179986	0	0
ENSG00000215381	0	0	0.0884109	0.37731	0	0	0.061572	0.0641796	0	0	0	0.3133	0	0.107457	0.0958117	0	0.272119	0	0	0	0	0	0	0	0.212238	0	0	0	0	0	0.0922181	0.100986	0	0	0.0529657	0	0	0	0	0	0	0	0	0	0	0	0	0.205738	0
ENSG00000215388	0.411096	0.824411	1.13028	0.350105	0.223354	0.934894	0.431668	0.76756	0.403987	0.506925	0.357842	0.258409	0.423418	1.37376	0.15805	0.868384	0	0.156099	0.170204	0.187976	0.328264	0.214388	0.326126	0.796089	0.700215	0.219017	0.302227	0.170504	0.178123	0.452418	0.608491	0.707993	0.124522	0.0706063	0.393174	0.351289	0.0634668	0.129532	0.171833	0	0.805082	0.4467	0.251194	0.0423667	0.527996	1.33088	0.66949	0.53736	0.415242
ENSG00000215399	0	0	0	0	0	0	0	0	0	0	0	0	0	0	0	0	0	0	0	0	0	0	0	0	0	0	0	0.0345667	0	0	0	0	0	0	0	0	0	0.0590856	0	0	0	0.0626957	0	0	0.0688126	0	0	0	0
ENSG00000215452	2.33087	0.0135036	0.104512	0.159295	0.0609746	0.367519	1.92362	1.60407	1.42524	0.811456	0.13188	0.0176361	0.0866931	0.0907332	0.873726	0.270563	1.1948	0.721398	2.49168	2.52092	1.78589	1.78507	0.0971243	0.122247	0.107525	0.0807171	2.15695	2.03254	1.75056	2.49261	1.27701	1.4837	0.0254953	0.0578254	0.0178891	0.611363	0.844648	0.384557	2.67384	0.161717	0.228237	2.58199	2.41725	2.67172	1.42081	1.38342	0.0219321	1.14655	0.977721
ENSG00000215478	1.2489	0.0947169	0.314172	0.0558662	0.0801914	2.01394	0.83873	0.969278	0.557863	0.49637	0.179868	0.587589	0.0506735	0.095463	30.4438	19.4522	30.3795	9.03119	1.58883	1.45102	1.17857	0.590122	0.149023	0	0.2514	0.0629072	1.73615	2.5983	0.54816	0.945063	1.06503	0.867244	0.0894145	0.304199	0	7.48337	32.2431	10.0918	2.06673	0	0.0889386	0.999289	1.24458	1.42983	0.947838	0.833135	0	25.8323	21.8907
ENSG00000215486	0	0	0	0	0	0	0	0	0	0	0	0	0	0	0	0	0	0	0	0	0	0	0	0	0	0	0	0	0	0	0	0	0	0	0	0	0	0	0	0	0	0	0	0	0	0	0	0	0
ENSG00000215492	0.878074	0.686747	0.464019	0.990144	0.38762	0.648983	0.411291	1.10239	1.58197	1.49289	0.289807	0.448456	0.571526	0.307625	0.457147	1.26678	0.519345	1.36741	0.68922	1.468	1.30214	1.6536	0.205809	0.575654	0.405062	0.861541	0.199809	0.526046	0.559366	0.380678	0.572002	1.30096	0.0720335	0.163378	0.252716	1.96441	0.33043	0.974114	1.04372	0.0652728	1.07475	0.636082	0.900929	0.588201	0.654506	0.829111	0.557695	1.21069	1.20105
ENSG00000215546	0	0	0	0	0	0	0	0	0	0	0	0	0	0	0	0	0	0	0	0.075042	0	0	0	0	0.139767	0	0	0.121008	0	0	0	0	0	0	0	0	0	0	0	0	0	0	0	0	0	0	0	0	0
ENSG00000215548	0.114521	0.0796156	0.0440137	0.140877	0.0898747	0.406283	0.0613049	0.670962	0.0375136	0.166892	0	0.0519902	0.0425943	0	1.00166	0.774813	0.677346	0.484551	0.0513658	0.0567291	0.226438	0.172534	0.250527	0.300314	0.211317	0.0793163	0.416955	0.137217	0.0614351	0	0.413181	0.150822	0.150317	0.0852329	0.0263679	1.20151	1.26414	0.27364	0.103715	0.204314	0.261655	0.248879	0.212261	0.204573	0.0455268	0.28836	0.193963	1.57049	0.960754
ENSG00000215559	0	0.00762576	0	0	0	0.0172954	0	0.330512	0	0	0	0	0	0	0.10051	0.22264	0.0259511	0.0360977	0	0	0	0	0.00685601	0.0115059	0	0	0.00998422	0.0175239	0.00588439	0.00951101	0.0175891	0	0	0	0	0.067696	0	0.014977	0	0	0.00716055	0.00397303	0	0.0195945	0.00872131	0.0315655	0.0123855	0.143884	0.0320081
ENSG00000215571	0.0411651	0.0429272	0.0474627	0	0	0.316421	0.29749	0.0516815	0.101133	0.0899852	0	0.0280321	0.0459321	0	0.0257179	0.0245744	0	0.0435434	0.138477	0.183524	0.183137	0.279081	0.0192971	0	0	0.0142553	0.30912	0.0369924	0.380934	0.910176	0.0247533	0.0813205	0.0202621	0.091912	0.0284342	0.0952692	0.0206545	0.063232	0.0279605	0	0.0201542	0.793963	0.686684	0.0275755	0.0981887	0.0222112	0.0522907	0.0736327	0.157658
ENSG00000215572	0.0280224	0.029222	0.0323094	0.0344716	0	0	0	0.0234542	0	0	0	0	0	0	0	0.3513	0	0.0395219	0	0	0	0	0	0.0440907	0.0775616	0	0.0382596	0.0671519	0	0	0	0.036905	0	0	0	0.129706	0	0.028696	0	0	0	0.0152247	0.0222594	0	0	0	0	0.325807	0.367965
ENSG00000215771	0.229042	0	0	0	0	0	0	0	0	0	0	0	0	0	0.095396	0.0911545	0	0	0.102732	0	0.113219	0	0	0.240251	0.211317	0.0528775	0	0.045739	0.0614351	0	0	0.201096	0	0	0.158208	0.353385	0	0	0	0	0.0747586	0.0414798	0	0	0	0.0823887	0.129309	0.34141	0.0835438
ENSG00000215785	0	0.223798	0	0	0	0.0845965	0	0.0598749	0.0702999	0	0.242853	0	0	0	0.0893853	0.085411	0.253867	0.0504467	0	0	0.106085	0	0	0.225114	0.396006	0	0	0.0857142	0	0	0.172066	0.188426	0	0	0	0.132447	0.143574	0	0	0	0.0700482	0	0	0	0	0.30879	0	0.383878	0.0782799
ENSG00000215811	0	0.0504159	0.0557426	0.178419	0	0	0	0.0404649	0	0	2.07892	1.05351	3.07487	3.45529	0	0.0288614	0	0	0	0	0	0.0546278	0.135981	0	0	0	0	0.231711	0	0	0.058143	0	1.09465	2.26687	2.4378	0.0447556	0	0.0495086	0	0	0.0473403	0	0	0	0.115318	0	4.74926	0.043239	0
ENSG00000215837	4.0052	0	7.88727	4.25115	1.87759	0	2.98838	7.01603	5.29437	2.47935	0	1.73782	0.949172	2.40901	3.7423	0	1.25783	3.46177	1.88388	2.50197	2.6281	2.14264	3.05721	5.07492	5.44478	8.7515	3.82303	2.70738	1.85388	1.70567	2.32314	3.73436	0.837417	1.22665	2.65636	5.52878	2.9166	3.19407	1.70931	0.442645	9.28403	2.91744	2.04123	1.09219	3.50854	2.08457	1.06556	2.42504	3.27735
ENSG00000215859	0	0.0300514	0	0.0236333	0.0339238	0.0227191	0.0308532	0	0	0.0279976	0	0.0130827	0.0107183	0.0134614	0.144031	0.0344068	0.0909043	0.0203219	0	0	0.0284902	0	0.018012	0.0906844	0	0.00665299	0.0393456	0.0172645	0.162323	0.162417	0.0115524	0	0	0	0.00663516	0.0444624	0.00963954	0.00983685	0	0.0342753	0	0.0521894	0.0610433	0	0.0114562	0.0414642	0	0.0515469	0.0420455
ENSG00000215864	0	0	0.0306732	0	0	0.0314599	0	0	0.0261433	0	0	0	0	0	0	0	0	0	0	0	0	0	0	0	0	0	0	0	0	0	0	0	0	0	0	0	0	0	0	0	0	0	0	0	0	0	0	0.0237929	0
ENSG00000215869	0.0112125	0.0935401	0.0258558	0.041379	0	0	0.00900336	0.0844619	0.0881492	0.0163401	0	0	0	0.0157128	0.0420302	0.140565	0.0132635	0.0553483	0.0150874	0.116639	0.0332552	0.038008	0.0735858	0.299912	0.155173	0.00776571	0.275557	0.020152	0.0721799	0	0	0.0443001	0.0110379	0	0	0.0622786	0.0112518	0.0918566	0.0456953	0	0.0219584	0.0182754	0	0.045066	0.0267446	0.0120998	0.00949528	0.170477	0.134964
ENSG00000215908	6.45945	10.3635	8.51575	3.80635	1.55788	11.1413	3.527	5.37478	4.3784	7.69603	44.5629	26.5466	14.4993	17.2209	16.5437	7.0501	13.8955	5.595	9.1157	11.3412	7.85947	9.74111	5.6779	6.56405	6.85497	2.82393	10.1873	12.927	6.5771	4.72109	10.1936	6.76409	17.6187	23.1744	13.7423	5.08712	11.8448	4.30442	5.54745	1.00063	3.88758	6.12527	6.33745	5.74123	8.45526	13.0979	8.17588	8.09917	9.51636
ENSG00000216307	0	0	0	0	0	0.180963	0.0409588	0	0	0	0.115443	0	0	0	0	0.304509	0.0603394	0.107912	0	0	0	0	0.0478232	0	0	0.0353283	0.208931	0	0.0410458	0	0	0	0	0	0	0.566645	0	0.0522351	0	0	0.0998948	0.138567	0	0	0	0	0	0.0456203	0.0558169
ENSG00000216621	0.0274755	0	0	0	0	0.0324914	0.154435	0	0	0	0	0	0	0	0	0	0.0650026	0	0	0	0.0407447	0	0	0	0	0	0	0	0.0442179	0	0.033043	0	0	0	0	0	0	0	0	0	0	0.0597102	0	0	0	0	0	0	0
ENSG00000216624	0.0974962	0.0338899	0.0936764	0.359803	0.0382569	0.0384316	0.104382	0.0272008	0.079842	0.0473606	0.0183877	0	0.145049	0.0227713	0.182732	0.116405	0.211439	0.297929	0.0437297	0.120739	0.0481939	0	0.0609381	0.0511338	0.134927	0.303863	0.0443712	0.0876137	0.156906	0.0422682	0.0195421	0.0428003	0.0159964	0	0.123464	0.105298	0.375043	0.3328	0	0.11596	0.175023	0.123597	0.0129076	0.0217701	0.0581381	0	0.0275214	0.0871966	0.124467
ENSG00000216775	6.09182	3.86345	1.76391	3.31043	4.70846	9.45992	6.91183	7.97592	11.502	10.3282	5.06843	1.05434	2.49885	6.80623	4.15708	8.31312	10.8255	15.8251	4.84877	6.24528	5.91778	5.35253	3.87957	3.55266	4.48951	3.66382	9.91531	8.9334	6.91168	6.0412	9.85329	8.33839	1.94153	2.77794	2.33627	5.07628	13.4748	19.1112	1.277	2.48276	2.99606	8.72741	11.984	15.6563	6.88054	8.10543	8.50699	4.93724	6.38365
ENSG00000216809	0.0139501	0.232757	0.0804213	0.188767	0.0328436	0.296943	0.0672094	0.186815	0.137089	0.142307	0	0	0	0.0195492	0	0.258163	0.0165019	0.314797	0.018771	0.0829239	0.0827491	0.236439	0.209262	0.131696	0.0386117	0.0289852	0.20951	0.0501443	0.14593	0.145149	0.251654	0.202093	0.0137329	0	0	0.297022	0.0419967	0.299995	0.28426	0.049776	0.0273196	0.166741	0.243786	0.168207	0.083186	0.22581	0.0118136	0.212099	0.366361
ENSG00000216819	1.05426	0	0	0.149642	0	0.815167	2.01868	0	0	0.177275	0.0458846	0.0552246	0	0.0568232	0.202662	0	0	0.0571884	3.05544	5.30273	3.00657	3.34463	0.0380161	0	0.112232	0	2.10375	3.06083	2.54503	1.1075	0.341356	0	0	0	0	0.112611	0	0	1.04659	0.144683	0	1.27775	1.0307	0.8692	0.241795	0	0.0343383	0	0
ENSG00000216901	0.7242	0.604161	1.41949	0	1.27877	1.11333	0.930421	0.545527	0.569342	0.316615	0	0.0986315	0.0808066	0.101487	0.180978	0.389095	0.0856671	0.0510695	0.389788	2.15244	0.21479	0.572805	1.62953	0.455786	0.601342	0.20063	0.395507	2.08254	0.699298	0.941903	0.34838	0	0	0	0.0500231	0.268165	1.01743	0.148322	0.393518	0.51681	0.567304	0.865614	1.26558	1.84347	0.431848	0.547054	0.0613286	0.453387	0.316985
ENSG00000216915	0.117792	0.0245668	0	0.0289801	0	0.250732	0.0945835	0.0394357	0.0694529	0.102995	0	0	0.105146	0.0330138	0	0.0281273	0.0557352	0.0332259	0.0316996	0.0700191	0	0	0.022087	0.111201	0	0.0326326	0.321647	0.0423407	0.227483	0.122561	0.0283321	0.0310259	0	0	0.0325452	0.0654258	0.0236407	0.072374	0.224021	0	0.0692043	0.19199	0.299415	0.094687	0.112385	0.10169	0.079801	0.0842784	0.0773367
ENSG00000216977	0.908287	0.315723	0.436351	0.186221	0.0891016	0.895085	0.121555	1.39373	1.41325	0.110304	0.256954	0	0.0844559	0.42428	0	1.08444	0	0.160127	0	0.449929	0.112245	0	0.0709634	0.238185	0.418999	0.104845	0	0	0.0609066	0.0984441	0.182056	0.697783	0	0	0.104564	0.070069	0.0759554	0.232531	0.102823	0	1.40819	0.205615	0.0601244	0.30422	0.270811	0.49008	0.0640982	0	0.16565
ENSG00000217027	1.83455	1.77137	3.36866	7.27177	5.75892	1.04455	2.29148	2.44539	3.33857	2.17841	1.69153	3.14631	5.76191	3.04695	3.56575	5.15137	4.01874	5.2706	1.46283	7.57301	1.30989	0.998065	1.91108	2.13815	10.9077	6.11767	0.742147	1.62824	1.7496	0.706973	0.980574	3.31091	1.00332	5.76491	3.66076	4.78038	3.54556	2.22655	2.49216	5.8186	2.2621	2.95324	0.863563	1.54753	2.02585	2.71294	5.06351	6.56298	2.52793
ENSG00000217094	0.213742	0	0.410735	0.262933	0.167742	0.084254	0.228838	0.0596325	0.140031	0.311487	0.161246	0.291103	0.556486	0.29953	0	0.0850652	0.421399	0.703394	0.479345	0.423516	0.105656	0.241513	0.200393	0.224202	0.394402	0.246726	0.291826	0.128051	0.114662	0	0.428422	0.187663	0.140276	0.159078	0.393704	0.197867	0.214489	0.07296	0.0967864	0.12711	0.0697646	0.232253	0.0565948	0	0.084971	0.076885	0.181006	0.318603	0.311852
ENSG00000217195	0	0	0	0	0	0	0	0	0	0	0	0	0	0	0	0	0	0	0	0	0	0	0	0	0	0	0	0	0	0	0	0	0	0	0	0	0	0	0	0	0	0	0	0	0	0	0	0	0
ENSG00000217241	0.319384	0.133222	0.147298	0.628621	0.451168	1.13307	0.769371	0.588099	0.627723	0.651617	0	0	0.855288	0.179029	1.19721	1.10585	0.151122	1.17117	0.171903	1.61374	0.757807	0.793938	0.359325	0.402018	0.884005	1.50418	0.0872124	0.344412	0.873805	0.166158	0.537744	0.252374	0	0.855733	0.22061	2.48357	0.192301	0.981186	0.780966	0.569804	0.312738	0.7635	0.253701	0.599054	0.228543	0.344657	0.757313	1.59961	0.559182
ENSG00000217261	0	0	0	0	0	0	0	0	0	0	0	0	0	0	0	0.0111406	0	0	0	0	0	0	0	0	0	0	0	0	0	0	0	0	0	0	0	0	0	0	0	0	0	0	0	0	0	0	0	0	0
ENSG00000217275	0.636075	0.589603	0.244461	0.347761	0.0831973	0.0835773	0.17025	0.591535	0.416717	0.20599	2.23931	0.481274	0.867453	0.594248	4.94527	2.06736	1.00323	0.44855	0.380396	0.210057	0.104807	0.559003	0.463827	0.889606	0.391234	0.195796	0.0964941	0.338726	0.170612	0.0919207	0.764966	1.11693	2.01766	2.05141	0.341724	0.915962	0.567378	0.506618	0	1.1348	0.553634	0.307184	0.112281	0.189374	1.09575	0.381337	1.07731	2.90761	0.850704
ENSG00000217327	0	0	0	0	0	0	0.0487268	0	0	0	0	0	0	0	0	0	0	0	0	0	0	0	0	0	0	0	0	0	0	0	0	0	0	0	0.0419159	0	0	0	0	0	0	0.0329693	0.0482032	0	0	0	0	0	0
ENSG00000217334	0	0	0	0	0	0.130067	0	0	0	0	0	0	0.0613625	0	0	0.131319	0	0	0	0	0	0	0	0	0	0	0	0	0.0442525	0	0	0	0	0	0	0.0509095	0	0	0.074707	0	0.107699	0.0298784	0.0436841	0	0	0	0	0.147553	0
ENSG00000217385	0.0267448	0	0	0	0	0	0	0.0223848	0.0262823	0	0	0	0	0	0	0	0.0316369	0.05658	0	0	0	0	0	0	0	0	0	0	0	0	0	0	0	0	0.0184736	0.0247584	0	0	0	0	0.0261882	0.0145305	0.0424891	0	0	0	0	0.0478389	0
ENSG00000217447	0	0	0	0	0	0	0	0	0	0	0	0	0	0	0	0	0	0	0	0	0	0	0	0	0	0	0	0	0	0	0	0	0	0	0	0	0	0	0	0	0	0	0	0	0	0	0	0	0
ENSG00000217643	2.34153	1.22088	0.843672	0.990144	0.947515	0.259593	2.23272	0.612442	0.57526	0.959717	1.82165	0.597941	0.898112	1.43558	1.28001	0.873643	0.34623	0.825605	2.06766	1.08741	1.84469	1.81896	0.754631	0.575654	0.607593	0.91222	0.599427	0.394535	1.58978	0.856525	0.704002	0.578204	0.576268	0.653512	0.606517	0.880596	0.954575	1.04905	2.88267	0.652728	0.716501	0.795102	1.04624	0.588201	1.13448	1.18444	1.05342	0.4581	0.32028
ENSG00000217648	0.897703	0.484206	0.285528	0.571191	0.655919	2.15978	1.66537	1.39908	1.58184	1.75934	2.24185	1.26477	2.03786	2.16898	0.0773572	0.31415	1.28162	1.15695	1.4995	1.38006	1.14762	1.36411	0.319242	0.389643	0.599755	0.66462	1.64829	1.42797	2.54072	2.73773	1.15406	1.95684	1.15798	2.21171	2.13819	0.487155	0.807653	1.26798	1.72411	0.552264	0.394044	2.18636	1.79501	1.86626	1.25521	0.868523	2.25443	0.553703	0.237112
ENSG00000217783	0	0.0679053	0.11262	0.0801041	0.0766554	0.385027	0.0261439	0.109004	0.127983	0.0948965	0	0	0	0.0912536	0.0813646	0.194367	0	0.02296	0.0438106	0.0483851	0	0	0.33578	0.204914	0.180236	0.06765	0.13336	0	0	0.127039	0.234939	0.0428795	0	0	0.0449792	0.120563	0	0.100025	0	0	0.350695	0.0353787	0.0517259	0	0.116491	0.105406	0.082717	0.291193	0.249395
ENSG00000217801	0.176865	0.0335338	0.111231	0.019779	0.0189275	0.589432	0.296946	0.148032	0.126405	0.234315	0.0909726	3.61319	0.0179406	0.067596	2.02911	0.374341	0.285296	0.136061	0.411067	0.167259	0.262281	0.290683	0.0602978	0.0758949	0.0445031	0.0445437	0.482955	0.308242	0.595154	0.81557	0.232041	0.148227	0.158283	0.1077	0.0111061	0.431649	0.290428	0.181117	0.196579	0	0.015744	0.235861	0.255439	0	0.153406	0.19086	0.0408484	0.316362	0.527826
ENSG00000217950	0.0181143	0.0377795	0.0208855	0.0668496	0	0.0642637	0.0436359	0.0303226	0.0178011	0.0263981	0	0	0.121272	0	0.724283	0.51906	0.0642834	0.166061	0.0243743	0.134597	0.0537251	0.0614036	0.033966	0	0	0.0376375	0.0247319	0.0325564	0.0583048	0.0471194	0	0	0	0	0.0125122	0.519837	0.0363554	0.0556494	0	0	0.0886869	0.0393663	0	0.0242687	0	0.0195477	0.0460201	0.469821	0.535188
ENSG00000218014	0	0	0	0.0365369	0	0	0.0238494	0.0994378	0	0	0	0	0.0331409	0.0416224	0	0	0	0	0	0	0	0	0	0	0	0	0	0	0	0	0.14288	0.117349	0	0	0	0.0824862	0	0.0608308	0	0	0	0	0	0	0	0.0961549	0.0503049	0	0.032501
ENSG00000218189	0	0	0	0	0	0	0	0	0	0	0	0	0	0	0	0	0	0	0	0	0	0	0	0	0	0	0	0	0	0	0	0	0	0	0	0	0	0	0	0	0	0	0	0	0	0	0	0	0
ENSG00000218208	0.0789151	0.0822933	0	0.679538	0.0928974	0.186643	0.126733	0.0660503	0	0.230007	0.1786	0.107477	0.176108	0.110589	0.493022	0.329771	0.560101	0.500847	0.106187	0.351822	0.234054	0.178337	0.147973	0.248332	0.655274	0.163968	0	0	0.317506	0	0.189812	0.10393	0	0.352398	0.218038	1.02276	0.475147	0.323249	0.214406	0.14079	0.0772729	0.214374	0.188057	0	0.282348	0.0851596	0.200487	0.635206	0.0863536
ENSG00000218227	3.22134	0	7.22197	10.8608	1.19381	0	2.96986	4.14415	4.92433	5.38996	0	8.93702	8.05408	2.25713	19.1563	0	10.3027	9.88584	7.78618	18.4395	6.36943	5.59463	5.42509	4.78691	16.1812	5.66032	3.99093	9.72086	3.84021	1.78451	7.10252	5.49947	11.5102	14.2518	3.91452	7.34477	7.72235	5.68123	2.51218	7.76923	2.16128	2.81971	1.3742	2.1579	2.34779	3.73374	3.94041	8.80317	5.02636
ENSG00000218350	0	0	0	0.18716	0.119401	0.17992	0.244336	0.0424473	0.24919	0.147814	0	0.0690705	0	0.14214	0	0.242203	0	0.10729	0	0.0753664	0.0752075	0	0	0	0	0.140499	0	0.0607657	0.163237	0.0659604	0.0609915	0.0667907	0	0	0.0700612	0.469482	0.0508923	0.103868	0.0688941	0.090479	0.148979	0.220429	0	0.0679454	0	0	0.214738	0.0453573	0.166486
ENSG00000218358	0.446463	0.135793	0.0643456	0.114419	0.0218986	0.065996	0.0149374	0.12456	0.274214	0.0813291	0.0631519	0.0253356	0.0207569	0.026069	0.302171	0.310947	0.220054	0.275484	0.100125	0.304094	0.220693	0.546509	0.0523224	0	0.102978	0.025768	0.0761956	0.0891572	0.0898147	0.0241948	0.111861	0.244993	0.018313	0	0	0.551071	0.24268	0.323847	0.0505417	0	0.0182155	0.121282	0.118215	0.0498458	0.199673	0.180672	0.0472606	0.648859	0.447834
ENSG00000218359	0	0	0	0	0.152887	0	0	0.108703	0	0	0	0	0	0	0.162279	0.232595	0.153632	0.0915858	0	0	0.192598	0.146749	0	0.204347	0	0.0899504	0.177321	0.155614	0.104508	0	0	0.171043	0	0	0	0.120229	0	0.132997	0	0	0.50869	0.0705616	0.309496	0.174	0	0	0	1.16155	0.710585
ENSG00000218418	0.0654756	0.0248285	0.0274518	0.0659	0.0280279	0.309715	0.138607	0.0199279	0.0350964	0.0173487	0	0	0	0.0166827	0.00743743	0.0355338	0	0.0797523	0.0800934	0.20345	0.0794429	0.134514	0.0223223	0.0280964	0.0823756	0.0453479	0.0406342	0.0534898	0.201168	0.023225	0.0357924	0.00783912	0	0	0.00822298	0.0991844	0.0119463	0.0304771	0.0889459	0	0.0524562	0.161696	0.0992922	0.167468	0.0496922	0.0321167	0.0151221	0.0585587	0.0260536
ENSG00000218502	0.364727	0	0.315393	0.672999	0	0.215655	0.439299	0.305269	0.35842	0.13288	0.103181	0.248368	0.305223	0.255557	0.227863	0.163299	0.107861	0.321499	0.613462	1.76154	0.405653	0.927258	0.341948	0	0.252377	0.37891	0.248985	0.327757	0.293488	0.237184	0.109658	0	0.179524	0.81435	0.188947	0.506457	0.183001	0.0933737	0.123867	0.325349	0.267853	0.346776	0.0724297	0	0.326236	0.0983968	0.617734	0.163098	0
ENSG00000218536	0	0	0	0	0	1.27972	0.206893	0.0431309	0	0	0	0	0	0	0	0	0	0	0.20802	0.536061	0.0764187	0.174681	0	0	0	0	0.703573	0.216105	0.331732	1.20641	0.0619738	0.135733	0	0	0	0	0	0	0.560029	0	0	0.251976	0.491207	0.414238	0.307289	0.111219	0	0	0
ENSG00000218561	0	0	0	0	0	0.104054	0.0706539	0	0	0	0	0	0	0	0	0	0.312256	0.186148	0	0	0	0	0	0	0	0	0.120135	0.0527142	0	0.343324	0	0.115882	0	0	0	0	0.0882982	0.270317	0	0	0	0	0	0	0	0	0	0.078695	0.0962842
ENSG00000218582	0.104959	0.0364839	0.363047	0.903799	0.0823703	0.248239	0.224744	0.146414	0.240669	0.254928	0.0395903	0.190596	0.117113	0.147085	0.131146	0.313287	0.0827718	0.444091	0.0470768	0.207969	0.363179	0.237191	0.164006	0.165143	1.0652	1.11463	0	0.12576	0.394137	0.182014	0.126227	0.230381	0	0.234348	0.434992	0.421041	0.315978	0.286618	0.0950547	0.561761	0.548131	0.342147	0.222329	0	0.250352	0.226528	0.296279	0.500644	0.153136
ENSG00000218631	0.0572295	0.238717	0.263939	0	0.134739	0.135354	0.229769	1.0538	0.22496	0.250203	0.647607	0.155886	0	0	0.643574	0.0683288	2.43712	0.201787	0.385035	0.935523	0.0848682	0.193995	0.160966	0.270136	0	0.0792733	0.23441	0.617142	0	0.148867	1.17005	0.904443	0.112677	0.38334	0.0790609	0.105958	1.83775	0.175816	0.0777439	0.306305	0	0.279837	0.272759	0.23002	0.341266	0.741096	0	0.358286	0.250496
ENSG00000218713	0	0	0	0	0	0	0	0	0	0	0.0189747	0.022837	0	0	0	0	0.0396705	0	0	0	0	0	0	0	0	0	0	0	0	0	0	0	0.016507	0	0	0	0	0	0.0227787	0.0897462	0	0	0	0	0	0	0	0	0
ENSG00000218996	0.235426	0	0	0.0724018	0.207854	0.417607	0.0472601	0.0492616	0.347032	0	0	0.0801587	0.131344	0.412396	0.147082	0.386492	0.139245	0	0.0791961	0.174931	0	0	0.110361	0.185211	0	0.163054	0	0.0705207	0	0	0.0707828	0.0775129	0	0.131413	0.0406542	0.381395	0.118125	0.421899	0.319816	0	0.864475	0.351746	0.280514	0.078853	0.140387	0.0635137	0.0498423	0.0526388	0.0644042
ENSG00000219085	0.604745	0.0840843	0.0464841	0.148784	0.189838	1.43029	0.323729	0.641134	0.95086	0.235013	0.0456218	0	0.314896	0.225991	0.201501	0.192542	0	0.312735	0.108498	0.17974	0.179361	0.0455545	0.302387	0.380605	0.111589	0.0558455	0.715581	0.120766	0.227092	0.262179	0.290915	0.530959	0	0.0900169	0.13924	0.223932	0.121372	0.165142	0.657216	0	1.14484	0.32856	0.19215	0.378097	0.192328	0.73961	0.102425	0.108172	0.176466
ENSG00000219163	0.104131	0	0	0.256191	0.122581	0.0615702	0	0.130733	0.153495	0	0	0	0.116189	0	0.130111	0.0621631	0.061589	0.110147	0.0700581	0.0773731	0.07721	0.05883	0	0.0819201	0	0	0	0.0623837	0.0418958	0	0.125231	0.205707	0	0.232499	0.0359634	0.0963966	0	0	0	0	0.0509818	0.169724	0.0413578	0.139509	0.0620942	0.168555	0	0	0
ENSG00000219186	0	0.208934	0.154006	0.0821561	0	0.552847	0.268136	0	0	0	0.151149	0	0	0	0	0	0	0	0.0898658	0.099249	0.0990398	0.0754631	0	0.210163	0.554558	0.0462553	0.364737	0.400108	0.268706	0.260587	0.160638	0.0879558	0	0	0	0	0.0670195	0	0.0907258	0.238301	0.130792	0.108855	0.106102	0	0	0.0720705	0	0.179192	0.073081
ENSG00000219222	0	0.873876	1.28827	2.74897	1.31531	0.330329	0.224298	0.233797	0	1.22123	0.948281	1.52174	0.623365	0	3.49028	0.833774	1.98258	0.393964	0.751734	0.415113	2.48543	1.26251	0.261889	0	2.31946	0	0.762763	0.334693	0.224774	0	0.335937	0	1.37493	4.98951	1.35062	0.775763	2.24249	0.286049	0.758928	4.98353	0.547043	0.758817	0.887551	1.49696	0	0.602876	0.473106	1.49895	0.305664
ENSG00000219274	0.272838	0.0948393	0.419438	0.447507	0.10706	0.107549	0.511191	0.3806	0.0893735	0.265073	0	0.495451	1.01478	0	0.227274	0.488631	0.968237	0.897872	0.122375	0.270306	0.134868	0.308287	0.0852661	0.143095	0.503449	0.566897	0	0	0.292729	0.118286	0	0.119774	0.08953	0	0.314099	0.757722	1.2777	0.37253	0.123546	0.486763	0.0890535	0.34588	0	0.24369	0.216929	0.196285	0.0770173	1.22008	0
ENSG00000219294	0	0	0	0	0	0	0	0.053399	0.0208988	0	0	0	0	0	0	0.0761732	0	0	0	0.0316038	0.0315371	0	0.0398767	0	0.0588625	0.014729	0	0.0127406	0.0342255	0	0	0	0	0	0.0146896	0.0787482	0	0.0217778	0	0	0	0.0346626	0	0	0.0253629	0	0.0180095	0.190199	0.0232711
ENSG00000219392	0	0	0	0	0	0	0	0	0	0	0	0	0	0	0	0	0	0	0	0	0	0	0	0	0	0	0	0	0	0	0	0	0	0	0	0	0	0	0	0	0	0	0	0	0	0	0	0.034104	0.0417266
ENSG00000219395	0.134679	0.421333	0.465849	0.11045	0.422778	1.59266	0.252335	0.300596	0.441168	0.130846	0.0508008	0	0	0.251646	0.224375	1.71519	0.159315	0.474868	0.241629	0.467002	0	0.101452	0.54716	0.353176	0	0.12437	0.858108	0.21516	0.180622	0.408719	1.0798	0.591234	0	0.100236	0.124037	0.415588	0.1802	0.229861	0.121971	0	0.219794	0.365858	0.71321	0.300728	0.374783	0.62979	0.30414	1.52572	1.57199
ENSG00000219451	0.659412	0.68764	1.42555	2.9405	0.776248	0.682319	0.397118	1.44878	1.29602	1.68169	0.652915	1.01034	2.11535	0.693057	2.67779	1.42698	2.82761	2.44129	1.22003	2.44985	2.81138	2.14213	0.850065	0.778145	5.24731	1.94099	0.562694	0.790096	1.06123	0.750435	0.991291	1.41121	0.649145	2.94463	0.398545	2.13653	2.31602	1.51934	1.11973	3.52932	1.37209	0.492609	0.196425	0.441725	0.983037	1.06739	0.27921	1.25322	0.90196
ENSG00000219470	0.119851	0.666566	0.552744	0.245722	0.0470287	0.992112	0.128316	0.367812	0.235556	0.0582197	0.271245	0.272048	0.222883	0.391893	1.24794	0.834721	0.66161	0.225378	0.322537	1.00928	0.118488	0.361127	0.337096	0.31429	0.774031	0.304361	0.163635	0.382941	0.0964412	0.155879	0.240228	0.42091	0.747235	1.24879	0.386331	0.554746	0.64144	0.0818212	0.271354	0.142548	0.665021	0.173641	0.253874	0.16057	0.238227	0.517337	0.236822	0.321569	0.437159
ENSG00000219553	0.0487481	0	0.112412	0.0599671	0.0573854	0.23059	0.11743	0.163205	0.0479052	0	0	0.199176	0.16318	0.0683138	0.243643	0.0291013	0.11533	0.0687528	0.131189	0	0	0	0.0457036	0	0.134927	0.0337625	0	0.0584091	0	0	0	0	0.0479891	0.217686	0.0673441	0.270765	0.0489187	0	0.0662223	0	0	0.0529701	0.154891	0	0.116276	0	0.0412821	0.174393	0.0533431
ENSG00000219604	0	0.535807	0.296209	0	0	0	0	0	0	0.374391	0	0	0	0	0	0	0	0	0	0	0	0	1.20431	0.808437	1.42215	0.177931	0	0	0	0	0	0	0	0	0	0	0	0	0.348996	0	0.25156	0	0	0	0.612784	0	0	0	0
ENSG00000219747	0.609834	0.181697	1.30581	1.28603	0.20511	0.824188	0.48968	0.729169	0.513676	0.634796	0.295751	0.711905	0.486039	0.366257	0.326566	1.09216	1.1336	1.29014	0.820581	1.68306	0.645965	1.2797	0.326713	0.959519	0.964528	0.422366	1.3084	0.782885	0.630926	0.679849	0.942953	0.803141	0.600339	0.778067	0.842468	1.45168	2.01075	0.802921	0.591739	0.621707	1.19429	0.615318	0.346013	0.350154	0.311701	0.564077	0.0737764	1.16874	0.953309
ENSG00000219755	0.28384	0	0.272719	0.116388	0.0556885	0	0.151944	0.59392	0.883284	1.24092	0	0.257715	0.263925	0.132587	0.591096	0	0.839399	0.433679	0.381929	0.140603	0.140306	0.320718	0.221761	0.372164	0	0.163821	0.0645888	0.170046	0.2284	0.184583	0.455141	0.747624	0.37256	0.211249	0.261411	0.613103	1.32922	0.435995	0.128528	0.253195	0.0463222	0.179913	0.150311	0.0633792	0.225676	0.714699	0.200307	0.592328	0.258829
ENSG00000219863	0	0	0	0	0	0	0	0	0	0	0	0	0	0.140922	0	0	0.356865	0	0	0	0.149126	0	0	0	0	0	0	0	0.0809188	0	0	0	0	0	0	0	0.100912	0	0	0	0	0	0	0	0	0	0	0.179874	0.110039
ENSG00000219867	0	0	0	0	0	0	0	0	0	0	0	0	0	0	0	0	0	0	0	0	0	0	0	0	0	0	0	0	0	0	0	0	0	0	0	0	0	0	0	0	0	0	0	0	0	0	0	0	0
ENSG00000219926	0.00754472	0	0	0.00928109	0	0	0.00605821	0.00631478	0.0296571	0.0219899	0	0	0	0	0.19797	0.297263	0.133872	0.202176	0	0	0	0	0	0	0	0	0	0.00451998	0	0	0.0272207	0.00993627	0	0	0	0.530812	0.0454267	0.115891	0	0	0	0	0	0	0.017996	0.0244252	0	1.04589	0.817332
ENSG00000219992	0	0.422843	0.187007	0.897849	0.381864	0.191804	0.130238	0.135753	0.239084	0.35455	0	0	0	0.113646	0	0	0.191863	0.171565	0.109123	0.241033	0.360788	0.274901	0.228097	0.255198	0.673392	0.898675	0	0.194338	0.195771	0.316427	0.390121	0.213607	0	0	0.112033	0	0	0.581326	0.220334	0	0.238228	0.0881207	0.966285	0.8692	0.483591	0.350057	0.0686767	0.14506	0
ENSG00000220130	0.132316	0	0.305117	0	0	0	0	0	0.260057	0.385651	0	0	0.147639	0.185423	0	0	0	0	0	0	0	0	0.124053	0	0	0	0	0	0	0	0.159128	0.174258	0	0	0	0	0	0	0	0	0	0.143776	0.210209	0	0	0.428359	0	0.118338	0
ENSG00000220157	0.146651	0.114696	0.0422715	0.360802	0.388427	0.30349	0.147196	0.36823	0.432344	0.480858	0	0	0.122725	0.154133	0.13743	0.284526	0.130107	0.336101	0.147998	0.435869	0.380581	0.331409	0.0687458	0.0576854	0	0.177746	0.150169	0.197678	0.236013	0.0476839	0.220459	0.386273	0	0.163718	0.202594	0.339397	0.183955	0.412984	0.149414	0.130818	0.358997	0.278865	0.0582455	0.245594	0.218623	0.158255	0.217333	0.459054	0.320947
ENSG00000220184	0	0	0	0	0	0	0	0	0	0	0	0	0	0	0	0	0	0	0	0	0	0	0	0	0	0	0	0	0	0	0	0	0	0	0	0	0	0	0	0	0	0	0	0	0	0	0	0	0
ENSG00000220305	0.267538	0.278991	0.102822	0.146271	0.384928	1.79282	0.167087	0.273685	0.671886	0.303244	0.134553	0	0	0.124973	0.0371432	0.390409	0.035164	0.230589	0.119998	0.176704	0.220414	0.26871	0.585268	1.02898	0.0822782	0.24706	0.284103	0.231515	0.0478405	0.115988	0.786502	0.900433	0	0	0.102666	0.275186	0	0.0608821	0.242293	0	1.19342	0.694472	0.283357	0.199131	0.567239	1.18691	0.100695	0.319034	0.325285
ENSG00000220323	7.36867	3.60828	3.13542	2.97355	3.35038	4.67968	2.4497	8.18245	5.9386	2.04541	2.6471	1.84518	2.28389	2.70448	4.25039	2.06562	1.14145	3.76661	5.96745	6.01115	6.12856	5.19828	1.68143	4.27872	3.61504	1.24887	4.77746	5.74586	2.32157	3.43546	3.68071	9.71725	2.15891	1.93687	1.09067	1.78655	2.38657	2.63505	6.15697	0.295617	3.33089	2.4889	4.14219	4.70105	6.21905	3.52359	2.22862	3.94891	1.74917
ENSG00000220377	0	0	0	0	0	0.0658568	0	0	0	0	2.26867	0.151693	0.248557	0.468252	0.0695847	0.0997363	0.131754	0.117815	0	0	0	0	0	0	0	0	0	0	0	0	0.0669749	0	0.219292	0.746058	0.153869	0.103108	0.167655	0.171087	0	0	0	0	0	0	0	0	0.51877	0.298842	0.0609394
ENSG00000220472	1.01388	0.906242	1.89265	9.85896	1.13669	0.399657	1.3181	1.2931	1.85036	1.89969	0.327801	1.51235	3.82484	1.08252	2.35271	2.911	2.45579	4.66434	1.1044	3.5874	1.71832	1.41838	0.497912	0.759643	4.54347	2.84226	0.395507	1.04127	0.738148	0.376761	0.987076	3.36995	0.617868	3.66513	2.40111	4.15656	3.43987	2.42259	0.590278	5.34037	1.56009	2.20338	0.421861	0.517466	1.09402	1.35461	3.02554	8.0746	2.9057
ENSG00000220483	0	0	0	0	0	0	0	0	0	0	0	0	0	0	0	0	0	0	0	0	0.0599931	0	0	0	0	0	0	0	0	0	0	0	0	0	0	0	0	0	0	0	0	0	0	0	0	0	0	0	0
ENSG00000220517	0	0.0296948	0	0.0700587	0	0	0	0.119168	0.0559669	0.041498	0.0644463	0.0387823	0.127094	0.0798099	0.0355805	0	0	0.0200807	0	0.0423174	0	0	0	0.0448042	0	0	0	0.0511789	0	0	0.0684921	0.0375022	0.0560649	0.572219	0.27537	0.0263609	0.114302	0.0583208	0	0	0.0278833	0.0309421	0.0226196	0	0.0339609	0.0921873	0.265261	0.0254676	0.0623199
ENSG00000220540	0	0	0	0	0	0	0	0	0	0	0	0	0	0	0	0	0	0	0	0	0	0	0	0	0	0	0	0	0	0	0	0	0	0	0	0	0	0	0	0	0	0.364232	0	0	0	0	0	0	0
ENSG00000220563	9.95745	4.98623	6.19508	3.8809	4.35213	9.15206	5.77897	4.86848	2.61586	4.38205	0.502031	0.402815	0.550028	0.345396	1.97098	2.64846	2.04089	2.78093	14.2608	12.9662	7.60248	9.30173	5.17615	6.51505	7.09482	3.55065	8.41282	13.5256	6.10858	10.1298	4.26838	4.15486	0.339687	0.880502	0.170247	1.77969	2.86907	2.87732	12.0536	4.74901	4.05455	6.64188	7.90964	10.1045	5.05589	3.35128	0.459191	4.6732	3.29039
ENSG00000220586	0	0	0	0.0254385	0	0	0	0	0	0	0.0234006	0	0	0.0289792	0	0.012345	0	0	0	0	0	0.0467322	0	0	0.057237	0.0143223	0	0	0	0	0.0248696	0	0.0814292	0	0	0.0382868	0.0415033	0	0	0	0	0	0.0164265	0	0	0	0.0525365	0	0.0226285
ENSG00000220660	0	0	0.0488335	0	0	0.100172	0.0680182	0	0	0	0	0	0	0	0	0	0	0.0298673	0.170972	0.0629413	0	0	0	0	0	0	0	0.0761216	0.0340813	0	0	0	0	0.0945665	0	0	0	0	0	0	0	0	0	0	0.151537	0	0	0.0757593	0.0463462
ENSG00000220694	0.190937	0.0663703	0.0733826	0	0.0749227	1.88162	0.255529	0.479432	0.125091	0.0927515	0	0	0.0710162	0.0891909	0	0.0759896	0.150576	0.044882	0.171281	0.567496	0.188767	0.215745	0	0	0	0.0440806	1.21656	0.343167	0.153643	0.248335	0.229628	0.0838205	0	0	0	0.0589187	0.0638685	0.195527	0.0864602	0.113549	0.0623214	0.207474	0.556124	0.682157	0.151811	0.274728	0	0.113844	0.069645
ENSG00000220744	0.197731	0.164956	0.0911924	0.145943	0.0465531	3.03977	0.158773	0.330994	0.505211	0.172893	0.0447504	0.0538595	0.264755	0.110837	0.049413	0.35412	0.14034	0.390423	0.0532126	0.117538	0.11729	0.178737	0.148306	0.311112	0.218915	0.273894	0.269967	0.0473836	0.31822	0.257171	0.142679	0.416654	0.0389305	0	0.109264	0.256263	0.238107	0.0809938	0.85955	0.0705533	0.425956	0.837939	0.37696	0.582804	0.282982	0.597457	0.200937	0.459791	0.34619
ENSG00000220785	2.32495	9.33733	4.66017	4.5467	0.729836	3.99013	2.50831	7.42448	4.72181	7.33233	4.14198	2.48443	0.94455	0.969074	10.5326	4.73319	13.8781	5.66684	3.36905	2.60458	2.8643	3.78561	5.38788	6.00303	5.77508	3.09661	5.16028	4.94999	2.31216	3.5821	8.96175	8.8246	2.47654	2.79519	1.6224	2.53858	14.9676	6.996	1.87881	2.89288	3.94605	2.92145	3.19166	1.83697	10.2664	10.2029	0.96929	5.52358	6.28848
ENSG00000220842	4.74637	1.82753	8.92436	14.2824	15.4726	1.89974	6.09793	8.98421	10.9073	6.8105	2.97469	9.44776	7.16999	5.01412	12.4998	9.59014	23.9267	5.20082	2.75116	2.06179	4.7646	6.60067	1.50613	2.98719	7.27599	2.8827	1.49546	2.18731	2.52661	8.16759	1.75635	5.00071	2.08464	13.3692	10.7433	7.23295	23.9614	5.3839	11.0108	27.488	1.28703	4.72104	5.33635	10.5656	10.5375	8.5891	3.58658	12.0818	5.43347
ENSG00000220848	1.34898	1.5133	1.79101	1.58401	1.44363	1.90946	1.29655	3.23324	3.23379	1.99566	0.624478	0.334041	0.798211	0.973848	1.96648	2.79416	1.16053	2.57999	1.56764	1.48833	0.848682	1.15473	1.13059	1.31852	2.31946	1.59962	1.73017	1.34694	1.26641	1.35575	3.0726	2.53029	0.784713	0.912715	0.522367	1.94887	1.94851	1.77909	1.11063	1.45859	1.50103	1.57686	1.6398	1.28702	2.80325	2.55855	1.00391	2.85166	3.15356
ENSG00000220960	0	0	0	0	0	0.0865311	0.117512	0	0	0	0	0	0	0	0	0.0873643	0	0	0	0.108741	0	0	0	0	0.202531	0.101358	0	0	0	0	0	0	0	0	0	0	0	0.0749319	0	0	0.0716501	0	0.0581244	0.0980335	0	0	0	0	0.16014
ENSG00000222019	0.0452586	0.15732	0.0869709	0.111349	0.0177592	0.321126	0.351301	0.454567	0.370634	1.12125	0.717003	0.287651	0.403998	0.33826	0.358154	0.198133	0.33907	0.170217	0.0811989	0.0448386	0.134232	0.0852316	0.113152	0	0.0835125	0.0313458	0.226573	0.0632661	0.157814	0.333562	0.689442	0.69539	0.56435	0.269472	0.468926	0.279315	0.635838	0.231733	0.020494	0	0.0443168	0.336052	0.167771	0.0606354	0.467796	0.716319	0.536579	0.499222	0.363181
ENSG00000222675	0	0	0	0	0	0	0	0	0	0	0	0	0	0	0	0.172222	0.341264	0	0	0	0	0	0	0	0	0	0	0	0	0	0	0	0	0	0	0	0	0	0	0	0	0	0	0	0	0	0.244309	0	0
ENSG00000223203	0	0	0	0	0	0	0	0	0	0	0	0	0	0	0	0	0.408178	0	0	0	0	0	0	0	0	0	0	0	0	0	0	0	0	0	0	0	0	0	0	0	0	0	0	0	0	0	0	0	0
ENSG00000223259	0	0	0	0	0	2.82179	4.07158	0.249648	0	0	0	0	0	0	0.372691	0.17806	0	0	0.40135	0.886513	1.76929	0.674052	0	0	0	0	5.29409	1.60823	3.12017	5.81905	0	0	0	0	0	0	0	0	1.21557	0	0	3.72721	7.10793	5.19494	0.711452	0	0	0	0
ENSG00000223318	0.351961	0	0	0	0	4.99458	0	0.883753	0.691751	1.02583	0	0	0.39272	1.47968	0	0	0	0	0.947185	2.09217	0	0	0	0	0	0	8.16919	0.421714	0	0.91553	1.69312	0.463527	0	0	0.729337	0	0.353193	0	0.478125	0	0	2.48589	0.279578	0	1.25927	3.41831	0	0	0
ENSG00000223345	1.16698	0.535452	0.215282	1.66524	0.769299	3.69846	1.16195	0.85953	1.19267	0.952363	0	0.0635742	0.208339	0.261658	0.583257	2.45223	0.331307	2.79798	0.502485	0.624321	1.10756	0.527441	1.75056	1.02824	1.67961	0.290967	2.42182	1.67791	1.05173	0.424981	1.34731	0.245903	0	0	0.096729	0.907458	1.31159	2.48567	0.570706	0.499674	1.69119	1.19197	2.89219	2.50154	0.946401	1.20895	0.15812	0.667968	2.60504
ENSG00000223361	0	0	0.043682	0.419447	0.133796	0	0.182529	0.126839	0.111693	0.0552116	0.0857434	0.154795	0.507281	0.26546	0.142016	0.0226169	0.268897	0.1603	0	0.450413	0.112366	0.128425	0.10656	0.298051	0.838901	0.157437	0	0.136183	0.213403	0.049275	0	0.0498953	0.111888	0.422954	0.418708	0.105217	0.190093	0.11639	0.102933	0.405548	0.111293	0.144085	0.0601891	0.0507579	0.180735	0.0817679	0.256669	0.135535	0.0414571
ENSG00000223396	0.035021	1.10778	0.336489	0.631853	0.852006	0.31751	0.253088	0.605779	0.493288	0.493352	1.10963	0.429268	0.364715	0.834312	0.204208	0.557509	0.745687	0.535086	0.0628315	0.08674	0.0692457	0.0263808	0.569119	0.991844	0.549285	0.363829	0.175322	0.181833	0.122116	0.167012	0.772155	0.568839	0.48266	0.808003	0.661201	0.367426	0.574011	0.442309	0.0158582	0.18744	0.983045	0.367857	0.584194	0.281517	0.515124	0.944805	0.701892	0.501142	0.408769
ENSG00000223431	3.29964	0.382321	1.52177	0	0.345269	13.7871	2.88503	0.613717	0.936746	0.213715	0	0	0	0.411021	0.0916199	0.70037	0	0.0517078	1.77597	2.72418	1.08737	0.994227	0.824949	0.807595	0.405906	0.101569	5.80653	3.03107	1.7701	2.47956	1.76367	0.675977	0	0.163718	0.30389	0.203638	0.0735818	0.150176	8.66601	0	1.22059	4.58136	8.67858	7.17135	0.787044	1.7408	0.372571	0.459054	0.320947
ENSG00000223476	1.53919	0.321016	0.709865	0.252456	0.120794	0.970763	0.741557	0.772962	0.403353	0.299076	0	0.419256	0.572478	1.43798	0	0.857597	0	0.578886	0.690368	1.06743	1.36952	0.927558	0.288612	0.322904	0	0.142137	1.26089	0.799166	0.825702	0.533837	0.617028	1.62167	0.20203	0	0.850539	0.66494	0.205943	0.525397	1.11516	0	0.904296	1.4495	1.22265	2.33708	0.856646	0	0.521382	1.19304	0.336854
ENSG00000223508	1.38295	3.49722	7.37467	5.10369	2.80828	6.29637	2.27647	1.50475	2.31037	1.56192	0.625977	2.44854	0.732974	1.01746	4.66559	3.50873	1.51323	3.02323	1.07	0.513794	1.89703	1.99236	4.53803	5.43988	2.29668	3.80734	3.54033	0.994217	2.28131	1.84365	2.16214	1.86686	0.952993	0.308781	0.931373	4.80089	1.00615	2.23051	2.95893	1.23364	5.82295	3.92587	4.00967	3.33506	1.97921	2.46243	1.31754	3.30859	4.0481
ENSG00000223509	0.694497	1.28033	0.457568	0.518701	1.6643	2.15587	1.09541	1.15218	2.14496	1.35549	0.575384	0.456041	0.442813	1.45986	1.27067	1.99154	0.278735	1.09319	0.150188	0.442319	0.386213	0.294274	1.69757	1.15127	0.96113	0.438056	1.26993	0.64639	0.598765	1.00005	3.32599	1.17597	0.134295	0.166141	0.702439	1.13658	0.311128	0.876291	0.370639	0.243381	0.959349	1.07133	1.32007	1.04676	1.52343	1.61935	0.8927	2.29596	1.1128
ENSG00000223518	0.214447	0.279534	0.139081	0.0329751	0.220888	1.06193	0.430488	0.403848	0.210739	0.390644	0.0303334	0	0	0	0.418674	1.48822	0.142691	0.274095	0.198382	0.0597535	0.0198758	0.136299	0.0628294	0.25306	0.148389	0.0649794	1.95803	0.883254	0.614749	0.610121	0.467447	0.24712	0.0263885	0	0	1.05464	0.0672492	0.315678	0.0364147	0.119559	0.157488	0.502449	0.393922	0.0538699	0.367647	0.593004	0.0681013	1.28261	1.11464
ENSG00000223519	0.291792	0	0.394437	0.111397	0.343492	0	0.145428	0.766357	0.573493	0.469219	0.0455435	0.411106	0.123497	0.310205	1.04349	0.120132	1.23784	0.383152	1.0425	0.792489	0.313343	0.216013	0.301868	0.253301	0.362043	0.139374	0.357177	0.723351	0.170027	0.431854	0.968053	0.702314	0.633928	0.786297	0.104251	0.409837	1.10057	0.267895	0.314376	0.0359019	0.0591144	0.142132	0.239776	0.337008	0.479996	0.651478	0.11077	0.386951	0.51748
ENSG00000223538	0	0	0	0	0	0	0	0	0	0	0	0	0	0	0	0	0	0	0	0	0	0	0	0	0	0	0	0	0	0	0	0	0	0	0	0	0	0	0	0	0	0	0	0	0	0	0	0	0
ENSG00000223551	7.35867	1.48715	4.66973	6.45585	7.65523	4.3173	6.7333	9.26246	5.9421	4.40592	1.16191	2.25302	2.1641	0.639514	2.63723	2.11133	21.1207	3.21812	6.06383	4.74723	7.78257	6.12328	1.33703	2.33359	3.31566	1.89639	3.42687	3.4858	6.05907	12.6868	3.08714	6.68621	1.68467	4.83991	1.97012	1.58422	14.0819	1.22672	11.5463	14.2479	1.22885	6.97325	4.07813	8.0246	7.95973	7.69473	1.78737	5.81603	1.06116
ENSG00000223553	0.106979	0.00929655	0.0102788	0.0109666	0	0.0843394	0.0357922	0.0596929	0.0438039	0.0519671	0.0403524	0	0	0	0.178227	0.175625	0.717104	0.20746	0.0599788	0.132483	0	0.090659	0	0.0140268	0	0.0061744	0.0365152	0.0801128	0.0430419	0.0231897	0.0321642	0.0234816	0	0	0.0123157	0.14855	0.706743	0.23736	0.0121106	0	0.0174588	0.0484352	0.00708152	0.0119438	0.0212643	0.0577221	0	0.0956778	0.214615
ENSG00000223559	0.0366372	0	0.0281614	0.030046	0.0862573	0.0722094	0.088256	0.0408861	0.0840086	0.12458	0	0	0.0545066	0	0.0915563	0.138519	0	0.0688959	0.0328655	0.0362972	0.0905517	0.0689956	0.034349	0.0192151	0.033802	0.0507492	0.0166739	0.043898	0.127752	0.0317672	0.0293741	0.0160835	0	0	0.0168711	0.226107	0.0122551	0.0750359	0.0995402	0	0.0478331	0.0928906	0.0582051	0.0981695	0.0145648	0.0790725	0.0827361	0.163834	0.133635
ENSG00000223564	0	0	0	0	0	0.498461	0.0564103	0.176398	0.138074	0	0	0	0	0	0	0.0419384	0.0831022	0.0990809	0	0	0.10418	0	0	0	0	0.0973116	0.287749	0.126262	0.0565301	0.0913703	0.0844873	0	0	0	0	0	0	0	0	0	0	0.19084	0.0558041	0	0	0.151621	0	0.188491	0
ENSG00000223602	0	0	0	0	0.0296368	0.148861	0	0	0.0247407	0	0	0	0	0	0.157287	0	0.0595625	0	0	0	0.0373347	0	0.0236037	0	0	0	0.0343734	0.0150828	0	0	0	0	0	0	0	0	0.0252641	0	0.0684013	0	0	0.0273565	0	0.0337297	0	0	0	0	0.0275491
ENSG00000223611	0	0	0	0	0	0	0	0	0	0	0	0	0	0	0.0365262	0.218139	0	0.123686	0	0	0	0	0	0	0	0	0	0	0	0	0	0	0	0	0	0.1759	0	0.0898062	0	0	0	0	0	0	0	0	0	0.300662	0.159941
ENSG00000223656	0.493981	0.579518	0.35597	0.303834	0.508817	0.21906	0.148745	0.0516815	0	0.0899852	0.279493	0	0.137796	0	0	0.0368616	0.29217	0.13063	0.415432	0.917618	0.457842	0.418622	0.115782	0.68008	0.683631	0.256595	0.168611	0.14797	0	0.240929	0.0742599	0	0.486289	0	0.0426513	0	0	0	0.0838816	0.220324	0.241851	0	0.0490489	0.0827265	0	0	0.261453	0.110449	0.0675679
ENSG00000223705	4.88916	10.5399	4.16255	3.16451	0.817289	7.79538	2.74048	7.5787	4.26599	6.31559	6.08664	3.26467	1.48412	1.7308	35.96	12.6869	11.4978	3.23646	8.76186	8.06936	3.38134	3.98847	5.8925	6.31281	7.6259	1.73612	6.52561	9.23812	2.35229	4.44838	8.92969	6.79506	3.4533	2.9045	0.979315	5.14845	13.7948	4.13857	3.4946	1.42117	4.77311	3.31541	4.023	2.96671	5.24696	9.25081	1.38631	9.62772	13.387
ENSG00000223723	0.028638	0.14932	0.0330192	0.352289	0	1.08372	1.14978	0.527328	0.478428	0.792953	0.162033	0.0390032	0.479316	0.200661	2.21856	1.35059	0.101629	0.565462	0	0.25535	0.169875	0.258871	0.644387	0.270356	0.396328	0.436358	0.547402	0.188725	1.33658	1.1919	0.275529	0.641169	0.0563842	0.063942	0.395626	1.40509	0.0287382	0.322591	0.116711	0.204369	0.364547	0.949108	0.818944	0.230207	0.204926	0.52537	0.460788	1.17818	1.12815
ENSG00000223740	0	0	0	0	0	0	0	0	0	0	0	0	0	0	0	0	0	0.0362332	0	0	0	0	0	0	0	0	0	0	0	0	0	0	0	0	0	0	0	0	0	0	0	0	0	0	0	0	0	0	0
ENSG00000223756	1.10831	0.623103	0.222238	0.094844	0.0226902	0.136763	0.193466	0.451718	0.634547	0.140448	0.119963	0.039377	0.0215071	0.108045	0.457598	0.638618	0.478816	0.101943	0.466849	0.114577	0.657427	0.773166	0.334317	0.136474	0.16005	0.213595	0.276324	0.190533	0.131836	0.263227	0.846099	0.748853	0.0379497	0.0430366	0.0199709	0.330103	0.0386848	0.108561	0.222566	0.137552	0.283108	0.460776	1.79904	0.193678	0.816066	0.582406	0.0326459	0.293059	0.305832
ENSG00000223760	0	0	0	0	0	0	0	0.052534	0.0154202	0	0	0	0	0	0.117639	0.0281022	0	0	0	0	0	0	0	0	0	0	0	0	0	0	0	0	0	0	0	0.0726306	0	0	0	0	0	0	0	0	0	0	0	0	0.103024
ENSG00000223773	0.303723	0.683132	0.501249	0.512815	0.329495	0.605659	0.277355	0.672908	0.801775	0.477333	0.242606	0.0324433	0.272445	0.258714	0.439031	0.643488	0.922856	0.726534	0.288483	0.318605	0.42391	0.0874785	0.748177	1.11506	0.725273	0.202107	0.390287	0.378187	0.177309	0.247859	1.31067	0.925486	0.199329	0.199454	0.102839	0.496174	0.866547	0.548866	0.210343	0.212496	0.629794	0.31385	0.170302	0.159574	0.539789	1.48454	0.23199	0.516644	0.371452
ENSG00000223779	0	0	0	0	0.0480096	0	0.589464	0	0	0	0	0	0	0	0	0.340852	0	0	0	0	0	0	0	0.0641691	0	0	0.556826	0	0	0.371304	0	0.161133	0	0	0	0	0	0	0	0	0	0.0221578	0.745111	0	0.194557	0	0	0.0729501	0.178511
ENSG00000223804	0.0959023	0.266687	0	0.196623	0.0376315	0.79387	1.02676	0.240805	0.659708	0.232932	0.108523	0.0870753	0.107008	0	0.159773	0.229004	0.226889	0.293058	0.0430148	0.0475061	0	0.0722417	0.239767	0.150894	0.353923	0.177123	0.480104	0.26812	0.694535	0.997853	0.269116	0.294704	0.0314697	0	0.110405	0.325525	0.224555	0.0982077	0.130279	0.627354	0.156511	1.33734	1.24426	0.385456	0.1525	0.34497	0.108286	0.343084	0.349806
ENSG00000223820	0.589002	0.232037	0.256553	0.161013	0.277345	0.789399	0.536013	0.438207	0.34729	0.305193	0.0444342	0.0178263	0.0292094	0	0.474284	0.500079	0.371596	0.544576	0.493142	0.583536	0.795817	0.665529	0.33133	0.205943	0.108684	0.199436	0.482506	0.627317	0.463425	0.561779	0.314824	0.396472	0.0257703	0.0876736	0	0.508905	0.617332	0.56295	0.675669	0.163461	0.217881	0.576013	0.592636	0.526078	0.359033	0.39549	0.0554215	0.901378	0.601553
ENSG00000223825	0.0701118	0.0731131	0.161676	0	0.0825344	0.165823	0.112596	0.234729	0.275598	0.306523	0	0	0	0.0982521	0	0.334838	0	0.346092	0.0943411	0.208383	0.415888	0.554549	0	0.220629	0	0.145677	0.0957252	0	0.282087	0.0911883	0.252957	0	0	0	0.0484288	0.129809	0	0.215392	0.095244	0.125085	0.137306	0.228552	0.334158	0	0.334468	0.226979	0.178122	0.12541	0.153441
ENSG00000223839	0.0222142	0.00463302	0.0256126	0.00546532	0	0.115586	0.0214049	0	0.013098	0.00647457	0	0	0.00495733	0.00622602	0.0111026	0.0265225	0.00525552	0.00626603	0.0418474	0.0528192	0.0263539	0.0251004	0.0166614	0.0279616	0.0737824	0.00615414	0.060659	0.01597	0.0107252	0.0751192	0.0160293	0.040958	0	0	0	0.00411286	0.00891675	0.0181986	0.00603541	0	0.0217519	0.0241381	0.0211748	0.0238092	0.0635834	0.0431495	0	0.0476819	0.0194464
ENSG00000223849	0	0.211544	1.16947	0	0.238803	0.839626	0.0814454	0.169789	0.299028	0.147814	0.229555	0	0	0	0.253473	0	0	0	0	0.150733	0.30083	0	0.665665	0.797953	0.561483	0.0702494	0.276969	0.729188	0	0.263842	0.487932	0.400744	0.0998505	0	0	0	0	0	0.275576	0	0.397276	0.0551072	0.483421	0.135891	0.362902	0.547279	0	0.181429	0.11099
ENSG00000223861	0.284989	0.222891	0	0.0876443	0	0.589778	0	0.119265	0.0700153	0	0.0806231	0.388137	0.0794979	0.0998432	0.26707	0.382794	0.252839	0.100485	0	0.211758	0	0.0805042	0.0667975	0	0	0.148036	0.0972754	0	0.0573311	0.092665	0.342738	0.187663	0	0	0.147639	0.197867	0.285986	0.07296	0.0967864	0.12711	0.209294	0.116127	0.11319	0	0.169942	0.845735	0.0603354	0.0637206	0.233889
ENSG00000223878	0	0	0	0	0	0	0	0	0	0	0	0	0.321902	0	0.45059	0.473611	0	0	0	0	0	0	0	0	0	0	0	0	0	0	0	0.0949851	0	0	0	0.2003	0	0	0.0979764	0	0	0	0	0	0	0	0	0.32252	0.0789215
ENSG00000223893	0	0	0	0	0	0.0190139	0	0	0.110604	0	0	0	0	0	0.522346	2.05408	0.114118	0.861718	0	0	0	0	0.0150745	0	0	0	0	0	0	0	0.0386735	0	0	0	0	0.625147	0.0806744	0.642141	0	0	0.015744	0	0	0.0215414	0	0.0867546	0.0136161	0.517683	0.844521
ENSG00000223920	0	0	0	0	0	0	0	0	0	0	0	0	0	0	0	0	0	0	0	0	0	0	0	0	0	0	0	0	0	0	0	0	0	0	0	0	0	0	0	0	0	0	0	0	0	0	0	0	0
ENSG00000223959	3.392	5.13029	3.24986	1.92023	0.67058	5.0217	1.13759	4.4087	2.56635	3.31522	5.57966	2.41312	1.7789	2.43114	6.88204	5.2997	5.4783	2.32938	4.83298	5.48604	2.96214	2.91737	2.80908	3.0148	3.28649	0.942782	4.49481	5.56006	0.976298	2.74226	4.69769	3.60494	2.71286	3.12192	1.42827	3.51674	4.09429	2.34095	1.87431	0.409157	2.54992	1.85293	2.12732	1.60071	4.19536	4.59846	2.04865	7.91002	5.6708
ENSG00000223963	0.0665963	0	0	0	0	0.334704	0.0267375	0.0696746	0.0163612	0	0	0	0.0185771	0	0	0.00993903	0	0	0.156819	0.519579	0.074069	0.188122	0	0	0	0	0.181851	0.0498715	0.0401915	0.10827	0.0800911	0.0657796	0	0	0	0.0154125	0	0	0.610661	0	0	0.018091	0.0529004	0.178445	0.119136	0.0538995	0	0.0148903	0.0182184
ENSG00000223982	0	0.221101	0	0	0	0	0.0851251	0	0	0	0	0.144382	0	0	0	0	0	0	0	0	0	0	0	0	0	0.0734233	0	0	0	0	0	0	0	0	0	0	0	0	0	0	0	0	0	0	0	0	0	0.0948132	0
ENSG00000224003	0.714313	0.270869	0.449232	0.10651	0.509622	1.63824	0.208572	0.271757	0.233987	0.0315446	0.17146	0.0589606	0.0724575	0.273003	0.324558	0.542723	0.4865	0.0915858	0.203884	0.193005	0.128398	0.0978329	0.10147	0.136231	0	0.0899504	0.118214	0.168582	0.0696718	0.534904	0.104128	0.285072	0.17047	0.0483301	0.0747578	0.120229	0.390988	0.0664986	0.705719	0.0386177	1.46248	0.458651	0.257914	0.261001	0.722828	0.443814	0.0366614	0.251669	0.30792
ENSG00000224011	0	0	0	0	0	0	0	0	0	0	0	0	0	0	0.13873	0	0	0	0	0	0	0	0	0	0	0	0	0	0	0	0	0	0	0	0	0	0	0	0	0	0	0	0.0881951	0	0	0	0	0	0
ENSG00000224014	4.57942	1.50086	0.301715	0.321905	0.308046	4.33235	2.10123	1.86169	2.44299	1.33472	0.444176	0	0	0	1.79834	2.96811	0.77387	0.830401	1.58451	4.47211	2.32836	0.591362	1.10402	0.411732	1.44859	0.271857	3.03687	5.4086	1.57927	2.72277	3.14707	2.58472	0	0	0.180753	0.726738	0.919089	0.401958	2.84387	0	1.66553	3.05671	4.05337	9.29059	1.40439	3.81224	0.221604	2.57441	1.43174
ENSG00000224016	0.366626	0	0.140905	0	0.143862	1.44519	3.63082	0.409145	0.720574	0.356191	0	0	0.136361	0	0.1527	0.0729553	0	0	0.493326	0.363224	0	0.966609	0	0	0	0.0846408	1.33483	1.025	1.7701	0.794731	0.146973	0.482841	0.120306	0	0	0	0	0	0.664062	0	0.239331	2.45667	1.55321	0.818648	2.04048	0.395637	0	0.218597	0.133728
ENSG00000224019	0.147883	0.308427	0.25576	0	0.174085	1.22416	0.178119	0.804537	0.581303	0.107755	0	0	0	0	0	0.353128	0	0.104285	0	0.109883	0.328954	0	0.20797	0.698041	0.204658	0	0.100954	0.221488	0.0594991	0.192338	0.0889246	0.292139	0	0	0	0.205349	0	0.151438	0.200893	0	0.724028	0.401727	0.11747	0	0.352737	0.718131	0	0.264521	0.566378
ENSG00000224040	0.121786	0.380998	0.421252	0.299628	0	0.144019	0.0977908	0.305797	0.35904	0	0	0	0.271778	0.170666	0	0.436217	0.144063	0.343526	0.163873	0	0.180602	0.137609	0.11418	0	0.337084	0.253044	0	0.145922	0.489993	0.158396	0.292928	0.16039	0	0.27192	0.336488	0.676444	0	0.249427	0	0.217275	0.119252	0.595501	0.29022	0	0.435734	0.262845	0.721937	0.544602	0.399796
ENSG00000224067	0.171271	1.33952	0.78989	0.421375	0.100808	0.911419	0.137526	0.43005	0.252464	0	0.775237	0.46652	0	0.120006	2.56803	0.562341	1.7221	0.0603887	0	0.381783	0.126993	0.0967617	0.722583	0.673698	1.18513	0.118621	0	0.513034	0.0689089	0.111378	0.720917	0.225561	0.42151	0.573612	0.0591514	0	0.945284	0	0.232664	0.15278	0.922387	0.186104	0	0	0.306392	0.277235	0.0725199	0.229766	0.187415
ENSG00000224081	0.0413019	0.308668	0.456363	0.143954	0.0769815	0.118035	0.168585	0.85846	0.659551	0.576817	0.194738	0.0750009	0.0652869	0.125404	0.124716	0.133554	1.36392	0.495133	0.0463126	0.0204593	0.0255202	0.0233341	0.209747	0.222032	0.104791	0.097735	0.0986833	0.0824787	0.146787	0.290971	0.889942	0.8975	0.0982589	0.076848	0.0618123	0.114703	1.22958	0.542783	0.11689	0.104388	0.259506	0.205695	0.103892	0.0368896	0.521309	1.06597	0.0816115	0.233946	0.0866238
ENSG00000224097	0.405289	0.37815	0.836206	0.157441	0.225994	1.16036	0.308308	0.285658	0.272508	0.0932574	0.337933	0.145257	0.0714036	0.11957	0.746286	0.280148	0.605588	0.270761	0.88978	0.887587	0.506123	0.771279	0.199988	0.234937	0.177122	0.118189	0.961081	1.27792	0.326127	0.443893	0.230881	0.421388	0.0839954	0.0952543	0.0736704	0.11848	0.321084	0.218438	0.376704	0.152224	0.167097	0.336087	0.762487	0.885926	0.407037	0.322264	0.162576	0.286164	0.2801
ENSG00000224106	0.204233	0	0.0784925	0	0	0.402529	0.109329	0.0569796	0.133801	0.39684	0	0	0	0.0954014	0.085063	0	0	0	0.641228	0.505844	0.201911	0.461537	0.191478	0.107114	0.376856	0	0.371791	0.774909	0.109561	0.177085	0.0818726	0.179314	0.469123	0.304003	0	0	0.136632	0	0.0924806	0	0	0.0369868	0.162231	0.182414	0.162382	0.146929	0.0576512	0.0608859	0.223484
ENSG00000224151	0	0	0	0.0741375	0	0	0	0	0	0	0	0	0	0	0	0	0	0.127499	0	0.0895621	0.0893732	0	0.0565034	0.189651	0	0	0.740559	0	0.387967	0	0	0	0	0	0	0	0	0.0617161	0.163741	0	0.17704	0.065487	0	0.403717	0	0.0650362	0	0	0
ENSG00000224205	0	0	0	0	0	0	0	0.0848946	0	0.0739071	0	0.0690705	0.0565879	0.0710699	0.126736	0	0.119983	0.178817	0.068241	0	0	0	0	0	0	0	0	0.0303828	0	0	0	0	0.0499252	0.113235	0	0	0	0.0519341	0	0	0.0993191	0	0	0	0.0604837	0	0	0	0.0554952
ENSG00000224261	0.159079	0.829442	0.641953	0.440301	0.23408	0.423269	0.15967	0.266291	0.19541	0.289783	0.450032	0.0541638	0.310626	0.167195	0.298153	0.379862	1.83473	0.532854	0.695673	0.472807	0.294881	0.269621	0.522002	0.375444	0.550381	0.523338	0.434387	0.428861	0.160009	0.310349	0.28697	0.523759	0.117451	0.355185	0.164822	0.552238	1.19726	0.244354	0.324152	0.567615	0.233652	0.453747	0.473862	0.479533	0.426871	0.300416	0.168394	0.462389	0.26111
ENSG00000224273	0	0	0	0	0.060485	0.0607613	0	0.08601	0.353449	0	0	0	0	0.0720037	0.321004	0.766829	0	0.0362332	0	0.152713	0	0	0.0481722	0	0	0.0355862	0	0.0615641	0	0	0.247172	0.135336	0	0	0.106473	1.99773	0	0.157849	0.0697993	0	0.100624	0.0279156	0	0	0.122557	0.110894	0.0870239	1.4705	1.23694
ENSG00000224287	1.5935	0.0161331	0.570804	1.38929	1.14735	0.0548855	1.63979	2.22719	1.56594	2.05166	0.0350135	0.842812	1.24289	0.91057	2.88029	0.175477	3.05622	3.60023	3.12259	2.85087	2.45484	2.30748	0.91379	1.31447	1.32745	0.696473	2.13339	2.15955	1.23246	1.95179	2.13966	1.40586	0.578738	0.587227	0.42745	4.68322	3.24472	3.67552	3.00536	1.10404	0.575658	2.01729	2.37181	3.71015	1.95579	1.71959	0.615766	4.67673	4.35078
ENSG00000224302	0.138567	0.433498	0.159766	0	0	0.983184	0	0.115978	0	0.403871	0.313605	0.18872	0.154614	0.194183	0.17314	0.165442	1.1474	0.195431	0.745815	0.617767	0.410976	0	0.38974	0	0	0	0.945946	0.664116	0	0	0	0.182491	0.13641	0.309389	0	0	0.556209	0.141899	0	0	0	0	0.11007	0.556938	0.165259	0.299064	0.352036	0.495716	0
ENSG00000224309	0.00689985	0	0	0	0	0.00815947	0	0	0	0	0	0	0	0	0	0.00411902	0	0	0	0	0	0	0	0	0	0	0	0	0	0	0	0	0	0	0.00476597	0.00638739	0	0	0	0	0	0	0	0	0	0	0	0.0431966	0
ENSG00000224312	0.317082	0.110219	0	0	0	0.249979	0	0	0.207733	0.308057	0.119603	0	0	0	0	0.0630964	0.125028	0	0	0.15707	0	0.35828	0.099093	0	0	0	0.288613	0	0.1701	0.137467	0.254223	0.695987	0	0	0	0	0	0	0.143581	0	0	0.057424	0.0839575	0.141604	0.126053	0.228115	0	0.189057	0
ENSG00000224316	0.291681	0.811112	0.0560506	0.239206	0.114454	1.37972	0.195176	0.488261	0.382183	0	0.110022	0	0	0.204375	0.121485	1.91538	0.0575058	0.342814	0.19624	0.21673	0.216273	0.219719	0.455773	0.0764889	0.134554	0.101008	0.331865	0.174743	0.195591	0.126454	0.643107	0.320115	0	0.108543	0	0.900057	0.0487835	0.298693	0.0660394	0.26019	0.190407	0.343354	0.502006	0.13026	0.405842	0.524602	0	0.913036	0.585153
ENSG00000224324	0.539404	0.281247	0	0	0	0.956815	0.108282	0.338603	0.132519	0.982597	0.305194	0.183659	0.300935	0.188975	0.168496	0.805024	0	0.285285	0.544359	0.801598	0.399954	0.304744	0.758574	0.212176	0	0.653777	0.184115	0.323152	0	0.350778	0.162177	0	0	0.903273	0.279439	0.499342	0	0.414279	0.366379	0	0.792269	0.14653	0.214236	0.361334	0.964958	0.436565	0.228396	0.361816	0.147562
ENSG00000224331	0.455613	0.356338	1.57595	0.56047	0.26817	0.538789	0.0914613	3.33672	1.56707	0.331984	0.128893	0	0.889657	1.5962	0	0.271989	0	0.160646	0	0	0	0.128702	0.961106	1.61295	1.8916	0.394443	1.0886	0.0682385	0.183311	0.444432	1.36984	3.4502	0	0.25432	0.786771	0.105444	0	0	0.154733	0.203212	0.780731	0.556957	0.542871	0	2.03765	5.28541	1.44688	0.305612	0.12464
ENSG00000224458	0	0	0	0	0	0	0	0	0.0201559	0	0	0	0	0	3.04973	1.33462	0.436722	0.433912	0	0	0	0	0	0	0	0	0	0	0	0	0	0	0	0	0	1.23417	0.26757	0.294051	0	0	0.0200838	0	0	0	0	0	0	2.03616	0.875311
ENSG00000224462	0	0	0	0	0	0	0	0	0	0	0	0	0	0	0	0	0.0442446	0.0263759	0	0	0	0	0	0	0	0	0	0	0	0	0	0	0	0	0	0	0	0	0	0	0	0	0	0	0	0	0	0.0334516	0
ENSG00000224464	0.0471798	0	0	0.0580379	0.0555392	0.613721	0.0378841	0.0394885	0.092728	0	0	0.0642559	0	0.132232	0	0.0844951	0	0.0332705	0	0	0.0699651	0	0	0	0	0.098029	0	0	0	0	0	0.062135	0	0	0.0325888	0.131027	0	0	0.0640918	0	0.23099	0.025633	0.037477	0.0632093	0.112535	0.203652	0.039954	0.379761	0.258135
ENSG00000224479	0.186483	0.0614101	0.169746	0.144884	0.184862	0.847286	0.197027	0.147867	0.0482258	0.0143033	0.0666388	0.0267345	0	0.0550168	0	0.0820289	0.127712	0.0830555	0.145274	0.189614	0.0436648	0.0554505	0.110423	0.138985	0.054332	0.0339885	0.187606	0.1176	0.0947738	0.38296	0.0944297	0.206816	0.0289862	0	0	0.0181718	0.0886429	0.0402033	0.119998	0.0525313	0.201823	0.191969	0.19491	0.197242	0.175581	0.0741406	0.0332467	0.017556	0.02148
ENSG00000224494	0	0	0	0	0.108178	0.97805	0	0	0.0301023	0.0892803	0	0	0.0341793	0.0429265	0	0.164578	0	0.0216012	0	0	0	0.0346119	0.0574377	0.0963933	0	0.0424309	0.460047	0.0734054	0.0246489	0	0.0368391	0.0403418	0	0	0	0.0567138	0	0	0	0	0.149973	0.366134	1.43561	1.19014	0.0365324	0.0661117	0	0.054792	0.134077
ENSG00000224510	0	0	0	0	0	0.472971	0	0	0	0	0	0	0	0	0	0	0	0	0	0	0	0	0	0	0	0	0	0	0	0.260094	0	0	0	0	0	0	0	0	0	0	0	0	0	0	0	0.215802	0	0	0
ENSG00000224540	0	0	0	0	0	0.0340323	0	0.024087	0	0	0	0	0.0642224	0	0.0359587	0.12026	0	0	0	0	0	0	0	0	0	0.0199318	0.0392919	0	0.0231575	0	0	0	0	0	0	0.0532822	0	0.0294703	0	0	0	0.0156355	0	0	0.0343219	0.0310557	0	0.128692	0.125965
ENSG00000224543	1.27407	0.664304	1.6526	3.33048	2.62467	0.941662	0.767282	2.66592	1.72155	0.696265	1.44173	0	1.95471	1.78543	1.39295	1.61624	2.07229	0.898453	0.857181	0.710012	0.944687	1.25965	0.298624	0.501158	1.32241	0.99271	0.217439	0.572462	1.02522	1.44993	0.57459	2.30715	1.09745	1.77794	3.08016	2.06402	1.43834	0.815435	0.649038	3.69367	0.623778	2.85535	0.63253	0.213367	1.32955	2.23419	2.15788	5.4125	1.56843
ENSG00000224569	0	0.979309	0.141232	0.351594	0.288391	0	0	0	0.0802495	0	0	0	0.0455591	0	0.051018	0.0487497	0.0482995	0	0.0549411	0	0.0605499	0	0.497649	0.256974	0.904105	0.282791	0	0	0	0.053105	0	0.0537734	0.040195	0.0911656	0	0	0.122921	0	0	0	0.71966	0.0665506	0.0324337	0	0	0.176247	0.103732	0	0.0893589
ENSG00000224593	0.197731	0	0	0.0608094	0.174574	1.92909	0	0	0	0.0720387	0	0	0	0.0692732	0	0.08853	0	0	0	0	0	0	0	0.077778	0	0	0	0	0.0397775	0	0.178349	0.195306	0	0	0	0	0	0.0506211	0.0671524	0	0.774466	0.53714	0.196333	0.0662277	0	0.0533443	0	0.0884213	0.0540923
ENSG00000224594	0	0.719663	0.442054	0.660292	0.180533	0	0	3.59406	2.86346	4.13461	0.347083	0.417734	0.17112	0	2.4911	0.457758	2.9026	0.540735	0	0.227905	0.341137	0	0.790801	0.241298	1.69791	0.53108	0.104693	0.0459383	0	0	2.30545	2.62564	0.150972	0.856043	0	0.212955	2.84709	0.942281	0.104167	0	0.150169	0.0416606	0	0	0.731602	2.06869	0.129872	0.548636	0.419539
ENSG00000224597	4.11622	2.19407	2.60497	3.12671	2.64302	6.86316	5.36317	4.25478	5.41883	3.03531	1.24637	1.66354	2.03253	2.18662	4.57861	6.46561	5.36192	8.88731	2.86911	3.92413	4.29278	4.40372	3.03171	2.63281	2.11055	3.34475	4.89698	4.21291	5.64727	4.70162	3.76156	4.42606	1.41095	1.62372	1.48257	4.78437	9.81288	8.17728	4.97787	2.50666	3.2286	6.7973	9.84834	7.57682	5.64167	4.06098	1.79372	4.1234	5.07593
ENSG00000224631	2.55406	0.779528	3.23208	12.031	3.15325	2.94665	6.6027	3.91041	4.22396	5.08376	1.55082	2.20586	6.67276	2.00782	2.80211	6.0988	9.13742	9.35683	3.18522	11.1089	5.35797	5.27908	1.40168	1.66624	6.8968	4.78902	0.765463	3.50806	2.20557	1.53939	2.84685	3.36365	1.47178	6.9544	4.81922	9.63045	7.56395	6.44295	3.13108	10.6692	2.98889	7.17506	1.78138	2.25338	3.3432	3.56284	4.32578	11.3098	5.99859
ENSG00000224653	0	0	0	0	0	0	0	0	0	0	0	0	0	0	0	0	0	0	0	0	0	0	0	0	0	0	0	0	0	0	0	0	0	0	0	0	0	0	0	0	0	0	0	0	0	0	0	0.114051	0.418627
ENSG00000224669	0.519774	0.309728	0.0856131	0.0913424	0.17482	0.351236	0	0.248594	0.0729695	0.10821	0.16805	0.101129	0	0.104056	0.649457	0.398945	0.439179	0	0.699398	0.110347	0.330342	0.083901	0.278464	0.233662	0.411044	0.0514273	0.30414	0	0.0597502	0.0965749	0.0892998	0.293372	0	0.165791	0.0512895	0.137477	0.0745132	0.0760385	0	0	0.290833	0.161369	0	0	0.0885563	0.160258	0	0.398456	0.0812525
ENSG00000224679	0	0	0	0	0	0	0	0	0	0	0	0	0	0	0	0.0540131	0	0	0	0	0	0	0	0	0	0	0	0	0	0	0	0	0	0	0	0	0	0	0	0	0	0	0	0	0	0	0	0	0
ENSG00000224680	0.186223	0	0.0715707	0.0763603	0.0730727	0.954284	0.947036	0.0519549	0.122002	0.271384	0.0702431	0.0845413	0.0692628	0	0.155124	0.370566	0.0734289	0.963024	0.083526	0.276742	0.460264	0.140279	0	0.0976684	0	0.0859843	0.932265	0.595011	1.34865	1.13028	0.149306	0.0817508	0	0	0.042877	0.402248	0.685206	0.953498	0.0843254	0	0.121565	0.70823	1.28202	0.99797	0.148062	0.133972	0.0525673	0.3331	0.203776
ENSG00000224728	1.08545	0.192666	0.0266277	0.0284096	0	1.88444	0.55633	0.753858	0.499295	0.673118	0.0522675	0.0314534	0	0.0970916	0.43285	0.90993	0.136595	0.325719	0.99442	1.09825	0.890448	0.991617	0.129913	0.181686	0.255689	0.0319902	0.851351	0.843981	0.278756	0.51063	0.777682	0.395397	0	0.0515648	0.063809	0.513103	0.324455	0.165548	1.1608	0	0.22614	0.677558	0.990632	0.371292	0.495776	0.772583	0.0391151	1.01209	1.03613
ENSG00000224747	0	0	0	0	0	0.0374968	0.0509217	0	0	0	0	0	0	0	0	0	0	0	0	0	0	0	0	0	0	0	0	0.0189961	0	0	0	0	0	0	0	0	0	0	0	0	0	0	0.0251872	0	0	0	0	0	0
ENSG00000224761	0.0924997	0	0.079988	0.028447	0.0272222	0.0273466	0.0928434	0.0387102	0.0227251	0.0337001	0	0	0	0	0.0288946	0.0276099	0.0273549	0.0163073	0.0311165	0.0343655	0.034293	0	0	0	0	0.0160161	0.189438	0.0277079	0.0930407	0.0601531	0.0278109	0	0	0	0	0.0214074	0.0232058	0	0.0942428	0	0.0905748	0.113075	0.0734766	0.0619633	0.0275793	0.0748643	0	0.020682	0
ENSG00000224778	0	0	0	0	0	0	0	0	0	0	0	0	0	0	0	0	0	0	0	0	0	0	0	0	0	0	0	0	0	0	0	0	0	0	0	0	0	0	0	0	0	0	0	0	0	0	0	0	0
ENSG00000224784	0	0	0	0	0	0	0	0	0	0	0	0	0	0	0	0	0	0	0	0	0	0	0	0	0	0	0	0	0	0	0	0	0	0	0	0	0	0	0	0	0	0	0	0	0	0	0	0	0
ENSG00000224786	0.0638934	0.0951836	0.0947161	0.0561414	0.128939	0.129527	0.117268	0.0687567	0.0986678	0.0665088	0.0723015	0.049725	0.0305539	0.0255822	0.15967	0.092632	0.0755807	0.03862	0.12282	0.0678219	0.0406073	0.0103136	0.119806	0.028723	0.0757915	0.0505738	0.149546	0.0601511	0.19831	0.0593575	0.0658633	0.168293	0.035942	0.0611396	0.0252191	0.143645	0.128234	0.121512	0.0619975	0.0325687	0.0625638	0.0743862	0.0797553	0.0366863	0.141515	0.0590993	0.0231891	0.0734704	0.0499399
ENSG00000224800	0.393693	0	0	0	0	0.372452	0.189675	0.197708	0.232131	0.114746	0.0891002	0	0	0	0	0.658066	1.39712	1.27708	0.529746	0.117012	0.23353	0	0	0	0	0	0.430014	0.141515	0.126718	0.204817	0.189388	0.311092	0	0	0	0.510234	1.18521	0.725683	0.427852	0	0	0.385011	0.312728	0.31647	0.0939053	0.169938	0	0.563364	0.344641
ENSG00000224837	0	0	0.0778898	0.249307	0.159049	0.0798877	0.325469	0.339253	0.19916	0.0984483	0.15289	0.368023	0.37689	0.378676	0.0844099	0.120985	0.0799121	0.524026	0.0909007	0.50196	0.400721	0	0	0.106292	0.186981	0.280728	0	0.0809431	0.48924	0.0878628	0.162488	0.0889687	0.133006	1.65918	0.326638	0	0.203374	0.138358	0	0.120523	0.132298	0.220217	0.0536619	0.0905069	0.161135	0.291602	0.40046	0.120837	0.221768
ENSG00000224856	0.219291	0.228678	0.379258	0.674397	0.258145	0.129662	0.440211	0.458854	0.323248	0.319574	0.496297	0	0.122343	0.614611	0.274003	0.327276	1.03761	0.773201	0.295073	0.325883	0.162598	0.743347	0.308392	0	0.910443	0.759394	0.149701	0.131375	0.441146	0.285212	0	0.433203	0	0	0.151472	0.710512	0.880231	0.112281	0.744743	0.39123	0.107364	0.178712	0.348384	0.146898	0	0.118321	0.464263	0.490311	0
ENSG00000224864	8.63905	0	5.62595	8.26565	1.97745	0	1.79846	8.10107	9.03992	9.09259	0	1.41626	3.21316	1.79355	10.8944	0	5.2989	6.31776	6.78098	8.08338	9.37119	6.77882	3.2248	4.27921	7.3063	4.4321	1.96585	4.12129	1.67355	1.14441	7.50362	7.47964	1.65366	4.46504	1.60233	9.92272	4.73599	4.25954	2.1733	5.13756	2.66311	2.52065	1.20727	1.28602	7.53654	8.89105	1.49028	11.6612	9.36583
ENSG00000224886	2.23125	2.02653	1.07883	0.885404	0.0847285	9.44782	3.64106	2.46993	2.0512	2.51738	0.0814475	0.0980264	0.240932	0.201728	0.0899336	0.472643	0	1.11664	0.677944	0.962655	2.88188	4.71699	2.0919	1.58546	0.398435	2.09369	4.12734	1.2936	6.19716	2.90199	2.16401	1.99061	0.14171	0	0.248581	1.93227	0	1.69524	2.63995	0.12841	1.9029	3.71495	5.20279	2.31431	2.23184	4.58259	0.0609523	0.643722	0.551321
ENSG00000224887	0	0	0	0	0	0	0.028547	0.029756	0	0	0	0	0	0	0.0444218	0	0	0.0501409	0	0	0	0.0401708	0	0.0559373	0.0984014	0.0984911	0	0	0	0	0	0	0	0	0.0245568	0.0329112	0.035676	0	0	0	0	0.0193154	0	0	0	0	0	0.0317959	0
ENSG00000224892	2.65298	1.40171	2.24315	1.69704	1.7489	2.80265	1.93144	3.49356	2.6071	2.42282	0.560391	1.5898	0.828856	0.892267	2.9613	2.0272	2.71982	2.59423	1.90389	2.52322	2.25562	1.95848	1.75768	2.11494	1.76232	0.979962	3.13921	3.0516	1.36627	2.07029	4.04138	3.07465	1.18396	1.81653	0.708569	2.25946	1.95232	2.7892	1.58574	0.883511	1.62793	1.71043	3.00652	2.6539	2.78432	3.47365	1.01849	3.6698	3.87072
ENSG00000224928	0.108463	0	0	0	0	1.15437	0.740287	0	0	0.158063	0	0	0	0	0.203286	0.161873	0.0641513	0.0382431	0.0729727	0.0805921	0.321689	0.122555	0	0	0	0	0.888519	0.68228	0.698221	1.05801	0	0.0714217	0	0	0	0.251017	0.163263	0.055535	0.073671	0	0	0.294641	0.904645	0.21797	0.194032	0	0	0.0485023	0.415402
ENSG00000224986	0.0674902	0	0.0778152	0	0.0794482	0.877922	0.135482	0.0564879	0.0994848	0	0	0	0.0753058	0	0.168658	0.100724	0	0.047593	0	0.200592	0	0.114388	0.0316376	0.0530949	0	0.0701147	0.32251	0.323462	0.0543079	0.219446	0.121749	0.0888834	0	0	0.0233089	0.0937164	0.135453	0	0	0	0.264343	0.293342	0.160831	0.0452101	0.160981	0.182077	0	0.150901	0.0738517
ENSG00000225051	0.171063	0.49056	0.295849	0.526079	0.151029	1.01146	0.515095	0.35794	0.294183	0.249291	1.20984	0.116488	0.23859	0.11986	1.01528	0.587188	1.3153	0.603153	0.287723	0.381319	0.76103	0.386577	0.360853	0.874743	0.355106	0.325811	0.875833	0.742995	0.722665	0.333729	0.617178	0.33793	0.547297	0	0.206778	0.67302	1.07288	0.7007	0.174286	0.534079	0.460633	0.813216	0.747354	0.401068	0.510032	0.553796	0.181079	1.14744	0.42117
ENSG00000225082	0.127986	0.800788	0.295132	0	0.150663	1.05946	0	0.214243	0.125773	0.373029	0.579314	0	0	0	0	0.0764041	0	0.0902537	0.172215	0.380395	0.189796	0.28923	0	0	0	0.177284	0.174742	0	0.102988	0.16646	0.15392	0.337111	0	0	0.0884045	0	0	0	0.347727	0	0.125323	0.208606	0.304995	0	0	0.138113	0	0.114465	0
ENSG00000225093	0.377828	0.181847	0.43563	0.71505	0.0342132	0.343695	0.256711	0.535166	0.714028	0.847094	0.361772	1.06874	0.843164	0.203644	0.980507	0.902211	0.44694	1.55764	0.703936	1.29573	0.474099	0.591117	0.435977	0.365833	1.04577	0.885688	0.0793626	0.452707	0.561286	0.302405	0.559249	0.688975	0.114445	1.23296	0.521959	1.18382	0.670804	0.595247	0.315855	0.829627	0.398424	0.394761	0.184693	0.116814	0.51993	0.439089	0.541474	0.727815	0.508851
ENSG00000225098	0	0.267513	0.354932	0	0	0.0606727	0.123593	0.214712	0.0504191	0.224307	0	0.069876	0	0	0.192322	0.122514	0.364147	0.0361804	0.0690368	0	0.152169	0.0579724	0.24051	0.161452	0.426023	0.0710687	0	0.0614743	0.16514	0.133459	0.0617028	0.0675696	0.101015	0.114555	0	0.284974	0.154457	0.367778	0.0696975	0.274602	0.251193	0.0557499	0.0815098	0	0.122378	0.221465	0.086897	0.183545	0.280712
ENSG00000225122	0	0	0	0	0	0	0	0	0	0	0	0	0	0	0	0	0	0	0	0	0	0	0	0	0	0	0	0	0	0	0	0	0	0	0	0	0	0	0	0	0	0	0	0	0	0	0	0	0
ENSG00000225125	4.14389	7.07118	12.0377	3.50872	8.55253	10.0553	4.36455	5.58539	4.86552	3.68609	0.121798	0.73295	0.420342	0.22625	2.48803	4.17652	1.40054	2.6945	2.96901	3.83884	2.63364	2.97964	6.76105	11.5159	8.04364	3.24275	8.44987	2.74049	3.3345	5.31959	5.50136	3.11853	0.370851	0.12016	0.185866	3.13864	0.378035	1.81864	8.91915	1.44019	5.74395	4.00572	4.70239	6.9938	2.6315	5.74944	0.364595	3.65799	3.53337
ENSG00000225151	0.896397	0.0598253	0.239779	0.273469	0.00844178	0.364654	0.437628	0.324115	0.345312	0.198561	0	0.0586002	0.0240049	0.0100494	0.797474	0.500876	0.00848292	0.192166	0.279833	0.362336	0.510455	1.15061	0.141189	0.135398	0.198487	0.233435	0.293729	0.515543	0.663607	0.251827	0.232856	0.453327	0	0	0.00990678	0.345205	0.0719626	0.051405	0.22406	0.102351	0.0842634	0.354548	0.427229	0.27862	0.27368	0.247636	0.0242915	0.192408	0.282496
ENSG00000225178	26.9427	12.8687	1.87577	4.49071	3.9704	1.45464	16.2496	2.19195	13.9988	2.89129	11.854	3.13441	4.07331	23.2989	7.13953	62.0621	22.812	4.36514	19.5417	21.1694	25.1261	3.542	1.22766	9.73953	13.399	2.61079	7.80133	14.4771	2.61823	14.0374	1.67022	27.6967	14.7264	15.4157	1.75414	5.62013	21.9402	33.0353	12.0744	31.644	6.76064	9.67967	1.00863	7.76155	19.4498	17.2992	9.77841	4.7909	30.177
ENSG00000225224	0.60683	0.158202	0.612207	0.186622	0.0892936	2.15283	0.0609085	0.190464	0.372711	0	0.257507	0.413232	0.169276	0.637792	0.853013	1.26791	0.448644	0.213963	0	0.112725	0.112487	0.0857092	0.0711163	0.119349	0	0.0525357	0.310694	0.13633	0	0	0.0912244	0.0998981	0.746727	0.169364	0	0.63198	0.152238	0	0.206088	0	1.11413	0.24727	0.241016	0.20325	0.452324	0.245568	0.192709	0.203521	0.0830036
ENSG00000225264	2.7074	1.5362	0.780396	1.66524	1.40607	4.66123	5.24309	0.899749	1.7998	1.16044	0.180216	0.054225	0.177701	0.557947	3.13415	15.0453	0.094195	3.08843	0.267869	0.710012	2.24363	1.39462	2.31434	3.32017	0.771404	2.09572	3.53339	1.00181	3.07565	1.29458	1.53224	1.9401	0	0.177794	0.440022	15.1853	0.119862	3.01711	1.83894	0.142064	2.30018	4.04508	2.71988	3.09382	1.28206	2.62087	1.28124	7.01489	7.92929
ENSG00000225293	0	0	0	0	0	0	0	0	0	0	0	0	0	0	0.0732959	0.210111	0	0	0	0	0	0	0	0	0	0	0	0	0	0	0	0	0	0	0	0.16291	0	0	0	0	0	0	0	0	0	0	0	0.104927	0.256758
ENSG00000225345	0.324721	1.48617	0.665597	1.37589	2.01746	0.810669	0.898112	0.166091	0.248193	0.0525798	0	0	0.0201292	0.0505613	0.022541	0.118463	2.21935	0.801458	0	0.160854	0.0267524	0.142688	1.23468	3.32097	1.0985	1.58679	0.344827	0.0540382	1.0597	0.234631	0.238652	0.285101	0	0	0	0.0501006	1.1224	0.738949	1.17632	0.418402	9.46825	0.695887	0.888461	0.145015	0.279694	0.661896	0.0305543	0.0484029	0
ENSG00000225370	0	0	0	0	0	0	0	0	0.120096	0	0.138291	0	0	0	0	0	0	0	0.0822209	0	0	0	0	0	0	0	0	0.0366071	0	0	0	0	0.060153	0.136432	0	0	0	0	0	0	0	0.0331983	0	0.0818648	0	0	0.051746	0	0
ENSG00000225405	1.35718	0.377407	2.29505	4.34076	5.75152	0.213992	1.16243	3.40779	3.2009	1.71411	0.511926	2.46452	1.11052	0.633966	4.29601	2.91671	6.95687	1.5951	1.21746	0.672291	0.939223	1.22681	0.424138	0.854159	2.00344	0.93997	0.247064	1.1383	0.436837	1.76516	0.435251	2.85981	0.712558	4.04035	3.31233	3.01531	7.53599	1.57511	2.70405	11.7837	0.265787	0.933989	0.359355	0.96975	0.863253	1.75748	0.689592	3.39865	1.3861
ENSG00000225447	0.923783	1.44499	1.49115	1.81822	1.95743	3.49577	0.593418	3.47934	4.53905	1.21161	0.104535	0.37744	0.824609	1.94183	1.15427	4.02575	0.327828	1.10744	0	0	0.136992	0.313142	1.73218	1.16279	1.02275	0.639804	1.63964	0.498087	0.446009	1.56193	3.44402	1.70325	0.0909399	0	0.574281	2.05241	0.0927015	1.22979	1.6314	0.16481	2.98505	0.903411	0.513661	0.61882	0.991551	4.38628	0.625841	1.48715	2.72932
ENSG00000225449	0.133826	0.0186072	0	0	0.0420099	0.812384	0.80952	0.052271	0.0175349	0	0	0	0	0	0.066886	0.122498	0.242734	0.13212	0.108044	0.172359	0.198456	0.221779	0.00836451	0	0	0	0.657774	0.267246	0.868672	0.916691	0.0321887	0.0234995	0	0	0	0.0495545	0.0805763	0.137043	0.230276	0	0.0174721	0.542886	0.666169	0.430304	0.0212804	0.134787	0	0.0957505	0.126915
ENSG00000225471	0.281007	0	0.728993	3.71605	2.15018	0	0.676923	1.05839	1.24267	1.53568	0	1.53086	1.01903	0.689137	1.31669	0	1.24653	1.23851	0.189059	0.626398	0.312539	0.635035	0.46105	0.552674	2.33335	1.36236	0.287749	0.378785	0.28265	0.456851	0.253462	0.555122	0.276632	2.19598	0.776407	1.43075	1.40995	0.647465	0.572605	2.50668	0.275159	0.687025	0.390629	0.4706	0.586486	0.379054	1.01137	1.38227	0.614989
ENSG00000225475	0.251401	0	2.02903	3.40185	0.591889	0.297296	0.807473	1.2625	1.97643	0.732736	0	0.342392	2.80514	0	2.513	0.900476	3.27126	1.59556	0.33828	0	2.98251	1.42032	0.4714	0	0	0.696473	0	0.301224	1.01148	1.63488	0.302344	0.331091	0	0.56132	1.73652	1.39637	2.27052	0.772334	2.04911	3.13962	0.738508	0.819523	0.199699	0.67363	1.1993	1.08518	0.638693	1.12421	0.550196
ENSG00000225477	0	0	0	0	0	0.0707848	0	0	0	0	0	0	0	0	0	0	0	0	0	0	0	0	0	0	0	0	0	0	0	0	0	0	0	0	0	0	0	0	0.0406569	0	0	0.0325207	0.0237737	0	0	0	0	0	0
ENSG00000225511	0.0274541	0.0572587	0.0105514	0.022515	0	0.0757541	0.0440898	0.252764	0.233821	0.346745	0.0828452	0.0124636	0.0102111	0.0128244	0.194389	0.103799	0.108253	0.0387204	0	0.0271993	0	0	0.0514789	0	0	0.0253526	0.0124946	0	0.0220917	0.166633	0.506265	0.265148	0.00900887	0.0204329	0.0126423	0.0847168	0.211218	0.0562281	0	0.0163267	0.0358437	0.00497197	0.065424	0	0.305595	0.444397	0.0154996	0.163692	0.180251
ENSG00000225522	0	0	0	0	0	0	0	0.0554773	0	0	0.150011	0	0	0	0	0.0791379	0.784071	0.0467415	0	0	0	0	0	0	0	0	0	0	0	0	0.079714	0	0	0.147994	0.0457839	0	0.199544	0.0678761	0	0	0	0	0.0526513	0	0	0	0	0.118561	0
ENSG00000225574	0	0	0	0	0	0.0439509	0.0596865	0	0	0	5.97207	0.809883	3.81523	4.47913	0.0928776	0.0887481	0	0.0262088	0	0	0	0	0	0	0	0	0	0.0222658	0.0897199	0	0.849244	0	3.00015	6.72161	2.49017	0	0	0	0	0	0	0.0605772	0	0	0	0	4.06012	0	0.0406692
ENSG00000225630	86.05	71.0127	154.697	406.852	608.653	183.446	194.362	29.5149	22.8815	30.6372	64.8395	210.261	321.443	366.301	160.141	285.433	22.2342	360.969	6.90183	57.8205	18.2654	15.7856	44.6406	44.6528	217.344	43.4945	16.1716	105.772	30.4667	34.9359	27.1095	35.7311	11.1618	202.678	48.9954	36.5806	164.033	37.5627	105.16	55.6282	50.5226	43.0479	25.465	205.751	36.7438	48.1775	57.2395	71.497	28.4329
ENSG00000225648	11.9507	8.09008	7.46499	8.21015	7.89026	13.2892	17.7264	8.61791	8.71696	7.27392	4.97041	4.73911	5.50572	8.63344	8.51753	14.4558	4.45358	10.5192	10.8228	11.9528	9.30525	9.70056	6.60494	5.51985	6.78922	5.25459	12.6171	9.70557	15.2395	14.69	9.63874	8.67705	3.00433	3.82098	7.11212	10.4294	3.86394	8.90833	10.0739	4.78322	6.25597	16.8443	13.9789	11.1962	9.66053	6.43279	8.26057	15.0758	10.7988
ENSG00000225660	0	0	0	0	0	0	0	0	0	0	0	0	0	0	0	0	0	0	0	0	0	0	0	0	0	0	0	0	0	0	0	0	0	0	0	0	0	0	0	0	0	0	0	0	0	0	0	0	0
ENSG00000225693	0.947308	0.303957	0.924196	0.806763	0	0.344691	0.292563	0.914858	1.21737	0.743356	0.0824592	1.58791	0.487851	0.408468	8.37668	0.69602	0.689593	0.359707	1.07858	0.649742	0.648372	0	0.614869	1.37585	1.41185	0.252345	0.696435	0.349245	0.17591	0.379102	1.05163	2.01534	0.430411	0.650806	0.503338	1.07932	1.09687	0.746216	0.0989907	0.78003	0.856241	0.475086	0.405186	0.195255	0.869062	2.35908	0.493676	1.17309	2.0732
ENSG00000225705	0	0	0	0	0	0	0	0	0	0	0	0	0	0	0	0	0	0	0	0	0	0	0.0578912	0	0	0	0	0	0	0	0	0	0	0	0	0	0	0	0	0	0	0	0	0	0	0	0	0	0.0225226
ENSG00000225727	0	0.0433839	0	0	0	0	0	0	0	0	0.0470778	0	0	0	0.0519829	0	0	0	0	0	0	0	0	0	0	0	0	0	0	0	0	0	0	0	0	0	0	0	0.0565159	0	0	0	0	0	0	0	0	0	0.0455245
ENSG00000225766	0.0557342	0.02906	0.160652	0.068561	0	0.0329545	0.111883	0.163269	0.136926	0.203054	0.0630686	0.11386	0.248754	0.195259	0.0696398	0.116451	0.230752	0.0982572	0.112492	0.207064	0.289278	0.0944633	0	0.0438464	0.154263	0.0579015	0.418523	0.200339	0.134544	0.144977	0.0670279	0.110101	0.192032	0.124441	0.15399	0.154784	0.251681	0.085611	0.0757126	0.248584	0.0545744	0.181684	0.199225	0.410685	0.199409	0.180433	0.306788	0.299078	0.152469
ENSG00000225774	0.0795843	0.207478	0.229399	0.513975	0.117106	0.117641	0.303544	0.0666104	0.156416	0.231957	0.0225143	0.0270972	0.0444002	0.0557632	0.174021	0.166284	0	0.126273	0	0	0.295048	0.0674433	0.0559604	0.0626093	0.385484	1.24019	0.0271645	0.119196	0.0640397	0.414033	0	0.445447	0	0	0.109943	0.589387	0.059897	0.162995	0	0.035496	0.428605	0.335098	0.300282	0.0266558	0.237285	0.279115	0	0.177942	0.0653143
ENSG00000225831	0	0	0	0	0	0	0	0	0	0	0	0	0	0	0	0	0	0	0	0	0	0	0	0	0	0	0	0	0	0	0	0	0	0	0	0	0	0	0	0	0	0	0	0	0	0	0	0	0
ENSG00000225849	0.689427	0.110606	0.0611461	0.32619	0.0624293	2.71762	0.581981	0.976523	0.590646	0.566758	0.120024	0.0240758	0.0394495	0	1.25903	0.918115	0.961915	0.77289	0.523307	0.709299	0.498084	0.659156	0.132589	0.166885	0.0489289	0.0244867	1.13437	1.3344	0.597442	1.03463	0.914168	0.884683	0.0522071	0.03947	0.0244211	0.638222	0.851494	0.307744	0.456272	0.0315381	0.242337	1.09489	1.39017	1.23155	0.758978	1.65965	0.0299404	0.853748	0.812443
ENSG00000225868	0	0	0	0	0	0	0.0113477	0.00591416	0	0	0	0	0	0	0.450282	1.25282	0.0585102	0.363751	0	0	0	0.00798415	0	0	0	0	0.00964747	0.00423322	0	0	0.00849792	0.0093059	0	0	0	1.80539	0.0921804	0.238786	0	0	0	0.00383903	0	0	0.00842716	0.0152504	0	1.74421	0.603105
ENSG00000225872	1.19043	0.19601	0.0812696	0.0963424	0.00921946	1.30588	0.226394	0.314643	0.161624	0.319574	0.124074	0.0959979	0.0262163	0.0439008	0.518649	0.116884	1.06541	0.281666	1.97067	0.861263	1.28917	0.575209	0.0660841	0.0616132	0.0650316	0.0705152	1.04791	2.20522	0.207969	0.26484	0.546291	0.361002	0.053969	0.0699464	0.0324583	0.123252	0.817357	0.360904	0.425567	0.05589	0.0690195	0.497841	1.13847	0.650546	0.429658	1.05644	0.0265293	0.175111	0.214251
ENSG00000225873	2.96729	0.18382	2.13404	1.98773	1.41796	0.173712	1.48621	1.84423	1.47242	2.22634	1.89498	2.48077	1.54072	1.07044	2.53293	0.0175385	7.40241	1.36737	4.54617	4.5406	3.26757	3.65158	1.9281	1.84901	2.19555	1.15982	2.60727	3.92497	1.56029	2.21622	2.1906	2.47627	3.29707	3.73901	1.27847	0.73432	4.92347	1.29367	4.62959	0.891044	2.93431	2.58581	2.82379	3.81799	2.06725	1.93393	1.36837	1.76046	1.28593
ENSG00000225980	0	0	0	0	0	0	0	0	0	0	0	0	0	0	0	0.0217506	0	0	0	0	0	0	0	0	0	0	0	0	0	0	0	0	0	0	0	0.0337288	0	0.0373108	0.0494953	0	0	0	0	0	0	0	0	0	0
ENSG00000226002	1.45639	1.89842	0.0699666	0.298595	0.785784	1.57875	1.21817	1.01581	0.715604	0.176867	0.755355	0	0.0677103	0.510233	1.36482	1.44904	0.358915	0.427927	0.816539	0.991977	0.899896	0.411404	2.16194	1.52767	1.17573	0.168114	1.82274	1.01793	1.02544	0.710325	2.4813	0.799185	0.477905	0.135491	0.125748	1.12352	0.426267	0.497134	0.824353	0	1.42608	1.45065	2.50657	0.813002	0.940834	1.04776	0.205556	1.08545	1.12885
ENSG00000226015	0.318806	0.132981	0.269557	0.496757	0.350273	0.276471	0.238926	0.462512	0.480382	0.464597	2.33291	3.09725	2.11063	3.30604	1.96518	0.77396	0.980515	0.974205	0.20019	0.726448	0.346699	0.288182	0.338747	0.234086	0.823577	0.500485	0.174109	0.381987	0.35915	0.331714	0.357846	0.391871	1.67382	4.22346	1.93785	1.23954	0.789138	1.13176	0.202106	0.379181	0.374606	0.346417	0.270124	0.170848	0.202781	0.321097	2.93377	0.950422	0.674455
ENSG00000226020	0	0	0	0	0	0	0	0	0	0	0	0	0	0	0.237076	0.283169	0	0	0	0	0	0	0	0	0	0	0	0	0	0	0	0	0	0	0	0.263467	0	0.0971489	0	0	0	0	0	0	0	0	0	1.103	0.622863
ENSG00000226024	0.257847	0	3.71617	0.475783	0.607066	0	0.207044	0.107906	0.253389	0	0	1.2291	0.143853	0	1.12763	0	0.457519	0	0.346954	0.191591	0.382373	0.291348	0.120872	0.405699	0.71368	0.357166	0.352044	0.540659	0.103742	0	0	0	0.888413	0	0.178104	0	0.129375	0	0	0.230009	0.631204	0.140089	0.204819	0.172726	0.153757	0	0.436713	0.230608	0.282152
ENSG00000226038	0	0.0734056	0	0	0	0.166486	0.113046	0	0	0	0	0	0.078544	0	0	0	0	0	0	0.209217	0.104388	0	0	0	0	0	0.288324	0.253028	0.169929	0.549318	0	0	0	0	0	0.0651641	0	0	0	0.125585	0	0.114733	0.111831	0	0	0.0759623	0	0	0
ENSG00000226057	0	0	0	0	0	0	0	0	0	0	0	0	0	0	0.0111874	0.0481048	0	0	0	0	0	0	0	0	0	0	0	0	0	0	0	0	0	0	0	0.00828849	0	0	0	0	0	0.00486446	0.00711215	0.0119954	0	0	0	0.00800763	0.0391897
ENSG00000226074	0.691411	34.9174	44.149	19.5623	7.01519	0.194675	0.581622	0.881824	1.22949	1.58337	0.0372571	0.134523	0.146948	0.138417	0.617084	0.0786197	0.311575	0.301831	0.265814	0.636067	0.585901	0.595234	45.4995	60.0403	63.5172	6.29366	0.224762	0.0788987	0.45039	0.642327	1.42546	1.38755	0.291705	0.29405	0.363873	0.396227	0.132158	0.134863	0.402537	2.70201	51.1314	0.500862	0.339993	0.132331	0.471196	2.59366	0.557637	0.206123	0.32425
ENSG00000226094	0	12.6118	2.44736	2.85403	0.581097	0	0	0	0	0	0	0	0	0	0	0	0	0	0	0	0	0	6.80323	3.4951	3.41576	0.615397	0	0	0	0	0	0	0	0	0	0	0	0	0	0.792611	2.2718	0	0	0	0.412103	0.0532695	0	0	0
ENSG00000226096	0	0	0	0	0	0	0	0	0	0	0	0	0	0	0	0	0	0	0	0	0	0	0	0	0	0	0	0	0	0	0	0	0	0	0	0	0	0	0	0	0	0	0	0	0	0	0	0.212689	0
ENSG00000226107	2.8108	2.29392	4.36805	1.50334	2.58952	6.35884	2.94391	1.12515	0.840669	1.42477	0.138291	0.665763	0.136361	0.342518	1.0689	0.875463	1.15651	1.2927	1.9733	2.54257	1.63106	1.51896	1.26034	1.53828	4.39731	0.677126	6.34046	2.19643	2.06512	4.45049	2.79248	1.12663	0.360918	0	0.253242	0.226264	1.59427	1.62691	2.32422	0.218029	2.03432	2.98784	3.49473	3.11086	1.89474	1.71443	0.51746	0.874389	0.936097
ENSG00000226113	0.0834032	0	0	0.102598	0	0	0.0669705	0	0.081961	0	0	0	0	0	0	0	0	0	0	0	0	0	0	0	0	0	0	0	0	0	0.100304	0	0	0	0	0	0.33478	0	0	0	0	0	0	0	0	0	0	0	0
ENSG00000226141	0	0	0.122972	0	0	0	0	0.089268	0	0	0	0	0	0	0.399796	0.25468	0.126164	0	0	0	0	0	0	0	0.295204	0	0	0	0	0	0	0	0	0	0	0.296201	0.214056	0.109219	0	0	0	0	0	0	0	0	0	0.190776	0
ENSG00000226145	0.0185243	0.115904	0.277657	0.0911501	0	0.021906	0	0	0.018204	0	0	0.0252289	0.0413389	0	0.11573	0.022117	1.64345	1.17567	0	0	0	0	0.225776	0.262317	0	0.141127	0.0252916	0.0221955	0.0149061	0.0240929	0.579227	0	0	0.0413604	0	0.0171485	1.91468	0.47424	0	0	0.090694	0.0201286	0	0	0.154647	0.0199901	0	0.0165674	0.0608111
ENSG00000226147	0.379035	0.0282329	0.561885	0.499572	0.159355	0	0.260876	0.362565	0.31927	0.15782	0	0.147492	0	0.227643	0.439775	0	0.0320263	0.229105	0.145721	0.523042	0.200746	0.611832	0.456895	0.511181	0.224809	0.543785	0.406611	0.243296	0.392145	0.492978	0.325601	0.320903	0.0266524	0.0604498	0.0748038	0.225568	0.081506	0.249523	0.367788	0	0.795317	0.308897	0.301085	0.326451	0.258312	0.701191	0.0687823	0.363208	0.14813
ENSG00000226158	0	0	0.0966205	0.103086	0.0986482	0.891889	0.134579	0.210417	0.0823513	0.122123	0	0	0	0	0	0	0	0.0590947	0.11276	0.124534	0	0.0946883	0.157133	0	0.463892	0.0580394	0.343243	0.200816	0.0674323	0.544958	0.201562	0.110364	0	0	0	0.0775763	0.0840935	0.0858148	0.683036	0	0	0.136587	0.266265	0.336815	0.299826	0	0	0.149895	0
ENSG00000226221	1.28865	2.01571	2.41441	14.4651	2.84432	1.71439	2.65154	2.76384	2.69102	3.40379	0.911392	1.75505	3.59469	2.03159	4.52858	4.42339	4.47782	5.05482	2.16747	6.82229	2.74705	2.45713	2.26531	2.40774	7.35646	3.6258	0.879708	2.21955	2.8516	1.04752	2.32466	1.48498	1.42715	5.39484	2.72597	4.92086	3.31371	2.63925	2.0788	8.33401	2.28707	3.85069	0.959652	1.29485	1.63292	1.47753	3.34206	6.33882	3.70154
ENSG00000226229	0	0	0	0	0	0	0	0	0	0	0	0	0	0	0	0	0	0	0	0	0	0	0	0	0	0	0	0	0	0	0	0	0	0	0	0	0	0	0	0	0	0	0	0	0	0	0	0	0
ENSG00000226232	7.10062	0	7.24317	2.66826	5.58854	0.0483971	3.38481	8.08394	5.40933	6.73947	0.0231557	3.67873	2.37459	6.22267	8.46312	0.0244315	13.8458	4.83408	7.59951	10.1568	3.42902	4.43934	4.50844	6.02074	6.40009	1.88493	10.1975	12.2836	2.10765	4.73734	7.875	6.57562	3.28351	7.49297	2.03536	4.43268	14.9902	4.31669	7.44985	1.82536	3.92726	4.20244	6.24175	8.58095	11.3237	8.9874	3.04988	9.4983	6.49359
ENSG00000226253	0.0969591	0.10111	0.335377	0	0.342415	0.343979	0	0.405764	0.476412	0	0	0.132052	0.108187	1.35875	0	0.115764	0.114695	0.205122	0.130466	0.288178	0.28757	0.109557	0.181807	0.152556	0.268367	0.335765	0	0.0580873	0.156042	0	0.116606	0.766161	0.190899	0	0.535785	0.538547	0.194597	0.0992899	0.26343	0.172982	1.1393	0.579461	0.539132	0.519604	0.346906	0.209263	0	0.260149	0.318295
ENSG00000226278	0	0	0	36.1081	0	16.5522	0	30.7096	0	0	0	0	27.5965	0	0.67919	0	0	36.6067	0	0	0	16.2761	0	0	0	0	0	0	12.9033	8.13019	0	12.8857	0	0	0	0.125799	0	0	0	38.3058	0	0	0	0	0.162068	14.2246	0.11508	0	0
ENSG00000226287	0.0260809	0.0543947	0.0451063	0	0	0.400948	0.858632	0.0327437	0.0256299	0.171035	0.250861	0.142082	0.0873034	0.237567	0.684349	0.591643	0.478199	0.257485	0.17547	0.0775165	0.174044	0.117878	0.024452	0	0.108282	0.0270951	0.961437	0.359371	1.17526	0.525777	0.0940973	0.240436	0.218236	0.145581	0.090075	0.410445	0.471098	0.293786	0	0.0697952	0.0127691	0.637643	0.207172	0.017471	0.0622092	0.140723	0.132519	0.571479	0.627863
ENSG00000226306	0	19.6912	47.3893	19.1977	34.3696	0.0139389	0	0.187445	0.382247	0.154596	1.26713	0.401331	0.828578	1.83349	0	0.0422193	0.460123	0.81458	0.0634417	0	0.0174796	0.0399555	26.2348	31.4723	24.4033	31.2993	0.0160931	0.014123	0.0189696	0	0.283511	0.403607	0.556969	0.526355	0.98515	0.054558	0.272051	0.796647	0	15.9399	38.0994	0.0448277	0	0	0.182747	0.241675	1.54718	0.073793	0.0644904
ENSG00000226314	0.692292	1.25615	1.2452	0.493939	0.863851	2.24317	0.778249	1.10093	1.38786	1.00888	0.454369	0.169715	0.169942	0.291046	0.951521	0.99187	1.16287	0.751818	0.912905	0.987649	0.615979	0.735305	1.55773	0.827837	0.61317	0.412349	1.17205	0.754838	0.835609	0.846379	1.38207	0.893502	0.245345	0.154573	0.12433	0.961312	1.2088	0.765649	0.865214	0.197616	1.32866	0.99297	1.46278	1.4098	0.69354	1.43438	0.187605	1.33738	1.07572
ENSG00000226318	1.52424	0.866995	1.65092	0.965927	1.46807	7.70161	1.2981	1.54637	1.49789	0.336559	0	0	0.360766	0.841461	0.8657	3.47428	0.109276	1.17259	0.248605	1.37281	0.616464	0.574094	1.55896	1.88954	0.383533	0.543834	2.45946	0.996174	0.631846	1.74215	1.72201	1.21661	0.13641	0.10313	0.223332	1.7531	0.556209	0.662193	2.94906	0	3.48255	1.9072	1.32084	1.85646	1.43224	2.19314	0.352036	1.44584	1.87009
ENSG00000226340	0	0	0.0745967	0	0	0.53557	0.103903	0	0	0	0	0	0	0	0	0.0386234	0	0	0	0.0961475	0.0959448	0.14621	0	0	0	0	0.0883346	0.232563	0.104123	0.336592	0	0.0852072	0	0	0	0.0598935	0	0	0.263672	0	0	0.105453	0.154179	0.520082	0.308645	0.0698183	0.0547899	0	0.212392
ENSG00000226344	0	0	0	0	0	0	0	0	0	0	0	0	0	0	0	0	0	0	0	0	0	0	0	0	0	0	0	0	0	0	0	0	0	0	0	0	0	0	0	0	0	0	0	0	0	0	0	0	0
ENSG00000226356	0	0	0	0	0	0	0.0255068	0	0	0	0	0	0	0	0	0	0	0	0	0	0	0	0	0	0	0	0	0	0.051122	0	0	0	0	0	0	0.0294062	0	0	0	0	0	0	0	0	0	0	0	0	0
ENSG00000226360	3.8386	1.52224	5.23621	8.51294	10.0558	1.6623	3.34276	8.37145	8.39452	7.95768	1.40713	2.50351	4.9467	2.95481	6.35006	7.64921	16.0525	7.20574	2.98269	4.98136	5.05103	3.78753	1.77408	1.44612	5.83606	5.05504	0.885789	2.5264	2.7408	4.92221	1.9506	6.0522	1.11768	5.1907	5.75104	8.05793	17.6325	5.25962	7.49136	19.5804	1.53525	3.78919	1.46016	3.6941	6.70579	5.07582	2.88442	6.67275	4.96951
ENSG00000226435	0	0.0320362	0.011807	0	0.0482191	0.0605491	0.0493364	0.0771388	0.100633	0.0596934	0.0347639	0	0	0	0.166339	0.268981	0.0605676	0.0505494	0.0137792	0.015218	0	0.0115709	0.0576048	0.0805615	0	0	0.0559256	0.0245396	0.0164804	0.0665937	0.110839	0.202296	0.0100809	0	0.0212202	0.303354	0	0.0314596	0	0	0.0601636	0.0222545	0.0406719	0.0137196	0.0854902	0.0884054	0	0.430453	0.235318
ENSG00000226450	1.18826	0.594779	0.219206	0.292345	0.0279759	2.24829	0.725144	0.6564	0.84075	0.519496	0.161355	0.161833	0.106069	0.233125	0.950224	0.680981	0.393571	0.335176	0.927359	0.953555	0.669605	1.02041	0.155966	0.411315	0.394669	0.148136	1.00586	1.0251	0.611945	1.29819	1.25755	0.907649	0.14037	0.053062	0.131323	0.462001	0.643903	0.170355	0.774814	0.0423987	0.349059	0.916729	0.773985	0.50943	0.623541	1.51309	0.281755	0.446346	0.936187
ENSG00000226468	0.221359	0.046167	0	0	0	0.26177	0.0710982	0.0370546	0.174025	0.0645177	0.400783	0	0	0.124082	0.442541	0.132145	0.0523701	0.0936595	0.178714	0.131583	0.0656528	0.200096	0.0415069	0	0	0.0613247	0.423117	0.344797	0.142499	0.230322	0.106486	0	0	0	0	0.32787	0.177707	0.0906723	0.0601415	0	0	0.120265	0.175836	0.118627	0.0527996	0.0477751	0.0749828	0.277165	0.484449
ENSG00000226472	0.123992	0.701916	0.204231	0.370426	0.12511	1.08924	0.369804	0.207558	0.469987	0.103254	0.220486	0	0.0395289	0.148936	0.221326	0.274932	0.544786	0.149893	0.0953382	0.184263	0.210142	0.160117	0.398566	0.557403	0.343192	0.18402	0.604605	0.371414	0.313576	0.368608	0.34084	0.046656	0.174374	0.514143	0.0489406	0.147579	0.444379	0.108834	0.192501	0.18961	0.381581	0.269462	0.323619	0.474626	0.211251	0.267608	0.0750017	0.190104	0.368274
ENSG00000226478	0.0938564	0.0326247	0	0.0769712	0	0.0739937	0.125607	0.104741	0.0307445	0	0.070805	0	0	0.0876845	0.0781823	0.261472	0	0.088248	0.168388	0.418434	0.0463946	0.0353503	0.0586631	0	0.25978	0.10834	0.0427147	0.206171	0.0503495	0.162761	0.07525	0.0412024	0	0	0.02161	0.0868855	0	0	0.085	0	0.0919032	0.0849876	0.0994057	0.125744	0.111935	0.135044	0.0794818	0.139902	0.136938
ENSG00000226485	0	0	0	0	0	0	0	0	0	0	0	0	0	0	0	0.0440947	0	0	0	0	0	0	0	0	0	0	0	0	0	0	0	0	0	0	0	0.0683779	0	0	0	0	0	0	0	0	0	0	0	0	0
ENSG00000226499	0	0.455935	0.252053	0.268921	0	2.06815	1.22876	1.09783	0.214829	0.318581	0.742133	0	0.243925	0	0	0.130504	5.68914	1.69576	0.882471	0.324871	0.324186	1.9761	0	0.343962	0	0.151407	0.298472	1.04774	0.17591	1.1373	0.262908	0	0	0.488104	0	0	5.26498	0.44773	0.890916	0.390015	0	1.06894	0.868256	0.878648	1.82503	0.471816	0	0.782062	1.43529
ENSG00000226521	0.0236533	0	0	0	0	0	0.018993	0	0.0232443	0	0	0	0	0	0.502432	1.08727	0.02798	0.11676	0	0	0.0350766	0	0	0	0	0	0	0	0	0	0	0	0	0	0	1.48897	0	0.363329	0	0	0	0	0	0	0	0	0	1.18466	0.931783
ENSG00000226525	0.643119	0.487745	1.21337	3.09259	0.412946	0.622248	0.657245	0.782948	1.37891	0.937221	1.05855	1.11477	0.913302	0.491587	1.09579	1.04707	3.11219	1.93776	0.708029	2.25899	0.520206	0.792739	0.712581	0.64393	2.42734	0.809852	0.159648	0.595443	0.329321	0.228122	0.351562	1.00097	0.46044	3.39403	0.68653	0.974215	1.99478	0.838191	0.555959	2.60766	0.228995	0.476467	0.0464416	0.0783291	0.348635	0.946375	0.792178	1.35951	0.383857
ENSG00000226565	0	0	0	0	0	0.547651	0	0	0	0	0	0	0	0	0	0	0	0	0	0	0	0	0.434184	0	0	0.320744	0	0.277443	0	0	0	0.609904	0	0	0	0.428711	0	0	0	0	0.45347	0	0.367866	0	0	0	0	0	0
ENSG00000226580	0	5.5687	6.71679	5.9719	4.00035	2.29636	0.974536	0.812647	0.238535	0	1.0987	0.330586	0.541683	0	0.90988	2.89808	4.59412	0.855854	0.979847	1.44288	1.07988	0.274269	3.64116	3.81917	10.7495	2.3536	1.65704	0.872511	0.585964	1.5785	0.875754	0.639348	1.91162	0.541964	0.502991	1.57293	1.21791	1.24284	0.329741	10.8263	4.27825	1.84628	0.385625	0.325201	0.578975	0	0.616669	2.60507	3.45295
ENSG00000226608	1.80322	0.417869	2.15609	3.86134	0.235857	2.92219	2.52048	2.23593	2.55961	7.49421	22.2945	39.2939	101.273	22.7427	3.00416	3.03007	2.84408	7.7238	1.52772	4.66471	2.17888	3.4713	0.876607	1.05082	2.58794	3.33038	1.00303	2.68072	4.40677	1.3898	3.45372	3.51823	14.9901	74.2604	52.8204	4.88422	4.55732	4.44544	0.725806	3.09792	0.784753	3.1568	0.954917	1.07372	3.50461	3.09903	39.9294	4.00195	3.43481
ENSG00000226633	0	0	0	0	0	0	0	0	0	0	0	0	0	0	0	0	0	0	0	0	0	0	0	0	0	0	0	0	0	0	0	0	0	0	0	0	0	0	0	0	0	0	0	0	0	0	0	0	0
ENSG00000226652	0.0973165	0	0	0	0	0.0383608	0	0.0271506	0	0	0	0	0	0	0	0	0	0	0	0	0	0	0	0	0	0	0	0	0	0	0	0	0	0	0.0224067	0	0	0	0	0	0	0.0176241	0.0257676	0	0	0	0.109883	0.029012	0
ENSG00000226666	0.0694204	0.018098	0.200102	0.384287	0.224731	0.164187	0.195099	0.116207	0.085275	0.0758751	0.019639	0.0945462	0.154919	0.0486416	0.0867407	0.20721	0.0410594	0.50178	0	0.232119	0.07721	0.01961	0.0162712	0.109227	0.192145	0.20434	0.0947812	0.0519864	0.223444	0.135433	0.0834874	0.0685691	0.0170849	0.11625	0.155841	0.36952	0.0348316	0.213268	0.0707285	0.0619255	0.220921	0.188582	0.110287	0.0930061	0.10349	0.187284	0.132274	0.356999	0.132937
ENSG00000226668	0.00728849	0	0	0	0	0	0.00585246	0	0	0	0	0	0	0	0	0.0130531	0	0	0	0	0	0	0	0	0	0	0	0	0	0	0	0	0	0	0	0.00674717	0	0	0	0	0	0	0	0	0.00869242	0.00786522	0	0.0130371	0.0079755
ENSG00000226721	1.33762	0.78462	0.53015	0.719891	0.0984139	1.38409	0.872684	1.0146	0.492934	1.03558	0.33111	0.227719	0.233207	0.351467	0.0522299	0.274492	0.395574	0.648497	1.18117	1.55298	2.41754	2.40882	0.90137	0.920774	0.347093	0.579015	2.96771	0.926568	0.975446	2.01156	1.96057	1.48637	0.164599	0.0933311	0.490844	0.19348	0.167787	0.556472	2.04424	0.149151	0.286515	1.11281	1.36137	1.23205	0.84749	1.98476	0.353987	0.336463	0.594629
ENSG00000226745	0	0	0.0593284	0	0	0	0.041318	0	0	0.0749877	0.0582278	0	0	0	0.0642947	0.030718	0.121737	0.108859	0	0	0	0.0581419	0	0	0.284846	0.142553	0.491781	0.030827	0.414058	0.401548	0	0	0.0506551	0	0	0	0.413091	0.210773	0	0.0918018	0	0.195695	0.20437	0.0689387	0.0613679	0	0	0.230102	0.0563066
ENSG00000226752	1.39028	5.28541	1.05178	4.26662	2.44057	4.20541	1.02627	2.76007	6.23199	6.29148	3.82546	0.312258	1.61116	1.62699	0.31086	1.06293	4.36827	4.63371	1.7132	4.5961	3.7762	1.4221	2.49257	2.65569	4.32066	1.8143	1.65841	3.34916	0.832179	1.09762	2.13547	1.76031	0.965249	3.13686	0.640213	0.97543	3.37283	3.98138	4.46648	0.992146	1.80558	1.10254	5.54119	3.29392	1.71626	6.13279	3.08591	3.82186	3.68322
ENSG00000226766	0.812219	0.0941097	0	0	0	1.06722	0.217397	0.0755345	0.088686	0	0	0	0	0	0	0.107749	0	0	0	0.268227	0.133831	0	0	0	0	0	0	0.0540659	0.0726194	0	0	0	0	0	0	0	0	0	0.245192	0	0.265106	0.343219	0.0716868	0	0	0	0	0	0
ENSG00000226767	0	0	0	0	0	0	0.330544	0	0	0	0	0	0	0.288436	0	0.61436	0	0	0	0	0	0	0	0	0	0	0	0	0.331247	0	0	0	0	0	0.426513	0.571615	0	0	0	0	0	0	0	0	0	0	0.348604	0.552245	0.900905
ENSG00000226781	1.40353	0.675512	1.12032	2.65621	0.762557	1.14906	2.0806	0.993996	1.59145	0.78668	0.122171	0.14704	2.28886	0.605185	0.944303	1.16012	1.14941	3.04537	0.726369	0.802212	0.960625	0.731946	0.303662	0	2.68944	1.34594	0.58962	0.51744	1.39002	1.40419	0.259682	1.27968	0.212565	1.44635	1.86436	1.59912	1.19175	2.32174	1.31998	0.577844	0.634302	1.34911	0.600322	0.578578	0.772558	0.34952	1.46286	1.64149	1.06326
ENSG00000226801	0.787386	0	0.0907843	0.193719	0.185379	1.30358	0.189675	0.659025	0.077377	0	0	0	0.0878568	0.551706	0	0.752076	0	0.11105	0.105949	0	0	0	0.073821	0.123888	0.217936	0	0.107503	0.0471716	0.253437	0.102408	0.0946938	0.103697	0.0775126	0.175805	0.271938	0.145781	0	0	0.106963	0	0.771	0.385011	0.0625455	0.21098	0	0.679752	0	0.140841	0
ENSG00000226807	0	0	0	0	0	0	0.00597117	0	0	0	0	0	0	0	0.00929169	0.0177571	0	0.00524398	0	0	0	0	0	0	0	0	0	0	0	0	0	0	0	0	0	0.00688402	0.0149247	0.00761509	0	0	0	0	0	0.00996284	0	0	0	0.0199522	0.0244118
ENSG00000226823	1.27035	1.2468	0.861584	1.19501	0.703732	1.06042	0.960053	1.43852	1.90929	0.871194	1.01472	0.610636	1.08394	1.04719	1.68067	2.09665	2.29828	2.68749	0.804403	0.555247	1.10815	0.506612	1.61137	1.76363	2.48197	1.19036	2.24456	1.1192	1.44314	1.74942	1.25816	1.86985	0.441377	0.333693	0.825859	1.72941	1.72472	2.90787	0.101513	0.933221	1.97563	1.25857	1.30589	1.60184	1.69329	2.01599	1.07579	1.53714	1.88071
ENSG00000226838	0	0	0	0.124773	0	0	0	0	0	0	0	0	0	0	0	0.181652	0	0	0	0	0	0	0	0	0	0	0	0	0.0816184	0	0.121983	0.133581	0	0	0	0.187793	0	0	0.137788	0	0.198638	0.0551072	0.0805702	0	0	0.109456	0	0.362859	0.332971
ENSG00000226845	0	0	0	0	0	0	0	0	0	0	0	0	0	0	0	0	0	0.019285	0	0	0	0	0	0	0	0	0	0	0.0220059	0.0355684	0.032889	0	0	0	0	0	0	0	0.0371503	0	0	0	0	0	0	0	0	0	0
ENSG00000226864	1.23548	0.817014	1.6677	0.667237	0.957766	1.49666	1.98412	1.23584	2.30978	0.043914	0.579686	0.328321	0.235363	0.380054	0.451824	1.52906	1.96051	1.48749	0.851493	0	1.96621	1.80459	0.649789	0.568952	0	0	1.15198	0.0180528	0.0484959	1.019	1.41335	0.952453	0.207651	0	0.0208144	0.0278956	0.120956	2.34521	0.368418	0.322564	0.501612	1.30974	1.17289	0.645947	1.58128	0.0325181	0.510371	1.61702	1.84655
ENSG00000226870	0	0	0	0	0	0	0	0	0	0	0	0	0	0	0.053113	0	0	0	0	0	0	0	0	0	0	0	0	0	0	0	0	0	0	0	0	0	0	0	0	0	0	0	0	0	0	0	0	0	0
ENSG00000226886	0.170855	0.178169	0	0	0.201127	0.404092	0.960344	0	0.167901	0	0	0	0	0	0.853933	2.3459	0.202108	0.722906	0	0.507808	0.506738	0.772215	0.480553	0	0	0	0.699816	0.409431	0.687417	0	0.205476	0	0	0	0	2.21432	0	0.524887	0	0	0.1673	0.278479	0.135718	0	0	0	0	1.52806	1.30872
ENSG00000226915	0.181112	0.12591	0.835278	0.668382	0.142135	0	0.24238	0.202116	0.296634	0.967765	0.136631	1.23332	0.134724	0.169203	1.65953	0.216238	1.35686	0.638587	0.568636	0.269147	0.895265	0.955003	0.0566003	0.189976	0.334193	0.167249	0.164851	0.180838	0.194316	0.157038	0.217812	0.238522	0	1.61753	1.16761	0.502982	0.666401	0.494576	0.574078	2.15411	0.177343	0.393596	0.0959103	0.161764	0.287998	0.130296	0.204499	1.18785	0.594551
ENSG00000226933	0	0.0426777	0	0	0	0	0	0	0	0	0	0	0	0	0	0.0488631	0	0.0288602	0	0	0	0	0	0	0	0	0	0	0	0	0	0	0	0.0913776	0	0.0378861	0	0.0419096	0	0	0	0	0	0	0	0	0	0	0.0447834
ENSG00000226937	0	0	0.0186749	0	0.00953342	0.0383078	0.00650289	0.122009	0.0795848	0.165228	0.00916425	0	0	0	0.0505954	0	0.0766391	0.00571094	0.054486	0.012035	0.036029	0	0	0.0127423	0.0224154	0.00560896	0.0552854	0.019407	0	0	0.107135	0.213312	0	0	0	0.0224911	0.0162537	0.0082932	0.0110015	0.0144483	0.00792999	0.00879991	0.012866	0.0434	0.0579508	0.157308	0	0.00724298	0
ENSG00000226947	0	0	0	0	0	0	0.087227	0	0	0	0	0	0	0	0	0	0	0	0	0	0	0	0	0	0	0	0	0	0	0	0	0	0	0.242546	0	0	0	0	0	0	0	0	0	0	0	0	0	0	0
ENSG00000226952	0	0	0	0	0	0	0	0	0	0	0	0	0	0	0	0	0	0	0	0.208383	0	0	0	0	0	0	0	0	0	0	0	0	0	0	0	0	0	0	0	0	0	0	0	0	0	0	0	0	0
ENSG00000226970	0.7242	0.755202	1.00199	1.06904	0.170503	0.685127	0.697816	0.727369	0.427007	0.633229	0.983403	0.986315	0.646452	0.202973	0.361955	0.691724	0.685336	0.817111	0.779576	1.29146	1.50353	0.981952	1.22215	0.227893	0.400894	0.702205	0	0.520634	0.349649	0.941903	0.17419	1.33526	0.427755	1.94036	0.300139	1.34083	0.726734	1.03825	0.590278	1.29203	0.425478	0.236077	0.345159	0.970249	0.690958	0.937807	0.367971	0.518156	0.316985
ENSG00000226976	1.60469	1.67338	1.23345	5.52718	0.125934	2.15065	1.46032	0.805854	0.735905	1.71492	3.75277	3.20538	4.41661	1.34925	5.21314	2.1075	2.53095	2.33864	2.30319	4.92836	4.12475	3.98899	1.50447	2.01986	4.14542	2.66734	2.04485	3.01224	1.80776	1.8088	1.67254	1.69068	1.68501	3.10517	1.92125	2.47584	1.71765	2.51967	0.726634	3.24459	0.523765	3.42921	0.764804	0.573302	1.65861	2.53977	2.26487	4.01847	3.27776
ENSG00000226977	0.118506	0.123578	0	0	0.279005	1.26126	0.0951567	0.198373	0.232913	0	0	0	0	0.166069	0	0.212233	0	0.167136	0	0	0	0.267805	0	0	0	0	0.808991	0.0709956	0	0.462389	0.570076	0.312139	0	0	0.081856	0	0	0	0.32197	0	0.116039	0.386307	0.564805	0.317536	0.565329	0.767296	0.100356	0.105986	0.778054
ENSG00000227001	0.858442	0.335696	0.123721	0.264002	0.189477	1.33239	0.775469	1.66153	0.843598	1.3292	0	0.0730715	0	0	0.670389	1.82566	0	0.98371	1.01072	1.03652	0.238692	1.33372	0.0503018	0.33767	0.148502	0	2.27085	1.02857	0.259039	0.697813	1.09692	1.05989	0	0.119794	0	0.0496678	0.107681	1.04391	1.74924	0.28716	0.0525362	0.845341	0.894992	1.86891	1.47171	1.50535	0.136306	1.72745	2.64195
ENSG00000227008	4.41012	2.12257	6.16043	13.667	7.28808	4.31259	6.06091	5.11086	6.00073	4.69658	2.3033	4.27372	13.0591	3.44664	5.2985	8.75885	14.1456	12.2604	3.53768	10.965	3.64729	2.87487	1.90832	2.53538	12.9107	9.10449	1.27372	4.0139	5.86905	2.09579	2.95787	4.24434	1.41932	14.3914	5.85813	12.7188	10.9788	7.03475	3.57154	12.5585	4.65053	7.37241	1.95368	2.61336	5.76533	3.29475	7.39755	17.3698	4.91862
ENSG00000227038	0	0	0.0158086	0	0.0161403	0.0162141	0	0.0344275	0.121265	0.0399623	0	0	0	0.0768563	0.119923	0.45018	0	0.0483439	0	0	0	0	0	0	0.0379499	0.0189922	0.0187199	0.0328565	0.0110329	0	0.098936	0.0361143	0	0	0.0473534	0.456936	0.0687948	0.0421218	0.0372516	0	0	0.00744924	0	0	0.0490561	0.0887756	0.0928888	0.441452	0.225051
ENSG00000227080	0	0	0	0	0	0	0	0	0	0	0	0	0	0	0.128589	0	0	0	0.0692387	0	0.076307	0	0	0	0	0	0	0.030827	0	0	0	0	0	0	0	0	0	0	0	0	0	0	0	0	0	0	0	0.0920409	0
ENSG00000227087	0.0363596	0	0	0.0447276	0	0.0429974	0.0291958	0	0	0.0529871	0	0	0	0	0	0	0	0	0	0.216133	0.0539194	0.0821675	0	0	0.100638	0.0251824	0	0	0	0	0	0.047885	0	0	0	0.0673183	0	0	0	0	0.035603	0.059263	0	0	0.0433633	0	0	0	0.0397869
ENSG00000227141	0.0284989	0	0	0.0350577	0	0	0.0915354	0.333942	0.532116	0.622974	0	0	0	0	0	0.17013	0	0.0301455	0.0191738	0	0.0422623	0	0.026719	0	0	0.00986905	0.0389102	0.00853672	0.103196	0.055599	0.531244	0.469157	0	0	0	0.197867	0	0.029184	0	0	0	0.162577	0.135828	0.0954537	0.288901	0.630457	0	0.15293	0.187111
ENSG00000227154	0.0484795	0	0	0	0	0	0	0	0	0	0	0	0	0	2.12013	2.37316	1.60573	1.5726	0	0	0	0	0	0	0	0	0	0	0	0	0	0	0.0477247	0	0	1.52588	0.291895	0.794319	0	0.172982	0	0	0	0	0	0	0	4.89947	3.3421
ENSG00000227201	0	0	0.0442537	0	0	0	0	0.0321248	0	0	0	0	0	0	0.0479581	0.32078	0	0.0811988	0	0.0570384	0	0	0.0359847	0	0	0.0531659	0	0	0.030885	0.249599	0	0	0	0	0	0.355312	0	0	0	0	0	0.145971	0.152442	0	0.045775	0	0	0.274617	0.167999
ENSG00000227238	0.0208632	0.0435125	0	0	0.0245597	0	0.0167525	0	0	0.030404	0.0236087	0	0	0	0	0.0249094	0	0	0	0	0	0	0	0	0	0	0	0.0124989	0	0	0	0	0	0	0	0.0579408	0.0209361	0	0	0	0	0	0	0	0	0.022514	0	0	0.0684891
ENSG00000227242	0.0199073	0.041519	0.0459057	0.0734665	0	1.57728	0.239776	0.0999721	0.0782523	0.0580221	0.180216	0.054225	0	0.0278974	0.472609	0.0594206	0	0.0140383	0	0.0295839	0	0	0.055992	0	0	0	1.71233	1.92013	0.16019	0.569617	0.215471	0.131088	0.0391947	0.0888968	0.0962549	0.0921439	0.019977	0	0.0270433	0	0.0584792	0.508339	1.37575	1.17352	0.118709	0.300756	0.0842921	0.0890215	0.108919
ENSG00000227300	0	0	0	0	0	0	0	0	0	0	0	0	0	0	0.442134	0.704126	0	0.282799	0	0	0	0	0	0	0	0	0.0322078	0	0	0	0	0	0	0	0	0.524108	0.0710173	0.120785	0	0	0	0.051266	0.0187385	0	0	0	0	1.13928	0.877658
ENSG00000227304	0.518978	0.0737992	0.353584	0.55136	0.610931	1.42272	2.10257	1.0267	1.13592	1.47824	0.0800827	0.192768	0.289539	0.396696	0.383182	0.253485	0.334859	1.28091	0.476132	0.560903	0.944529	0.906266	0.575032	0.556749	0.587638	0.457469	1.90026	0.650095	1.91721	1.68747	1.50361	1.36697	0.139336	0.474037	0.195533	1.22292	0.331414	1.01459	1.85866	0.462947	0.531277	2.03782	2.58591	2.14911	0.703346	1.19646	0.359586	1.11819	1.65206
ENSG00000227370	2.63004	0.483993	0.445941	0.28547	0.0910599	6.86068	1.24227	2.71924	1.52033	1.35274	0.350135	0.632109	0.258936	1.19241	2.22304	1.20064	1.18955	1.20008	2.60216	2.529	2.40895	2.18511	0.942799	1.33881	0.428208	0.214299	3.48524	2.78053	2.05409	6.33829	2.69784	3.1581	0.837647	0.863569	0.320588	0.787698	1.31962	0.63371	3.25755	0.414016	1.59063	4.11863	2.45783	3.62724	3.50566	6.09368	0.589563	0.899371	3.04724
ENSG00000227372	5.97855	8.34671	4.31085	4.2689	1.83744	6.69652	3.76879	6.34377	4.71583	6.37441	3.89816	1.87864	1.79835	2.78762	10.314	8.91065	6.20047	4.87129	6.30089	7.13681	4.74246	5.58227	5.45202	5.5001	4.77241	3.45938	5.80356	6.18696	3.13126	4.43318	7.17692	5.79887	1.98683	2.13158	2.08611	6.714	5.67891	4.71344	4.40845	1.53484	3.97385	4.11001	3.99068	2.81582	6.54138	7.45835	2.32088	7.27214	7.65428
ENSG00000227376	0.574892	0.466279	0.589192	0.392888	0.375973	0.906457	0.256457	0.320782	0.188317	0.372352	0.289131	0.521977	0.926562	0.716117	1.03758	0.648256	0.302245	0.405404	0.257854	1.04419	0.189452	0.144352	0.23955	0.301513	0.707204	0.442406	0.610487	0.38268	0.462603	0.415395	0.460923	0.588873	0.0628822	1.85409	0.485342	0.295663	0.192301	0.457887	0.173548	0.227922	0.688023	0.416454	0.456662	0.171158	0.304724	0.275725	0.378657	0.399902	0.279591
ENSG00000227394	0.181736	0.315859	0.209538	0.149041	0.285248	1.21784	0.291858	0.354921	0.654841	0	0	0	0	0	0.0756929	0.361637	0	0.213595	0	0.180049	0.0898347	0	0.11359	0.667204	0.167672	0.0419562	0.661674	0.217752	0.38997	0.472735	0.0728539	0.398905	0	0.135258	0	0.336476	0	0.0620348	0.658348	0	0.415226	0.493688	0.433082	0.811602	0.361236	0.32686	0.102601	0.325074	0.265154
ENSG00000227462	0	0	0.12448	0.265621	0	0	0.0866919	0	0	0.314672	0.122171	0.14704	0.120466	0	0.1349	0	0.127712	0.152268	0	0	0.160104	0	0.202442	0	0	0.224324	0.147405	0.06468	0	0	0	0.142186	0	0.241058	0.223723	0	0.541707	0.110559	0	0	0	0.0586571	0	0	0	0	0.0914285	0	0
ENSG00000227470	1.85243	1.44879	0	0.569688	1.09032	4.65503	2.23117	2.13186	2.2755	0.337444	0	0	0.258368	0.32449	1.44663	2.07347	0.273909	0.816439	0.311574	0	1.71691	2.61639	1.95383	0.364329	0	0.80186	2.21302	0.693608	0.931631	4.51742	2.50627	1.21981	0	0	0.319885	3.42969	0.232364	1.65984	3.46011	0.826216	1.13367	4.40314	3.8626	1.86135	0.828467	1.74913	0.98045	2.4851	1.77366
ENSG00000227514	0	0	0.15638	0.0834225	0	0	0.0544538	0.17028	0.0666426	0.197655	0.0767395	0.18472	0.302674	0	0.338941	0.0404838	0.08022	0.0478223	0.091251	0.302337	0	0	0.0635799	0	0.563106	0	0	0.16251	0.0545695	0	0.0815571	0.0893116	0	0.302832	0.0468425	0.0627785	0	0	0	0.120987	0	0.0368443	0	0	0	0	0.0574291	0.303256	0.148415
ENSG00000227525	0.191024	0.249001	0.110124	0.52872	0.168652	0.0564742	0	0.0799415	0.422372	0.347975	0.216162	0.520325	0.266431	0.267694	0.119342	0.228072	0.79088	0.404121	0.257038	0.283877	0.354098	0.323764	0	0	0.660905	0.132301	0.0652022	0.114441	0.0768564	0	0.057433	0.125788	0.282074	0.639768	0.263894	0.132627	0.862614	0.391232	0.129749	0.2556	0.280573	0.155676	0.0379347	0.127962	0.11391	0.206139	0.20221	0.42711	0.156772
ENSG00000227568	0	0	0	0	0	0	0	0	0	0	0	0	0	0	0	0	0	0	0	0	0	0	0	0	0	0	0	0	0	0	0	0	0	0	0	0	0	0	0	0	0	0	0	0	0	0	0	0	0
ENSG00000227583	0.331146	0.345322	0.272719	0.116388	0.556885	1.5664	0.379859	0.356352	0.650841	0.0689403	0	0.128857	0.0527849	0.0662937	0.118219	0.706019	0.16788	0.200159	0.12731	0.351507	0.0701532	0.053453	0.0887042	0.297731	0.261875	0.262113	0.193766	0.198387	0.3426	0.0615276	0.0568926	0.62302	0	0	0.0326764	0.832069	0.0949443	0.0484439	0.192792	0.0843984	1.20438	0.591143	0.3382	0.316896	0.112838	0.25525	0.0400614	0.4654	0.155297
ENSG00000227671	8.92158	9.49093	6.6504	4.46229	10.9255	10.4537	4.8021	19.5569	19.8308	11.6918	2.82899	3.1378	2.22432	8.63259	16.0884	44.8023	4.89018	25.9259	2.90224	9.2273	5.04009	7.93904	10.4785	10.7979	8.90957	4.58333	9.28063	5.42315	4.41785	4.33538	27.3738	18.7003	1.04556	4.01315	4.23246	30.7669	6.73919	20.5143	7.76897	2.09891	8.09593	5.85917	7.2815	8.62522	13.5242	18.6556	8.96661	33.8162	48.1332
ENSG00000227682	0	0	0.161998	0.518518	0.0826991	0.0830768	0.0564103	0	0	0	0	0	0.0783872	0	0	0.167753	0.249307	0.0495404	0	0.208799	0.10418	0.238138	0.0658642	0	0.583337	0.145967	0	0.0841744	0.16959	0.0913703	0	0	0	0.313712	0	0.260136	0.0704975	0.0719406	0	0.501337	0.343949	0.152672	0	0.09412	0.0837838	0.0758107	0.23797	0.251321	0.153747
ENSG00000227711	0	0	0	0	0	0	0.0368469	0	0	0	0	0	0	0	0.0573371	0.109576	0.0542819	0	0	0	0	0	0	0	0	0	0	0	0	0	0	0.0604338	0	0	0	0.12744	0	0	0	0	0	0	0	0	0.109454	0.0495191	0	0.0410404	0.0502134
ENSG00000227717	0	0	0	0	0	0	0	0	0	0	0	0	0	0	0	0	0.016897	0	0	0	0	0	0	0	0	0	0	0	0	0	0	0	0	0	0	0	0	0	0	0	0	0	0	0	0	0	0	0	0
ENSG00000227728	0	0	0	0	0	0	0	0.0217085	0	0	0.0293499	0	0	0	0	0	0	0.0182902	0	0	0.0384628	0	0	0	0	0	0	0	0	0	0.0623849	0	0	0	0	0	0.0260275	0	0	0	0	0	0	0	0	0.0279891	0	0.0231967	0.0283815
ENSG00000227742	0	0.0680942	0.0150577	0.080327	0.0153737	0.0463319	0.03146	0.0109308	0	0	0	0	0	0	0.1795	0.0857597	0.664293	0.340754	0	0	0	0	0.0244883	0.0205484	0.108442	0.0090451	0.0178308	0.031296	0	0.0509572	0	0	0	0	0	0.0967186	0.432481	0.227354	0	0	0	0.0141909	0.010374	0	0	0	0	0.186882	0.114326
ENSG00000227745	1.19678	0	0	0	0	6.11134	2.40245	0.409777	0.588042	0.475656	0.0615577	0	0	0	2.379	3.92944	0.128699	0	0.951577	1.05094	0.564695	0.799069	0.204006	0	0.150568	0	4.60487	3.51971	1.48831	4.31587	1.37386	0.788068	0	0	0	0.956815	0.436714	0.111413	0.960684	0	0.053267	2.00975	3.24086	4.00846	0.25951	0.821849	0	3.89218	4.64307
ENSG00000227755	0.311077	0.0926838	0.204953	0.164001	0	0.157657	0.428205	0.632315	0.480382	3.69144	0.452589	0.242096	0.148758	0.498208	1.66582	2.28151	2.52328	3.66655	0.837159	0.132081	0.593113	0.351494	0.291649	0.0699217	0	0.0615569	0.42472	0.186363	0.0715191	0.173396	1.443	2.39957	0.349981	0.396893	0.184176	2.34492	1.8284	3.86817	0	0	0	0.338019	0.176502	0	0.529996	1.10299	0.338701	3.21934	5.30049
ENSG00000227762	0	0	0	0	0	0	0	0	0	0	0	0	0	0	0	0.0622552	0	0	0	0	0	0	0	0	0	0	0	0.0312381	0.0419579	0	0.0627083	0.137341	0	0	0	0	0	0	0	0	0	0	0.041419	0	0	0	0	0	0.171172
ENSG00000227790	0	0	0	0	0	0	0	0	0	0	0	0	0	0	0.398125	2.25328	0.115973	0.293827	0	0	0	0	0	0	0	0.0169753	0	0	0	0	0	0	0	0	0	2.1555	0.0737868	0.27609	0	0	0	0	0	0	0	0	0	1.86325	2.44063
ENSG00000227799	0.14747	0.205044	0.0566768	0.302348	0	0.203457	0.453921	0.288001	0.338146	0.608908	0.194689	0.100422	0.0548491	0.137772	0.337816	0.234761	0.494261	0.46797	0.297649	0.255677	0.364483	0.249945	0.115216	0.0386718	0.204087	0.306409	0.570474	0.544812	0.573552	0.671304	0.354705	0.291323	0.120978	0.219511	0.0339542	0.227528	0.838586	0.755075	0.166943	0.0876989	0.0481337	0.467372	0.488091	0.230502	0.67419	0.344801	0.166512	0.439637	0.242055
ENSG00000227805	0	0.0789307	0	0	0	0.537051	0.0607775	0	0.0743818	0	0.0856512	0	0	0.10607	0.189151	0.0903704	0	0.0533758	0	0	0.336735	0.0855249	0.141927	0.119092	0	0	0.310026	0.0453456	0.0609066	0	0.0910282	0	0.0745121	0	0	0	0.0759554	0.0775102	0	0.135037	0.222347	0.041123	0.0601244	0.101407	0	0.16336	0	0.0676946	0
ENSG00000227825	0.0637996	0.0887077	0.09808	0.562459	0.175242	1.04368	1.07582	0.622988	0.647863	0.681821	0.0360977	0	0.0118646	0.0596043	0.10629	0.279302	0.327036	1.03478	0.0143079	0.0316038	0.236529	0.156193	0.408736	0.250958	0.117725	0.471329	0.508124	0.108295	1.15511	0.885105	0.549882	0.756207	0.073274	0.0237416	0.0881374	0.600455	0.245421	0.882	0.216673	0	0.322772	1.28252	1.12338	0.59833	0.481896	0.619632	0.0810426	0.370889	0.383973
ENSG00000227835	0.107109	0	0	0	0	0.126663	0.189213	0.0179297	0.0210515	0.0312182	0	0	0	0	0.321199	0.498742	0.101361	0.0453191	0.0576497	0.0318346	0	0.0242052	0	0	0	0	0.0877432	0.038501	0.0517132	0.195031	0.0257627	0.0564245	0	0	0.0443906	0.118985	0.300955	0.0877474	0.0291007	0	0	0.174579	0.051049	0.0287	0.0255482	0.023117	0	0.249065	0.257852
ENSG00000227855	0.190832	0.250915	0.181761	0.275577	0.380919	0.608329	0.426388	0.187501	0.195686	0.120914	0.103278	0.0904006	0.0185158	0.0813903	1.50324	0.76278	0.284628	0.257442	0.290274	0.221942	0.147649	0.112501	0.241145	0.469969	0.298544	0.143662	0.475783	0.273388	0.507412	0.366903	0.349242	0.327813	0.0245036	0.092627	0.0229243	0.437807	0.499565	0.186923	0.180339	0.177631	0.162488	0.320056	0.329536	0.233436	0.178115	0.268608	0.021079	0.371028	0.335928
ENSG00000227879	0.106655	0.222441	0	0.0656004	0.0627761	0.126126	0.085641	0.133902	0.209621	0.0777145	0.0603452	0	0.059503	0.149462	0.466429	0.50936	0.504657	0.150423	0.358782	0.237747	0.0790818	0.180768	0.0499969	0.251718	0.147602	0.110802	0.0728092	0.063896	0.171646	0.138717	0.0641335	0.0702314	0.104994	0.119068	0.0368352	0.740502	0.160542	0.273047	0.21733	0	0.156653	0.115892	0.338883	0.142891	0.0635995	0.172642	0	0.620021	0.0583541
ENSG00000227910	0	0	0	0	0	0	0.0323729	0	0.0396192	0	0	0	0	0.0564978	0.201501	0.144406	0.0476909	0.170583	0	0	0	0	0	0	0	0.0279227	0	0	0	0.0524359	0	0.106192	0	0	0.0278479	0.597151	0	0.165142	0.054768	0	0	0.021904	0	0	0	0.0435065	0	0.252401	0.308815
ENSG00000227932	0.0255229	0	0	0.0313969	0	0.0301824	0.0409885	0.0213622	0	0	0	0	0.0284786	0	0	0.030473	0	0	0	0	0	0	0	0	0	0	0	0	0	0	0	0	0	0	0.0176296	0.0472546	0	0	0	0	0	0	0	0	0.0304392	0.0550851	0.021614	0.0913067	0.0558574
ENSG00000227939	0.790595	0.610695	0.945305	1.54887	0.137878	0.692537	1.57531	1.29892	1.2661	2.64565	0.497019	0.438672	2.51576	0.451371	1.24396	1.36345	0.588836	3.53093	0.748607	1.74057	1.91059	2.18366	0.851029	0.875359	1.62092	2.21052	0.359806	0.771856	1.31947	0.495087	0.457792	1.54252	0.37473	1.83059	1.4158	2.87329	1.20473	1.88907	0.755771	0.679119	0.688127	1.14542	0.581486	0.313838	1.11749	1.04274	0.99187	2.06885	1.8584
ENSG00000227986	5.62456	0	2.94774	0.995919	2.35752	0	1.3686	4.77897	2.30304	1.49031	0	1.39278	1.23616	0.9554	4.31257	0	1.31052	2.34375	8.77236	8.48519	3.53857	2.88879	2.75649	4.02261	4.12785	0.531208	7.73752	8.65381	2.43442	5.43111	2.92095	4.15266	0.713097	0.856251	0.529785	1.10448	3.37799	1.35267	5.15171	0.30408	1.79412	2.45394	4.46784	5.25203	3.6589	3.49464	0.866025	3.58224	2.51784
ENSG00000227992	0.816142	1.70216	1.99962	1.63145	1.68131	1.56835	0.901093	0.683094	1.40355	1.33804	0.461772	0.833651	0.341496	1.00075	0.127471	0.121804	0.362036	0.359707	0.823639	1.66767	0.302574	0.230545	0.956463	1.92619	1.97658	1.34248	0.696435	0.244472	0.246275	0.398057	0.981522	0.134356	0.502147	0.227782	0.352337	0.188882	1.12612	0.313411	0.277174	1.27405	1.79811	0.33256	0.0810372	0.410036	0.365006	0.660542	0.345573	0.456203	0
ENSG00000228020	0	0	0	0	0	0	0	0	0.110857	0	0	0	0	0	0	0.0673433	0	0.0530337	0	0.167642	0.0557628	0	0	0	0	0	0	0.0675823	0.0605162	0	0	0	0	0	0	0.10443	0	0.0385067	0	0	0	0.0204297	0	0	0	0	0.0318437	0.100891	0
ENSG00000228039	0	0.145646	0	0	0	0	0.112149	0.233797	0	0.203538	0.158047	0.380436	0.155841	0	0.174514	0	0.33043	0.196982	0	0.207557	0	0	0	0	0	0	0	0	0.112387	0	0	0	0	0	0.0964731	0	0.140156	0.143025	0	0	0	0	0	0	0	0	0	0.249825	0
ENSG00000228123	0	0	0	0	0	0	0	0	0	0	0	0	0	0	0	0	0	0	0	0	0	0	0	0	0	0	0	0	0	0	0	0	0	0	0	0	0	0	0	0	0	0	0	0	0	0	0	0	0
ENSG00000228141	0.0249884	0.013029	0.0144056	0	0	0.0591004	0	0.0104574	0.0245563	0.0728315	0.0424151	0	0.0139411	0.0350178	0.0156115	0.0223761	0.0886777	0	0.0672478	0.0185674	0.0370564	0.0141175	0.0117139	0	0	0	0.0341172	0.0673664	0.0201076	0.0325002	0.015026	0.0493639	0.036899	0.0278966	0	0	0.0501516	0	0	0	0.0367026	0.00678814	0.0198494	0	0.0447025	0.0539314	0	0.0558715	0.0273438
ENSG00000228146	0.00997906	0.0312187	0.0460228	0	0	0.0118008	0	0.0167045	0	0.0290851	3.77162	0.924178	0.445387	0.797104	0	0.00595722	8.20407	4.65151	0.0805658	0.0148297	0	0.0112756	0.00935582	0.0628046	0.110482	0	0	0.00597836	0.0160599	0	0.192019	1.15652	0.638539	0.757551	0.579003	0	11.6963	6.19268	0	0.0178034	0.0097714	0.0108433	0	0	0.107111	0.0538434	0.574649	0.0178497	0.0109197
ENSG00000228175	0.338424	0.302496	0.111485	0.594729	0.113825	0.457379	0.388208	0.849763	0.807676	1.12729	2.07892	0.855981	1.51046	1.21951	2.29553	0.923565	0.571898	1.32963	0.650539	0.718465	0.86034	0.600906	0.543923	0.0760686	0.401445	0.200906	0.462058	0.434458	0.505742	0.565918	0.523287	0.573042	0.904278	1.29535	1.2356	1.6112	0.679217	1.28722	0.262706	0.431267	0.0946805	0.866803	0.691265	0.453405	0.864883	0.626063	1.35108	0.821541	1.69291
ENSG00000228206	2.5934	0	0	0	0	3.21289	9.32135	0	0	0.17997	0	0	0	0	0	0	0	0.0870869	0.664691	1.46819	4.39528	4.18622	0	0	0	0	6.40721	0.739849	8.34741	5.46106	0	0.162641	0	0	0	0	0	0	10.9046	0	0.120925	7.3134	10.9869	6.12176	0.589132	0	0	0	0
ENSG00000228211	0	0	0	0.0339313	0	0	0.0221485	0	0.0542124	0	0	0	0	0	0.344652	0.395193	0.0326287	0.136159	0	0	0	0	0	0	0	0	0.0376599	0	0	0	0	0	0	0	0	1.20012	0.0276797	0.141231	0	0	0	0	0	0	0	0	0	0.518055	0.603663
ENSG00000228247	0.153027	0.159577	0	0.188245	0.18014	0.180963	0.122876	2.5616	0.751903	2.67608	0	0	0.682991	0.214446	0	0.274058	0	0.215824	0	0.22741	0	0	0	0	0.423554	0.21197	0	0.0916769	0.123137	0	2.76053	4.2322	0	0.341673	0.317103	0	0.307124	0	0	0.273011	0.149842	0.08314	0.121556	0	0.182503	3.13757	0	0.410582	0
ENSG00000228252	0.1804	0.385652	0.634397	0.432741	0.477819	1.12	0.289713	0.581317	0.620484	0.709827	2.53134	0.454534	0.684391	0.505613	23.2398	8.24398	1.64317	0.585192	0.145646	0.549583	0.187267	0.0509598	0.930235	0.354805	0.724014	0.212405	1.02216	0.82138	0.0508075	0.586578	2.46245	0.819666	0.63045	0.825724	0.317753	2.47163	1.7198	0.387948	0.281827	0.0804618	0.247305	0.225428	0.10031	0.169184	0.580904	1.86888	0.458314	8.79319	8.00477
ENSG00000228259	0	0	0	0	0	0	0.0298118	0	0	0	0	0	0	0	0	0.0221636	0	0	0	0	0	0	0	0	0	0	0	0.0222423	0.0298751	0	0	0	0	0	0	0	0	0	0	0	0	0	0	0	0	0	0	0	0
ENSG00000228291	0	0	0	0	0	0	0	0	0	0	0	0	0	0	0	0.0366686	0	0	0	0	0	0	0	0	0	0	0	0	0	0	0	0	0	0	0.042428	0.0568622	0	0	0	0	0	0	0	0	0	0	0	0	0
ENSG00000228303	0	0	0	0	0	0	0	0	0	0	0	0	0	0	0	0	0	0	0	0	0	0	0	0	0	0	0	0	0	0	0	0	0	0	0	0	0	0	0	0	0	0	0	0	0	0	0	0	0
ENSG00000228307	0	0.316403	0.0218645	0.0699832	0.0446468	0.0224254	0.0456814	0.07936	0	0	0.021459	0	0	0	0.0947792	0.0226413	0.628102	0.0802363	0	0.0845435	0	0	0.124454	0.238698	0.0524878	0.0262678	0.0517824	0.0113608	0.0152595	0.0246641	0.0228061	0.0749236	0	0	0	0.017555	0.171268	0.0582579	0.025761	0.0676643	0.0371376	0.0309087	0.0150635	0	0	0	0.0160591	0.0339202	0.0622527
ENSG00000228314	0	0	0	0.0253195	0	0.0730201	0	5.03033	0	0	0	0	0	0	2.77753	2.16255	0.048695	0.0580579	0	0.0917618	0	0	0.0192971	0	0	0	0.0562036	0.0493233	0	0	0.0247533	0	0	0	0	0.190538	0.619636	0	0	0	0	0	0	0	0.0245472	0.0888448	0	1.89604	1.30631
ENSG00000228327	0.285255	0.680741	0.822238	0.377898	0.0710341	1.19363	0.14536	0.528011	0.776279	0.423699	0.260718	0.0896539	0.177507	0.199873	0.575766	0.727006	0.123293	0.375236	0.405979	0.277173	0.292859	0.421493	0.478306	0.725023	0.485872	0.235559	0.681565	0.384511	0.176568	0.463758	0.606949	0.599638	0.0918045	0.110234	0.204614	0.60939	0.181661	0.168527	0.231014	0	0.451208	0.277177	0.514187	0.183736	0.333659	1.5273	0.236922	0.775175	0.942433
ENSG00000228331	0	0	0	0	0.0708244	0	0	0.151069	0.177372	0	0	0	0	0	0.0751753	0	0.213509	0.0424269	0	0.089409	0	0	0.0564068	0	0	0	0	0	0	0	0.0723558	0	0	0	0.0831153	0.0556958	0.12075	0.0616107	0	0	0.117825	0.0980626	0.0955824	0.0806053	0.0717533	0.0649251	0	0	0.0658354
ENSG00000228335	0.813112	1.02962	3.08038	1.50037	1.50414	1.30496	0.746179	1.21528	0.913202	0.931035	0.394335	0.395503	0.907274	0.406952	1.30626	1.66425	1.16796	1.5154	0.781506	2.4167	0.947415	0.459379	1.2524	1.46212	2.25057	0.522929	0.317188	1.25262	0.607559	0.982004	0.41909	1.14734	0.514576	1.42646	0.722116	1.66674	1.86504	0.654232	0.710086	0.621707	1.47864	1.38841	0.322945	0.622496	1.2468	1.12815	0.68858	2.18164	0.635539
ENSG00000228339	0.267797	0	0	0	0	0.452407	0.0614381	0.25616	0.225571	0.0557517	0	0	0	0	0.143405	0.137029	0.0452546	0.080934	0.102955	0.397967	0.113465	0.129682	0	0	0	0	0.104465	0.252112	0.092353	0.0995141	0.138026	0.0503834	0.075322	0	0.0264253	0.177076	0.0383905	0.0391763	0.311821	0	0	0.103925	0.121556	0.102509	0.228129	0.371555	0	0.102646	0.0418627
ENSG00000228360	0.128924	0.134442	0.297294	0.634378	0.455299	1.37214	1.13874	0.647438	0.760166	0.375762	1.75067	0	0.43156	0.180669	2.09417	1.00053	2.74511	0.636404	0.693908	1.53273	0.764747	0.291348	0.362615	0.405699	0.35684	0.178583	0.704089	1.31303	1.03742	0.670718	0.77524	0.679161	0.253832	1.43928	0.0890521	0.716089	3.62249	1.7163	0.350275	0.230009	0	0.770492	1.33133	1.55453	0.615028	0.834751	0.436713	0.691824	0.846455
ENSG00000228376	0.0311608	0.113732	0	0.0574984	0	0.202672	0.0250213	0.0912833	0.030622	0.295171	0.72286	0.0212195	0.0695387	0.0218338	0.350419	0.297634	1.19797	0.274676	0.0209647	0.0231537	0.0462098	0.0176047	0.087644	0.0735431	0	0.0647452	0.0850891	0.0560045	0.0125372	0.162112	0.168638	0.123115	0	0.0695748	0.0215239	0.0576929	0.484682	0.191459	0	0	0.0305124	0.0592543	0.0371286	0	0	0.0336265	0.0395826	0.27869	0.187539
ENSG00000228399	0.102913	0.214636	0.474627	0.379792	0.484588	0.1217	0.247908	0.0861358	0.404533	0.299951	0.582278	0.560642	0.574152	0.432654	0.514357	0.368616	0.730424	0.580579	0.138477	0.917618	0.305228	0.116284	0.482427	0.323848	0.284846	0.99787	0.562036	0.246616	0	0	0.247533	0.677671	0.202621	0.45956	0.213256	0.0952692	0.619636	0.31616	0.139803	0.734414	0	0.111826	0.245244	0.275755	0.245472	0.333168	0	0.184082	0.337839
ENSG00000228415	1.19493	1.01952	1.00199	0.13363	0.255755	5.39538	0.436135	1.2729	0.64051	0.791536	0	0	0.12121	0.15223	0.271466	1.23213	0.128501	0.306417	0.438512	1.13003	0.64437	0.368232	0.407382	0.512759	0.300671	0.300945	0.88989	0.976189	0.437061	1.83671	0.391927	1.00145	0	0	0.0750347	0.301686	0.10901	0.111241	1.18056	0.387608	1.06369	1.65254	1.29434	1.01876	0.777327	0.937807	0.275979	0.68008	0.475478
ENSG00000228430	0	0	0	0	0	0.0188931	0	0.00668598	0	0	0	0	0	0	0	0.0667625	0.00944943	0.0281659	0.0214976	0.0593557	0.0236922	0.0270783	0	0	0	0	0	0	0.0321398	0	0	0	0	0	0.00551776	0.0443696	0.0240485	0.0245408	0.032555	0	0	0.0130201	0.0190362	0.0214045	0	0	0	0.0642991	0.0786707
ENSG00000228431	0.63993	4.38527	5.27021	0.337374	1.50663	1.08108	0.146813	0.229546	0.269513	0.532899	0	0	0	0	0	0.163723	0.108141	0.322334	0.246022	1.08684	0	0.516481	3.08552	2.87678	3.28942	0.569841	1.37297	0.711984	0.147125	0.2378	1.20937	0.240793	0	0	0	0.253886	0	0.374465	1.86282	0.652389	2.32742	0.0993361	0.145236	0.367435	0.545139	0.789219	0	0.163522	0.600213
ENSG00000228432	0	0	0	0	0	0.228689	0.103522	0	0	0	0	0	0	0	0	0	0	0	0	0	0	0	0	0	0	0.0446457	0	0	0	0.335359	0	0	0	0	0	0	0	0	0	0	0	0.0700447	0.204819	0.0863628	0	0	0	0	0
ENSG00000228446	1.87581	1.18396	0.512238	0.0607241	0.987866	2.39338	0.3171	0.991588	1.16424	0.287751	0.167578	1.3446	0.11016	1.7294	2.59054	3.44783	1.81018	0.591775	0.199268	1.17373	0.292813	0.0557771	0.185122	0.932027	0.27326	0.170944	0.606573	0.65061	0.278052	0.706229	0.653029	1.04017	0.194379	0.110217	0.340971	0.822549	0.89165	0.758252	0.402349	0	2.2718	0.804581	0.50975	0.396809	0.647591	1.11866	0.292622	0.882973	1.35041
ENSG00000228451	0.415215	0.414565	1.01859	0.586847	1.96554	0.511911	0.517845	1.44187	1.90127	1.21019	0.22993	0.264701	0.216863	0.297124	0.894122	0.801629	0.355312	0.492159	0.511157	0.498886	0.510935	0.439217	1.06018	1.15371	1.19816	1.07076	0.61515	0.656282	0.582924	0.218312	1.09433	0.732987	0.269601	0.276151	0.366133	1.13677	0.283689	0.787067	0.588055	0.945669	1.03806	0.523173	0.59649	0.68648	0.769133	0.934276	0.359105	0.805912	1.83675
ENSG00000228462	0.178208	0.278755	0.102736	0.876887	0	0.210742	0.0715482	0.298313	0.700507	0.519408	0.604979	0	0.0994227	0	0.668013	0.0531927	1.15943	0.188504	0.119897	0.264832	0	0.604087	0	0	0.493252	0.185138	0	0.0533815	0.0717002	0	0.321479	0.469395	0	0.198949	0.307737	0.329945	0.804743	0	0.242089	0.317936	0.0872499	0.242053	0.0707794	0.119377	0	0.480774	0.150915	0.876602	0.195006
ENSG00000228476	0	0	0	0	0	0	0	0	0	0	0	0	0	0	0	0.0185775	0	0	0	0	0	0	0	0	0	0	0	0.0186434	0	0	0	0	0	0	0	0	0	0	0	0	0	0	0	0	0.0371138	0	0	0	0
ENSG00000228477	0.972269	0.0506945	0	0.358809	0	2.29953	0.780706	0.122065	0.0955457	0.141689	0.0550108	0	0.108486	0.13625	0.121485	0.290209	0.0575058	0.445659	0.130827	1.30038	0.288364	0.384508	0.136732	0	0.403663	0	1.12834	0.640725	0.391182	1.26454	0.233857	0.128046	0	0.542713	0	0.135009	0.195134	0.199128	0.330197	0.17346	0.0476018	0.739533	0.579237	0.13026	0.173932	0.629522	0.0823361	0.217389	0.159587
ENSG00000228519	1.27986	0.788655	0.670754	1.0019	0.616347	0.550367	0.513846	1.41206	1.14339	1.01735	0.921635	1.34693	2.59649	0.815249	2.76223	1.35444	3.85374	1.59995	1.72215	1.81552	0.86271	0.920276	0.545421	0.457669	1.77122	0.88642	0.635425	1.28954	0.936251	0.453982	1.18939	0.996009	1.08812	1.81849	0.482206	2.20804	2.2184	1.19148	0.474173	0.830313	0.170894	0.790174	0.554536	0.233822	0.901957	1.00446	0.837515	1.50886	0.827567
ENSG00000228522	0	0	0	0	0	0.0960126	0	0.0339774	0	0	0	0	0	0	0	0	0	0	0.0546243	0	0	0	0	0.127746	0	0	0	0.0243203	0	0	0	0	0	0	0	0	0	0.0415712	0	0	0	0.0220556	0	0	0	0.0438076	0	0	0
ENSG00000228623	2.51042	0.11126	1.0203	0.324259	0.982612	1.24686	2.83724	1.24494	1.68374	1.14327	0	0.085476	0.175071	0.255056	1.25471	0.224798	1.55163	1.22594	2.68549	2.71408	2.10339	2.12745	0.80612	0.404867	0.312681	0.691133	2.78487	2.16572	2.59076	3.3712	1.41144	1.3638	0.055605	0.154143	0.130053	1.63259	0.881722	1.12471	4.92789	0.727801	0.424036	3.9281	4.40705	4.28827	1.52693	1.09717	0.324206	1.82424	1.81992
ENSG00000228638	6.95456	0	10.6681	10.1173	7.61727	0	6.74975	13.4638	10.3406	11.4569	0	1.9767	2.49667	2.20341	4.38264	0	12.2327	12.0261	8.70694	13.9298	9.50612	8.33647	8.95821	7.51694	10.8799	5.73812	8.91725	10.5066	8.12664	12.1127	8.94563	12.1059	1.25019	2.70051	1.75442	4.03077	10.9842	8.85574	10.5155	4.09985	7.0467	13.4381	12.4898	12.8013	12.3331	9.59318	2.97033	11.0876	4.9631
ENSG00000228660	0	0	0	0	0	0	0	0	0	0	0	0	0	0	0	0	0	0	0	0	0	0	0	0	0	0	0	0	0	0	0	0	0	0	0	0	0	0	0	0	0	0	0	0	0	0	0	0	0
ENSG00000228663	0	0.107949	0.358064	0.063671	0	0.061208	0.0831222	0.0866425	0	0.0754288	0.0585703	0	0	0	0.129346	0.0926961	0	0	0.069646	0.307672	0	0.116968	0.0970529	0	0.143261	0.0358479	0.0706677	0.248067	0	0.0673184	0	0	0	0	0	0	0.0519401	0	0.0703125	0	0.152046	0.0562418	0.082229	0	0.0617289	0.0558547	0	0.0925823	0
ENSG00000228664	0	0	0	0	0	0	0	0.0577616	0	0	0	0	0	0	0	0	0	0	0	0	0	0	0	0	0	0	0	0	0	0	0	0	0	0	0	0	0	0	0	0	0	0	0	0	0	0	0	0	0
ENSG00000228685	0	0	0	0	0	0	0	0	0	0	0	0	0	0	0.225526	0.107749	0.213509	0	0	0	0	0	0	0	0	0	0	0	0	0	0	0	0	0	0	0	0	0	0	0	0	0	0	0	0	0	0	0	0
ENSG00000228695	0	0	0	0	0	0	0	0.00926075	0.0326195	0.11287	0	0	0	0	0	0	0	0	0	0.0328854	0	0	0	0	0.0306248	0.00766317	0	0.00662864	0	0	0.0399196	0.0728587	0	0	0	0	0	0	0	0	0	0	0.0527341	0	0	0.02388	0	0	0
ENSG00000228700	0.120949	0	0	0	0	0	0	0	0	0	0.273731	0.164725	0	0	0.604502	0.288813	0.858437	0	0	0	0	0	0	0	0	0	0	0	0	0	0.290915	0	0	0	0	0.335898	0.242744	0.123856	0	0	0	0	0	0	0	0	0	0.757202	0.397048
ENSG00000228702	0	0.213388	0.589834	0.251723	0.120443	0.362978	0.164311	0.085635	0.402181	0.745517	0.694671	0	0.342488	0.430138	0.383525	0.427552	0.12103	0.721505	0	0.152047	0.151727	0.231215	0	0	0	0.0708621	0.139692	0	0	0.266142	0.369141	0.538985	0.100721	0.228444	0.212017	0.189431	0	0.209548	0	0	0.100185	0.444702	0.56891	0.137076	0.732134	0.552052	0.259933	0.823552	0.111958
ENSG00000228757	0	0	0	0	0	0	0	0	0	0	0	0	0	0	0	0	0	0	0	0	0	0	0	0	0	0	0	0	0	0	0	0	0	0	0	0.232729	0	0	0	0	0	0	0	0	0	0	0	0.899371	0
ENSG00000228782	1.65035	1.40489	1.12616	0.787205	1.4868	2.46941	0.703158	2.02967	2.30032	0.564453	1.27678	0.389901	0.394599	1.17997	1.07314	2.54345	1.99207	0.961914	0.793098	1.15119	0.349625	0.399593	0.852579	1.16585	1.02545	0.501527	1.4945	1.10977	0.569142	0.722787	1.80249	1.77427	0.795746	0.714407	0.53508	1.13803	1.79131	0.603578	0.983702	0.721061	1.50057	0.924087	1.13704	0.992718	1.42597	2.14439	0.641749	1.34045	0.939808
ENSG00000228829	0	0	0	0	0	0	0	0	0	0	0	0	0	0	0.120157	0.0574074	0	0	0	0	0	0	0	0	0	0	0	0	0	0.125072	0	0	0	0	0	0.089022	0	0	0	0	0	0.0522465	0	0	0	0	0	0.344022	0
ENSG00000228847	0.168001	0.0875962	0.387404	1.34332	0	0.397341	0.2698	0.351533	0.330191	0.734485	0.190109	0.114403	0	0.23543	0.419833	0.300875	0.397462	0.355414	0.226058	0.499325	0.498272	0.854228	0.393771	0.264334	0.697499	0.756313	0	0.100648	0.337966	0.218504	0	0.331881	0.0826924	0	0.116044	0.622092	0.337177	0.430098	0.228222	1.64849	0.164505	0.136913	0.0667252	0	0	0.271942	0.0711353	0.150253	0.367672
ENSG00000228874	0	0	0.112724	0	0.11509	0.346846	0	1.71841	0.576459	0.569906	0	0.133153	0	0.137007	0	0.175093	0.231301	0.0689438	0.39466	0.290579	0	0	0.274983	0	0	0	0.266967	0.644285	0	0	2.11641	0.901303	0	0.218291	0	0	0	0.100117	0	0	0	0.265586	0.0776607	0.523934	1.74899	1.37154	0	0.349755	0.106982
ENSG00000228887	0.275277	0.205044	0.952171	1.54802	0.370344	0.139513	0.410503	0.691204	0.772906	0.974253	0.445003	1.5532	1.36026	0.330654	1.37583	0.563427	2.09334	0.5269	0.317492	0.993489	1.28298	0.844259	0.368692	0.371249	0.979616	0.680909	0.107383	0.40051	0.348086	0.818351	0.378352	0.517907	0.541982	0.878042	1.05937	0.546068	1.85475	0.563789	0.427374	1.40318	0.693125	0.470043	0.0937135	0.263431	0.562802	1.10336	0.466234	0.914444	0.860641
ENSG00000228897	0	0.0497328	0	0	0	0.0563977	0	0.0399166	0	0	0.107934	0	0	0	0.238361	0	0	0	0.128345	0	0	0	0	0	0	0	0	0.0571428	0	0	0	0	0.0469487	0	0	0.0441491	0	0	0	0	0	0	0	0	0	0	0	0.213266	0.0521866
ENSG00000228903	1.08764	0.880141	1.74562	0.652923	0.174128	1.73894	1.28557	0.371417	0.427534	0.672053	0.856618	1.58796	0.310681	0.426771	1.31552	0.43113	2.19236	4.27059	1.39326	0.995656	1.80647	1.71071	1.07682	1.04048	0.891086	0.867793	1.54438	1.13639	1.35832	2.2181	0.701109	0.756311	0.71095	0.621684	0.462785	0.483294	1.83363	1.96027	1.25294	0.714079	0.443044	1.29057	1.8316	0.897618	1.183	0.723004	0.478954	0.575864	0.695055
ENSG00000228929	1.47297	1.05096	1.162	7.43857	1.55143	1.28348	2.8635	1.88171	2.51407	1.69465	0.789538	2.21725	2.59507	0.97776	2.71227	2.36028	5.59402	4.42819	2.7122	4.4931	2.87412	3.50388	0.872193	1.46373	4.29151	2.68464	0.846767	1.67199	2.05862	1.51244	0.466169	2.75666	0.915809	5.36592	1.66002	3.4448	5.13452	2.6992	3.15942	6.77716	1.21458	1.89537	1.41637	1.1425	1.47932	1.4222	2.29779	3.53607	2.20563
ENSG00000228957	0	0	0	0	0	0	0	0	0	0	0	0	0	0	0	0.0518793	0	0	0.175405	0.129146	0	0.19639	0	0	0	0	0	0	0	0	0	0	0	0	0	0	0	0	0	0	0	0	0	0	0	0	0	0.0388617	0
ENSG00000228966	0	0	0	0	0	0	0.0293474	0	0	0	0	0	0.0407809	0	0	0.174547	0	0.0515467	0	0	0	0	0	0	0	0	0	0	0	0	0	0	0	0	0	0.203004	0	0.112281	0	0	0	0	0	0.0489658	0	0	0	0.261499	0.199967
ENSG00000228983	0.101211	0.105544	0.0583474	0.093378	0.0297859	0.209454	0.142222	0.0635337	0.0994609	0.368739	0.286325	0.0689215	0.141165	0.460958	0.0632316	0.105735	0.0299311	0.0356862	0.0340469	0.112806	0	0.0857708	0.047445	0	0.140068	0	0.310918	0.0757933	0.0407212	0.0329091	0.12172	0.0666466	0.0249088	0.11299	0.157298	0.0702705	0.0761738	0.051822	0	0	0.0247762	0.0824825	0.200991	0.237296	0.120706	0.273049	0.17142	0.135779	0.110751
ENSG00000228997	0	0	0	0	0	0	0.0645241	0	0	0	0	0	0	0	0	0	0	0	0	0	0	0	0	0	0	0	0	0	0	0	0	0	0	0	0	0	0	0	0	0	0	0.043658	0	0	0	0	0	0	0
ENSG00000228998	9.35366	0	1.52091	3.24538	1.19991	0	10.1106	4.36607	4.24242	2.27186	0	0.163322	1.00354	0.672198	0.449515	0	0.141854	3.29803	5.24421	4.72253	9.86973	12.5337	1.40537	2.35852	1.32766	2.53317	11.2153	4.70566	9.07062	6.78459	3.96601	5.76448	0.0590257	0	1.15965	1.77619	0.541522	2.51743	9.12266	0.641831	2.34846	12.3138	14.86	11.2463	4.93411	5.37042	1.0663	2.68126	2.49322
ENSG00000229009	0	0	0	0	0	0	0	0.0233983	0	0	0	0	0	0	0	0.0166887	0	0	0	0	0	0	0	0	0	0	0	0	0	0	0	0	0	0	0	0	0	0	0	0	0	0	0	0	0	0	0	0	0
ENSG00000229015	0	0.182148	0.201393	0	0	0	0	0	0	0	0	0	0	0	0.218251	0	0	0	0.117517	0.129787	0	0	0	0	0	0	0.119241	0.0523218	0	0	0	0.115019	0	0	0	0	0	0	0	0	0	0	0	0	0	0	0	0	0
ENSG00000229027	0	0	0	0	0	0	0	0	0	0	0	0	0	0	0	0	0	0	0	0	0	0	0	0	0	0	0	0	0	0	0	0	0	0	0	0	0	0	0	0	0	0	0	0	0	0	0	0.0228267	0
ENSG00000229035	0	0	0	0	0	0	0	0	0	0	0	0	0	0	0	0	0	0	0	0	0	0	0	0	0	0	0	0	0	0	0	0	0	0	0	0	0	0	0	0	0	0	0	0	0	0	0	0	0
ENSG00000229036	0.178347	0.286126	0.29263	0.168764	0.177648	1.15187	0.242352	0.321511	0.330304	0.289896	0.100909	0	0.0153077	0.0576759	0.299983	0.196557	0.316456	0.164465	0.276901	0.295619	0.264479	0.286778	0.244382	0.410127	0.132902	0.0665117	0.833524	0.497246	0.264946	0.678038	0.544466	0.162609	0.067527	0.122525	0.0236905	0.127001	0.234039	0.182635	0.857289	0.0244757	0.241804	0.454669	0.632062	0.606543	0.417221	0.466344	0.0464715	0.220855	0.34528
ENSG00000229060	0	0	0	0	0	0	0	0	0	0	0	0	0	0	0	0	0.0812374	0	0	0	0	0	0	0	0	0	0	0	0	0	0	0	0	0	0	0.0317874	0	0	0	0	0	0	0	0	0	0	0	0	0
ENSG00000229063	0.211388	0	0	0	0	0	0	0	0	0	0	0	0	0	0	0	0	0	0	0	0	0	0	0	0	0	0	0	0	0	0	0	0	0	0	0	0	0	0	0	0	0	0	0	0	0	0	0	0
ENSG00000229064	0	0	0	0	0	0.554953	0.18841	0	0	0	0	0	0	0	0	1.40074	0	0.66186	0	0	0	0	0	0.369186	0.649449	0	0.32036	0	0.566432	0	0	0	0	0	0	0.651641	0	0.480563	0	0	0	0.127481	0	0	0	0	0	1.25912	1.54055
ENSG00000229119	8.49975	5.3681	20.2903	29.4533	11.415	2.68982	5.67153	10.0199	16.7055	12.3867	11.9212	33.5871	13.8921	6.71055	34.7034	11.2202	56.5035	10.637	6.28235	8.89528	13.6699	12.58	4.26504	4.70901	20.8751	6.96473	2.28829	4.87696	5.20192	10.7435	2.87946	8.98675	7.54245	37.9559	21.417	7.31434	36.1602	10.4204	14.1486	29.474	4.33727	7.47977	3.70869	7.05708	10.5653	7.3637	7.40073	20.45	11.7899
ENSG00000229150	0.535302	0	0	0	0	0.158257	0.107458	0.168014	0.657558	0.682587	0	0	0.0746616	0	0.585253	1.95731	1.18729	0.519044	0.27011	0.0994377	0.297684	0.45364	0	0	0	0.0926865	0	0.160347	0.16153	0	0.0804717	0.440615	0	0	0.0462191	1.36275	0.87291	0.411128	0	0	0	0.036354	0.0531518	0	0	0.0722075	0	1.79532	3.07524
ENSG00000229184	0	0.303329	0.419221	0.536731	0.256811	0.17199	0.0583916	0.0608645	0.142924	0.105974	0	0.0990391	0.0811405	0.203812	0.0908627	0.130234	0.0860211	0.205122	0.0978497	0.108067	0.107839	0.0821675	0	0	0.402551	0.302189	0	0.0435655	0.234063	0.0945796	0	0	0.143174	0.32473	0.10046	0.201955	0.218921	0.0744674	0.296358	0.389209	0.142412	0.276561	0.173292	0.292278	0	0	0.123164	0.130074	0.159147
ENSG00000229186	3.95295	0	2.23117	2.11598	1.22661	0	1.83275	5.19122	3.00691	4.31447	0	0.157681	0.682831	0.996649	0.805979	0	1.05651	2.56595	5.89765	7.44746	3.92436	5.55048	4.0162	2.36814	2.97562	0.572757	9.19079	7.59006	2.08951	6.38892	8.73216	4.13863	0.521024	0.295431	0.491251	1.27082	1.17842	1.9139	5.19017	0.354093	1.7491	4.39415	5.91214	6.78062	4.7341	4.49777	0.910418	3.97913	3.99978
ENSG00000229212	0.475302	0.0247824	0.287709	0	0.0139879	0.0702591	0.20991	0.208855	0.0700625	0.242431	0	0	0	0.0333035	0.133625	0.305023	0	0.0251382	0.511646	0.0353168	0.775332	0.0671321	0.133685	0.0934807	0	0.032919	0.292023	0.0498311	0.296411	0.154546	0.214356	0.266035	0	0	0	0.11	0	0.0486728	0.016142	0.148395	0.383964	0.645584	0.320921	0.0318394	0.0566856	0	0.0100627	0.127527	0.29906
ENSG00000229221	0	0.0393385	0	0.0464054	0	0.0446104	0	0	0	0	0	0	0	0	0.188543	0.20268	0.044624	0.0532042	0	0.0560603	0	0.0852499	0.0353676	0.178064	0	0	0	0	0	0	0	0	0.0371362	0	0	0.244453	0	0	0	0	0.295509	0	0	0	0	0	0.0319461	0.472339	0.454073
ENSG00000229251	0.222291	0.077269	0	0.27345	0	0.306685	0.148745	0.155044	0.218448	0.107982	0	0.0504578	0.124017	0.0519185	0.138876	0.132702	0.262953	0.522521	0.149556	0.495514	0.274705	0.334897	0.104204	0	0.102545	0.0256595	0.15175	0.221955	0.119249	0.0963716	0.22278	0.195169	0	0.0827208	0.0767723	0.377266	0.185891	0.151757	0.100658	0	0.0362776	0.100643	0.176576	0.0992718	0.17674	0.199901	0.0941232	0.397617	0.162163
ENSG00000229303	0	0	0	0.080327	0	0	0	0	0	0	0	0	0	0	0	0	0	0	0	0	0	0	0	0	0	0	0.0891541	0.03912	0	0	0	0	0	0	0	0	0	0	0	0	0	0	0	0	0	0	0.0552981	0	0.071454
ENSG00000229320	1.96299	2.76528	2.87876	2.75368	1.05405	1.50684	1.07847	3.24273	2.69052	3.03634	1.87058	1.28983	0.999092	0.554999	2.13003	1.71666	4.64413	3.08426	2.50235	1.86801	2.70673	2.39315	2.59916	1.89651	3.33621	2.12281	1.73973	2.24887	1.35788	1.07499	3.14769	3.17484	1.20353	1.42252	0.856364	1.49839	4.38899	3.27977	1.30993	1.53602	2.69775	2.03945	1.84653	1.54566	2.60808	3.10316	0.874922	2.94144	2.46834
ENSG00000229344	0.310098	0.700641	0.417128	3.24245	1.52101	0.305591	0.830001	0.865152	0.406315	0.828498	1.98847	1.40778	1.09569	1.0864	0.387467	0.339387	1.46728	1.60363	0.278175	0.998466	0.459859	0.875971	1.11447	1.05714	3.29016	1.53919	0	0.526368	1.24765	0.672195	1.11881	0.816788	0.559661	1.73094	1.49937	0.956889	0.622366	1.21729	0.561674	1.75192	0.708505	0.758149	0.328433	0.484697	0.554745	1.00391	0.787815	1.01691	0.848319
ENSG00000229358	2.23055	7.64879	8.83559	1.78437	3.85004	4.33692	1.50538	3.21844	2.42059	1.59538	1.85822	0.745489	0.564955	0.99719	3.07774	2.85104	3.20512	1.20625	2.70677	3.21309	1.25818	0.788578	4.49039	6.7177	7.00708	1.80076	2.91463	4.38602	1.50858	2.61631	3.09397	2.48704	1.15853	1.09994	0.576588	2.20423	4.10593	1.20514	1.84037	1.97752	5.23924	1.44234	1.82617	1.99837	2.23587	2.93867	0.718488	2.59461	1.99157
ENSG00000229391	0	0.361467	0.0614858	0.131201	0	0.536034	0	0.490974	0	1.39886	2.89657	0.472086	1.57683	0	0.166582	0.0159175	4.63654	1.54183	0	0	0	0.0301281	0.274983	0.083906	0	0.277006	0.182023	0.031948	0.0429115	0	0.384801	0.0351157	0.157491	0.476271	1.12347	0.691135	1.57866	0.846446	0.108665	0.85626	0.104436	0.115892	0.0211802	0	0.540596	0.431604	0.474181	0.31001	0.379301
ENSG00000229417	0	0	0	0.101515	0.0485724	0.292765	0.0331319	3.62619	2.39234	4.14902	0.0933829	0.112391	0.184159	0.289112	0.0515563	0.0985281	0.0976183	0.378261	0.166562	0.061318	0	0	0.0773692	0	0	0.11431	0.0563353	0.0494389	0.0664046	0	5.35925	3.04309	0.0406191	0.644893	0.114003	0.190985	0.0414059	0	0	0	0.0808059	0.112088	0.0327759	0	1.47628	3.91834	0.31448	0.221416	0.0451509
ENSG00000229436	0	0	0	0	0	0	0	0	0	0	0	0	0	0	0	0	0	0	0	0	0	0	0	0	0	0	0	0	0	0	0	0	0	0	0	0	0	0	0	0	0	0	0	0	0	0	0	0	0
ENSG00000229447	4.03625	2.77796	2.23379	0.59582	1.42542	5.82319	1.42604	4.12148	2.77652	1.05877	0.274045	0	0.360293	1.92313	2.52165	4.77087	0.190983	1.25237	1.41209	2.75917	1.0774	1.27699	1.74072	1.9052	2.01091	0.279548	2.0941	3.28859	0.649577	2.51981	4.07748	1.48839	0.397341	0.901202	0.446078	1.19567	0.243022	0.909322	1.97391	0	3.08276	0.877165	2.05195	1.51412	3.27333	3.22317	0.683617	2.02152	1.85502
ENSG00000229468	0.228546	0.23833	0	0	0.269041	0.540539	0	0	0	0	0.258622	0	0	0	0.571137	0.409307	2.70352	0.161167	0.615055	0.339638	0	0	0.214273	0	1.26516	0	1.24816	1.23228	0	0.29725	1.09943	0	0.674963	0	0	0	1.60542	0	0.931412	0	0	0.24834	0.907722	1.22478	0	0	0.193543	0	0.500178
ENSG00000229492	0.217836	0.324516	0.358803	0.114844	0.0732666	1.14082	0.0249881	0.208371	0.0611627	0.0453506	0.0352147	0	0	0.130829	0.233303	0.278662	0.0368118	0.021945	0.0418738	0.046246	0.0461485	0.0351627	0.0875278	0.0489637	0	0.0215531	0	0.0186434	0	0.0809487	0.0374254	0.286887	0.0306349	0	0.064486	0.0864246	0	0	0.0845491	0	1.31029	0.439591	0.0494392	0.16677	0.0742275	0.302237	0	0.111328	0.0340528
ENSG00000229547	0	0	0	0	0	0	0	0	0	0	0	0	0	0	0.297548	0.142159	0.0563386	0	0	0	0	0	0	0	0	0	0	0	0	0	0	0	0	0	0	0.132268	0.0477933	0	0	0	0	0	0	0	0.0568006	0	0	0.127786	0.312696
ENSG00000229585	0.149453	0.311701	0.172317	0	0.175933	1.50226	0.240013	0.187633	0.146869	0.108899	0	0	0.16676	0	0	0.178438	0.0883953	0.0526959	0.10055	0	0	0.253306	0.140119	0.587876	0.413662	0.20702	0.91823	0.22384	0.300654	0.19438	0.269606	0.196827	0.220689	0.333693	0.0516162	0	0.599903	0	0.406051	0	1.09757	0.690186	0.296792	0.600689	0.267361	0.403197	0.126563	0.267329	0.08177
ENSG00000229590	0	0	0	0	0	0	0.329474	0	0	0	0	0	0	0	0.227863	0	0	0.0321499	0	0	0.270435	0	0	0	0	0	0.0622462	0.0273131	0.440232	0.415072	0	0	0	0	0	0	0	0	0	0	0	0.247697	0.0724297	0	0	0	0.0386084	0	0
ENSG00000229659	1.77189	2.01571	3.80733	4.85473	7.58485	2.95255	2.84556	4.38169	3.87824	1.87795	0.911392	1.86475	1.70748	2.25732	3.32096	5.1446	7.336	2.21504	2.81771	1.91503	1.91099	2.27512	4.00204	1.90085	3.78969	2.23126	2.19927	1.59228	1.10175	3.45681	1.54977	3.28818	0.237859	3.05707	2.67034	2.31131	6.86988	2.55677	4.59525	11.0641	3.15457	2.62547	2.11123	2.26599	3.3619	3.9111	1.02308	3.09738	2.90836
ENSG00000229687	0	0	0	0	0	0	0	0	0	0	0	0	0	0	0	0	0	0.0870869	0	0	0	0	0	0	0	0	0	0	0	0	0	0	0	0	0	0	0.123927	0	0	0	0	0	0	0	0	0	0	0	0
ENSG00000229689	0.431551	0.37625	0.13051	0.356814	0.108265	2.0999	1.24976	0.828981	1.28617	0.391775	0.040028	0.0674461	0.0552571	0.0198282	0.167954	0.396994	0.209217	0.54379	0.161831	0.241809	0.33572	0.335739	0.643378	0.667875	0.234977	0.372385	1.18807	0.402641	1.2581	0.496871	0.918882	0.698785	0.0208933	0.0789797	0.01466	0.484638	0.283974	0.231829	0.643907	0.100973	0.408715	1.16463	1.72524	1.43121	0.860607	1.71011	0.0898664	0.335343	0.340624
ENSG00000229700	0	1.21081	0.920385	0.446353	0.427137	0.171635	0.116542	0.182217	0.499202	0.423023	0.0821192	0.0988349	0.0809732	0	0.634727	0.303253	0.429218	0.204699	0	0.215688	0	0	0.272148	0.79927	1.0043	0.251305	0	0.347805	0.175185	0.188769	0.610921	0.477863	0	0	0.0501263	0.268718	0.21847	0.297256	0	0.258938	0.426355	0.0394272	0.172935	0.097225	0.259643	0.313247	0.12291	0.389418	0.397048
ENSG00000229703	0	0	0	0	0	0	0	0	0	0	0	0	0	0	0.719371	0.939428	0.0454026	0	0	0	0	0	0	0	0	0	0	0	0	0	0	0	0	0.0856977	0	0.532967	0.0385161	0	0	0	0	0	0	0	0	0	0.0325035	0.823851	0.419997
ENSG00000229715	0.180262	0	0.0519598	0.166311	0	0	0.108559	0	0.0442862	0.262697	0	0	0	0	0.168928	0	0	0.0317795	0.0606393	0	0.0668297	0.101841	0.253506	0.0709065	0	0.46818	0.0615289	0.0539966	0.0725264	0.117225	0.162592	0.356103	0	0	0	0.125155	0	0.0461488	0.0612196	0	0.397149	0.195874	0.071595	0	0.26873	0.194526	0	0.201524	0.0493133
ENSG00000229754	0.0422185	0.0880515	0.146032	0.0692463	0.0828314	0.0166419	0.0226002	0.294467	0.207442	0.328135	4.01304	1.68663	3.29753	2.83984	0.0703359	0.184824	0.133176	0.138935	0.0568084	0.06274	0	0.0318025	0.184715	0.221423	0.194757	0.0877205	0.0192139	0.455269	0	0.183033	0.321565	0.278005	2.2443	2.82792	2.74121	0.286608	0.240075	0.100878	0.0191173	0.351497	0.0826798	0.0535208	0	0	0.318888	0.258169	4.45715	0.0251723	0.184792
ENSG00000229781	0	0	0	0	0	0	0.014851	0	0	0	0	0	0	0	0	0	0	0	0	0	0	0	0	0	0	0	0	0	0	0	0	0	0	0	0	0	0	0	0	0	0	0	0	0	0	0	0	0	0
ENSG00000229806	0	0	0	0.200911	0	0.193139	0	0	0.0802495	0	0.0924079	0	0	0.114437	0.204072	0.0974994	0.0965991	0.172759	0.109882	0.242711	0.1211	0.0922716	0	0	0.226026	0.113116	0.111494	0	0	0.10621	0	0	0.0803901	0	0.0564066	0.0755964	0.245842	0	0	0.29138	0	0.0887341	0.0648674	0	0	0.176247	0.138309	0.438209	0.0893589
ENSG00000229808	0.10329	0.26928	0.416822	0.0952963	0.0911935	0.305367	0.0829392	0.216129	0.203008	0.0752627	0.555193	0.703374	0.288129	0.434241	0.290387	0.292892	0.274914	0.109258	0	0.306995	0.0382935	0.0583552	0.0726294	0.243777	0.357364	0.178845	0.141024	0.371281	0.0831154	0.100755	0.0931653	0.272063	0.50841	0.230623	0.231875	0.071714	0.207303	0.0528866	0.0701577	0	0.379278	0.182383	0.143584	0.0691916	0.307965	0.306524	0.174942	0.369514	0.141283
ENSG00000229828	0.0215927	0	0	0.0265621	0.0254186	0.153208	0.0866919	0.126509	0.0212193	0	0.0244342	0	0	0	0.10792	0.232025	0.0255424	0	0	0	0	0.26838	0.0607325	0.0339742	0.0597653	1.12162	0.029481	0.051744	0.191127	0.477424	0.0519363	0.0853117	0	0.0482115	0	0.179901	0.0216683	0.0442236	0.263995	0	0.0634302	0.117314	0.0686082	0.173573	0	0.0233013	0	0.135182	0.212652
ENSG00000229836	0	0	0	0	0	0.136913	0.0929656	0	0	0	0	0	0	0	0	0.138231	0	0	0	0	0	0	0	0	0	0	0	0	0.186326	0	0	0	0	0	0	0	0	0	0	0	0	0	0	0	0	0	0	0	0.25338
ENSG00000229886	0	0.121131	0	0.142892	0	0.137365	0.559635	0.972226	0.684902	0	0.131445	0.158201	0.259221	0.325561	0.435421	0.138687	0	0	0.468904	0	0.172257	0.525004	0.326713	0.731062	0.643019	0	0.634377	0.417538	0.186941	0.453233	0.41909	0.611917	0.11435	0.259356	0.32094	0.752721	0.23313	0	0	0	0	1.00975	0.36908	0.778121	0.692668	1.2535	0.786949	1.14277	0.127108
ENSG00000229887	0.073021	0.0253823	0	0.0598842	0	2.13001	0.0586339	0.0611171	0	0.141885	0	0	0	0	0.0304132	0.058122	0.0575853	0.0343288	0.0655038	0.0723434	0	0.0275028	0	0	0.0673702	0	0.13293	0.0583283	0.0391723	0.0316573	0.0292726	0.0961675	0	0	0.0336255	0.0901302	0	0.0747764	0.0661307	0	0.0476677	0.317381	0.348023	0.26088	0.0870865	0.0525327	0.041225	0.130614	0.0532693
ENSG00000229900	0	0	0	0	0	0	0	0	0	0	0	0	0	0	0	0	0.682528	1.42408	0	0	0	0	0	0	0	0	0	0	0	0	0	0	0	0	0	0	0	1.034	0	0	0	0	0	0	0	0	0	0	0
ENSG00000229914	0.070675	0	0	0.0869403	0	0.167155	0.0567501	0	0.138906	0	0	0	0.157719	0	0.441542	4.2191	0.0836028	2.84082	0	0	0.104807	0	0.132522	0	0	0.0489489	0.289482	0	0.0568706	0.0919207	0	0	0	0	0.0488177	4.31811	0.283689	2.82258	0	0	0.0692043	0.19199	0.224561	0	0	0.0762674	0.0598508	2.27552	5.33623
ENSG00000229927	0.190249	0.0661312	0.0731182	0.0780113	0.895832	0	0.30553	0.371548	0.436239	0.277252	1.07643	0.777323	0.424562	2.93269	0.316955	0.227147	0.825182	0.223601	0.42666	0.282726	0.28213	0.214968	0.594558	0.19956	0.52658	0.439217	0.259752	0.151969	0.459269	0.16496	0.99147	0.835184	2.18502	1.98232	1.22651	0.469651	0.254553	0.194823	0.0861486	0	0.124194	0.275635	0.302247	0.509774	0.302527	1.23182	2.36297	0.510454	0.416364
ENSG00000229944	0.538991	0.0562064	0.12429	0.861947	0.253796	1.27478	1.16855	0.54135	0.794507	0.942571	0.0609921	0.220222	0.360845	0.377661	0.0673469	0.836583	0	0.64615	0.290103	1.20148	0.479577	0.609021	0.505329	0.169611	1.04429	0.746602	0.220769	0.258324	0.910801	0.630917	0.518568	1.06476	0	0.481377	0.446761	1.34719	0.0540877	0.717533	0.658978	0.0961599	0.63333	1.55203	0.642217	0.50548	0.642813	0.697969	0.958529	0.385642	0.766735
ENSG00000229988	0	0.0505897	0.167804	0.26855	0.114217	0.0286847	0.0389546	0.101511	0.0953481	0	13.5321	3.30358	4.00569	3.12727	0.0606169	0.0289609	0.0286934	0.0171053	0.0652781	0.036047	0.035971	0.027408	0.0909662	0.0381654	0.0671381	0.0335997	0.0331179	0.392359	0	0	0.145858	0.0638907	5.87418	4.92847	2.16137	0.0673647	0.073024	0.0745187	0.0329514	0.259652	0.0237517	0.0395359	0	0	0.0867864	0.130879	3.1223	0	0
ENSG00000230006	0.232448	0.74549	0.192157	0.242783	0.325262	5.30577	1.20442	0.0954417	0.0818895	0.0319574	0.287852	0.113491	0.0538308	0.196676	0.246603	0.180656	0.0778209	0.0835057	0.277369	0.319366	0.36422	0.257694	0.439973	0.71077	0.570544	0.115428	3.2575	1.00371	1.70812	3.0974	0.152961	0.0462083	0.0863504	0.137095	0.0515004	0.251724	0.057215	0.0853336	0.613668	0.242563	0.463811	1.67513	2.33766	2.09182	0.601521	0.113589	0.111423	0.388327	0.225563
ENSG00000230011	0	0.184436	0.611768	0.174055	0.0416404	0	0	0.0888194	0.0347613	0	0	0	0	0	0.176794	0.0211167	0	0.124722	0	0	0	0	0.132655	0.333937	0.0979069	0	0	0	0.0284639	0.0460065	0.0425408	0.0465856	0.104467	0	0	0	0.0354967	0.0362233	0	0	0.207821	0.0192183	0	0	0.168746	0	0	0.126545	0.0774144
ENSG00000230042	4.29998	1.10717	3.42762	0.91425	1.62479	4.08054	1.66244	0.933073	1.30421	0.464177	0.180216	0.0723	0.177701	0.669537	0.265325	2.25006	0	0.449226	0.714318	1.57781	1.57448	1.25965	2.18991	1.75405	1.17547	1.10301	1.95695	1.52657	2.09315	1.44993	1.27687	1.0487	0	0.237058	0.366685	1.32687	0.106544	0.70671	2.8125	0.852386	7.17344	2.3362	2.99398	3.62724	0.759741	0.973876	0.224779	0.522259	1.80079
ENSG00000230047	0	0	0	0	0	0	0	0	0	0	0.248924	0	0.122725	0.154133	0.41229	0	0	0	0	0	0	0	0	0	0	0.0761767	0	0.0658928	0	0	0	0	0	0	0	0	0.110373	0.112632	0	0	0	0	0	0	0	0	0	0.0983687	0
ENSG00000230067	0.161673	0.0168593	0.0186406	0.0397761	0.0380636	0.172069	0.155783	0.216507	0.254203	0.117803	0	0.0220188	0.0541185	0.0226562	0.121206	0.115817	0.0382491	0.0684054	0.239298	0.312336	0.119876	0.328821	0.0151575	0	0	0.0335919	0.198662	0.0774853	0.182132	0.105137	0.136103	0.0851681	0	0	0.0335019	0.0448995	0.162238	0.0993355	0	0	0.0633233	0.0966211	0.141266	0.0866405	0.13497	0.0523397	0.0273823	0.0867561	0.0176912
ENSG00000230071	0.405174	0.197175	0.062288	0.0996844	0.190785	0.351371	0.0216896	0.113041	0.238901	0.354278	0.122265	0	0.120559	0.189265	0.371261	0.0806259	0.191715	0.285722	0.109039	0.441555	0.360511	0.0915635	0.0759738	0.127501	0	0.0935401	0.295036	0.194189	0.108678	0.175658	0.227396	0.249017	0.0797731	0.0603106	0.111947	0.175038	0.0271061	0.221288	0.0733883	0.481907	0.396743	0.264159	0.193109	0.180944	0.193288	0.233192	0.297371	0.386529	0.266019
ENSG00000230077	0	0.0883341	0	0	0	0.100172	0	0.141798	0.249729	0	0	0	0	0.0593532	0.0529212	0.151705	0	0.089602	0	0	0	0.0478569	0.0794175	0.19992	0	0	0	0	0	0.0550861	0.203745	0.446235	0	0	0	0.0392083	0	0	0	0	0.124418	0.0230111	0	0	0.303073	0.411348	0	0.0757593	0.0926924
ENSG00000230157	0	0	0	0	0	0	0	0	0	0	0	0	0	0	0.116343	0.22234	0	0	0	0	0	0	0	0	0	0	0	0	0	0	0	0	0	0	0	0.172392	0	0	0	0	0	0	0	0	0	0	0	0.249825	0.50944
ENSG00000230188	0	0.23328	0.0859759	0.275188	0	0.79363	0.119752	0.0624119	0	0.108669	0	0	0.0832034	0	0.0931728	0.0890301	0.176416	0.157753	0.903037	0.664885	0.331741	0.0842565	0	0.117326	0.206393	0	1.01809	1.07215	0.240013	0.581905	0.269035	0.0982049	0	0	0.103014	0.345149	0	0.0763607	0.303893	0	0.0730163	0.526671	0.533095	0.199806	0.355726	0.0804686	0.0631476	0	0
ENSG00000230189	1.15634	0.15073	0.458302	0.577876	0.595535	0.17093	0.464255	2.32885	2.20167	1.68514	0	0.0492145	0.322562	1.06342	2.48333	0.237292	0.940403	1.78376	0.680729	0.912908	0.910983	0.489968	1.15188	1.13712	0.500089	0.450491	1.08541	0.800996	0.378009	0.657979	1.95561	1.85601	0.35573	0.564778	0.673925	3.47899	0.543931	1.59119	0.83451	0	1.06151	0.687143	1.3491	0.629367	1.68075	2.96362	0.673229	3.58733	4.27051
ENSG00000230219	0	0	0	0	0	0	0	0	0	0	0	0	0	0	0	0	0	0.010114	0.0192988	0	0	0	0	0	0	0	0	0	0	0	0	0	0	0	0	0	0	0	0	0	0	0.00779226	0	0	0	0	0	0.0256544	0
ENSG00000230227	0	0	0	0	0	0	0	0	0	0	0	0	0	0	0.095396	0.227886	0	0	0	0	0	0	0	0	0	0	0	0	0	0	0	0	0	0	0	0.424062	0	0	0	0	0	0	0	0	0	0	0	0.136564	0.375947
ENSG00000230246	0	0	0	0.00931103	0	0	0.00607775	0.0506812	0.0669436	0.110304	0	0	0.00844559	0	0	0.00903704	0.00895359	0.0213503	0	0	0	0	0	0	0	0	0	0.0181382	0.0121813	0	0.0455141	0.0199367	0	0	0.0104564	0	0	0.00775102	0	0	0	0.0123369	0.0120249	0	0.135405	0.032672	0	0.0135389	0.0414126
ENSG00000230274	0	0	0	0	0	0.221391	0	0	0	0	0	0	0	0	0	0	0	0.0440067	0.0839703	0.092738	0	0	0	0	0	0.0432208	0	0.037386	0	0	0.0750499	0	0.0614328	0	0	0.0577696	0	0	0.0847739	0	0	0	0	0.0836066	0	0.0673425	0	0	0.0682867
ENSG00000230295	1.01138	2.6367	0.816276	0.746488	0.833407	1.79403	0.406057	0.931157	2.68352	0.736948	0.686686	0.550976	0.225701	2.83463	2.78019	8.93576	0.717831	1.28378	0.13609	1.3527	0.599931	0.228558	1.3275	0.477396	0.839805	0.490333	2.62364	1.03005	0.569687	0.920792	3.89224	1.33197	0.298691	0	0.908178	6.17936	0.202984	0.828557	0.686961	0.541314	2.77294	1.31877	0.883725	0.271001	3.61859	3.60166	1.54167	10.3118	4.31619
ENSG00000230306	1.20443	1.5351	0.308598	0.658499	0	1.89908	0.64475	2.24019	1.31512	2.3403	1.81724	0.729048	0.298646	0.375076	0.501645	0.878792	0.474915	0.943717	1.62066	0.994377	0.992281	0.302426	0.125468	0.84225	0	0.0926865	1.09629	0.481042	0.538433	0.522165	2.09226	1.76246	0.395226	0.298801	0.739505	0.247772	0.671469	0.959299	0	0.238754	0.131041	1.23604	0.850429	1.07576	0.319207	1.29974	0.339989	0.478753	0.14644
ENSG00000230330	1.16458	0	0.89516	1.59177	0.456973	0.918121	0.519514	0.758122	0.89012	0.754288	0	0.176231	1.44382	0	0.485046	0.926961	0.459201	1.36874	0.34823	0.76918	1.15134	1.16968	0	0.203595	0	2.68859	0	0.465126	0.624741	0.336592	0.311236	0.852072	0	0	0.715036	1.43744	0.649251	0.265016	0	1.15427	0.633524	1.19514	0.411145	0.346721	0.308645	0.698183	0.767058	0.925823	0.283189
ENSG00000230339	0	0	0	0	0	0	0	0	0	0	0	0	0	0	0	0	0	0	0	0	0	0	0	0	0	0	0	0	0	0	0	0	0	0	0	0	0	0	0	0	0	0	0	0	0	0	0	0	0.475478
ENSG00000230356	0.0391068	0	0	0.0240535	0	0	0	0.458242	0.32666	0.341944	0.0885062	0.0266305	0.152724	0.137007	0	0.0350185	0	0.0275775	0.0263107	0.116232	0	0.0220939	0	0	0.0541208	0.0270851	0	0.0234285	0	0.0254314	0.235156	0.206012	0.0384979	0.0873164	0.0675312	0.0181011	0	0.0200235	0	0	0.0191465	0.0106234	0.0310643	0	0.0466396	0.274308	0.215263	0.0349755	0
ENSG00000230359	0.0349168	0.0910288	0.0402585	0.107382	0.0205517	0.144519	0.0560745	0.131511	0.205878	0.178096	0.0790234	0	0.136361	0.195724	0.087257	0.291821	0.103259	0.566324	0.0234917	0.181612	0.129449	0.0591802	0.114576	0.0274692	0.144966	0.0725493	0.071509	0.0313775	0.112387	0.181653	0.335937	0.321894	0.0515597	0	0.084414	0.323235	0.0525584	0.357562	0.047433	0.031147	0.0341902	0.189704	0.221888	0.0701698	0.229034	0.188399	0.206984	0.187369	0.28656
ENSG00000230371	0	0.224071	0.173421	0.211459	0.0758832	0	0.0172537	0.089922	0.168926	0.187881	0.899651	0.0877929	0.455536	0.42156	0.107393	0.0897911	0.0508354	0.0606099	0	0.0638636	0.0955934	0	0.141017	0.0676166	0	0.0892914	0.029337	0.0128728	0	0.0558932	0.180889	0.0565967	0.444207	0.815593	0.489787	0.0198914	0.172499	0.198034	0	0	0.0631204	0.0233482	0.0170683	0	0.256262	0.0231875	0.400321	0.172956	0.0940505
ENSG00000230373	0.289531	1.31149	0.855427	0.322774	0.22367	1.21976	0.348729	0.673985	0.302308	0.197782	0.235486	0.295743	0.0403825	0.17751	0.40699	0.464513	0.342492	0.48491	0.413937	0.376483	0.21468	0.276032	1.39117	0.868395	0.225387	0.225593	1.59357	0.368593	0.0436837	0.588387	1.3384	0.333644	0.0979767	0.0404035	0.168741	0.309907	0.172511	0.444737	1.00787	0.016142	0.61131	0.525983	0.905576	1.0546	0.410045	0.439371	0.130256	0.542166	0.762353
ENSG00000230383	0.327026	0.170512	0.23566	0.653718	0	0.435068	0.393889	0.581642	0.281199	0.536149	0.277546	0.167021	0.592957	0.286426	0.612927	0.46366	0.580267	0.720667	0.385035	1.03272	0.606202	0.369515	0.153301	0.257273	0.792011	0.537926	0	0.269387	0.394726	0.1595	0.0983232	0.484523	0.160967	0.365086	0.451777	0.719	0.902467	0.502331	0.444251	0.218789	0.200138	0.266512	0	0	0.487522	0.220564	0.41541	0.475277	0.536776
ENSG00000230397	0	0.141165	0	0	0.31871	1.60083	0.108698	0.339905	0.133029	0	0	0	0	0.189702	0	0.242436	0	0.190921	0	0	0	0	0	0	0	0	0.369646	0.0810988	0	0.176063	0.1628	0.356559	0	0	0	0	0.135843	0	0	0	0.795317	0.441282	0.322591	0.544086	0	0.438244	0	0	0
ENSG00000230398	0	0	0	0	0	1.47409	0.0588782	0.0613717	0.0720574	0	0	0	0	0	0	0.0875463	0	0.0517078	0	0	0	0	0	0	0	0	0.100113	0.0439285	0.17701	0.0953677	0	0.193136	0	0	0	0	0	0.075088	0	0	0	0.119514	0	0	0	0.0791274	0	0.196737	0
ENSG00000230409	0.427798	0.162222	0.179362	0.717618	0.824067	0.689859	0.655793	0.683566	0.764365	0.39673	0.0440086	0	0.477339	0.654001	0.194376	0.487551	0	0.685629	0.104661	0.404563	0.288364	0.615212	0.328157	0.244764	0.645861	0.619515	0.159295	0.232991	0.657186	0.505818	0.140314	0.153655	0.0765704	0.173668	0.725308	1.6201	0.0780536	0.238954	0.422652	0	1.6375	1.0776	0.370712	0.468936	0.371056	0.377713	0.856296	1.14782	0.510679
ENSG00000230425	0	0	0	0	0	0	0	0	0	0	0	0	0	0	0	0.0480804	0	0.0567958	0	0	0	0	0.0755102	0	0	0.0557816	0	0	0	0	0	0.10607	0	0	0	0.149117	0	0	0	0	0	0	0	0	0	0	0	0.144064	0
ENSG00000230445	0.256678	0.33295	0.404218	0.6315	0.383222	1.26597	0.633396	0.288192	0.375283	0.164221	0.00708428	0.00852631	0.0209562	0.0263194	0.039112	0.84463	0	0.388499	0.134783	0.195373	0.306368	0.438577	0.463686	0.758467	0.433197	0.489959	0.666705	0.431315	0.518876	0.692103	0.286103	0.346285	0	0	0.00864861	0.736023	0.0125647	0.185917	0.331677	0.0781834	1.33024	1.64284	1.27804	1.07359	0.22399	0.405349	0.0424129	0.403133	1.02758
ENSG00000230450	0.0265031	0	0	0.0326026	0.031199	0.125366	0.0638439	0.0443651	0.0781345	0.0386232	0.209936	0	0.26615	0.594248	0.0331156	0.0632865	0	0	0	0	0	0	0	0	0	0.0367117	0	0.0635111	0.0213265	0	0.0637472	0	0.0521809	0.0591753	0.0732266	0.0981388	0	0	0	0	0	0.057597	0	0.0355076	0.0316082	0.0286003	0.605989	0.0237033	0
ENSG00000230459	0	0	0	0	0	0	0	0	0	0	0	0	0	0	0	0	0	0	0	0	0	0	0	0	0	0	0	0	0	0	0	0	0	0	0	0	0	0	0	0	0	0.0618841	0	0	0	0	0	0	0
ENSG00000230521	0	0.0753651	0	0	0.0425382	0.17093	0.14508	0.0907344	0	0.315964	0.081782	0	0.0806406	0.354474	0.180606	0.366724	0	0.0764469	0	0.107401	0	0.204153	0.0677576	0.0568562	0	0.100109	0.14801	0.0432971	0.0581552	0.234992	0.043458	0.28554	0.35573	0.0806825	0.0748806	0.267615	0.145048	0	0	0	0.176918	0.0981632	0.0287042	0.0484128	0.129289	0.506936	0.0612026	0.0646365	0.316334
ENSG00000230528	0.0193598	0	0.0111608	0	0	0.0228941	0.0155454	0	0	0	0	0.0131834	0.0108009	0	0.0483801	0.00577863	0.0801538	0.0204783	0	0.0431553	0.0143548	0.0328128	0.00907535	0.0152305	0	0.0134084	0	0.0289957	0.0233676	0.0125898	0.0232828	0	0	0.021613	0.0133725	0.0448048	0.0194275	0.0297378	0.0131497	0	0	0	0.0461351	0	0	0.0104459	0	0.0519439	0.031777
ENSG00000230583	0.0649176	0	0	0	0	0.0767688	0.00868784	0.0362231	0.0531625	0.0630698	0.0122434	0.0147356	0.0241451	0	0.324458	0.135639	0	0.0305192	0.0291173	0.0160788	0.0320897	0.0244507	0.0202877	0	0.0299469	0.00749356	0.0590889	0.0259277	0.0435315	0.0985046	0.0650601	0.0284984	0.0213023	0	0.0224204	0.30048	0.0325723	0.0443188	0.014698	0.0193029	0	0.0470266	0.0515669	0.0579823	0.0129037	0.0233515	0.00916252	0.358034	0.142073
ENSG00000230584	0	0.0226142	0	0.106707	0.0255282	1.46175	0.226371	0.0726024	0.0426217	0.0316029	0	0	0	0.0303897	0.0270965	0.0776751	0.0769578	0.152925	0.0291801	0.128908	0	0.0490069	0	0	0.180069	0.105136	0.0592163	0.0129918	0.174501	0.197434	0	0	0	0	0.0449376	0.220827	0.0435234	0.0444143	0.0294593	0.0386891	0.0424692	0.23564	0.0344521	0.0290537	0	0.0234018	0.0550937	0.0775798	0.0711898
ENSG00000230622	0.515694	0.134442	0.148647	0	0	0.15246	0.207044	0.107906	0	0	0.291779	0.175586	0	0	0	0	0.152506	0.363659	0	0	0	0	0	0	0	0	0	0.308948	0.311226	0.503039	0	0	0.126916	0	0.0890521	0.119348	0.517498	0.132023	0.350275	0	0.252481	0.210134	0.204819	0.172726	0.153757	0.139125	0.327535	0.115304	0
ENSG00000230635	0.257847	0	0.297294	0	0.151766	0.609838	0.414089	0	0	0	0.0729447	0	0	0.271003	0.80545	0.0769638	0.381265	0	0.520431	0.862158	0.955934	0.218511	0	0	0	0	0.704089	1.27441	0.414968	1.76063	0	0	0	0.287856	0	0	0.388124	0.330057	0	0	0	0.490313	0.153615	0.518177	0.153757	0.139125	0	0	0.564303
ENSG00000230637	0	0	0	0	0	0.0631585	0.0428855	0	0	0	0	0	0	0	0.333669	0.09565	0	0.0753255	0	0	0	0	0	0	0	0	0	0	0	0	0	0	0	0	0	0.0988834	0	0	0	0	0	0	0	0.143108	0	0.115269	0	0.0477663	0
ENSG00000230666	0	0.0232223	0.0513516	0	0.0131073	0.0131672	0	0.102513	0.0218839	0.0162264	1.46157	0.166809	0.0869674	0.81138	0.292163	0.445348	0.0790273	0.188445	0	0	0	0	0.0521955	0	0.0308185	0	0.0152022	0	0	0.0289633	0.0803444	0.0439918	0.690551	0.34805	0.146129	0.505068	0.234642	0.148228	0	0	0.0218056	0.0120988	0.0176892	0	0.0265585	0.0480622	0.226301	0.288789	0.365521
ENSG00000230697	0	0	0	0	0	0	0	0	0	0	0	0	0	0	0	0	0	0	0	0	0	0	0	0	0	0	0	0	0	0	0	0	0	0	0	0	0	0	0	0	0	0	0	0	0	0	0	0	0
ENSG00000230701	0.393165	0.623193	0.235723	0.212806	0.0925653	0.70671	0.176793	0.263257	0.200911	0.29794	0.391516	0.278442	0.15793	0.154271	0.844966	1.00455	0.669719	0.232893	0.338583	0.584274	0.0466434	0.195469	0.221166	0.197955	0.0870575	0.130705	0.171775	0.310915	0.101239	0.306813	0.208047	0.455657	0.495415	0.386252	0.108629	0.626018	0.331414	0.128837	0.0854557	0.11223	0.307987	0.273418	0.262339	0.147488	0.506409	0.390334	0.173134	0.787653	0.430224
ENSG00000230702	0	0.203904	0	0	0	0.346846	0	0.163658	0.288229	0	0	0	0	0	0.12216	0.116728	0.115651	0.206831	0	0	0.144983	0.11047	0	0	0	0	0	0.117143	0.0786711	0.254314	0.117578	0.257515	0	0	0	0	0.294327	0	0	0	0	0.159352	0	0	0.349797	0.527516	0	0.262317	0
ENSG00000230707	2.32346	0	0	0	0	1.1194	1.52018	0	0.0422831	0.125407	0	0	0.0480098	0	0.322574	0.565091	0.305385	0.515814	2.77903	3.19708	6.25307	3.93801	0.0403398	0	0	0	2.17359	1.49507	1.59266	2.35038	0	0.113332	0	0	0	0.358482	0.345421	0.572798	0.526054	0	0	2.15066	1.43549	0.749393	0.10263	0.232159	0	0.500261	0.564993
ENSG00000230712	0	0	0	0	0	0	0	0	0	0	0.356667	0.214634	0.11723	0	0	0	0	0	0	0	0.0779015	0	0	0	0	0	0	0	0	0	0	0	0	0	0	0	0	0	0	0	0	0.0570812	0	0	0	0	0	0	0.114966
ENSG00000230715	19.5242	26.3858	25.0348	12.4935	0.103065	39.2401	10.5454	6.59517	6.02271	10.4625	10.5019	9.53929	7.32686	9.93812	50.2132	39.618	9.42466	15.1265	11.3097	14.182	9.47801	10.5853	15.1856	24.9339	12.3589	10.2479	19.4846	15.5258	9.86324	4.21326	15.057	13.3754	6.4642	7.03744	9.73659	16.6963	15.6389	10.0416	4.75746	0.9372	16.546	12.5579	4.03372	1.29029	10.024	56.4049	5.33833	34.6884	22.131
ENSG00000230734	0.226099	0.157185	0.434482	0.556269	0	0.17825	0.242069	0.252321	0.0740632	0.219664	0.0852844	0.205289	0.672753	0.316847	0.188341	0.314942	0.534915	0.318883	0	0.112001	0.223529	0.255476	0.0706595	0	0	0.469784	0	0.225757	0.242583	0	0	0.198513	0	0.168276	0.31235	0.488382	0.756301	0.231535	0.307147	1.21013	0.147596	0.204734	0.119734	0.201945	0.269651	0.0813301	0.0638237	0.876261	0.494823
ENSG00000230758	0	0	0	0	0	0.169884	0.115353	0.120239	0	0	0	0	0.160294	0	0.1795	0	0.339871	0.405221	0	0	0	0	0	0	0	0	0.196139	0	0	0.186843	0	0	0	0.320754	0	0.132988	0	0	0	0	0	0	0	0	0	0.155025	0	0.513926	0.157199
ENSG00000230769	0.143658	0	0.165635	0.17672	0.338222	1.0193	0	0.240477	0.141174	0.209353	0	0	0.0801469	0.201317	0.0897501	0.385918	0	0.0506526	0.0966515	0	0	0.0811614	0.0673428	0.226032	0.198811	0	0.392278	0	0	0.0934214	0.345536	0.472987	0.0707104	0	0.0496148	0.132988	0	0.0735556	0.0975765	0	0.492339	0.1561	0.0570568	0.0962329	0.428323	0.930151	0.121656	0.192722	0
ENSG00000230772	3.26912	0.132821	1.37064	1.61904	1.79923	1.40579	5.0114	1.528	2.12782	1.23743	0.0480432	0.0578226	0.142118	0.237986	0.212196	0.506903	0.200889	1.16764	0.799794	1.70352	2.32953	2.20673	1.91062	2.40483	1.9977	1.73488	4.69527	1.9585	4.0313	2.48485	1.58284	1.62151	0.0417951	0	0.175956	1.80793	0.170419	1.69559	4.38329	0.0757448	1.78762	3.50612	4.11442	7.6789	1.36712	1.37447	0.215723	1.29102	1.62603
ENSG00000230779	0.0380088	0	0	0.0467562	0	0	0.03052	0	0	0	0.0430106	0	0	0	0.047492	0.952988	0.179845	0.268032	0	0	0	0	0	0	0	0.0263246	0	0	0	0	0	0	0	0	0	0.527787	0.190709	0.233535	0	0	0	0	0	0	0.0453301	0	0	1.01981	0.915012
ENSG00000230793	0.23004	0.0899578	0.0331541	0.176864	0.10155	1.36018	0.115447	0.288808	0.226062	0.167619	0.130156	0.0783251	0.0641699	0.120889	0.107788	0.291821	0.136059	0.141943	0.116077	0.170929	0.213211	0.259929	0.134796	0.0452434	0.159179	0.0597464	0.274819	0.413445	0.16197	0.336592	0.138327	0.265089	0.113229	0.128406	0.0993106	0.266193	0.2597	0.176678	0.195312	0	0.0844699	0.437436	0.388303	0.308197	0.274351	0.527516	0.121755	0.720085	0.0943963
ENSG00000230796	0	0	0	0	0	0	0	0	0	0	0	0	0	0	0	0	0	0.124722	0	0	0	0	0	0	0	0	0	0	0	0	0	0	0	0	0	0.654916	0	0	0	0	0	0	0	0	0	0	0	0.158181	0.580608
ENSG00000230804	0	0	0	0	0	0	0.146686	0.0509662	0	0.0887397	0.0689062	0	0	0.0853331	0	0.145406	0	0	0	0	0	0	0	0	0	0	0	0	0	0	0	0	0	0	0	0.112741	0	0.0623568	0	0	0	0.165417	0.04837	0	0	0	0	0	0.133265
ENSG00000230823	0.24786	0.344627	0.0952596	0.203269	0	0.879327	0.663417	0.484059	0.0811914	0.481611	0	0	0.0921878	0	0	0.295931	0	0.466099	0	0.24556	0.245042	0.466773	0.30984	0	0.457358	0.171666	0.564015	0.395975	0.332413	0.107457	0.397447	0.544046	0	0	0	0.229451	0	0.0846062	0.112236	0	0.485404	0.673317	0.262515	0.442762	0.591207	0.445788	0	0.443352	0.180815
ENSG00000230829	0.25443	0	0.195569	0.62597	0.0998367	0	0.1362	0.0709842	0.25003	0	0.0959706	0	0.283894	0	0.10597	0.101258	0.702263	0.239227	0.114119	0.252069	0.377306	0.287487	0	0	0.234741	0.0587387	0	0	0.0682448	0	0	0	0	0.568083	0.175744	0.078511	0.25532	0	0.115211	0.605228	0	0.0921552	0.0673683	0	0	0	0.0718209	0.379253	0.278412
ENSG00000230835	0	0	0	0	0	0	0	0.0718498	0	0	0	0	0	0	0	0	0	0	0	0	0	0	0	0	0	0	0	0	0	0	0	0	0	0	0	0	0	0	0	0	0	0	0	0	0	0.092637	0	0	0
ENSG00000230841	0	0	0	0	0	0.181753	0.123413	0	0	0.11199	0	0	0	0	0.0960208	0.275255	0.0909043	0	0	0.114201	0	0	0	0	0	0	0.104921	0	0	0	0	0	0	0	0	0.14228	0	0	0	0	0	0.0417515	0.18313	0.205913	0	0	0	0.274917	0.168182
ENSG00000230863	0	0.0170394	0	0.0201004	0.019235	0.0579686	0.026241	0.0273523	0.0160574	0	0.0184902	0	0.0364642	0	0.0204167	0.0390179	0	0	0.0219867	0	0	0	0.0306388	0	0	0.0339506	0	0	0.0394451	0	0.0196509	0.0215194	0.0160855	0.0364832	0.0112866	0.0302526	0.0163971	0	0	0	0	0.0177551	0	0.0218914	0.0194873	0	0.0276747	0.0146137	0.0178801
ENSG00000230869	0.262767	0.106561	0.0336629	0.0179578	0.378063	0.0172632	0.187551	0.0244367	0	0	0	0	0.0162887	0.184116	0.0364808	0.392161	0.0172684	0.0205888	0.078572	0	0.173186	0.0659794	0.0136864	0.0229689	0	0.0303317	0.0597935	0.0262369	0.0117468	0.246825	0.0877813	0.153804	0.0143708	0	0.0403339	0.148653	0.0146492	0.134542	0.118986	0	0.0285887	0.0475874	0.011596	0.0586737	0.174101	0.173286	0.0247247	0.052224	0.0479225
ENSG00000230872	0	0.057125	0	0	0.032243	0.194341	0.0219934	0.0229249	0.0269164	0	0	0	0	0	0	0.0163511	0.0648003	0	0.0368555	0	0.0406179	0	0	0	0	0	0.0373961	0.0328182	0.0220401	0	0.0329402	0.108216	0	0	0	0.0253557	0.0549716	0	0.0372082	0	0.02682	0.0297622	0.0652712	0	0	0	0	0.146979	0.119887
ENSG00000230882	0.0100733	0.021009	0	0.0495664	0	0.0476491	0.0161772	0.0168623	0.0296974	0.132119	0.809323	0.301823	0.168598	0.239978	2.00127	1.47932	0.0238318	0.0781389	0.0135545	0.0149697	0.0448145	0.0227642	0	0.0158494	0.0557627	0.0139534	0.0275066	0.0241393	0.00810578	0.0262029	0.0969161	0.159196	0.109081	0.202422	0.20874	0.829938	0.0202171	0.0928392	0	0	0	0.0328372	0.00800167	0	0.0240273	0.108704	0.119427	2.3604	1.08024
ENSG00000230916	0	0.0525828	0.0581384	0.248116	0.178076	0	0.0404893	0	0	0.0734836	0.0570599	0	0.0562636	0	0.0630051	0.0301019	0	0.0711168	0	0.299738	0	0.0569757	0.0945501	0	0.837398	0.0698468	0	0	0.0811507	0	0	0.0664079	0	0.675514	0.10449	0	0.0506007	0	0.136999	0.269881	0	0.0273957	1.00136	0.067556	0	0.108829	0	0	0.0551772
ENSG00000230927	0	0.0181248	0	0	0	0.0411076	0.0279126	0.0436421	0	0.0253292	0	0	0	0	0.108587	0.0622552	0.0411202	0.0122567	0	0.0258293	0.0257748	0	0	0	0	0	0.0949216	0.0312381	0.0279719	0	0.0209028	0.0228902	0	0.0776146	0.0120055	0.0804495	0	0	0.0236111	0	0	0.0377722	0.0138063	0.0698579	0.0414575	0	0	0.0621787	0
ENSG00000230953	0	0	0	0	0	0	0	0	0	0	0	0	0	0	1.26372	0	0	0	0	0	0	0	0	0	0	0.140095	0	0	0.162768	0	0	0.266395	0	0.451637	0	0	0	0	0	0	0	0	0	0	0	0	0	0	0
ENSG00000230965	0	0	0	0	0	0	0	0.22317	0	0	0	0	0	0	0	0.159175	0	0	0	0	0	0	0	0	0	0	0	0.039935	0	0	0	0	0	0	0	0	0	0.0682618	0	0	0	0	0	0	0	0	0	0.0596174	0
ENSG00000230980	0	0	0	0	0	0	0	0	0	0.161803	0	0	0.123886	0	0.13873	0	0	0.0782958	0	0.164998	0	0	0	0	0	0	0	0	0	0	0	0	0	0	0	0.102783	0	0	0	0	0	0	0	0	0	0	0	0	0
ENSG00000230992	0.590539	0.246328	0.0680883	0.363224	0	0.419008	0.711281	0	0.0580328	0.172119	0	0	0	0	0	0.211521	0	0.0832878	0.794618	0.263276	0.613016	1.06763	0.166097	0.371664	0.163452	0.0818005	0.403138	0.990603	0.475194	0.0768062	0	0.155546	0	0	0	0.0546679	0	0.181421	0.160445	0	0.11565	0.866274	0.0469091	0.0791176	0	0	0.0500095	0.105631	0
ENSG00000231007	0.516554	0.318303	0.406077	1.53082	0	0.194363	0.169682	0.393041	1.08447	0.547475	0.185987	0.479669	1.70292	0.131615	0.557421	0.378452	0.694366	0.480169	0.979411	1.60507	1.14903	0.742851	0.418253	0.332489	0.519906	0.0975712	0.288517	0.492328	0.113362	0.244304	0.536514	0.834905	0.369826	0.524248	0.259493	0.304302	0.541923	0.360663	0.223274	0.293227	1.08058	0.586805	0.18651	0.157285	0.980086	0.354727	0.298256	0.92397	0.822173
ENSG00000231047	0	0	0	0	0.144363	0.217534	0.0492361	0.102643	0.301285	0	0	0.0835103	0.0684181	0.687422	0	0.183024	0	0	0	0	0	0	0	0	0	0	0	0	0.0493407	0	0.0737424	0	0	0	0	0.0567632	0	0	0	0	0	0.0666279	0	0	0.0731283	0.132339	0	0.109679	0
ENSG00000231100	0	0	0	0	0	0	0	0	0	0	0.419872	0.0721912	0.473156	0.297124	0	0.0316432	0	0	0	0	0	0	0	0	0	0	0	0	0	0	0.127494	0	0.260904	0	0.256293	0	0	0	0	0	0	0.0287985	0	0	0	0	0.493769	0	0
ENSG00000231120	0.142494	0.222891	0.164294	0.964087	0.419355	0.084254	0.0572096	0.298162	0.140031	0.415316	0	0.194069	0.635984	0.0998432	0.26707	0.382794	0.505678	0.602909	0.383476	0.423516	0.845247	0.241513	0.0667975	0	0.394402	0.345417	0	0.128051	0.458649	0.092665	0.0856845	0.375326	0.140276	0.954471	0.147639	0.461689	0.428979	0.29184	0.193573	0.381331	0.558117	0.154836	0.11319	0.286361	0.084971	0.230655	0.482683	0.318603	0.155926
ENSG00000231122	0	0	0	0	0	0	0	0	0	0	0	0	0	0	0.27486	0	0.130107	0	0.295995	0.163451	0	0.124278	0.206237	0	0	0	0	0	0	0	0.132275	0	0.324826	0.245577	0	0	0.441491	0	0	0	0	0	0	0.147357	0	0	0	0	0.120355
ENSG00000231165	1.20535	0	0	0.444825	0.141891	5.41649	3.4843	0.20177	0.710703	0.175656	0	0	0	0	0	0.143912	0	1.52998	0.162189	0.179124	1.60872	1.36195	0.33902	0.189651	0	1.25222	2.46853	0.288845	5.33454	2.66507	0.144959	0.317484	0	0	0	1.22741	0	0.246865	3.43857	0	0.236053	3.99471	4.59581	3.71419	1.15002	0.650362	0.102074	0.107801	0.527585
ENSG00000231181	1.00921	0.526205	0.2909	0.155184	0.0742513	1.19345	0.101296	0.633515	0.495879	0.367681	0	0	0.28152	2.1214	0.315251	1.80741	0	0.0889597	0.25462	0.281206	0	0.213812	0.887042	0.396975	0.349166	0	0.430592	0.18894	0.101511	0.574257	1.28957	1.24604	0.124187	0.422499	0.348548	0.467126	0.126592	0	0.0856855	0	0.802918	0.205615	0.150311	0.338022	0.601802	1.4294	0.0534152	0.78977	1.17336
ENSG00000231205	4.02476	1.67637	0.480284	1.03207	1.32605	1.76921	1.27198	2.86286	3.30943	2.00925	0.750215	0.431486	0.34696	0.805736	2.91033	2.79144	1.21453	1.76663	2.15521	2.92081	1.50518	2.25396	1.21563	1.29237	1.21792	0.926463	1.52197	1.15288	1.32189	1.61008	2.89996	2.68891	0.196372	0.288192	0.425518	3.36737	1.04209	1.1175	2.85329	0.638496	0.827267	1.71491	2.32555	2.16159	2.08514	1.79807	0.695582	3.62057	2.91469
ENSG00000231234	1.58671	0	0.83157	2.48421	1.35843	0	2.95356	2.35426	2.26804	1.99701	0	0.982273	1.85093	1.11178	4.14542	0.0430556	5.11896	4.32311	1.84391	4.18005	1.60432	1.46689	1.41999	1.13479	1.39738	1.59846	1.3786	3.71592	2.84377	1.78228	3.03583	1.23481	0.497002	1.61034	1.94291	5.60839	5.13866	3.54514	1.07774	2.31611	1.76556	2.70375	1.77601	1.93255	2.32242	1.7901	1.46585	6.51491	6.47156
ENSG00000231241	1.31438	0.304588	0.505153	0	0.171918	1.03622	0	0.488937	0.43055	0	0.165261	0.1989	0.325909	1.22795	0	0.959014	0.172756	0.205973	0	1.08515	0	0	0	0.689352	0	0.202295	1.19637	0.262477	0	0.379888	0	0.192335	0	0	0.302629	0.270391	0	0	0.198392	0	1.71604	0.793452	0	0.39132	0.174173	0.157598	0.24735	0.261228	0
ENSG00000231254	0	0	0	0	0	0.0530886	0	0	0	0	0	0	0	0	0	1.1256	0	0.0316579	0	0	0	0	0	0	0	0	0	0	0	0	0	0	0	0	0	1.95326	0	0.0459722	0	0	0	0	0	0	0	0	0	1.04391	0.540371
ENSG00000231259	3.93729	0	3.03664	3.9271	2.28613	0	2.75566	3.87435	4.60121	2.36492	0	1.0145	2.37472	2.94519	1.56232	0	0.157348	1.8385	2.50578	1.77906	2.72213	1.11221	3.11772	2.76262	2.72445	2.24788	2.21564	1.38659	1.69116	1.52242	2.81548	2.69778	1.09994	0.593989	1.37819	1.72392	0.720801	2.66979	1.48172	2.56296	3.673	2.5583	1.22567	1.78209	2.7603	3.445	2.61335	2.54584	3.28953
ENSG00000231271	0	0	0	0	0	0	0	0	0	0	0	0	0	0	0	0	0	0	0	0	0	0	0	0	0	0	0	0	0	0	0	0	0	0	0	0	0	0	0	0	0	0	0	0	0	0	0	0	0
ENSG00000231313	0	0.0507646	0.168384	0.179653	0.057306	0.172703	0.0390893	0.244468	0.574067	0.283771	0.330521	0.0663	0.27159	0.0682193	0.182479	0.203427	0.172756	0.274631	0.0655038	0.21703	0	0	0.0456404	0.153189	0.404221	0.202295	0	0.0874925	0	0	0.11709	0.192335	0	0.217385	0.134502	0.135195	0.293106	0.149553	0	0.521099	0.0953353	0.0264484	0	0	0.232231	0.105065	0.24735	0.130614	0.159808
ENSG00000231359	2.30794	0.120337	0	0	0.135843	3.0022	1.20459	3.38048	0.907214	1.68169	0.130583	0	0	0	2.16283	0.757778	1.50156	0.406881	3.57135	2.40085	2.39579	1.56468	0	0.181567	0.319401	0	2.52087	4.70107	1.67144	3.15183	1.80415	2.12767	0	0	0.079709	0.427306	0.926407	0.118171	2.03791	0	0	2.38244	6.96655	3.86509	0.963376	1.24528	0	0.722446	0.757646
ENSG00000231397	0	0.161686	0	0.381465	0.182521	0.183354	0	0.129773	0.304736	0	0	0	0.173004	0	0.387467	0.27768	0	0.218676	0	0.46083	0	0.175194	0	0	0	0.322157	0	0.185777	0.499059	0	0	0	0	0	0	0.143533	0.155591	0.793882	0	0	0	0.252716	0.123162	0	0	0.334636	0.131303	0.416009	0
ENSG00000231416	0.214611	0.335696	0.618607	0.924006	0	0.761368	0.172326	0.269437	0.2109	0.156377	0.485705	0.146143	0.598658	0.300747	0.536312	0.448408	1.904	0.37835	0.288776	0.318928	0.477384	0.484989	0.201207	0	0.297004	0.817506	0.293012	0.192857	0.345385	0.139563	0.258098	0.141319	0	0.479175	0.592957	0.993356	0.646084	0.549424	0.583079	0.19144	0.525362	0.524695	0.340949	0.143763	0.383924	0.231592	0.636097	0.479847	0
ENSG00000231431	0	0.065658	0.0414829	0.0221295	0.0105884	0.117004	0.0794472	0	0	0	0	0	0	0	0.202299	0.209413	0.0319199	0	0.0121031	0	0	0	0.0168658	0.0990661	0.0746875	0.0186889	0.0859643	0.140104	0.0289513	0.0467943	0	0.0118458	0	0	0	0.133226	0.0270784	0.0276327	0	0	0	0.0537552	0	0.0120506	0	0.0194128	0	0.345912	0.23622
ENSG00000231454	0	0	0	0	0	0	0	0	0	0	0	0	0	0	0	0	0	0	0	0	0	0	0	0	0	0	0	0	0	0	0	0	0	0	0	0.115539	0	0	0	0	0	0	0	0	0	0	0	0	0
ENSG00000231466	0.496993	0.80096	0.208373	0.333476	0.531865	1.17545	0.616747	1.17229	0.532799	0.329214	0.102254	0.184602	0.0504133	0.12663	0.395177	0.997961	0	0.509777	0.668744	1.07428	0.134002	0.35736	0.550672	0.639797	0	0.250337	0.555182	0.378947	0.472632	0.940211	1.30408	1.13055	0.133433	0.100879	0.218458	0.878336	0.362714	0.50894	2.08681	0.0806064	0.752097	0.785508	0.789567	1.39223	0.969913	1.31642	0.114784	0.969797	0.741599
ENSG00000231503	5.30492	4.36178	1.99962	2.88642	2.40187	3.7399	3.2767	7.85558	13.835	10.2583	2.30886	3.47355	2.8458	3.43113	8.54057	5.90747	2.53426	5.3956	7.55003	6.21587	9.53107	10.8356	2.19986	2.56825	1.41185	1.97839	3.48218	5.86732	1.72392	3.05177	9.32446	5.91165	1.00429	2.73338	1.12748	4.81648	3.48074	6.79057	7.20652	1.82007	1.29863	3.21475	3.72771	6.69725	7.54345	5.83479	2.85098	3.92334	6.69803
ENSG00000231544	0	0.149807	0.33127	0.0883598	0.338222	0.679534	0.17303	0.300596	0.282347	0	0	0.0978264	0	0	0.26925	0.300159	0.594774	0.20261	0.193303	0.32023	0.532592	0	0.269371	0	0.596433	0.0994961	0.392278	0.559416	0.288996	0.280264	0.777455	0.189195	0	0	0.0992295	0.265976	0.720801	0.367778	0	0	0.211002	0.312199	0.114114	0.67363	0.513988	0.465076	0.182484	0.642408	0.235798
ENSG00000231551	0.901921	1.09544	1.4681	0.87454	0.724471	0.66504	0.460091	1.07461	0.813334	0.804088	0.876524	0.158964	0.153915	0.252784	0.384489	0.399065	0.577381	0.396577	0.428332	1.11957	0.487794	0.695389	0.994814	0.601027	1.02792	0.43359	0.593975	0.966242	0.418377	0.593425	1.28886	1.0341	0.344705	0.379064	0.168574	0.147341	0.649525	0.271648	0.302702	0.605776	0.571451	0.616845	0.455147	0.369613	0.696009	0.606874	0.161743	0.540924	0.359941
ENSG00000231561	0.220896	0.230352	0.0848967	0.317023	0.0433392	1.04489	0.413872	0.184886	0.0361794	0.160957	0	0	0	0	0.0920032	0.857148	0.130651	0.311545	0.049539	0.0547116	0.272981	0.124798	0.241617	0.231707	0.101901	0.152991	0.301594	0.308786	0.355501	0.383067	0.0442763	0.0484861	0	0	0	0.443062	0.406393	0.263908	0.0500131	0	0.540749	0.280032	0.731115	0.591893	0.0878152	0.0397293	0	0.230487	0.201431
ENSG00000231625	0.190765	0.0745992	0.0824809	0.058667	0.0280706	0.281988	0.0765896	0.319333	0.281199	0.208502	1.59203	0.292286	0.159642	0.969074	0.148975	0.398585	0.22566	0.168156	0.160431	0.141746	0.0707235	0.161663	0.0670691	0	0.264004	0.0330306	0.195342	0.242857	0.0767522	0.217097	0.688262	0.408256	0.516435	1.17132	0.312949	0.132447	0.215361	0.195351	0.0323933	0	0.0233494	0.103643	0.132591	0.351419	0.312827	0.20586	0.181742	0.170612	0.339213
ENSG00000231675	0	0	0	0	0	0	0	0	0	0	0	0	0	0	0.254205	0	0	0	0	0	0	0	0	0	0	0	0	0	0	0	0	0	0	0	0	0	0	0	0	0	0	0	0	0	0	0	0	0	0
ENSG00000231725	0.0362847	0.0378379	0.0418357	0	0	0.943992	0.815797	0.0303695	0	0	0	0	0	0	0.136013	0.0649828	0	0.0255874	0.146472	0.107844	0.161425	0.163996	0.0340185	0.0570907	0	0.0753914	0.544943	0.434756	0.671543	1.08542	0	0.0477863	0	0	0	0.0335898	0.0364116	0	0.295747	0	0	0.630835	0.547628	0.631962	0.0865478	0	0	0.0324515	0
ENSG00000231741	0.192197	0.100212	0.0277001	0.0295538	0.0282814	0.99437	0.115747	0.502704	0.188874	0.140045	0.0271862	0	0	0	0	0.243815	0.0568385	0.0338836	0.0646543	0.107108	0	0.0814384	0.0225242	0.113402	0.199489	0.0499178	0.328014	0.316645	0.0966607	0.374961	0.809002	0.316401	0	0	0	0.0222403	0.0241087	0.0492044	0.424275	0	0.0940989	0.19579	0.267174	0.321871	0.458437	0.596291	0.0406904	0.214867	0.105157
ENSG00000231744	0.0581754	0	0.0670754	0	0	0.0687958	0	0.0486916	0.0571695	0	0	0.0792313	0	0.16305	1.38111	0.868228	0.206451	0.0410244	0	0	0	0	0	0	0	0	0	0.0348524	0.0468125	0	0	0	0	0	0	0.269273	0.116758	0.0595739	0	0	0.455719	0	0	0	0	0	0	0.676387	0.063659
ENSG00000231747	7.47181	1.94791	13.0357	14.1499	33.4467	1.51139	6.15754	15.4698	15.8446	5.30108	3.44878	10.7117	8.44677	8.67967	16.0923	17.5484	39.6571	11.5086	3.96865	3.65253	2.47848	4.77673	2.11998	1.54687	8.16347	5.92391	1.34229	3.29832	4.35108	11.6359	1.41882	6.7328	1.6453	13.3901	11.8161	15.836	36.7991	4.83248	21.1016	49.2868	3.75443	6.35626	4.06092	11.9861	15.8288	13.2616	4.07955	12.8374	4.73353
ENSG00000231752	0.196386	0	0.00707595	0.015099	0.0361223	0.391902	0.152765	0.282513	0.199022	0.143098	0.347235	0.217316	0.219129	0.834226	0.0920193	0.245466	0.0798563	0.0865554	0.0412897	0.0912018	0.0455048	0.06241	0.00575379	0.00965614	0	0.0212524	0.259752	0.12133	0.138274	0.239459	0.125471	0.137401	0.126872	0.260351	0.37728	0.284063	0.0739026	0.0251384	0.0583587	0.010949	0.0120187	0.223398	0.297372	0.295998	0.153703	0.178813	0.436561	0.120753	0.0873022
ENSG00000231784	0.670778	0.521191	0.22747	0.436846	0.123863	1.67979	0.85545	0.308235	0.284352	0.460014	0.13395	0.0179129	0.176108	0.0737258	0.52589	0.659542	0.280051	0.667796	0.7964	1.27047	1.18977	1.08488	0.197297	0.227637	0.582466	0.173077	1.05949	1.48136	0.889018	0.923741	0.458713	0.242503	0.0647386	0.205566	0.0181698	0.767067	0.554338	0.444467	0.857623	0.0703951	0.180303	1.10046	1.66117	1.23348	0.470579	0.681277	0.0556907	1.28218	0.791574
ENSG00000231787	0.65178	0.254881	0	0.200446	0	2.89038	0	0.409145	0.0800637	0	0.368776	0	0	0	0.1018	0.0972737	0.578253	0.114906	0.767395	0.484299	0.362458	0.276174	0.0763842	0	0.451006	0	0.556181	0.683333	0.327796	0.741749	0	0.429192	0	0	0	0.0754215	0.899333	0.250293	0.885416	0.290706	0.239331	0.929551	1.55321	0.327459	0.48583	0.351677	0	0.437194	0.267456
ENSG00000231793	0.100816	2.0676	1.40779	0.316936	0.0131866	0.066234	0.0179895	0.168763	0.088065	0.244867	0.253519	0.106793	0.0749942	0.0313956	0.50388	0.100308	0.291519	0.0157987	0.180876	0.233055	0.166117	0.202516	0.808671	2.16788	0.775122	0.341365	0.137647	0.362389	0.0630971	0.0728461	0.39068	0.206537	0.110274	0.0750332	0.0077375	0.124438	0.359712	0.0688267	0.0608689	0	0.394874	0.066946	0.0711848	0	0.253831	0.278029	0.0189724	0.0801476	0.147092
ENSG00000231822	0	0.100008	0	0.294934	0.112894	0.22682	0.0385035	0.200671	0.094244	0.139759	0.0542613	0.130613	0.160512	0	0.23966	0.400757	0.170167	0.270515	0.193566	1.06889	0.639981	0.0541813	0.0449564	0	0.530885	0.199263	0.130937	0.143635	0.308682	0.124732	0.115335	0.126302	0.094409	0.107064	0.231851	0.799015	0.0481189	0.0491039	0.130279	0	0.0939066	0.0781561	0.0380897	0.192728	0.114375	0.103491	0.121822	0.857711	0.367297
ENSG00000231859	0	0	0	0	0	0	0	0	0	0	0	0	0	0	0	0	0	0	0	0	0	0	0	0	0	0	0	0	0	0	0	0	0	0	0	0	0	0	0	0	0	0	0	0	0	0	0	0	0
ENSG00000231875	0.15608	0.162762	0.134969	0	0.183735	1.01516	0.0313321	0.163295	0.0383454	0.0568643	0	0	0.0435388	0.0546813	0	0.139764	0	0.165098	0.0525047	0.173961	0.173594	0.0440899	0.109749	0.306973	0	0.027025	1.11877	0.444155	0.0941959	0.55825	0.328489	0.0513888	0	0	0.0269526	0.036122	0.0391566	0.0799163	0.159022	0	0.191041	0.211998	0.123982	0.418218	0.0930724	0.0842155	0.033044	0.104694	0.0853962
ENSG00000231878	0.140224	0.146226	0	0.172495	0.165069	0.497468	0.788171	0.234729	0.413397	0.204349	0.47603	0.572927	0.625848	0.393008	0.350419	0.585967	0.165873	0.197767	0.188682	1.87545	0.623832	0.316885	0.131466	0	0.776234	0.0971177	0	0.336027	0.112835	0	0.168638	0.369344	0.13804	0.626174	0.193715	0.778854	0.562857	0.143595	0.190488	0	0.137306	0.304736	0.334158	0.563595	0.501701	0.151319	0.474991	0.752462	0.306882
ENSG00000231884	0	0	0	0.483757	0	0	0	0.164572	0.193226	0	0	0	0	0	0	0.117381	0.232593	0.415974	0	0	0	0.444347	0	0	0	0.136182	0	0	0	0	0	0	0.580695	0.439021	0	0.182023	0	0.201353	0.534218	0	0.192535	0.106828	0.156189	0	0	0	0	0.351709	0
ENSG00000231952	0.505022	0.688684	0.671864	0.238942	0.320117	1.42413	0.405519	0.390178	0.267233	0.452906	0.0879201	0	0.0433466	0.16332	0.242702	0.162338	0.367631	0.0547897	0.104546	0.461848	0.288046	0.219476	0.509902	0.550112	0.430099	0.215245	0.689517	0.279281	0.37512	0.808415	0.373758	0.613943	0.152972	0.0867382	0.0805008	0.179813	0.233902	0.119345	0.633278	0.0693073	1.02706	0.506548	0.462878	0.208186	0.370646	0.419218	0.0657962	0.243207	0.0425096
ENSG00000231967	0.66096	0.344627	0.190519	0.406538	0.389035	0.97703	0.663417	0.829815	0.487148	0.722416	0	0	0	0	0	0.0986437	0	0.233049	0.889376	0.73668	0	0.933546	0.46476	0.779971	0	0.228888	1.35364	0.890945	0.26593	1.28948	0.794894	0.652855	0	0.368943	0	0	0	0	2.46919	0	0.485404	1.16708	1.31257	1.32828	0.197069	0.713261	0.279866	0.295568	0
ENSG00000231976	0	0	0	0	0	0.0649321	0.0440898	0.0689355	0	0	0	0.0747815	0.122533	0.115419	0.205823	0.0819466	0.032476	0.0193602	0	0	0	0	0	0	0	0	0	0.098685	0	0.357071	0.0330173	0	0	0.0612986	0	0.0508301	0.0551003	0.0562281	0.0372952	0	0	0.0149159	0	0.0367817	0	0.059253	0.0697481	0.294646	0.0300419
ENSG00000231995	0.175981	0	0	0.0721605	0.0690537	0.554953	0.18841	0.147292	0	0	0	0	0	0.0822042	0.219888	0.0350185	0.138781	0.289564	0.0789321	0	0.08699	0.265127	0	0	0	0.0812552	0.720811	0.210857	0.472026	0.305177	0.0705469	0	0	0	0	0.108607	0.412058	0.420493	0.796875	0	0.114879	0.860499	0.372771	0.471541	0.0699595	0.0633019	0	0.367243	0.128379
ENSG00000232000	1.19659	0.470381	1.06544	0.423869	2.08341	1.30762	1.3507	0.875678	1.27133	1.06819	0.0319019	0.136518	0.0664087	0.438969	0.489248	0.418876	0.592869	0.680356	0.788197	1.27549	1.00337	0.8707	1.41848	1.96652	2.03748	0.559732	1.40706	1.16726	1.29559	0.867782	0.93803	0.800323	0.181937	0.146874	0.090875	0.898936	0.814141	0.959116	0.782974	1.4083	2.60717	1.41425	1.45811	1.15409	0.874182	1.0479	0.51197	1.69212	1.21341
ENSG00000232022	0.114552	0.029864	0.0660384	0.0176144	0	0.778921	0.137973	0.179771	0.0562857	0.166938	0.0648134	0	0	0.0200661	0.465182	0.521431	0.491209	0.161561	0.0578022	0.0425584	0.169875	0.0808972	0.0134247	0.0225297	0	0	0.332351	0.660536	0.115222	0.521457	0.223867	0.282868	0.0281921	0.031971	0.00989066	0.1193	0.445442	0.161296	0.0972589	0	0.014021	0.132253	0.170613	0.0959197	0.153694	0.262685	0	0.371384	0.61108
ENSG00000232032	0	0	0	0	0	0	0	0	0	0	0	0	0	0	0	0	0	0	0	0	0	0	0	0	0	0	0	0	0	0	0	0	0	0	0	0	0	0	0	0	0	0	0	0	0	0	0	0	0
ENSG00000232135	0	0	0	0	0	0	0	0	0	0	0	0	0	0	0	0	1.52786	0.455408	0	0	0	0	0	0	0	0	0	0	0	0	0	0	0	0	0	0	0.64806	0.495994	0	0	0	0	0	0	0	0	0	0	0
ENSG00000232202	0	0	0.0414935	0.0442702	0	0	0.0866919	0	0.0353656	0	0	0	0	0	0	0.0214838	0	0.0761342	0.0484246	0	0	0	0	0	0	0.0249249	0.049135	0	0	0.0468062	0.129841	0	0	0	0	0	0.0361138	0	0	0	0.035239	0.0782094	0.0285868	0.0482148	0.0429199	0	0	0.0643722	0.03938
ENSG00000232226	0	0	0	0	0	0.087809	0	0	0	0	0	0	0	0	0	0	0.351343	0.209449	0	0	0.110114	0	0	0	0	0	0.10138	0	0	0	1.1609	0	0	0	0	0	0.596106	0.152077	0	0	0	0.282395	0	0	0	1.28206	0	0	0
ENSG00000232230	0.131003	0	0	0	0	0	0	0	0	0	0	0	0	0	0.0545627	0.0260684	0	0	0	0	0	0	0	0	0	0	0	0	0	0	0	0	0	0	0	0	0.0438204	0	0	0	0	0	0	0	0	0	0	0.156218	0
ENSG00000232303	0.719757	1.27597	0.871363	0.221351	0.169457	1.27673	0.404562	0.331332	0.63658	0.104891	0.692303	0.14704	0.200777	0.806913	0.584569	0.85935	0.0851415	0.431427	0.0968492	0.320885	0.320208	0.162655	0.910987	0.849355	0.199218	0.249249	0.39308	0.47432	0.289587	0.561675	0.692485	0.758327	0.106283	0.32141	0.248581	0.366465	0.108341	0.294824	0.293328	0	1.40956	0.410599	0.371628	0.433933	0.12876	0.893218	0.426666	0.257489	0.472561
ENSG00000232355	0	0	0	0	0	0	0	0.123257	0	0	0	0	0	0	0	0	0	0	0.198156	0.218846	0.218385	0.166398	0	0	0	0	0	0	0	0.191534	0	0	0	0	0	0	0	0	0	0	0	0	0	0	0	0	0	0	0
ENSG00000232430	0.208879	0	0	0	0.122944	0	0.503173	0	0	0.456601	0	0	0	0	0.391492	0	0.617718	0.0736491	0	0	0	0.236018	0.195834	0	0	0.072334	0.998155	0.375413	0.756363	0.271671	0.502411	0.137545	0.102813	0.233189	0.0721402	0	0.20961	0	0.567507	0	0	0.794394	0.912571	0.979462	0.249114	0	0	0.0934065	0
ENSG00000232450	3.3924	1.32661	1.95569	1.21716	0.998367	3.34309	1.39984	2.44501	1.11125	0.961288	0.693121	0	0.210292	0.462193	1.11857	1.35011	0.836028	1.96033	2.59937	5.11139	3.21409	2.55544	1.1927	1.48268	1.95617	1.04424	2.6375	4.06471	1.13741	2.26738	1.5866	1.7995	0.139149	0.210401	0.585813	1.04681	1.08747	1.59223	1.28012	0.420297	1.19954	1.68951	1.5345	1.89374	1.29242	1.93211	0.438906	1.85413	1.39206
ENSG00000232457	0	0	0.115177	0	0.039198	0.039377	0.0267375	0.0557397	0.0654447	0	0	0	0	0.139988	0.041606	0.0993903	0.157556	0.0234813	0	0	0.0493794	0.0376245	0	0	0.092164	0	0.136388	0.0797945	0	0	0.160182	0.131559	0.0327797	0	0.0230002	0.030825	0.0334146	0	0.0452341	0	0	0.0904551	0.0793506	0	0.0794242	0.071866	0.0563967	0.178683	0.0364368
ENSG00000232472	1.50766	1.30113	1.91814	6.65113	1.71359	2.39769	2.58821	2.17566	2.35011	2.34865	1.7649	4.17749	6.90305	3.56987	2.85822	4.74845	4.05887	6.34242	2.3085	5.56264	2.69836	2.9959	1.51099	1.14519	6.04362	3.7447	1.4906	1.93104	2.04986	1.48757	1.31298	1.43782	1.48419	6.26821	4.05786	5.53462	2.81719	3.99286	3.17808	3.61729	2.08717	3.05051	1.61057	1.95024	1.98408	0.897635	4.22651	4.83561	3.75466
ENSG00000232489	0.280671	1.28782	0.582497	0.276212	0.23128	1.06211	0.0450742	0.211424	0.110327	0.163609	0.317606	0.0382256	0.219222	0	0.385768	0.301595	0.29881	0.0791699	0.188833	0.16684	0.41622	0.285424	0.342084	0.529933	0.466112	0.019439	0.383206	0.369924	0.067755	0.547566	0.337545	0.184819	0.0276301	0.125335	0.116322	0.0259825	0.0844959	0.114967	0.076256	0	0.439728	0.15249	0.0891797	0.112809	0.569048	0.636048	0.0237685	0.351429	0.337839
ENSG00000232502	0	0	0	0	0	0.1217	0.247908	0.172272	0	0.299951	0	0	0	0	0	0.061436	0.121737	0	0	0	0	0	0	0	0	0	0	0	0	0.133849	0	0	0	0	0	0	0	0	0	0	0	0	0	0	0	0.111056	0	0	0
ENSG00000232503	0.792196	0	0	0	0	3.21195	0.999605	0	0	0	0	0	0	0	0	0	0	0	1.37053	1.51363	0.671305	0.895124	0	0	0	0	2.1632	1.28819	1.09279	1.6191	0	0	0	0	0	0	0	0	1.38364	0	0	1.90607	1.61814	1.36459	0.13497	0	0	0	0.123838
ENSG00000232528	0.0903624	0.0706729	0.0781398	0.0555793	0.106373	0.374006	0.126977	0.151263	0.0443999	0.0987642	0	0	0	0	0	0.121374	0.0801685	0.0955831	0	0.268571	0.0670012	0.102103	0.0423594	0.177721	0.250109	0.0156461	0.277591	0.148872	0.0727127	0.117526	0.0543365	0.178509	0	0	0	0.104564	0.158687	0.0462673	0.122754	0	0.154843	0.282292	0.825456	0.484253	0.13471	0.0975126	0.0382615	0.101021	0.0988798
ENSG00000232546	0.359144	3.24583	0.828176	1.3254	0.563704	2.97296	0.672894	2.60517	4.4705	1.22123	0.812812	0.326088	0.267156	2.85198	0.747917	9.93383	0.283226	2.27937	0.483258	0.889528	1.06518	0.135269	2.13252	3.20213	0.331352	0.912048	0.817246	0.78892	0.577991	1.08992	2.87946	3.31091	0.117851	0	0.578839	9.9741	0.840935	1.22593	0.325255	0	2.11002	1.23579	0.855852	0.160388	2.14162	4.134	1.82484	9.63612	5.50196
ENSG00000232553	0.054441	0.0567715	0.0941545	0.100455	0.160217	0.160949	0.0437147	0.159481	0.187249	0.119006	0.0308026	0.0741453	0.0911183	0	0.136048	0.211249	0.0965991	0.115173	0.109882	0.283163	0.1211	0.0922716	0.0765614	0.042829	0.0753421	0.169674	0.0743295	0.0489227	0.109519	0.0708067	0.0327364	0.107547	0	0.0607771	0.0376044	0.251988	0.19121	0.0836247	0	0.0485634	0.0799622	0.0591561	0.0432449	0.145875	0.0324638	0.176247	0.0230516	0.267794	0.148932
ENSG00000232554	0	0.0560519	0	0	0	0.0635636	0.0258963	0.00899769	0	0	0	0	0.0119951	0	0.0940265	0.0192527	0.0254332	0	0	0.0319513	0	0.0121469	0	0	0	0	0.0146775	0.00644034	0.0432523	0.0279637	0.0258571	0	0	0	0	0.039807	0.0107878	0.0330259	0.0584148	0	0.0105265	0.00584062	0.0426968	0.0288052	0.0256418	0	0	0.0480727	0.023527
ENSG00000232573	17.7649	16.8729	31.7336	51.2989	25.9197	9.56702	17.8141	36.8579	34.2597	42.6619	40.7716	57.4765	49.0434	23.1419	60.5473	36.1471	128.948	43.9345	22.4451	38.4226	33.7653	35.434	11.1818	15.7473	34.1653	28.189	7.62943	16.6387	18.7245	22.4544	12.9392	32.403	26.5198	79.7021	35.7179	38.9904	96.835	28.0993	26.6254	42.1096	12.8218	17.219	11.0639	18.437	36.4054	33.031	24.5791	57.0632	31.2125
ENSG00000232612	0	0.0976138	0.215854	0.460599	0	0	0	0.0783469	0.0919881	0.272827	0.21185	0.254973	0.104447	0	0.233923	0	0.221458	0.06601	0.125955	0.139107	0.277628	0.105769	0.0877606	0	0.259089	0	0	0	0.0753233	0	0.112575	0	0	0.209002	0.323288	0.0866544	0.375737	0.479285	0.127161	0.167001	0	0.152571	0.074356	0.12541	0	0.101014	0.0792704	0.251154	0.10243
ENSG00000232626	0.112736	0.164587	0.467938	0.194154	0.0265421	0.293297	0.144838	0.0188715	0	0.0657163	0.0255143	0.0614157	0.125791	0.126387	0.309899	0.269201	0	0.0794995	0	0	0	0.178337	0.232529	0.390235	0.374442	0.296704	0.0307841	0.0810469	0.0907161	0.1173	0.027116	0.0296942	0.0443922	0	0.0934448	0.229598	0.0678782	0.115446	0	0.120677	1.54546	0.1225	0	0.0604153	0.134451	0.19465	0.133658	0.282314	0.172707
ENSG00000232678	0	0	0	0	0	0	0	0.113739	0	0	0	0	0	0	0.169797	0	0.482249	0	0	0	0	0	0	0	0	0	0	0	0	0	0	0.178968	0	0	0	0	0.136368	0	0	0	0	0	0	0	0.162068	0.146645	0	0	0
ENSG00000232699	0	0	0.165635	0.471252	0	0.113256	0.115353	0.480954	0.282347	0.348922	0.21675	0	0.106863	0.0671055	0.0598334	0.257279	0.169935	0.540294	0	0.142324	0	0	0.0897904	0.150688	0.265081	0.232158	0.0653797	0.114752	0.0770655	0.062281	0.0575893	0.189195	0.0471403	0.427672	0.066153	0.132988	0.384427	0.392296	0	0	0.140668	0.104066	0	0.0641552	0.171329	0.258375	0.162208	0.0856544	0.104799
ENSG00000232702	0.463107	0.0804886	0.177985	0	0.272581	0.273825	0.0619771	0.0646018	0.1517	0	0	0	0	0	0	0.368616	0	0.381005	0	0.114702	0.11446	0.0872129	0	0.121443	0	0.160372	0.105382	0.138722	0.186326	0.100387	0.0928248	0.101651	0	0	0.0533141	0.285808	0	0.07904	0.209704	0.137703	0.0755783	0.125804	0.0613111	0	0	0.166584	0.130727	0.0690307	0.0844598
ENSG00000232707	0	0	0	0	0	0	0	0	0	0	0	0	0	0	0	0	0	0	0	0	0	0	0.314266	0	0	0	0	0	0	0	0	0	0	0	0	0	0	0	0	0	0	0	0	0	0	0	0	0	0
ENSG00000232717	0	0	0.0619079	0	0	0	0.0646717	0.247172	0.184678	0	0	0	0	0	0.0670901	0.208348	0.635152	0.246115	0.0722491	0	0	0	0	0	0	0.0371877	0	0.0321673	0	0	0	0.212141	0	0	0	0.198823	0.565755	0.769781	0	0	0.0262881	0	0	0	0.192108	0.0579423	0	0.168075	0.088132
ENSG00000232727	0.0923783	0	0.159766	0.284096	0.163119	0.600835	0.519241	0.115978	0.272343	0.269247	0	0	0.25769	0	0.403993	0.220589	0.054638	0.488578	0.186454	0.686407	0.34248	0.521904	0.0433044	0	0.383533	0.415873	0.126126	0.276715	0.520344	0.180222	0	0.182491	0	0.206259	0.063809	0.641379	0.0463507	0.236498	0.188238	0.0824048	0.316596	0.552085	0.14676	0.495056	0.110172	0.149532	0.15646	0.537026	0.252714
ENSG00000232780	0	0.120469	0	0	0	0.0455377	0.0618415	0.0322302	0.0756839	0	0	0	0	0	0.192462	0.137929	0.409965	0.10862	0.103631	0	0	0	0.144411	0.363531	0.319751	0	0.0525755	0.0230697	0.0309864	0.100167	0.0926217	0.0507141	0	0	0	0.0712956	0.30914	0.118301	0	0.274803	0.0377065	0.0209214	0.0611769	0	0	0.0415549	0	0.378838	0.16855
ENSG00000232794	0.560895	0	0.0538919	1.09247	0.220092	0.552742	0.262724	0.430336	0.367464	0.340581	0.0528922	0.0636586	0.52154	0.262006	0.116806	0.251129	0.276455	0.329612	0	0.486228	0.415888	0.264071	0.043822	0	0	0.388471	0	0.224018	0.45134	0.182377	0.224851	0.184672	0	0.208725	0.226001	0.519236	0.281428	0.0957297	0.444472	0	0.778065	0.482499	0.148514	0.313108	0.334468	0.353079	0.752069	1.2123	0.204588
ENSG00000232818	0.671531	2.59515	1.09308	2.08949	0.232504	0.420419	0.85641	0.363684	0.543463	0.805928	2.63731	1.50637	2.77681	1.82676	1.38201	0.801771	1.77564	0.696402	1.16936	1.35017	1.05442	0.758781	1.07401	1.05659	1.53069	0.957552	1.56405	0.63896	0.667512	1.02753	0.997633	0.988442	3.11094	3.17514	1.82812	0.36568	1.1892	0.444966	0.160985	1.97327	0.773596	0.70823	0.345159	0.264613	0.61244	1.87561	2.27473	0.671248	0.561928
ENSG00000232823	0	0.497328	0	0	0	0	0.0765896	0.0798332	0	0	0	0.129905	0	0	0.11918	0.0569407	0	0.134524	0.128345	0	0.141447	0	0.268276	0.750379	0	0.264244	0.130228	0	0.230257	0	0.229421	0	0	0	0	0.0882983	0	0	0.259146	0	0	0	0	0.127789	0.455021	0.51465	0	0.0853062	0
ENSG00000232862	0.0631888	0.0439291	0.0242852	0	0	0.448346	0.219868	0.22918	0.351878	0.184171	0	0	0	0	0.0789543	0.238906	0.149494	0.103973	0.283419	0.187807	0.156176	0.0237996	0.0394949	0	0.0582988	0.014588	0.201304	0.138805	0.271182	0.356131	0.405296	0.332874	0	0	0	0.13649	0.12682	0.0647078	0.171679	0	0.0206246	0.32042	0.150581	0.112876	0.175841	0.250026	0.017837	0.0941891	0.230483
ENSG00000232871	0.040163	0	0.0154358	0.0164687	0	0.0158317	0.0537496	0.0672311	0.0657808	0.136569	0	0.0182331	0	0	0.384741	0.823182	0.0950191	0.103848	0	0.0397902	0.138972	0.0453812	0.0125515	0.0421285	0	0	0.0182784	0.0802042	0.0538638	0.104473	0.0966028	0.123419	0.0131792	0.0298915	0	0.755993	0.174648	0.109676	0.0181866	0.0238845	0.0262181	0.050915	0.0106344	0.0179361	0.0478992	0.130023	0.0113373	0.850109	0.65923
ENSG00000232872	0.205054	0.626223	1.45232	0.0540528	0.206903	1.16048	0.329306	0.171626	0.187115	0.128069	0.281761	0.339115	0.0817145	0.164203	2.08633	0.839395	0.294541	0.371832	0.275917	0.304727	0.065161	0.0992985	0.315836	0.34568	0.12162	0.0608653	0.699913	0.456286	0.282862	0.190497	0.387523	0.135027	0.0865121	0.130811	0.0910533	0.569474	0.132282	0.164987	0.119382	0	0.358549	0.405839	0.395575	0.313968	0.209616	0.173863	0.186053	1.11345	0.609039
ENSG00000232880	0	0	0	0	0	0	0	0	0	0.286545	0	0	0	0	0	0	0	0	0	0	0	0	0	0	0	0	0	0	0	0	0	0	0	0	0	0	0	0	0	0	0	0	0	0	0	0	0	0	0
ENSG00000232894	0.5478	0	0	0.168468	0.0806075	0.404878	0.604819	0.0573121	0.336455	0	0	0.0932586	0	0	0.171119	0.163511	0.243001	0.0965749	0.184277	0.203518	0.101545	0	0	0.107739	0	0.0474252	0.0934904	0.410227	0	0	0.0823504	0.0901804	0	0	0.0472981	0.697282	0.0687145	0	0.279061	0	0.46935	0.186014	0.217571	0.183479	0	0.369467	0.0579877	0.612412	0.149859
ENSG00000232901	0.240247	2.00425	1.5235	2.51207	0.424221	0.852317	0.289367	0.904867	0.590231	0	0.271862	0.1636	0	0	0.450282	0.143421	0.284192	0.0847091	0.323271	0.357026	0	0.271461	1.12621	1.70103	0.332482	0.748768	0.984042	0.431789	0.483303	1.4061	0.577858	0.632802	0.118253	0	0	0	0	0	0.163183	0	0.705742	0.326317	1.14503	0.321871	0.143262	0.9074	0	0.214867	0.525784
ENSG00000232906	0.453412	0.620579	0	0.0697203	0.0333593	0.636721	0.0227549	0.925023	0.612662	0.454273	0.0320675	0	0.0632399	0.119137	0.177043	0.304509	0.100566	0.139886	0.610103	0.673807	0.0420241	0.192121	0.0797053	0.178351	0.235308	0.0196269	0.46429	0.831883	0	0.184285	0.613451	1.08231	0.139485	0.0632728	0.0195743	0.157401	0.170624	0.116078	0.192482	0	0.0832457	0.107774	0.157572	0.227798	0.439359	0.519871	0.0719944	0.734993	0.558169
ENSG00000232922	0	0	0	0	0	0	0	0	0	0	0	0	0	0	0	0	0	0.0480073	0	0	0	0	0	0	0	0	0	0	0	0	0	0	0	0	0	0.0630214	0	0	0	0	0	0	0	0	0.0811909	0	0	0.182658	0.0744946
ENSG00000233080	0	0	0	0.0541203	0.0517903	0.156081	0.0353269	0.110469	0.0432344	0	0.796556	0.119837	0.34363	0.308266	0.0549719	0.315167	0.104085	0.0310247	0	0	0	0	0	0	0	0	0.0600676	0.0263571	0	0.114441	0	0.0579409	0.0866203	0.294693	0.425447	0.244366	0	0.0901056	0	0.0784905	0	0.0478055	0.0349473	0	0.157409	0.0474765	0.745142	0.078695	0.288853
ENSG00000233083	0	0	0	0	0	0	0	0	0	0	0	0	0	0	0	0	0	0	0	0	0	0	0	0	0	0	0	0	0	0	0	0	0	0	0	0	0	0	0	0	0	0	0	0	0	0	0	0	0
ENSG00000233084	0.152364	0.0794433	0.26351	0	0	0.0900898	0.244689	0.127526	0.299459	0	0.172415	0.415021	0.170009	0	0.856705	0.545743	0.270352	0.21489	0.410037	0.113213	0.225948	0.0860802	0.0714242	0	0	0.0527631	0.312039	0.04564	0.0613021	0.198167	0.274858	0.100331	0.524971	0.510291	0.0526217	0.634716	0.229346	0.0780135	0.310471	0	0.0745968	0.28973	0.242059	0.20413	0.272569	0.0822103	0.129029	0.545073	0.500178
ENSG00000233106	0	0	0	0	0	0	0	0	0	0	0	0	0	0	0	0	0	0	0	0	0	0	0	0	0	0	0	0.106763	0	0	0	0	0	0	0	0	0	0	0	0	0	0	0	0	0	0	0	0	0
ENSG00000233121	0.510618	0.152136	0.0420524	0.1346	0.0858699	1.12141	1.17146	0.0610538	0.035842	0.0531519	0.0412723	0	0	0	0.0911452	0.195959	0	0.15432	0.539846	0.379409	0.324522	0.329692	0.205169	0.172159	0	0.0252607	0.597563	0.371458	0.851115	0.901299	0.175453	0	0	0	0	0.168819	0.256202	0	0.891839	0.0650699	0.0357137	0.871893	1.39065	0.830694	0.0434981	0.0787174	0	0.521915	0.239463
ENSG00000233122	0	0	0	0.0355616	0.0170153	0.017093	0.0116064	0	0.0284087	0.0210643	0	0.0196858	0.0161281	0.0405113	0.0541818	0.0258864	0	0.0611575	0	0	0	0	0	0	0	0	0	0	0.011631	0	0	0	0	0	0	0.0401422	0	0	0	0	0	0.0157061	0.0114817	0	0.0172385	0	0.0122405	0.0129273	0.0316334
ENSG00000233131	0	0.655407	0.103522	1.21495	0.422778	0.106177	0.216287	0.150298	0.176467	0.392537	0	0	0.200367	0.251646	0	0.321599	0.10621	0.316579	0	0.133429	0.266296	0	0.336714	0.282541	0.248514	0.435296	0.122587	0.10758	0.0722489	0.233554	0.43192	0.70948	0.176776	0.601414	0.0620185	0.166235	0.450501	0.0919445	0.243941	0	0.879176	0.292687	0.213963	0.120291	0.214162	0.387563	0.228105	0.401505	0.491246
ENSG00000233155	1.31986	0.229392	0.126814	0.270602	0	0.650335	0.618221	0.920576	1.5132	1.92343	0	0	0.859075	0	0.41229	0.262639	0	0.46537	0.739988	0.980705	0.815531	0.869948	0.309356	0.519168	0.608858	0.609414	1.35152	0.988392	0.708039	0.429155	1.19048	1.44852	0.108275	0	0.379863	2.24002	0	0.56316	0.149414	0	0.323097	0.776839	0.786314	0.147357	0.65587	1.78037	0.745142	1.47553	0.842487
ENSG00000233159	0	0	0	0	0	0	0	0.0829815	0	0	0	0	0	0	0	0	0	0	0	0	0	0	0	0	0	0	0	0	0	0	0	0	0	0	0	0.0917805	0.0994909	0	0	0	0	0	0	0	0	0	0	0	0
ENSG00000233170	0.475623	1.37773	0.243727	1.49522	0.311053	0.937421	1.18817	1.15003	1.2464	0.924172	0.239206	0.215923	0.412769	0.370289	0.528259	1.13574	0.0625138	1.56521	0.85332	0.471209	1.56739	1.25398	0.792744	1.3304	1.02391	0.76863	0.937992	1.10811	0.722923	1.09974	1.90667	1.18318	0.312145	0.117995	0.65706	0.831674	0.371224	1.62352	0.717905	0.471415	1.13844	2.52666	1.59519	1.06203	0.945398	0.741374	0.223766	1.93783	1.61919
ENSG00000233189	0	0	0.0889925	0.094948	0	0	0	0	0.0758499	0	0	0	0	0	0.096442	0	0	0.0544293	0	0.114702	0	0	0	0	0	0	0	0	0	0.100387	0	0	0	0.172335	0	0	0	0	0.104852	0	0	0	0	0	0	0	0	0	0
ENSG00000233216	0.328936	0	0	0	0	1.42628	0	0	0.107749	0	0	0	0	0	0	0	0	0	0.147537	0	0	0	0.102797	0.345034	0	0	0	0	0	0	0.131863	0.144401	0	0	0	0	0	0.112281	0	0	0.429454	0.0595707	0	0	0	0.118321	0	0.196125	0
ENSG00000233217	0	0	0	0	0	0.0137003	0	0.0581799	0	0.0675333	0.0131099	0	0	0	0.318468	0.145238	0.0548179	0	0	0	0	0	0.0108617	0.0182284	0	0	0	0.00694065	0.0279673	0.015068	0.0417987	0.0305153	0	0	0	0.160873	0	0.0237276	0	0	0	0.0251774	0.0184054	0.0155214	0.0276338	0.0500081	0.00981096	0.43518	0.316933
ENSG00000233247	0.386771	0.0672212	0.148647	0.951567	0.455299	1.14345	1.13874	0.485579	0.190041	0.657584	0.0729447	0	0.21578	0.0903343	0.080545	0.307855	0.0762531	0.772776	0.173477	1.72432	0.669154	0.801208	0.181308	0.20285	0.71368	1.11614	0.264033	0.849607	1.29678	0.419199	0.38762	0.848951	0.0634581	0.143928	0.311682	0.895112	0.194062	0.46208	0.700549	0.115004	0.378722	0.840536	0.307229	0.690903	0.691907	0.556501	0.65507	0.691824	0.211614
ENSG00000233261	0	0	0	0	0	0.0765804	0.0259996	0	0	0	0.14656	0.0881967	0	0	0.161831	0.0193295	0	0	0	0	0	0	0	0	0	0	0	0	0	0	0	0	0	0	0.0223654	0	0	0	0	0	0	0.0175917	0	0	0	0	0.0274201	0.0289586	0
ENSG00000233266	2.39598	0.689254	0.666817	0.609807	2.23695	3.51731	1.19415	1.52133	1.62383	0.963222	0.37397	0.33757	0.645314	0.578903	0.412935	2.21948	0.879596	2.91312	0.55586	1.35058	1.59277	0.466773	0.3873	0.779971	0.686038	0.629441	0.564015	1.03944	1.32965	0.967109	1.2917	1.63214	0.325334	0.737885	0.228274	1.37671	1.824	1.18449	1.45907	0.5896	2.10342	1.16708	0.918802	2.10312	1.08388	1.24821	0.699664	0.886704	0.452039
ENSG00000233270	1.51926	1.0562	0.291947	2.02465	0.894221	1.64689	0.914942	1.37755	1.49299	1.29151	0.573062	1.20699	2.26026	0.532258	2.2147	2.11623	2.8455	1.96415	2.21464	5.07991	1.87748	1.14443	1.54307	0.597604	2.10253	1.13991	0.691425	1.21356	0.611257	0.823318	1.21808	1.8341	2.2434	1.13072	1.66156	1.40642	2.41391	1.68543	1.03192	1.12936	0.24794	1.10056	0.502839	0.339238	1.05694	0.95636	0.964932	2.03814	1.24685
ENSG00000233276	42.1043	55.0852	45.9021	73.3326	5.01253	18.874	30.5569	25.5705	18.6106	57.3667	113.89	70.2397	100.24	51.3255	121.887	86.9242	71.2924	47.4137	58.6582	39.1176	81.1612	59.3844	36.6272	40.5262	40.3021	42.0712	33.7435	43.652	30.3822	23.4304	44.5484	59.7644	91.6328	72.4017	70.3627	73.7369	72.6107	59.6435	6.91704	137.591	18.6314	45.9936	9.43755	2.75265	33.3106	45.9823	66.5458	85.193	78.3633
ENSG00000233278	0	0	0	0	0	0	0	0	0	0	0.344333	0	0	0	0.380209	0	0.119983	0	0	0.602931	0	0	0	0	0	0	0	0.0607657	0	0	0	0	0	0	0.0700612	0.187793	0.407139	0	0	0	0	0.0551072	0	0	0	0	0.0858953	0.0907147	0.332971
ENSG00000233325	2.58795	2.3389	1.92294	2.40535	0.406198	4.42058	3.18635	2.40674	1.46941	2.68191	0.455547	0.939901	0.385019	0.483554	2.15576	1.16728	0.884386	1.58165	1.4703	1.96568	2.7291	3.24911	1.56363	1.44779	2.2285	0.796619	5.5749	2.82521	4.4426	3.66511	3.38902	3.40829	0.396302	1.02725	0.754761	1.33097	0.865668	1.47231	5.625	0.51301	0.563133	4.65557	4.70532	5.1623	2.74351	2.60655	0.730531	2.36599	1.38448
ENSG00000233327	4.90689	0.159726	1.47589	0.0134586	6.28503	0	3.50963	1.22705	3.55874	0.342794	0.0123804	0.119204	0.00610382	2.29211	2.01638	0.17961	0.562974	0.0462911	1.0894	1.51206	2.31198	2.09539	2.52331	1.66117	2.11974	0	2.02404	2.16953	0.765924	3.50047	1.25655	1.74345	0.17771	0.293136	0.00377856	0.0506405	0.746568	1.54051	3.14341	0.439176	1.51053	0.876756	2.68541	3.25403	0.0130481	0.0059032	0.792162	1.95209	0.107747
ENSG00000233369	6.31272	1.74044	1.49418	2.64488	2.41544	8.34751	4.13872	2.36654	3.11625	2.90438	0.52215	0.334274	0.668226	0.949304	2.37982	3.99709	0.766487	4.11239	4.86142	5.76295	8.6626	7.42134	2.31032	2.40975	1.79346	2.46145	6.88976	5.31112	6.01982	4.27758	2.8573	2.01702	0.212624	0.306886	0.868016	3.68082	0.581265	4.56434	6.49503	0.402852	2.34565	8.62499	6.14527	7.6946	3.81703	2.35197	1.23047	5.25072	6.55324
ENSG00000233370	0	0	0	0.0384856	0	0.0739937	0.0502427	0	0	0	0	0	0	0	0	0.0186765	0	0	0	0.0464927	0.0927893	0	0.0293315	0	0	0.0650041	0	0	0.0251747	0	0	0	0	0.0698531	0	0	0	0.0320375	0	0	0	0.0169975	0	0	0	0	0	0	0
ENSG00000233382	0.128386	0.334705	0.243188	0.315867	0.161929	0.802498	0.206181	0.353071	0.432569	0.320739	0.415089	0.387176	0.184183	0.34698	1.12293	1.82848	1.36683	1.21577	0.0987165	0.163536	0.149592	0.186515	0.429885	0.562725	0.279206	0.152433	0.313015	0.252721	0.302549	0.441306	0.683779	0.62802	0.198608	0.348083	0.114018	1.23944	1.41719	1.033	0.0622883	0.212689	0.601633	0.44841	0.152974	0.135147	0.514032	0.702622	0.357233	1.0006	1.24432
ENSG00000233426	2.69242	2.74002	4.18897	6.3847	1.26015	2.22493	2.24009	6.76051	7.04502	4.82188	1.10123	1.81137	4.81399	1.27284	5.2692	3.91175	4.45121	6.03909	3.88477	5.01349	4.66619	1.35618	2.70675	2.7051	6.10542	6.17839	1.77158	3.08998	2.68859	2.70018	3.08196	6.49365	0.862211	1.73828	3.18175	7.17706	5.01306	6.11223	0.661002	5.20859	3.52578	3.24284	1.8295	0.52152	3.90741	4.76077	1.89548	5.88943	7.0638
ENSG00000233437	0	0	0	0	0	0	0	0	0	0	0	0	0	0	0.291242	0.626159	0	0.0410923	0	0	0	0	0	0	0	0	0	0	0	0	0	0	0	0	0	0.485494	0	0.119345	0	0	0	0	0	0	0	0	0	0.729622	0.191293
ENSG00000233444	0	0	0	0	0	0	0	0	0	0	0	0	0	0	0	0	0	0	0	0	0	0	0	0	0	0	0	0	0	0	0	0	0	0	0	0	0	0	0	0	0	0	0	0	0	0	0	0	0
ENSG00000233448	1.17091	0	1.42945	0.508371	0.567565	0	0.60837	0.749432	1.21835	0.802999	0	0.375225	0.23056	0.868695	0.51637	0	1.30361	1.06856	0.556077	0.61414	0.408563	0.856086	2.06641	1.62558	0.762562	0.572443	1.50463	0.701481	0.443391	0.179164	1.73951	1.26994	0.203414	0	0.190303	0.701375	1.175	0.846393	0.561399	0.122881	1.68609	1.64653	0.601832	0.0922781	1.64288	0.743271	0.116656	0.616008	0.527585
ENSG00000233473	0.318998	0.0554423	0	0	0	1.1317	0.170765	0	0	0	0	0	0	0.298021	0	0.0317388	0	0.0374921	0.214619	0.474057	0.5519	0.240296	0	0.0836525	0	0	0.145178	0.286663	0.0427818	0.138298	0	0	0	0	0	0	0	0.0544445	0.50557	0	0	0.115542	0.422324	0.284919	0.0634074	0	0.180095	0.0475498	0
ENSG00000233483	0.150227	0.111899	0.0494885	0.105601	0	0.228411	0.0516979	0.125737	0.02109	0.125101	0.315708	0.0876859	0.143678	0.0601494	0.107262	0.320291	0.0253867	0.045402	0.0866328	0.0956785	0.318256	0.121247	0.0402414	0.101301	0.178202	0.0148637	0.117205	0.0514285	0.0863463	0.0279125	0.232288	0.282638	0.232396	0.0479175	0.0741196	0.119203	0.0430723	0.0879079	0	0.0765761	0	0.174898	0.0511424	0	0.0255949	0.324229	0.0363484	0.191939	0.258324
ENSG00000233487	0.177908	0	0.0341875	0	0.06981	1.50777	1.16665	0.347446	0.0582772	0	0.167767	0.0807665	0.165425	0.0415523	0.259345	0.230113	0.0701503	0.0836386	0.119695	0.0881285	0.351771	0.201023	0.0833984	0	0.0820702	0.0205363	1.13354	0.390805	0.763513	1.15695	0.178299	0.0781006	0.087569	0.132409	0.0409625	0.137245	0.11902	0.121457	0.281961	0	0	0.612168	1.67229	0.993136	0.318265	0.287979	0.10044	0.0795568	0.0973387
ENSG00000233514	0.0980394	0.408945	0.113038	0.723615	0.23082	0.811561	0.551061	0.164114	0.481721	0.571494	0.554705	0.534094	1.09393	0.686944	0.980001	0.351161	0.695836	0.760494	0.13192	1.74833	1.01771	0.443109	0.0919164	0	1.08543	0.475309	0.133855	0.587345	0.315561	0	0.707434	0.129116	0.482564	2.84569	0.744912	1.36137	0.787059	0.200792	0.133182	0.524728	0.383997	0.905508	0.155754	0.394045	0.233848	0.423189	0.830242	1.22755	0.536402
ENSG00000233533	0	0	0	0	0	0	0	0	0	0	0	0	0	0	0	0	0	0	0	0	0	0	0	0	0	0	0	0	0	0	0	0	0	0	0	0	0	0	0	0	0	0	0	0	0	0	0	0	0
ENSG00000233558	1.07512	0.354046	0.91339	2.5755	0.199834	1.20448	1.22679	1.0893	1.16775	0.824623	0.576287	1.84958	1.64159	0.634374	1.90899	1.95924	1.33872	2.75332	1.82737	3.69998	1.84609	1.5345	0.636617	0.534193	2.66253	2.58658	0.618058	1.28819	1.50259	0.367978	0.612465	1.26687	0.668452	2.77953	0.859883	3.40488	1.81707	1.91221	0.691821	3.53334	0.387855	1.04526	0.224742	0.227431	1.3497	1.22126	1.43757	1.61945	1.85757
ENSG00000233560	0.344096	0.102522	0.198369	0.0907045	0.0578663	0.435979	0.157886	0.246858	0.338146	0.107454	0	0.100422	0.0822737	0.344431	0.214974	0.410832	0.0581483	0.0866612	0.0661442	0.109576	0.145793	0.222174	0.0921731	0.154687	0.0680289	0.0510682	0.167786	0.0588986	0.0791106	0.0959005	0.147794	0.323692	0.0241956	0	0.0679085	0.341293	0.0246643	0.0251692	0.267109	0.0438495	0.336936	0.200302	0.175713	0.0987865	0.0586252	0.238708	0.166512	0.197837	0.134475
ENSG00000233585	0.371603	0.442869	0.550868	1.66524	1.62479	0.282499	0.19182	1.2441	0.730355	0.734947	2.46296	1.3737	1.24391	2.75254	5.83714	3.43847	1.72691	0.804864	0.214295	0.236671	0.314896	0.239934	0.199083	0.459395	0.367335	0.716957	0.326159	0.333936	0.106793	0.379745	0.542668	1.11862	1.20197	1.65941	1.35674	2.53088	1.19862	0.896979	0.324519	1.0418	0.779722	0.173052	0.189759	0.32005	0.886364	1.3176	1.37115	5.76859	2.70119
ENSG00000233601	0	0	0	0	0	0	0	0	0	0	0	0	0	0	0	0	0	0	0	0	0	0	0	0	0	0	0	0	0	0	0	0	0	0	0	0	0	0	0	0	0	0	0	0	0	0	0	0	0
ENSG00000233622	0.159592	0.384054	0.155698	0.573861	0.0867086	0.551662	0.581594	0.96585	0.796225	1.12709	0.402862	0.100317	0.260261	0.137628	3.60472	2.13995	7.3045	4.06881	0.479044	0.492576	0.236666	0.471625	0.494912	0.463576	0.373767	0.204059	0.435788	0.301539	0.25684	0.750435	1.01871	0.986228	0.229618	0.356331	0.144155	0.784152	9.71988	6.56228	0.0333537	0.328527	0.180312	0.306809	0.507083	0.148025	1.43482	0.794862	0.239111	2.45939	1.39708
ENSG00000233673	0.0416851	0	0.0160208	0.0341858	0	1.15022	0.524395	0.127928	0.28675	0.0809973	0	0	0.0155041	0.019472	0.0173618	0.116129	0	0	0.0186969	0.0206491	0	0.0942023	0.0130272	0.0218626	0.0384593	0.0577415	0.15177	0.0249732	0.32425	0.397585	0.200528	0.292792	0	0.0930732	0.0191956	0.244398	0.0139437	0.0569163	0.0943792	0	0.0272118	0.279322	0.154524	0.0558477	0.165715	0.359869	0.0706017	0.0621358	0.121638
ENSG00000233680	0.11068	0.230835	0.0425373	0.22692	0.04343	0.0872568	0	0.123515	0.290042	0.107529	0.0834965	0.0502463	0	0.103402	0.23049	0.198218	0.0436417	0.130083	0.198571	0.219305	0.164132	0.166747	0.172945	0.464385	0.408459	0.0766558	0.0503711	0.0442048	0.0593744	0.239919	0.177476	0.0485877	0.0726376	0	0	0.102459	0	0.188901	0.150354	0	0.108376	0.0200442	0.0586118	0	0.0439997	0.278688	0	0.0989874	0.121112
ENSG00000233713	0	0	0	0	0	0	0	0	0	0	0	0	0	0	0	0	0	0	0	0	0	0	0	0	0	0	0	0	0	0	0	0	0	0	0	0	0	0	0	0	0	0	0	0	0	0	0	0	0
ENSG00000233720	0	0	0	0	0	0	0	0	0	0	0	0	0	0	0	0.084382	0	0	0	0	0	0	0	0	0	0	0	0	0	0	0	0	0	0	0	0	0	0	0	0	0	0	0	0	0	0	0	0	0
ENSG00000233762	9.46981	4.77301	10.6456	19.8037	2.04374	1.86643	7.85747	9.37914	10.0816	11.8454	7.144	13.6496	10.7426	4.64472	19.5237	11.1651	24.3644	8.0692	9.66299	10.5547	15.2135	17.1203	2.44155	3.72497	9.39226	8.19839	1.40068	3.92402	5.90562	9.64796	3.89115	8.21046	4.50581	8.80995	13.0823	11.9808	21.6192	8.56609	11.7923	32.5225	3.55455	7.11723	4.88949	4.86343	9.31747	10.8153	5.079	18.1387	9.75795
ENSG00000233765	0	0	0.0642098	0.0685068	0	0.131714	0.0894353	0.0466115	0.109454	0	0	0.0758464	0.248557	0	0.278339	0.199473	0.131754	0.0392718	0.524549	0.33104	0.0825854	0.314629	0.052212	0.175247	0.154141	0.0385705	0.228105	0.767359	0.224063	0.579449	0	0	0.054823	0.497372	0.0769343	0.206216	0.558849	0.114058	0.151305	0	0.0545312	0.0907699	0.0884742	0	0.132834	0.18029	0.0943218	0.448263	0.304697
ENSG00000233820	0.0947406	0.321088	0.163852	0.349633	0.195172	0.616199	0.285278	0.158592	0.116378	0.069033	0.13401	0.0967731	0	0.0331915	1.15419	0.947338	1.68106	0.367453	0.0637406	0.246386	0.0351238	0.133812	0.310883	0.111799	0.262227	0.213254	0.355716	0.340549	0.152471	0.246441	0.199392	0.187158	0	0.0528834	0.0327204	0.613929	1.04579	0.363818	0.0965259	0	0.231923	0.167287	0.357469	0.539448	0.367217	0.255593	0.0401153	1.20743	0.466518
ENSG00000233836	1.81636	2.43854	1.14117	2.14073	1.97174	1.68492	1.84276	4.15113	5.77171	2.32999	0.849233	0.311073	0.242719	1.38701	1.25029	3.62955	0.566101	1.58767	0.482959	1.29306	0.951621	1.24125	2.65126	2.37872	2.16751	2.00376	1.05434	0.807981	1.33906	1.45704	4.6043	4.44046	0.599597	0.825674	0.93158	3.5945	0.785843	1.3811	0.384155	0.601534	3.58908	1.94413	1.23547	1.09288	2.71104	4.92957	1.18817	2.67505	2.43983
ENSG00000233859	0.190421	0.0330954	0.109776	0.234245	0.1868	0.337776	0.127419	0.159378	0.218316	0.277502	0.10774	0.0432236	0.460357	0.444748	0.0793103	0.303136	0.0750842	0.604268	0.0854089	0.282981	0.23532	0.286882	0.0297547	0.19974	0.35137	0.32971	0	0.0950662	0.357531	0	0.267175	0.459765	0.0312427	0.425166	0.37267	0.470075	0.0318479	0.162499	0.215566	0.0566208	0.372917	0.258641	0.0504199	0.170078	0.0757	0.171241	0.376266	0.283841	0.382011
ENSG00000233916	0	0.0869735	0	0	0	0	0	0	0.081961	0	0	0	0.0930616	0	0.208424	0.0497894	0	0	0	0	0	0	0	0	0	0	0	0	0	0.108475	0	0	0.0821045	0	0	0.154417	0	0	0	0	0.0816676	0	0.0662508	0	0	0	0	0	0.182529
ENSG00000233962	0	0	0	0	0	0	0	0	0	0	0	0	0	0	0	0	0	0	0	0	0	0	0	0	0	0	0	0	0	0	0	0	0	0	0	0	0	0	0	0	0	0	0	0	0	0	0	0	0
ENSG00000233963	0.0231706	0.0483249	0.0534307	0.0855094	0.109104	0.0274006	0	0.0581799	0	0.0675333	0	0	0	0	0	0	0	0	0.0311779	0	0.0343607	0	0.0868939	0.0364569	0.0641326	0.064191	0.0316353	0.0138813	0.0186449	0.0602719	0.0557316	0.0610306	0	0	0	0	0.0232517	0	0.0314763	0.20669	0.0453768	0.0125887	0	0	0.0276338	0.0500081	0	0	0
ENSG00000233974	0.0131133	0	0	0	0	0	0	0	0	0	0	0	0	0	0	0	0	0	0	0	0	0	0	0	0	0	0	0	0	0	0	0	0	0.029279	0	0	0	0	0	0	0	0	0	0	0	0	0	0	0
ENSG00000233994	0.347903	0.0604659	0	0.356642	0.409544	0.411415	0.186238	0.339718	0.341887	0.2535	0.0656142	0.394851	0.258794	0.162513	0.362253	0.207688	0	0.654228	0.390109	0.947853	1.03184	0.917244	0.326174	0.456161	0	0.160636	0.633332	0.2779	0.326608	0.377072	0.557867	0.152727	0.0570809	0	0.320412	0.536772	0.0581866	0.950042	0.315074	0.413789	0.170331	0.378034	0.230295	0.466103	0.207458	0.375432	0.540136	0.518583	0.507594
ENSG00000234005	0	0.0890845	0	0.105088	0	0.101023	0.068596	0.286004	0.335801	0	0	0	0	0	0	0.560976	0.101054	0.421695	0	0	0.253369	0.0965269	0.0800922	0	0	0	0.116636	0	0.0687417	0.111108	0.308214	0.112507	0	0	0	0.395413	0.0857264	0.437406	0	0	0	0.0928262	0	0	0.203765	0.0921873	0.144688	0.993238	0.373919
ENSG00000234008	0	0	0	0	0	0	0	0	0	0	0	0	0	0	0	0.0343319	0	0.0405552	0	0	0	0.0649821	0	0	0	0	0	0	0.0925542	0	0	0	0	0	0	0.0532387	0	0	0	0	0	0	0	0	0	0.0620607	0	0.102869	0.188793
ENSG00000234025	0	0	0	0	0	0	0	0	0	0	0	0	0	0	0	0.0337799	0	0	0.0761403	0	0	0	0	0	0	0	0	0	0	0	0	0	0	0	0	0.0523827	0	0	0	0	0	0	0	0	0	0	0	0.0506077	0.0619191
ENSG00000234043	0.331146	3.40389	1.52723	1.9204	1.39221	0.335657	0.265902	0.316757	0.650841	0.137881	0.107064	0	0.21114	0.397762	0.177329	0.197685	0.503639	0.233519	0.445584	0.210904	0.280613	0.213812	2.83854	2.08412	3.1425	0.851869	0.452121	0.340092	0.3426	0.676803	0.568926	0.498416	0.04657	0	0.163382	0.175172	0.427249	0.242219	0.32132	0.843984	1.80657	0.462634	0.300622	0.190138	0.225676	0.25525	0.440675	0.50771	0.103531
ENSG00000234062	1.33986	0.590771	0.26957	0.243362	0.158785	2.25441	0.729284	1.7386	0.84834	0.90422	0.335799	0.12247	0.16054	0.151219	1.66292	1.17027	0.893529	0.202921	1.70609	2.21832	0.920129	0.711251	0.320369	0.438609	0.896021	0.130789	2.29589	3.56636	0.578877	1.47364	2.02232	1.29086	0.30098	0.341324	0.0931703	0.549417	1.29041	0.202588	0.354257	0.0481291	0.325794	1.28002	0.607158	0.68671	1.06172	1.96019	0.053306	0.997259	0.934798
ENSG00000234073	0.3229	0.0673446	0.0744598	0.158885	0.30409	0.381848	0.25928	0	0.0634634	0	0	0	0	0.4525	0.403464	1.34934	0	0	0	0.0959711	0	0	0.0605467	0	0	0.0447276	0.0881726	0.0773787	0	0.0839936	0	0.0850508	0	0	0	0.179351	0.129612	0	0	0	0.379417	0.385953	0.307793	0.346085	0	0	0.0546893	0.462062	0.424004
ENSG00000234085	0	0	0	0	0	0	0	0	0	0	0	0	0	0	0	0.258031	0	0.0435434	0	0	0	0	0	0	0	0	0	0	0	0	0	0	0	0	0	0.228646	0	0	0	0	0	0	0	0	0	0	0	0	0.337839
ENSG00000234093	0.54994	0.573481	0.634072	2.25501	0.431586	0.325168	0.515184	1.07401	1.35108	0.935002	0.207437	0.249661	0.613625	0.128444	0.916199	0.875463	2.60214	1.42197	0.616657	1.63451	0.679609	0.932087	0.687458	0.288427	1.01476	1.07917	0	0.219643	0.295016	0.476839	0	0.482841	0.270688	0.613944	0.823037	1.52728	1.65559	0.9386	0.373535	2.28931	0.269248	0.348582	0.145614	0.613986	0.327935	0.791274	0.388095	1.63948	0.50148
ENSG00000234123	0.0181423	0	0	0	0	0.128726	0.0582712	0	0	0.0264389	0	0	0	0	0.0226688	0.0216609	0.0429218	0.0127937	0	0	0.0269041	0.040999	0	0.0285453	0	0.0125652	0	0.0652135	0.0145988	0.0235961	0	0	0	0	0	0.0335898	0.0546174	0	0	0.0323672	0	0.0394272	0.0288225	0	0.0649108	0	0	0.0811288	0.0595572
ENSG00000234144	0.469282	0.326247	0.360716	0.192428	0.184143	2.21981	0.502427	0	0	0	4.07129	0	0	0.438423	0.195456	0.0933827	0	0	1.26291	0.464927	0.231973	0	0.146658	0.246124	0	0.10834	1.70859	1.312	0.629368	0.813805	0	0	1.07794	2.09559	0.10805	0	0.156975	0	0.85	0.837232	0.153172	0.934863	1.61534	1.04787	0	0	0.13247	0	0
ENSG00000234213	0.250685	0.104566	0.0578071	0.616756	0.649223	0.0592898	0.241552	0.167854	0.39416	0.219195	0	0.20485	0.391601	0.07026	0.375876	0.0598607	0.118616	0.282846	0.0674633	0.521552	0.148701	0.0566511	0.188023	0.631088	0.416313	0.486142	0.752984	0.390476	0.282409	0.0652087	0.241186	0.198089	0.0987126	0.447777	0.103894	0.278479	0.251562	0.308053	0.136218	0.447239	0.245468	0.217917	0.79652	1.14191	0.0597944	0.108208	0.169833	0.313883	0.164588
ENSG00000234232	0	0	0	0.0130097	0	0	0	0	0	0	0	0	0	0	0	0	0	0	0	0	0	0	0	0.01664	0	0.00732468	0	0.00633584	0	0.0275099	0	0	0	0	0	0	0	0	0	0	0	0.0172376	0.0084008	0	0	0	0	0	0
ENSG00000234267	0	0	0	0	0.0205009	0	0.0139839	0	0	0.0253793	0	0	0	0	0.0435206	0.0207928	0	0	0	0	0	0	0	0	0	0	0	0.0208666	0	0	0.0209441	0	0	0	0	0	0.0174761	0	0	0	0	0	0	0	0.0207698	0.0187933	0	0.0155755	0
ENSG00000234270	0	0	0	0	0	0	0	0	0	0	0	0	0	0	0	0.0660727	0	0	0	0	0	0	0	0	0	0	0	0	0	0	0	0	0	0	0	0	0	0.11334	0	0	0	0	0	0	0	0	0	0.0989874	0.121112
ENSG00000234282	0	0	0	0	0	0.169193	0	0	0	0	0	0	0	0	0	0	0	0	0	0	0	0	0	0	0	0	0.195342	0.0428571	0	0.0930417	0	0	0	0	0	0	0	0	0	0	0	0.116599	0.340949	0.0958417	0	0.0771975	0	0	0
ENSG00000234329	0.71555	0.652909	0.618764	1.21032	0.63175	2.59143	0.75412	1.3101	2.72481	0.716909	0	0.426359	0.59881	1.25343	1.73228	3.09694	0.264512	1.16688	0.0601769	0.531682	0.0663202	0.656922	1.25786	1.97025	1.23783	0.588506	0.366359	0.294717	0.287894	0.232663	1.39839	1.35465	0.176102	0.199707	0.710493	2.56682	0.26927	0.45797	0.607528	0	3.89742	0.728928	0.603918	0.659079	1.22674	2.9439	0.530215	1.47991	2.39793
ENSG00000234345	1.68081	0.385607	0.387589	0.620291	0.277006	9.02395	1.78153	0.618993	0.363384	0.0489891	0	0	0.0375091	0	0.0420034	0.541834	0	0.284467	0.588033	0.899213	0.648063	1.13951	0.5673	0.79338	0.186089	0.116411	2.47843	0.584035	1.00086	2.14236	0.80856	0.929711	0	0.0750571	0.0232199	0.186717	0.134935	0.137697	4.70362	0	0.855833	2.26471	3.89861	4.63885	0.441005	0.399038	0	0.661429	0.367848
ENSG00000234353	11.6023	1.17741	12.6141	4.69362	1.23747	0.874788	6.69023	12.9044	8.18776	11.5179	3.56864	11.0293	9.16636	10.2573	24.032	1.11563	44.0751	6.94624	20.5363	19.7298	9.18013	8.0066	7.59245	9.0663	9.91416	1.37523	15.4156	25.2608	5.7959	16.356	17.0436	11.4856	17.9756	15.8213	4.62559	2.52295	51.6505	8.97069	5.92367	3.19519	5.68041	7.69965	8.38117	5.11184	14.7193	12.1002	6.13258	11.073	11.6308
ENSG00000234367	0	0	0	0	0	0	0	0	0	0	0	0	0	0	0	0	0	0	0	0	0	0	0	0.1381	0	0	0	0	0	0	0	0	0	0	0	0	0	0	0	0	0	0	0	0	0	0	0	0	0
ENSG00000234373	0	0.0578908	0	0	0	0.393894	0.936108	0.185858	0.327327	0.161803	0	0	0.18583	0.466775	0.0693652	0.0994217	0.197007	0.274035	0	0	0	0.0627272	0.104095	0	0.460965	0.0768976	0.075795	0.133033	0.312699	0.938635	0	0.146223	0.1093	0	0.383458	0.102783	0.0557086	0.568489	0	0	0.217437	0.422257	0.264585	0.148751	0	0.239629	0.329085	0.148949	0.303736
ENSG00000234383	0.105933	1.02182	0.488555	0.260625	0	1.00217	0.127592	0.177327	0.0520505	0.115782	0	0	0	0.0371125	0.0661814	0.158097	0.0313275	0.242782	0.0356353	0.236137	0.117819	0.0897722	0.695217	0.875047	0.439807	0.238446	0.433897	0.111061	0	0.103333	0.414045	0.139512	0	0	0.0365858	0.122581	0.0531516	0.162719	0.0719526	0	0.700166	0.302157	0.231404	0.141924	0.221091	0.371524	0	0.165798	0.260815
ENSG00000234402	0	0	0	0	0	0	0	0	0	0	0	0	0	0	0	0.0343881	0	0	0	0	0	0	0	0	0	0	0	0	0	0	0	0	0	0	0	0	0	0	0	0	0	0	0	0	0	0	0	0.0257594	0
ENSG00000234406	0	0	0	0	0	0	0	0	0	0	0	0	0.138282	0.173671	0	0	0	0	0	0	0	0	0	0	0	0	0	0	0	0	0	0.163214	0	0.276707	0	0	0	0	0	0	0	0	0	0	0	0	0.10495	0	0
ENSG00000234460	0.0467412	0	0	0	0	0	0	0	0.045933	0	1.42809	0.572927	0.938773	1.24453	0	0.0558064	0	0.0329612	0	0.0694612	0	0.0528142	0.043822	0	0	0.0647452	0	0	0	0	0.112425	0	0.736215	1.46107	1.13	0	0.0469047	0.0957297	0	0	0	0	0	0	0	0.0504398	0.989564	0	0
ENSG00000234480	0	0	0	0	0	0	0	0	0	0	0	0	0	0	0	0	0	0	0	0	0	0	0	0	0	0	0	0	0	0	0	0	0	0	0	0	0	0	0	0	0	0	0	0	0	0	0	0	0
ENSG00000234498	0.520995	0.181099	0.533955	0.498477	0.13629	0.342282	0.139448	0.290708	0.455099	0.843611	0.458544	1.41913	0.581329	0.811226	0.433989	1.10585	2.53366	1.02055	1.09051	1.2904	1.03014	0.588687	0.108546	0.182164	1.60226	0.441023	0.158073	0.485526	0.232908	0.376452	0.626568	0.76238	0.398909	0.775508	0.239913	0.911012	1.51036	0.2964	0.235917	1.03277	0.340102	0.283059	0.2759	0.0775561	0.414234	0.062469	0.098045	0.983687	0.950173
ENSG00000234518	0.949273	1.2945	0.420961	2.06601	1.71918	2.24514	2.22809	1.95575	1.79396	1.06414	0.495782	0.5967	1.71102	0.716303	1.3686	3.31296	1.98669	4.94335	2.35814	3.68951	1.62429	1.89769	1.98536	1.60849	2.42533	2.1241	1.59515	1.83734	3.1142	1.80447	3.24925	0.76934	0.287536	0.815195	1.7149	4.52904	3.07761	2.69195	1.88472	0.651374	0.858018	2.18199	0.812054	1.27179	1.56756	1.73358	2.41166	4.04904	2.0775
ENSG00000234521	0	0.0376053	0	0.0887219	0.0424511	0.0426449	0.0289565	0.0905485	0	0.0525528	0	0	0	0	0.045059	0	0	0.0762902	0	0.0535904	0	0	0.0676188	0.113479	0.0998129	0	0.147707	0.0216042	0	0	0.086738	0.0474925	0.0355001	0	0	0.166916	0	0	0	0	0	0.0391848	0	0.0483136	0	0.194576	0	0.0967561	0.157843
ENSG00000234523	0.201121	0.419461	0.695667	0	0.236756	1.42702	0.322989	0.336668	0.592929	0	0	0.273914	0	0.281843	0	1.08057	0	0.141827	0	0.298881	0	0.227252	0.18856	0	0	0.139295	0.274595	0.12049	0	0	0	0.794618	0	0	0	0.372366	0.201824	0	0	0	1.37855	0.437079	0	0	0	0.651106	0	0	0.220078
ENSG00000234537	0	0	0	0	0	0.405623	0.107109	0.669872	0.486885	0.555404	0.646905	0	0.0637877	0	0.714308	0.614294	0.045083	0.0134379	0.0256412	0.056637	0.0282588	0.0430634	0	0	0	0	0.104069	0.0799133	0.107337	0.470901	0.82502	1.10423	0.0187591	0.127642	0.0394877	0.441013	0.172103	0.0585418	0	0	0	0.124237	0.166506	0	0.24999	0.843112	0.0161373	0.30677	0.125112
ENSG00000234571	0.13725	0.0357814	0.0395619	0.0949711	0.0504902	0.0507208	0.296185	0.078977	0.143307	0.050004	0	0.0116829	0.0287146	0.0360633	0.150057	0.0460882	0.0608835	0.429491	0.0230852	0.0127478	0.101767	0.0581561	0.176933	0.107976	0.023743	0.0831761	0.175679	0.143895	0.296814	0.167353	0.0928475	0.24854	0	0	0.0177757	0.476462	0.0946897	0.878436	0.0582653	0.107128	0.117595	0.158458	0.245304	0.172389	0.020461	0.0833123	0.0290575	0.398941	1.11702
ENSG00000234585	3.08833	1.7558	1.51567	0.454118	1.20831	1.36289	0.976032	2.06488	1.9643	0.682313	1.24303	0.45372	0.391816	1.31224	1.23754	2.42415	1.24615	0.83177	1.86578	2.30144	1.57557	0.844419	1.67987	1.71418	1.76941	0.367924	1.94232	1.95807	0.724522	1.01882	2.45804	1.62454	0.514093	0.422175	0.304746	0.691817	0.867396	1.19864	0.856197	0.337335	1.28721	1.17404	1.37322	0.73584	1.90066	1.71979	0.388869	1.54612	1.08378
ENSG00000234594	0	0	0	1.57851	0	0	0	0	0	0	0	0	0	0	0	0	0	0	0	0	0	0	0	0	0	0	0	0	0	0	0	0	0	0	0	0	0	0	0	0	0	0	0	0	0	0	0	0	0
ENSG00000234618	0.15872	0.372407	0.274502	0.439308	0.0934211	0.328467	0.414205	0.199268	0.389938	0.404781	1.34705	0.486375	0.442751	0.389242	1.43782	0.639572	0.751011	0.307799	0.266963	0.943481	0.35306	0.49319	0.148807	0.43703	0.329484	0.27482	0.27088	0.61807	0.287367	0.516082	0.334044	0.104516	0.54687	0.885961	0.328901	0.25713	0.796376	0.487606	0.269518	0.212376	0.194271	0.215583	0.283676	0.212645	0.567878	0.385378	0.470439	0.674275	0.434202
ENSG00000234629	0.0375225	0	0.0865258	0.0923162	0.0441708	0.266235	0.0903887	0.0628112	0.0368737	0	0	0	0	0.0525827	0.0468844	0.470398	0	0.185222	0	0.167284	0	0.0847954	0	0.0590383	0	0.155927	0	0	0.362323	0.0488022	0	0.0988331	0	0	0.0259182	0.555771	0	0.0768491	0	0	0.0367417	0.163089	0.0596116	0	0	0	0.0635516	0.671172	0.615891
ENSG00000234648	0.672538	0.701327	1.0339	1.10309	0.2639	0.265105	0.18001	0.5629	1.76242	0.980093	0.761041	0.305318	1.50084	0.942469	0.280112	1.47212	0.265186	0.790438	0	1.33259	0.997337	1.01322	0.420356	0	0	0.621059	0.306077	0.134304	0.360784	0	1.07842	1.4762	0	0	0.464546	1.03765	0.899854	1.60698	0.609076	0	1.75611	0.608987	0.534226	0.300345	0.534722	1.20959	0.37969	0.60149	0.24531
ENSG00000234664	6.72867	4.58785	3.13306	8.75476	1.52324	4.13154	4.46782	5.63176	4.57776	8.67431	1.61068	3.70086	5.63091	3.08266	3.71869	4.01683	4.59201	6.75243	7.83517	7.11492	18.0376	14.621	4.24606	2.44315	7.52119	8.96197	2.47337	5.73655	2.60309	2.18785	7.15843	7.32782	2.16551	1.15566	2.94952	7.78616	3.89551	6.36039	1.75781	10.8502	3.42103	3.02299	2.15851	1.56025	3.70374	7.12147	3.83529	4.86057	6.23016
ENSG00000234667	0.0088924	0	0	0	0	0.0105158	0	0	0	0	0	0	0	0	0	0.0159256	0	0	0	0.0132148	0	0	0	0	0	0	0	0	0	0	0	0	0	0	0	0.00823195	0	0	0	0	0	0.00483128	0.0141273	0	0	0.00959605	0	0.007953	0.0194612
ENSG00000234671	0	0	0	0.152721	0	0	0	0	0	0	0	0	0	0	0	0	0	0	0	0.0922474	0	0	0	0	0.085906	0	0	0	0	0	0	0	0	0.0692987	0	0	0	0	0	0	0	0	0.0246542	0	0	0	0	0	0
ENSG00000234685	2.13921	0.0420904	0.0465374	0.148955	0.0950281	2.05243	2.94931	1.48643	0.912286	0.823488	0	0	0	0.0565626	0.50433	3.39744	0.0477456	2.02087	1.57502	2.63921	2.27451	5.65523	0.113525	0.0635068	0	0.111819	1.59813	0.265989	3.18293	2.15234	2.13582	0.956822	0	0	0	3.40019	0.243022	2.47997	2.52222	0	0.0790452	2.32449	2.11608	1.18967	1.54039	0.95824	0.102542	1.98542	3.66587
ENSG00000234711	0	0	0	0	0	0.039377	0	0.0278699	0	0.0485256	0	0	0	0	0	0	0	0	0	0	0	0	0.0312185	0.104783	0	0	0	0.0199486	0.0267943	0.043308	0	0	0	0	0	0.0924751	0.0334146	0.0681972	0	0	0	0.036182	0	0	0	0	0	0.0297805	0.0364368
ENSG00000234718	0	0	0	0	0.027751	0.0278777	0	0	0	0	0	0	0	0	0	0.0703654	0	0.0498723	0	0.070066	0	0	0.0663054	0	0	0.0163272	0	0	0.0189696	0	0	0	0	0	0	0	0	0	0	0	0.0230835	0	0.018726	0	0	0	0	0.0421674	0.0257962
ENSG00000234724	0.0731728	0.0254351	0.0281224	0.0600087	0.0574251	0.432656	0.0587558	0.0408294	0.119846	0	0.0276007	0	0	0	0.0304765	0.291214	0	0.0172001	0	0.0362469	0	0.02756	0.0228676	0	0.0675103	0.0337859	0	0.0584496	0	0.0317232	0.0293334	0.192735	0	0.0544593	0	0.0451588	0	0.0249773	0	0	0.310484	0.0662585	0.0193748	0.0653557	0.0290892	0.0789629	0	0.0872571	0.10676
ENSG00000234742	0.127062	0.198752	0.586001	1.9538	0.149575	0.075129	0.153041	0.212696	0.124865	0.648088	0.431348	1.0383	0.496216	0.26709	1.42887	0.113779	1.65334	0.403209	0.512916	0.094412	0.471065	0.430712	0.0595631	0.899642	0.703374	0.264006	0.346961	0.342547	0.051122	0.0826291	0	0	0.500334	1.56035	0.482714	0.117625	0.510026	0.910815	0.258912	1.58681	0	0.10355	0	0.0851157	0.303073	0.274232	0.376606	0.625014	0.556154
ENSG00000234743	0	0	0	0	0	0	0	0	0	0	0	0	0	0	0.0947792	0	0	0.0534909	0	0	0	0	0	0	0	0	0	0	0	0	0	0	0	0	0	0	0	0	0	0	0	0	0	0	0	0	0	0	0
ENSG00000234769	1.25192	0.296708	0.918558	0.735022	0.100482	0.23553	0.571171	1.04783	0.643099	0.787825	0.160985	1.12378	0.603208	1.39554	3.51963	0.645451	1.14435	0.94303	1.34	1.14164	1.22363	0.482244	0.50684	1.02966	0.472518	0.335005	1.67043	1.77277	0.389221	1.03617	1.19764	2.3982	0.812284	0.4447	0.550295	1.18528	0.999333	0.844967	0.270564	0.253809	0.891543	0.649258	0.610236	0.266838	1.49307	1.4124	0.698759	1.83219	1.80582
ENSG00000234773	1.11181	0.433313	0.634477	0.455896	0.105762	1.73976	1.20837	0.441783	0.551811	0.409154	0.203333	0.0611805	0.187964	0.22033	0.392907	0.690538	0.265694	0.49101	0.392897	0.350475	0.466315	0.532961	0.53698	0.706802	0.248672	0.443351	1.33398	0.417139	1.06635	0.613469	0.945427	0.813465	0.0442222	0.175524	0.108602	0.665364	0.180315	0.276009	0.656011	0.120215	0.582826	1.49488	1.13294	0.526609	0.575927	1.03012	0.114125	0.67295	0.442404
ENSG00000234795	0	0	0	0	0	0	0	0	0	0	0	0	0	0	0	0	0.0106509	0	0	0	0.0133523	0	0	0	0	0	0	0	0	0	0	0	0	0	0	0	0	0.00922032	0	0	0	0	0	0	0	0	0	0	0
ENSG00000234816	0.0956417	0	0	0	0	0	0	0.0800501	0.0939879	0.139379	0.108228	0.65129	0.320152	0.134029	0	0.0570954	0	0.067445	0.386081	0	0	0.648409	0	0	0	0	0	0.515683	0	0	0	0	0.37661	0.427091	0.0660631	0.0885382	0	0.195882	0.129925	0	0	0.0519625	0	0	0	0	0.161987	0.171076	0.209314
ENSG00000234865	0	0.313699	0	0	0	0	0.0805172	0	0.29562	0	0	0	0	0	0.125292	0	0.118616	0	0.134927	0.149015	0	0	0.0940113	0	0	0.138898	0.136906	0.18022	0	0	0.602965	0	0	0	0	0.185653	0	0	0.136218	0	0.490936	0.0544792	0.238956	0.134342	0.239178	0	0	0	0.219451
ENSG00000234882	5.2192	3.40513	1.29611	2.07427	3.8124	7.62797	4.62071	3.71871	4.02425	2.88637	0.938907	0.109357	0.268782	0.600122	0.936404	2.81213	2.27959	2.26492	3.52943	5.29009	4.56449	3.96179	3.23706	2.90576	3.63	2.3357	5.91997	5.6763	5.21203	4.87354	4.73174	3.63067	0.237135	0.537843	0.591604	2.47772	1.20864	2.2475	6.10836	0.955018	3.30223	7.45984	9.29093	11.7258	3.25591	2.715	1.20129	2.82464	1.78657
ENSG00000234911	0.614731	0.699323	0.579907	0.274984	0.394718	4.73182	0.825679	0.692259	0.834758	0.325764	0.22766	0.0152223	0.09977	0.0939775	0.237415	0.447045	0.224764	0.204927	0.496302	0.614562	0.298346	0.543052	0.450592	0.59792	0.340296	0.185785	1.69387	1.25885	0.377741	1.49729	0.806506	0.765431	0.154041	0.199644	0.0463218	0.403525	0.280401	0.114456	0.607336	0	0.820825	1.29344	1.66025	1.28779	0.693152	1.1217	0.113582	0.599771	0.403605
ENSG00000234927	0.127522	0	1.17625	0.313741	0.600467	0	0.102397	2.77507	3.25825	2.23007	0	0.173677	1.13832	1.60834	1.27471	0	1.81018	3.59707	0	0.189508	0	0.144091	0.119558	1.8058	0	0.618246	0	0.229192	0.102614	0.331714	3.06726	2.68711	0	0.569455	0.792758	0.236102	0.511873	3.65646	0.346467	0	0.749211	0.0692833	0	0	1.97712	1.78897	0.323975	1.14051	0.558169
ENSG00000234964	0.696953	0.181697	0.301341	1.50037	0.61533	0.618141	1.46904	0.218751	0.256838	0.507837	0.0985837	0.118651	0.0972079	0.244171	0.544277	0.364054	0.61833	0.49148	0.586129	2.20092	0.516772	0.984383	0.245034	0.411222	1.92906	0.422366	0.237891	0.6785	0.350515	0.566541	0.314318	0.229469	0.0857627	0.778067	0.0601763	0.564541	0.262272	0.178427	0.355043	0.621707	0.68245	1.04131	0.346013	0.116718	0.1039	0.0940128	0.147553	1.16874	0.285993
ENSG00000234969	1.19309	0	0.240732	0.220151	0.210672	0.14109	0.814316	0.649084	0.732787	0.565076	0.0675048	0	0.099844	0.0417988	0.186346	0.17806	0.176416	0.210337	0.642159	0.310279	0.309625	0.842565	0.111858	0.0469305	0	0.289213	0.488685	0.375254	0.240013	0.775873	0.358713	0.589229	0	0	0.0412055	0.57985	0.239453	0.244354	0.44571	0.372497	0.0584131	0.421337	1.16096	0.759261	0.853742	0.321874	0.0252591	0.693583	0.522219
ENSG00000234981	0.0444957	0.696008	0.0513029	0.0547361	0	0.105238	0.0357289	0.074484	0.0874527	0.0648439	0.0503512	0.0606004	0.198594	0.124709	0.111195	0.106251	0.10527	0.125511	0.0598726	0.198373	0	0	0.0834336	0.42006	0.369472	0.277356	0	0	0.107414	0	0.0535122	0.234401	0.0876059	0	0.122939	0.247146	0.133954	0.182262	0.120891	0	0.174279	0.0483494	0	0	0	0	0.075362	0.278566	0.0486899
ENSG00000234982	0	0.0464005	0	0.164208	0	0	0.0357289	0	0	0	0.100702	0.0606004	0	0	0	0.0265627	0.0526349	0.0627554	0.0598726	0.198373	0	0	0.0834336	0.0700101	0	0.0616348	0	0	0	0	0	0	0	0	0	0.082382	0	0.0455654	0	0.0793836	0.0871396	0	0	0.0596133	0	0	0	0.198976	0.0973797
ENSG00000234996	0.288493	0.174172	0.0700269	0.186783	0.0714965	0.251381	0.146307	0.559177	0.835592	0.70808	1.21992	0.206794	0.762398	0.531952	0.531221	0.852047	0.305341	0.24627	0.265604	0.135386	0.315235	0.291663	0.242004	0.238904	0.168106	0.326002	0.124385	0.109158	0.134399	0.335721	0.511297	0.419934	0.448423	0.542432	0.430009	1.20883	0.137133	0.310977	0.0412532	0.135445	0.297357	0.197987	0.0844284	0.101713	0.6338	0.49156	0.912944	1.09996	1.19628
ENSG00000235001	0.202111	0.0301089	0.13316	0.745875	0.101966	0.341439	0.417316	0.241661	0.510727	0.378691	0.0326725	0.157293	0.93428	0.161846	0.649381	0.70669	0.307389	1.30309	0.349658	0.85815	0.42817	0.391492	0.0812091	0.045429	0.159832	0.639909	0.118263	0.328653	0.627303	0.15021	0.347236	0.418277	0.227387	0.902532	0.638195	1.17605	0.318714	0.443506	0.470673	0.206046	0.169633	0.407857	0.275221	0.309461	0.37878	0.280419	0.293411	0.671393	0.347539
ENSG00000235044	0.0698336	0	0	0	0	0	0.224298	0.350696	0.205878	0.203538	0	0	0	0	0.261771	0.250132	0.578253	0.0492455	0.375867	0.311335	0.103559	0.236721	0	0	0	0.0967323	0.0953453	0.0836734	0.0561936	0	0.167969	0.0919697	0.0687463	0	0.0482366	0.129294	0.140156	0	0.284598	0	0	0.189704	0.221888	0.280679	0.0832851	0.0753595	0.118277	0.124913	0.076416
ENSG00000235062	0	0	0	0	0	0.497468	0	0	0	0	0	0	0	0	0	0.0837096	0	0	0	0	0	0	0	0	0	0	0	0	0	0	0	0	0	0	0	0	0.140714	0	0	0	0	0.0761841	0	0	0	0	0	0.12541	0
ENSG00000235081	0.0391503	0.612394	0.270838	0.096321	0.046087	0.416678	0.125747	0.425984	0.0769467	0.399378	0.708838	0	0.174736	0.164591	0.195673	0.070115	0.0463117	0.165649	0.0526799	0.116361	0.232231	0.265422	0.403757	0.739194	0	0.0542304	0.106906	0.0703638	0.0630068	0.0509194	0.423752	0	0.269785	0.262241	0.162255	0.0724851	0.0785746	0.120274	0.106368	0	0.0766712	0.0850821	0.186593	0.209807	0.233458	0.0844965	0.46416	0.280116	0.214203
ENSG00000235084	0.789151	0.164587	0.454939	1.65031	0.0928974	0.0933217	0.823767	0.462352	0.465303	1.49505	0.3572	0.537387	1.58497	0.331766	0.788835	0.612432	0.373401	0.500847	1.16805	1.17274	0.468107	0.713346	0.147973	0.248332	1.09212	0.819839	0.646467	0.425496	0.571512	0.205276	0.759249	0.727509	0.310745	1.40959	0.763133	0.876648	0.791912	0.72731	0.214406	1.26711	0.231819	1.32912	0.188057	0.105727	0.188232	0.851596	0.801947	1.76446	1.03624
ENSG00000235089	0	0	0.0632097	0	0	0	0	0	0	0	0.0620371	0	0	0	0	0	0	0.0386601	0	0.162942	0	0	0	0	0	0.0379697	0	0	0	0	0	0.0722005	0	0	0	0.0507509	0	0	0.0744743	0	0	0	0	0	0	0	0	0.0490311	0
ENSG00000235101	0	0	0	0	0	0	0	0.0354494	0	0	0	0	0	0	0	0	0	0.0298673	0.0569907	0	0	0	0	0	0	0	0	0	0.0340813	0	0	0	0	0	0	0	0	0	0	0	0	0	0	0	0	0	0	0.0757593	0
ENSG00000235128	0.0441054	0.643909	0.254264	0.108512	0.15576	0.104314	0.0708309	0.110746	0.173371	0	0.399276	0.120138	0.49213	1.79242	0	0.157978	0.104346	0.0622049	0	0	0.065406	0	0.165403	0.416376	0.122077	0.0610941	0	0.0264232	0	0.114728	0.106086	0.174258	0.390768	0.295431	1.03582	0.0408297	0	0.0451657	0.0599154	0	1.55475	0.119813	0	0.118181	0.105202	0.380764	1.45667	0	0.0482628
ENSG00000235156	0	0	0.0632097	0	0	0.0324155	0	0	0	0	0	0	0	0	0	0	0.0324254	0	0	0	0	0	0	0	0	0	0	0	0	0	0	0	0	0	0	0	0.0275072	0	0.0372371	0	0	0	0	0	0	0	0.0232131	0	0
ENSG00000235182	0	0	0	0	0	0.285079	0	0	0.236901	0	0	0	0	0	0	0	0	0	0	0	0	0	0	0	0	0	0	0	0	0	0	0	0	0	0	0	0	0	0	0	0	0	0	0	0	0	0	0	0
ENSG00000235205	0	0.160274	0.166132	0.129983	0.248774	0.0454383	0.0385665	0.11256	0.113278	0.0699939	0	0	0.0107183	0	0.0720156	0.802826	0	0.0745135	0	0	0	0	0.306204	0.665019	0.265877	0.325996	0.0262304	0	0.0386484	0.0124936	0.184839	0.0759051	0	0.0214478	0	0.622474	0.00963954	0.0590211	0	0.0171377	0.601986	0.0365326	0.0381521	0.0386087	0.137475	0.259151	0	0.403784	0.346875
ENSG00000235217	6.23971	3.08122	1.98394	3.18575	2.4757	6.4539	7.78065	7.3246	6.97729	8.70057	0.70805	0.236716	0.649685	0.353174	3.23588	4.51869	5.06806	5.16619	8.16216	6.94807	9.56245	10.1141	3.33239	2.65267	2.69401	4.18314	6.97674	6.86196	7.78319	9.1553	6.45896	7.4851	0.342204	0.485091	0.438202	4.80284	4.74412	6.06043	8.01597	2.24812	2.00826	6.31269	7.12407	7.57959	5.20291	7.82131	0.493082	3.66855	4.80232
ENSG00000235243	0	0	0	0	0	0	0	0	0	0	0	0	0	0	0	0.223522	0	0	0	0	0	0	0	0	0	0	0	0	0.0753233	0	0	0	0	0	0	0.0866544	0.187868	0	0	0	0	0	0	0	0	0	0	0.334872	0
ENSG00000235294	0	0	0	0	0	0	0	0	0	0	0	0	0	0	0	0	0	0	0	0	0	0	0	0	0	0	0	0	0	0	0	0	0	0	0	0	0	0	0	0	0	0	0	0	0	0	0	0	0
ENSG00000235316	1.20296	2.34704	2.70686	2.0765	0.137042	2.47801	1.52681	1.07181	1.20122	1.6117	0.439116	0.766325	0.411338	0.625369	1.01822	1.35518	0.229516	1.25877	0.574368	0.720841	0.776867	0.855013	2.49213	3.11387	1.39628	1.35724	1.74838	0.790423	0.921154	0.706583	2.45008	1.60982	0.171904	0.173285	0.576286	0.86215	0.292056	0.695412	0.790725	0.173077	1.59589	1.12794	0.647315	0.311935	1.61979	3.01504	0.690098	1.33617	2.1019
ENSG00000235330	0	0	0	0.128667	0.184691	0.371068	0.0839868	0.744121	0.411145	0.304853	0.355077	0.142452	0	0	0	0.312201	0.618636	0.368793	0	0.0777181	0	0.0590922	0.0490312	0.246856	0	0	0.214208	0.0939927	0.0420826	0.0680186	1.1321	0.413249	0.154449	0.116768	0	0.338892	1.52193	0.160664	0.0710438	0.279907	0.102418	0.0852401	0.332337	0.350328	0.561339	1.35445	0.0442878	0.420954	0.457815
ENSG00000235333	30.3128	0	17.4751	10.9464	0.383238	0	19.6059	16.2884	10.2376	23.0891	0	8.52286	4.84341	14.2949	27.6159	0	10.4834	20.6109	15.6242	17.7394	17.6483	16.8804	18.6525	14.8547	13.5163	8.74349	22.3725	19.9805	8.44117	21.4533	36.1942	33.8713	4.20193	5.24975	7.52074	13.5284	12.3055	27.7447	4.22598	2.51686	9.06753	11.6541	7.41328	2.61698	27.3079	46.0614	7.50503	21.352	31.468
ENSG00000235349	0.112448	1.5244	1.81511	0.41498	2.64743	2.12762	0.812632	0	0	0	0	0.153147	0	0	3.37208	0.671282	0.39905	0.158593	0	0.334212	0.667016	0	0.527124	3.18467	1.86743	1.09032	1.38175	1.07786	1.08581	1.46251	0	0.148092	0	0	0	1.66554	2.14398	1.26666	0.305511	0	0.770754	0.855306	1.87577	1.35587	0.134108	0.121346	0	1.00569	0.615235
ENSG00000235369	0.265631	0.969508	0	0.163382	0	1.41356	0	0.333492	0.130519	0.387106	0	0	0	0	0	0	0.15711	0.0936595	0	0	0.590875	0.150072	0	0	0	0.183974	0.544008	0	0	0.172742	0.159729	0.349832	0	0	0	0	0.13328	0	2.16509	0	0.130052	0.577274	0.633008	1.06764	0.316798	0.143325	0.337423	0	0
ENSG00000235370	0.580464	0.141935	0.152316	0.192056	0.00471249	1.63324	1.41115	0.103868	0.200633	0.0641728	0	0.0272605	0.0178671	0.0336596	0.020008	0.0693042	0.00473546	0.104451	0.307038	0.226065	0.522415	0.701115	0.273982	0.409414	0.099722	0.219034	2.12614	0.311777	1.24986	0.796611	0.279235	0.0948986	0.00788174	0.00893821	0.0304167	0.166764	0.020086	0.0532927	2.26228	0.021426	0.305752	1.57032	2.78561	1.51245	0.391493	0.393117	0.0101703	0.0680257	0.183983
ENSG00000235374	0.173709	0.613107	0.169471	0.690373	0.0471893	0.410842	0.236049	0.324334	0.22323	0.798388	0.650188	0.109191	0.268373	0.112352	0.200353	0.366937	0.505806	0.63133	0.28768	0.476576	0.435941	0.468049	0.714079	0.483558	0.295877	0.388692	0.328388	0.312203	0.301065	0.121654	0.353538	0.299163	0.236775	0.358017	0.129217	0.371094	0.52295	0.779957	0.0544561	0.405266	0.196263	0.217793	0.424569	0.179021	0.414338	0.447007	0.260262	0.525828	0.555626
ENSG00000235378	0	0	0	0	0	0	0	0	0	0	0	0	0	0	0	0	0	0	0	0	0	0	0	0	0	0	0	0	0	0	0	0	0	0	0	0	0	0	0	0	0	0	0	0	0	0	0	0	0
ENSG00000235420	0	0	0.0430792	0.0459621	0	0	0	0	0	0.0544496	0	0	0	0	0.0466853	0.0446096	0.0441977	0.0263479	0	0	0	0	0	0	0.103415	0.0258774	0	0.022384	0.0300654	0	0	0	0	0	0	0	0.0374939	0.0382614	0	0	0	0	0	0.0500574	0	0.0403197	0	0.0668322	0
ENSG00000235436	0.506545	1.74862	0.624317	0.236357	0.472924	5.45314	2.44045	0.116957	0.10299	0.178184	0	0	0	0	0.916654	0.239829	0.144635	0.221715	0.940134	0.882553	0.362638	0.355257	0.21289	0.604623	1.01527	0.302439	3.83955	1.58012	3.12029	4.63445	0.357111	0.322054	0	0	0	0.404244	0.210338	0.196757	0.97286	0.062325	0.205243	1.0344	2.91372	2.12954	0.437464	0.131945	0	0.218706	0.152908
ENSG00000235438	0.0115739	0	0	0	0	0	0.0278805	0	0	0	0	0	0	0	0.462769	0.559652	0.0821457	0.0163234	0	0.0343994	0.0171634	0	0	0	0	0.00801597	0	0.0138676	0.00931324	0.0150531	0	0	0	0	0	0.685713	0.0116144	0.0118521	0.0157226	0	0.011333	0.0125763	0.00919364	0	0.0138032	0.0124897	0	0.496857	0.569916
ENSG00000235447	0.232208	0	0	0	0	4.62897	4.47497	0.166589	0.195594	0.145028	0	0	0	0.139461	0	0.0990156	0	0.0233928	0.223182	0.640863	0.639511	0.262378	0.0311008	0	0	0	4.25738	1.70911	4.61794	4.48705	0.119684	0.0873755	0.0326561	0	0.0687405	0.0921265	0	0	0.766081	0	0	3.44236	5.40185	4.75541	0.751685	0	0.0842762	0.0593365	0
ENSG00000235449	3.72446	0.970973	2.14712	0.916323	0.657655	3.96395	1.94392	2.96143	3.47705	1.35692	0	1.0145	1.45452	0.521932	4.88639	3.89095	1.98258	0.91925	1.00231	1.38371	1.10463	0.631255	0.69837	1.17202	3.09261	1.93465	0.508508	0.334693	2.09789	0.242204	1.56771	1.22626	0.366647	2.49475	0.385893	1.89631	0.934372	0.762799	1.51786	1.32894	3.64695	0.910581	1.03548	2.49493	0.888374	1.80863	0.315404	1.3324	1.83399
ENSG00000235505	0.0163665	2.09072	1.24544	1.28852	2.34086	0.058063	0.0525674	0.150683	0.168877	0.155031	0.0648209	0.0891605	0.0273927	0.0917415	0.0511248	0.0341962	0.367845	0.150038	0.0770785	0.0972876	0.0121353	0.0184929	1.84132	1.5837	2.28764	1.09386	0.0558638	0.0931477	0.0526791	0.0745026	0.423183	0.0969947	0.145005	0.164442	0.0621771	0.0151509	0.287416	0.0670397	0.0222332	2.20452	1.41829	0.120042	0	0.0328906	1.21018	0.238431	0.0692994	0.109781	0.0805913
ENSG00000235571	0	0	0	0	0	0.363189	0.0493221	0	0	0.0895141	0	0	0	0	0	0.0366686	0	0	0	0	0	0	0	0	0	0	0	0.0367988	0.0494268	0	0	0	0	0	0	0	0	0	0	0	0	0	0	0	0	0	0	0	0
ENSG00000235582	0.0747264	0	0.430792	0.0919242	0.175933	0.0883683	0.0600033	0.125089	0.220303	0.326698	0	0	0	0	0.0933706	0	0.353581	0.737742	0	0.777346	0	0	0.0700594	0.117575	0.206831	0.465794	0	0.0447679	0.240523	0.19438	0	0.29524	0	0.333693	0.206465	0.138353	0.374939	0.229568	0.203025	0.133317	0.0731714	0.121797	0	0.20023	0	0.0806394	0.0632817	0.200497	0.08177
ENSG00000235592	0	0	0	0	0	0.0567824	0	0	0.0471863	0.0699748	0	0	0	0	0	0.802607	0	0.101582	0	0	0	0	0	0.0755497	0	0	0	0	0.0386379	0	0	0	0	0	0	0.933456	0	0.0491708	0	0	0	0	0	0	0	0.0518161	0	1.24538	2.52204
ENSG00000235617	2.42292	0	0.882187	0.627482	0	0	0.511985	1.49427	0.125317	1.11503	0	0	0	0.714819	0	0	0.150849	1.07912	0.514775	1.13705	0.567326	0.720454	0.239116	1.00322	0	0.176642	0.870544	1.06956	0.513072	0.663428	0.460088	0.839723	0.251073	0	0.352337	0.590255	0	0.652939	1.38587	0.455018	0.374606	1.38567	1.72204	1.87933	0.608343	1.37613	0.323975	0.912405	1.11634
ENSG00000235618	0.138731	0.072335	0.0159955	0.0170659	0.114318	0.295304	0.155956	0.0464461	0.0817995	0.363913	0.0313976	0.0377887	0.0619188	0.0777651	0.121341	0.124228	0.0656432	0.0782649	0.0373348	0.144316	0.123439	0.0783781	0.143074	0.152797	0.0767973	0.124909	0.189413	0.19947	0.133961	0.324784	0.150159	0.200977	0.0819427	0.123902	0.0191653	0.0898993	0.16706	0.0568265	0.0376921	0.37126	0.0679222	0.143209	0.242441	0.0743462	0.132363	0.269476	0.058742	0.148891	0.075904
ENSG00000235619	0	0.831455	1.44462	0	0.402255	0.673487	0.0914613	0	0	0	0	0.155129	0	0	0	0.135994	0.134738	0.0803228	0.766331	0.677078	0	0.128702	0.533948	0.53765	1.57633	0.236666	0	0.272954	0.0916556	0.888864	0.136984	0	0	0	0	0	0.457207	0	0.309466	0.203212	0.334599	0.433189	0.361914	0	0.407531	0	0	0.305612	0.12464
ENSG00000235636	0.0799004	0	0.092124	0.0982889	0	0.283461	0.577421	0.334375	0.235556	0.116439	0	0.0544097	0.13373	0.0559847	0.0499178	0.238492	0	0.197206	0	0.178108	0.059244	0.225704	0.0749103	0	0.110576	0.0553384	0.327269	0.143603	0.707236	0.519597	0.240228	0.0526137	0	0	0.0551901	0.258881	0.04009	0.204553	0.542707	0.142548	0	0.868204	0.412545	0.856374	0.0476455	0.344891	0.101495	0.10719	0.174864
ENSG00000235655	40.1751	25.9605	31.9696	25.7666	54.3672	18.0698	26.3315	52.8096	47.3259	25.2705	23.6053	17.1864	25.1915	23.338	26.0647	26.802	33.0027	29.1783	10.3959	28.7036	50.4117	44.619	28.8129	6.07807	29.2252	16.6474	6.91509	26.9485	22.5191	13.0631	32.6236	29.7336	4.73243	23.0004	10.7325	18.993	23.6898	34.6357	46.0633	43.6484	9.91883	23.0399	28.4352	36.6882	22.4212	20.8433	5.01608	26.8715	25.6445
ENSG00000235672	0.36037	0.0626328	0.277001	0.0738844	0.21211	0.99437	0.144684	0.452433	0.177069	0.175057	0.135931	0.1636	0.067017	0.757513	0.225141	0.430262	0	0	0.565725	0.178513	0.0890682	0	0.281553	0.0945016	0	0.0415982	0.492021	0.107947	0.338312	0.156234	0.361161	0.316401	0	0	0.165947	0.333605	0	0	0.326365	0	0.764553	0.261054	0.238548	0.241403	0.0716308	0.324071	0	0.48345	0.328615
ENSG00000235687	0	0	0	0	0	0	0	0	0	0	0	0	0	0	0	0.0541989	0	0	0	0	0	0	0.0283732	0	0	0	0	0	0	0	0	0	0	0	0	0	0	0	0	0	0	0	0	0	0	0	0	0.0270662	0
ENSG00000235689	0	0	0	0	0	0	0.107051	0	0.131013	0.582859	0	0	0	0	1.99898	0.0795876	0.157705	0	0.179391	0	0	0	0	0	0	0	0	0.15974	0.107279	0	0	0.351157	0	0	0	0.740502	0.53514	0.136524	0.181108	0	0	0	0	0	0.158999	0.287736	0	1.31158	0.729426
ENSG00000235705	0	0	0	0	0	0	0	0	0	0	0	0	0	0	0	0	0	0.0311806	0	0.0657089	0	0	0	0	0	0	0	0	0	0	0	0	0	0	0	0	0	0	0	0	0	0	0	0	0	0	0	0	0
ENSG00000235734	0.592528	0.494314	0.956445	0.437336	0.55801	0.280279	0.380627	0.793493	1.39748	1.38159	0.1341	0.161397	0.264458	0.498208	0.296145	0.919678	0.140182	1.08639	0.318918	1.40887	1.4059	0.937318	0.444417	0.186458	0.984014	0.902835	0.808991	0.425974	0.572153	0.462389	1.28267	0.780349	0.349981	0.52919	0.163712	0.987335	0.11892	0.728126	0.804924	0.634267	0	0.0643845	0.376537	0.158768	0.565329	0.895179	0.200712	0.741905	1.03741
ENSG00000235748	2.51851	0.459606	0.653355	0.309812	0.370593	0.148914	0.0505573	0.0526985	0.433118	0.275268	0.641235	1.28627	0.281016	0.882335	0.629375	1.35313	1.34064	0.0444003	0.762492	1.21638	0.933703	0.355716	0.177091	0.198132	0.174271	0.218037	0	0.0377204	0.0506647	0	0.530048	0.414604	0.433876	0.843486	0.347925	0.524577	0.442281	0	0.0855322	0	0.739829	0.136831	0.100028	0	0.150181	0.13589	0.426557	0.281556	0.137795
ENSG00000235776	0.0879903	0	0.659435	0.324722	0.155371	0.208107	0.211962	0.110469	0.38911	0.448801	0	0.239675	0.34363	0.123306	1.04447	0.393958	0.208171	0.46537	0.118398	0.784564	0.391455	0.497113	0.123742	0.138445	0.608858	0.304707	0	0.237214	0.212412	0.114441	0.264551	0.347645	0.0433101	0.687617	0.121556	0.529459	0.529789	0.180211	0.119531	0	0.129239	0.167319	0.0698946	0.0589426	0.157409	0.142429	0.0372571	0.550865	0.192568
ENSG00000235808	0	0.254292	0.187439	0.399966	0.191373	0.192247	0.0652692	0.0680333	0	0.118456	0	0	0	0	0.20313	0.097049	0	0	0	0.120795	0	0.0918454	0.228623	0.127894	0	0.168891	0.110979	0.14609	0	0	0	0.10705	0	0	0	0.0752473	0.0815687	0	0	0.145017	1.83064	0.0441621	0.258271	0	0	0.0877163	0	0.0726974	0
ENSG00000235817	0	0	0	0	0	0	0	0	0	0	0.0988283	0	0	0	0	0	0	0	0	0	0	0	0	0	0	0	0	0	0	0	0	0	0	0	0	0	0	0	0	0	0	0	0	0	0	0	0	0	0
ENSG00000235821	0	0	0.677958	0.309997	0	0.0993353	0.06745	0	0	0	0.475272	0.686419	0.187456	0.23543	0.314875	0.150438	0	0.0592357	0	0	0	0	0.157508	0.132167	0	0.174534	0	0	0	0	0.101022	0	0.661539	0.562659	0.406154	0	0	0.0860196	0	0	0.411262	0	0	0	0	0	0.284541	0.0751265	0.0919181
ENSG00000235859	7.07919	4.37576	2.86335	2.98474	2.65462	6.04237	5.01969	4.10937	3.16982	2.91193	3.32706	0.738657	1.62439	2.20011	4.9934	5.69158	3.68056	3.01944	6.52966	6.10853	4.27542	5.8057	3.07767	3.45832	2.52827	1.62115	5.18345	5.62627	6.63823	5.90305	3.84489	4.47362	1.46123	1.59337	1.12388	4.30728	3.26553	2.74775	9.22901	1.12038	3.27028	5.56762	4.9204	4.78042	3.81288	5.14425	1.20867	6.63769	4.37301
ENSG00000235944	1.50358	0.543982	0.212279	0.264232	0.180611	4.20932	3.47417	0.873223	0.467399	0.804924	0.190979	0.14627	0.171194	0.258008	1.20775	1.40135	0.943757	0.540971	1.6103	1.48203	1.45615	1.88964	0.201383	0.458667	0.127398	0.318787	2.2833	2.16004	3.85193	3.09301	0.756518	0.76783	0.392699	0.0342567	0.148368	0.752768	1.09314	0.487057	1.64655	0.355842	0.120187	2.309	2.43748	1.50054	0.951497	0.745053	0.259858	1.39963	1.00733
ENSG00000235946	1.63538	1.40879	1.3117	0.612271	0	3.95194	1.25607	1.13073	0.55899	1.24343	0.241381	0.0968382	0	0.0996415	0.177687	0.764041	0.420547	0.55155	2.39188	1.90197	2.42517	2.41025	0.466638	0.335624	0.984014	0.196982	3.88316	3.06701	1.25874	1.6646	0.513068	1.1237	0	0	0.0491136	0.394934	0.428112	0.364063	1.25568	0.634267	0.76586	2.12469	2.3157	1.33365	1.44159	2.0717	0.0602135	0.763103	0.700249
ENSG00000235990	0.251401	1.48559	0.483102	0.206173	0.0986482	0.594592	0.0672894	0.350696	0.411756	0	0.379312	0.228262	0.187009	0.117435	0	0.0500265	0.297387	0.118189	0.11276	0	0.124271	0.0946883	1.02137	1.58223	0.695838	0.232158	0.228829	0.050204	0.134865	0	0.503906	0.441454	0.0824955	0.748426	0	0	0.0840935	0	0.113839	0.149506	0.656452	0.136587	0.266265	0.112272	0.399768	0.180863	0.212898	0.149895	0
ENSG00000236040	0	0	0	0	0	0	0	0	0	0	0	0	0	0	0	0	0	0	0	0	0	0	0	0	0	0	0	0	0	0	0	0	0	0	0	0	0	0	0	0	0	0	0	0	0	0	0	0	0
ENSG00000236047	1.67601	0.499358	1.65635	0.441799	0.281852	5.09651	1.00934	0.450894	0.823513	0.261692	0.270937	0.652176	0	0.419409	2.16896	1.96533	0.424839	0.548736	0.724887	0.889528	0.266296	0.405807	0.168357	1.78942	1.65676	0.331654	0.572072	0.82478	0.433494	0.700661	0.0719866	1.41896	0.117851	0.801885	0.0413456	0.941999	1.2614	0.0612963	0.894451	0.21358	1.81696	1.36587	1.23623	0.561358	0.999421	0.710532	0.20276	1.39188	0.458496
ENSG00000236048	0	0	0	0.108876	0.0694589	0.0697761	0.0236895	0.0740782	0.14496	0.0429938	0.0333846	0	0.098756	0.0826866	0.036863	0.017612	0.0348987	0.083218	0.0396976	0.219213	0.0437502	0.100006	0	0.0464191	0	0.040866	0	0.0530235	0.0949592	0	0	0.116562	0	0	0.0407565	0.109244	0.0592108	0.0906343	0.0801551	0.105268	0.0288883	0.0801433	0.0234349	0.0395257	0.105555	0	0.0749514	0.105542	0.0322831
ENSG00000236085	1.0675	0	2.20822	0.617967	0.11088	0	0.579853	0.394181	0.37025	0.320286	0	0.0427609	0	0.0439987	0.0392306	0	0.185701	0.332111	1.05618	0.793196	0.651843	1.27715	2.00166	2.61823	1.12973	0.456653	2.48629	1.56121	0.581085	1.71509	0.679667	0.206747	0	0.0701024	0.0867484	0.145326	0.157535	0.192911	1.74872	0.0560147	1.29124	0.750559	1.34677	1.30399	0.524228	0.745393	0	0.336963	0.480992
ENSG00000236086	0	0	0.155481	0.497658	0	0.797346	0	0.338603	0.530077	0	0	0	0.300935	0	0	0.322009	0	0	0	0	0	0.152372	0.126429	0	0	0.0933967	0.184115	0.0807881	0	0.175389	0.162177	0.53279	0	0	0.0931465	0.374507	0	0	0	0.240584	1.1884	0.219795	0	0	0.482479	0.727609	0.228396	0.361816	0.147562
ENSG00000236114	0.305117	0.262029	0.103469	0.0883147	0.0633844	2.78042	0.864708	0.495731	0.123464	0.31387	0.0609298	0.0244441	0	0.0251517	0.291539	0.150003	0.57324	0.215164	0.603764	1.30694	0.26616	0.42588	0.134617	0.0564793	0.19871	0.0124307	2.37697	1.04299	0.77989	2.10091	0.669134	0.496383	0.0353372	0	0.0123974	0.0498451	0.684412	0.183795	1.58481	0.0640412	0.210895	1.37493	1.01224	0.456873	0.44951	0.619784	0.0303985	0.369196	0.255318
ENSG00000236118	0	0	0	0	0	0	0	0.105586	0	0	0	0	0	0	0	0	0	0	0	0	0	0	0	0	0	0	0	0	0	0	0	0	0.124187	0	0	0	0	0	0.171371	0	0	0	0	0	0	0	0	0	0
ENSG00000236136	0	0	0	0	0	0	0	0	0.0411267	0	0	0	0	0	0	0	0	0	0	0	0	0	0	0	0	0	0	0	0	0	0	0	0	0	0	0	0	0	0	0	0.0409794	0	0	0	0	0	0	0	0
ENSG00000236155	0	0.55383	0.612345	0.231385	0.104199	0.261688	0.151036	0.37043	0.23921	0.37086	1.07677	0.165761	0.395066	0.263591	0.428577	0.350075	0.628243	0.296495	0	0	0.0328161	0	0.311204	0.435224	0.704369	0.137937	0.302132	0.0397718	0.10684	0.330984	0.359277	0.539154	0.675317	0.83995	0.191066	0.184369	0.83274	0.226609	0	0.197398	0.35753	0.108205	0.0791011	0.0592947	0.329894	0.3582	0.206138	0.395825	0.266363
ENSG00000236156	0.0860541	0	1.88516	0.741012	0.202603	0	0.138198	1.51254	1.43762	1.7557	0	0.234401	0.768156	1.92949	1.29029	0	2.23949	1.5171	0.347378	0.127883	0.765682	0.19447	0.887476	0.676992	0.238184	0.298002	0.822441	0.515543	0.138492	0.895384	1.65587	2.03997	1.01657	0.384278	1.12937	1.11528	1.46804	0.881228	0.584505	0	1.17969	0.327275	0.546853	0.461165	2.15523	1.95013	0.874494	1.15445	0.941655
ENSG00000236184	0.709768	0.435383	0.818351	0.513598	0.540634	0.641849	0.435825	0.559116	1.02573	0.547597	0	0.113725	0.139758	0.936134	0.26084	0.398787	0.0493881	0.588844	0.168538	0.372272	0.247658	0.518932	0.900301	0.656915	0.693362	0.375914	0.969061	0.475241	0.403154	0.760227	0.702958	0.769796	0.164404	0.279661	0.432584	0.463802	0.544662	0.299283	0.170151	0.148974	0.940291	0.680505	0.696459	0.503425	1.14524	1.21648	0.282853	0.261383	0.593924
ENSG00000236253	0	0	0	0	0	0.0527021	0.00894636	0	0	0	0	0	0	0	1.35037	0.359164	0.0263591	0.0157137	0	0.0165572	0	0.0125891	0	0	0	0	0.0152118	0.0200244	0.0179307	0.0289816	0.0267984	0	0	0	0	0.443504	0	0.0114094	0	0	0	0.024213	0	0	0	0.0120232	0	0.288972	0.341369
ENSG00000236278	0	0	0	0	0	0	0	0	0	0	0	0	0	0	0.080545	0	0	0	0	0	0	0	0	0	0	0	0	0	0	0	0	0	0	0	0	0	0	0	0	0	0	0	0	0	0	0	0	0	0
ENSG00000236290	0.150411	0.679681	0.40465	0.308378	0.0590203	1.48225	0.161034	0.629454	0.09854	0.365324	0.170204	0	0	0	0.125292	0.239443	1.71993	0.176779	0.40478	0.0745075	0.371752	0	0.376045	0.315544	0.277542	0	0.342265	0.360439	0.0806883	0.0652087	0.482372	0.264118	0.0493563	0	0	0	0.251562	0	0	0	0.0490936	0.245156	0.278782	0.403027	0.298972	0.216417	0.0424582	0.179362	0.164588
[truncated: 1,271 more rows]
[truncated: 264 more columns]
