# Supplementary material for: Evolution and function of developmentally dynamic pseudogenes in mammals
Source: Genome Biol. 2022 Nov 8;23:235. doi: 10.1186/s13059-022-02802-y (PMC9641868; doi:10.1186/s13059-022-02802-y)
Supplement: Supplementary file 12 — Additional file 12: Table S11. Expression level of human DDPs in GTEx project. [file 13059_2022_2802_MOESM12_ESM.xlsx]

## Sheet: Sheet1
V1	Adipose	Adrenal	Artery	Bladder	Brain	Breast	Cerebellum	Cervix	Colon	Esophagus	FallopianTube	Heart	Kidney	Liver	Lung	M.Sal.Gland	NerveTibial	Ovary	Pancreas	Pituitary	Prostate	S. Intestine	Skin	S. Muscle	Spleen	Stomach	Testis	Thyroid	Uterus	Vagina
ENSG00000002079	0.021235	0.0156333	0.0675078	0.0121612	0.0190903	0.0298613	0.0345073	0.0435251	0.0142872	0.0230123	0.0216916	0.01314	0.0225077	0.00959145	0.0461419	0.0208527	0.0675166	0.0558547	0.00611569	0.0514558	0.0621103	0.0183578	0.065456	0.0151912	0.01522	0.044931	2.93638	0.0199196	0.0354406	0.0348285
ENSG00000067601	4.80566	5.48136	8.48394	7.04866	8.49013	6.04701	11.8825	10.7681	4.17534	5.12094	6.6568	2.21205	6.95233	0.986233	4.80568	4.00079	10.758	8.98576	0.831883	8.4701	9.40391	3.332	4.52592	1.77908	3.23159	2.34719	7.0066	9.84624	7.28689	6.72725
ENSG00000073905	0.236984	0.268399	0.238761	0.204813	0.27164	0.252744	0.574276	0.172156	0.209406	0.247038	0.254528	0.361525	0.278921	0.13313	0.319121	0.343542	0.191074	0.188952	0.090999	0.536792	0.288462	0.290412	0.297024	1.05458	0.187629	0.233638	0.119943	0.457033	0.176198	0.256206
ENSG00000078319	17.5498	13.003	15.8671	15.3586	11.2454	20.3547	14.2534	16.6903	10.5555	11.3913	17.6123	6.9988	13.4528	7.41981	13.0491	9.75948	21.7602	18.3894	3.05818	22.0234	15.5057	12.1553	13.0935	6.95873	19.2641	7.29751	31.2372	19.8493	17.6932	15.1444
ENSG00000080947	3.39074	4.03074	6.89911	7.54372	6.5114	4.04569	38.8804	12.1777	5.41055	4.75108	12.1733	1.45784	2.90315	0.698126	4.74501	3.87674	12.091	16.8188	1.74277	15.3006	8.75542	4.37582	3.01783	0.755076	5.9428	3.09865	5.41888	10.7166	12.8015	6.78293
ENSG00000088340	1.09771	2.27808	1.82688	22.042	1.21192	1.88199	1.38791	7.69935	4.54577	2.23521	8.99745	0.652466	2.69849	0.461552	3.23534	9.74574	1.73764	6.09527	0.244469	4.41683	7.57289	9.10999	0.975511	0.230298	21.7945	22.4296	2.9078	1.85962	5.14202	5.12307
ENSG00000099251	7.11053	5.78384	8.57127	8.63457	4.95913	8.12282	5.65229	13.1703	5.69079	5.79886	11.2641	2.0904	5.02926	6.16503	12.6106	5.98302	15.846	10.4577	3.28507	13.4013	15.1561	6.70149	8.90738	0.907513	10.2378	4.89987	8.44366	15.5191	10.1118	10.5713
ENSG00000100058	6.18849	5.52483	8.646	7.75573	6.8259	7.06471	9.16503	11.9056	6.4029	6.51483	11.952	2.4781	6.47203	3.53168	8.43894	6.64693	9.65899	12.3231	2.45973	13.8611	11.8256	6.53678	5.46422	1.21223	8.84758	5.06076	16.0632	13.1133	12.1603	8.62384
ENSG00000100181	2.80157	0.721921	4.49444	3.49043	1.68054	8.58019	0.479858	7.32693	3.76323	4.30377	4.75009	1.38038	3.82854	0.069224	2.51929	9.86192	4.48782	5.72139	0.674113	8.66961	8.53677	1.54049	6.98996	1.72481	1.78802	3.61166	5.05697	16.936	3.06507	10.0575
ENSG00000101278	0.281082	0.279456	0.215562	0.494224	0.0789517	0.661145	0.0878213	0.482781	0.243895	0.457956	0.125035	0.10258	0.268703	0.0871719	0.775758	1.14537	0.18449	0.39628	0.242567	0.619155	1.41286	0.510142	1.31141	0.0878173	0.686255	0.307632	0.382491	0.564082	0.244569	0.725923
ENSG00000103832	0	0	0	0	0.00825519	0	0.116894	0.0296495	0.0101976	0.0102039	0	0	0	0	0	0	0	0.0267229	0.140174	0.0225978	0	0.0200184	0	0.0439666	0.0210369	0	4.36008	0.0600299	0	0.0248249
ENSG00000106610	7.95838	11.5737	14.0397	14.0239	6.70599	8.8855	6.66798	16.8326	9.35674	8.81174	9.47823	7.19684	8.78717	2.67388	9.36654	6.81157	9.14246	13.14	2.35863	12.1689	13.2698	8.11265	6.04644	6.41447	7.91897	6.8004	9.48743	15.447	12.4167	10.2613
ENSG00000111788	6.06726	3.52188	3.92957	6.28471	0.891276	8.10097	2.93279	9.0397	4.69411	4.78622	6.91724	1.86831	3.69153	3.43759	5.38678	4.14058	7.90937	8.99593	3.61665	4.96994	8.44366	6.61324	5.85623	1.34834	7.12075	4.28558	6.2883	8.42283	8.56438	6.95569
ENSG00000118976	0.0330237	0.0291306	0.034113	0.048573	0.0113121	0.0485289	0.0596334	0.0604228	0.0266368	0.0320683	0.0207137	0.0108425	0.00999054	0.00895873	0.0484534	0.0861383	0.0515164	0.0720001	0.0158901	0.0633705	0.0343975	0.0456099	0.0370472	0.0385784	0.039519	0.0180521	1.20158	0.0623959	0.0521515	0.0412072
ENSG00000119440	0.281932	0.0755004	0.0253263	0.374879	0.160319	0.404793	0.0963003	0.242175	0.13853	0.187992	0.959755	0.112497	0.42338	0	0.384558	0.174651	0.95256	3.42954	0.0556158	0.104258	0.417792	0.167343	0.169676	0	0.0886068	0.101405	0.524475	1.38998	0.493782	0.503509
ENSG00000119660	0	0	0	0	0	0	0	0	0	0	0	0	0	0	0	0	0	0	0	0	0	0	0	0	0	0	1.70608	0	0	0
ENSG00000120555	0.324739	0.198563	0.563706	0.300657	0.492354	0.387562	0.74752	0.437957	0.245177	0.209445	0.352236	0.229415	0.40093	0.113779	0.289565	0.302185	0.853328	0.479999	0.145475	1.52683	0.350511	0.278094	0.373989	0.312685	0.31474	0.194649	50.1661	0.620599	0.432745	0.283863
ENSG00000121089	1.21326	0.921234	1.16066	0.871574	0.540748	1.31975	0.969258	1.48389	0.991202	1.07914	1.46569	0.455616	0.65141	0.343941	1.04492	0.98929	1.24421	2.95214	0.497445	0.96909	1.14191	0.862726	1.48981	0.535843	0.833369	0.718901	0.603396	1.19114	1.62621	1.42765
ENSG00000121388	0	0	0	0	0	0	0	0	0	0	0	0	0.0999175	0	0	0	0	0	0	0	0	0	0	0	0	0	32.5266	0	0	0
ENSG00000123009	1.18018	0.707622	1.82459	1.36739	0.384358	1.31316	0.33257	1.3732	0.921059	1.09281	1.39027	0.370273	0.884782	0.582074	1.31481	0.977745	1.27347	1.33853	1.85258	0.739857	1.2149	0.715239	1.34093	0.497118	0.839419	0.886529	5.19912	1.12791	1.61862	1.28881
ENSG00000123201	0.109152	0.0474292	0.0376573	0.125266	0.0309449	0.107393	0.141489	0.0626685	0.0792727	0.0616767	0.116966	0.0139883	0.436982	0.0237547	0.155456	0.0676069	0.119622	0.0409325	0.0147578	0.102983	0.101775	0.141464	0.115392	0.0411861	1.48072	0.0391005	0.375381	0.0818258	0.114211	0.0952526
ENSG00000123447	0	0	0	0	0.0369706	0	0	0	0	0	0	0	0	0	0	0	0	0	0	0	0	0	0	0	0	0	5.92727	0	0	0
ENSG00000124097	0.326883	0.227552	0.403653	0.585115	0.483303	0.334548	0.919125	0.372588	1.09137	0.515154	0.565617	0.241115	0.23848	0.147493	0.39141	0.247222	0.453341	0.501623	0.113081	0.248347	0.548131	0.453318	0.185948	0.190853	1.42118	0.237744	0.908099	0.604872	1.03782	0.376402
ENSG00000124224	6.16694	5.10692	6.82424	7.24709	1.39404	6.43098	2.79898	10.5701	5.81887	4.78898	7.51347	1.55976	3.37329	0.972972	7.56027	4.44811	11.7774	12.0217	1.44659	3.39276	5.47858	5.16604	5.36538	1.18963	7.72593	3.03184	8.8665	8.68444	10.8158	8.51179
ENSG00000124549	3.71047	4.2823	3.10012	3.16303	0.296917	3.79903	0.532423	6.32621	3.04638	2.84828	4.21999	0.949605	1.57801	0.662483	4.31386	2.18296	4.3751	4.49581	0.595801	1.24696	3.36304	3.88256	2.45965	0.420162	5.59886	1.62984	2.31471	3.73602	6.85628	3.84803
ENSG00000125631	0.0908419	0.083925	0.0863937	0.0824962	0.0302831	0.0921329	0.0803342	0.161193	0.0714354	0.0629176	0.0614696	0.0459017	0.0801116	0.0383455	0.164218	0.0925754	0.117286	0.149649	0.0418221	0.117021	0.104244	0.0924674	0.117167	0.0157686	0.090561	0.056646	2.2439	0.182309	0.115601	0.137067
ENSG00000127589	0.64134	0.315375	0.597746	0.463468	0.188812	0.549011	0.305599	0.66088	0.469708	0.483675	0.611938	0.192967	0.206682	0.268677	0.685436	0.313485	1.45864	1.10409	0.138673	0.214569	0.392012	0.276975	0.276455	0.180974	0.254643	0.239135	0.687397	0.5775	0.741261	0.59484
ENSG00000127957	7.08192	5.60581	10.5697	11.8715	4.15907	9.15896	15.227	13.9087	8.22659	7.2934	12.6572	2.54579	6.34328	2.9724	9.60488	9.28842	15.0292	14.2052	3.08448	13.5162	13.1367	8.15104	9.283	2.32452	11.0292	5.73848	12.0393	18.1217	13.4925	10.9439
ENSG00000131002	10.236	12.3377	12.9591	13.8613	3.09734	9.3531	8.87557	0.0199236	12.2662	10.6946	0.0414391	3.6997	6.33208	6.22496	14.9247	19.7313	17.876	0.0214679	8.80619	18.4446	24.5258	14.7271	13.068	3.41586	19.9922	10.7545	8.66089	19.6243	0.0225245	0.0215058
ENSG00000131401	1.41419	1.59636	1.86681	3.55227	2.94014	1.93628	0.941528	2.12932	2.61261	1.83655	6.3387	0.264387	2.2416	1.34224	14.0505	5.13679	4.30099	0.6091	0.713454	3.35041	4.96717	30.4741	2.19368	0.138343	135.442	1.55122	3.78712	3.0921	1.50104	1.98409
ENSG00000131797	3.03925	3.00471	3.29623	6.04625	4.37793	5.45399	28.1621	8.4987	6.26453	6.30506	11.4214	1.82053	10.883	6.01607	8.35565	9.08074	4.64029	11.7812	4.68086	14.3524	11.2323	12.345	5.59926	0.476438	14.1112	7.04826	2.9058	19.1731	11.4199	7.90022
ENSG00000131885	0	0	0.019497	0.0436385	0.804661	0.0531547	0.533818	0.0542742	0	0.0400787	0.0645479	0	0	0	0	0.242893	0	0.0110366	0	0.0268394	0.0985028	0.0202403	0.446522	0.0166655	0.0271034	0	0.673514	0	0.0311807	0.151094
ENSG00000132967	7.04514	3.39208	7.94107	5.05362	4.0464	7.13329	3.98829	9.97668	5.96225	5.54265	7.17326	1.86793	2.89259	1.98108	5.94954	4.02975	9.14764	7.11349	1.47184	4.04836	6.18367	5.62401	4.7278	3.17755	5.42558	3.86927	3.79902	7.19197	10.0088	7.34505
ENSG00000133136	0	0	0	0	0.0753227	0	0	0	0	0	0	0	0.0312653	0.141597	0	0	0	0	0	0.290935	0	0	0	0	0	0	0	0	0	0
ENSG00000133519	0.529293	0.564474	0.351497	0.740735	11.6171	2.02594	22.4964	2.99058	2.40415	1.68805	4.22975	0.119938	1.9889	0.0990795	0.847559	1.14336	6.96225	97.7718	0.809326	22.6356	22.0779	2.20781	2.60096	0.0234626	0.681673	1.32057	10.9182	3.25886	1.50507	1.83715
ENSG00000133624	18.884	12.3388	27.8206	34.0635	16.5452	22.9154	79.3272	48.0548	24.2758	22.3201	40.4522	8.80959	17.8968	6.88891	25.872	22.0366	46.8949	44.7322	6.93994	34.4155	40.4684	21.7247	22.0491	6.40526	31.7982	15.5248	25.2116	47.7102	44.7015	34.4068
ENSG00000134297	3.7604	2.54546	3.8148	4.42529	0.581085	3.80079	0.441534	1.82176	1.70064	2.97258	3.00497	0.984989	2.1271	1.1004	4.58847	3.25665	1.46314	3.14931	0.796909	1.78199	2.47104	2.80018	0.885492	0.894103	3.20775	1.13878	1.37914	1.77452	2.8517	1.57712
ENSG00000136149	7.60945	5.93132	7.66389	9.20094	2.45088	8.88445	3.74707	13.6368	7.11456	7.4531	13.4947	2.56948	3.94091	3.10607	7.262	6.75242	8.02818	21.8241	5.66897	5.81231	10.9729	6.54775	11.2971	3.95711	9.23513	6.00489	3.39893	8.81344	11.0154	10.9815
ENSG00000141028	0.383526	0.517854	0.488607	0.45106	0.166783	0.443233	0.845521	0.892006	0.591043	0.656192	0.570134	0.258449	0.275909	0.618115	0.952518	0.755672	0.455837	0.66993	0.249194	0.60937	0.936344	1.50847	1.25673	0.1246	2.02987	0.543359	17.957	0.714585	0.691937	0.79218
ENSG00000146001	0.740294	0.362662	1.48694	0.950606	0.522141	0.864662	3.05037	1.99219	0.88358	0.784489	1.40723	0.291571	0.233136	0.0618674	0.72728	0.58378	1.24412	2.18012	0.4018	1.94449	0.687566	0.340133	0.596809	0.147735	0.337831	0.231467	2.6281	0.669288	2.35349	0.923942
ENSG00000149531	16.1563	18.2319	22.9278	22.5477	19.0503	17.3573	27.3567	16.0995	19.8141	17.5156	20.6601	6.76136	11.7558	4.76081	16.3961	14.5877	21.9632	19.8587	7.92171	21.9588	20.1044	19.5759	11.9942	4.73208	15.7073	13.2241	12.6061	25.9013	23.164	12.1163
ENSG00000150175	0	0	0	0	1.53586	0.0288733	0.505999	0.0203346	0	0	0.620275	0.100905	0.044679	0	0.201321	0	0	0	0	0.326267	0.15819	0	0	0	0	0.0271466	6.8964	0.122994	0	0
ENSG00000151631	0.0660555	0.0231133	0.0617954	0.0675938	0.00965217	0.0740466	0.18531	0.0666164	0.0360483	0.0464157	0.116746	0.0168268	0.0548954	10.9668	0.0606812	0.0758501	0.081491	0	0.0210683	0	0.0442688	0.0389762	0.0449577	0	0.0426391	0.0381225	0.635897	0.0834265	0.0530644	0.0794795
ENSG00000152117	27.2758	18.6617	32.568	34.9026	20.7979	35.0809	86.6512	63.5275	28.32	28.3982	61.515	14.0069	15.4169	13.2968	32.8305	21.3233	59.8606	66.2373	10.1375	58.2381	44.9715	24.4	34.6227	10.424	28.1055	17.15	42.625	59.9815	58.0825	40.4986
ENSG00000154316	0.122792	0.0568708	0.236426	0.779278	0.758537	0.159523	1.59925	0.257057	0.259728	0.162387	0.108429	0.113565	0.0930544	0.0525725	0.265676	0.0876462	0.216939	0.112929	6.05337	0.726534	0.68132	0.199689	0.130568	0.369263	0.330555	0.902869	2.06748	3.7653	0.195794	0.157901
ENSG00000154608	0.0734069	0.0516958	0.0805983	0.0437893	0.0574991	0.068991	0.121846	0.0619625	0.0526288	0.0393501	0.0784243	0.0243368	0.0103694	0.00856389	0.11361	0.0330517	0.317939	0.0800884	0.00808002	0.0480278	0.0380319	0.0555968	0.0664964	0.044727	0.0252757	0.0234594	21.195	0.104092	0.0759723	0.0449335
ENSG00000154898	0.18544	0.0827435	0.414581	0.0839485	0.345612	0.170595	3.69858	0.174824	0.119412	0.0919835	0.242913	0.0572196	0.0465983	0.00889465	0.118465	0.0916833	0.33845	0.59379	0.0509522	0.162273	0.0981525	0.12868	0.0596691	0.0460755	0.226783	0.109224	3.65405	0.1283	0.290219	0.0916397
ENSG00000158731	0	0	0	0	0	0	0	0	0	0	0	0	0	20.388	0	0	0	0	0.0385012	0	0	0	0	0	0	0	0	0	0	0
ENSG00000159247	0.0570592	1.67405	0.0336108	0.404805	0.40772	0.407906	0.415831	0.170715	0.386755	1.43436	1.05304	0.0273624	1.76218	0.265348	1.04519	2.4448	0.136134	0.514013	0.947699	3.86261	2.85023	0.924268	1.70405	0.0133612	0.382626	0.644553	6.66505	1.78572	0.0776339	2.70494
ENSG00000159712	0.0362363	0.0920118	0.0786856	0.0325556	0.814511	0.0660738	1.63935	0.126933	0.0443658	0.065771	0.458643	0.0284819	0.190464	0.0294507	0.0949564	0.0433286	0.0762488	0.0817267	0.070099	0.779332	0.0966247	0.082965	0.0343422	0	0.0709182	0.0293979	11.1157	0.447814	0.106461	0.0385845
ENSG00000160172	1.56275	2.03568	1.63215	2.81249	1.07666	2.45329	1.08781	3.77601	2.01832	2.05211	3.11273	0.541803	2.90524	1.43363	1.93523	2.49908	2.91117	3.68835	1.25308	4.28771	3.65721	1.54276	2.75093	0.302021	1.39653	1.59907	1.96295	5.5529	3.56286	2.84686
ENSG00000160766	2.43283	3.66077	3.5839	4.71269	5.94194	2.76006	13.313	6.22366	3.61246	2.66499	3.67894	0.972317	2.33514	0.738909	3.174	2.12531	6.67711	5.20428	0.979785	11.4703	5.28015	2.99819	2.95239	0.451137	4.37395	2.11933	9.19495	4.99683	7.14001	3.85955
ENSG00000161103	0.0024263	0.00419708	0.0014584	0	0.00922505	0.00676101	0.0366968	0.00843229	0	0	0.0142338	0	0.0118076	0.00376748	0.0128545	0.00459833	0.00543022	0.00473305	0	0.0519702	0.0098081	0.00339169	0.0095626	0	0.00541313	0	19.1848	0.0653214	0.00484611	0.00514766
ENSG00000161643	1.62969	1.79168	1.02535	1.39339	0.345936	0.789493	0.579917	1.16878	0.915605	0.739682	1.36197	0.35461	0.3965	0.538568	2.84827	0.679479	1.5799	61.6035	0.42749	0.829091	1.01185	1.21368	0.297274	0.213629	20.059	0.761334	2.02564	0.772934	1.13087	0.682582
ENSG00000161912	3.12921	1.48068	2.81275	4.32092	3.6021	4.30616	12.8224	8.78053	2.51258	2.17669	6.46167	2.96703	3.64865	1.27016	4.9805	3.15748	7.6378	11.6594	2.05841	3.90264	7.31668	3.78075	2.75477	2.08279	6.73092	2.43713	16.3703	15.7231	5.73365	5.29435
ENSG00000162699	0	0	0	0	0.0043579	0	0.0965852	0	0	0	0	0	0	0	0	0	0	0	0	0	0	0	0	0	0	0	5.51093	0	0	0
ENSG00000162997	2.92354	2.21745	5.86358	5.02081	1.32301	3.62014	3.23437	5.24794	3.58021	3.44686	7.13219	1.72915	3.18979	1.44064	4.23617	4.36376	5.32099	5.6033	2.4731	6.70978	5.79368	4.20084	1.17313	1.61789	5.91234	3.1192	5.94175	7.02688	5.73882	4.12113
ENSG00000163016	0.333143	0.314733	0.667101	0.788929	0.565032	0.672427	1.35155	1.17591	0.491234	0.366365	1.23127	0.170776	0.471042	0.383934	0.710239	0.551476	1.16331	4.36253	0.414553	2.52828	1.08256	0.391598	0.425326	0.11728	1.71967	0.307474	4.1856	1.02263	1.0308	0.548147
ENSG00000163098	0	0	0	0	0	0	0	0	0	0	0	0	0	0	0	0	0	0	0	0	0	0	0	0	0	0	19.1258	0	0	0
ENSG00000164556	0.231701	0.151807	0.191695	0.127598	0.0348859	0.308974	0.0513026	0.141401	0.129226	0.0806656	0.161179	0.0299331	0.3302	0.204784	0.376439	0.332477	0.14921	0	0.151187	0.269682	0.217224	0.488731	0.427586	0.0380093	1.12384	0.165484	67.2587	0.156893	0.0697808	0.0866301
ENSG00000164616	0.00539895	0.551091	0	1.09684	0.394933	0	0.470172	0.0578897	0	0.0418091	0	0	1.55146	0.14051	0	0	0	0.575677	0	0.141197	1.92275	0	0	0	0	0.124181	1.77392	0.0611496	0	0.00433456
ENSG00000164669	0.578259	0.300208	0.358148	1.12115	2.21914	0.671072	7.16331	1.05572	0.463275	0.399914	1.13012	0.11718	0.657802	0.131889	0.371589	0.340593	1.18324	0.929957	0.153861	0.726423	0.849408	0.33728	0.451209	0.122645	0.313726	0.347882	6.55719	0.390043	0.733953	0.538711
ENSG00000164845	1.09726	1.41353	1.40608	2.11121	1.04321	2.0931	2.27051	4.71264	1.42365	1.43535	4.15856	0.212745	2.24471	1.66649	2.71246	2.05167	2.51534	5.27661	1.67556	7.28257	3.41371	1.45114	1.56321	0.191782	1.64082	1.26447	3.85686	6.93682	4.08069	2.82357
ENSG00000165178	3.16484	1.22931	1.83238	2.1393	0.709599	1.7495	0.335885	1.02595	2.75969	1.55199	1.52801	0.657771	0.731828	0.983531	10.1837	2.05272	1.07092	0.58588	0.258253	0.854466	1.72648	12.8677	0.55585	0.251647	61.8286	1.4342	0.802811	1.573	0.993982	1.23162
ENSG00000165874	0.109323	0.0362606	0.149043	0.0947474	0.0189168	0.13544	0.0324714	0.111166	0.0680532	0.0604106	0.103962	0.0470327	0.0333333	0.379514	0.0654524	0.0552007	0.262973	0.0827873	0.0436524	0.0330098	0.0662432	0.0704169	0.222672	0.0160217	0.120997	0.0517928	0.618304	0.0920999	0.132505	0.0873929
ENSG00000166104	0.150247	0.0104523	0.0056322	0.00891586	0.00955276	0.0964028	0.00706926	0.0070591	0.0848139	0.0284362	0.0137558	0.0526389	1.54607	0.241333	0.091078	0.0317602	0.037632	0	0.0606054	1.49218	0.0131475	0.0102541	0.012919	0.0344558	0.0230672	0.0310531	4.2165	0.0623568	0	0
ENSG00000166473	5.0072	0.527708	0.564242	1.30899	0.434409	4.24818	0.163767	4.18956	0.996273	0.873265	0.864769	1.53108	0.107851	0.399604	0.385302	0.439195	0.659293	1.55207	0.055541	0.0279786	0.159166	1.13583	1.62399	0.212728	0.0155206	0.345615	0.535295	1.37333	1.42328	1.38444
ENSG00000166787	0.320641	0	0	0	0	0.529127	0	0	0	0	0	0	0	4.59079	0	0.738262	0	0	0	0	0	0	0	0	0	0	0.592093	0	0	0
ENSG00000167494	0	0	0.0115588	0	0.05463	0	0.317524	0.0051008	0	0	0.0171465	0	0.0092858	0	0	0	0	0	0	0	0	0	0	0	0.0433367	0	6.32629	0	0	0
ENSG00000167798	0.00703812	0.0121501	0.00554261	0.0060704	0.00465954	0.00642469	0.0122433	0.0106281	0.00292247	0.00701994	0.010361	0.00265248	0.386313	178.286	0.015956	0	0.00798524	0.00876614	0.102911	0.0105628	0.00849508	0.00891605	0.00695857	0	0.0100862	0.00825302	0.253828	0.0109927	0.0106934	0.00735569
ENSG00000168126	0	0	0	0	0	0	0	0	0	0	0	0	0	0	0	0	0	0	0	0	0	0	0	0	0	0	0.652818	0	0	0
ENSG00000168405	25.9209	5.91437	29.8161	10.4518	1.98356	19.168	1.14879	24.7776	11.0396	7.80753	25.3568	5.12439	9.32461	2.36063	29.6619	10.4343	20.1301	15.6074	1.20149	7.95813	13.2216	9.40447	14.5527	1.63899	25.741	4.63021	3.72217	37.2304	36.0683	17.1315
ENSG00000168852	0.688769	0.819252	1.68468	1.37437	0.925256	1.32455	1.76382	1.86599	1.16583	0.825898	1.69694	0.243544	1.07513	0.274711	0.897943	1.47545	1.98973	1.60624	0.762149	2.84092	2.02545	1.46164	1.14007	0.151433	1.40947	0.636024	2.72656	7.4573	1.32412	1.34904
ENSG00000168967	0	0	0	0	0	0	0	0	0	0	0	0	0	0	0	0	0	0	0	0	0	0	0	0	0	0	0.95617	0	0	0
ENSG00000169040	0	0	0	0	0	0	0	0.0083255	0	0	0.0212279	0	0.00480019	0.0163124	0	0	0	0	0	0.0166147	0	0	0	0	0	0	1.25493	0	0	0.0208869
ENSG00000169164	0	0	0	0	0	0	0	0	0	0	0	0	0	0	0	0	0	0	0	0	0	0	0	0	0	0	0.443532	0	0	0
ENSG00000169325	0	0	0	0	0.0328012	0	0	0	0	0	0	0	0	0	0	0	0	0	0	0	0	0	0	0	0	0	0.453726	0	0	0
ENSG00000170089	2.58519	2.7796	2.3989	3.90965	4.11724	3.05023	11.1152	5.35898	2.95914	7.23881	4.76231	0.91745	3.02462	2.58066	2.92726	3.68749	3.32633	5.61063	1.40657	5.12521	4.46152	3.50701	5.31472	1.02476	4.33477	2.61689	11.1885	9.14736	4.18918	8.44077
ENSG00000170356	0.419765	0.0953388	0.13475	0.298927	0.0355216	0.50056	0	1.11618	0.183009	0.160693	1.00863	0.0901663	1.21011	0.0596645	0.619573	0.0637734	0.437938	1.24764	0.0538261	0.38526	0.621008	0.298831	0.609289	0	0.787627	0.10665	0.144732	2.07306	0.409704	0.415352
ENSG00000170629	0.368627	0.902044	0.476694	0.732771	1.3246	0.339948	4.46163	2.36974	0.735133	0.659382	3.46235	0.394523	0.821775	0.0545599	0.937488	0.399449	2.13002	5.78231	0.174069	3.86814	1.13486	1.08671	0.265398	0.181697	1.31256	0.583495	101.657	3.11541	2.12486	0.893526
ENSG00000170688	0	0	0.035036	0.0790293	0	0	0	0	0	0	0	0	0.0388445	0	0.100428	0.0799347	0	0	0	0	0.0941013	0	0.499036	0	0	0	5.98158	0	0	0
ENSG00000171101	1.95603	0.24248	0.703491	2.44154	0.0590226	1.72378	0.168267	1.53859	1.29268	2.33858	0.993089	0.261231	0.33596	0.495189	6.06582	1.13549	1.26855	0.635499	0.221651	0.509959	2.49528	3.32805	1.45261	0.098304	6.76017	2.3354	4.72677	0.394662	2.63814	1.86589
ENSG00000172250	0.170796	0.164833	0.173228	0.614424	0.434934	0.725394	0.427066	1.23826	0.334541	0.426103	0.825785	0.0792908	0.789185	0	0.30375	0.762294	0.726712	1.74921	0.144928	0.499825	3.67152	0.313773	0.6754	0.0313036	0.264602	0.296406	7.15818	0.326698	0.921715	1.01743
ENSG00000172460	0.519961	0.719014	0.259596	0.81102	0.862586	0.716923	3.38365	1.40325	0.57155	0.366741	2.04443	0.197557	0.791741	0.101826	0.95406	0.385365	0.776093	1.8174	0.525079	2.66607	0.757046	0.949355	0.20415	0.0780463	1.56848	0.624932	26.222	2.88154	1.19914	0.633589
ENSG00000172900	0	0	0	0	0.017245	0	0.0554095	0.00712385	0	0	0	0	0	0	0	0	0	0.0302642	0	0.0124428	0.00877712	0	0	0	0	0	0.417921	0	0.00360955	0
ENSG00000173209	56.943	64.6604	71.4462	67.0583	24.6787	70.6846	50.0891	95.627	56.4301	53.0398	117.885	18.8849	39.0469	25.1793	70.1376	59.5386	96.443	102.744	27.6614	100.478	91.0169	64.4179	42.8883	12.3114	84.637	47.0412	63.0031	123.917	92.8765	70.8775
ENSG00000173295	1.65737	1.52419	2.01056	3.64969	1.39349	3.27105	5.21087	5.90094	1.91532	1.92331	6.84329	0.345048	2.75103	1.96758	2.79104	2.6277	4.14904	6.27624	1.51377	9.70591	3.80205	2.1196	2.39371	0.333962	2.36812	1.55301	3.20533	5.05561	5.28391	3.383
ENSG00000173727	2.80164	4.56968	2.4683	4.06835	3.91537	3.52241	14.3828	7.71181	3.24038	2.94896	8.11876	2.32592	2.29544	0.459315	2.26186	2.49073	6.5628	9.06411	0.436417	3.95928	4.81283	2.66321	1.4455	2.53971	3.28282	1.21777	1.90008	8.78217	11.0794	4.79729
ENSG00000174353	1.87911	1.16609	2.6808	2.32773	0.630795	2.4188	2.4044	2.75708	1.8199	1.73025	2.8636	0.696174	1.24965	0.715979	2.29045	2.12548	3.11982	3.18361	0.67994	2.12189	2.26437	2.34342	2.0584	1.20344	2.31623	1.47983	5.55052	3.38709	3.21536	2.39202
ENSG00000175676	0.0025198	0	0	0	0.000538712	0.00765018	0.00745877	0.00515495	0	0	0.00643971	0	0.00240908	0	0	0	0	0.0102693	0.00959903	0.00792774	0	0	0	0	0	0	3.97644	0.0293538	0	0
ENSG00000175886	1.11776	0.953326	1.09114	0.954053	0.315752	1.20856	0.407873	1.53918	0.98026	1.06177	1.26899	0.378539	0.461925	0.35981	1.04311	0.954278	1.11912	2.67653	0.939643	0.981662	1.16475	0.822875	1.63191	0.595526	0.870996	0.784363	0.854245	1.058	1.39834	1.50176
ENSG00000176054	3.66437	4.59261	4.73443	4.74707	3.50284	4.74523	11.244	6.4852	3.10737	3.1732	7.44463	1.27891	3.0909	2.79271	4.53009	3.55141	9.37704	9.08877	2.05354	10.84	5.56133	3.31462	4.50479	1.0856	4.46241	2.75339	7.66667	10.1198	6.27402	3.87179
ENSG00000176232	0	0	0	0	0	0	0	0	0	0	0	0	0	0	0	0	0	0	0	0	0	0	0	0	0	0	3.72359	0	0	0
ENSG00000176268	1.62668	1.33053	2.42184	1.9846	1.88341	2.21581	4.15945	4.39148	2.23056	1.59538	1.79362	0.898999	1.29524	1.07898	2.36335	2.0745	3.41145	3.37186	1.34215	3.64045	3.43457	3.08226	1.82571	0.396169	3.80054	1.42787	4.48607	7.93472	2.85441	2.52895
ENSG00000176343	0.269052	0.255814	0.305183	0.109069	0.232879	0.29854	0.377341	0.43682	0.276906	0.314861	0.37232	0.13526	0.161391	0.113343	0.259143	0.309328	0.386741	0.818483	0.195656	0.346757	0.289657	0.243439	0.432264	0.268424	0.277863	0.21117	0.351557	0.330873	0.465931	0.349502
ENSG00000176378	0	0	0	0	0	0	0	0	0	0	0	0	0	0	0	0	0	0	0	0	0	0	0	0	0	0	0	0	0	0
ENSG00000176584	0	0	0	0	0.00428797	0	0	0.00373014	0	0	0	0	0	0	0	0	0	0	0.0479081	0.0480198	0	0	0.0309948	0	0	0	0.438008	0	0	0.006978
ENSG00000176654	0	0.351465	0	0	0	0	0	0.0145622	0	0	0	0	0.00716125	0	0	0.0207812	0	0.0621973	0.312101	0.0171627	0	0	0	0	0	0	1.25099	0	0	0
ENSG00000176700	4.46092	5.12775	5.22541	7.14252	3.81223	5.46856	15.0097	8.24312	5.05272	4.83609	9.27225	2.69659	4.27081	2.35599	6.09434	4.98434	8.20331	10.0137	3.26566	11.576	9.46181	5.29672	4.39076	1.01584	7.83872	4.07285	7.18769	11.7897	8.7497	6.95386
ENSG00000176716	0.260353	0.0776861	0.872675	0.444019	0.329902	0.313871	1.79319	0.772983	0.185836	0.166746	0.428215	0.100209	0.74	0.080409	0.216534	0.291633	0.737717	0.599127	0	0.0922698	1.03319	0.255543	0.298428	1.85179	0.113623	0.202004	1.41522	0.697392	0.785849	0.523058
ENSG00000176826	0.851289	0.543013	0.750909	1.30694	0.180195	0.723209	0.11866	1.08202	0.76545	0.552507	1.36657	0.356013	0.3537	0.081993	0.676024	0.423786	0.917918	1.34279	2.44709	0.368573	1.00166	0.432233	0.704773	0.111666	0.366176	0.542846	0.962722	0.638363	1.63805	0.832446
ENSG00000176904	0	0	0	0	0	0	0	0	0	0	0	0	0	0	0	0	0	0	0	0	0	0	0	0	0	0	0.990901	0	0	0
ENSG00000176933	0.416058	0.515007	0.564783	0.443105	0.120252	0.513541	0.1564	0.334174	0.33753	0.308031	0.320206	0.097395	0.275307	0.105579	0.315898	0.394063	0.510476	0.132655	0.15909	0.235073	0.320252	0.427498	0.125038	0.243962	0.309482	0.234623	5.44252	0.540759	0.31875	0.291354
ENSG00000176998	0.334425	1.38346	0.510738	0.507211	1.00042	0.753267	2.24568	0.646819	0.269403	0.597873	1.37302	0.561832	0.918763	0.32229	1.28345	1.29245	0.328917	0.886804	0.999333	6.45007	1.3187	0.584573	1.02482	0	1.3172	0.508053	2.40205	3.02295	0.777653	1.35916
ENSG00000177173	0.823408	0.241805	0.754701	0.675439	0.0980182	0.851707	0.0790271	0.523169	0.578197	0.746238	0.638468	0.549436	0.548558	0.221664	2.00423	1.04009	1.05581	0.587738	0.168837	0.53746	0.77981	0.815483	0.870242	0.147209	0.572436	0.459851	0.691909	1.02148	0.920064	1.30843
ENSG00000177350	0.149922	0.143178	0.135556	0.147421	0.0450397	0.153402	0.0961989	0.185489	0.133474	0.134504	0.18618	0.0544226	0.068826	0.0509695	0.13955	0.141346	0.139794	0.375018	0.112473	0.115922	0.166577	0.120999	0.201493	0.0951732	0.166461	0.112178	3.57256	0.156532	0.198155	0.196553
ENSG00000177359	0.176404	0.0263672	0.0427066	0.645674	0.182323	0.36179	0.0825714	0.270444	0.247325	0.148621	0.170957	0.487929	0.0305885	0.0135897	0.117981	0.214551	0.184238	0.429305	0.0415503	0.942011	0.334674	1.39258	0.408681	0.055278	0.180948	0.101081	35.3228	0.178304	0.50925	0.360217
ENSG00000177910	0	0	0	0	0.0246429	0	0	0.0750675	0.0211008	0	0.01397	0	0.0148836	0	0	0	0.0149396	0.0114358	0	0.0291237	0.0134632	0.0857196	0	0	0	0	27.656	0	0.0257999	0
ENSG00000178055	0.344866	0.154643	0.438784	0.38436	0.0838758	0.300081	0.0564667	1.1682	0.286859	0.325304	0.782999	3.26201	1.08906	0.302133	0.410821	0.121736	0.431063	0.3711	0.0827384	0.227014	0.586362	0.206094	0.129362	1.11002	0.576919	0.0876127	0.545379	0.640254	0.768623	0.701594
ENSG00000178162	1.07586	0.915556	1.0375	0.853989	5.02797	1.32643	2.48362	1.89281	0.951111	0.784593	2.62087	1.16528	1.63714	0.212698	0.393856	0.798423	2.75603	1.38161	1.0014	9.66517	7.28524	0.935628	0.19598	0.0604531	2.54394	0.991123	17.0655	3.64322	1.42299	0.953636
ENSG00000178458	0.617257	0.47037	0.612474	0.577809	0.21064	0.651283	0.335623	0.706425	0.565272	0.609695	0.494118	0.233009	0.27845	0.221636	0.84116	0.82504	0.682692	0.628841	0.216903	0.434636	0.770165	0.545948	0.865081	0.256476	0.539591	0.379612	0.610377	0.679011	0.83456	1.1003
ENSG00000178631	0.416275	0.556149	0.360039	0.519115	0.209094	0.63093	0.564149	0.728773	0.438318	0.337924	1.05148	0.174898	0.255943	0.120348	0.529556	0.482499	1.4765	1.46911	0.357758	1.5994	0.648065	0.513491	1.03532	0.182188	0.435705	0.302258	2.67032	0.878238	0.779562	0.565855
ENSG00000178715	1.30236	0.665236	1.42425	1.27725	0.46315	1.47466	0.863554	1.58558	1.20518	1.14548	1.46829	0.555534	0.529066	0.487717	1.58046	0.897828	1.88731	3.38146	0.756115	0.815862	1.22584	0.993127	1.87207	1.06285	1.12581	0.875244	0.728667	1.38508	1.87376	1.52105
ENSG00000178762	0	0	0	0	0	0	0	0	0	0	0	0	0	0	0	0	0	0	0	0	0	0	0	0	0	0	2.66242	0	0	0
ENSG00000179101	0.225535	0.15083	0.244875	0.146527	0.0854334	0.233164	0.128218	0.146112	0.221635	0.196697	0.395736	0.0768504	0.123175	0.0563535	0.302909	0.197997	0.21125	0.225934	0.0759577	0.133294	0.193694	0.201132	0.260429	0.0890489	0.268334	0.161558	0.197586	0.249655	0.241845	0.29149
ENSG00000179277	11.0704	9.68178	11.9098	15.4585	2.52523	11.5373	3.23082	7.88701	7.46934	9.76678	12.2687	4.24001	3.20967	0.354718	8.21981	8.21534	7.68937	11.4794	2.26793	5.21215	6.30679	4.26358	2.1843	0.906261	1.74863	2.50552	4.23228	14.5462	10.3299	5.30966
ENSG00000179342	0.105747	0.234781	0.0733291	0.0563201	0.106375	0.0933459	0.365554	0.302657	0.080694	0.0793354	0.240487	0.0162913	0.0243399	0.0412115	0.0860157	0.0429754	0.22316	0.260414	0	0.208261	0.176298	0.0575968	0.177452	0	0.109469	0.0295212	2.62948	0.0878499	0.247913	0.135937
ENSG00000179362	0.173015	0.0789181	0.17664	0.233817	0.136244	0.24759	0.161289	0.453356	1.35568	0.24202	0.577552	0.0484707	0.145191	0.0406521	0.826636	0.192539	0.388257	0.561584	0.150389	0.190282	22.6058	0.903508	0.235789	0.0412772	0.145659	0.836934	2.80139	0.358514	0.470384	0.303368
ENSG00000179766	0.109341	0.0926309	0.318333	0.163599	0.0582189	0.10803	0.0682191	0.158177	0.138242	0.117742	0.149171	0.0863205	0.119561	0.0508931	0.631472	0.108493	0.412985	0.0829879	0.0637956	0.131049	0.250184	0.124417	0.110866	0.294352	0.0847848	0.104299	12.6185	0.273715	0.162096	0.117738
ENSG00000179967	3.05886	1.53353	4.02071	1.95126	1.2914	2.9648	1.81693	4.52595	1.87323	2.5026	2.1297	1.67591	2.44165	2.03638	5.78235	2.41311	3.90483	2.83844	1.5273	2.70971	5.11812	1.49581	4.59302	1.78288	3.2036	1.42402	3.01913	3.58955	2.62955	5.02031
ENSG00000180178	0.00652025	0.018653	0.00767347	0.0186608	0.151795	0.242247	0.0635014	0.121053	0.0167668	0.00935643	0.0620534	0.00702775	0.110909	0	0	0.0150647	0.020552	0.0445989	0.213622	2.35112	1.97907	0.0158437	0	0	0.0230519	0.023038	61.1404	0.16342	0.0341018	0.0183514
ENSG00000180229	3.29858	1.46847	2.08318	2.25218	6.57163	3.518	9.40338	2.54283	2.33018	2.69601	4.76408	1.18265	0.78686	0.519902	3.51583	1.22413	14.5033	4.34005	0.664496	2.85379	2.98836	1.77734	0.934592	1.01941	1.55208	1.32844	3.96709	2.27669	4.74818	2.89392
ENSG00000180279	0.197054	0.942717	0.163367	0.210414	0.682643	0.310742	1.13213	0.419749	0.242067	0.194369	0.492022	0.0386497	0.222136	0.192581	0.239676	0.315925	0.687278	0.421991	0.413893	0.835204	1.31318	0.412669	0.592703	0.233896	0.872427	0.242324	17.1726	0.668916	0.424537	0.35023
ENSG00000180438	0.16435	0.0411856	0.0820819	0.304815	0.0752402	0.227833	0.0458948	0.252605	0.0815634	4.42614	0.272274	0.0494033	0.0862936	0.00927575	0.112851	0.184055	0.194483	0.369614	0.0183724	0.191196	0.796948	0.116971	3.16153	0.0250001	0.182095	0.0412831	5.15588	0.138785	0.251325	6.85907
ENSG00000180581	0.584824	0.936361	0.694054	0.449124	0.612834	0.607473	0.685814	0.371716	0.5071	0.55808	0.393718	0.327479	0.412487	0.266281	0.719474	0.611636	0.526577	0.615103	0.193926	0.553899	0.474047	0.480983	0.418812	0.718692	0.32712	0.408655	0.497448	0.699441	0.583394	0.502325
ENSG00000180747	1.10285	0.417768	1.25088	1.28279	0.318863	1.18653	1.01465	1.51883	0.936694	0.840209	1.13627	0.335265	0.391031	0.201397	1.16285	1.03411	1.42257	1.32166	0.296728	0.636898	0.926523	0.961023	1.57766	0.767088	0.662119	0.599921	1.15943	1.39626	1.29242	1.39228
ENSG00000180764	0.289891	0.230403	0.305305	0.349915	0.156075	0.294843	0.368128	0.367621	0.319411	0.278912	0.397869	0.204267	0.131127	0.100713	0.331879	0.233476	0.458053	0.58529	0.12008	0.312624	0.258243	0.311547	0.264594	0.352785	0.278215	0.280827	29.0803	0.493479	0.465609	0.29116
ENSG00000180867	4.24456	4.72291	5.96237	5.27885	3.93687	4.51672	4.8536	6.88647	4.39994	3.61185	7.48883	2.58489	3.83394	2.67968	6.88313	3.97739	5.6335	8.10633	2.66771	5.31775	5.64454	4.92241	3.12001	1.0648	5.37867	4.11151	4.2293	8.35412	7.80215	5.20576
ENSG00000181101	0	0	0	0	0	0	0	0.0102022	0	0	0	0	0	0.0434289	0	0	0	0	0	0	0	0	0	0	0.0669479	0	0.0462245	0	0	0
ENSG00000181126	0.0803531	0.197034	0.0907582	0.253118	0.29595	0.222273	0.514346	0.317702	0.0697824	0.176555	0.416256	0.0580045	0.604103	0.091686	5.37102	0.397298	0.089	0.274377	0.310612	1.51358	0.507748	0.182649	0.741401	0.0108192	0.306734	0.133657	6.85934	0.657578	0.120129	0.852919
ENSG00000181201	0	0	0	0	0.0931594	0	0.852204	0	0	0	0	0	0	0	0	0	0	0	0	0	0	0	0	0.0715344	0.0996235	0	0	0	0	0
ENSG00000181984	0	0	0	0	0.000734817	0	0	0	0	0	0	0	0	0	0	0	0	0	0.00983123	0	0	0	0	0	0	0	3.60515	0	0	0
ENSG00000181995	0	0	0	0	0	0	0	0	0	0	0	0	0.00564455	0	0	0	0	0	0	0.0183244	0	0	0	0	0	0	129.875	0	0	0
ENSG00000181997	10.1098	0.199859	0.383266	0.586258	0	5.71357	0	1.346	0.633588	0.655725	0.407389	1.59657	0.209071	0.245064	0.0990379	0.395174	4.1154	0.183517	0.05539	0	0.341629	0.264283	0.179486	0.310214	0.0806544	0.187606	0.568688	0.176063	0.194241	0.678226
ENSG00000182000	0	0	0	0	0.147844	0	0.475013	0.103045	0	0.0174686	0.167976	0	0.0521675	0	0.176499	0	0.117532	0	0	0	0	0	0.0469157	0.350458	0	0	1.08401	0	0	0
ENSG00000182077	0.368098	0	0.0132328	0.0262731	0	0.439041	0	0.0821287	0.032224	0.0328802	0.0958237	0	0	0	0.0343194	0.0246362	0	0.00740858	0.518651	0	0.0232019	0.0239772	0.0858209	0	0.161329	0.0153141	3.8955	0.187161	0	0.0941494
ENSG00000182351	0	0	0	0	0	0	0	0	0	0	0	0	0	0	0	0	0	0	0	0	0	0	0	0	0	0	0.425215	0	0	0
ENSG00000182397	0.504228	0.217096	0.40706	0.511224	0.163907	0.557232	0.11284	1.16586	0.327652	0.340599	0.935731	0.299017	0.141563	0.0251655	0.440559	0.190378	1.13893	0.991653	0.0313665	0.487695	0.459433	0.370944	0.221195	0.0673404	0.323734	0.1204	24.3139	0.980913	0.851078	0.470392
ENSG00000182487	1.5154	0.650338	0.864615	0.899642	0.307864	0.789447	0.145429	0.567658	1.29036	0.785903	0.582577	0.313316	0.349374	0.426684	4.53709	0.993884	0.551714	0.25491	0.114756	0.390397	0.747649	6.56716	0.254178	0.119967	32.6837	0.690181	0.350884	0.744317	0.539029	0.562156
ENSG00000182531	0	0	0	0	0.113215	0	0.101705	0	0	0	0	0	0	0	0.169327	0.127149	0.0550224	0	0	0	0	0.156765	0	0	0.916518	0	1.14762	0.0643516	0	0
ENSG00000182632	0.0243447	0	0.127433	0.052136	0.13708	0.0541592	0.011963	0.105238	0.0622714	0.0305207	0.112799	0.00365806	0.161666	0	0.108324	0.0173652	0.602317	0.166543	0	0.0214209	0.0630245	0.0300699	0.0266635	0	0.642525	0.0144867	9.23765	0.031864	0.11509	0.0980405
ENSG00000182796	33.7704	26.1203	24.1932	29.71	9.80875	38.307	14.6575	60.5796	23.5143	21.2349	48.1659	9.98965	12.113	15.9283	38.9669	32.1318	75.9759	57.7339	18.6339	22.8787	50.1866	32.1677	34.7697	3.24169	42.6325	26.3299	62.2814	69.7962	45.6404	38.0926
ENSG00000182814	0	0	0	0	0	0	0	0	0	0	0	0.0067952	0	0.0286633	0	0	0	0	0	0	0	0.0262853	0	0.0250061	0	0	114.123	0	0	0
ENSG00000182841	6.15879	4.83453	6.53278	8.52607	5.77768	9.74511	18.2961	14.8029	7.51506	6.83539	22.2571	2.56691	3.91393	1.73241	6.9212	7.42199	13.1151	20.7801	2.21405	8.42317	14.9649	7.54834	9.5453	1.25665	10.1088	5.32031	10.0224	12.9079	14.9867	10.4226
ENSG00000182888	0	0	0	0	0	0	0	0.059924	0	0	0	0	0.0470295	0	0	0	0	0.0710051	0	0	0	0	0	0	0	0	0.89145	0.109207	0	0
ENSG00000182921	0	0	0	0	0	0	0	0	0	0	0	0	0	0	0	0	0	0	0	0	0	0	0	0	0	0	2.36531	0	0	0
ENSG00000183169	0	0	0	0	0	0	0	0	0	0	0	0	0.0283019	0	0	0.013697	0	0	0	0	0	0.0125902	0	0	0.0243873	0	8.0429	0.0710442	0	0
ENSG00000183171	0.587696	0.915935	1.19579	0.876356	0.420825	0.588122	0.282431	0.909531	0.500191	0.582046	1.64967	0.168271	0.918579	0.152764	0.82686	0.396564	0.73585	3.69486	0.126534	1.55486	1.22568	0.302332	0.252908	0.0635979	0.55041	0.237202	0.716202	0.985682	0.840821	0.600122
ENSG00000183292	0	0	0	0	0	0	0	0	0	0	0	0	0	0	0	0	0	0	0	0	0	0	0	0	0	0	2.57982	0	0	0
ENSG00000183298	0.438323	0.319496	0.456132	0.417341	0.7052	0.505281	2.32858	0.557647	0.479183	0.518984	0.576786	0.171038	0.220157	0.184894	0.630238	0.358663	0.604807	1.14075	0.462914	0.449741	0.598159	0.505797	0.657671	0.249576	0.610698	0.383607	0.633377	0.610653	0.673635	0.625378
ENSG00000183444	9.62689	10.2792	15.4155	11.7142	5.50241	8.89349	2.6433	11.0991	9.63263	12.2395	11.2558	6.32275	8.80664	11.8002	10.5454	9.8798	15.1199	9.98099	17.0647	8.11357	16.8794	8.7126	7.04631	5.71125	12.4057	9.80538	13.3942	12.9786	12.8236	9.75621
ENSG00000183506	15.429	7.02152	14.8522	13.0887	8.55469	15.8212	20.6542	24.4871	14.5756	13.3413	25.9408	4.29858	8.04122	4.78766	18.2555	9.20001	24.379	33.2477	4.59702	27.3248	13.9239	13.5971	9.10366	5.23968	17.7153	11.7097	20.9839	29.3156	25.8975	16.6922
ENSG00000183666	2.2813	2.03521	3.50204	3.3232	3.05148	2.69574	7.04893	4.95775	2.58789	2.30268	4.1881	1.38065	1.53653	1.17534	2.30477	2.37299	4.64374	4.33956	0.954918	3.18754	3.71668	2.19066	2.40327	1.23484	2.50786	1.44942	8.11044	3.70158	4.21871	3.37977
ENSG00000183929	0.265985	0.25112	0.907642	0.143205	0.282501	0.320029	0.465887	2.27332	0.0782115	0.0812421	1.28285	0.105015	0.0593253	0	0.284826	0.233299	1.00329	3.76022	0.0513897	0.24757	0.350068	0.0762567	0.402247	0.0477788	0.0325536	0	2.99544	0.245819	0.649071	0.611546
ENSG00000183935	3.14657	1.83982	2.39504	1.84276	1.58981	3.61249	0.858574	3.26991	1.12256	1.6346	3.49787	0.567712	1.50752	1.01253	2.11994	1.77143	2.47709	3.80178	0.531926	2.06796	3.09018	1.84723	1.88763	0.276029	3.01098	0.632162	2.11067	5.29928	4.07343	2.64614
ENSG00000183938	0	0	0	0	0	0	0	0	0	0	0	0	0	0	0	0	0	0	0	0	0	0	0	0	0	0	0.162099	0	0	0
ENSG00000184100	0.189802	0.141012	0.304602	0.199244	0.138803	0.200527	0.196322	0.201281	0.214751	0.221485	0.244282	0.0727078	0.10899	0.0352131	0.222126	0.156747	0.287666	0.215283	0.0785521	0.171101	0.164822	0.161067	0.235003	0.156461	0.155716	0.145218	3.09771	0.236651	0.249114	0.232779
ENSG00000184106	0.217687	0.0864814	0.142928	0.104048	0.0217451	0.0776879	0	0.0258825	0	0.0188703	0.183912	0.0524553	0.0140263	0.0598812	1.7843	0.0708524	0.10928	0	0	0.0518136	0.0884107	0.0543369	0	0	2.72223	0.0704239	0.441112	0.0926951	0	0
ENSG00000184139	0.635173	0.354882	0.868098	1.12501	0.341662	0.596147	0.327304	1.42744	0.682383	0.979535	0.890072	0.377737	0.196492	0	0.634335	0.130808	0.715624	0.516839	0.102612	0.280128	0.741839	0.279858	0.253292	0.190613	0.3322	0.282505	15.8058	1.11027	0.896224	0.826595
ENSG00000184208	9.76336	5.84542	10.8356	11.6212	17.5939	10.4877	9.89506	10.6668	10.043	9.04539	11.3546	5.18187	5.9754	3.86415	9.3523	7.45942	17.1352	13.0096	2.53548	15.5404	13.1279	9.37518	7.06757	4.48828	10.7358	6.16742	38.1024	14.074	13.4403	9.03235
ENSG00000184319	4.24514	2.89925	9.66451	4.5589	4.17539	4.02271	3.8432	4.19695	4.17656	4.46623	4.02116	1.78476	2.32005	0.787099	3.86567	2.77964	5.70704	3.80852	0.935451	3.08554	2.81309	1.98666	2.70588	0.901864	3.16179	1.62333	6.86384	3.41317	5.31044	4.33429
ENSG00000184414	0.0736572	0.722076	0.0925706	0.116522	0.639015	0.07335	0.705159	0.222572	0.109658	0.174899	0.319638	0.0104675	0.26314	1.51017	0.159711	1.98042	0.23813	0.382671	0.0893498	1.04575	0.184276	0.138475	0.368996	0	0.318734	0.0934574	0.573334	0.307655	0.244397	0.114739
ENSG00000184523	0.130806	0	0	0.108007	0.247055	0.319326	0.208998	0	0	0	0.212669	0	0	0	0	0	0.223114	0	0	0.607739	0	0.109707	0.075803	0	2.42869	0	0.847919	0.807478	0	0
ENSG00000184616	0.651216	0.748533	0.958388	0.988456	1.6528	0.808045	2.83123	1.1578	0.872861	0.931988	1.45972	0.557306	0.864684	1.00332	0.719872	0.632782	1.02823	0.954757	0.182558	1.7028	1.2365	0.809277	0.782467	0.731863	1.07928	0.520234	5.28606	1.10296	1.31706	0.916949
ENSG00000184774	0	0	0	0	0.0462764	0.0236029	0.268883	0.0366214	0.0136424	0.011732	0.0256037	0	0.00587395	0	0	0.0142704	0.0214712	0.031183	0.00740361	0.0163066	0.0434903	0.0266734	0.0784796	0	0.00761091	0	2.38895	0	0.03733	0.0675533
ENSG00000184961	0.143805	0.0686501	0.0833944	0	0.188944	0.157838	0.197051	0.121724	0.0313071	0.0857911	0.208553	0.0751816	0.0571713	0	0.0756107	0.207085	0.186843	0.0849871	0	0.193183	0.0749068	0	0.0778337	0.0413417	0.0515604	0	0.95213	0.0881551	0.094111	0.146306
ENSG00000185182	0	0	0	0	0	0	0	0.0114053	0.007364	0	0	0	0	0	0	0	0	0	0.0303518	0	0	0	0	0	0	0	5.53391	0.0342867	0	0
ENSG00000185275	0	0	0	0	0.0239636	0.139578	0.1958	0	0.196495	0.60999	0	0	0.626027	0	0.077512	1.24189	0	0	0.610152	0	0.248072	0	0.16378	0	0	0.308855	0	1.34134	0	0.448355
ENSG00000185485	13.7095	8.6607	15.131	16.9928	5.59422	16.0328	22.5059	25.6385	16.2821	14.5751	26.6074	6.20294	10.3762	6.38244	17.4726	16.1718	27.7743	29.4121	5.36401	19.3536	17.9612	15.7665	16.2691	5.56851	13.0458	10.4236	15.5867	25.4749	23.9955	22.0857
ENSG00000185495	6.26041	2.3269	13.8069	4.44601	3.27459	7.93163	5.65916	9.77008	3.87055	3.05575	8.70379	2.86185	2.63842	1.30082	5.1979	5.04431	12.3457	9.30038	1.46918	13.8939	7.39956	4.45586	7.8934	4.4558	4.37766	3.1707	12.7232	7.15576	9.06446	6.01706
ENSG00000185596	8.99041	7.51538	9.85852	12.7896	6.22209	10.6305	15.9804	14.7297	10.3819	9.85378	13.0472	3.68975	8.05444	4.31451	11.0725	9.40027	15.5753	16.3617	4.68096	13.7036	15.3841	10.5144	13.7264	5.31193	13.4336	7.43802	15.946	14.972	17.5485	13.0921
ENSG00000185641	10.7261	5.51902	11.416	10.606	3.58389	11.9997	3.52248	12.8141	8.23292	7.99389	12.1819	3.52608	5.10876	2.80644	9.36447	6.61268	11.4027	24.7373	5.17073	9.08533	10.8133	7.17992	11.2944	6.98128	8.53369	6.38467	3.52026	11.1501	11.5981	11.7427
ENSG00000185684	5.62698	4.98327	5.05296	5.88897	2.52719	6.65178	6.99081	9.49723	4.9801	4.3799	7.09415	2.00957	3.29908	5.0711	5.84724	4.44773	7.30102	8.06484	1.90117	16.5191	7.58863	5.45402	3.66372	1.49108	7.5529	3.34215	20.2311	9.9844	7.87899	5.71181
ENSG00000185834	4.98838	2.52496	4.35756	4.30044	1.1423	5.44629	1.42304	5.86782	3.892	3.49622	3.53512	1.30811	2.17795	0.94683	4.23763	3.4878	4.80538	9.43421	2.75319	2.80482	5.02884	2.85373	6.45587	2.70825	3.22496	2.79117	1.33129	4.6474	5.03354	5.12169
ENSG00000185839	0.552196	0.421139	0.468726	0.424715	0.150743	0.624719	0.277513	0.284986	0.396838	0.463533	0.637699	0.313317	0.693435	0.302569	0.643855	0.658158	0.602612	0.456453	0.20854	0.330089	0.696553	0.419399	0.632044	0.544077	0.263348	0.352673	0.519398	0.82586	0.478466	0.763863
ENSG00000185986	7.82543	6.84679	7.40551	10.7301	4.92826	9.08846	14.1879	14.5014	8.54542	7.51348	19.9202	4.09057	6.88413	3.0412	14.1034	5.93686	15.4599	18.564	3.23955	14.1008	12.8589	10.9334	5.29312	2.33358	16.186	6.54785	11.0171	16.7197	15.3747	9.7092
ENSG00000186162	7.54396	5.01035	9.05873	11.015	10.0459	7.21795	15.202	8.23893	7.73545	8.49863	9.37891	2.98183	4.69893	2.49472	7.32044	5.23574	8.52239	7.03703	1.67637	7.80068	9.11393	5.69097	5.43382	2.82722	6.87822	4.22081	8.91033	10.6396	9.67628	6.31746
ENSG00000186163	0	0	0	0.0245105	0	0	0	0.201032	0	0	0	0	0	0	0	0	0	0	0.0799373	0	0	0	0	0	0	0	4.56734	0	0.105872	0
ENSG00000186312	3.98009	2.66558	5.54636	5.73213	4.31723	4.07499	4.76024	9.36088	4.08171	4.66188	7.35985	3.16285	3.35673	3.04912	5.58391	3.65463	5.33689	10.4984	1.21608	5.26844	6.29918	3.95944	3.33791	2.96312	5.00293	3.04634	2.92021	5.62511	8.78452	6.71653
ENSG00000186369	0.0130247	0	0	0.0449186	1.7451	0	0.304115	0	0	0	0.0762549	0.0234633	0.0273945	0	0.0273917	0.0570605	0	0	0.633824	34.122	0.0929803	0.0618673	0	0	0.216405	0.162495	40.2446	0	0	0.0786701
ENSG00000186466	14.5209	0.367356	0.69273	0.712791	0.0210184	9.09743	0.0495232	1.73733	0.739391	0.861992	0.615402	2.22622	1.96681	2.51617	0.468864	0.84128	5.60425	0.259175	0.119257	0.097674	0.49439	0.492816	0.339216	0.585543	0.341014	0.278705	1.17584	0.485868	0.371474	1.04541
ENSG00000186481	0.252846	0.134304	0.0431801	0.316768	0.534421	0.996471	0.0910795	0.130825	0.331476	3.49827	0.200945	0.0149323	0.314099	0.0385166	0.714685	0.653687	0.426182	0.0859151	1.53575	0.592191	0.779479	0.718853	0.147768	0.171671	0.629479	0.585658	14.8358	2.05312	0.105812	0.720101
ENSG00000186715	0.644289	2.06572	0.537129	0.896429	0.502911	1.40321	1.37039	1.21329	7.65195	0.949934	0.848376	0.218168	21.8462	23.0567	2.5392	1.96167	0.860695	1.12144	9.64692	2.23546	2.35872	4.14612	2.25832	0.102048	1.89248	5.22897	7.93417	4.31147	0.846384	1.34051
ENSG00000186743	0	0	0	0	0	0	0	0	0	0	0	0	0	0	0	0	0	0	0	0	0	0	0	0	0	0	2.87712	0	0	0
ENSG00000187103	0	0	0	0	0.145848	0	1.04048	0	0	0	0	0	0	0	0	0	0	0	0	0	0	0	0	0	0	0	0	0	0	0
ENSG00000187172	0	0	0	0	0	0	0	0	0	0	0	0	0.0185707	0	0	0	0	0	0	0.104174	0	0	0	0	0	0.0212159	2.90561	0	0	0
ENSG00000187534	0.848772	0.93795	0.964018	0.88403	0.556673	0.927772	0.497228	0.952191	0.958133	0.661869	1.43253	0.264555	2.33385	0.420264	1.19882	0.721917	0.95217	1.075	0.389477	3.51527	1.35446	1.54918	0.687399	0.327125	1.12241	0.969927	1.22412	1.55881	0.838071	0.715721
ENSG00000187653	14.7708	7.28206	13.9309	5.90619	5.33822	10.6795	3.11313	8.85989	5.52714	6.49526	8.07794	2.66676	6.76402	1.14663	20.9027	3.71151	12.8653	8.09055	1.67712	2.81261	5.35901	7.47949	4.52285	1.09262	16.2988	6.7631	1.35155	5.75261	11.6914	7.74985
ENSG00000187686	0.05164	0.162166	0.0543929	0.0780058	0.0677743	0.0520301	0.0767405	0.0247174	0.0334918	0.0360096	0.0608396	0.0214456	0.0441119	0.0856917	0.0349845	0.37084	0.0841416	0.0322138	0.0159268	0.229624	0.0528719	0.0192529	0.0935544	0.0180877	0.0265481	0.0397688	8.18814	0.0527293	0.0298006	0.0943926
ENSG00000187812	0	0	0	0	0	0	0	0	0	0	0	0	0	0	0	0	0	0	0	0	0	0	0	0	0	0	13.8065	0	0	0
ENSG00000187893	0	0.0211519	0	0	0	0	0	0.00642765	0	0	0	0	0	0	0	0	0	0.1665	0	0.0127795	0	0	0	0	0.0151245	0	0.147591	0	0	0
ENSG00000188002	6.21105	7.2512	6.06825	8.01953	5.36198	7.66511	7.03537	9.31308	6.077	5.52146	15.9206	3.15615	6.56672	3.7153	6.25297	4.32882	9.28895	11.5649	2.80007	12.271	10.3463	7.69649	4.21958	3.6064	6.67535	6.34369	17.9779	14.7916	10.0313	6.78897
ENSG00000188013	1.64348	1.27265	1.59392	2.36548	1.04835	1.87838	2.12258	1.30729	1.1502	1.29619	1.832	0.735425	0.442254	0.0781144	1.28601	1.344	1.01925	1.59341	0.308256	0.909669	1.72391	0.684033	0.356637	0.144755	0.290012	0.413483	1.16259	3.36923	1.76572	0.745053
ENSG00000188029	0	0	0	0.0394326	0	0	0	0	0.0163684	0	0.0352679	0.21428	1.35009	0	0	0	0	0	0	0	0	0	0	0	0	0	0.0961992	0	0	0
ENSG00000188388	0.392358	0.408287	0.335119	0.786186	0.0673503	0.473421	0.145469	0.655069	0.314262	0.352867	0.252586	0.1061	0.146538	0.0995874	0.389788	0.461996	0.628855	1.53183	0.16725	0.342847	0.400094	0.246988	0.292106	0.107174	0.133738	0.210893	6.8505	0.55029	0.679685	0.967539
ENSG00000188459	0.131303	0.0954159	0.186071	0.1396	0.0588386	0.137655	0.0433002	0.0849838	0.12099	0.15452	0.215094	0.105639	0.0262732	0	0.166752	0.0977751	0.163118	0.236008	0.0349766	0.330935	0.082329	0.103121	0.141481	0.0564858	0.0892706	0.0744887	0.28876	0.138699	0.180072	0.115996
ENSG00000188599	41.7234	16.6789	63.508	61.6022	39.0499	41.7012	190.644	56.6774	57.7769	54.9036	56.2982	13.4588	20.7064	10.5192	39.4371	22.7529	65.0565	64.3971	9.07766	77.1736	50.9127	25.9404	45.9626	22.7467	30.7434	17.9508	52.4266	44.0492	68.2683	48.6285
ENSG00000188662	0.24845	0.0585145	4.98168	2.27472	1.20744	0.173079	1.51047	1.21198	1.86604	2.41244	0.729618	1.80364	0.0679786	0.0574047	0.999418	0.0939614	7.31781	0.438425	0.027688	0.674032	1.38197	0.378976	0.624364	4.51649	0.146655	0.343459	30.0844	0.174148	1.70596	0.691787
ENSG00000188681	3.79133	4.41817	3.42945	3.34517	2.58902	4.26357	2.33462	5.54582	2.5404	3.69945	8.14402	1.98923	2.31295	2.07794	3.33484	2.0681	3.97066	5.32459	1.56622	5.44299	4.97455	2.26275	3.15829	1.25254	3.64437	2.34366	4.79224	5.64508	4.20783	3.67491
ENSG00000188755	0	0	0	0	0.00188552	0	0.0260531	0.00478126	0	0	0	0	0	0	0	0	0	0	0	0	0	0	0	0	0.00859588	0	12.1698	0	0	0
ENSG00000188831	0	0	0	0	0	0	0	0	0	0	0	0	0	0	0.121331	0	0	0	0	0	0	0	0	0	0	0	0.266032	0	0	0
ENSG00000188873	0.645261	0.392381	0.66125	0.777644	0.180253	0.755351	0.263051	1.13628	0.620939	0.608357	0.707066	0.214031	0.412415	0.180596	0.627544	0.579187	0.733632	1.63358	0.342579	0.423147	0.715955	0.466133	0.978352	0.352857	0.461836	0.385897	0.202978	0.697143	0.964935	0.79816
ENSG00000188877	0	0	0	0	0	0	0	0	0	0	0	0	0	0	0	0	0	0	0	0	0	0	0	0	0	0	4.26768	0	0	0
ENSG00000188985	0.224829	0.0748836	0.151923	0.155267	0.127382	0.168967	0.0824699	0.0862134	0.133371	0.115202	0.0958722	0.0442758	0.109301	0.091916	0.140547	0.104854	0.169959	0.0832313	0	0.0949473	0.0909669	0.192558	0.0683509	0.0844188	0.163785	0.0621886	0.60486	0.105621	0.110722	0.104252
ENSG00000189014	0.437768	0.112617	0.679658	0.53391	0.0817349	0.565653	0.148516	0.570688	0.288722	0.274478	0.411856	0.228552	0.263631	1.74864	0.266403	0.175953	1.22169	0.363493	0.211791	0.101282	0.254326	0.259447	1.06384	0.0591847	0.504514	0.223349	3.74533	0.346466	0.504247	0.424369
ENSG00000189136	7.29856	7.13325	7.22947	7.16259	0.832966	8.66508	1.58813	12.0885	4.8423	5.53768	6.65212	2.06176	2.456	1.34182	5.68105	5.73915	10.9038	21.4807	2.92291	5.07793	5.50265	3.69946	5.28529	1.53669	1.8522	3.06567	7.23515	9.95223	11.636	10.2403
ENSG00000189212	0.0279783	0.0506413	0.0619527	0.125978	2.06558	0.0249285	7.29555	0.0947852	0.0413729	0.0228018	0.10752	5.92416	0.0332892	0.0303162	0.0900077	0.0122376	0.0404886	0.104664	0.0223282	3.14299	0.0646843	0.0233477	0.00886802	0.00591296	0.0122406	0.0466289	10.6271	0.127447	0.0650665	0.0340437
ENSG00000189332	0	0	0	0	0	0	0	0.0068644	0	0	0	0	0.00280609	0.0182137	0	0	0	0	0	0	0	0	0	0	0	0	16.8851	0	0	0
ENSG00000189423	1.7712	0.898713	4.26382	0.546538	7.39049	1.62276	46.5317	1.55771	1.19223	0.807325	1.90443	0.517195	0.631307	0.0962159	1.22257	0.70012	2.83468	5.36872	0.392073	2.18365	1.16053	1.46983	0.616618	0.349981	3.40059	1.02627	46.6514	1.26608	2.8554	0.933707
ENSG00000196115	0	0	0	0	0	0	0	0	0	0	0	0	0	0	0	0	0	0	0	0	0	0	0	0	0	0	31.1503	0	0	0
ENSG00000196204	5.84312	3.82831	7.79796	8.11102	4.69955	6.30795	9.43222	10.959	6.27219	5.97968	9.63639	2.52104	4.47368	3.18599	6.22689	5.55617	10.3035	12.3245	2.65972	9.27053	8.69993	5.86709	5.8491	2.14189	7.51637	4.24187	18.9	8.67223	10.8285	7.5754
ENSG00000196205	36.0982	19.6382	34.3982	31.2533	7.11853	34.3657	7.27914	33.5959	30.1439	27.8765	24.9491	6.29745	28.4751	6.32815	47.4059	23.782	30.6956	72.515	17.8803	21.9484	29.4793	22.0349	31.9915	3.31234	18.2496	19.867	6.78746	42.5062	45.7358	37.3594
ENSG00000196403	0.036344	0	0.12659	0.0809033	0.0092582	0.0879858	0	0.0579695	0.0407443	0.051751	0.109787	0	0.0115091	0	0.0895802	0.156193	0.105585	0.0783514	0.0744872	0.306581	0.114654	0.10755	0.0926089	0	0	0	0.080438	0.0732169	0.0510522	0.0410289
ENSG00000196593	0	0	0	0	0.364026	0	0.0835044	0.037595	0	0.0488387	0.0257319	0.0399294	0.0313724	0	0.0257994	0.0255781	0.0326245	0.0352458	0	1.76484	0.0284058	0.0222956	1.6177	0	2.8138	0	26.6068	0.179634	0.0373326	0.0504467
ENSG00000196796	0.164432	0.0948012	0.155041	0.180699	0.0863	0.200202	0.344872	0.172103	0.20467	0.138631	0.1424	0.0445016	0.119467	0.141377	0.228243	0.234969	0.254853	0.208669	0.0868585	0.303174	0.355579	0.304279	0.216962	0.0499195	0.247647	0.172183	6.72138	0.3909	0.214365	0.177323
ENSG00000196922	4.66416	5.534	4.73839	5.68377	4.22154	4.83931	7.23952	6.67767	6.20664	5.16972	6.97062	2.93847	5.21788	3.06254	4.59875	5.56881	5.63536	6.2529	3.04046	7.03616	7.58136	5.07277	3.58056	4.97899	3.90015	4.70302	4.71805	7.4431	6.52988	5.35386
ENSG00000196970	0	0	0.0039547	0	0.0377032	0.0111707	0.0344467	0.13983	0	0	0.0198912	0	0.0055123	0	0.0220737	0	0	0.135651	0	0.0767005	0.0084133	0	0	0	0	0	1.35849	0	0.0666768	0.0279542
ENSG00000197083	4.3659	1.49552	4.8126	8.83142	2.04725	5.46847	10.7439	12.1435	4.75985	5.31871	10.0546	2.18601	5.97216	0.381156	2.71665	3.09675	13.3625	20.133	3.39753	3.48059	7.98467	2.9497	2.92127	0.808802	2.58844	3.17691	6.42889	11.0069	14.7771	7.26501
ENSG00000197149	7.34825	4.37965	5.55332	8.03439	1.40044	8.24289	1.49338	11.9413	5.6017	6.49007	11.5411	2.03704	3.28342	2.00914	7.33179	5.83614	6.9949	17.294	6.35945	5.6017	7.92887	5.84246	11.2431	4.20055	8.09209	4.8021	4.04106	6.22619	8.2955	8.23527
ENSG00000197171	0	0	0	0	0.00921479	0	0	0	0	0	0.19274	0	0	0	0	0	0	0	0	0	0	0	0	0	0	0	0.919264	0	0	0
ENSG00000197214	0	0	0	0	0	0	0	0	0	0	0	0	0	0	0	0	0	0	0	0	0	0	0	0	0	0	1.69027	0	0	0
ENSG00000197421	0	0	0	0.0215044	0.0387932	0.0531516	0.0907621	0.0426479	0.0161322	0	0.0152107	0	1.88346	0.0325701	0.247949	0.0719544	0.0135796	0	0.0479079	0.163008	0.0557037	0.0926636	0.237943	0	0.00769086	0.0655455	0.840736	3.67287	0.0201231	0.0109161
ENSG00000197475	0	0	0	0	0	0	0	0	0	0	0	0	0	0	0	0	0	0	0	0	0	0	0	0	0	0	30.5596	0	0	0
ENSG00000197549	0	0	0	0	0	0	0	0	0.0218766	0.00762963	0	0	0.0611988	0.141896	0.0207247	0.0219879	0	0	0	0	0	0.609785	0	0	3.53688	0	3.60306	0	0	0
ENSG00000197588	0	0.12868	0	0	0.00158342	0.025599	0.0216212	0.319632	0.061939	0	0	0	0	0	0	0	0.243638	0	0	0	12.5422	0.0289186	0.0247469	0	0	0	1.18948	0.149836	0	0
ENSG00000197847	0.173969	0.0680932	0.36685	0.682443	0.358997	0.28109	2.87888	0.552316	0.390147	0.742755	0.281117	0.0736587	0.409228	0.202225	0.434772	0.757612	0.309525	0.226361	0.229746	0.544597	1.13672	0.45497	0.656232	0.160414	0.37106	0.212591	0.438824	1.57018	0.367035	1.0421
ENSG00000197882	1.62386	0	0.824421	0.192644	0.0862745	1.05082	0	0.58867	0.225422	0.153174	0.803204	0.176872	0.066142	0	0.384619	0.162575	0.845918	1.12405	0	0.346466	0.222194	0.0994772	0.134231	0.15558	0.121457	0.0989867	0.237196	0.334526	0.520339	0.42516
ENSG00000197927	1.56536	1.53093	2.48384	2.06331	1.90597	2.20859	1.34259	3.0403	1.05262	1.20714	2.44286	0.474787	0.765065	0.213943	1.59203	1.42107	4.35189	2.86725	1.172	1.88383	2.06926	1.4667	1.57055	0.55124	1.18975	0.604953	5.66768	1.94119	2.16796	2.53402
ENSG00000198134	1.3397	0.473754	1.53584	1.21676	0.572465	1.30339	0.642618	1.79877	1.10789	0.904476	1.47502	0.245509	0.830549	0.337335	1.39023	0.841996	1.48128	1.47813	0.428963	0.533483	0.847449	1.10664	1.34005	0.165875	1.01668	0.688683	1.21542	1.55566	1.48274	1.19545
ENSG00000198153	0.0457998	0.0420794	0.0104071	0.0521415	0.0264116	0.0653896	0.0571	0.0660607	0.0275519	0.0343732	0.0432275	0.00836195	0.021628	0	0.037182	0.0199605	0.0510638	0.106534	0.0209907	0.0325987	0.0446297	0.0252534	0.0370044	0	0.0411053	0.0172486	0.360272	0.0662786	0.0679106	0.0628931
ENSG00000198155	1.06746	0.586538	1.23336	1.3176	0.882056	1.44708	2.00384	1.91684	0.70741	0.759812	1.41133	0.429677	0.641342	0.196598	1.43296	0.82788	1.63466	2.8664	0.523885	3.04989	1.47143	0.509146	0.761268	0.139932	0.642987	0.495482	6.95849	2.17375	2.31134	1.46364
ENSG00000198237	0.753763	0.297352	0.914889	0.902061	0.27632	1.15457	0.791373	1.5974	0.667796	0.547492	1.01532	0.266706	0.335218	0.213064	1.12185	0.705312	1.76517	1.73273	0.376718	0.954281	0.858359	0.729472	1.0109	0.169474	0.423456	0.499702	4.88013	1.87159	1.55329	1.28856
ENSG00000198284	0	0	0	0	0	0	0	0	0	0	0	0	0	0	0	0	0	0	0	0	0	0	0	0	0	0	9.80166	0	0	0
ENSG00000198414	0	0	0	0	0.00339479	0	0	0.0064654	0	0	0.0308651	0	0	0	0	0	0	0	0	0	0	0	0	0	0	0	0.892131	0	0	0
ENSG00000198526	0	0	0	0	0	0	0	0	0	0	0	0	0	0	0	0	0	0	0	0	0	0	0	0	0	0	2.61723	0	0	0
ENSG00000198555	0	0	0	0	0	0	0	0	0	0.0051352	0	0.0056444	0	0	0	0	0	0	0	0	0	0	0	0.0545388	0	0	13.9606	0	0	0
ENSG00000198580	0.290473	0.161948	0.339143	0.934635	0.830429	0.338479	1.42261	1.12402	0.565306	0.563134	1.35927	0.242143	0.233916	0	0.367249	0.306628	0.707865	1.65848	0.115044	1.04853	0.918419	0.317186	0.130546	0.136519	0.309865	0.235082	0.930514	1.76028	1.40235	0.658317
ENSG00000198618	19.8871	17.1649	25.1875	17.9194	16.2131	18.7983	17.4669	18.8664	16.5486	22.5561	20.649	6.17312	13.8835	8.55777	25.2249	15.7179	19.3223	18.4127	6.96768	13.3078	13.6038	16.3898	25.823	4.65723	18.7862	11.9161	9.2183	20.4902	19.5186	25.2389
ENSG00000198868	2.04835	3.32036	1.16042	2.14215	3.1769	1.87424	3.04263	0.853755	2.2021	2.17198	0.977127	4.49393	2.67027	3.52281	1.66982	2.05512	1.78253	1.28999	1.0164	1.70286	2.23589	2.12466	1.69847	2.94355	1.0938	2.69764	2.15694	2.13376	1.61406	1.34708
ENSG00000199322	0	0	0	0	0	0	0	0	0	0	0	0	0	0	0	0	0	0	0	0	0	0	0	0	0	0	0.404064	0	0	0
ENSG00000199480	0	0	0	0	0	0	0	0	0	0	0	0	0	0	0	0	0	0	0	0	0	0	0	0	0	0	0	0	0	0
ENSG00000199572	0	0	0	0	0	0	0	0	0	0	0	0	0	0	0	0	0	0	0	0	0	0	0	0	0	0	1.19382	0	0	0
ENSG00000199804	2.27174	1.58204	1.72654	2.37919	0.787297	2.96235	2.98316	4.06251	1.75505	1.55777	4.03897	0.548472	1.53361	0.823479	3.63893	2.26984	4.21737	3.11466	0.848674	2.07407	2.78351	2.21501	2.63053	0.401349	4.68218	1.41166	1.55133	3.10892	2.80208	2.52685
ENSG00000199874	0.598263	0	0.229677	0.57086	0.0161221	0.807225	0	0.925686	0.256741	0.0906783	0.482192	0.104072	0	0	0.314915	0.328918	1.0017	0.307578	0	0.347136	0	0	0.376081	0	0	0	0	0.422666	0.428036	0.386199
ENSG00000199994	0	0	0	0	0	0	0	0	0	0	0	0	0	0	0	0	0	0	0	0	0	0	0	0	0	0	0	0	0	0
ENSG00000200021	0	0	0	0	0	0	0	0	0	0	0	0	0	0	0	0	0	0	0	0	0	0	0	0	0	0	0	0	0	0
ENSG00000201041	0	0	0	0	0	0	0	0	0	0	0	0	0	0	0	0	0	0	0	0	0	0	0	0	0	0	0.13215	0	0	0
ENSG00000201185	0	0	0	0	0	0	0	0	0	0	0	0	0	0	0	0	0	0	0	0	0	0	0	0	0	0	0	0	0	0
ENSG00000201210	0	0	0	0	0	0	0	0	0	0	0	0	0.0553155	0	0	0	0	0	0	0	0	0	0	0	0	0	0.179493	0	0	0
ENSG00000201822	0	0	0	0	0	0	0	0	0	0	0	0	0	0	0	0	0	0	0	0	0	0	0	0	0	0	0	0	0	0
ENSG00000201861	0.176167	0	0.266986	0	0	0.314765	0	0.338913	0.182035	0.101136	0	0	0	0	0	0	0.666852	0.458533	0	0	0	0	0	0	0	0	0.252521	0	0.470549	0.150548
ENSG00000202175	0	0	0	0	0	0	0	0	0	0	0	0	0	0	0	0	0	0	0	0	0	0	0	0	0	0	0	0	0	0
ENSG00000202474	0.579334	0.162279	0.120549	0.843956	0.380279	0.934158	0.509253	0.532783	0.295675	0.122846	0.284429	0.175775	0.131002	0	0.610908	0.352026	1.71422	0	0	1.65679	0.465741	0.415609	0	0	1.51624	0	1.04995	1.06029	0	0.537057
ENSG00000202502	0	0	0	0	0	0	0	0	0	0	0	0	0	0	0	0	0	0	0	0	0	0	0.125553	0	0	0	0	0	0	0
ENSG00000203462	0	0	0	0	0	0	0	0	0	0	0	0	0	0	0	0	0	0	0	0	0	0	0	0	0	0	0.7766	0	0	0
ENSG00000203799	0.784068	0.11707	0.203681	0.1917	0.179392	0.666968	0.128335	0.176311	0.474023	0.175254	0.757413	0.148663	0.289884	0.421535	0.48302	1.01212	0.284984	0.124188	0.421847	1.40971	0.260662	0.809666	0.311591	0.434186	0.521827	0.313336	4.38544	0.294802	0.144567	0.193709
ENSG00000203858	0.0131588	28.9029	0	0	0.0272545	0.0240975	0	0	0.0279875	0	0	0	0.0313301	0.0278992	0	0	0	0	0	0	0	0.389791	0	0	0	0	0.1584	0	0	0
ENSG00000204118	0.126406	0.0816561	0.661796	0.344094	0.994444	0.141195	1.02489	0.301729	0.703543	0.37013	0.157216	0.0426571	0.365165	0	0.138053	0.124102	0.625769	0.0381937	0.377576	1.28759	0.561367	0.109206	0.150615	0.024565	0.156072	0.0968022	0.840297	1.09773	0.431052	0.0880305
ENSG00000204136	9.75169	1.90508	45.6041	2.9574	6.00864	7.89144	0.665461	3.50272	2.90078	6.49637	3.47205	4.79168	1.21935	0.482043	5.4461	18.0229	5.98272	1.26825	0.295598	2.43422	2.94765	3.23216	4.57895	0.821709	11.3747	1.68782	1.22218	4.90782	3.30216	5.72913
ENSG00000204177	1.70153	1.66259	2.12311	2.06006	0.800459	2.58777	3.76507	2.90035	1.55253	1.83498	3.21698	0.675055	1.28998	2.01069	1.62625	2.7426	3.77772	3.77668	3.09834	3.42542	2.52698	2.68511	2.10235	0.703007	1.04136	2.71334	3.62308	4.71708	2.56704	2.49524
ENSG00000204188	0	0.0175397	0	0.0208886	0.122001	0	0.0239395	0	0.0140324	0	0	0	0.0212674	0	0.0371854	0.0191879	0.0304944	0.0337953	0	0.0569535	0	0.0928122	0	0	0.167554	0	6.04134	0.111385	0	0
ENSG00000204253	3.50282	2.9329	3.6072	3.44813	1.97104	3.66345	1.95049	4.31386	2.83245	2.88519	4.08323	1.26715	2.32323	1.29335	3.98935	2.25735	4.29738	5.93693	1.09044	2.96928	2.98449	2.82463	3.18654	1.68437	3.32641	2.19306	5.12407	3.31675	4.45874	3.93927
ENSG00000204338	1.05787	126.253	0.882968	2.15782	1.22567	1.3044	3.48634	1.3063	2.14838	1.73757	3.18197	0.449297	3.41768	13.0203	0.916908	2.65959	3.83828	5.24586	0.167128	3.34903	2.14141	1.07851	0.562945	0.107397	5.4456	0.460586	1.53061	2.71471	2.13612	0.671704
ENSG00000204403	2.06387	0.21619	4.67951	2.11691	0.370489	2.29159	2.29384	3.31498	1.36356	1.23833	2.57029	0.335315	0.68511	0.0838806	3.91111	0.536769	3.19918	8.14969	0.163635	0.662936	1.42657	1.05312	0.809467	0.225268	0.330104	0.537121	0.395386	3.70789	4.44275	1.52299
ENSG00000204434	0.0444867	0.0201533	0.119804	0.0808304	0.0136709	0.322762	0.016339	0.0614866	0.0785794	0.0753444	0.0766023	0.0483411	0.0227486	0.0211025	0.0603731	0.0741168	0.0459168	0.0382383	0.0542332	0.108367	0.129759	0.0392555	0.0671019	0.0352434	0.0360076	0.0320233	5.20599	0.0370768	0.0902867	0.0658586
ENSG00000204437	0	0	0	0	0	0	0	0	0	0	0	0.0092418	0.0344191	0	0	0	0	0	0	0	0	0	0	0	0	0	3.03225	0.0310719	0	0
ENSG00000204547	0	0	0	0	0	0	0	0	0	0	0	0	0	0	0	0	0	0	0	0	0	0	0	0	0	0	1.5145	0	0	0
ENSG00000204556	1.82638	1.47416	3.44808	1.28028	1.42398	1.55468	1.64276	1.79288	1.10514	1.06029	2.75149	0.852715	0.845516	0.486482	2.20792	1.67409	3.98718	3.2832	0.98805	2.16193	1.84521	1.29148	0.854562	0.129298	1.36827	1.60225	7.26151	3.70728	2.1605	1.64673
ENSG00000204622	4.48841	8.38621	3.52201	3.88601	0.898434	5.47988	1.58189	6.62584	4.3185	2.74476	10.8801	1.56094	5.08396	1.30768	11.8138	3.95655	4.0627	4.7459	1.50492	9.96766	8.75673	8.29532	3.7557	0.672246	12.742	3.14171	5.25169	9.35251	6.25467	4.95603
ENSG00000204623	1.43997	1.80853	2.0885	2.40018	1.55733	1.99203	4.65591	3.34707	1.80725	1.60828	2.97571	0.826873	1.30031	0.804958	1.73229	2.51753	3.81895	4.87533	0.955816	4.32476	2.65099	1.96357	2.01906	0.90881	2.13723	1.6126	9.96559	4.82834	3.194	2.48694
ENSG00000204650	1.32733	1.85671	1.97979	3.09055	3.85673	2.27993	15.8123	4.62143	2.94014	4.35488	5.51559	1.13045	1.52571	0.388032	2.12429	2.82118	3.47162	5.98333	0.960452	6.50305	4.43134	2.5425	4.60464	0.724581	2.435	1.89739	8.89496	4.41859	5.00195	5.88441
ENSG00000204652	0.195479	0.244156	0.223562	0.205102	0.0982828	0.226861	0.128612	0.207016	0.158897	0.169434	0.389047	0.0797025	0.06457	0.105994	0.190619	0.166924	0.313959	0.321837	0.109821	0.221236	0.259866	0.209892	0.246088	0.094335	0.216084	0.127257	15.4834	0.265078	0.33889	0.213023
ENSG00000204662	0	0	0	0	0	0	0	0	0	0	0	0	0	0	0	0	0	0	0	0	0	0	0	0	0	0	0.0742759	0	0	0
ENSG00000204663	0	0	0	0	0	0	0	0	0	0	0	0	0	0	0	0	0	0	0	0	0	0	0	0	0	0	76.8607	0	0	0
ENSG00000204745	1.18833	0.764841	1.15725	1.34189	0.578277	1.26447	1.20529	1.55958	1.11749	1.12098	1.52294	0.427833	0.642501	0.488643	1.22352	0.848457	1.72244	1.63786	0.44031	1.19584	1.29752	1.17449	1.32159	0.503936	1.70519	0.802001	1.77881	1.24066	1.6514	1.44166
ENSG00000204778	1.2376	0.788514	1.55307	1.91148	2.07809	2.18851	5.75157	2.17899	1.33532	1.43815	2.1025	0.453915	2.04734	1.13222	1.6716	1.23545	2.72749	2.21879	0.719794	4.11099	2.55618	1.71853	2.57947	0.368096	3.00999	0.867247	2.66387	3.15545	2.05961	2.20331
ENSG00000204789	7.09114	10.2148	17.7698	15.4007	24.9319	13.3951	52.0145	25.711	12.2984	12.2675	21.0542	6.40304	18.7538	0.835834	16.3839	16.2482	15.1438	26.4115	9.46116	66.3019	25.5353	8.49727	11.8219	2.57939	11.3493	12.8586	22.1234	42.479	15.9065	16.3107
ENSG00000204790	0.245384	0.452287	0.16593	0.233962	0.0255883	0.434379	0	0.450076	0.163929	0.254538	0.931949	0.111256	0.164124	0.0620625	0.143813	0.108244	0.410809	0.621253	0.0934275	0.386873	0.265543	0.0943083	0.100763	0	0.0851155	0.109714	0.532327	0.48905	0.383729	0.160502
ENSG00000204894	0	0	0	0	0	0	0	0.948155	0	0	0	0	0.66146	0	0	0	0	0	0	0	0	0	0	0	0	0	0	0	0	0
ENSG00000204933	0.0196477	0	0	0	0.0665681	0	0.0451314	0	0.0963535	0	0	0	0	0	0.181206	0	0.197215	0	0	0	0.156471	0	0	0	0.703183	0	0.203256	0	0	0.0493063
ENSG00000205035	0	0	0	0	1.94182	0	0.116908	0	0	0	0	0	0	0	0	0	0	0	0	0.0242238	0	0	0	0	0	0	0.416568	0	0	0
ENSG00000205215	0	0	0	0	0.00169624	0	0.022166	0	0	0	0	0	0.0256548	0.25413	0	0	0	0	0	0	0	0	0	0.262613	0	0.0124885	20.494	0	0	0
ENSG00000205266	0	0	0	0	0	0	0	0	0	0	0	0	0	0.0483039	0	0	0	0	0	0	0	0	0	0.0536475	0	0	19.5992	0	0	0
ENSG00000205312	0	0	0	0	0	0	0	0	0.0071592	0	0	0	0.0823726	1.71165	0	0	0	0	0	0	0	0	0.118796	0.897132	0	0.0761129	10.6323	0	0	0
ENSG00000205361	2.26231	0.218518	1.70302	0.521817	0.982088	1.13641	0	0.360934	0.442775	0.353243	0.565025	0.201961	1.37255	7.75025	0.762295	0.434349	0.914921	0.237321	0.472604	1.14372	1.04379	0.552372	0.209325	0.147854	0.327268	0.863784	0.416088	3.07766	0.250363	0.302166
ENSG00000205485	2.8542	2.58165	3.47328	3.82044	2.09906	3.08975	4.9883	5.73027	2.6019	2.38762	4.62256	0.960817	2.23452	0.861531	3.23394	2.99628	4.15978	5.26108	0.850684	4.1105	3.59424	2.48312	3.19266	1.01304	3.83123	1.6881	3.87337	4.15886	5.08573	3.74294
ENSG00000205534	1.39626	0.497167	1.01846	1.41209	0.414419	1.42837	0.923779	1.83927	1.03456	0.858824	1.54591	0.316052	0.542154	0.281422	1.2196	0.974586	1.6534	1.64851	0.407727	0.657308	1.02122	1.13648	1.4985	0.586626	1.32166	0.721351	1.08197	1.15008	1.55208	1.47123
ENSG00000205702	2.59391	1.95216	2.09813	3.79803	3.44255	3.61212	9.19035	5.90913	2.54133	2.74289	6.00688	0.613859	3.85818	64.2828	4.377	3.05052	5.06103	4.2506	1.36112	9.76383	6.26309	4.49909	4.67281	0.305051	5.11571	2.18196	4.67517	9.17698	3.92348	4.88485
ENSG00000205716	0.194433	0.504007	0	0	0.00219784	0.119109	0	0.0302229	0	0	0.268634	0.100321	0.460816	0.0628178	0.51894	0	0	0	0	0.470486	0.134481	0.138577	0	0	0.367891	0	14.6292	0.152627	0	0
ENSG00000205763	11.9762	11.7545	16.6888	16.4676	14.1221	12.5514	12.2015	22.631	14.1088	13.1513	15.649	5.21383	7.99439	1.98512	11.9851	6.65852	23.7328	18.6678	3.5363	19.2377	17.1121	6.93186	9.09002	6.6619	9.28103	6.21331	8.38834	10.2725	28.8889	16.6883
ENSG00000205771	0.648263	0.495298	0.674036	0.630051	0.766303	0.744509	0.638806	0.637593	0.400205	0.526541	0.717793	0.330494	0.577863	0.600865	0.496779	0.493186	0.930235	0.842742	0.345566	1.10943	0.769247	0.36278	0.554342	0.252059	0.346683	0.398727	7.05045	1.36507	0.565659	0.60669
ENSG00000205822	0.264706	0.691365	0.158369	0.37652	0.309586	0.307767	0.396335	0.614609	0.319866	0.215704	0.633701	0.126833	0.636896	0.0785104	0.365531	0.134758	0.742058	0.64406	0.203484	0.199432	0.4029	0.296743	0.0970451	0.0263787	0.649992	0.140604	21.4252	0.44467	0.620595	0.272373
ENSG00000205871	0.968526	0.467106	1.0356	1.01573	0.29086	1.1208	0.551393	1.50945	1.01772	1.00003	1.54431	0.272507	0.348926	0.193638	0.999191	0.74111	1.03652	2.35738	0.561957	0.727511	1.20105	0.811135	1.09089	0.363414	0.85284	0.6338	0.533507	0.886102	1.54309	1.25208
ENSG00000206120	0.15578	0	0.0700402	0.169454	0.191379	0.135804	0.212462	0.0581339	0.0348598	0.0902339	0.0290658	0.0305093	0.0690148	0.0145243	0.387324	0.0603629	0.172663	0.00916951	0.0417453	3.32328	0.0323679	0.0338528	0.0175159	0	0.0103367	0.0978626	1.55277	0.137438	0.0422226	0.0545618
ENSG00000206149	13.7994	4.88916	10.3749	11.477	10.8738	16.0255	24.846	13.304	9.73361	10.7519	12.4657	4.60355	5.01886	2.8675	10.4826	6.65173	29.9296	15.732	2.83824	12.5399	14.5749	8.72664	9.61699	4.85975	8.46272	5.62336	9.93285	12.6657	19.9801	12.4163
ENSG00000206159	0.632161	0.0633581	0.0318962	0.0896039	0.542225	0.728565	0.280237	0	0.12858	0.103709	0	0.161604	1.3092	0.223539	0.308964	0.207405	0.147588	0	0.300877	0.152049	0.848239	0.262882	0.145351	0.0490102	0	0.112385	0.188432	0.0382669	0	0
ENSG00000206178	0	0	0	0	0	0	0	0	0	0	0	0	0	0	0	0	0	0	0	0	0	0	0	0	0	0	0.32668	0	0	0
ENSG00000206192	0	0	0	0	0	0.0253929	0	0.0085	0	0.04254	0	0	0.00180869	0	0	0	0.0253858	0	0.0119491	0.022245	0	0	0	0	0	0	4.11998	0	0	0.0192178
ENSG00000206341	45.5981	32.8036	41.2803	36.7804	7.75937	46.6799	13.7903	60.2664	33.6373	24.1297	52.1328	12.5335	23.9638	13.1178	85.9241	28.5526	42.2099	44.9257	7.71033	39.9987	40.579	66.1697	39.4278	6.62054	98.1305	23.5531	11.5056	52.097	61.8613	43.1849
ENSG00000207186	0.407661	0.338883	0.116116	0.836197	0.737874	0.427039	2.73654	1.04985	0.587014	0.464885	0	0.262643	1.07385	0.547692	0.457732	0.425377	0.656766	0.777502	0.241883	1.38997	1.79612	0.612272	0.459261	0	1.06984	0.395592	1.52175	1.00722	0.761878	0.766744
ENSG00000211451	1.25166	1.41749	2.409	2.9467	4.01573	1.81847	8.63453	3.61555	2.34907	2.09352	3.35809	1.15768	1.09631	0.580257	1.88468	3.29653	3.73033	3.011	1.58636	6.44791	3.16889	1.90279	2.56356	1.96907	2.4372	2.11495	4.35541	2.67031	3.55241	2.71487
ENSG00000211454	0.930531	0.785267	0.564533	0.702487	1.87748	1.48571	7.05364	2.22716	3.60513	0.583961	1.6909	0.157035	4.07991	25.556	0.67713	0.852572	1.92417	2.15777	8.14596	1.92659	1.41273	15.777	2.02995	0.303257	0.904255	22.4514	2.99169	1.33976	1.26421	1.23663
ENSG00000212125	1.06638	0.911549	1.41632	1.20568	1.4073	1.27879	4.33193	1.59358	1.21493	1.11005	1.87634	0.608625	0.80475	0.436646	1.15881	1.06423	3.34899	2.65367	0.356885	2.90697	1.66868	0.974492	0.699997	0.602936	1.00606	0.710903	1.6233	2.68177	1.96594	1.52292
ENSG00000212433	0	0	0	0	0	0	0	0	0	0	0	0	0	0	0	0	0	0	0	0	0	0	0	0	0	0	0.404064	0	0	0
ENSG00000212542	0	0	0	0	0	0	0	0	0	0	0	0	0	0	0	0	0	0	0	0	0	0	0	0	0	0	0	0	0	0
ENSG00000212576	0	0	0	0	0	0	0	0	0	0	0	0	0	0	0	0	0	0	0	0	0	0	0	0	0	0	0	0	0	0
ENSG00000212643	2.68431	1.20048	2.72452	2.43849	2.49309	3.02537	4.1092	3.67431	1.77553	1.67198	2.29976	1.00493	1.05013	0.800596	2.47901	2.5091	5.1123	3.52313	1.0898	2.63665	2.12246	1.61403	2.43784	0.922956	1.73714	1.17323	2.42013	3.11508	3.56297	2.30172
ENSG00000212664	1.36434	1.01949	1.40424	1.28842	0.457318	1.58919	0.690034	2.09343	1.29772	1.31418	1.61622	0.454583	0.837086	0.468258	1.53935	1.16422	1.41705	3.58638	1.10884	1.30252	1.63984	1.07245	1.60016	0.488597	1.2452	1.10445	0.613828	1.62609	1.88883	1.74747
ENSG00000212802	8.60744	5.43709	9.59072	8.24632	2.56065	9.86561	2.72015	10.6253	7.19058	7.68067	11.4109	2.6295	3.92082	2.70059	8.29174	7.49416	7.75327	20.5431	5.64694	6.94455	8.86743	6.05593	11.0681	3.74785	7.70131	6.14656	5.22125	9.29296	11.7004	10.7217
ENSG00000213013	0.224307	0.158118	0.371353	0.394362	0.572989	0.271288	2.59933	0.244874	0.238629	0.224317	0.282512	0.0873769	0.266664	0.320561	0.42795	0.167569	0.633788	0.314875	0	0.537384	0.360876	0.297789	0.381931	0	0.350848	0.191448	1.99302	1.1806	0.259596	0.363677
ENSG00000213033	0.473894	0.183256	0.442165	0.342409	0.0204298	0.379968	0.220356	0.332434	0.296121	0.296173	0.765408	0.394614	0.316192	0.269574	0.559275	0.338069	0.552457	0.954629	0.126719	0.953513	0.61512	0.330044	0.264919	0.220829	0.548765	0.232421	0.997277	0.725645	0.490401	0.362263
ENSG00000213049	0	0	0	0	0.0033371	0	0.0720232	0	0	0	0	0	0	0	0	0	0	0	0	0	0	0.0291012	0	0	0.0837152	0	0.231351	0	0	0
ENSG00000213055	0.106454	0.0595765	0.0878903	0.0867022	0.00982767	0.153884	0.149316	0.332701	0.0721775	0.0672742	0.212859	0.0229112	0.0446573	0.0394551	0.163738	0.188584	0.175959	0.280329	0.0879652	0.102964	0.156061	0.119013	0.256555	0	0.14122	0.0696884	3.04599	0.169211	0.156592	0.194146
ENSG00000213063	0	0	0	0	0	0	0	0.041309	0	0	0	0	0.0442485	0	0	0	0	0	0	0	0	0	0	0	0	0	19.833	0	0	0
ENSG00000213068	0	0	0	0	0	0	0	0	0	0	0	0	0	0	0	0	0	0	0	0	0	0	0	0	0	0	0	0	0	0
ENSG00000213070	0	0	0	0	0	0	0	0	0	0	0	0	0	0	0	0	0	0	0	0	0	0	0	0	0	0	0.0521286	0	0	0
ENSG00000213071	0.453533	0.287954	1.12037	0.424227	0.205592	0.419438	0.0620581	0.936814	0.317441	0.273653	0.823806	0.0757506	0.26087	7.95075	0.461408	0.302068	1.6109	0.889774	0.130504	0.17733	1.03724	0.543735	0.319739	0.155802	1.28993	0.211933	1.86271	0.368719	0.765167	0.649349
ENSG00000213073	3.71041	3.4896	3.35032	3.6483	0.406694	3.50634	1.05528	7.74744	2.95445	2.7282	3.87961	0.949532	1.59054	2.64183	6.59241	3.53141	4.23495	7.58592	1.172	3.37514	4.59288	2.92388	4.77743	1.76457	5.47021	1.8762	2.59606	5.18724	6.34269	6.92498
ENSG00000213082	0	0.118527	0	0	0	0	0	0	0	0.0271425	0	0	0.0514687	0	0	0	0	0	0	0	0	0	0.068805	0	0.173487	0	2.20453	0.0995038	0	0
ENSG00000213089	2.68504	0.185285	0.808996	1.14203	0.430085	2.4098	0.189364	1.33016	0.514851	0.643785	0.950059	0.414673	0.604425	0.3067	2.13262	0.609694	2.26612	0.791672	0.072364	1.01241	0.59911	0.5489	1.34768	0.423574	1.91952	0.263175	2.09128	1.63624	1.20179	1.5462
ENSG00000213090	0.171183	0.0959952	0.272798	0.12907	0.0317025	0.178934	0.169497	0.225649	0.110473	0.118275	0.278735	0.102953	0.0629269	0.028099	0.294738	0.151717	0.224043	0.191807	0.0452001	0.252071	0.129287	0.129082	0.174355	0.0229757	0.113401	0.0543808	0.117061	0.338968	0.172605	0.179507
ENSG00000213126	0	0	0	0	0	0	0	0	0	0	0	0	0	0	0	0	0	0	0	0	0	0	0	0	0	0	0	0	0	0
ENSG00000213131	0.310937	0.24489	0.422098	0.686874	0.321611	0.281429	1.17922	1.19383	0.433972	0.467238	0.44865	0.148017	0.211048	0.108765	0.477608	0.38494	0.596585	1.42698	0.130184	1.21427	0.683983	0.351434	0.269398	0.0882323	0.370134	0.265407	0.92662	1.1799	0.942577	0.831402
ENSG00000213140	0	0	0	0	0	0	0	0	0.0218677	0	0	0	0	0	0	0.0782296	0	0	0	0	0	0.110646	0	0	0.162412	0	8.84951	0	0	0
ENSG00000213144	2.79502	0.736786	14.1048	11.881	5.09696	1.69908	1.27193	1.74113	16.0871	18.5841	3.73014	13.4397	2.12376	0.219641	7.58475	2.32981	1.29464	1.24025	0.440035	1.29485	5.54039	1.65159	4.89287	97.0344	5.01303	1.84497	0.90058	2.51154	3.93555	3.73685
ENSG00000213148	0	0	0	0	0	0	0	0	0	0	0	0	0	0	0	0	0	0	0	0	0	0	0.0710678	0	0	0	0.362455	0	0	0
ENSG00000213149	0.540731	0.131734	0.662824	0.663717	0.208353	0.552658	0.458832	0.70463	0.416425	0.410617	0.580471	0.119456	0.152448	0.0988856	0.728612	0.431929	0.917274	0.772869	0.0699943	0.247228	0.613959	0.505864	0.550168	0.109539	0.78036	0.276111	4.42523	0.421362	0.886233	0.59487
ENSG00000213178	4.0176	1.89587	4.40486	4.05422	1.43274	4.31791	1.63403	4.53879	3.13964	3.41543	4.61845	1.41081	2.77777	1.00227	4.00372	2.71258	4.02035	7.38181	2.07846	2.62777	3.77393	2.59605	4.11209	2.19441	2.72578	2.97686	1.31128	3.77684	4.73992	4.61928
ENSG00000213180	0	0	0	0	0	0	0	0.120244	0	0	0	0	0	0	0	0	0	0.184216	0	0	0	0	0	0	0	0	7.0119	0	0	0
ENSG00000213189	0.541716	0.608391	0.545977	0.353564	0.219073	0.535575	0.287781	0.579331	0.285968	0.390759	0.619567	0.220639	0.404392	0.145694	0.480531	0.380843	0.47444	0.738909	0.221901	0.500284	0.50142	0.225921	0.483314	0.396618	0.327954	0.279963	0.608565	0.480106	0.462428	0.504197
ENSG00000213201	0	0	0	0	0	0	0	0	0	0.102161	0	0	0	0	0	0	0	0	0	0	0	0	0	0	0	0	0.465298	0	0	0.156916
ENSG00000213222	1.6245	1.26847	2.0115	1.82866	0.600691	1.99676	0.906038	3.19245	0.843244	1.12264	2.0512	0.515568	0.382103	0.252373	1.72919	1.53548	3.06063	2.65005	1.11547	0.933173	1.62465	1.31059	1.58313	0.448969	0.773928	0.612676	6.73182	1.7763	2.02193	2.92686
ENSG00000213225	0.46366	0.380745	0.279734	0.642758	0.426959	0.742181	0.260412	1.28728	0.640551	0.673323	1.71984	0.951809	0.271345	0.131228	0.195761	0.356832	0.937188	0.872212	0.149065	0.611119	0.757534	0.24469	0.241343	0.41024	0.159669	0.181413	10.811	1.51924	0.953634	0.49226
ENSG00000213232	0	0	0	0	0	0	0	0	0	0	0	0	0	0	0	0	0	0	0	0	0	0	0	0	0	0	10.4325	0	0	0
ENSG00000213239	0	0	0	0	0.00369006	0	0	0.0166704	0.0933905	0	0	0	0.209441	0	0	0	0.0725851	0.103778	0.135684	0	0	0.419358	0	0.0445494	0	0	2.23691	0	0.0542049	0
ENSG00000213244	0.506174	1.54895	0.975945	1.07692	0.562075	0.557092	2.34388	1.25401	0.546857	0.737387	2.12943	0.322388	0.199832	0	0.635466	0.468007	1.13945	7.77431	0.301667	0.622126	0.79832	0.314893	0.483599	0	1.19773	1.60797	1.23681	1.98177	1.81466	0.86652
ENSG00000213247	0.109112	0	0.0392173	0.139173	0	0	0	1.20076	0.241091	0	0	0	0	0	0	0	0	0	0.104359	0	0	0.154253	0.05561	0	0	0	0.648573	0	0	0.275825
ENSG00000213252	0.0440547	0.0269187	0.0273904	0	0	0.0424652	0	0.0521206	0.0227845	0.0261923	0.0704001	0	0.0207995	0	0.0479072	0.032362	0.0349979	0.0344164	0.039051	0	0.0360799	0.0289475	0.0319552	0.0323116	0	0	2.89393	0.0492495	0.0594733	0.0404709
ENSG00000213293	0.211622	0.199734	0.188239	0.230563	0.194719	0.242491	0.335685	0.313733	0.218643	0.229621	0.12807	0.0829946	0.144018	0.0812466	0.271289	0.195017	0.26029	0.549003	0.142805	0.39949	0.320135	0.23212	0.327636	0.0787035	0.273865	0.141463	3.89122	0.462748	0.315488	0.268169
ENSG00000213296	0	0	0	0	0	0	0	0	0	0	0	0	0	0	0	0	0	0	0	0	0	0	0	0	0	0	2.39822	0	0	0
ENSG00000213300	1.62723	1.11289	1.6221	1.4667	0.735296	1.62093	1.28462	1.98051	1.45291	1.64362	1.7682	0.611864	1.0302	0.566497	2.27648	1.43685	1.99994	2.61216	0.589264	1.6219	1.40229	1.62589	1.63916	0.827374	1.49017	1.05568	3.15819	2.64955	2.58256	2.13104
ENSG00000213304	0.30407	0.417941	0.258684	0.285218	0.186162	0.405585	0.630468	0.35042	0.276184	0.271468	0.580567	0.245841	0.219144	0.118121	0.316274	0.327492	0.358215	0.460712	0.209298	0.522327	0.396428	0.296213	0.415886	0.154348	0.209404	0.278963	2.02828	0.572717	0.453796	0.360336
ENSG00000213312	0.0508757	0.119557	0.0309763	0	0	0.0761272	0	0.14953	0.046961	0.0601614	0.0658737	0	0.0225736	1.6626	0.0572878	0.146616	0.0547334	0.159208	0.0855038	0.0624704	0.0570844	0.0361304	0.0901427	0.0559194	0.041788	0.040164	0.11863	0.0607915	0.0705068	0.0751551
ENSG00000213315	1.10453	0.670609	0.901647	1.05154	0.357159	1.2655	0.696571	1.36262	0.856385	0.943892	1.00745	0.310592	0.462707	0.278452	1.13928	0.881932	1.16311	2.66148	0.735469	0.67737	1.0327	0.746374	2.10411	0.515218	0.993126	0.729185	0.589766	0.974236	1.47935	1.28987
ENSG00000213361	0	0	0	0	0	0	0	0	0	0	0	0	0.056578	0	0	0	0	0	0	0	0	0	0	0	0	0	3.12104	0	0	0
ENSG00000213365	0	0	0	0	0.0136912	0	0.146574	0	0	0	0	0	0.01513	0	0	0	0	0	0	0.0471642	0	0.0283086	0	0	0.0343165	0	3.00898	0	0	0
ENSG00000213370	0	0	0	0	0	0	0	0.04092	0	0	0	0	0.0225957	0	0	0	0	0	0	0	0	0	0	0	0	0	0.0607647	0	0	0
ENSG00000213386	0.275364	0.109005	0.716479	0.293944	0.041591	0.197979	0.232907	0.172823	0.0918192	0.101042	0.340979	0.0762768	0.176969	0.0898876	0.414549	0.125117	0.234881	0.138657	0	0.440754	0.162328	0.113827	0.33794	0.254212	0.251357	0.129947	7.01649	0.181303	0.160936	0.153138
ENSG00000213411	0.331683	0.299818	0.263923	0.393471	1.93752	0.339965	2.65559	0.913818	0.387264	0.27073	1.10533	0.215818	0.758961	0.297152	0.224262	0.195976	0.661061	1.4402	0.217673	2.50022	1.01565	0.308128	0.189133	0.233205	0.704766	0.186503	1.10375	1.13367	0.849692	0.398267
ENSG00000213433	2.16594	2.46797	1.99456	2.51242	2.06408	2.17563	1.80631	3.11357	2.09496	2.36612	3.12435	0.786715	1.49022	1.56571	1.58227	1.4222	5.61593	4.47571	0.394607	3.00567	2.75177	1.93616	2.06073	2.07571	3.40099	1.19921	19.2716	2.57266	3.16389	2.16382
ENSG00000213453	1.01022	0.801344	0.812309	0.569301	0.494662	0.881316	0.451878	0.787115	0.652497	0.664109	0.927318	0.391663	0.586091	0.338683	1.41203	0.637031	1.41123	0.816792	0.318699	0.793131	0.699383	0.764404	0.467793	0.387992	0.74939	0.524664	1.19358	0.9328	0.798876	0.71678
ENSG00000213467	0.0799823	0.0543184	0.16332	0.062172	0.172508	0.0889281	0.126403	0.130044	0.161213	0.10873	0.104317	0.0410415	0.039385	0	0.0880077	0.096422	0.145202	0.109197	0	0.0650612	0.125191	0.0742135	0.0597783	0.0803153	0.0578356	0	0.185078	0.101642	0.190116	0.0996296
ENSG00000213513	0.358108	1.74241	0.343842	0.580415	0.0367148	0.808251	0.0717721	0.824403	0.579538	0.539964	0.582469	0.0915393	0.187682	0.123043	0.465398	0.773	0.312703	0.532059	0.107897	1.448	1.58611	0.393026	1.67232	0.222004	0.146488	0.31809	18.1381	1.72536	0.582221	0.889039
ENSG00000213540	0	0	0.132999	0	0.011621	0	0.30713	0.378474	0.0421345	0.0445841	0.0686554	0.0380395	0.0109255	0	0	0	0.189902	0.388228	0	0.158332	0.189886	0	0	0	0	0	0.390131	0.127345	0.34292	0.16568
ENSG00000213548	0	0	0	0	0	0	0	0	0	0	0	0	0	0	0	0	0	0	0	0	0	0	0	0	0	0	0.671158	0	0	0
ENSG00000213557	0.104791	0.263558	0	0	0	0	0	0.233424	0.0432273	0.0435263	0	0	0	0	0.13325	0	0.108179	0.19958	0	0	0	0.108238	0.884451	0	0.356117	0	2.59445	0	0	0.260028
ENSG00000213558	0	0	0	0	0	0	0	0	0	0	0	0	0	0	0	0	0	0	0	0	0	0	0	0	0	0	0.540617	0	0	0
ENSG00000213598	3.15176	1.83821	3.05615	3.33879	1.57492	3.67894	1.19052	4.74908	2.5518	2.55483	3.54484	1.16752	2.07217	0.873995	3.07391	2.3646	3.21776	7.82491	1.55776	3.06826	3.2121	2.23426	3.62207	1.50703	2.38779	1.99606	1.30508	3.22054	4.1961	4.02523
ENSG00000213609	1.09528	0.850529	1.05523	0.831993	0.284205	1.10476	0.402187	1.27736	0.865239	0.959376	1.31982	0.330561	0.432122	0.335735	0.963339	0.843715	1.11704	2.69876	0.824362	0.828626	1.23579	0.738729	1.60457	0.496697	0.846817	0.725171	0.598027	1.06218	1.35929	1.24911
ENSG00000213613	2.72015	0.741078	1.48733	1.54166	0.163512	2.92824	1.60712	2.27294	0.963996	0.854064	1.84331	0.506029	0.261067	0.44924	2.45402	1.28911	7.14119	2.74097	0.570116	0.73712	1.35707	1.00108	2.08261	0.558947	1.07335	0.685469	0.999278	1.9991	2.91472	2.84195
ENSG00000213621	0.562812	0.383637	0.560164	0.441694	0.247839	0.571925	0.23749	0.67109	0.546982	0.584192	0.802245	0.181044	0.228474	0.191481	0.648864	0.487017	0.717869	1.28246	0.536232	0.446196	0.691998	0.503902	0.802913	0.265665	0.693423	0.485712	0.276559	0.62896	0.803347	0.779252
ENSG00000213640	0.314206	0.330262	0.513761	0.732634	4.08795	0.609061	11.0907	1.83112	0.601912	0.507436	1.75282	0.238898	0.727612	0.109575	0.488161	0.464503	0.850149	0.894335	0.0866434	1.92908	0.896977	0.45307	1.31272	0.205176	1.04388	0.238327	2.91687	1.30201	0.785692	0.808577
ENSG00000213650	0	0	0	0	0.0634559	0	0.0758494	0	0	0	0	0	0	0	0	0.0429544	0.0433819	0	0	0	0	0	0	0.0638595	0	0	1.21184	0	0	0
ENSG00000213657	0	0	0	0	0	0	0	0	0	0	0	0	0	0	0	0	0	0	0	0	0	0	0	0	0	0	0.537124	0	0	0
ENSG00000213693	1.49064	1.05654	1.62802	1.77586	0.275531	1.77966	0.773293	2.14617	1.03713	1.10727	3.41797	0.346811	0.574642	0.422681	1.48058	1.49147	2.50173	3.32145	0.666727	1.4281	1.57365	1.34339	1.78877	0.209053	1.554	0.988288	4.09969	2.11067	2.57823	1.4504
ENSG00000213700	1.33817	1.46879	2.0767	1.3686	1.14929	1.13163	1.75791	6.03498	1.26398	1.25389	2.66306	1.47643	1.80059	2.62716	2.35069	1.06203	2.15065	2.80127	0.509481	1.97365	2.77352	0.874094	1.09342	2.21231	1.50151	1.21895	1.13232	1.80705	2.20496	1.8749
ENSG00000213706	0.166126	0.11347	1.81466	0.998163	0	0.173053	0	1.17382	0.763451	1.59524	1.11259	0.182431	0.235413	0.209971	0.336288	0.137343	0.42619	1.21322	0	0.255755	1.39301	0.369166	0.223867	0	0.320718	0.200048	1.11737	0.24279	4.52993	0.521551
ENSG00000213717	0	0	0	0.0709979	0	0	0.0800804	0	0	0	0	0	0	0	0	0	0	0.10285	0	0	0.07397	0	0	0	0	0	1.30967	0	0	0
ENSG00000213753	11.3836	12.1299	14.7511	13.3231	11.5939	12.5474	18.3957	17.3728	11.9809	12.6946	18.8135	6.49526	8.46703	3.4442	15.0013	10.3387	16.5189	19.0144	6.02776	9.53209	14.6135	8.75539	11.1457	6.48077	9.04544	9.45546	8.58797	17.867	20.0904	11.4214
ENSG00000213757	1.6643	0.897357	1.72694	1.431	0.531822	1.95366	0.867958	3.17402	1.39342	1.44783	2.74887	0.547092	0.675168	0.438408	1.57925	1.26668	1.82997	4.82831	1.10766	1.44702	1.87038	1.43029	2.20022	0.679136	1.62612	1.14863	0.765571	1.9563	2.51983	2.3274
ENSG00000213763	0.769313	0.327541	2.02707	1.04383	0.232835	0.689934	0.248845	0.821363	1.40478	1.32207	1.30113	0.218278	0.194941	0.152752	1.11745	0.40175	0.745363	0.594165	0.10805	0.272752	0.576915	0.657632	0.467089	0.156433	0.659191	0.467093	0.300108	0.517728	1.45132	0.7728
ENSG00000213777	2.1617	0.388927	0.165077	0.838401	0.252476	2.04148	0.763803	0.938867	0.346975	0.269139	1.65437	0.117646	0.137005	0.0690745	0.851213	0.347902	0.474437	0.930561	0.0808578	0.58343	1.99391	0.257303	0.291002	0.142375	0.150122	0.192669	0.724221	0.258233	0.765671	0.713881
ENSG00000213801	2.25652	1.88592	3.28932	5.89076	0.354771	3.41759	0.61952	5.15136	4.45296	2.95145	4.23595	0.6582	3.7662	0.42093	4.33719	7.19047	3.52501	4.1226	3.29628	1.63728	12.2203	4.27724	2.79383	0.257786	4.14925	7.84796	1.54791	4.10621	4.7335	5.14795
ENSG00000213830	0.707264	0.844672	0.974195	0.952801	0.405834	1.10874	0.835191	1.31788	0.830901	0.884627	0.962175	0.306688	1.08439	1.92733	1.76294	1.8677	1.17644	1.77276	0.640016	2.17068	3.86483	0.719895	1.10073	0.205027	0.891611	0.962691	0.921151	1.5758	1.17268	1.4581
ENSG00000213842	0.163779	0.105999	0.191981	0.22002	0.0665404	0.204932	0.34565	0.331473	0.173519	0.18313	0.292732	0.0659958	0.180951	0.0547318	0.271641	0.172331	0.420942	0.430224	0.0889775	0.355162	0.269716	0.18825	0.352178	0.035622	0.160399	0.125683	0.340054	0.279983	0.37392	0.325087
ENSG00000213862	1.28611	1.0069	1.25695	1.3543	0.369662	1.38954	0.427094	2.00895	1.05994	1.15183	1.29839	0.413486	0.554721	0.421879	1.20516	1.03039	1.4419	3.20132	1.08888	1.06	1.3386	1.00513	1.92064	0.637347	1.06104	0.883743	0.640228	1.32936	1.6084	1.70237
ENSG00000213867	0.126524	0.13202	0.0760273	0.0861884	0.00439448	0.115166	0	0.182749	0.119773	0.12866	0.270027	0.0419434	0.0757721	0	0.117192	0.14618	0.0933744	0.220574	0.074884	0.0948561	0.0893155	0.0766022	0.177923	0.121381	0.11498	0.0890216	0.429168	0.0768172	0.126169	0.130936
ENSG00000213880	0	0	0	0	0	0	0	0	0	0	0	0	0	0	0	0	0	0	0	0.148535	0	0	0	0	0	0	1.45551	0	0	0
ENSG00000213885	2.05252	1.80383	1.93322	2.29283	0.69413	2.23401	1.218	2.82316	1.9893	2.04049	2.62971	0.776528	1.29138	0.772428	2.19447	2.11263	2.05214	6.07652	1.67816	1.76085	2.41718	1.78538	3.04182	1.3344	2.2249	1.69917	4.57694	2.35711	3.17716	2.90654
ENSG00000213943	0.0177073	0	0.0461393	0.0371352	0.105135	0.0253991	0.0436127	0.0778906	0.0614661	0.036583	0.105855	0.0142933	0.0328129	0.0540269	0.063617	0.0728278	0.0414004	0.0662621	0.0595604	0.244454	0.108379	0.0555688	0	0.190028	0	0.0563107	3.81787	0.100802	0.0871878	0.0582924
ENSG00000213946	0.0172338	0	0	0.0531598	0	0	0	0.0387769	0	0.0323404	0	0	0.0142106	0	0.043556	0	0	0.0342684	0	0	0	0	0	0	0	0	1.66643	0.0766298	0	0.0521852
ENSG00000213976	0.531249	0.586103	0.306918	0.563153	0.58047	0.56763	2.57584	0.893759	0.558648	0.45115	0.867449	0.162025	0.318543	0.0722807	0.995249	0.82921	0.604247	1.21538	0.388361	0.280625	0.691215	1.39201	0.16559	0.049202	1.74065	0.508371	1.50153	0.772352	0.881876	0.586506
ENSG00000214018	0.182594	0	0.297784	0.266647	0.102655	0.248156	0.0721598	1.37649	0.289302	0.431318	1.45183	0.369497	0.304158	0	0.705278	0.214556	1.30941	1.21031	0.0309551	1.19858	0.929283	0.184459	1.56624	0	0.204754	0.308987	0.564099	1.01255	1.63266	0.518349
ENSG00000214073	0	0	0	0.102924	0	0.0531227	0	0.0266453	0	0.00854323	0.071257	0	0	0	0	0	0.0621798	0.136901	0	0.0970787	0.0791439	0	0.0318716	0	0	0	0.535322	0.0830864	0.0896345	0
ENSG00000214076	0.164748	0.0637013	0.0735748	0.141204	0.599325	0.228222	1.40622	0.306415	0.0729372	0.0810511	0.265352	0.0647217	0.0869573	0.231648	0.471852	0.123182	0.149481	0.145516	0.0783596	0.649595	2.49318	0.195843	0.0744485	0	0.177246	0.0565219	1.08559	0.575956	0.451856	0.217051
ENSG00000214077	0.104472	0.125125	0.0940353	0.109861	0.079444	0.130077	0.054288	0.635849	0.0681221	0.0581872	0.357238	0	0	0	0.107837	0.0632626	0.102397	0.174196	0	0	0.16066	0.0359078	0	0	0.0447351	0.0389919	4.28605	0.0906807	0.413658	0.155863
ENSG00000214081	0	0	0	0	0.0027147	0	0	0	0	0	0	0.165358	0	0	0	0	0	0	0.0150964	0.217578	3.10021	0	0	0	0	0.0779645	7.15413	0	0	0
ENSG00000214093	0.563433	0.252684	0.397669	0.879044	0.250239	0.659391	0.519524	1.86075	0.463684	0.412794	0.843808	0.203281	0.734402	0.574874	1.54571	0.708138	0.891749	1.04375	0.145549	1.61741	2.43662	0.496011	0.905542	0.0646803	1.67438	0.241028	1.76393	1.45697	0.807993	1.51801
ENSG00000214100	0.593162	0.121334	0.24281	0.195948	1.66037	1.59613	0.260472	7.89619	0.434372	0.754893	1.75043	0.635788	0.188357	0	0.38425	0.344582	0.717231	0.215105	0.0912772	0	0.446933	0.255604	0.510389	0.307284	0.421801	0.152636	13.9083	0.640503	0.315804	1.29208
ENSG00000214121	0.391968	0.181792	0.437696	0.239515	0.168478	0.362217	0.265668	0.346104	0.347857	0.293754	0.192553	0.088567	0.182893	0.198657	1.10141	1.1008	0.365651	0.140575	0.17793	0.237713	0.331767	0.267621	0.475046	0.0991909	0.660075	0.211762	0.307547	0.270009	0.167514	0.33742
ENSG00000214132	0	0	0	0	0.0103653	0	0.192085	0	0	0	0	0	0	0	0	0	0	0	0	0	0	0	0	0	0	0	0.936292	0	0	0
ENSG00000214135	15.9511	8.37593	19.6083	19.4842	8.9885	18.3263	33.4252	24.8848	19.9957	17.9365	28.8335	9.69262	10.2885	5.98905	20.362	18.8993	39.2327	32.8464	5.60529	21.8914	19.7817	17.9378	17.3785	7.5251	13.194	12.0883	21.1781	29.9459	26.8014	26.2208
ENSG00000214174	8.50976	8.4271	10.9249	10.21	14.7055	9.15425	16.6805	16.3878	9.62512	7.74601	14.4144	4.87695	3.71904	1.8476	7.28001	5.10331	16.5875	20.7722	3.05805	17.799	12.5932	6.11683	6.01964	4.26673	8.1502	5.66264	39.6407	9.59667	15.1234	9.20955
ENSG00000214176	16.3681	10.3506	13.7768	14.1341	3.62465	19.6965	18.6707	17.6759	12.2294	14.4749	19.5198	4.02437	6.53166	3.3598	28.0497	19.4461	18.8643	15.3592	4.48848	20.5459	18.961	16.1533	24.0013	3.36626	19.064	9.91424	14.1534	28.2338	17.2504	21.548
ENSG00000214182	3.31161	1.19408	4.17831	1.92292	1.35877	3.12401	1.26157	3.48237	2.80107	2.45398	3.45106	0.655493	1.82743	0.672971	3.54171	2.20685	3.54197	4.0114	1.1783	1.32643	2.03354	2.55682	3.60133	0.442055	2.27757	1.82479	1.26511	3.98014	4.05382	3.46107
ENSG00000214189	1.42541	1.18264	1.91033	2.03258	0.770675	1.5573	2.6079	2.55824	1.72598	1.56565	2.1408	0.655883	1.64874	0.21297	1.54651	0.971597	2.01451	3.54285	0.468004	1.13961	1.63167	0.879564	2.35249	0.184539	1.00162	0.852249	4.74602	2.03756	3.00721	1.62283
ENSG00000214198	0.24611	0.366552	0.183073	0.261449	0.187105	0.266882	0.207356	0.361016	0.222663	0.116744	0.508621	0.0699232	0.250593	0.329058	0.283403	0.247044	0.351891	0.42186	0.146936	0.596281	0.320278	0.233414	0.100889	0.0349326	0.511221	0.170473	3.13126	1.14142	0.365224	0.183632
ENSG00000214223	0.83329	0.559067	0.775715	1.08325	0.63346	1.1747	2.76835	1.7876	0.75381	0.810389	1.727	0.271487	0.949457	0.283244	0.965706	0.783989	1.14142	2.83286	0.408141	0.663523	1.16448	0.732533	1.37916	0.268022	0.523542	0.574856	1.09236	0.949549	1.70642	1.39738
ENSG00000214249	0.0161037	0.0146012	0	0	0	0.0241663	0	0.0224511	0	0	0	0.0172978	0.0316029	0.0159866	0	0.0290469	0	0	0	0	0	0.0140513	0.0280453	0	0	0	9.53539	0	0	0
ENSG00000214252	0	0	0	0	0	0	0	0	0	0	0	0	0	2.09246	0	0.25845	0	0	0	0	0.258869	0	0	0	0	0	0.275427	0	0	0
ENSG00000214255	0	0	0	0	0	0	0	0	0	0	0	0	0	0	0	0	0	0	0	0	0	0	0	0	0	0	3.43121	0	0	0
ENSG00000214264	0.0902753	0.477079	0.0911132	0.154905	0.0478457	0.053325	0.0993176	0.119791	0.10287	0.100086	0.116114	0.331113	0.0508239	0.576242	0.081076	0.0680555	0.19153	0.141454	0.0269267	0.301807	0.127514	0.115247	0.0846091	0.0586143	0.0468333	0.0385807	0.185756	0.213129	0.229073	0.244747
ENSG00000214289	0.741683	0.143625	0.619015	0.623309	0.0501887	0.768943	0.224459	0.54804	0.366102	0.414738	0.775124	0.153326	0.147657	0	0.75764	0.44524	1.42897	0.66073	0.104173	0	0.387468	0.218825	0.594931	0.206333	0.232029	0.331382	0.0943089	0.70361	0.757132	0.603417
ENSG00000214330	0	0	0	0	0	0	0	0	0	0	0	0	0	0	0	0	0	0	0	0	0	0	0	0	0	0	0	0	0	0
ENSG00000214331	7.15214	5.38014	8.31319	9.12355	2.15692	8.70487	7.85479	13.5352	5.67474	5.06255	8.31965	2.24259	3.04812	1.8214	7.16473	6.55379	13.0263	11.7071	2.50966	7.25011	7.36421	6.151	7.87287	2.08761	8.33679	4.00817	10.0856	12.2314	11.6102	8.52783
ENSG00000214335	0	0	0	0	0	0	0	0	0	0	0	0	0	0	0	0	0	0	0	0	0	0	0	0	0	0	8.86213	0	0	0
ENSG00000214347	0	0	0	0	0	0	0	0	0	0	0	0	0.0105446	0	0	0	0	0	0	0	0	0	0	0	0	0	3.48364	0	0	0
ENSG00000214359	0.0363288	0.110924	0.0483478	0.0757951	0.0523061	0.0741466	0.36373	0.0727594	0.153138	0.157508	0.236167	0.0160179	0.105784	0.164085	0.201829	0.127088	0.209691	0	0.0798091	0.233953	0.194597	0.221135	0.206886	0	0.336016	0.0749584	0.454385	0.217124	0.174682	0.196274
ENSG00000214369	0.0281038	0	0.0460468	0.112716	0.214882	0.0617907	1.10404	0.260144	0.241286	0.116072	0.135164	0.0418864	0	0	0.114318	0.0428972	0.117606	0.335429	0	0.0527336	0.113776	0.100392	0	0.0399338	0	0	0.138417	0.055358	0.539986	0.0538656
ENSG00000214391	0.28883	0.15524	0.433102	0.242245	0.465342	0.256745	0.436726	0.176124	0.293876	0.349919	0.299029	0.143712	0.127667	0.0555624	0.425002	0.185355	0.630773	0.269982	0.0540021	0.22631	0.178773	0.20806	0.197889	0.0895056	0.229154	0.175018	0.374954	0.226328	0.328078	0.2944
ENSG00000214425	1.01417	1.0975	1.00174	0.99672	1.26571	1.17739	11.9782	1.507	1.59344	2.14746	1.89918	0.363725	1.39129	0.134274	2.4538	6.57161	2.38494	1.97658	0.84851	2.71059	3.21456	2.19028	2.43801	0.110407	3.96565	1.91363	13.1093	3.69041	1.36348	2.35508
ENSG00000214429	0	0	0	0	0.0154537	0	0	0	0	0	0	0	0	0	0	0	0	0	0	0	0	0	0	0	0	0	1.38033	0	0	0
ENSG00000214439	1.62746	1.13046	2.5324	2.41353	0.752668	2.15751	2.0573	3.00481	1.51774	1.77913	2.59999	0.624629	1.03396	0.507035	1.50973	1.45879	3.71465	4.70646	0.734625	2.23073	1.94882	1.28507	2.21263	0.928325	1.16007	1.06492	2.27012	4.48778	3.11364	2.22784
ENSG00000214455	14.4275	8.48652	16.7217	9.5691	5.32616	16.6327	13.3872	22.0714	10.256	9.96201	17.4447	3.95616	5.87189	4.58811	14.1592	12.7338	21.6134	26.6772	2.33994	19.5767	16.854	8.20089	9.81923	2.20781	8.50493	5.33822	16.6042	17.279	23.8953	14.0241
ENSG00000214485	6.16833	2.7531	5.79476	5.18515	1.57363	6.52709	2.39622	6.29258	4.35476	4.59693	5.35285	1.63331	2.72876	1.20063	5.0627	4.119	6.91249	12.2589	3.36468	3.6072	5.2313	3.67105	7.58058	2.93637	3.66735	3.69527	1.71343	5.61612	6.93861	6.52186
ENSG00000214535	2.86645	1.57655	2.50508	2.42946	0.596302	3.3533	1.10173	3.97898	2.41202	2.23426	3.73699	0.836218	1.3183	0.961845	2.73167	2.28034	3.00133	6.23194	1.65504	1.72488	2.71232	2.35	3.75129	1.40652	2.73941	1.84081	1.6107	3.18891	3.55246	3.34871
ENSG00000214553	0.0299806	0.00342034	0.0161527	0.0270349	0.0292147	0.0474646	0.0200358	0.0265006	0.023483	0.042752	0.0659437	0.0235674	0.0985989	0.0119655	0.0476903	0.0468248	0.195016	0.0178591	0.0116173	0.0577859	0.0355922	0.0451687	0.44851	0.010085	0.00874876	0.0294753	7.03473	0.061986	0.0774752	0.0221171
ENSG00000214558	0.0410315	0.026553	0.0377353	0.0269741	0.0123032	0.0373365	0.0544036	0.0370096	0.0319577	0.0296673	0.0230198	0.0116241	0.010793	0.0175021	0.0483094	0.0298679	0.0596067	0.0477183	0.0135235	0.0416751	0.0365834	0.0357308	0.0474333	0.0248587	0.031659	0.0240777	3.27762	0.0545027	0.0492249	0.038382
ENSG00000214578	27.1138	1.90373	3.5947	6.5123	2.14029	26.9515	1.52251	27.0696	3.72012	6.45832	13.1305	2.84865	2.76532	0.516883	9.25505	8.1398	30.5876	13.291	0.667759	3.15613	10.3527	6.65881	4.63987	2.46686	5.08114	3.06505	2.90443	8.77798	8.63132	9.90117
ENSG00000214581	0	0	0	0	0	0	0	0	0	0	0	0	0	0	0	0	0	0	0	0	0	0	0	0	0	0	1.60392	0	0	0
ENSG00000214612	0.359686	0.318298	0.377199	0.261935	0.146368	0.41627	0.210549	0.557364	0.328212	0.40762	0.58552	0.116094	0.190501	0.196729	0.483244	0.314431	0.371999	0.855065	0.289559	0.299446	0.56443	0.360097	0.790538	0.184351	0.51435	0.280959	1.39549	0.458351	0.499324	0.55109
ENSG00000214617	0	0.0124555	0	0.00745397	0.000961918	0.0139504	0.00802679	0.0101977	0.00260771	0.048584	0.0118386	0.0187083	0.00266059	0	0	0.00973806	0	0	0	0	0	0.00669048	0.0240705	0.130319	0	0	28.9231	0	0	0.0192975
ENSG00000214646	0.0506031	0.0861044	0.0503016	0	0.0378576	0.0538719	0	0.0215505	0.0174317	0.0263544	0	0.0152289	0.0252091	0	0.0513322	0.0250316	0.15127	0.0623271	0	0.0526588	0.0340391	0.0324645	0	0.0641224	0	0	5.58147	0.136886	0.0914871	0
ENSG00000214676	0	0	0	0	0	0	0	0.360266	0	0	0	0.0587492	0	0	0	0	0	0	0	0	0	0	0	0	0	0	0.0868355	0.118535	0.169976	0.10035
ENSG00000214725	0.101345	0.135508	0.0873231	0.230751	2.2853	0.21555	2.42854	0.47011	0.221574	0.293441	0.351657	0.0918523	0.514302	0.0671202	0.178318	0.350413	0.88331	0.436564	0.0923853	2.59874	0.47277	0.135875	0.423141	0.104327	0.115016	0.123574	258.508	0.296735	0.532894	0.377796
ENSG00000214748	0	0	0	0	0	0	0	0	0	0	0	0	0	0	0	0	0	0	0	0	0	0	0	0	0	0	0	0	0	0
ENSG00000214761	0.0485405	0.0578596	0	0.0523077	0	0.0275008	0.0347268	0.165791	0	0	0.974275	0	0.221313	0	0	0	0	0.148435	0	0.0445087	0.0535779	0.0301553	0.01676	0	0.0974636	0.0506909	75.782	0.0700368	0.186081	0.122258
ENSG00000214765	17.0532	9.07926	29.1256	18.4715	13.4229	18.6656	49.2181	36.0826	13.5065	12.8541	25.4711	5.5159	8.3552	5.21829	20.9276	10.0997	27.0953	27.3899	5.54831	29.9808	22.4677	13.6534	11.5798	5.85479	20.5922	8.86259	26.4351	21.1404	28.6964	20.5669
ENSG00000214776	0.329359	0.0788376	0.189551	0.386638	0.169577	0.403265	0.0771099	0.53193	0.332093	0.298428	0.315955	0.111657	0.0818802	0.0345737	0.294038	0.197251	0.66227	0.36472	0.0689242	0.185985	0.411016	0.454621	0.437509	0.0385721	0.3999	0.182589	2.77856	0.199886	0.443403	0.368044
ENSG00000214796	0.168424	0.151641	0.115795	0.412816	0.523163	0.334885	1.14642	0.56659	0.704295	0.542029	0.677426	0.100261	1.09448	0.667763	0.508262	0.595494	0.433745	0.508199	0.0785533	0.111707	1.15256	1.49674	0.571124	0.0350053	0.193163	0.283607	0.644873	0.318177	0.632819	0.890773
ENSG00000214822	0	0	0	0	0	0	0	0	0	2.83109	0	0	0	0.0157361	0.0606804	0.0480907	0	0	0	0	0.15419	0	0.296239	0	0	0	0.434927	0	0	2.26534
ENSG00000214837	0.739888	0.509289	0.569667	0.514522	0.1635	0.797773	0.381782	0.693462	0.453726	0.490408	0.871681	0.18755	0.381395	0.298554	0.822058	0.57115	0.953329	0.939275	0.235395	0.600065	0.572187	0.526644	0.876058	0.189001	0.725069	0.371458	24.0422	0.768643	0.784865	0.640652
ENSG00000214888	0	0	0	0.0563993	0.0400327	0	0.0510154	0.00759885	0.0837295	0	0.0178616	0	0.887055	0.117271	0.116218	0	0	0	0	0	0	0.720412	0	0	0	0	3.11202	0	0	0
ENSG00000214988	0.158291	0.71908	0.0291918	0.128178	0.145081	0.240112	0	0.262929	0.0950837	0.0767084	0.0832647	0.111109	0.140137	0.194507	0.0986352	0.403581	0.269266	0.602264	0.0462992	0.63359	0.270402	0.0916678	0.108149	0.0401789	0.18315	0.0548985	0.113405	0.279956	0.152123	0.26729
ENSG00000214992	0.0113521	0.017891	0	0.0221428	0.0231705	0.0148601	0.0453251	0.0129716	0.0181981	0	0.0582179	0.0181852	0.0061151	0	0.0296845	0	0.0998575	0	0	0.037089	0.080744	0.024587	0.0147032	0	0	0	1.28091	0	0	0.00481524
ENSG00000215124	0	0.0389166	0.0123343	0	0.00362592	0	0	0	0	0	0	0	0	1.9384	0	0.0448344	0	0.0638915	0	0	0	0	0	0	0.0659059	0	0.254368	0.143248	0	0
ENSG00000215146	0.468792	0.194269	0.433919	0.593376	0.614542	0.646587	0.836284	1.38664	0.468504	0.453114	0.922543	0.173728	0.351533	0.0416342	0.541476	0.412126	1.75189	0.731209	0.358036	0.293141	0.583711	0.433028	0.228304	0.0427904	0.66874	0.355886	0.493072	0.92085	1.13988	0.827494
ENSG00000215151	0	0	0	0	0	0	0	0	0	0	0	0	0	0	0	0	0	0	0	0	0	0	0	0	0	0	0.0456012	0	0	0
ENSG00000215154	1.16492	1.0945	0.886722	1.296	1.20787	1.22254	2.32801	1.47847	1.06529	0.972161	1.71037	0.478322	1.09154	0.548187	1.06095	1.15965	1.74469	1.58264	0.454761	2.19053	1.52914	1.31351	1.56875	0.687748	1.32634	0.873334	1.77904	1.35539	1.4734	1.37878
ENSG00000215156	0.167822	0.11516	0.116243	0.126381	0.0959985	0.202105	0.24624	0.227121	0.107271	0.0892676	0.0856812	0.0444934	0.0772548	0.0952157	0.358899	0.22474	0.319068	0.264325	0.0741373	0.150561	0.128799	0.200292	0.377889	0.0339555	1.36755	0.0926941	31.7181	0.186169	0.173568	0.182524
ENSG00000215158	0.862159	0.443336	1.36429	1.2461	0.571004	1.18262	0.640857	1.77503	0.846507	0.822524	1.14161	0.290523	0.56461	0.706777	1.381	1.47055	2.00279	2.09578	0.588923	1.10918	1.11255	1.01631	1.29545	0.312157	0.989345	0.771485	1.95567	1.42786	1.70863	1.68903
ENSG00000215165	0	0	0.0335727	0	0.117907	0	0.750885	0	0	0	0	0	0	0	0	0	0	0	0	0.323306	0	0	0	0	0	0	3.69946	0.335174	0	0
ENSG00000215190	5.12624	4.39921	6.41953	5.64704	3.8835	5.41148	4.81314	8.06569	5.14099	4.24131	6.34989	2.82779	3.71048	2.2987	5.10308	4.71071	6.31955	7.51776	2.30692	8.98838	8.36978	5.56336	3.92278	1.98977	8.12008	3.64689	4.65621	9.49017	7.95036	4.83974
ENSG00000215210	0.230766	0.168829	0.254757	0.286747	0.08858	0.280606	0.164486	0.444524	0.261087	0.180814	0.246392	0.0903667	0.132405	1.70067	0.272985	0.304488	0.314812	0.578214	0.321148	0.458824	0.228463	0.427191	0.24097	0.18499	0.254275	0.325759	1.27229	0.338283	0.368778	0.23402
ENSG00000215221	0.182089	0.121002	0.249233	0.142502	0	0.198167	0	0.3561	0.143184	0.247677	0.265815	0	0.0398988	0	0.283202	0.163289	0.249133	0.210433	0	0.685812	0.159841	0.209161	0.178408	0	0.297047	0	5.49194	0.145313	0.220355	0.302919
ENSG00000215236	0	0	0	0	0	0	0	0	0	0	0	0	0.0174445	0	0	0	0	0	0	0	0	0	0	0	0	0	0.911423	0	0	0
ENSG00000215288	0	0	0	0	0	0	0	0	0	0	0	0	0	0	0	0	0	0	0	0	0	0	0	0	0	0	6.69066	0	0	0
ENSG00000215296	0	0	0	0	0.012429	0	0.0148564	0	0	0	0	0	0	0	0	0	0	0	0	0	0	0	0	0	0	0	44.3829	0.0482754	0	0
ENSG00000215302	3.11635	0.84656	2.03259	2.56613	0.569041	2.80273	1.04378	2.67281	1.2552	1.42796	2.91197	0.465862	0.879686	1.24738	2.66986	1.43286	2.59058	3.5032	0.739557	1.99644	1.6714	1.7755	1.67863	0.308455	2.37193	0.784011	1.21588	3.10847	2.71039	2.15746
ENSG00000215347	0.318726	0.428521	0.158572	0.678216	0.584516	0.508974	2.03352	0.78451	0.519569	0.386673	0.97225	0.100634	0.978808	0.367481	0.699439	0.847926	0.960586	1.27216	0.435768	2.73934	1.55794	0.986614	0.595626	0.108966	1.07921	0.644147	13.7331	2.77005	0.749742	0.648855
ENSG00000215357	0	0	0	0	0	0	0	0	0	0	0	0	0	0	0	0	0	0	0	0	0	0	0	0	0	0	0	0	0	0
ENSG00000215381	0.0469574	0	0	0	0	0	0	0	0	0	0.111696	0	0	0	0	0	0	0.115619	0	0	0	0	0.0856993	0.0495455	0	0	4.43873	0	0	0
ENSG00000215388	1.55598	0.777915	1.36394	2.45424	0.293883	1.79859	0.589299	3.83478	1.33447	1.16656	1.84908	0.488595	0.693479	0.983033	2.54157	2.77802	5.00869	3.57771	0.84733	1.67737	2.61305	1.44945	2.39071	0.531014	1.59581	1.10039	2.38018	2.75687	2.73991	2.95724
ENSG00000215399	0.296861	0.0611613	5.98424	0.166474	0.0866339	0.360234	0.636054	0.173684	0	0.591456	0	0.141829	0.0211847	0.0899355	0.911219	0.471981	1.80939	0	0.0556791	1.70622	0.117899	0	0.928229	0	0	0.212451	0.103074	0.208267	0	0.330848
ENSG00000215452	0.0928568	0.576076	0.0905924	0.399968	4.6738	0.39078	37.9104	2.15761	0.237518	0.124454	0.981546	0.0818114	0.414118	0.0581138	0.229252	0.710285	0.667096	1.61297	0.359883	4.75586	4.96466	0.177451	0.0908229	0.0274782	0.19924	0.195864	2.7946	1.58377	0.891549	1.13506
ENSG00000215478	0.0505895	0.0157641	0.0348026	0.0190991	0.491729	0.137383	2.66442	0.130751	0.0951644	0.068657	0.366513	0.00308706	0.0534534	0	0.03708	0.0720633	0.662794	11.251	0	1.31512	3.30213	0.0764602	0.252765	0	0.0538213	0.0801835	3.28	0.0533484	0.0974814	0.150351
ENSG00000215486	0	0	0	0	0	0	0	0	0	0	0	0	0	0	0	0	0	0	0	0	0	0	0	0	0	0	15.6378	0	0	0
ENSG00000215492	0.662839	0.403722	0.586823	0.438356	0.237293	0.668115	0.43309	0.894298	0.443812	0.422795	1.0901	0.18954	0.305022	0.140092	0.631073	0.466905	0.761305	1.87813	0.281736	0.424452	0.635235	0.430892	0.631475	0.24351	0.300525	0.357327	0.245894	0.636911	0.868678	0.709574
ENSG00000215546	0	0	0	0	0	0	0	0	0	0	0	0	0	0	0	0	0	0	0	0	0	0	0	0	0	0	0	0	0	0
ENSG00000215548	1.15529	1.37351	1.64849	1.64842	0.781366	1.88772	0.464405	0.883298	0.670273	0.953034	0.863468	0.542569	0.903187	0.415355	0.885532	0.996792	2.29907	1.66296	0.544858	3.45103	1.4985	0.774825	0.691924	0.119062	2.47574	0.569407	3.59748	2.40593	1.24028	0.995957
ENSG00000215559	0.355527	0.0770416	0.0300246	0.443043	0.1572	0.699969	0.0920752	0.13217	0.127621	2.09511	0.180393	0.0157765	0.0644109	0.0198559	0.241778	0.201075	2.35548	0.198696	0.108671	0.225486	0.235576	0.0977362	0.0875447	0.00847168	0.120888	0.0514873	2.19202	0.215466	0.0780994	0.95906
ENSG00000215571	0.0426925	0.0315471	0.0412201	0.0652486	0.285558	0.0464567	0.139675	0.0749658	0.0677675	0.0668727	0.105123	0.0087699	0.0239875	0	0.0709283	0.0570293	0.0674868	0.0613953	0.020273	0.250694	0.0631088	0.0821329	0.0387069	0	0.160277	0.0491282	8.5661	0.0909274	0.0807825	0.0472958
ENSG00000215572	0.00564275	0	0	0	0.00411112	0.0248958	0.0671405	0.0390375	0.0156277	0.00883523	0.10108	0.0328507	0.0295045	0	0.0335819	0.0422707	0.0292347	0	0	0	0	0.0494454	0.0138561	0.055633	0.0304788	0.0199023	2.0765	0.0273227	0	0
ENSG00000215771	0	0	0	0	0	0	0	0.081724	0	0.0620767	0.228419	0	0	0.0977783	0.206729	0.177885	0	0.0809518	0	0	0	0	0.120051	0	0	0.0711889	1.06512	0	0	0.0890298
ENSG00000215785	0.0313917	0.113351	0	0	0.0466921	0.0865587	0.220172	0	0.0875	0.0848776	0.108487	0	0.0441097	0.210724	0.0807897	0.196138	0.0931937	0	0.0469976	0.77494	0.235255	0.189734	0.193587	0	0.351848	0.0777546	2.52576	0.149174	0	0.123856
ENSG00000215811	0	0	0.0769907	0	0	0	0	0.06942	0	0	0	0	0	0	0.0361035	0	0	0.0476163	0	0.0503331	0	0	0.0224583	0.0321765	0.118054	0	0.420491	0	0.0662539	0.0479281
ENSG00000215837	9.7341	5.45557	10.5094	11.6577	2.98301	10.4461	11.4115	13.1565	10.5342	10.1892	14.4535	4.84037	5.25101	3.81082	12.2979	10.9688	18.1247	18.2689	3.94368	10.2576	9.8239	10.1328	11.0376	4.71599	6.19731	6.71177	10.2996	14.4825	14.5898	14.7575
ENSG00000215859	0.554859	0.60071	0.795063	0.765854	1.11083	0.791815	5.5596	0.998583	0.637793	0.532368	1.74753	0.237285	0.969237	0.213299	0.874985	0.839475	1.07305	1.39806	0.566841	0.951391	1.11017	1.29635	1.42725	0.226083	1.42159	0.665655	2.78196	0.615919	1.00661	0.817278
ENSG00000215864	0	0	0	0	0	0	0	0	0.0353617	0	0	0	0	0	0	0	0	0	0	0	0	0.450414	0	0	0	0	2.43677	0	0	0
ENSG00000215869	0.0201661	0.0223943	0.030668	0.0827665	0.0166743	0.0233043	0.0865411	0.0492742	0.0277241	0.0158934	0.0322763	0.0138354	0.0304711	0	0.0197867	0.0159539	0.0292675	0.0481482	0.0219474	0.0320153	0.0318981	0.0230036	0	0	0.0223082	0.0219398	2.15427	0.0974567	0.0361722	0.0247651
ENSG00000215908	16.5693	14.2735	18.1381	20.3758	19.0698	19.4357	98.1672	33.7664	21.3021	16.3734	29.6698	6.2145	14.4489	36.504	20.1953	17.4844	31.3579	32.6594	7.9078	20.1014	26.0335	26.2576	19.9831	8.33913	33.5892	14.4879	28.0145	28.0614	32.2468	24.3216
ENSG00000216307	0	0	0	0	0	0	0	0	0	0	0	0	0	0	0	0	0	0	0	0	0	0	0	0	0.0828355	0	2.53025	0	0	0
ENSG00000216621	0	0	0	0	0.00923804	0	0	0	0	0	0	0	0.0197229	0	0	0	0	0	0	0	0	0	0	0	0	0	13.7775	0	0	0
ENSG00000216624	0.078868	0.0766263	0.145281	0.115757	0.119759	0.0675127	0.180375	0.0946737	0.0852657	0.114774	0.251388	0.127054	0.0466336	0.0462229	0.0847236	0.0830905	0.105548	0.573086	0.0283569	0.0911559	0.0754683	0.0780271	0.0940395	0.485896	0.0494253	0.0526731	13.4691	0.0825575	0.13482	0.106703
ENSG00000216775	1.06616	8.40451	4.71528	3.38954	0.862003	1.91102	2.35922	3.66436	2.96406	2.38596	2.64015	0.822318	2.01843	3.07483	2.67619	3.88519	2.85593	2.68249	4.70174	1.22182	3.9219	5.28359	0.80768	0.0998696	9.6941	4.65461	10.538	2.01092	3.73287	2.52167
ENSG00000216809	0.328119	0.572395	0.237642	0.508079	0.0556488	0.313808	0.33042	0.169942	0.214515	0.227034	0.427489	0.0795503	0.0626406	0.0621732	0.304617	0.450144	0.63237	0.470119	0.228122	0.751228	0.188975	0.395588	0.120263	0.220282	0.525974	0.488596	1.04193	0.314436	0.419655	0.101749
ENSG00000216819	0.0470689	0	0.0170445	0	0.716426	0.0431742	0.814214	0	0.0735472	0.0853551	0	0	0.0194042	0	0	0.0454813	0.173564	0	0	0.134428	0	0.0374496	0.179224	0	0	0	0.0481909	0	0.0558631	0.0536201
ENSG00000216901	0.200867	0.282193	0.507071	0.583572	3.89122	0.218382	10.0606	0.814273	0.473591	0.430576	0.870825	0.574627	0.201142	0	0.224956	0.141655	1.59382	0.508607	0	0.612849	0.455342	0.234277	0	1.30237	0.319795	0.159053	2.97022	0.3497	0.615957	0.222468
ENSG00000216915	0	0	0	0	0.0375781	0.0557877	0.0861836	0.0220245	0.0142306	0.0128389	0	0	0.0208552	0	0	0.0489501	0	0.0419937	0.0210623	0.0612998	0.0541255	0.0532515	0	0	0.0465052	0	1.4918	0.077922	0	0
ENSG00000216977	0.187003	0.0853839	0.112321	0.26619	0.00594901	0.282793	0.0777757	0.313709	0.129807	0.0816358	0.220516	0.0595495	0.077272	0.0676085	0.217196	0.294756	0.740013	0.37315	0.0449616	0.221309	0.291094	0.135566	0.358474	0.116007	0.163348	0.078469	0.29372	0.407454	0.302238	0.524729
ENSG00000217027	3.39746	1.05529	3.70304	1.82841	0.490111	2.59229	0.356402	3.04757	1.40269	1.64173	3.60426	0.845897	1.27025	0.491506	2.37569	1.60364	7.70177	3.24375	0.949157	1.20953	2.08022	1.25411	1.72978	2.64703	1.34674	1.0703	0.624831	3.22684	3.17735	2.6194
ENSG00000217094	1.28052	1.04212	1.56062	0.987658	1.07376	1.29648	1.09141	1.12435	1.10163	1.45486	1.14178	0.392744	1.1723	0.557846	1.7605	0.969093	1.35527	1.17757	0.455208	0.937519	1.06325	1.07394	1.70623	0.31831	1.20848	0.79984	0.645884	1.43684	1.1822	1.37478
ENSG00000217195	0	0	0	0	0	0	0	0.085986	0	0	0	0	0.051298	0	0	0	0	0	0	0	0	0	0	0	0	0	0	0.136666	0	0
ENSG00000217241	0.382171	0.301284	0.339482	0.215903	0.146124	0.330651	0.190341	0.216292	0.232443	0.23311	0.521351	0.129248	0.185456	0.115665	0.446699	0.257213	0.394797	0.39016	0.0831447	0.166723	0.202012	0.306596	0.192813	0.216112	0.324947	0.149683	0.573527	0.30567	0.338603	0.25823
ENSG00000217261	0	0	0	0	0	0	0	0	0	0	0.028598	0	0	0	0	0	0	0	0	0	0	0	0	0	0	0	9.83224	0	0	0
ENSG00000217275	0.086543	0.159352	0.188989	0.203839	0.401618	0.144993	0.451983	0.590911	0.346104	1.16126	0.127312	0.287986	0.265105	0.158926	1.12056	0.24618	0.187155	0.190729	0	0.941826	2.8093	0.354426	0.380698	0	1.69316	0.179619	1.63775	0.259958	0.116965	2.09013
ENSG00000217327	0	0	0	0	0	0	0	0	0	0	0	0	0	0	0	0	0	0	0	0	0	0	0	0	0	0	17.7241	0	0	0
ENSG00000217334	0	0	0	0	0	0	0	0	0	0	0	0	0.0129695	0	0	0	0	0	0	0	0	0	0	0	0	0	1.27124	0	0	0
ENSG00000217385	0	0	0	0	0	0	0	0	0	0	0	0	0	0	0	0	0	0	0	0	0	0	0.0226168	0	0	0	9.51317	0	0	0
ENSG00000217447	0	0	0	0	0.0126081	0	0	0.0302794	0.159895	0	0.176564	0	0	0.192727	0	0	0	0	0	0	0	0.19088	0	0	0.0687569	0	1.28001	0	0	0
ENSG00000217643	1.54151	0.694885	0.33222	0.620334	2.67245	1.26255	3.09887	0.828609	0.424406	0.397825	1.60008	0.596472	1.46348	3.70618	1.21335	0.646418	1.42489	2.87986	0.412508	9.41545	1.66558	0.833471	0.158466	0	2.02239	0.381976	2.46662	2.5871	1.15163	0.865506
ENSG00000217648	1.83422	1.91031	4.17175	2.59725	1.81847	1.77363	4.42451	1.06872	1.41868	1.80876	1.17389	1.2224	2.16044	5.45033	1.61542	1.11919	1.2695	1.80221	0.356558	3.04835	1.84527	1.95922	1.2148	0.148229	1.31775	0.87042	0.857973	3.41647	1.10712	1.88724
ENSG00000217783	0.197681	0.155372	0.21496	0.222574	0.0443506	0.269134	0.20662	0.424793	0.151491	0.14112	0.106064	0.074663	0.0294269	0.0518144	0.160423	0.316346	0.429413	0.315227	0.106222	0.187199	0.165083	0.173251	0.277029	0.0676652	0.0913041	0.166303	5.81385	0.23806	0.266575	0.35616
ENSG00000217801	0.333823	0.224826	0.206881	0.721019	1.81531	1.43225	0.367183	1.45974	0.827948	3.56365	0.992639	0.198585	5.11436	0.568393	1.84971	3.5643	0.72629	0.255914	1.32171	3.9384	1.82764	1.44599	2.63671	0.0901901	2.13452	1.80017	3.37516	2.74924	0.360881	5.00517
ENSG00000217950	0.0533589	0.0434984	0.0574475	0.0734317	0.0334685	0.05647	0.0869415	0.0713986	0.0470061	0.0602765	0.148038	0.032733	0.0413034	0.0305517	0.0672258	0.0417868	0.0787463	0.0600967	0.0281882	0.0648825	0.0785227	0.0393272	0.0923426	0.0666233	0.0457374	0.0397109	5.01661	0.0837276	0.0810579	0.0734736
ENSG00000218014	0	0	0	0	0	0.0694391	0	0	0.0319358	0.0574797	0.0606631	0	0.0160928	0	0.0684704	0.199377	0.0428549	0	0	0	0.0467312	0.0893926	0.015907	0	0	0.0311276	44.1843	0	0	0.0697929
ENSG00000218189	0	0	0	0	0.000462429	0	0.0411919	0.00669885	0	0	0	0	0	0	0	0	0.0902022	0	0	0	0	0	0	0	0.0827751	0	6.37495	0	0	0
ENSG00000218208	0.543	0.371897	0.610892	0.555008	0.236058	0.607369	0.317307	0.761712	0.500364	0.481737	0.770212	0.186171	0.188188	0.169057	0.590735	0.407775	0.627444	1.0971	0.310683	0.420556	0.573772	0.450911	0.616464	0.227537	0.594717	0.38507	0.21018	0.642191	0.766109	0.725829
ENSG00000218227	13.5643	7.71564	7.83152	6.32923	26.6636	9.07504	123.435	14.4431	6.22013	7.3236	11.5627	3.33308	5.00051	2.45418	12.9185	6.62571	11.7739	18.7115	7.34839	65.7133	36.6049	6.23677	19.0943	5.40256	94.0548	5.17275	114.479	10.8068	11.6138	16.4659
ENSG00000218350	0.0381175	0.0519744	0	0.058673	0.0204285	0.0473924	0	0	0.0146842	0.0272288	0	0	0.0310834	0	0	0.0886022	0	0	0	0	0	0	0.0885091	0.0519631	0	0	0.312919	0	0	0
ENSG00000218358	0	0	0	0	0	0	0	0	0	0	0	0	0.0889415	0.0370691	0.0696529	0	0	0	0	0.020799	0.0167101	0.043718	0	0	0.146888	0	2.06132	0.0494293	0	0
ENSG00000218359	0	0	0	0	0	0	0	0	0	0	0	0	0	0	0	0	0	0	0	0	0	0	0	0	0	0	2.10825	0	0	0
ENSG00000218418	0.0827871	0.0680681	0.0824236	0.0587044	0.119421	0.075617	0.240581	0.113054	0.0546529	0.0471686	0.13383	0.0299778	0.0288161	0.0115484	0.0829161	0.0444938	0.0943535	0.165003	0.0174628	0.0602719	0.0531798	0.0444552	0.0350427	0.0316979	0.0276546	0.0552722	2.71743	0.176315	0.114264	0.0633155
ENSG00000218502	0.147643	0.083226	0.198131	0.245457	0.106177	0.129794	0.178219	0.0388515	0.223022	0.200621	0.276964	0.0640761	0.108784	0.0769898	0.31279	0.134425	0.13556	0.281229	0	0.217839	0.263465	0.237876	0.229657	0.0563789	0.328896	0.130284	0.589162	0.212706	0.225477	0.242257
ENSG00000218536	0	0	0	0	0.495992	0	5.47409	0.0648425	0	0	0	0	0	0	0	0	0	0	0	0.0537916	0	0	0	0	0	0	0	0	0	0
ENSG00000218561	0	0	0	0	0.059805	0	0.147115	0	0	0	0	0	0	0	0	0	0	0.217877	0	0	0	0	0	0	0	0.103752	1.37838	0	0	0
ENSG00000218582	0.14062	0.151179	0.28272	0.129287	0.196981	0.11955	0.216017	0.0926372	0.163935	0.219113	0.102046	0.25241	0.114416	0.0890609	0.175213	0.193411	0.209701	0.159276	0.0266068	0.166117	0.142497	0.150542	0.180533	1.05901	0.101596	0.0929616	0.0951373	0.159481	0.144982	0.201248
ENSG00000218631	0.543633	0.536535	1.37944	1.82824	0.975461	1.09276	3.0701	2.35494	0.684219	0.608865	2.14292	0.195663	1.79619	0.226928	0.973053	0.907276	1.55972	1.9827	0.451592	2.34439	2.1807	1.37676	1.0884	0.0978451	2.06861	0.678934	2.79644	2.26754	2.31024	1.38947
ENSG00000218713	0.0305482	0	0	0.019153	0.00220372	0.132364	0.0555629	0	0	0	0	0	0	0	0.056501	0	0	0	0	0.0269049	0.0287054	0.0319331	0	0	0.209429	0	1.51425	0	0	0
ENSG00000218996	0.317634	0.100902	1.06307	0.136316	0.128124	0.171153	0.745904	0.333	0.0947265	0.0709673	0.202286	0.11687	0.203578	0.0737845	0.555064	0.0582824	0.507037	0.338739	0	0.367787	0.193414	0.0817042	0.185292	0	0.179519	0	0.555561	0.231266	0.183422	0.19534
ENSG00000219085	0.425066	0.194998	0.44267	0.520274	0.198247	0.479945	1.78835	0.831232	0.253385	0.249895	0.294142	0.159373	0.148584	0.165568	0.560561	0.457873	1.25247	0.855094	0.163178	0.469602	0.365351	0.302633	0.897628	0.0876378	0.220358	0.174966	0.224728	0.624285	0.564978	0.80005
ENSG00000219163	0.0359579	0	0	0	0	0.0684164	0	0	0	0	0	0	0.0382389	0	0.13947	0	0	0	0	0	0	0.0702294	0	0	0.198286	0	2.3066	0	0	0
ENSG00000219186	0.149327	0.049071	0.084309	0.192726	0.523808	0.121778	0.123794	0.0558115	0.0692247	0.0598216	0.0681311	0.247023	0.487616	0	0.259795	0.0654784	0.275488	0	0	0.072015	0.12003	0.0844902	0	1.02201	0.0779897	0	0.157344	0.192866	0.0992792	0
ENSG00000219222	0	0	0	0.237032	0.496833	0.145263	3.59947	0.473741	0	0	0.506064	0	0.12275	0	0	0	0.802564	0.530557	0	0.342399	0.350774	0.354352	0.300021	0	1.12754	0	2.56646	0.427208	0.398531	0.281417
ENSG00000219274	0	0	0	0	0	0.0823134	0	0.0387426	0	0	0.184952	0	0.0704355	0	0.0906461	0.0624867	0	0.106111	0	0.195953	0.0737704	0.0961374	0.0269315	0	0.0984879	0	0.226155	0	0	0
ENSG00000219294	0	0	0.0202667	0.026206	0.00592362	0.0301289	0.0900905	0.0621413	0	0.00632127	0	0	0.0421873	0.0137076	0.0375325	0.0251405	0.0584884	0.0456457	0	0.0420312	0.0448917	0.0315423	0.0352029	0	0.0484698	0	6.12361	0.055222	0.0434788	0.0506111
ENSG00000219392	0.32201	0.523505	0.4508	0.380589	2.25517	0.2797	2.36712	0.783552	0.445653	0.36765	0.742362	0.490654	0.367823	0.204674	0.454777	0.319938	0.588021	0.846975	0.146924	2.66792	0.745967	0.37585	0.114799	0.58321	0.882047	0.217198	3.95293	0.997386	0.706089	0.42213
ENSG00000219395	0.589248	0.398798	0.503282	0.635661	0.140148	0.81851	0.674762	1.30967	0.350913	0.323196	1.14476	0.138954	0.314002	0.310022	0.575941	0.507309	1.03583	1.24345	0.205147	0.550037	0.478434	0.598473	0.51365	0.0935721	0.451112	0.29514	0.870406	1.38087	0.985156	0.627523
ENSG00000219451	1.069	0.690453	0.947792	0.938605	0.250922	1.12012	0.262609	1.02154	0.758336	0.768068	0.986259	0.348046	0.50329	0.205227	0.933828	0.788867	0.97271	2.65969	0.439937	0.534294	1.05791	0.618556	1.10998	0.574333	0.834376	0.565113	0.683704	0.987536	1.19096	1.10881
ENSG00000219470	0.708576	0.599869	0.648968	0.886877	0.229051	0.820757	0.608835	1.12934	0.612852	0.733304	1.16773	0.271066	0.483378	0.347929	0.947313	0.816612	1.03431	1.48411	0.744177	0.956686	1.44134	0.648704	1.2105	0.313602	0.978927	0.56638	1.29327	1.20623	1.0919	1.16698
ENSG00000219553	0.0585007	0.0525218	0	0.0786168	0.102588	0.0614032	0.310917	0	0.0392427	0	0	0	0.0748961	0.0403059	0.078299	0	0.0557563	0.0592904	0	0.167277	0.106566	0.0995122	0	0	0.168165	0	0.488956	0.0910513	0	0.0197595
ENSG00000219604	0.360501	0	3.02049	0.522349	0	0.364916	0	0.184475	0	0.281056	0	0.198321	0	0	0	0	0.896834	0	0	0	0	0	0.135139	0	0	0	0	0	0	0.206541
ENSG00000219747	1.9984	1.24488	4.27522	1.34187	1.40646	1.95101	6.41369	2.44761	1.30857	1.21783	2.39346	0.70487	1.08544	0.479933	3.15386	1.00416	2.66177	5.7648	0.910473	1.8634	1.5794	1.18319	2.00897	0.90695	1.50163	0.940922	1.43191	1.79043	2.25945	1.89009
ENSG00000219755	1.73816	2.59536	1.84896	2.65767	0.684944	1.77858	0.759037	3.12798	1.55299	1.80897	2.60746	0.461296	1.30875	0.268838	1.49067	0.878267	2.41869	2.5453	0.524875	2.18877	2.66821	1.32459	0.855777	0.732926	0.883446	1.35586	0.526241	1.93962	2.73905	1.9642
ENSG00000219863	0	0	0	0	0	0	0	0	0	0	0	0	0	0	0	0	0	0	0	0	0	0	0	0	0	0	2.06822	0	0	0
ENSG00000219867	0	0	0	0	0	0	0	0	0	0	0	0	0	0	0	0	0	0	0	0	0	0	0	0	0	0	1.98658	0	0	0
ENSG00000219926	0	0	0	0	0	0	0	0	0	0	0	0	0	0	0	0	0	0	0	0	0	0	0	0	0	0	15.5691	0	0	0
ENSG00000219992	0.651506	0.119645	2.36483	0.326807	0.188392	0.689194	0	0.564009	0.322367	0.365601	0.577552	0.107252	0.187018	0.448866	0.700125	0.696117	0.601574	0.324775	0.0946164	0.538958	0.51854	0.327147	0.420086	0.0579139	0.301131	0.242441	0.221695	1.43168	0.507259	0.684369
ENSG00000220130	0	0	0	0	0	0	0	0	0	0	0	0	0	0	0	0	0	0	0	0.149241	0	0	0	0	0	0	0.228352	0	0	0
ENSG00000220157	0.0886023	0.0639251	0.0854171	0.0706892	0.0488438	0.0928467	0.102295	0.125339	0.0687467	0.0677324	0.106931	0.0297225	0.0329808	0	0.0939244	0.0718217	0.115062	0.279617	0.0538763	0.090629	0.0922092	0.0752823	0.0876622	0.0417022	0.0580857	0.059563	0.0639821	0.114896	0.149172	0.120838
ENSG00000220184	0	0	0	0	0	0	0	0.0918155	0	0	0	0	0	0	0	0	0	0	0	0	0	0	0	0	0	0	0.961123	0	0	0
ENSG00000220305	0.306051	0.289633	0.224248	0.62356	0.166144	0.359504	0.370928	0.566236	0.357941	0.268467	0.563664	0.154367	0.291916	0.206284	0.406697	0.709345	0.752147	0.527528	0.328605	0.332783	0.440718	0.478238	0.459664	0.177497	0.332705	0.315982	0.604567	0.59063	0.544206	0.451738
ENSG00000220323	0.174962	0.21953	0.559516	0.54955	0.18757	0.273416	0.894579	1.08255	0.408998	0.414028	0.543535	0.115761	0.128826	0.0758563	0.621688	0.421181	0.490535	0.563474	0.115619	0.354876	0.766587	0.443294	0.439791	0.0731926	0.553416	0.296543	0.423655	0.418044	0.637384	0.799247
ENSG00000220377	0	0.0535438	0	0	0.0037987	0	0.0623536	0	0	0	0	0	0.011422	0.0648731	0	0	0	0	0	0	0	0	0.211495	0	0	0	1.6332	0	0	0
ENSG00000220472	1.21311	0.78171	1.1564	1.22877	0.359592	1.4496	0.58402	1.69145	1.16004	1.24307	1.37333	0.51523	0.51383	0.350361	1.42056	1.13793	1.35057	4.07979	0.831524	1.10403	1.2901	1.16176	1.94128	0.618337	1.43804	0.922838	0.94085	1.29745	1.783	1.63696
ENSG00000220483	0	0	0	0	0	0	0	0	0	0	0	0	0	0	0	0	0	0	0	0	0	0	0	0	0	0	12.5745	0	0	0
ENSG00000220517	0.0898032	0.035935	0.0161746	0.056162	0.0135145	0.0596244	0	0.0790064	0.0506315	0.0362351	0.0433246	0	0.152857	0.151841	0.359084	0.0795223	0	0.0127321	0	8.27388	0.0914126	0.242527	0.0403221	0	0.838259	0.0393397	2.50533	0.0854927	0.361962	0.103467
ENSG00000220540	0	0	0	0	0	0	0	0	0	0	0	0	0	0	0	0	0	0	0	0	0	0	0	0	0	0	0.266659	0	0	0
ENSG00000220563	3.01587	1.49214	10.3923	8.66884	11.5648	3.36532	32.3567	13.5466	6.47297	6.01051	8.28425	2.68045	3.09757	0.852388	3.83272	1.83585	12.715	14.3778	0.744782	10.021	6.14434	1.98142	1.80645	2.72949	2.47853	1.72566	2.60747	16.873	11.4016	5.92476
ENSG00000220586	0	0	0.0251142	0	0.0890271	0.0378345	0.102272	0.0183238	0	0.0213334	0	0	0	0	0	0	0.0530459	0	0	0	0	0	0.016107	0	0	0	1.56522	0	0	0
ENSG00000220660	0	0	0	0	0.0434423	0	0.122964	0	0	0	0	0	0	0	0	0.0467805	0	0	0	0.269653	0	0	0	0	0	0	9.29321	0	0	0
ENSG00000220694	0	0	0	0	0.258139	0	0.463227	0.0365241	0	0	0	0	0.078625	0	0	0	0	0.0848358	0	0.165895	0	0	0	0	0	0	0.281992	0	0	0
ENSG00000220744	0.160687	0.108857	0.177175	0.263123	0.0628858	0.183542	0.237777	0.33236	0.162541	0.156203	0.28853	0.0644832	0.101767	0	0.192657	0.15011	0.271463	0.644432	0.109187	0.333767	0.195807	0.113321	0.156303	0.0771767	0.102594	0.11428	0.272225	0.345732	0.395379	0.279625
ENSG00000220785	23.6084	27.7678	25.8038	20.4341	5.62183	28.7906	5.37619	46.4504	14.3202	16.1276	32.6921	10.2156	21.9507	3.23629	35.4285	17.2194	24.9367	85.2771	11.2845	68.4836	31.0904	18.4758	6.90029	3.13352	13.5111	12.0765	12.09	41.1519	48.0245	26.2799
ENSG00000220842	5.84405	3.09077	6.74506	6.31006	2.65956	6.68141	3.23435	8.94106	5.73076	5.66978	8.29741	2.11431	2.61769	1.96816	5.89957	3.69517	6.74454	13.2389	3.67859	5.25784	7.51016	5.12355	7.20585	2.58046	7.18959	4.06435	2.12337	6.40826	8.2099	7.84937
ENSG00000220848	5.92912	5.36236	8.71192	5.47883	4.02897	6.39434	9.59933	8.92672	4.57963	4.8938	8.37355	2.98703	4.79931	2.89378	6.93123	4.80336	7.37143	11.7277	1.91829	8.63251	7.38048	3.59896	6.69192	1.92669	4.99352	3.44034	10.565	9.34025	9.4738	7.10786
ENSG00000220960	0	0	0	0	0	0	0	0	0	0	0	0	0	0	0	0	0	0	0	0	0	0	0	0	0	0	1.71834	0	0	0
ENSG00000222019	3.45876	3.14461	3.04848	4.4242	2.72116	5.05542	7.14021	9.20306	2.86533	3.67435	5.80518	1.8459	4.23473	4.67548	4.37176	4.71322	7.09636	15.1553	1.86581	12.6307	7.56951	1.75297	3.52496	0.962025	2.36486	2.34076	6.16922	9.48726	6.69356	8.01607
ENSG00000222675	0	0	0	0	0	0	0	0	0	0	0	0	0	0	0	0	0	0	0	0	0	0	0	0	0	0	0.317104	0	0	0
ENSG00000223203	0	0	0	0	0	0	0	0	0	0	0	0	0	0	0	0	0	0	0	0	0	0	0	0	0	0	0	0	0	0
ENSG00000223259	0	0	0	0	0.108325	0	0	0	0	0	0	0	0	0	0	0	0	0	0	0	0	0	0	0	0	0	0	0	0	0
ENSG00000223318	0	0	0	0.503543	0.516674	0	0	0	0.102262	0.311696	0	0	1.11435	0.0903302	0	0	0	0	0.256247	0.637182	1.15697	0.555203	0	0	2.24356	1.42787	0	0	0.568656	0
ENSG00000223345	0.428317	1.83256	0.929142	1.32177	1.35875	0.470921	7.81877	1.44169	0.840193	1.00689	1.29031	0.461917	0.322261	0.0466476	0.801745	0.476354	1.28596	8.25973	0.326712	1.23474	1.4906	0.255983	0.595797	0.0574024	1.13576	2.54367	1.42921	2.48341	1.50903	1.06583
ENSG00000223361	2.11506	1.29458	1.8523	1.37607	0.997867	1.85012	0.429052	1.28128	1.18084	1.13537	1.2161	0.702047	1.02015	0.580125	2.88344	0.843561	3.35856	1.25721	0.488042	0.775564	1.10197	1.27216	0.704171	0.591871	1.17959	0.954438	2.45278	1.50537	1.14813	1.05163
ENSG00000223396	0.816276	0.213561	0.722819	1.15548	0.920559	1.5193	0.339492	1.69216	1.59845	1.2761	1.84801	1.01925	1.24954	1.7449	1.66476	2.52305	1.33085	1.00145	1.22241	4.68144	2.17375	1.80177	1.25072	0.216161	1.42873	1.50284	2.32617	6.2097	2.59338	1.34111
ENSG00000223431	0.183531	0	0.205511	0.328255	0.012648	0.243935	0	0.380808	1.03876	0.321399	0.414646	0.0696935	0	0.595426	0.318784	0.233139	1.02265	0.881793	0.0598492	0.0913672	0.138758	0.171243	0.324696	0	0.0780451	0.325647	0.497677	0.0948169	0.373837	0.373586
ENSG00000223476	0.320105	0.263894	0.289888	0.525054	0.707261	0.526339	3.0056	0.707445	0.331925	0.41514	0.62744	0.107053	0.151979	0	0.400864	0.700952	0.535656	0.686056	0.128887	0.498025	0.538275	0.420296	0.989144	0.155252	0.718844	0.205638	0.470188	0.976384	0.630858	0.707117
ENSG00000223508	3.65362	2.7119	5.6626	3.51854	1.6062	3.30998	4.86183	4.16132	2.75906	3.29385	5.34471	2.03064	2.07847	0.799801	4.45927	2.18134	4.88558	5.99296	1.73752	3.43338	2.54631	1.85816	3.73564	2.05724	2.01524	1.87303	6.01571	3.27045	4.8033	3.26593
ENSG00000223509	8.27608	2.27674	5.73401	4.70602	1.30098	7.65539	4.05161	6.19657	3.52557	3.98132	5.24903	1.23457	2.32322	3.46389	7.08859	4.02614	7.48952	8.72344	2.64033	5.54471	4.46681	4.78892	4.67924	0.817332	6.24722	2.53821	2.77665	9.15136	7.03569	6.63015
ENSG00000223518	0.042032	0.0604806	0.0757348	0.215328	0.0389213	0.0506764	0.0868679	0.214099	0.0989086	0.0892137	0.261913	0.0635139	0.115389	0.122628	0.0437076	0.235995	0.0747515	0.102086	0.0332267	0.0998043	0.418904	0.0598285	0.122312	0.0354005	0.0316911	0.0527778	12.7837	0.0585295	0.59251	0.259722
ENSG00000223519	0.105574	0.141032	0.0806165	0.228136	0.106162	0.0924961	0.399382	0.240835	0.164003	0.0965538	0.180001	0.0813228	0.0639099	0.170626	0.0870406	0.0420938	0.848554	0.307067	0.0223289	0.278319	0.321353	0.103804	0.0530329	0.0745992	0.0623068	0.0551193	0.683567	0.10037	0.236784	0.131983
ENSG00000223538	0	0	0	0	0	0	0	0.0905355	0	0	0	0	0	0	0	0	0	0	0	0	0	0	0	0	0	0	2.02935	0	0	0
ENSG00000223551	7.00626	4.28018	7.10696	4.77879	3.78157	5.48345	3.31859	7.11319	3.33004	4.18185	6.95563	1.50137	3.43576	1.11085	9.91996	2.34956	7.0027	4.5916	1.36211	2.61475	4.07446	4.72216	3.74418	0.534458	11.1027	4.20248	3.11046	3.7068	6.49172	5.61353
ENSG00000223553	0	0	0	0.00836624	0.125938	0.0090391	0.653693	0.0196032	0.0115317	0.00218798	0.0305135	0	0	0.0062756	0.0771129	0.0347855	0	0.0249272	0	0.101031	0.0455469	0.00750931	0.113683	0.0107504	0.189614	0.00720148	6.52165	0.0267366	0	0.0121429
ENSG00000223559	0.0461835	0.046727	0.0766063	0.0406454	0.0543071	0.0467804	0.0470931	0.0469543	0.032247	0.0386058	0.0352085	0.01278	0.0298527	0.0212387	0.0556083	0.0351638	0.0659979	0.0360309	0.0288369	0.0813797	0.0386191	0.0277045	0.0426438	0.0247739	0.0312936	0.0266399	1.75457	0.0779239	0.0440723	0.0570332
ENSG00000223564	0.60787	0.0574504	0	0.199267	1.41452	0.110716	0.12024	0	0	0.049039	0	0	0.213305	0.0188187	0.0989677	0.326698	0	0	0.599538	2.63984	7.08002	0	0	0	0.100804	0	100.59	22.0824	0	0.128017
ENSG00000223602	0	0	0	0	0.00640494	0	0	0	0	0	0	0	0	0	0	0	0	0	0	0	0	0	0	0	0	0	1.36373	0	0	0
ENSG00000223611	0.0158152	0	0.00598687	0.101564	0	0	0	0.250231	0.146608	0.0522038	0.660363	0.00497426	0	0	0	0	0	0.209887	0	0	0.061847	0.0409683	0	0	0	0	1.52714	0	0.571472	0.0807773
ENSG00000223656	1.57299	0.539871	0.219906	0.237526	0.255689	1.08867	0	0.310391	0.206767	0.415964	0.337081	0.635957	0.197436	0.345861	0.888501	0.592569	1.42598	0.390996	0.0451365	0.159919	0.335125	0.181052	0.67205	0.533731	0.348309	0.14547	0.142328	0.222495	0.671797	0.327037
ENSG00000223705	16.3512	19.8257	23.3993	29.7824	11.6562	23.1476	44.51	45.6891	27.7039	21.4677	39.8018	7.48311	22.2091	11.5312	23.7129	26.5027	32.3593	33.3591	17.4037	48.0088	52.773	34.9809	20.0974	6.80738	43.5473	27.585	28.0831	56.9121	41.345	32.5645
ENSG00000223723	0.0898617	0	0.289293	0.0968932	0.214947	0.144264	0.0725406	0.0494431	0.0236669	0.0320473	0.0933021	0.0383002	0.391848	2.52437	0.38689	0.0572826	0.0337449	0.255033	0.350134	1.81141	0.171313	0.0254007	0.0554118	0.0228294	0.915846	0.164058	0.839488	0.668595	0.0407991	0.0775196
ENSG00000223740	0	0	0	0	0	0	0	0	0	0	0	0	0	0	0	0	0	0	0	0	0	0	0	0	0	0	0.564484	0	0	0
ENSG00000223756	5.14952	0.459509	4.51637	2.63418	0.217126	5.71674	0.194885	2.61806	1.89912	2.49978	2.17565	0.842019	0.679096	0.141127	4.58445	0.579642	3.61948	8.53614	0.736955	0.914723	2.56556	2.41536	1.83753	0.130534	0.976277	4.14388	0.60206	2.94027	2.12046	2.51165
ENSG00000223760	0	0	0	0	0	0	0	0	0	0	0	0	0	0	0	0	0	0	0	0.179256	0	0	0	0	0	0	1.96879	0	0	0
ENSG00000223773	2.61288	0.623675	1.91859	1.66441	0.21916	2.52858	0.17356	3.54912	1.28773	1.58941	1.91781	0.375988	1.12316	0.361666	2.16841	1.64478	2.98238	1.82713	0.59817	2.08901	2.76491	1.69804	3.50593	0.620795	1.38305	0.849765	0.620535	1.76967	2.57552	3.16194
ENSG00000223779	0	0	0	0	0	0	0	0.0245098	0	0	0	0	0.0164927	0	0	0	0	0	0	0	0	0	0	0	0	0	3.09489	0	0	0
ENSG00000223804	6.47995	2.75575	9.82439	6.57637	4.14837	5.55761	3.78511	5.58298	5.43898	5.60973	4.26029	1.18376	2.7771	2.29083	5.86427	3.07956	10.5907	4.04256	2.47593	5.53172	4.31188	3.99989	3.08269	0.781412	4.35055	3.08754	0.725278	5.42631	4.27478	4.22491
ENSG00000223820	0.263746	0.596793	0.559093	0.459093	0.750725	0.402056	1.89488	0.825868	0.334228	0.26789	0.506214	0.179299	0.2208	0.094172	0.401222	0.291635	0.652526	0.933773	0.141513	1.49506	0.739466	0.34637	0.391958	0.0751052	0.349231	0.249484	2.28679	0.418453	0.71582	0.451581
ENSG00000223825	0.08625	0.0903322	0.118152	0.0728232	0.108717	0.0819056	0.28453	0.0993996	0.0951697	0.0552796	0.306442	0.0238399	0.131306	0.0787716	0.160899	0.0726079	0.11333	0.108977	0	0.161146	0.0794684	0.0957505	0.070802	0.0816383	0.0950251	0.0689626	1.29312	0.11738	0.107411	0.0953357
ENSG00000223839	0.0500287	0.0478449	0.0247118	0.0573923	0.129912	0.062215	0.247156	0.0997143	0.094308	0.118114	0.0778192	0.125624	0.0741177	0.0320239	0.233063	0.13441	0.181293	0.0397756	0.150615	0.325847	0.168514	0.109804	0.0926089	0.00865878	0.386099	0.0404065	6.67433	0.192691	0.0633802	0.128408
ENSG00000223849	0.632948	0.541525	5.30711	3.28491	0.595924	0.884032	4.00044	3.02533	2.39838	2.6508	3.72137	0.755593	1.13606	0.711895	2.05712	1.60099	1.94623	2.32498	1.58463	2.09803	5.02492	1.24228	1.97574	0.471845	0.864337	1.275	0.935345	2.35043	5.20744	3.87632
ENSG00000223861	0.200316	0.174869	0.204989	0.513935	0.0264974	0.430225	0.235094	0.449806	0.339258	0.508967	0.34189	0.0766801	0.242365	0.111115	0.36993	0.872739	0.238493	0.561667	0.359868	0.389408	0.688748	0.36522	2.28383	0.0573525	0.114612	0.363516	0.371718	0.431614	0.336864	1.43416
ENSG00000223878	2.26024	3.84093	2.75538	3.82391	1.37173	3.49435	5.89149	5.70435	2.60207	2.59537	4.41645	0.74731	2.42649	0.776157	3.69818	5.40703	5.99159	9.07676	2.81396	13.4689	5.80343	3.65759	3.88559	0.318946	3.33817	2.77691	2.96387	9.02024	5.11933	4.88462
ENSG00000223893	0	0	0	0	0.00270854	0	0.222368	0	0	0	0	0.00378004	0	0	0	0	0	0.107057	0	0	0	0	0	0	0	0	0.229906	0.0482587	0	0
ENSG00000223920	0	0	0	0	0	0	0	0.0337312	0	0	0	0	0	0	0.0644712	0	0	0	0	0	0	0	0	0	0.055186	0	9.69318	0	0	0
ENSG00000223959	10.8765	10.2	11.5818	15.4121	9.21983	13.1304	34.8314	19.5322	13.2596	12.6405	21.298	4.19679	11.2677	7.18212	16.5289	11.0665	19.9788	21.1999	5.95161	25.244	19.6299	15.3603	14.6923	6.18856	20.6916	9.99618	20.3293	25.4684	20.294	15.7436
ENSG00000223963	0	0.0358145	0	0	0.245037	0	2.16486	0	0	0	0	0	0.0068802	0	0	0	0.0131668	0	0	0.192718	0	0	0	0	0.023649	0.0610504	4.45916	0	0	0
ENSG00000223982	0	0	0	0	0	0	0	0	0	0	0	0	0.016175	0	0	0	0	0	0	0	0	0	0	0	0	0	22.1383	0	0	0
ENSG00000224003	0.413996	0.129949	0.129411	0.167186	0.442785	0.388267	0.500394	0.330773	0.158794	0.120225	0.671125	0.0649913	0.0830758	0.0588062	0.597516	0.158135	0.493454	0.351916	0.111241	0.366947	0.999402	0.188875	0.314717	0.029508	1.0428	0.0928779	0.463496	0.384972	0.375809	0.221439
ENSG00000224011	0	0	0	0	0	0	0	0	0	0	0	0	0	0	0	0	0	0	0	0	0	0	0	0	0	0	0.45755	0	0	0
ENSG00000224014	0.548755	0.29083	0.518403	0.906173	0.40371	0.95183	0.525474	1.83254	0.626919	0.507736	1.64704	0.20254	1.443	0.107616	0.82822	0.706614	0.892709	2.40409	0.531706	0.655716	1.26546	0.732306	0.410928	0.199175	0.623641	0.521158	5.00303	1.91398	2.18958	0.699194
ENSG00000224016	0.490636	1.65262	0	0.947332	3.18852	1.2692	17.9046	0.928167	0.822897	0.901211	2.47057	0.170497	2.07457	0.534396	0.806092	0.992366	0.445031	0.758791	1.4513	4.12608	2.79428	0.999938	0.373302	0	0.273387	0.60619	8.13389	4.02236	1.36492	0.641671
ENSG00000224019	0.21723	0.339534	0.221953	0.398289	0	0.379582	0.107426	0.440707	0.241654	0.233713	0.323146	0.0728995	0.1186	0.0670322	0.197366	0.560554	0.632886	1.00993	0.122259	1.47609	0.425647	0.303238	0.69534	0	0.104144	0.195374	0.276649	0.860788	0.537366	0.403448
ENSG00000224040	0	0	0	0	0	0	0	0	0	0	0	0	0	0	0	0	0	0	0	0	0	0	0	0	0	0	2.05006	0	0	0
ENSG00000224067	0.313415	0.40489	0.368731	0.98691	0.308298	0.281279	1.13575	1.35224	0.453118	0.539949	1.61363	0.206206	0.776259	0.492157	1.18096	0.346682	0.530102	0.672672	0.134465	1.10135	1.71989	0.441221	0.313709	0	3.38401	0.341238	0.545643	0.959245	0.883238	0.568055
ENSG00000224081	0.615309	1.22594	0.541883	0.378506	0.612968	1.04699	1.57552	0.55634	1.15359	0.189938	0.95533	0.421337	2.16841	0.149092	0.821389	2.31289	0.596779	0.300897	0.936047	2.93953	1.71858	1.59026	0.363438	0.017632	0.252007	0.942206	0.346577	1.68152	0.410292	0.544264
ENSG00000224097	0.492026	0.353124	0.36823	0.605244	0.93955	0.464982	2.17464	0.860747	0.655013	0.576419	0.954087	0.230664	0.384327	0.638811	0.43572	0.371119	1.10147	1.16762	0.129362	0.766018	0.677875	0.482303	0.691576	0.724638	0.635058	0.342942	1.0202	0.748882	0.86594	0.725881
ENSG00000224106	0	0	0	0.072813	0.158653	0	0.275195	0	0.109816	0.0920632	0.101471	0.115894	0.149607	0	0.206817	0.109942	0.224128	0	0.114834	0.39873	0.165749	0.0876078	0.079999	0	0.434206	0	4.19926	0.198169	0	0.10629
ENSG00000224151	0	0	0	0	0	0	0	0	0	0	0	0	0	0	0	0	0	0	0	0	0	0	0	0	0	0	0	0	0	0
ENSG00000224205	2.98496	7.98061	4.83512	3.84637	0.991809	3.02653	2.36084	5.13626	2.9222	2.82546	4.91835	1.87873	3.10737	2.6956	3.4586	1.80623	3.2498	3.3686	1.97665	1.32734	4.19436	2.74444	1.96188	1.76693	1.84335	3.49194	0.978467	6.38974	3.87311	3.35579
ENSG00000224261	0.771157	0.777939	1.20825	1.62816	1.35697	0.743515	3.92214	1.65919	1.94683	1.64596	2.39381	0.369991	0.902293	0.421123	0.906122	0.578175	1.0491	2.5983	0.357471	1.83114	2.09092	0.979512	0.484198	0.38633	1.29464	0.755521	1.06002	1.53703	2.24638	1.1734
ENSG00000224273	0	0	0	0	0.0928768	0	0	0	0	0.0273185	0	0	0	2.09675	0	0	0	0	0	0.291054	0.0659545	0	0	0	0	0	7.02506	0	0	0
ENSG00000224287	0.146153	0.154073	0.0664255	0.274589	0.102835	0.188304	0	0.0837011	0.225522	0.248325	0.127451	0.0399951	0.153001	0.184064	0.0971694	0.341288	0	0.0804564	0.0920874	0.162542	0.33918	0.232922	0.187219	0.0506356	0.184802	0.209084	5.85929	0.217214	0.0961944	0.152267
ENSG00000224302	0	0	0	0	0.00662098	0	0	0	0	0	0.237586	0	0.0676255	0	0	0	0	0	0	0.311589	0.108673	0	0	0	0.213115	0	0	0.317571	0	0
ENSG00000224309	0	0	0	0	0	0	0	0	0	0	0	0	0	0	0	0	0	0	0	0	0	0	0	0	0	0	2.2769	0	0	0
ENSG00000224312	0	0.0998081	0	0.151815	0.0101484	0	0.122131	0.159543	0.0839863	0.0589298	0.157507	0	0.0465351	0	0.106271	0.0905205	0.151856	0.197552	0	0.125435	0.119321	0.0971819	0	0	0.136801	0	3.01457	0.11485	0.143909	0
ENSG00000224316	0.338804	0.313719	0.201769	0.311026	0.0915341	0.456702	0.199583	0.33412	0.226483	0.230226	0.165758	0.0650646	0.235894	0.154438	0.270905	0.416973	0.470775	0.375389	0.259943	0.361932	0.356078	0.305271	0.653159	0.0901515	0.202023	0.234723	11.9488	0.39765	0.289571	0.365385
ENSG00000224324	0.065542	0	0	0	0.0544397	0.110848	0.601535	0.238665	0	0.040561	0.137302	0	0	0	0	0	0.222803	0.236834	0	0.274036	0.140613	0.0811363	0.165262	0	0.170788	0	0.547398	0.143925	0.189512	0.191317
ENSG00000224331	2.11186	3.18869	2.79968	2.44276	0.355097	1.65147	0.272171	2.03242	0.677461	1.48505	0.414646	0.402593	3.19557	1.4672	2.19871	2.05831	6.63986	2.15531	1.24235	1.03419	2.64408	0.860236	1.65498	0.215492	1.08098	1.90849	0.290531	2.61927	0.853205	4.61223
ENSG00000224458	0.0318236	0	0.0379713	0.0583296	0.0105598	0.0391001	0.0555178	0.0940825	0.037717	0.03863	0.0967023	0.0075453	0.00776105	0	0.0331205	0	0.0644288	0.100537	0	0.155422	0.0578562	0.0204873	0	0	0.0389247	0	3.35471	0.0526988	0.100671	0.0558848
ENSG00000224462	0	0	0	0	0	0	0	0	0	0	0	0	0	0.161341	0.0356809	0	0	0.0519313	0	0	0	0	0	0	0	0	1.35251	0	0	0
ENSG00000224464	0	0	0	0.0909402	0	0	0.0957842	0.144807	0	0.0192382	0	0	0	0	0.0452857	0.0129473	0	0.0586017	0	0.0378182	0	0.0475223	0.0981362	0	0	0	0.157369	0.0652392	0	0.0800606
ENSG00000224479	0.148841	0.135127	0.187126	0.130029	0.476939	0.219243	1.5579	0.300045	0.191796	0.157783	0.584189	0.0678156	0.198204	0.0548132	0.309747	0.168289	0.549443	0.276397	0.0912635	0.334591	0.254139	0.14412	0.169859	0.243228	0.10256	0.111478	0.116771	0.301759	0.332441	0.181125
ENSG00000224494	0	0.0357113	0	0	0.00338696	0	0	0	0	0	0	0.0163992	0.0126536	0	0.0469896	0	0	0	0	0	0	0	0	0	0	0	0	0.0796513	0	0
ENSG00000224510	0	0	0	0	0.0360002	0	0.598886	0	0	0	0	0	0	0	0	0	0	0	0	0	0	0	0	0	0	0	0	0	0	0
ENSG00000224540	0	0	0	0	0	0	0	0	0	0	0	0	0	0	0	0	0	0	0	0	0	0	0	0	0	0	8.3455	0	0	0
ENSG00000224543	4.05801	4.21836	7.78315	6.91296	2.17934	5.27717	3.5177	6.50246	5.83535	8.58351	4.36645	2.2757	3.58604	1.32458	7.17012	6.49843	7.28	4.53584	1.86013	5.33495	5.10344	4.70053	6.7332	2.10234	3.91117	4.54188	4.23501	6.5637	6.44043	8.69725
ENSG00000224569	0	0	0	0	0.0156159	0	0	0	0	0	0	0.0168083	0.287344	0	0	0	0	0	0	0	0	0	0	0	0	0	0.860914	0	0	0
ENSG00000224593	0	0	0	0.0465951	0	0	0	0.0369601	0	0	0	0	0	0	0	0	0	0.0721246	0.0414385	0	0	0	0	0	0	0	0.110035	0	0	0
ENSG00000224594	0.904929	0.953931	3.90173	3.67237	0.0171999	1.52103	0.100219	6.64577	0.943362	0.721815	3.68597	0.219373	1.55825	0.186367	2.91595	0.92055	0.695917	1.64269	0.102259	0.463963	5.97796	1.32946	1.18269	0.110758	1.88282	0.643486	0.794776	0.698825	4.15376	4.94425
ENSG00000224597	10.7989	11.7036	11.7377	9.6996	4.82258	9.93246	5.4695	12.9346	8.07368	8.03238	9.26867	3.78414	5.47314	2.8929	10.3449	5.7644	15.6583	16.6909	3.71576	8.16108	8.44077	4.36175	6.62328	5.45526	5.44404	4.78056	9.55823	9.40058	10.9661	9.58025
ENSG00000224631	12.4568	7.97451	14.0081	11.7393	4.76795	14.7714	6.40123	14.9286	11.4907	11.0575	11.7462	3.99478	7.79771	3.5859	12.9136	9.68795	13.8592	29.9193	7.29641	9.72563	13.6255	10.624	14.4575	4.92194	13.3981	8.83535	4.42783	14.4323	17.5131	15.9453
ENSG00000224653	0	0	0	0	0	0	0	0	0	0	0	0	0	0	0	0	0	0	0	0	0	0	0	0	0	0	0.396339	0	0	0
ENSG00000224669	0	0	0	0	0	0	0	0	0	0	0	0	0	0	0	0	0	0.117468	0	0.0866882	0	0	0	0	0	0	0.308447	0	0	0
ENSG00000224679	0	0	0	0	0	0	0	0	0	0	0	0	0	0	0	0	0	0	0	0	0	0	0	0	0	0	0.386095	0	0	0
ENSG00000224680	0.304411	0.538589	0.369251	0.3931	0.402085	0.258327	0.648629	0.387354	0.282659	0.399922	0.371583	0.135324	0.286243	0.127173	0.358667	0.434185	0.396121	0.246261	0.200909	1.0927	0.370978	0.386269	0.324858	0.22125	0.370946	0.301656	1.09697	0.623492	0.324548	0.490703
ENSG00000224728	0.245961	0.0622088	0.652466	0.474742	0.383562	0.381515	1.40584	1.70168	0.390983	0.532064	0.726598	0.0827102	0.65283	0.0795649	0.188988	0.263652	2.3586	3.61474	0.218195	1.57055	0.994362	0.292743	0.382323	0.298872	0.352934	0.176407	2.23509	1.4295	1.4105	1.24651
ENSG00000224747	0.280228	0.0783905	0.348245	0.731423	0.0440871	0.382215	0.0220431	0.471815	1.28684	0.473703	0.5078	0.109124	0.0158293	0.663174	0.433528	0.336053	1.54991	1.13171	0.081955	0.129169	0.208948	0.260709	0.528815	0	0.0862783	0.418747	0.989958	0.157843	0.569033	0.602388
ENSG00000224761	0.0388297	0	0.0588736	0.0331679	0.0352826	0.045265	0.0449613	0.0887035	0.01208	0.0173415	0.041897	0	0.0289476	0	0.0375009	0	0.190175	0.0728139	0	0.0410257	0.0263747	0	0.0106112	0	0	0	3.66364	0	0.0330138	0.039546
ENSG00000224778	0	0	0	0	0	0	0	0	0	0	0	0	0	0	0	0	0	0	0	0	0	0	0	0	0	0	0.943984	0	0	0
ENSG00000224784	0	0	0	0	0	0	0	0	0	0	0	0	0	0	0	0	0	0	0	0	0	0	0	0	0	0	2.55712	0	0	0
ENSG00000224786	0.342513	0.22265	0.249437	0.242192	0.950431	0.364315	0.423846	0.234299	0.322931	0.265042	0.230106	0.113573	0.389275	0	0.126166	0.11518	0.540172	0.11836	0.312511	1.09602	0.23575	0.180389	0	0.49058	0.169596	0.210154	13.112	0.439376	0.245998	0.124417
ENSG00000224800	0.185913	0.103499	0.100443	0.138442	0.151797	0.293543	0.133205	0.560622	0.0469875	0.107458	0.458751	0.0997875	0.0371136	0	0.210885	0.139455	0.4533	0.540693	0	0.465558	0.278042	0.0711558	0.315388	0	0.0951583	0	2.45811	0.128487	0.419098	0.472782
ENSG00000224837	0.42458	0.281632	0.323651	0.194858	0.698486	0.400094	0.346414	0.306496	0.221592	0.21191	0.344571	0.240269	0.412185	0.516305	0.250547	0.206995	0.51121	0.300315	0.11207	0.216708	0.262117	0.117893	0.161684	0.519118	0.0747465	0.185699	0.172035	0.969712	0.24036	0.295035
ENSG00000224856	0.167862	0.13844	0.16011	0.169055	0.0523184	0.200104	0.114407	0.270998	0.135232	0.141582	0.394589	0.0745229	0.100354	0.0900218	0.150283	0.117991	0.189597	0.456338	0.101077	0.193036	0.153833	0.132036	0.266839	0.0882513	0.145371	0.145716	0.17095	0.172411	0.232368	0.195731
ENSG00000224887	0	0	0	0	0	0	0	0	0	0	0	0	0.0192594	0	0	0	0	0	0	0	0	0	0	0	0	0	2.09347	0	0	0
ENSG00000224892	1.70162	2.04302	1.62959	2.45115	0.970159	1.90754	4.39429	2.92089	1.882	1.85996	2.89494	0.837098	1.18311	0.85541	1.95976	2.58473	3.39018	5.13272	1.6244	4.06382	3.24345	2.51511	2.33303	1.02758	3.98605	1.24897	4.88046	3.04456	3.42478	3.07538
ENSG00000224928	0	0	0	0	0.716179	0	1.98646	0	0.0869912	0.0362299	0	0.014633	0.0099568	0	0	0	0	0	0.0515328	11.13	0	0.0971901	0	0.0338764	0	0.0703037	1.47809	0	0	0
ENSG00000224986	0.176689	0.200479	0.12375	0.217777	0.46194	0.176617	0.278168	0.415718	0.10887	0.118387	0.486811	0.0581967	0.166165	0	0.236399	0.0966279	0.951182	0.557482	0.0298593	1.28334	0.343731	0.100621	0.232891	0	0.188975	0.0816763	1.065	0.310298	0.278583	0.265743
ENSG00000225051	0.826355	1.36694	1.43626	1.46922	4.20323	1.02054	2.86294	1.45903	1.72128	1.30158	2.97285	0.937045	1.22762	0.52046	0.856461	0.791622	2.06466	3.33454	1.59977	4.095	2.0099	0.841325	0.739176	0.835064	1.38605	0.947452	32.8859	2.49448	2.17137	1.06762
ENSG00000225082	0.052565	0.0887427	0	0.131763	0.0247787	0.11518	0	0	0	0	0	0	0	0.0889869	0.103916	0	0	0	0	0.120808	0.122806	0.126986	0	0	0.167342	0.0999261	1.39567	0.138399	0	0
ENSG00000225093	1.12008	0.847843	1.0375	1.17544	0.479737	1.3332	0.573873	1.67986	1.02284	1.0098	1.5725	0.264672	0.741584	0.420161	1.00077	1.04775	1.16953	3.12397	0.860569	1.16277	1.20737	0.953405	1.70171	0.173706	0.919965	0.762407	1.29913	1.19312	1.64167	1.32687
ENSG00000225098	0.170221	0.252991	0.161124	0.0829935	0.0670582	0.196453	0.127268	0.216925	0.0335232	0.0312563	0.200408	0.0371309	0.144193	0	0.231872	0.0659896	0.240009	0.174876	0	0.201004	0.239612	0.107657	0.0454314	0	0.103283	0.067606	3.21974	0.347984	0.155584	0.16848
ENSG00000225122	0	0	0	0	0	0	0	0	0	0	0	0	0	0	0	0	0	0	0	0	0	0	0	0	0	0	1.16462	0	0	0
ENSG00000225125	2.67418	2.16777	4.87023	4.35882	3.46627	3.28752	8.30949	8.6187	3.78025	3.61079	7.79678	2.42255	2.22621	0.426929	3.25944	2.08101	10.814	11.451	0.739828	5.46598	4.39915	1.91266	1.77765	3.12282	1.72076	1.44609	1.48923	3.80094	8.22508	4.06731
ENSG00000225151	0.15817	0.242662	0.103976	0.497796	0.320728	0.230405	0.374515	0.563636	0.371999	0.884754	0.59167	0.232131	0.292542	0.0709565	0.835589	1.05487	0.245336	0.785953	0.51923	0.574317	1.27956	0.309207	1.07276	0.504949	0.21761	0.787508	1.0078	0.696105	0.737895	1.24027
ENSG00000225178	23.6713	19.5658	26.7135	39.8469	11.5801	24.7311	12.0891	53.936	29.8295	29.266	16.3184	7.97974	14.8528	8.06143	28.8391	16.4201	31.9931	61.4031	24.4148	22.07	31.5948	17.5734	36.5009	11.6393	33.1577	18.9996	12.6413	27.0764	33.0449	35.4207
ENSG00000225224	0.472556	0.259684	0.379872	0.438273	0.162124	0.481755	0.275488	0.588816	0.341851	0.36532	0.651447	0.174159	0.432925	0.291004	0.657941	0.475421	0.597707	1.00007	0.231311	0.692777	0.7563	0.364767	0.600468	0.133741	0.525574	0.276592	6.78194	0.603655	0.635011	0.743993
ENSG00000225264	1.66519	0.915012	2.4236	2.10504	1.94557	1.70911	2.70231	2.34954	1.87152	1.4475	3.86114	0.735512	0.718325	0.27354	1.27425	1.73406	3.23291	4.74779	1.2008	1.82815	1.91516	1.2084	0.946404	0.995779	0.664411	1.2628	3.74256	2.18037	4.05645	1.64574
ENSG00000225293	0	0	0	0	0	0	0	0	0	0	0	0	0	0	0	0	0	0	0	0	0	0	0	0	0	0	0	0	0	0
ENSG00000225345	0.0156221	0.0288841	0	0.0521085	0.834839	0.255137	0.156792	0.0664818	0.203624	0.259512	0.390546	0.274678	0.33911	0.178588	0.313072	0.537521	0.431657	0.0488805	1.08247	1.52379	1.14732	0.372077	1.48303	0	0.0583185	0.345345	21.2121	3.34982	0	0.323997
ENSG00000225370	0.159446	0.0811001	0.0924503	0	0.264295	0.122502	0	0.0664875	0.0719822	0.0401964	0.06213	0	0.0186055	0	0.378766	0.120519	0.20101	0	0	0.12463	0.111438	0.154107	0	0	0.524971	0	0.0454585	0.0872174	0	0
ENSG00000225405	0	0	0	0	0	0	0	0	0	0	0	0	0	0	0	0	0	0	0	0	0	0	0	0	0	0	0	0	0	0
ENSG00000225447	1.26852	0.816223	1.19217	1.31514	0.264987	1.58003	0.957754	3.52569	1.20294	1.34584	2.22038	0.628774	0.618136	0.76078	2.2313	2.35016	2.75038	3.20477	0.69985	1.41803	1.89606	1.14648	2.63137	0.336324	1.09039	0.923928	1.92354	2.41978	3.14951	3.23447
ENSG00000225449	0.420513	0.04173	0.815219	0.342283	2.11127	1.07445	0.532167	1.80973	0.283187	1.30002	0.834722	0.191523	0.198013	0.0186153	0.4096	0.154303	0.344518	0.233098	0.0370705	0.921463	3.8032	0.273719	0.197796	0.120943	1.46067	0.183135	6.19426	0.732895	0.396898	0.779444
ENSG00000225475	0	0	0	0	0	0	0	0	0	0	0	0	0	0	0	0	0	0	0	0	0	0	0	0	0	0	0	0	0	0
ENSG00000225477	0	0	0	0	0	0	0	0	0	0	0	0	0	0	0	0	0	0	0	0	0	0	0	0	0	0	1.85399	0	0	0
ENSG00000225511	0.241386	1.03722	0.446765	0.579169	0.253564	0.315587	2.84274	2.38109	0.429335	0.330762	2.31137	0.0771543	0.0986758	0.00949825	0.241035	0.198685	2.00401	1.52179	0.0859465	0.673877	0.521751	0.217606	0.255707	0.040611	0.0939078	0.102662	0.918793	0.17859	2.19126	1.15582
ENSG00000225522	0	0	0	0	0.0620472	0	0	0.175123	0	0	0	0	0.0523385	0.144139	0	0	0.1883	0	0	0	0.166067	0	0.125414	0	0	0	1.25765	0	0.0839959	0.19268
ENSG00000225574	0	0	0	0	0	0	0	0	0	0	0	0	0	0.0415015	0	0	0	0	0	0	0	0	0	0	0	0	1.18052	0	0	0
ENSG00000225630	992.91	949.35	396.248	518.831	1243.49	902.914	851.213	399.329	801.938	649.336	510.527	1220.12	1007.07	754.912	447.193	484.301	602.901	385.646	320.091	541.863	772.431	748.88	589.15	760.066	342.421	887.068	562.026	559.003	441.197	394.029
ENSG00000225648	41.4138	20.0837	84.6474	41.6756	27.2537	44.4609	40.7731	39.6696	34.9265	37.6592	56.0148	14.5561	18.3039	10.476	52.7441	26.5497	63.2489	41.4093	12.1052	47.9052	34.6393	27.563	30.4579	17.3057	22.4785	20.5511	14.8596	48.035	50.7855	32.5713
ENSG00000225660	0	0	0	0	0.268276	0	0	0	0	0	0	0	0	0	0	0	0	0	0	0	0	0	0	0	0	0	0	0	0	0
ENSG00000225693	0.421918	0.592125	0.74267	1.12234	0.560682	0.510859	1.17936	2.20243	0.704815	0.740975	0.934248	0.310077	1.20441	0.463759	0.732602	0.683345	1.59308	2.55969	0.382628	2.18237	2.60936	0.56591	0.686429	0.235269	0.919237	0.485901	4.61497	1.8956	1.75186	1.25722
ENSG00000225705	0	0	0	0	0.0669768	0	0	0	0	0	0	0	0	0	0	0	0	0	0	0	0	0	0	0	0	0	2.27852	0	0	0
ENSG00000225727	0	0	0	0	0	0	0	0	0	0	0	0	0	0	0	0	0	0	0	0	0	0	0	0	0	0	1.92914	0	0	0
ENSG00000225766	0.357271	1.31332	0.27812	0.402252	0.398757	0.594246	0.55028	0.462811	0.439977	0.354151	0.418152	0.170624	0.627694	1.92761	0.476089	0.679747	0.566921	0.387123	0.67706	0.687575	0.754137	0.474186	1.24371	0.244937	0.305125	0.449181	11.1177	0.793673	0.371542	0.638745
ENSG00000225774	0.377511	0.213585	0.163338	0.0588749	0.390748	0.385419	0.890335	0.269755	0.110979	0.122423	0.0764906	0.0759255	0.110357	0.0764002	0.423823	0.198628	0.364405	0.252053	0.0803937	0.155254	0.110294	0.134049	0.284764	0.0531957	0.100605	0.0875401	0.740593	0.0934701	0.226758	0.208165
ENSG00000225831	0	0	0	0	0	0	0	0	0	0	0	0	0	0	0.0997779	0	0	0	0	0	0	0	0	0	0.242965	0	1.93415	0	0	0
ENSG00000225849	0.0802237	0.399507	0.079727	0.256549	0.737354	0.279248	3.48289	0.633475	0.13881	0.0904104	0.789969	0.0562133	0.255012	0.046994	0.199218	0.535372	0.449179	1.85532	0.278661	2.43483	1.64029	0.138364	0.0837563	0.0166563	0.20068	0.131474	2.38967	1.26193	0.766617	0.453572
ENSG00000225868	0.129105	0.266822	0.250284	0.365298	0.182603	0.330345	0.281714	0.871547	0.254863	0.287255	0.492322	0.138255	0.248482	0	0.192028	0.185103	0.343704	0.929815	0.120081	2.55245	0.618552	0.123928	0.128566	0.0122293	0.148788	0.0916021	10.2137	1.84775	0.616857	0.393707
ENSG00000225872	0.395583	0.2199	0.517257	0.648829	1.59646	0.406033	7.16258	0.874266	0.582538	0.52289	0.769756	0.0878769	0.290948	0.589117	0.36994	0.282484	0.680622	0.874092	0.763307	1.67819	0.531047	0.71932	0.29224	0.0394808	0.634668	0.381952	3.08343	0.435525	0.832198	0.64974
ENSG00000225873	1.64617	0.437327	0.908667	0.724845	0.239626	0.836139	0.293112	0.798661	0.59623	0.529824	2.44656	0.728399	0.762057	1.2373	4.7009	0.262125	0.854373	0.766083	0.1473	0.776404	1.04248	0.669072	0.338178	0.250967	12.0381	1.37089	63.8999	0.512982	0.774924	0.635351
ENSG00000225980	0	0	0	0	0	0	0	0	0	0	0	0	0	0	0	0	0	0	0	0	0	0	0	0	0	0	12.402	0	0	0
ENSG00000226002	1.50436	0.894658	0.967023	0.904626	0.414888	1.53615	1.1947	0.89882	0.813446	0.815048	0.548379	0.288805	0.768243	0.585351	1.34956	0.968254	1.69623	1.06296	0.671188	1.17785	1.35828	0.718745	1.02195	0.324605	0.869399	0.688393	7.65525	1.04043	1.07672	0.977407
ENSG00000226015	1.64678	2.04148	1.88571	1.92914	0.732864	2.62391	1.44808	2.37912	1.87205	0.937654	2.65037	0.692313	1.69877	12.8186	5.13819	4.647	2.00313	2.86751	3.79201	2.87262	2.65612	4.30789	5.10313	0.412952	2.13936	11.7801	2.30945	1.99711	2.30175	1.4361
ENSG00000226020	0	0	0	0	0	0	0	0	0	0	0	0	0	0	0	0	0	0	0	0	0	0	0	0	2.96763	0	0.133315	0	0	0
ENSG00000226038	0	0	0	0	0.894165	0	0.0949689	0	0	0	0	0	0	0	0	0	0	0	0	0	0	0	0	0	0	0	0	0	0	0
ENSG00000226057	0.0066952	0.00807693	0	0	0	0	0	0	0	0	0	0	0.0258014	0	0.0130256	0	0	0	0.0132193	0.691101	0	0.0129267	5.45813	0	0.0872714	0	5.28845	0	0	0
ENSG00000226074	0.174798	0.156854	0.329927	0.396788	0.0978932	0.816766	0.468264	1.69575	0.227144	0.268158	0.762184	4.22053	0.936099	0.219934	0.549438	1.01552	0.152443	0.849024	0.864944	4.97527	1.22765	0.189824	0.207486	1.03303	0.221754	0.232785	0.630864	8.34652	0.946397	0.760585
ENSG00000226094	0	0	0.553225	1.77046	0	0	0	0.277263	2.61391	2.30062	1.51118	8.76489	0	0	0	0	0	0	0	0	2.06797	0.140881	0	8.7295	0	0.140766	0.151053	0	1.4614	0.173784
ENSG00000226096	0	0	0	0	0	0	0	0	0	0	0	0	0	0	0	0	0	0	0	0	0	0	0	0	0	0	0.306627	0	0	0
ENSG00000226107	0.451602	0.579436	1.1355	0.703915	0.968413	0.503812	4.93658	1.61973	0.586875	0.660729	0.819826	0.346531	0.686482	0.110391	0.87256	0.499998	1.04682	1.62293	0.30522	2.01469	0.834035	0.464439	0.405387	0.155909	0.70619	0.443003	2.22067	1.27868	1.3582	0.802912
ENSG00000226113	0	0	0	0	0.0763165	0	0	0	0	0	0	0	0	0	0	0	0.273161	0	0	0	0	0	0	0	0	0	1.80009	0	0	0
ENSG00000226141	0	0	0	0	0	0	0	0	0	0	0	0	0.0194938	0	0	0	0	0	0	0	0	0	0	0	0	0	2.2741	0	0	0
ENSG00000226145	0.530071	0.0683214	1.98002	0.379844	0.149982	0.655875	0.176874	4.06723	0.146512	27.8721	0.636721	0.222682	0.668335	0.0394769	0.152597	5.53509	1.00291	0.290379	0.0288026	0.105199	6.25183	0.157401	3.78829	0.201065	0.0515534	0.0966116	2.4362	0.237264	0.551018	38.3683
ENSG00000226147	0	0	0	0	0	0	0	0	0	0	0	0	0	0	0	0	0	0	0	0	0	0	0	0	0	0	0	0	0	0
ENSG00000226158	0	0.0577632	0	0	0.292579	0	2.04479	0.121009	0.0994985	0.0643642	0.366129	0	0	0	0	0	0.1251	0.169519	0.0717727	0.219732	0.104444	0.0903348	0	0	0.0888938	0.104644	0.208965	0.386362	0.204237	0
ENSG00000226221	6.31325	3.26223	5.43321	4.3993	2.03948	6.92465	2.5994	7.01112	4.80024	4.58802	5.9478	1.95113	3.18904	1.39503	5.16501	4.4613	5.73992	13.2243	3.15215	3.00015	5.3007	4.1566	6.88417	3.05772	4.64582	3.74797	1.76567	5.85831	6.67407	6.56612
ENSG00000226229	0	0	0	0	0.107811	0	0.100429	0	0	0	0	0	0	0	0	0	0	0	0	0	0	0	0	0	0	0	0.936219	0	0	0
ENSG00000226232	23.7291	14.8272	28.8093	23.9279	11.4552	31.0011	43.3706	38.2982	32.0415	23.8839	31.3912	7.9081	16.6553	28.528	35.8515	56.3627	38.7689	37.5602	20.9382	57.5283	55.999	49.8362	29.8605	5.84516	29.6346	32.6763	60.8064	53.7777	30.4803	33.2185
ENSG00000226253	0	0	0	0	0	0	0	0	0	0.074638	0	0	0	0.291491	0	0	0.257106	0	0	0.250839	0	0	0.219065	0	0	0	1.47539	0	0	0.310587
ENSG00000226278	0	0	0.0464113	0	0.08419	0	0	3.09924	0	0	0	0.0322699	4.48224	0	0	0.592706	0.139805	0.193941	0	0.100727	0.116594	0	0	0	0.143388	0.0740678	3.69029	0.0956532	0.31779	0
ENSG00000226287	0.683728	0.509572	1.44351	0.936057	3.81876	0.902663	3.36953	1.76524	0.787428	1.22706	0.866393	0.157311	1.12192	1.2588	2.13058	1.57835	0.963006	0.890852	0.351552	3.13604	2.15257	2.29273	2.51892	0.052067	3.18334	0.467237	114.326	2.40596	1.06225	2.22289
ENSG00000226306	0.219111	8.13579	0.406531	2.16721	0.340704	0.234898	0.540957	1.27065	1.45714	0.206644	0.385256	54.7313	2.03795	0.550769	0.238013	0.315633	0.964037	0.615395	0.0696796	0.742712	1.07686	8.56806	0.11542	2.04841	3.12064	0.10177	0.765098	0.18027	0.437419	0.772058
ENSG00000226314	1.41525	2.09558	1.87781	2.06861	2.06352	1.76977	6.69528	2.36422	1.79706	1.46314	3.05877	1.02899	1.15328	0.417597	1.41984	1.42765	4.2313	2.69952	0.759971	1.9506	2.23296	1.74095	0.600785	1.87126	1.92625	1.07795	8.90118	3.65285	2.42307	1.58684
ENSG00000226318	1.19077	1.2975	1.07207	1.31626	0.836181	1.14958	2.76776	2.3521	0.971558	0.99743	1.03224	0.457645	0.339274	0.783521	1.33533	0.901983	4.23476	2.67038	0.494297	3.50341	1.45332	0.705412	0.953638	0.249872	1.1508	0.612672	1.58681	1.27807	2.11609	2.13466
ENSG00000226340	0	0.753463	0	0	0.135181	0	0.949137	0	0	0	0	0	0	0	0	0	0	0	0	0.717148	0.272483	0	0	0	0	0	1.23173	0	0	0
ENSG00000226344	0	0	0	0	0	0	0	0	0	0	0	0	0	0	0	0	0	0	0	0	0	0	0	0	0	0	0.436827	0	0	0
ENSG00000226356	0	0	0	0	0	0	0	0	0	0	0	0	0	0	0	0	0	0	0	0	0	0	0	0	0	0	2.22619	0	0	0
ENSG00000226360	6.05386	3.46997	6.62549	6.5637	1.60309	7.18162	2.27666	10.4436	6.05171	5.92088	9.30668	1.82295	3.09899	1.75816	5.538	4.80273	6.66534	16.2577	3.39406	4.24095	7.66833	4.87535	9.42643	2.92221	5.02347	3.92451	1.9329	6.57272	9.34061	8.43781
ENSG00000226435	0.0212778	0	0.0131447	0	0.358141	0	0	0.00739065	0.0260117	0.0206148	0.0328242	0	0.00776117	0.145183	0.053093	0.0227878	0.0451361	0	0	0.0115002	0.0135664	0.146844	0.013747	0	0.086047	0	6.25622	0.0340248	0	0
ENSG00000226450	1.04533	0.698482	0.976772	1.2976	0.688843	1.47861	3.10884	2.06829	1.00243	1.132	1.9477	0.264016	0.968329	1.48426	1.86359	1.33369	2.27034	2.02276	0.626273	2.46462	1.91182	1.76668	2.15551	0.161617	1.48881	0.902605	4.71992	3.37004	1.8635	2.05468
ENSG00000226468	0	0	0	0.191675	0.548184	0	3.44	0.0640895	0.0933415	0.0497715	0.29765	0	0.0135334	0	0	0	0	0.0824739	0	0.1401	0.142298	0.034824	0	0	0	0.0888181	1.9222	0	0.109912	0.0834298
ENSG00000226472	0.210242	0.0866567	0.0870246	0.179193	0.142986	0.344258	0.375775	0.359156	0.267184	0.121097	0.2941	0.0712346	0.141574	0.0261501	0.174669	0.202997	0.581864	0.214371	0.0647804	0.584922	0.34798	0.214747	0.14473	0.0152458	5.31085	0.0871203	0.504708	0.287108	0.164172	0.160677
ENSG00000226478	0.127941	0.0890967	0.144331	0.100959	0.212526	0.123656	0.347125	0.217563	0.102521	0.0999531	0.159739	0.0377364	0.0645941	0.0272564	0.12316	0.0914759	0.204036	0.17863	0.0485864	0.146172	0.109578	0.0791617	0.11294	0.0466377	0.0937954	0.0829799	0.430861	0.229204	0.171075	0.122179
ENSG00000226485	0	0	0	0	0	0	0	0	0	0	0	0	0	0	0	0	0	0	0	0	0	0	0	0	0	0	16.3119	0	0	0
ENSG00000226499	0.799627	0.78009	0.583449	0.803652	1.13786	0.863404	4.03104	1.23107	0.69559	0.78027	0.835731	0.29827	0.299014	0.389665	0.76187	0.956557	1.22376	2.61827	0.709592	2.39246	1.15573	0.853277	1.21713	0.818721	1.34955	0.560659	0.989275	1.03209	1.163	1.24705
ENSG00000226521	0	0	0	0	0.0027666	0	0.0327686	0	0	0	0	0	0	0	0	0	0	0	0	0	0	0.0414353	0	0	0.0625081	0	2.67323	0	0	0
ENSG00000226525	1.46305	0.901154	1.35114	1.33409	0.550082	1.6081	0.917431	1.65422	1.54943	1.38527	1.66257	0.526532	1.17789	0.586112	1.4973	1.14347	1.45216	3.65775	0.846605	1.19114	1.46375	1.56571	1.84278	0.654019	1.3136	1.01826	0.88058	1.4462	1.84575	1.80816
ENSG00000226565	0	0	0	0	0	0	0	0	0	0	0	0	0	0	0	0	0	0	0	0	0	0	0	0	0	0	0	0	0	0
ENSG00000226580	0.129812	0.16625	0	0.206186	1.31525	0	0	0	0.134169	0.0962413	0.414963	1.75723	0.501262	1.67697	0.801659	1.12	0	0	0.213386	3.56054	0.563361	0.436682	0.864847	0	0.192468	0	3.95168	2.9128	0.354686	0
ENSG00000226608	20.3812	8.40275	17.6674	13.4032	7.02927	13.0895	2.93912	7.98827	6.83586	6.94477	6.2958	3.38006	12.0014	17.6457	30.7335	4.87689	16.4141	9.85564	2.72446	6.41548	7.19734	8.19436	4.75851	2.35939	19.5879	7.31867	1.8288	13.6537	6.85008	6.68705
ENSG00000226633	0	0	0	0	0	0	0	0	0	0.100145	0	0	0	0	0	0	0	0	0	0	0	0	0	0	0	0	0.403474	0	0	0.131369
ENSG00000226652	0	0	0	0	0.0182312	0	0	0	0.0428147	0.04887	0	0	0	0.0229023	0	0	0	0	0	0	0	0.165907	0	0	0.0489123	0.159031	5.76215	0	0	0.0462699
ENSG00000226666	0.0610746	0.14509	0.06168	0.0722855	0.0450384	0.0560369	0.0566082	0.0323898	0.0521472	0.052908	0.050045	0.0508173	0.0654537	0.0413032	0.0680211	0.0541009	0.0713767	0.0727709	0.0254771	0.0569174	0.0452087	0.0489489	0.0834156	0.115202	0.0376508	0.0527296	1.88756	0.0736133	0.0536775	0.0679256
ENSG00000226668	0	0	0	0	0.0162143	0	0.0242187	0	0	0	0	0	0	0	0	0	0	0	0	0	0	0	0	0	0	0	15.7122	0	0	0
ENSG00000226745	0	0	0	0	0.0737664	0.164089	0	0	0	0	0	0	0	0	0	0	0	0	0	0	0.106157	0	0	0	0	0	2.73139	0	0	0
ENSG00000226752	8.28482	7.81156	10.4095	12.3376	5.65237	9.72275	12.1157	11.2813	9.75782	8.4247	17.8042	3.12821	8.67915	4.84004	9.46622	9.57564	17.4827	17.8239	7.52643	14.1847	15.8619	11.5802	6.5709	2.26967	20.4904	7.95137	21.717	17.1303	15.156	9.59029
ENSG00000226766	0	0	0	0	0.0447233	0	0.473076	0.0391408	0	0	0	0	0	0	0	0	0.169327	0.171768	0	0	0	0	0	0	0	0	0	0	0.0736596	0
ENSG00000226767	0	0	0	0	0.0634008	0.255219	0.283131	0	0	0	0	0	0	0	0	0	0	0	0	0	0	0.260335	0	0	0	0	0.287348	0	0	0
ENSG00000226781	0.388904	0.514629	0.489237	0.318681	0.246176	0.401833	0.219888	0.483923	0.354094	0.348061	0.51754	0.175392	0.273108	0.228328	0.46576	0.272591	0.48936	0.624179	0.113474	0.413131	0.410348	0.213989	0.241573	0.199114	0.210198	0.268069	0.559314	0.456378	0.469021	0.353309
ENSG00000226801	0.0365055	0.119784	0	0	0	0.0885444	0	0.208313	0.027619	0.0930977	0.160595	0	0	0	0.125655	0.101226	0.286933	0.192919	0.0425657	0.0440084	0.111513	0.0436209	0.338303	0	0	0	0.225713	0.168548	0.126422	0.218059
ENSG00000226807	0.0580835	0.0181865	0.108762	0.0567658	0.0154508	0.0550435	0.0169827	0.101887	0.0260406	0.0486652	0.259528	0.0900623	0.0938593	0.00665885	0.0604116	0.0176171	0.0900388	0.0822872	0.0144245	0.243499	0.0868179	0.0401401	0.0211282	0.131569	0.0132806	0.0553237	18.8935	0.0378733	0.145736	0.0550294
ENSG00000226823	1.67813	2.23063	0.935892	1.0747	1.13975	1.58236	3.60491	2.14518	1.45451	1.36858	2.48876	1.68697	1.05487	0.306082	2.22219	0.785672	2.06076	2.18363	0.415511	1.90682	2.95629	0.717809	1.57078	2.00806	1.85185	0.737703	23.8001	2.52772	3.37141	1.66467
ENSG00000226838	0	0	0	0	0	0	0	0	0	0	0	0	0	0	0	0	0	0	0	0	0	0	0	0	0	0	2.50618	0	0	0
ENSG00000226845	0.0374811	0	0.012573	0	0	0.0508926	0	0	0	0	0.0416091	0	0.0083638	0	0	0	0.122671	0	0	0	0	0	0.0485812	0.055997	0	0	2.03585	0	0.0262116	0
ENSG00000226864	1.41495	0.638731	1.86916	2.09946	2.67656	1.66573	2.25606	3.50025	1.16558	0.992495	3.58132	0.514792	0.752166	0.322532	1.27229	1.0998	4.7779	7.11699	0.572036	1.84718	2.65855	0.727307	0.691834	0.231725	0.825226	0.564765	14.4573	2.58799	3.11385	1.99539
ENSG00000226870	0	0	0	0	0	0	0	0	0	0	0	0	0	0	0	0	0	0	0	0	0	0	0	0	0	0	1.9062	0	0	0
ENSG00000226886	0	0	0	0	0.186912	0	0	0	0	0	0	0	0	0	3.34036	0	2.16561	0	0	0	0	0	0	0	0	0	0	0	0	0
ENSG00000226915	0	0	0	0	0	0	0	0	0	0	0	0	0	0	0	0	0	0	0	0	0	0	0	0	0	0	0.16043	0	0	0
ENSG00000226933	0	0	0	0.0699259	0	0	0	0.0803794	0	0	0	0	0.0150335	0	0.0767885	0.0410522	0	0	0	0	0	0.113654	0.0173313	0.0373144	0.186992	0	4.3995	0.103888	0	0
ENSG00000226937	0.382426	0.0753655	0.166162	0.157168	0.0729876	0.317156	0.205418	0.179361	0.20285	0.18096	0.161632	0.0851402	0.129213	0.216977	0.211701	0.104348	0.39465	0.119762	0.178027	0.273257	0.0954421	0.248768	0.10352	0.0288979	0.155631	0.164308	5.76499	0.241659	0.163931	0.0856254
ENSG00000226947	0	0	0	0	0	0	0	0	0	0	0	0	0	0	0	0	0	0	0	0	0	0	0.0430682	0	0	0	0.252326	0	0	0
ENSG00000226952	0	0	0	0	0	0	0	0	0	0	0	0	0	0	0	0	0	0	0	0	0	0	0	0	0	0	1.0674	0	0	0
ENSG00000226970	0.156162	0.185365	0.19539	0	0.270792	0.121893	0.609969	0.111188	0.188526	0.139906	0.260364	0.105286	0.135134	0	0.179902	0.13711	0.187144	0.121236	0	0.266311	0.142953	0.215262	0.139438	0.116964	0.209561	0.15203	0.118965	0.582123	0.205861	0.172393
ENSG00000226976	2.78277	2.44916	3.14999	2.00435	4.53301	2.64958	2.96631	1.70189	3.13233	2.99672	2.61624	0.714627	3.3817	2.01895	3.16768	1.95829	2.68815	1.97098	0.859242	3.04681	2.37905	4.09096	2.93589	0.258921	4.87448	2.6454	2.81402	3.50419	2.23203	2.76381
ENSG00000226977	0.136701	0.102754	0.185405	0.222969	0.00544012	0.195238	0	0.278598	0.0907707	0.078948	0	0.0411465	0.148803	0	0	0.292465	0.520232	0.283435	0.116277	0.292826	0.231099	0	0.054132	0	0	0.0816498	0.25989	0.394949	0.334457	0.204072
ENSG00000227001	0.771771	1.16804	0.586845	1.52007	0.573874	1.12763	2.32441	1.79236	1.03313	0.915369	0.891858	0.31346	0.668126	0.14043	0.655319	1.15979	1.22946	1.91123	0.502278	2.18496	1.29182	1.0712	1.17768	0.0774209	0.801258	1.02304	6.49389	1.91919	1.36481	1.12054
ENSG00000227008	3.25203	2.33438	2.98475	3.26598	1.31918	3.84183	1.77858	4.95399	3.11597	3.19458	3.21126	1.4126	2.50045	0.847919	3.22494	3.04643	2.88535	9.73208	1.99273	2.49747	3.60142	2.40648	3.91049	2.7516	2.28474	2.11165	1.58058	3.44038	4.71873	4.91895
ENSG00000227038	0.0133682	0.526447	0.017788	0.14951	0.0475853	0.323287	0.0233646	0.109588	0.141307	0.310516	0.0209715	0.0235337	0.0223099	1.27636	0.0605353	0.65044	0.108907	0.188232	0.0564	0.153244	1.02726	0.119495	0.196514	0.0189397	0.0683514	0.126288	2.74816	0.432586	0.0366174	0.498976
ENSG00000227080	0.124939	0.103883	0.126744	0.175785	0.0833828	0.144253	0.348413	0.28589	0.0990892	0.112517	0.225023	0.0319625	0.0775148	0.0422888	0.193638	0.109937	0.250657	0.272786	0.0404461	0.33335	0.225605	0.140773	0.165103	0	0.307337	0.065686	56.6346	0.237615	0.212534	0.171085
ENSG00000227087	0	0	0	0	0.00317112	0	0	0	0	0	0	0	0	0	0	0	0	0	0	0	0	0	0	0	0	0	13.0552	0	0	0
ENSG00000227141	0.620793	0.163813	0.521434	0.115328	0.129887	0.624337	0.039319	0.0486555	0.128394	0.152152	0.087349	0.0252732	0.208104	0	0.0738984	0.130379	0.261023	0.0707526	0.121516	0.993494	0.247284	0.23453	0.19013	0.0241388	0.0522189	0.179875	14.145	0.34713	0.0609573	0.0822162
ENSG00000227154	0.0322211	0	0	0	0	0	0	0	0	0	0	0	0	0	0	0	0	0	0	0	0	0	0	0	0	0	0.109136	0	0	0
ENSG00000227201	0.308833	0.183507	0.166222	0.164979	0.247874	0.298517	0.433121	0.213975	0.259214	0.209867	0.437544	0.0494173	0.223423	0.294807	0.600492	0.356171	0.194117	0.174226	0.088758	0.239056	0.284813	0.371853	0.705792	0.125267	0.845052	0.395759	1.26274	0.346446	0.182478	0.233957
ENSG00000227238	0	0.0154873	0	0	0	0	0	0	0	0	0	0	0	0	0	0	0	0	0	0	0	0	0	0	0	0	0.493877	0	0	0
ENSG00000227242	0.0469185	0.010146	0.0398008	0.0347853	0.067084	0.0641113	0.529817	0.0494539	0.0233896	0.0275684	0.0300575	0.0405068	0.0347335	1.93076	0.856	0.309867	0.033355	0.0657705	0	0.0321545	0.0230281	0.0669895	0.13527	0.125952	0.35216	0.183412	1.33186	0.0342112	0.0434749	0.0362417
ENSG00000227300	0	0	0	0.119179	0.0481807	0.0450941	0	0.0351367	0	5.9012	0	0	0.277477	0.0429193	5.63747	0.414114	0	0	0	0.0224095	1.50552	0	0.792825	0.0255777	0	0.121429	2.08841	0.0301644	0	6.85202
ENSG00000227304	0.125918	0.350335	0.0622464	0.101791	0.0660868	0.192685	0.0381488	0.142416	0.081313	0.0763222	0.0773111	0.0671304	0.0950745	0.0870148	0.0929664	0.30118	0.199669	0.458341	0.0600601	0.282016	0.160837	0.0941631	0.131584	0.0384026	0.119438	0.0586795	0.0807292	0.189423	0.116739	0.180423
ENSG00000227370	1.6966	1.56375	1.09886	1.5725	2.93321	2.46766	18.8458	4.7609	2.32837	1.86058	5.96666	1.09115	2.9249	4.16487	3.00815	3.19865	7.06579	9.99003	1.80824	9.41048	6.58229	4.81832	3.79573	1.01401	3.34266	2.2677	22.2961	10.0357	5.12054	4.26334
ENSG00000227372	15.7318	13.3607	22.8665	23.0022	9.27362	17.8694	27.6147	29.7878	18.2192	17.3471	29.042	9.00625	8.64195	6.00213	17.7111	14.5391	28.3096	36.3462	6.68792	21.5111	22.1392	15.8144	10.801	8.13419	18.3148	11.9512	24.6604	28.9072	34.327	20.197
ENSG00000227376	2.54389	1.88307	2.3134	1.67588	1.13832	2.15129	0.835157	1.99351	1.44798	1.40751	1.39718	0.962038	1.11929	0.634912	3.41802	1.17925	3.51359	2.22345	0.603228	1.34977	1.47446	1.4922	1.05929	0.74666	1.51062	1.0968	1.05809	1.86154	1.82012	1.67465
ENSG00000227394	0.147749	0.123019	0.17606	0.149131	0.228423	0.189708	2.67982	0.271214	0.207713	0.11954	0.416389	0.0226007	0.0185573	0	0.269192	0.190544	0.322896	0.417237	0.0599298	0.282553	0.142922	0.503296	0.26181	0.173602	0.646668	0.147875	0.21842	0.148912	0.424741	0.292303
ENSG00000227462	0	0.0593127	0	0	0.0807675	0	0.463709	0.387565	0	0	0	0	0.0329436	0	0	0	0.154223	0.130883	0	0.399891	0.121441	0.0950366	0	0	0.203212	0	1.41675	0	0.187178	0.139557
ENSG00000227470	0	0	0	0.247469	0.199125	0	1.05321	0	0	0.0657163	0.221223	0	0	0	0	0.164607	0	0.301352	0	0.219525	0	0	0	0	0	0	0.675374	0	0.276121	0
ENSG00000227514	0	0	0	0	0	0	0	0	0	0	0	0	0	0	0	0	0	0	0.297372	0	0	0	0	0	0	0	0.172882	0	0	0
ENSG00000227525	0.189936	0.102662	0.185584	0.205218	0.0544156	0.20483	0.098132	0.197307	0.152542	0.159031	0.172165	0.067765	0.084571	0.0458771	0.177619	0.147636	0.22183	0.413067	0.108879	0.155321	0.190272	0.162068	0.249272	0.111265	0.128787	0.138139	0.0766133	0.197327	0.236544	0.203896
ENSG00000227568	0	0	0	0	0	0	0	0	0	0	0	0	0	0	0	0	0	0	0	0	0	0	0	0	0	0	5.36086	0	0	0
ENSG00000227583	0	0	0	0.0799857	0.00515652	0.0562432	0.151768	0.147663	0.0211955	0	0	0	0.0330149	0	0	0.10067	0.266336	0.141293	0	0.093935	0.122541	0	0	0	0	0	0	0.0856863	0.0763176	0.0916374
ENSG00000227671	41.6272	20.9156	32.1066	33.6523	5.12618	43.4589	6.68441	37.9334	31.9199	25.7079	39.6351	10.0855	22.4214	9.95818	79.8829	32.1555	43.2143	26.972	17.9281	24.3649	33.0323	49.2478	21.1864	4.22037	97.3443	28.5263	21.5769	63.1227	39.5829	37.447
ENSG00000227682	0	0.0763874	0	0	0.0347687	0	0.0988264	0	0.04949	0	0	0.128062	0.0552214	0	0	0	0	0	0	0.0732938	0	0	0	0.103133	0	0	0.319638	0	0	0
ENSG00000227711	0	0	0	0	0.00655346	0	0	0	0	0	0	0	0.00838335	0	0	0	0	0	0	0.298897	0	0	0	0	0	0	0.306949	0	0	0
ENSG00000227717	0	0	0	0	0	0	0	0	0	0	0	0	0	0	0	0	0	0	0	0	0	0	0	0	0	0	3.07151	0	0	0
ENSG00000227728	0	0	0	0	0	0	0	0	0	0	0	0	0	0	0	0	0	0	0	0	0	0	0	0	0	0	0.0781977	0	0	0
ENSG00000227742	0	2.84109	0	0	0.176497	0.0418569	0.0480568	0	0.090201	0	0	0.011903	0.0305674	0.169933	0.0464297	0.0393369	0.0796957	0	0	0.0577109	0.377785	0.316095	0.0863283	0.0442211	0.06031	0.0348801	2.69899	0	0	0
ENSG00000227745	0	0	0	0	0.67472	0	0.137356	0.0607699	0	0	0.729468	0	0	0	0	0.18361	0	0.349077	0	0.25398	0.0610005	0.0644396	0	0	0.0523016	0	5.77862	0.0948796	0.122281	0
ENSG00000227755	0.0479362	0.0742705	0	0.0512928	0.607644	0.711525	0.250215	0.54047	0.481021	0.134711	0.559374	0	0.420468	0	0.0458012	0.103347	0.677536	5.55272	0.610208	1.92263	3.4799	1.25521	1.32044	0	0.200102	0.197856	3.66466	0.498065	0.101293	0.168706
ENSG00000227762	0	0	0	0	0	0	0	0	0	0	0	0	0	0	0	0	0	0	0	0	0	0	0	0	0	0	3.02922	0	0	0
ENSG00000227790	0	0	0	0	0	0	0	0	0	0	0	0	0	0	0	0	0	0	0	0	0	0.0250239	0	0	0	0	1.6215	0	0	0
ENSG00000227799	1.20499	1.40288	1.76869	2.21706	1.69495	1.49084	1.70025	3.05353	1.86457	1.71932	2.29791	0.528169	1.18302	0.473061	1.96481	1.60711	1.96975	2.30479	0.558785	4.22145	3.21783	2.12827	1.60261	0.582879	2.50987	1.25463	2.80206	2.93215	3.38432	2.25721
ENSG00000227805	0	0	0	0.162741	0.0517886	0	0.309857	0.0997019	0.0854504	0.077807	0.167291	0	0.242562	0	0.113898	0.109366	0.180833	0.30451	0	0.354751	0.287227	0.0936826	0.108017	0	0.159206	0	0.814357	0.247971	0.196774	0.148327
ENSG00000227825	0.31487	0.7469	0.829068	0.535049	0.611984	0.241428	0.390821	0.27563	0.304158	0.306974	0.622131	0.272659	0.347913	0.0609188	0.836235	0.25074	0.737767	1.19292	2.31601	1.85832	0.336386	0.192355	0.0677284	0.0185249	0.716323	0.223521	1.88636	0.459529	0.515456	0.207803
ENSG00000227835	0	0	0	0	0.15457	0	0.917096	0.0298495	0	0	0.0637257	0	0	0	0	0.327475	0	0	0	0.0611638	0.0380712	0	0	0	0	0	1.10758	0	0	0
ENSG00000227855	0.720053	0.491584	1.06511	1.07708	1.17765	0.773142	1.34844	1.07925	0.82211	0.649645	2.04175	0.407307	0.400574	0.142859	0.557036	0.752844	1.30359	2.27285	1.09662	1.35218	0.936731	0.558675	0.431783	0.76378	0.36483	0.575093	7.07915	1.07479	1.74539	0.692615
ENSG00000227879	0.237851	0.261597	0.172931	0.20894	0.477212	0.293146	0.43606	0.443249	0.174603	0.350627	0.317382	0.0599386	0.0879673	0.0542614	0.160313	0.185969	0.32694	0.291857	0.0479851	0.296897	0.247389	0.231308	0.63275	0.210974	1.4937	0.130146	17.8384	0.204325	0.295489	0.359009
ENSG00000227910	0.231703	0.356544	0.208036	0.310706	0.124126	0.286875	0.166776	0.560218	0.19728	0.269512	0.451719	0.0836656	0.183902	0.140354	0.272225	0.30953	0.445422	0.830229	0.307647	0.339913	0.397909	0.224446	0.393107	0.0786376	0.206217	0.294798	7.25721	0.889206	0.521587	0.587074
ENSG00000227932	0	0	0	0	0.00273659	0	0	0	0	0	0	0	0	0	0	0	0	0	0	0	0	0	0	0	0	0	0.271746	0	0	0
ENSG00000227939	1.1707	0.818869	1.0882	1.05735	0.406549	1.34526	0.636866	1.44433	0.993764	1.03935	1.10795	0.295245	0.628005	0.394747	1.15584	0.978342	1.24418	2.945	0.874426	1.1403	1.35231	0.907723	1.75869	0.188906	0.957038	0.806998	0.581709	1.27261	1.55746	1.42252
ENSG00000227986	1.83286	1.49877	2.40828	2.55486	3.35939	2.22967	6.93773	5.42199	2.46025	2.188	4.17068	0.704386	2.6343	0.631524	3.52998	2.28354	3.99299	4.71135	0.937035	4.74892	4.05607	3.28198	2.10332	0.52396	6.6161	1.88071	4.5038	4.57704	3.9148	3.35036
ENSG00000227992	1.51255	0.680196	1.12626	0.516908	0.163522	1.03242	0	0.61164	0.335421	0.332964	0.503677	0.370872	0.983595	0.14307	1.68665	0.342498	0.837567	0.133669	0.146882	0.385967	0.474737	0.423051	0.245424	0.134459	1.24507	0.210048	0	1.73534	0.618617	0.496058
ENSG00000228020	0	0	0	0	0.130499	0	0	0	0	0	0	0	0	0	0	0	0	0	0	0	0	0	0	0	0	0	0.349989	0	0	0
ENSG00000228039	0.155876	0.526247	0.295221	0.149066	0.114024	0.178038	0	0.222011	0.156966	0.163923	0.283254	0.0557545	0.182861	0.353665	0.214799	0	0.219408	0.215249	0.152511	0.207721	0.463449	0.155696	0.194316	0	0.138153	0.257902	3.22472	0.351325	0.177561	0.181986
ENSG00000228123	0	0	0	0	0	0	0	0	0	0	0	0	0	0	0	0	0	0	0	0	0	0	0	0	0	0	4.42893	0	0	0
ENSG00000228141	0.0293787	0.0251339	0.0083633	0.026853	0.200836	0.0510314	0.359651	0.0696105	0.0311459	0.0266937	0.0675839	0	0.0276893	0.0145359	0.0443417	0.0321484	0.205569	0.0806172	0.0121904	0.411098	0.0874654	0.0403388	0.0786282	0.0155471	0.0830366	0.0295478	16.0643	0.0557653	0.0456931	0.0361565
ENSG00000228146	0.0581265	3.63663	0.145926	0.116211	0.108147	0.312262	0.941596	0.143316	0.350774	0.0900526	0.111574	0.600178	0.0538904	3.104	0.0755793	0.116235	0.128032	0.10946	0.0488214	0.361973	0.186126	8.53116	0.0730969	0.277375	11.3144	0.06861	0.142728	0.184197	0.142475	0.121503
ENSG00000228175	0.756351	2.26932	0.445148	0.602964	2.15398	1.21344	2.59147	0.860513	0.826216	0.734761	0.697162	1.05893	1.76238	1.77798	0.8848	1.45436	1.37814	0.852705	1.20731	3.69828	0.951847	1.62529	1.21429	2.76018	1.42371	1.38298	7.5743	2.08202	0.791742	0.861086
ENSG00000228206	0	0	0.186054	0	0.21052	0	2.06351	0.0389121	0	0	0	0	0	0	0.283901	0	0	0	0	0.897034	0	0	0	0.292732	0.108603	0	0.230619	0	0	0
ENSG00000228211	0	0	0	0	0	0	0	0	0	0	0	0	0	0	0	0	0	0	0	0	0	0	0	0	0	0	0.523858	0	0	0
ENSG00000228247	0	0	0	0	0.0184695	0	0	0	0	0	0	0	0	0	0	0	0	0	0	0	0	0	0	0	0	0	0.474801	0	0	0
ENSG00000228252	0.447304	0.402514	0.323262	1.12413	0.619549	0.208356	1.06933	1.59263	0.34934	0.25286	2.37196	0.178293	1.45051	0.170888	0.49789	0.305859	0.378082	10.8623	0.11132	1.18884	0.680146	0.853143	0.209671	0.0273815	1.03253	0.187188	1.41594	1.64719	3.29564	0.594287
ENSG00000228259	0	0	0	0	0.00249078	0	0.0407385	0	0	0	0	0	0	0	0	0	0	0	0	0	0	0	0	0	0	0	9.16668	0	0	0
ENSG00000228291	0	0	0	0	0	0	0	0	0	0	0	0	0	5.08201	0	0	0	0	0	0	0	0	0	0	0	0	0	0	0	0
ENSG00000228303	0	0	0	0	0	0	0	0	0	0	0	0	0	0	0	0	0	0	0	0	0	0	0	0	0	0	1.6162	0	0	0
ENSG00000228307	2.04526	0.158086	0.243962	0.214523	0.15251	2.14822	0.0995341	0.278666	0.616772	0.398477	0.541222	0.89408	0.585363	0.0377477	1.77681	0.190819	1.2237	0.367036	0.0564659	0.130032	0.376212	0.586549	0.160165	0.491663	0.0933352	0.221463	1.62441	0.343516	0.536581	0.207638
ENSG00000228314	8.10955	2.12257	0.624809	12.6645	5.15643	13.9255	3.02544	1.93469	1.91254	66.7647	2.99244	0.29555	1.691	0.61069	4.65614	3.96607	38.5103	5.43509	1.85616	7.33786	5.53401	1.74921	1.07824	0.126941	4.07434	0.958588	17.9667	3.6923	1.10457	16.0091
ENSG00000228327	2.36985	1.76607	2.02405	2.81332	0.698134	2.70434	2.21476	2.59997	2.14862	2.0789	2.39967	0.75555	1.51462	1.11465	2.46406	2.0282	3.89851	4.09246	1.06068	3.58942	3.44655	2.34623	3.07548	0.697079	2.80499	1.71761	11.976	4.27429	3.12726	2.48912
ENSG00000228331	0.10914	0.0596182	0.0411754	0.0928937	0.565394	0.0999134	0	0.250042	0.0875878	0.0950987	0.18291	0	0	0	0.0737802	0.0444152	0.304094	0.26113	0.0411923	0.129253	0.111971	0.0748808	0.075713	0	0.151755	0	25.6361	0.111023	0.228219	0.223641
ENSG00000228335	0.98484	0.658846	1.73571	1.56505	0.632822	1.18217	1.47666	1.82073	1.66722	1.43933	2.37246	0.471144	1.17518	0.268417	1.14566	0.885601	1.57323	1.80763	0.418552	1.46363	1.80447	1.12999	1.16254	0.686195	1.35239	0.807787	1.36927	1.87287	2.1903	1.49049
ENSG00000228339	0.184148	0.0544314	0.355979	0.0794578	0	0.19818	0	0.366339	0.0750857	0.0853147	0.073421	0.0278724	0.0343518	0	0.311563	0.0900661	0.407648	0.117213	0	0.0728437	0.130709	0.0816808	0.316775	0	0.0650616	0	0.0736435	0.147554	0.185528	0.222442
ENSG00000228360	0.165992	0.436718	0.199996	0.533336	0.564854	0.227593	0.609716	0.837281	0.184142	0.17596	0.660922	0.0974098	0.144433	0	0.306543	0.163666	0.60154	1.08942	0.0804831	1.06364	0.580576	0.130813	0.468465	0.28606	0.319652	0.0823734	19.4044	0.926955	0.545727	0.534764
ENSG00000228376	0.0130076	0.0705926	0.0230253	0.0323873	1.08058	0.0222032	1.14432	0.0549092	0.0365572	0.0659932	0.181716	0	0.420633	0.0369975	0.045874	0	0.0217997	0	0.012347	0.822659	0.0806831	0.0587535	0.0200426	0	0.0885819	0	15.9966	0.15666	0.0486618	0.019023
ENSG00000228399	0.762616	0.519033	0.525641	0.593095	0.2325	0.764632	0.203728	1.00271	0.519833	0.509498	1.04878	0.276023	0.426229	0.221036	0.97004	0.604172	0.544542	1.45979	0.281673	0.525624	0.610456	0.53825	0.65505	0.360214	1.22422	0.445831	0.482928	0.57343	0.730296	0.731413
ENSG00000228415	0.143097	0.220403	0.0893117	0.183352	0.271073	0.215009	0.557582	0.382871	0.256827	0.24434	0.41658	0.0710545	0.250123	0.0936069	0.270374	0.425382	0.381906	0.675213	0.110477	1.03062	0.4832	0.400688	0.217758	0	0.206966	0.219374	0.733186	0.397384	0.436833	0.34366
ENSG00000228430	0	0.0243392	0	0	0.0241204	0	0.00766694	0.00251787	0	0	0	0	0.00207888	0.0143692	0	0	0.0273846	0	0	0.0348239	0	0	0	0	0	0	0.83598	0.0121947	0	0
ENSG00000228431	0.151525	0.196238	0.308778	0.56214	0.0947925	0.226589	0	0.409437	0.734259	0.802336	0.277682	0.155068	0.106553	0	0.296989	0.324534	0.716482	0.864924	0.215689	0.327915	0.499823	0.287838	0.226939	0.0686427	0.361074	0.275132	0	0.152023	0.331399	0.351183
ENSG00000228432	0	0	0	0	0.504485	0	5.31643	0.0502785	0	0	0	0	0	0	0	0	0	0	0	0	0	0	0	0	0	0	0.193035	0	0	0
ENSG00000228446	1.14428	0.333587	0.795505	1.07031	0.208248	1.19331	0.52706	2.74668	0.612557	0.637944	1.2953	0.35457	0.632155	0.381856	1.76352	1.1009	2.57752	2.59579	0.171615	1.16981	1.39265	0.56083	1.79497	0.214105	0.690222	0.355969	2.35064	1.63326	1.79848	2.66416
ENSG00000228451	1.77354	1.25734	2.44403	1.99131	1.29327	1.81318	0.800572	1.44941	1.47418	1.7317	1.64983	1.44577	0.824688	0.353255	1.25804	1.28681	2.36121	1.83327	0.639787	2.16896	1.90587	0.894802	0.993289	1.62595	1.00843	0.804712	8.8673	2.43364	1.57658	1.26999
ENSG00000228462	0	0	0	0	0	0	0	0	0	0	0	0	0	0	0	0	0	0	0	0	0	0	0.0390868	0	0	0	4.54456	0	0	0
ENSG00000228476	0	0	0	0	0	0	0	0	0	0	0	0	0	0	0	0	0.104266	0	0	0.287742	0	0	0	0	0	0	4.13202	0	0	0
ENSG00000228477	0.824067	0.199003	0.317797	1.07745	1.35802	0.796039	1.98497	0.84331	1.34652	1.49502	1.03489	0.190783	0.526822	11.976	7.03634	0.878268	6.40845	1.42891	0.223575	3.43565	0.826225	2.87789	22.6378	0.177906	0.60819	0.419141	6.65638	2.96056	0.860283	5.41051
ENSG00000228519	0.378626	0.325461	0.43566	0.249919	0.271894	0.414386	0.37316	0.572322	0.373531	0.377325	0.473439	0.121844	0.258043	0.230124	0.431608	0.257891	0.490529	0.419943	0.127079	0.328893	0.336958	0.317787	0.380475	0.157757	0.459329	0.264348	1.00388	0.402631	0.459601	0.489432
ENSG00000228522	2.09681	0.0359783	0.0782745	0.0582565	0	1.15437	0	0.115222	0.0579216	0.112379	0.0412065	0.250258	0.067631	0.0351554	0.0999559	0.123312	0.493059	0	0	0	0.0390886	0.047114	0.0520137	0.10325	0.0376341	0.0309408	2.07173	0.0707522	0.0175869	0.126368
ENSG00000228623	0.921312	0.333321	0.854767	1.47584	3.32911	1.09371	3.1143	1.16148	0.917818	1.05202	1.09368	1.39335	1.17193	0.0624982	0.646312	0.297094	1.62512	1.50025	0.366492	3.2056	1.0905	0.601666	0.512248	0.265248	0.760386	0.32164	2.68934	0.615555	2.13327	1.52319
ENSG00000228638	8.45491	6.93447	11.0296	11.6562	7.17226	9.66558	17.7223	16.6127	10.4549	9.5385	13.1315	4.64928	9.3371	3.96871	10.3315	9.66272	12.0161	15.3208	5.1074	10.1556	13.7188	9.53799	8.58316	4.84442	13.0583	8.30322	7.97936	16.3343	15.7828	12.8376
ENSG00000228660	0	0	0	0	0.00872119	0	0	0	0	0	0	0	0	0	0	0	0	0	0	0	0	0	0	0	0	0	1.54836	0	0	0
ENSG00000228663	0.497617	0.182167	1.32265	1.49362	0.620663	0.975235	4.40414	2.34928	0.873896	0.608075	1.47215	0.126585	0.595183	0.095112	0.93435	0.841897	1.17466	1.44315	0.213105	0.816721	1.58411	2.8405	1.02729	0.0918153	4.37094	0.642115	0.494538	1.96037	1.89545	1.26148
ENSG00000228664	0	0	0	0	0	0	0	0	0	0	0	0	0	0	0	0	0	0	0	0	0	0	0	0	0	0	1.319	0	0	0
ENSG00000228685	0	0	0	0	0	0	0	0	0	0	0	0	0	0	0	0	0	0	0	0	0	0	0	0	0	0	3.80252	0	0	0
ENSG00000228695	0.411123	0.0758695	0.251639	0.361488	0.0042729	0.250374	0	0.194217	0.234615	0.190576	0.0788146	0.131667	0.0281725	3.76244	0.830971	0.240655	0.329069	0.22029	0.0180389	0.0963443	0.336793	0.148119	0.109663	0.0425254	0.400454	0.0577829	0.149044	0.104663	0.236713	0.160772
ENSG00000228700	0	0	0	0	0	0	0	0	0	0	0	0	0.0368924	0.0324678	0	0	0	0	0	0.290739	0	0	0	0	0	0	1.23207	0	0	0
ENSG00000228702	0.174847	0.264304	0.221707	0.236393	0.283091	0.284998	0.491836	0.362003	0.24434	0.208006	0.831606	0.0809157	0.410961	0.0710876	0.235221	0.225902	0.639095	0.540762	0.0993291	0.912079	0.383666	0.409299	0.205789	0	0.525863	0.17629	1.28	0.552465	0.453576	0.317375
ENSG00000228757	0	0	0	0	0	0	0	0	0	0	0	0	0	0	0	0	0	0	0	0	0	0	0	0	0	0	0	0	0	0
ENSG00000228782	3.19991	2.39374	3.2541	3.60939	1.01999	4.07225	2.25384	4.1619	2.56078	2.40177	3.4531	0.893523	1.92403	1.33391	2.76477	3.3411	5.27712	5.07984	1.39196	2.74244	3.69446	2.42421	4.23349	1.05544	2.31686	2.41693	3.0827	5.0346	4.15355	4.08237
ENSG00000228829	0	0	0	0	0	0	0	0	0	0	0	0	0	0	0	0	0	0	0	0	0	0	0	0	0	0	11.1339	0	0	0
ENSG00000228847	0.167756	0.213654	0.195349	0	0.113337	0.176942	0.148539	0.3375	0.216508	0.168915	0.241765	0.174955	0.201705	0.0741654	0.188591	0.187481	0.187978	0.291278	0.118842	0.241096	0.183318	0.18955	0.210135	0.325104	0.161975	0.167515	0.127119	0.196214	0.234066	0.168315
ENSG00000228874	0.066408	0.729344	0.0408187	0.657838	0.0259654	0.105779	0.122325	15.6174	0.162772	0	0.476849	0	0.806078	0	0.121206	0	14.8496	0.455048	0	0.332451	0.78819	0.344338	0.775195	0	0	0	0.422046	0	1.20904	6.10083
ENSG00000228887	0.826978	0.599346	0.850233	1.03084	0.329963	1.20987	0.624959	1.09173	0.967198	0.857912	0.883272	0.50308	0.452443	0.401374	0.895502	1.0071	0.938945	1.69786	0.7305	0.440559	1.16006	0.729239	2.66005	0.693312	0.782704	0.839553	0.4486	1.01163	1.14322	1.19072
ENSG00000228897	0.198426	0.152082	0.185073	0.135901	0.0808786	0.213661	0.277762	0.308126	0.145424	0.157961	0.458012	0.0502346	0.132096	0.0988542	0.262353	0.152338	0.317854	0.346187	0.0650206	0.321739	0.32517	0.190592	0.252281	0.0387666	0.33626	0.117114	65.5959	0.306378	0.305298	0.210725
ENSG00000228903	1.75616	1.48378	2.94575	3.32232	3.54682	2.10243	5.71183	3.64779	4.9856	4.1488	3.42452	0.813308	2.01526	0.910579	3.05173	1.90999	5.55081	2.61027	1.56449	6.98221	2.50002	7.33211	6.04861	0.877217	7.00273	3.08893	2.36903	2.43206	4.51441	6.22425
ENSG00000228929	2.66844	1.29113	2.60707	2.23551	0.769331	2.83054	1.0969	3.43494	2.04569	2.05388	3.76985	0.925243	1.04516	0.631235	2.22805	1.80964	2.83921	5.30352	1.37803	1.44432	2.24647	1.84864	3.20822	1.84582	2.05491	1.72459	0.892078	2.19485	3.04751	2.88243
ENSG00000228957	0	0	0	0	0	0	0	0	0	0	0	0	0.019682	0	0	0	0	0	0	0	0	0	0	0	0	0	1.40302	0	0	0
ENSG00000228966	0	0	0	0	0	0	0	0	0.0170788	0	0	0	0	0	0	0.0718814	0	0	0	0	0	0.0782553	0	0	0.116613	0	9.55413	0	0	0
ENSG00000228983	0.115226	0.949477	0.0983394	0.104508	0.108376	0.137666	0.265944	2.08751	0.0788583	0.0530023	1.06225	0.0114296	0.0806106	0.221137	0.0391396	0.0774764	0.518751	0.964004	0	0.498137	0.449685	0.042877	0.104042	0.04317	0.0467399	0.0228927	2.21853	0.134923	1.40825	1.0276
ENSG00000228997	0	0	0	0	0.0205651	0	0	0	0.0384002	0	0	0	0	0	1.61595	0	0	0	0	0	0	0.152873	0	0	0	0	1.15504	0	0	0
ENSG00000229009	0	0	0	0	0.00390477	0	0	0.0297529	0	1.4615	0	0	0	0	0	0	0	0	0	0	0	0	1.52591	0	0	0	0.888213	0	0	3.70478
ENSG00000229015	0	0.146845	0	0	0.00905882	0	0	0	0	0	0.149591	0	0.0319601	0	0	0	0.121526	0	0	0	0	0	0	0	0	0	6.61028	0	0	0
ENSG00000229027	0	0	0	0	0	0	0	0	0	0	0	0	0	0	0	0	0	0	0	0	0	0	0	0	0	0	6.18042	0	0	0
ENSG00000229035	0	0	0	0	0	0	0	0	0	34.3413	0	0	0	0	0	0.17266	0	0	0	0	0	0	2.46856	0	0	0	60.6141	0	0	1.57618
ENSG00000229036	1.75805	2.21025	1.89317	2.31142	0.89317	2.04913	2.53699	3.66865	1.55403	1.59211	3.41459	0.692423	1.08573	0.549623	1.91722	1.41808	3.3372	4.26534	0.626236	2.02776	1.65916	1.96772	2.29746	0.589606	1.61946	1.28809	1.49677	2.26757	3.46022	2.27839
ENSG00000229060	0	0	0	0	0	0	0	0	0	0	0	0	0	0	0	0	0	0	0	0	0	0	0	0	0	0	7.01059	0	0	0
ENSG00000229063	0	0	0	0	0	0	0	0	0	0	0	0	0	0	0	0	0	0	0.108678	0	0	0	0	0	0	0	0.794041	0	0	0
ENSG00000229064	0	0	0	0	0.0287867	0	0.373354	0	0	0	0	0	0	0	0	0	0	0	0	0	0	0	0	0	0	0	0	0	0	0
ENSG00000229119	6.37599	4.36888	4.46148	6.44781	1.13307	6.58256	1.18438	7.41746	5.11492	5.92446	7.11363	1.95542	3.16886	2.81955	6.00448	5.30223	4.99247	11.8937	5.94267	4.03254	6.69877	4.73788	10.8915	3.99738	4.7279	4.77647	2.40136	6.23027	6.739	7.58259
ENSG00000229150	0	0	0	0	0.014862	0	0	0	0	0	0	0	0	0	0	0	0	0.168672	0	0	0	0	0	0	0	0	0.126675	0	0	0
ENSG00000229184	0	0	0	0.0979298	0.0776148	0	0.63936	0.0303798	0.0262396	0.0492688	0.1105	0.121564	0.153795	0	0	0.188316	0	0	0	0.0848251	0	0	0	0.122257	0	0	0.116011	0	0	0
ENSG00000229212	0.157236	0.308946	0.151113	0.908213	0.338137	0.301609	0.472576	0.873011	0.531351	0.963921	0.792463	0.2536	0.301124	0.0993441	0.904545	1.68899	0.327217	0.73542	0.475971	0.785976	1.75091	0.41741	0.712943	0.497819	0.298365	0.973498	1.15665	0.872406	0.995863	1.40912
ENSG00000229221	0	0	0.0302998	0	0	0	0	0	0	0	0	0.0267416	0	0.105526	0	0	0	0	0	0	0	0	0	0.474531	0	0	0.447653	0	0	0
ENSG00000229251	0.0848557	0.0492451	0.0738006	0.0633083	0.0355849	0.0845622	0.0635171	0.114976	0.0668277	0.063825	0.127412	0.0285314	0.0324084	0	0.0783475	0.0598335	0.0928936	0.258996	0.0338557	0.0539474	0.071654	0.067059	0.0814626	0.0346974	0.0537675	0.0527578	7.95968	0.0877052	0.117035	0.114959
ENSG00000229303	0	0	0	0	0	0	0	0	0	0	0	0	0	0	0	0	0	0	0	0	0	0	0	0	0	0	0.905404	0	0	0
ENSG00000229320	4.97142	3.33218	5.30598	6.57028	3.68712	4.69484	2.48192	6.28497	4.90325	4.10597	5.36727	4.72473	5.31963	2.69747	5.73841	3.48629	5.85973	5.69963	1.37992	4.4095	6.9971	4.06348	2.79831	5.57805	12.9616	2.77904	43.3217	10.3482	6.79822	4.92416
ENSG00000229344	12.0782	19.5199	8.07046	12.1177	26.7485	11.9789	18.3819	6.36083	17.1812	13.644	8.12362	23.2989	22.2569	18.395	10.8425	10.3712	9.22734	6.52603	5.53127	10.6465	13.8186	16.2311	11.5451	17.4916	8.93042	15.5969	11.3011	12.4822	8.24073	8.09262
ENSG00000229358	2.5319	1.52935	2.87692	3.58782	2.75476	3.12149	4.73435	6.95282	2.84439	2.15584	6.20037	2.00928	1.96738	0.713506	3.47094	2.23844	3.98585	6.19081	3.37545	7.68053	3.87637	2.16372	1.38304	1.45509	2.58258	1.87038	15.1595	5.69146	5.77411	2.89969
ENSG00000229391	44.1553	19.1275	28.2833	18.2136	3.9912	42.4547	1.1295	21.0098	14.6168	15.9049	24.2332	8.98977	29.6659	4.65739	124.338	14.7949	59.9338	6.64929	2.90805	14.2464	18.3336	48.8978	19.9963	4.52779	124.915	10.5198	4.85586	26.4597	25.8088	18.6697
ENSG00000229417	0.428137	0.343443	0.530275	0.549047	0.350453	0.774513	0.196122	0.553599	1.33978	1.83624	0.446339	0.0767762	10.3676	4.22147	0.711183	1.93358	0.698946	0.37626	1.68389	0.675031	2.40425	10.0598	1.81275	0.0742822	20.1694	2.3847	0.340751	3.57461	0.414044	2.70569
ENSG00000229436	27.6319	0.477431	1.00065	1.21612	0	20.0869	0	0.107852	1.1618	1.3848	0.705358	5.39651	0	0.298547	3.00848	0.538495	1.82818	0.22304	0.411202	0	0.161016	1.02125	0.929859	2.02878	9.66554	0.913854	1.75363	3.7963	0.245383	0.673107
ENSG00000229447	2.16788	1.23036	2.393	2.44501	1.09067	2.85277	5.29372	4.37137	1.62871	1.48023	3.38264	0.855808	0.846318	0.685268	3.03817	1.70224	6.14183	4.21972	0.771173	2.37407	2.56998	1.85014	3.00518	0.675152	2.01505	1.18588	1.71217	2.99439	3.804	3.6195
ENSG00000229468	0	0.151579	0	0	0.108054	0	0.0962515	0.178658	0	0	0	0	0.275164	0.18829	0.276888	0	0	0	0	0.450191	0.257888	0	0	0	0.371302	0	1.75915	0.254607	0	0
ENSG00000229492	0	0	0	0	0.118957	0	0.757034	0.0577625	0	0	0.0535199	0.0572407	0.0183778	0.240815	0.0857633	0	0	0.0732078	0	0.289653	0.056313	0	0	0.0422736	0	0	0.299903	0.113931	0	0
ENSG00000229547	0	0	0.0433827	0	0	0	0	0	0	0	0	0	0	0.103043	0	0	0	0	0	0.0809661	0	0	0	0	0	0	47.7912	0	0	0
ENSG00000229585	0.35952	0.446011	0.421466	0.531942	0.38215	0.454138	1.97142	0.80337	0.327309	0.365987	0.364708	0.162889	0.253244	0.169907	0.85902	0.508342	0.78648	0.441221	0.124211	0.368364	0.522779	0.551795	0.691271	0.231463	0.925552	0.258339	0.58446	0.426248	0.597665	0.492188
ENSG00000229590	0.0646337	0	0	0.0352107	0.0850937	0.0720178	0.162907	0.0350968	0.0321227	0.0490959	0.0693306	0.0243049	0.0681031	0	0.14974	0	0	0	0	0.0564313	0.0530399	0.187183	0	0	1.3137	0	0.95442	0.125955	0	0
ENSG00000229659	1.52828	1.10164	1.39329	2.1128	1.09062	1.74048	5.98509	2.28415	1.71147	1.61054	2.0961	0.755956	0.663976	0.37134	1.76989	1.55878	2.15587	3.13098	0.744769	2.12174	2.09902	1.7893	1.56076	7.67271	1.99441	1.0782	1.35387	1.68744	2.52602	1.86167
ENSG00000229687	0	0	0	0	0	0	0	0	0	0	0	0	0	0	0	0	0	0	0	0	0	0	0	0	0	0	0.575357	0	0	0
ENSG00000229689	0.60855	0.240344	0.352117	0.631047	0.836933	0.968243	5.35955	0.843995	0.682455	0.694731	0.856111	0.315615	0.547368	0.339234	0.813861	1.99949	0.596303	0.612405	0.3394	1.14301	1.03226	0.532855	0.457375	0.060821	0.295104	0.964169	1.14608	7.37844	1.01167	0.716078
ENSG00000229700	0.319196	0.15357	0.317261	0.619406	0.0394765	0.63925	0	0.913325	0.610495	0.359047	0.498638	0.113087	0.260082	0.0403134	0.463002	0.334482	1.53724	0.462842	0.0781941	0.158264	0.745159	0.538646	0.419864	0	0.395859	0.480635	0	0.505881	0.706463	0.522128
ENSG00000229703	0	0	0	0	0.0107377	0	0	0	0.0256704	0	0	0	0.206796	0	0	0	0	0	0	0	0.057366	0.0370181	0	0	0	0	15.9197	0	0	0
ENSG00000229715	0.603344	0.0323067	0.697714	0.363274	0.155693	0.427994	0.992167	0.257518	0.111092	0.171576	0.339727	0.821467	0.140292	0.0998202	0.411921	0.105281	0.393506	0.208674	0.227336	0.0606992	0.105878	0.138109	0.651166	0.198404	0.0941241	0.269774	1.93589	0.42891	0.414962	0.274429
ENSG00000229754	0.163655	0.291182	0.155244	0.30441	0.0224877	0.10342	0	0.074123	0.369449	0.0686768	0.114976	0.0464331	0.0586349	1.77927	2.04048	0.0593524	0.0555106	0.0458052	0.0261682	0.0593368	0.222117	2.59773	0.0318846	0.0191197	88.4167	0.0899718	0.105555	0.127252	0.101845	0.128706
ENSG00000229781	0	0	0	0.0198859	0	0.021902	0	0	0	0	0.134927	0	0	0	0.061991	0	0.0356376	0	0	0	0	0.0444435	0	0	0.0968632	0	1.2227	0.0400269	0	0
ENSG00000229806	0.14564	0.110413	0.127124	0	0.274671	0.166575	0.139166	0.258729	0.134427	0.161944	0.122141	0.0657807	0.245302	0.0138083	0.136972	0.117582	0.145405	0.34761	0.0759729	0.188232	0.249105	0.123013	0.241126	0.0904407	0.113728	0.0981148	3.97041	0.160653	0.131942	0.149126
ENSG00000229808	0.816846	0.304751	0.507692	0.551743	0.334694	0.481028	1.04211	1.05214	0.517529	0.489551	0.799293	0.333742	0.747942	1.87145	1.58328	0.459492	0.897847	0.988662	0.360458	0.830297	1.74687	0.646221	0.640996	0.140031	1.80302	0.440947	7.26115	0.886547	0.803516	1.10549
ENSG00000229828	0.0358277	0.192515	0.0855935	0.0264456	0.146913	0.0563851	0.724587	0.0682085	0.0219169	0.0379329	0.0321541	0.173249	0.0215519	0.0206972	0.0650565	0.0341983	0.0840026	0.0410988	0	0.0617595	0.0411196	0.0366323	0.0591906	0.522772	0.0575954	0.0234094	0.391535	0.0317302	0.0777904	0.0432334
ENSG00000229836	0	0	0	0	0.00976108	0.128338	0.19015	0	0	0	0.187519	0	0.073785	0	0.338074	0.154668	0	0	0.227348	0.251979	0.36527	0.146332	0	0	0.162201	0	1.48501	0.399366	0	0
ENSG00000229886	0.0547385	0.15898	0	0	0.208296	0.409991	1.64923	0.156467	0.141653	0.0890393	0.197989	0	0.226748	0.811944	0.631921	0.472353	0	0.164954	0.617664	0.748367	0.479151	0.136678	0.650895	0.0771573	0	0.357855	5.19849	0.873615	0	0.188607
ENSG00000229887	0.0357586	0.029024	0.0380096	0.067573	0.0361632	0.0401411	0.0574395	0.0920143	0.0410278	0.0369187	0.0444161	0.0212005	0.014165	0	0.0465535	0.0350411	0.0635281	0.198029	0.0159552	0.051103	0.0690503	0.0313212	0.0378599	0.043833	0.033771	0.0282557	0.060665	0.0539596	0.0866311	0.0686265
ENSG00000229900	0	0	0	0	0.00864725	0	0	0	0	0	0.518603	0	0.0439697	0	0.159676	0	0	0	0	0	0	0	0	0	0	0	25.6898	0.546624	0	0
ENSG00000229914	0.0220784	0	0	0.101963	0	0.0805798	0	0.0253638	0.106326	0	0.211482	0	0	0	0	0.075456	0.143903	0	0	0	0.0683854	0.136632	0	0	0.0860255	0	3.51264	0	0.0875286	0.0847688
ENSG00000229927	0	0	0.0427683	0	0	0	0	0	0	0	0	0	0.0867545	0.346188	0	0	0.17345	0	0	0	0	0	0	0	0	0	0.211924	0	0	0
ENSG00000229944	0.359757	0.286064	0.449494	0.299016	0.213182	0.368809	0.192549	0.27745	0.283542	0.332889	0.310524	0.138358	0.238594	0.114502	0.421796	0.321925	0.476566	0.321307	0.0955555	0.264676	0.314414	0.253534	0.348654	0.222882	0.256356	0.24246	0.913896	0.507832	0.366423	0.462529
ENSG00000229988	0	0	0	0	0	0	0	0	0	0	0	0	0	0	0	0	0	0	0	0	0	0	0	0	0.0842978	0	0	0	0	0
ENSG00000230006	0.183779	0.026925	0.0774472	0.134061	0.836102	0.319946	0.0885149	0.415033	1.33986	0.174717	1.17076	0.0253246	0.099437	0.0961564	0.909238	4.14079	0.164683	0.10429	0.1442	0.642997	0.117059	2.81774	0.357025	0.0264162	4.25318	0.594585	14.9869	0.489688	0.124621	0.229677
ENSG00000230011	0	0	0	0	0	0	0	0	0	0	0	0.0429867	0	0	0	0	0	0	0.11532	0	0	0	0	0	0	0	2.03283	0.351944	0	0
ENSG00000230042	0.86046	0.554385	1.13208	0.77042	0.820244	1.02897	1.5449	1.95988	0.728021	0.737051	1.00366	1.38076	0.440854	0.183267	1.01893	0.816041	2.29924	2.68723	0.244138	0.814453	0.846426	0.68927	1.16843	0.355941	0.768075	0.45163	4.16129	0.957943	1.97823	1.31629
ENSG00000230047	0	0	0	0	0	0	0	0	0	0	0	0	0	0	0	0	0	0	0	0	0	0	0	0	0	0	1.57774	0	0	0
ENSG00000230067	0.155782	0.0547382	0.0325689	0.588367	0.0449362	0.0970885	0.048614	0.0539099	0.0729774	0.0511649	0.11662	0.0314308	0.0210419	0.0186855	0.108858	0.0498494	1.70879	0.0414893	0.0278182	0.34892	0.0589021	0.0883403	0.0614193	0.0517572	0.0680906	0.041229	0.0455193	0.138397	0.0464312	0.0435728
ENSG00000230071	0.464353	0.267129	0.672705	0.50563	0.130787	0.435669	0.275074	0.783718	0.417962	0.425559	0.830604	0.231317	0.248684	0.241495	0.666799	0.36911	0.412258	0.683195	0.211464	0.358232	0.604277	0.47155	0.414494	0.165277	0.493642	0.382862	0.976328	0.787785	0.699252	0.616391
ENSG00000230077	0	0.270445	0.0202697	0.0455081	0	0.0683969	0	0.304311	0.118417	0.0198968	0	0	0.040754	0	0.0775683	0.0549414	0.0917282	0.226324	0	0.0798515	0.135553	0	0.364673	0	0.195373	0.0689721	0	0	0.170652	0.303779
ENSG00000230157	0	0	0	0	0.0201141	0	0	0	0	0	0	0	0	0	0	0	0	0	0	0	0	0	0	0	0	0	13.5232	0	0	0
ENSG00000230188	0.3377	0.266178	0.21007	0.215136	0.0965889	0.401169	0.510048	0.523505	0.180698	0.165704	0.543131	0.0643953	0.122614	0.503717	0.268531	0.310428	0.410432	0.382129	0.211751	0.553337	0.257344	0.224143	0.259678	0.177278	0.34635	0.170048	0.302534	0.386244	0.378048	0.320976
ENSG00000230189	1.62526	3.15484	1.5691	2.33009	0.686243	1.9722	1.50511	2.90419	1.43322	1.42851	2.47032	0.50844	1.50429	1.49093	2.06735	1.78624	3.34308	4.89445	1.22635	4.44084	2.54436	1.80868	2.64579	0.436946	2.7034	1.4549	11.0229	4.93192	2.91934	2.21502
ENSG00000230219	0	0	0	0	0	0	0	0	0	0	0	0	0.00263622	0	0	0	0	0	0	0	0	0	0	0	0	0	23.1168	0	0	0
ENSG00000230227	0	0	0	0	0	0	0	0	0	0	0	0	0	0	0	0	0	0	0	0	0	0	0	0	0	0	2.19878	0	0	0
ENSG00000230246	0	0	0	0	0.0534416	0	0.0316578	0.0108021	0.0097275	0	0	0	0.0081967	0	0.0068981	0	0	0	0	0.0577454	0	0.0228726	0	0	0	0	22.0539	0	0	0
ENSG00000230274	0.0277487	0	0	0	0.0811199	0	0.211242	0.0445806	0	0.0181611	0	0	0.05151	0	0	0	0.336751	0.138587	0	0.0814435	0	0	0.0255224	0	0	0	0.82419	0	0	0
ENSG00000230295	2.1267	2.245	1.55493	2.40026	0.557236	2.96883	0.736371	2.97728	1.76815	1.83596	3.07464	0.668319	1.67382	1.42449	2.63838	3.57496	4.23953	4.02432	2.19025	5.90513	4.50913	2.47148	4.37336	0.983569	2.71783	2.54303	18.9834	6.37508	2.59749	2.59779
ENSG00000230306	0.848973	0.181862	0.496438	0.308922	0.311019	0.923147	0.701905	1.09322	0.53976	0.360495	2.06538	0.238904	1.05823	7.40676	0.995434	0.570061	4.4487	2.55901	0.151926	0.953538	0.887541	1.81712	0.644685	0.0859638	1.20166	0.286478	4.98073	0.626675	0.872944	0.824221
ENSG00000230330	1.41231	1.05447	1.89635	1.36313	0.695937	1.62014	0.853603	2.42101	1.45308	1.31492	2.88498	0.429992	0.651177	0.332427	1.8925	1.07976	2.00738	2.94568	0.53287	1.67766	1.6447	1.39308	1.40457	0.682953	1.39383	0.920496	1.20377	2.23693	2.30613	1.72377
ENSG00000230339	0	0	0	0	0	0	0	0	0	0	0	0	0	0	0	0	0	0	0	0	0	0	0	0	0	0	4.61304	0	0	0
ENSG00000230356	0	0	0	0	0	0	0	0	0	0	0	0	0.082919	0	0	0	0	0	0	0	0	0	0	0	0	0	0.0403944	0	0	0
ENSG00000230359	0.200768	0.865188	0.132633	0.181953	0.496817	0.243139	0.191133	0.148998	0.156443	0.234427	0.106282	0.0951185	0.474728	0.278615	0.188034	0.254334	0.316572	0.0941724	0.191286	0.600611	0.221025	0.299716	0.281588	0.117612	0.385065	0.246674	5.99752	0.433453	0.143322	0.204794
ENSG00000230371	0.184376	0.0990385	0.119704	0.105968	0.05445	0.124954	0.334412	0.477872	0.0579187	0.0851532	0.326983	0.113356	0.100631	0.911559	0.106136	0.0637537	0.191648	0.490544	0.0203793	0.211224	0.125682	0.0760688	0.185599	0.0261599	0.0511461	0.113259	13.0807	0.127168	0.235041	0.234845
ENSG00000230373	2.71414	2.46549	2.7577	3.11537	0.485203	3.01883	0.873261	4.35013	2.00091	2.15033	2.86817	0.852545	1.278	0.707177	2.48017	2.10236	4.0674	7.87434	1.08609	2.26939	2.39333	1.62357	1.98762	0.672448	1.12156	1.24826	5.71143	3.64735	4.65236	3.92166
ENSG00000230383	0.941005	0.700683	1.00274	0.828023	0.343549	1.0006	0.557351	1.13872	0.838709	0.898994	0.983972	0.279397	0.453705	0.311126	0.994401	0.68821	0.822389	1.98517	0.575794	0.951108	0.877669	0.669931	1.06605	0.511983	0.748049	0.729809	0.481179	1.05784	1.30156	1.11103
ENSG00000230397	0.254877	0	0.23608	0.237633	0.0126363	0.24389	0.286953	0.609779	0.163891	0.110003	0.243406	0.0952955	0.0278766	0	0.338467	0	0.381643	0.160862	0	0.169109	0	0.130911	0.164716	0.177786	0.104561	0	1.67672	0.199499	0.47047	0.233877
ENSG00000230398	0	0	0	0	0.00894133	0	0.132697	0	0	0	0	0	0	0	0	0	0.0837	0	0	0.0620494	0	0	0	0	0	0	0	0.0862134	0	0
ENSG00000230409	0.950565	0.664082	1.40252	0.76818	0.444156	0.937586	0.446833	0.890988	0.79202	0.80336	0.911562	0.282743	0.411284	0.299737	0.947221	0.759513	1.01698	1.00417	0.369627	0.56002	0.787961	0.633932	0.996985	0.411872	0.426204	0.602964	0.616422	1.11408	1.03715	1.00738
ENSG00000230425	0	0	0	0	0	0	0	0	0	0	0	0	0	0	0	0	0	0	0	0	0	0	0	0	0	0	0.937312	0	0	0
ENSG00000230445	0.141866	0.237978	0.124367	0.127657	0.63968	0.202014	0.476125	0.24759	0.148426	0.314937	0.398228	0.189189	0.492949	0.0389163	0.1555	0.184545	0.296751	0.25888	0.121875	0.879092	0.294167	0.247925	0.1788	0.0235967	0.250573	0.125047	9.28727	1.53517	0.343596	0.145616
ENSG00000230450	0	0	0	0	0	0	0	0	0	0	0	0	0	0	0	0	0	0	0	0	0	0	0	0	0	0	1.79031	0	0	0
ENSG00000230459	0	0	0	0	0	0	0	0	0	0	0	0	0	0	0	0	0	0	0	0	0	0	0	0	0	0	0.572739	0	0	0
ENSG00000230521	2.28584	2.82737	3.48032	4.54765	0.620285	3.12223	1.55067	5.33352	2.82301	2.37927	5.98451	0.741397	2.11281	1.1497	4.39643	2.96974	4.85972	8.04212	1.11637	3.72694	4.31979	5.45522	1.08551	0.326942	3.62189	2.19655	1.30418	6.3664	6.47214	4.12593
ENSG00000230528	0.0184306	0.00743194	0.0467155	0.0110407	0.131709	0.0140467	0.607258	0.0204586	0.0168602	0.00585656	0.0174386	0.0053257	0.0105789	0	0.0123634	0	0.026273	0.0504878	0	0.0242991	0.0212427	0.0198576	0.00467152	0	0.108184	0.00769523	9.53218	0.00877329	0.0278735	0.0105804
ENSG00000230583	0.0386893	0.121998	0.0229094	0	0.123367	0.0509121	0.0790183	0.00819865	0	0.017104	0.0855184	0	0.067379	0.0426549	0.0275054	0.0398929	0.086074	0	0.0196401	0.277567	0.0581421	0.0252587	0.0805485	0	0.0453116	0.0262981	5.31153	0.0620558	0	0.0474172
ENSG00000230584	0	0	0	0	0	0	0	0	0	0	0	0	0	0	0	0	0	0	0	0	0	0	0	0	0	0	0	0	0	0
ENSG00000230622	0	0	0	0	0.194256	0	0.181701	0	0	0	0	0	0	0	0	0	0	0	0	0	0	0	0	0	0	0	2.49677	0	0	0
ENSG00000230635	0.467248	0.0930447	0	0	0.377497	0.360625	0.184715	0.28416	0.137042	0.165612	0.110354	0.195795	0.713198	0.055254	0.981887	0.128555	0.846007	0	0.107405	0.256815	0.19682	0.113349	0.591849	0	0.248238	0	8.30991	0.152817	0.0782656	0.156656
ENSG00000230637	0	0	0	0.0501091	0.0149722	0.0376776	0	0	0.0217534	0	0.290815	0	0.425042	0.0378384	0	0.0536324	0	0	0.337855	0	0.0663214	0.273435	0	0	1.56828	0.0901725	12.0019	0.218776	0.0522305	0
ENSG00000230666	0.0878389	0.769365	0.0349048	0.0358611	0.0226216	0.0946555	0.0879821	0.0637271	0.0951718	0.0380765	0.064833	0.0341466	0.0554691	0.464717	0.13539	0.0346963	0.0953778	0.0255957	0.0175531	0.0837375	0.264451	0.252754	0.0373175	0.0320174	0.0906915	0.0274077	2.38246	0.0635132	0.0440559	0.0364447
ENSG00000230697	0.0327216	0	0.0679998	0.0687319	0	0	0	0.221955	0	0.0320827	0	0	0.0925765	0.0611973	0.169662	0.105517	0.0955549	0	0	0.207634	0.107951	0.0788961	0.0772092	0	0.15415	0	6.64429	0.123857	0	0.0782844
ENSG00000230701	1.87071	0.567832	1.80617	1.30415	0.473123	1.73726	0.521402	2.39547	0.763305	1.16352	1.81592	0.580185	1.1584	0.675117	2.61831	1.2538	3.44456	1.80918	0.183032	3.28498	1.76095	0.54454	2.57072	0.182908	1.05205	0.67332	2.57582	2.33942	2.2859	2.60581
ENSG00000230702	0	0.172804	0	0	0.312331	0	0.23794	0.068464	0	0	0.0996489	0	0.159287	0	0	0	0	0	0.0729052	2.4957	0	0	0	0	0	0	1.10839	0.490014	0	0
ENSG00000230707	0.0549258	7.92909	0.218948	0.0367559	4.07974	0.0491374	1.49769	0.223252	0.136323	0.0694047	0.313676	0.0318065	0	0	0	0	1.3048	0.300113	0	0.481726	0.126572	0	0	0	0.469811	0.0543133	4.90462	0.132264	0.155659	0.134953
ENSG00000230712	0.329373	0.264945	0.260829	0.220884	0.0360577	0.419583	0.0607681	0.299017	0.0757351	0.0901012	0.397326	0.0944798	0.217291	0.079129	0.693796	0.14408	0.252424	0.121157	0.0601711	0.217324	0.376189	0.221246	0.0695169	0	0.129468	0.133169	6.48087	1.13111	0.29623	0.287462
ENSG00000230715	58.6838	28.9135	59.3486	49.1716	10.7674	63.8475	28.557	64.8174	45.3147	44.3891	79.2611	15.3748	21.6773	19.3812	78.6956	45.2386	93.986	79.5459	19.117	37.6391	58.073	49.7387	75.1795	15.8311	62.1245	30.3298	96.3751	64.574	81.4838	57.575
ENSG00000230734	0.415392	0.251338	0.387855	0.3724	0.0887329	0.371909	0.252799	0.406208	0.305702	0.313832	0.602338	0.158677	0.120949	0.126801	0.417522	0.324441	0.37417	0.98267	0.376924	0.199498	0.418259	0.24784	0.461599	0.259228	0.312926	0.254685	0.198819	0.380691	0.560099	0.443261
ENSG00000230758	0	0	0	0	0	0	0	0.102051	0	0	0	0	0.141347	0	0	0	0	0	0.205482	0.245831	0	0	0	0	0.195725	0	4.14006	0	0	0
ENSG00000230769	0.175745	0.138962	0.138642	0.0771135	0	0.251722	0.158428	0.307877	0.155112	0.17639	0.146531	0.0294196	0	0	0.111105	0.214575	0.551023	0.723856	0.116252	0	0.15313	0.180101	0.334111	0.0867369	0.101087	0.128421	0.200553	0.226108	0.67742	0.206634
ENSG00000230772	0.992108	0.705453	1.76212	1.14745	0.953916	1.02799	1.72906	1.73898	0.938712	1.15974	0.866653	0.926821	0.902318	0.439541	1.24596	1.0916	2.51058	2.04052	0.373848	3.22972	1.56716	0.554013	0.850598	0.450803	0.764473	0.625705	2.17363	2.97812	2.08106	2.04564
ENSG00000230779	0	0	0	0	0	0	0	0	0	0.0113971	0	0	0	0	0	0	0	0.434097	0	0	0	0	0.0469727	0	0	0	0.150614	0	0	0
ENSG00000230793	0.0818992	0.0636171	0.188481	0.12455	0.586196	0.0720071	0.877353	0.315852	0.0980643	0.106238	0.209715	0.0451648	0.153907	0	0.121646	0.0863181	0.217894	0.463344	0.0472317	0.780896	0.248416	0.0729433	0.0562901	0.101534	0.201691	0.0691597	1.20686	0.166807	0.264926	0.206884
ENSG00000230796	0	0	0	0	0	0	0	0	0	0	0	0	0	0	0	0	0	0	0	0	0	0	0	0	0	0	2.24752	0	0	0
ENSG00000230804	0	0	0	0	0.0390777	0	0	0	0	0.0494533	0.109722	0	0	0	0	0.0714867	0	0	0	0.134271	0	0	0.0836038	0	0	0	0.548729	0	0	0
ENSG00000230823	0.122174	0.0918469	0.265709	0.159092	0.217395	0.196999	0.921614	0.302477	0.219125	0.178553	0.283768	0.0295016	0.093128	0	0.248899	0.226389	0.331971	0.338961	0	0.388972	0.204105	0.163223	0.219894	0	0.0961814	0.0823844	0.121156	0.215874	0.450969	0.246854
ENSG00000230829	0	0	0	0	0	0	0	0	0	0	0	0	0.0199842	0.178408	0	0	0	0	0	0	0	0	0	0.0668529	0.256197	0	2.33439	0	0	0
ENSG00000230835	0	0	0	0	0	0	0	0	0	0	0	0	0	0	0	0	0	0	0	0	0	0	0	0	0	0	1.10198	0	0	0
ENSG00000230841	0	0	0	0	0.222698	0	1.74012	0.041129	0	0	0	0	0.0282002	0	0	0	0	0	0	0	0	0	0	0	0	0	0	0	0	0
ENSG00000230863	0	0	0	0	0	0	0	0	0	0.0228697	0	0	0	0	0	0	0	0	0	0.033338	0	0	0	0	0	0	2.06849	0	0	0
ENSG00000230869	0.403651	0.286065	0.387571	0.424169	0.281869	0.535728	0.699337	0.846161	0.348373	0.295691	0.717656	0.109547	0.3839	0.199148	0.413788	0.321507	0.869322	0.62314	0.191751	0.654772	0.859767	0.50289	0.631119	0.0851345	0.843398	0.275181	11.7221	0.55344	0.561266	0.44538
ENSG00000230872	0.253391	0.178983	0.303339	0.415739	0.192815	0.339005	1.01925	0.627939	0.296563	0.269736	0.288619	0.114141	0.249282	0.0808131	0.354484	0.392643	0.525504	0.583933	0.144012	0.426077	0.64115	0.345961	0.429884	0.100716	0.398046	0.190296	2.2727	1.27093	0.470086	0.474128
ENSG00000230882	0.0653218	3.35256	0.104473	0.698776	0.48832	2.22877	0.140734	0.382321	0.829743	2.021	0.301945	0.124659	0.235208	19.3076	0.303557	3.83918	0.552567	0.865193	0.328825	1.25175	11.9931	0.670014	1.25219	0.107761	0.401047	0.653219	28.5622	2.62586	0.157094	3.18021
ENSG00000230916	0.347316	0.754615	0.312711	0.209614	0.916551	0.377774	0.617457	0.249014	0.482961	0.443327	0.459729	1.19925	0.342068	0.630588	0.396055	0.403217	0.321745	0.232731	0.199381	0.189295	0.288884	0.672961	0.537753	0.848456	0.32956	0.588574	0.349309	0.369653	0.24141	0.219481
ENSG00000230927	0	0	0	0	0.139282	0	0.0495945	0	0	0	0	0	0	0	0	0	0	0	0	0	0	0	0.0427857	0	0	0	0.409061	0	0	0
ENSG00000230953	5.7156	5.34921	5.48695	5.7415	0.841114	9.66243	4.58871	7.24763	4.52937	6.19609	11.4575	2.07231	1.37949	4.08087	3.79486	8.6643	12.1311	19.6025	6.02775	5.10291	5.32661	5.49481	6.64491	1.78065	1.32503	5.72329	6.89132	14.7014	9.33376	8.25595
ENSG00000230965	0.368451	0.102385	0	0.443181	0.0938252	0.725955	0.0434977	0.206844	0.0983488	1.82991	0.216941	0	0.0137539	0	0.19376	0.168785	1.92249	0.252433	0.0512093	0.226871	0.128495	0.0602605	0	0	0.0857537	0	3.03186	0.175632	0	0.651904
ENSG00000230980	0	0	0	0	0	0	0	0	0	0	0	0	0	0	0	0	0	0	0	0	0	0	0	0	0	0	0.766779	0	0	0
ENSG00000230992	0	0.0959299	0.0281024	0.187002	0.461093	0	0.747479	0.259597	0.144106	0.148221	0.202963	0	0	0	0	0.0637967	0.151593	0.228775	0	0.501003	0.171213	0.0464321	0.0343666	0	0	0	0.261332	0.115904	0.364415	0.151076
ENSG00000231007	1.35788	0.558092	1.09327	1.25449	1.07805	1.65248	2.7458	1.96063	1.61431	1.50994	5.4381	0.272513	0.345693	0.0700126	0.89846	0.950047	0.59701	6.71693	1.47141	2.88355	3.98905	0.603036	3.16966	0.470262	0.700818	1.00192	2.87855	0.680229	5.64499	1.49956
ENSG00000231047	0.107846	0	0	0.170049	0	0.114566	0	0.231905	0	0.0716113	0.22097	0.0495194	0	0.663275	0.327611	0.171354	0.193723	0.0659672	0	0	0.101786	0	0.226456	0	0	0	0	0	0.119825	0.479212
ENSG00000231100	0	0	0	0	0	0	0	0	0	0	0	0	0.349549	4.08225	0	0	0	0	0	0	0	0	0	0	0	0	0.902169	0	0	0
ENSG00000231120	0.313543	0.208831	0.334295	0.32502	0.111452	0.333266	0.487018	0.504349	0.260296	0.281626	0.641706	0.112906	0.123288	0.0550218	0.373007	0.239996	0.320479	0.61256	0.128659	0.160149	0.239486	0.216708	0.405691	0.227221	0.148245	0.187506	0.251772	0.276808	0.366896	0.377362
ENSG00000231122	0	0	0	0	0	0	0	0	0	0.039957	0	0	0	0	0	0	0	0	0	0	0	0.0710717	0.121815	0	0.0770708	0	1.50854	0	0	0
ENSG00000231165	0.244883	0	0.0341843	0.63504	0.737414	0.2747	2.33273	0.492527	0.755379	0.338867	0	0	0	0	0.176597	0	0.143694	0	0.0677908	1.31672	0.686101	0.219433	0	0	0	0.152186	0.935012	0	0.187281	0.26164
ENSG00000231181	0.783847	0.340262	0.270627	0.254898	0.287952	1.11	0.273961	0.565268	0.582472	0.567732	0.919786	0.316912	0.475768	1.00307	0.628725	1.31607	0.976526	1.1524	0.329968	1.25167	0.743915	0.746367	0.584163	0.581056	0.594368	0.73391	1.39486	1.40208	0.720671	0.533741
ENSG00000231205	1.12526	0.916109	1.04783	1.1968	1.03949	1.44986	1.18145	2.26982	0.723158	0.738273	1.83528	0.366473	2.33734	0.111981	1.24257	0.6133	1.4675	5.03034	0.670748	1.30387	1.03272	0.794131	0.5753	0.09208	1.01184	0.938296	1.88149	6.8163	2.56293	1.16905
ENSG00000231234	1.90706	5.68245	2.45846	2.39717	1.44822	2.13197	2.73897	2.89493	1.99483	1.93017	3.60468	0.944026	3.06692	2.96594	2.5831	1.75924	3.07799	5.32372	1.0195	7.95361	3.28557	2.29432	2.74309	0.835379	4.3372	1.54777	10.2411	4.65352	3.46022	2.97666
ENSG00000231241	0	0	0	0.123118	0.0263999	0	0.42349	0.113645	0	0	0	0	0	0	0.173943	0	0.282255	0.240436	0	0	0	0	0.171192	0	0	0	0.141738	0	0.187689	0.214448
ENSG00000231254	0	0	0	0	0	0	0	0	0	0.0399333	0	0	0	0	0	0.0790211	0	0	0	0	0	0	0	0	0	0	9.70029	0	0	0
ENSG00000231259	5.60154	2.37298	4.38711	6.35724	1.69629	6.10834	8.17452	7.20975	4.53658	5.38434	5.91164	1.59801	2.8408	3.18014	4.65676	4.54155	7.6166	7.39932	2.16972	3.82961	4.6051	4.81502	8.65326	2.84262	4.80826	3.07162	4.26478	6.09987	7.57551	7.2903
ENSG00000231271	0	0.130995	0.0925403	0	0	0	0	0.0958185	0	0	0	0	0.100611	0	0	0	0	0	0	0	0.105705	0	0	0	0	0	0.110908	0.155724	0	0
ENSG00000231313	0.120201	0.0595516	0.153678	0.164611	0	0.127476	0	0.0756609	0.0989773	0.112262	0.15851	0.0164911	0.110849	0	0.204584	0.13782	0.118832	0.0758142	0.0381715	0.268839	0.119085	0.115884	0.22006	0	0.165506	0.0729136	5.60057	0.158654	0.0981553	0.197882
ENSG00000231359	0.178583	2.30855	0.568157	0.743005	3.22633	1.36257	34.1514	2.04942	0.631628	0.709645	1.55191	0.063095	1.67553	0.0777032	1.11443	2.08009	0.672168	1.36727	1.78348	9.49946	4.1607	1.06392	2.70816	0	1.15542	1.04498	1.29511	3.79059	0.741112	2.24661
ENSG00000231397	0	0	0	0	0	0	0	0	0	0	0	0	0	0	0	0	0	0	0	0	0	0	0	0	0	0	0	0	0	0
ENSG00000231416	0.176017	0.113307	0.169314	0.154583	0.135302	0.147519	0.293799	0.382271	0.142134	0.177768	0.160379	0.0325695	0.155243	0.0732836	0.196934	0.118322	0.180114	0.351608	0.0848041	0.234364	0.234024	0.219967	0.190059	0	0.235363	0.130016	1.44029	0.189493	0.269562	0.264863
ENSG00000231431	0.00399923	0	0.0123812	0	0.00663982	0.0144979	0	0.0132026	0	0	0	0.00461497	0.0262348	0	0.0114305	0	0	0.0118546	0.0107746	0.0404026	7.08929	0	0	0	0	0	24.0175	0	0	0
ENSG00000231454	0	0	0	0	0	0	0	0	0	0	0	0	0	0	0	0	0	0	0	0	0	0	0	0	0	0	1.38046	0	0	0
ENSG00000231466	0.676873	0.632211	0.582914	1.16595	0.312673	0.87814	0.190054	1.66175	1.15679	0.853956	1.43199	0.302613	1.86745	0.960614	0.90661	1.0257	0.827693	1.33528	1.05608	0.892446	1.54568	1.53979	0.587572	0.153916	3.38148	1.08822	3.59381	4.26239	1.33161	0.895061
ENSG00000231503	0	0	0	0	0	0	0	0	0	0	0	0	0	0	0	0	0	0	0	0	0	0	0	0	0	0	0	0	0	0
ENSG00000231544	0.324568	0.134675	0.163311	0.282983	0.15672	0.28357	0.457828	1.44187	0.295077	0.25144	0.837151	0.0831536	0.114822	0	0.249068	0.11921	1.17415	2.09046	0	0.446062	0.420579	0.45811	0.164698	0	1.31776	0.119234	0.352254	0.366384	1.2049	0.392036
ENSG00000231551	0.659878	0.364079	1.36825	1.15787	1.42678	1.20526	2.22721	1.70142	1.02655	0.82289	1.56465	0.377795	0.800054	0.376572	1.10039	0.969936	1.47746	1.12904	0.398488	3.56725	2.10677	1.34051	0.638744	0.0792727	2.33487	0.49179	4.97661	1.37426	0.989457	1.17236
ENSG00000231561	0.181552	0.0613188	0	0	0.0573611	0.155941	0.315573	0	0.0157853	0	0	0.0132428	0	0	0	0.109053	0	0.0574298	0	0.0624342	0.0386788	0	0	0	0	0	0.31991	0.0428991	0.0441874	0.0345429
ENSG00000231625	0.334305	1.70845	0.268221	0.501865	0.449236	0.372064	0.905652	7.73716	0.270593	0.18702	2.34025	0.0526069	0.285267	0.503234	0.14661	0.262827	1.69133	2.85182	0.0407828	1.80082	1.82028	0.151249	0.464047	0.0884091	0.21451	0.0834065	6.69995	0.517086	3.763	3.51461
ENSG00000231675	0	0	0	0	0	0	0	0	0	0	0	0	0	0	0	0	0	0	0	0	0	0	0.214094	0	0	0	0.600178	0	0	0
ENSG00000231725	0	0.0778777	0	0	0.224729	0	0.868094	0.0388841	0.022191	0.0369982	0.108681	0	0	0	0.0481918	0	0.0578659	0	0.0499441	0.157005	0.0649655	0	0.014946	0	0.325485	0	0.509314	0	0.0664221	0
ENSG00000231741	0.126721	0.118359	0.151208	0.0970625	0.226568	0.196873	0.910708	0.468291	0.139859	0.0939308	0.637128	0.0594073	0.0982366	0.0363315	0.111427	0.172002	0.318117	0.662357	0.145907	0.358653	0.189359	0.0716371	0.11199	0.167296	0.0823899	0.0840763	0.549765	0.294398	0.521396	0.195057
ENSG00000231744	0	0	0	0	0	0	0	0	0	0	0	0	0	0	0	0	0	0	0	0	0	0	0	0	0	0	0.57526	0	0	0
ENSG00000231747	0.746729	0.384679	0.648653	0.560184	0.206862	0.746233	0.201914	0.593942	0.48977	0.510497	0.440932	0.236542	0.33315	0.213845	0.687831	0.431809	0.669073	1.39773	0.265368	0.512616	0.719691	0.442979	0.765628	0.353361	0.580991	0.403876	0.349233	0.641362	0.789504	0.662639
ENSG00000231752	0.474649	0.38331	0.213919	0.209887	0.271896	0.206059	0.912859	0.158852	0.146521	0.12788	0.292259	0.0798932	0.0685117	1.17953	0.469823	0.201418	0.268342	0.0512497	0.0886126	0.859847	0.311764	0.736455	0.530088	0.0193819	1.06055	0.173417	0.82412	0.510816	0.0918116	0.167448
ENSG00000231784	0.237028	0.265096	0.372032	0.504743	0.944733	0.252148	2.81838	0.459381	0.314049	0.348097	0.357198	0.126312	0.229603	0.0778964	0.332083	0.253269	0.373016	0.442884	0.109137	0.875693	0.559637	0.292886	1.21409	0.100965	0.278339	0.3583	28.7867	0.501156	0.395993	0.510751
ENSG00000231787	0.0650255	0	0.0823113	0.306904	0.0304919	0	0.30055	0.413917	0.0433759	0.0593375	0.166158	0	0	0	0	0	0.204233	0.597195	0	0.116305	0.158383	0.1731	0	0	0.27033	0	0.227417	0	0.326993	0.0956416
ENSG00000231793	1.55935	0.178924	6.05651	3.57051	0.913777	1.7058	5.1139	8.47879	4.48818	4.00806	5.65772	1.42216	0.93155	1.10059	1.51235	1.36794	2.46571	2.66882	0.275138	0.801831	4.10879	2.32241	2.39713	0.41861	3.24075	0.889542	1.17697	7.29104	5.44003	3.54282
ENSG00000231822	0.421185	0.302125	0.33829	0.415344	0.520862	0.626175	1.92143	0.767066	0.405339	0.327009	0.656235	0.116158	0.33666	0.116113	0.562379	0.779179	0.764258	1.09853	0.381547	1.17564	0.619745	0.622626	1.11298	0.107037	0.519683	0.402294	0.934333	1.47782	0.753183	0.793788
ENSG00000231859	0	0	0	0	0.0790054	0.0886774	0.367251	0.102407	0	0	0.0913026	0	0.0136708	0	0	0.0799051	0.264582	0.175664	0	0.212273	0.130398	0.149093	0.143099	0	0.163378	0	1.82037	0.106231	0.135117	0.0717182
ENSG00000231875	0.392245	0.205579	1.02383	0.768943	0.0809696	0.387465	0.0719286	0.816098	0.984125	0.618539	0.603833	0.0924048	0.156448	0.0232928	0.516954	0.273996	0.865171	0.789144	0.1526	0.730931	0.624338	0.542096	0.307001	0	0.656456	0.273601	0.452512	0.309044	1.2791	0.596436
ENSG00000231878	0	0	0	0	0	0	0	0	0	0	0	0	0.110036	0	0	0	0	0	0	0	0	0	0	0	0	0	0.155883	0	0	0
ENSG00000231884	0	0.156528	0	0	0.138646	0	0.306464	0	0	0.054749	0	0.180833	0.123336	0	0	0	0	0	0	0.180335	0	0	0	0.153696	0	0	0.552088	0.154783	0	0
ENSG00000231952	0.395806	0.305098	0.536354	0.512443	0.514046	0.599878	0.427731	0.668735	0.484049	0.390774	0.776819	0.272072	0.448241	0.152444	0.389101	0.46851	0.570494	0.40832	0.612979	1.35662	0.711944	0.324311	0.228623	0.106	0.213676	0.37079	2.00027	0.900843	0.700049	0.41181
ENSG00000231967	0.203891	0.155357	0.317421	0.417682	0.367883	0.232779	1.06997	0.433053	0.443211	0.301629	0.474492	0.0939496	0.135003	0	0.308131	0.174017	0.577079	0.311406	0	0.206499	0.234466	0.301146	0.149216	0.0948963	0.241638	0.173343	0	0.38833	0.476446	0.237779
ENSG00000231976	0.0132626	0.0203948	0	0	0.311169	0	0.0293128	0.0427386	0	0	0.0262992	0	0	0.0230217	0.028903	0.0241915	0	0	0	0.0445467	0.0192941	0.0581157	0.031331	0	0.108321	0	304.24	0	0	0
ENSG00000231995	0.344306	0.235931	0.20582	0.118761	0.478244	0.356607	0.637219	0.276091	0.104611	0.229895	0.211411	0.200467	0.200652	0	0.222552	0.562923	0.630484	0.252357	0	0.579847	0.198408	0.109476	0.250662	0.0973446	0.146889	0	2.0691	0.286994	0.259144	0.390614
ENSG00000232000	0.140136	0.0500545	0.109972	0.0845967	0.164538	0.123089	0.189426	0.114054	0.0466665	0.0254347	0.112143	0.0527923	0.111571	0	0.0705948	0.0532143	0.204137	0.10424	0.0181509	0.0991618	0.0560678	0.0310355	0.0608662	0.0232516	0.0174301	0.0215177	1.16287	0.0729337	0.179422	0.0618866
ENSG00000232022	0.375836	0.574645	0.25926	0.208861	0.888368	0.533268	3.95299	0.875425	0.26269	0.255711	0.734062	0.0712455	0.990877	0.256971	0.62329	0.552516	2.1363	0.458817	0.350761	1.22754	2.45242	0.318233	0.431798	0.214222	0.396809	0.178461	2.48331	6.15899	0.277999	0.461893
ENSG00000232032	0.0964615	0	0.0457487	0.281041	0.019524	0.242712	0.300256	0.558411	0.094908	0.132609	0.936654	0	0.081796	0	0.377508	0.17022	0.311263	0.911278	0	0.818077	0.416757	0.23595	0.510447	0	0.257901	0	4.28869	0.542854	0.364978	0.362212
ENSG00000232135	0	0	0	0	0	0	0	0	0	0	0	0	0	0	0	0	0	0	0	0	0	0	0	0	0	0	18.1263	0	0	0
ENSG00000232202	0.136366	0.0378535	0.145161	0.119614	0.0374037	0.154821	0	0.288505	0.0711255	0.0681906	0.0538417	0.0341091	0.0446201	0	0.0837325	0.108017	0.197569	0.248031	0	0.106805	0.124981	0.147646	0.1203	0	0.132155	0.0435958	0.62119	0.198397	0.201918	0.149714
ENSG00000232226	0.0737355	0	0	0.0631092	0.247133	0.150848	0.130601	0	0	0.264447	0	0	0.352221	0	0	0	0	0	0	0	0.109741	0	0.0920712	0	0	0.0601978	0.0569427	0	0	0
ENSG00000232230	0	0	0	0	0	0	0	0	0	0	0	0	0	0	0	0	0	0	0	0	0	0	0	0	0	0	0.604411	0	0	0
ENSG00000232303	0.898941	0.820982	0.828087	0.510471	0.217678	0.930485	1.0929	1.02578	0.810968	0.670413	2.74251	0.424629	0.654173	0.379246	1.36302	1.01213	1.09083	2.34131	0.426103	1.42082	1.04763	1.13652	0.790365	0.194198	1.58087	0.792482	4.06653	1.78405	1.27397	0.883837
ENSG00000232355	0.312139	0.294683	0	0	0.0506036	0.363026	0	0.120814	0	0	0	0	0	0	0	0.296052	0	0.226653	0	0	0.841375	0	0	0	1.59974	0	0.315871	0	0	0
ENSG00000232450	2.08424	1.82038	1.72637	2.22074	2.03367	1.79381	12.4898	3.86468	1.74402	1.17219	2.50767	0.703065	1.70111	0.850186	4.19263	1.57625	3.02478	2.53362	0.824287	5.55321	2.4847	1.48497	0.818634	1.04221	3.59462	1.48037	2.36957	2.74275	3.67343	2.11386
ENSG00000232457	0.782134	0.827983	0.833287	0.943587	0.242242	1.4824	1.17156	1.09989	0.891285	0.776828	1.1159	0.170806	0.557028	0.221775	0.939827	1.34378	1.90566	1.74323	0.881384	3.0199	1.29399	1.13606	1.05773	0.225646	0.577099	0.808222	8.39466	1.70182	0.949605	0.953094
ENSG00000232472	6.35393	3.84374	5.89715	5.10297	2.40361	7.09042	2.42866	7.04512	5.20664	5.61619	5.89761	1.9442	2.9189	1.98152	5.48712	4.50151	5.78796	11.3689	6.67824	3.08043	4.74575	5.82111	8.42524	5.45136	6.50606	4.15744	2.50596	4.43372	7.61807	7.33441
ENSG00000232489	0.162271	0.157622	0.145842	0.191892	0.838333	0.16955	1.33851	0.603982	0.223972	0.141994	0.491284	0.119002	0.276938	0.130565	0.109814	0.129105	0.419234	0.936484	0.128889	1.17798	0.397589	0.167963	0.0914486	0.148128	0.301501	0.0975422	0.545124	0.561115	0.517332	0.225277
ENSG00000232502	0.177202	0	0	0	0.315169	0	0	0	0	0	0	0	0.0863287	0	0	0.201026	0	0	0.347503	1.25055	2.33705	0	0	0	0	0	61.5897	9.46603	0	0
ENSG00000232503	0	0	0	0	1.0435	0	4.28886	0	0	0	0	0	0	0	0	0	0	0	0	0.705985	0	0	0	0	0	0	0	0	0	0
ENSG00000232528	0.259182	0.0655465	0.10078	0.163945	1.02988	0.467386	1.10173	0.321433	0.113707	0.112242	0.73377	0.0527191	0.0589373	0.0650396	0.519304	0.37578	0.356361	0.592174	0.022286	0.122641	0.222613	0.142729	0.703767	0.023496	0.875086	0.0555514	2.89686	0.0737257	0.303131	0.326221
ENSG00000232546	0.664204	0.617749	0.5301	0.999821	0.150748	1.0176	0.245498	0.941074	0.609185	0.654383	0.885316	0.20646	0.390586	0.38037	0.936955	1.35995	1.30213	1.36194	0.831183	1.84443	1.20684	0.883493	1.61075	0.359991	0.744163	0.938801	8.30437	2.00618	0.844312	0.89822
ENSG00000232553	0.0681426	0.0840416	0.0643631	0.102697	0.0140595	0.0762581	0.108164	0.111128	0.0682385	0.0554462	0.0828324	0.0194837	0.0542168	0.0398057	0.0855221	0.0687899	0.104942	0.110538	0.0300093	0.124655	0.103569	0.0710712	0.0715782	0	0.129413	0.059197	72.045	0.16032	0.115156	0.0735887
ENSG00000232554	0.0114059	0	0.0573403	0	0.0127088	0.0278161	0	0.0297736	0.039039	0.00651583	0.0641651	0	0	0	0	0	0.0401331	0	0	0	0	0	0.143188	0	0	0	13.1451	0	0.0819151	0.0239598
ENSG00000232573	32.1407	23.4586	29.6791	32.4026	11.2375	36.8504	15.7886	54.3113	29.2337	30.582	48.5536	7.24838	19.3025	13.3609	29.9609	24.8488	35.643	90.2473	26.7472	36.7158	47.0874	25.2346	52.0531	3.76186	30.555	23.7683	16.5743	39.9675	48.8523	43.372
ENSG00000232612	0	0	0	0	0	0	0	0	0	0	0	0	0	0	0	0	0	0	0	0	0	0	0	0	0	0	0	0	0	0
ENSG00000232626	0.13115	0.0697118	0.160738	0.217351	0.170027	0.138379	0.384104	0.326192	0.105015	0.117797	0.171068	0.38382	0.0698627	0.0681636	0.156897	0.113591	0.217217	0.257049	0.0433933	0.171084	0.31703	0.0759301	0.122613	0.18072	0.0675414	0.0766132	0.283388	0.248664	0.228794	0.27119
ENSG00000232678	0	0	0	0	0	0	0	0	0	0.028725	0	0	0.077768	0	0	0	0	0	0	0	0	0	0	0	0	0	3.38259	0	0	0
ENSG00000232699	0.198448	0.354004	0.270064	0.117927	0.13012	0.206444	0	0.37295	0.151927	0.160796	0.275927	0.0879527	0.348301	0.119567	0.244517	0.124839	0.317408	0.342202	0.0407052	0.168712	0.2167	0.181663	0.136603	0.296952	0.100757	0.149434	0.118319	0.427559	0.269577	0.233959
ENSG00000232702	0.144944	0.0690099	0.120678	0.130392	0	0.146598	0	0.033488	0.0670474	0.0438729	0.112429	0	0.0141618	0	0.131681	0.081663	0.131262	0.119015	0	0	0	0.0873783	0.110389	0.187333	0	0	0.482198	0.125214	0	0.0688495
ENSG00000232707	0	0	0	0	0	0	0	0	0	0	0	0	0	0	0	0	0	0	0	0	0	0	0	0	0	0	0.454207	0	0	0
ENSG00000232717	0	0	0	0	0.0487579	0	0.0371728	0	0	0	0	0	0.0110239	0	0	0	0	0	0	0	0	0	0	0	0	0	0.274345	0.0699116	0	0
ENSG00000232727	0.0611648	0.0494818	0.0401595	0	0.147248	0.0801241	0.115752	0.0311416	0.0245348	0.0141149	0	0.0123489	0.0483258	0	0.067828	0.0548288	0.0900128	0.0870374	0	0.0472579	0.0560271	0	0.0630279	0.0557712	0	0	20.2195	0.0777113	0.057022	0.0832259
ENSG00000232780	0.157209	4.49817	0.0122401	0	0.465394	0.0949051	0	0.0412638	0.0714966	0	0	0.0217094	0.162437	0.0997362	0.124337	0	0	0.113077	0.0703588	0.253827	0.122631	0.19646	0.0810827	0	0.0556035	0	0.543038	0.0608982	0	0
ENSG00000232794	0	0	0	0	0	0	0	0	0	0	0.0699799	0	0	0	0	0	0	0	0	0	0	0	0	0	0	0	0	0	0	0
ENSG00000232818	1.86081	3.32468	1.81395	1.55685	1.12177	1.41136	1.28678	1.10757	1.27553	1.47745	1.49763	2.96138	1.71193	0.28384	1.16991	0.838342	1.18934	0.898366	0.463054	1.93785	1.12571	1.21604	0.562788	0.204477	2.12473	0.549749	7.40659	2.14671	1.13423	1.00799
ENSG00000232823	0	0	0	0	0	0	0	0	0	0	0	0	0	0	0	0	0	0	0	0	0	0	0	0	0	0	0.591457	0	0	0
ENSG00000232862	0.0242426	0.104943	0	0	0.133319	0.0569504	0.0456686	0.0773864	0.0440658	0.0143056	0.289532	0	0.15316	0	0.1704	0.104002	0.130014	0.0416453	0.242196	0.976054	0.116527	0.0311195	0.0441032	0	0	0.0436356	20.9507	0.297977	0.0575784	0.0459095
ENSG00000232871	0.272572	0.204228	0.271606	0.327071	0.301896	0.389164	0.443553	0.911613	0.414785	0.246829	0.721394	0.0722617	0.128991	0.0538536	0.262735	0.250698	0.825399	1.13327	0.0753842	0.528834	0.481937	0.386668	0.497406	0.0622905	0.31243	0.159394	13.6424	0.411667	0.739959	0.480697
ENSG00000232872	0.241185	0.0544174	0.194315	0.169316	0.228362	0.184879	0.930556	0.234969	0.196206	0.111651	0.417027	0.107464	0.207397	0.32729	0.25016	0.217031	0.234516	0.340177	0.0851484	0.168089	0.171081	0.210882	0.113623	0.0521571	0.0625602	0.171627	17.4239	0.238098	0.230863	0.152457
ENSG00000232880	0	0	0	0	0.288953	0	0.39866	0.0490879	0.0612325	0	0.282845	0	0	0	0	0.0929419	0	0	0	0.15133	0	0.125894	0	0	0	0	0	0	0.142043	0
ENSG00000232894	0.0463709	0.0993996	0.106472	0	0.0187296	0.0841792	0.287814	0.100566	0.0627411	0	0.110774	0	0.052895	0	0.0478218	0.0821777	0.212517	0.0303725	0	0	0	0.0727582	0	0	0.109022	0	2.34006	0.0644347	0.0984273	0
ENSG00000232901	1.22803	0.369819	0.756744	1.4761	0.524629	1.26263	2.5207	1.74585	1.02768	1.06887	1.08042	0.400093	0.356289	0.0850336	0.726093	1.03061	1.18951	1.90438	0.213183	1.26314	1.25124	1.01396	0.652316	0.36302	0.803691	0.518131	6.68204	2.17543	1.51028	1.11981
ENSG00000232906	0	0	0	0	0	0	0	0.00810055	0	0	0	0	0.0043333	0	0	0	0	0	0	0	0	0.042847	0	0	0	0	0.117961	0	0	0
ENSG00000232922	0	0	0	0	0	0	0	0	0	0	0	0	0.0280919	0	0	0	0	0	0	0	0	0	0	0	0	0	0.186963	0	0	0
ENSG00000233080	0	0	0	0	0	0	0	0	0	0	0	0	0	0	0	0	0	0	0	0	0	0	0	0	0	0	0.751395	0	0	0
ENSG00000233083	0	0	0	0	0	0	0	0	0	0	0	0	0	0	0	0	0	0	0	0	0	0	0	0	0	0	1.24839	0	0	0
ENSG00000233084	0.403778	0.206279	0.477464	0.717545	0.426624	0.501834	0.554271	0.804744	0.374294	0.421438	0.699264	0.125879	0.406239	0.353353	0.46155	0.339754	0.733769	0.561958	0.321021	0.495148	0.77189	0.422703	0.393668	0.0725399	0.568837	0.381654	6.40363	0.869149	0.534455	0.6359
ENSG00000233106	0	0	0	0	0	0	0	0	0	0	0	0	0	0	0	0	0	0	0	0	0	0	0	0	0	0	1.29899	0	0	0
ENSG00000233121	0.238197	0.0920182	0.855856	0.635633	1.0569	0.333374	0.726301	0.800113	0.323971	0.409833	0.735806	0.134956	0.134315	0.00891313	0.332973	0.15341	0.703836	1.05803	0.0525702	0.359448	0.645627	0.248135	0.262082	0.0504418	0.410758	0.132162	7.1378	0.372452	1.17284	0.535184
ENSG00000233122	0.4771	0.641412	0.809608	1.44361	0.419411	0.621036	1.31656	2.10817	1.35671	1.05278	1.86529	0.365706	0.736514	0.51593	0.785867	1.33158	1.45213	2.55346	0.465332	1.89184	2.11034	1.44797	0.626294	0.454527	1.86803	0.945892	13.445	2.6038	2.88254	1.70518
ENSG00000233155	0.190345	0.13765	0.178864	0.272097	0.297743	0.30285	0.514853	0.563128	0.255765	0.274518	1.14983	0.06164	0.465705	0	0.640108	0.471171	0.709567	1.15114	0.176588	4.00273	0.835152	0.479276	0.230317	0	0.59022	0.332102	5.55193	1.11173	0.897967	0.44353
ENSG00000233159	0	0	0	0	0	0	0	0	0	0	0	0	0	0	0	0	0	0	0	0	0	0	0	0	0	0	1.96938	0	0	0
ENSG00000233170	1.55868	2.45344	2.43402	1.85974	2.18643	1.94179	3.41887	2.42446	1.52702	1.76975	2.73185	1.05454	1.78588	0.470027	1.61105	1.80742	3.10033	2.86003	1.22249	3.26364	1.46691	1.56134	1.41957	0.915409	2.07619	1.62302	13.2144	3.5253	2.96927	1.64002
ENSG00000233189	0	0	0	0	0	0	0.0984333	0	0	0	0	0	0	0	0	0	0	0.0702647	0	0	0	0	0	0	0	0	0.80653	0	0	0
ENSG00000233216	0	0	0	0	0.00700359	0	0.0779768	0.102257	0	0	0	0	0.0451913	0	0	0	0.112677	0	0	0.238835	0.11675	0	0	0	0	0	0	0	0	0
ENSG00000233217	0.0052104	0	0.459727	0.167534	0.025606	0.00895959	0	0.0470937	0.447519	0.214672	0.0415086	0	0.217674	0	0.0317078	0.048275	0.0154862	0.0123657	0.0396047	0.0215958	0.11676	1.91802	1.03154	0.00928354	0	0.196056	4.7181	0	0	0.423493
ENSG00000233247	0.280025	0.172451	0.30808	0.298192	0.196962	0.280462	0.302049	0.34667	0.194234	0.179381	0.197294	0.107563	0.217101	0.0818835	0.235755	0.224264	0.421835	0.275483	0.097487	0.16138	0.191605	0.176288	0.285659	0.318665	0.160223	0.168754	0.35603	0.366644	0.224324	0.254077
ENSG00000233261	0.75088	0.148231	0.142171	0.163857	0.132794	0.477815	0.0378937	0.106632	0.145726	0.12728	0.589093	0.0453397	0.0529931	0.530832	0.509664	0.0950096	0.220334	0	0.0564306	0.121252	0.0904802	0.854919	0.13482	0	2.56538	0.131059	100.146	0.0996323	0.0810255	0.103688
ENSG00000233266	1.42054	0.61285	1.78699	1.78734	0.568858	1.51963	0.655572	1.8594	1.05175	1.05497	0.864997	0.60558	0.782305	0.454115	1.50146	1.3075	2.0465	1.82565	0.615935	1.46706	1.5363	0.729958	1.50632	0.83871	1.24958	0.73679	1.4826	1.81922	2.12478	1.85133
ENSG00000233270	2.72046	2.4147	2.59798	2.92665	1.11655	2.88964	2.15249	3.65516	2.23789	2.06964	3.47438	0.961694	2.18141	1.00244	2.46219	2.14567	3.07824	4.98391	1.03864	2.35496	2.49901	1.96861	2.13836	1.29575	2.4225	1.91968	2.6911	2.5859	3.42006	2.97606
ENSG00000233276	388.977	372.731	252.595	258.632	105.322	303.375	73.7384	239.373	162.583	203.061	219.013	90.041	191.792	234.88	413.798	187.062	241.051	161.029	47.7139	175.982	251.829	177.637	127.171	79.639	395.922	124.248	99.3517	231.203	180.788	225.652
ENSG00000233278	0	0	0	0	0	0	0	0	0	0	0	0	0	0	0	0	0	0	0	0	0	0	0	0	0	0	2.4126	0	0	0
ENSG00000233325	1.6177	0.998167	2.38651	1.93458	1.07477	2.26735	1.73058	3.24515	1.47168	1.83826	2.26521	0.545817	0.890317	0.258252	1.68292	2.00514	3.58589	3.42547	0.553502	3.25722	2.43471	1.11976	1.79408	0.295335	1.11167	0.953705	3.18711	4.06311	3.63288	2.63802
ENSG00000233327	4.90067	2.75338	5.4081	3.94922	7.98901	4.92977	48.556	7.25372	5.2097	4.23194	9.40807	1.8868	1.27215	1.19453	6.98272	3.30624	9.32796	8.85006	2.83357	11.7632	5.6746	3.49528	3.01844	1.41905	5.16984	2.48994	15.3277	3.72556	9.00172	3.72354
ENSG00000233369	5.42929	4.9706	6.94868	6.58202	10.0937	6.01517	12.9311	9.09333	8.46207	7.42656	9.41604	1.7554	4.07327	1.19525	5.88285	6.29178	9.62672	14.055	3.40195	7.93185	6.82618	5.13321	5.38091	2.31198	3.97853	3.97104	5.60592	5.84727	9.20732	7.81246
ENSG00000233370	0	0	0	0	0	0	0	0.07941	0	0.0070688	0.0638956	0	0.0355171	0	0	0.0462178	0.078537	0.0846329	0	0.0817312	0.0340278	0	0	0	0	0	2.24928	0.108257	0.0791745	0.0566384
ENSG00000233382	0.98768	1.1537	0.997289	1.11007	0.767258	1.34217	2.17018	1.73269	1.01962	0.830571	1.39658	0.342421	0.710253	0.332337	1.01842	1.03242	1.46731	2.70788	0.391299	2.63746	1.38306	1.11361	1.40075	0.301733	1.55028	0.642084	1.84286	1.95784	1.58868	1.30213
ENSG00000233426	3.64384	2.12133	3.94069	3.87618	0.968146	3.70229	1.64247	4.93382	3.45415	3.23894	3.64298	1.38109	1.69471	0.969967	3.38075	2.64598	4.18396	6.82804	2.28434	2.30912	2.84602	2.92092	5.24155	3.11133	3.02395	2.81908	3.01066	3.36586	4.85135	3.91264
ENSG00000233437	0	0	0	0	0	0	0	0	0	0	0	0	0	0	0	0	0	0	0	0	0	0	0	0	0	0	1.87487	0	0	0
ENSG00000233444	0	0	0	0	0	0	0	0	0	0	0	0	0	0	0	0	0	0	0	0	0	0	0	0	0	0	0	0	0	0
ENSG00000233448	5.18227	1.44252	5.18577	7.27847	1.35643	6.17623	1.83189	9.68951	6.26551	8.16112	6.45473	1.48957	2.22679	2.78336	6.53134	11.9133	13.5963	8.48651	1.83564	5.37206	10.9609	6.34428	14.6971	1.01244	5.20267	4.57152	16.1767	13.3587	8.43897	12.7889
ENSG00000233473	0.317964	0	0.0961977	0.353609	0.0104173	0.33571	0.137263	0.191195	0.196745	0.375601	0.31834	0	0.0125392	0	0.171067	0.341988	0.690218	0	0	4.00082	0.136085	0.301535	0.13304	0	0.548104	0.0770245	0.277893	0.130208	0.324836	0.341441
ENSG00000233483	0.202992	0.87025	0.0772753	0.284759	0.36453	0.939785	1.17123	0.483057	0.447375	0.598266	0.497987	0.440698	0.914336	0.255443	0.610218	3.72117	0.0869192	0.274136	0.635106	3.58329	2.72234	1.19335	1.08641	0.0475074	0.645203	0.702548	5.90848	2.55381	0.116825	1.00078
ENSG00000233487	0.0279456	0	0	0.0876439	1.38158	0.439398	5.36391	0.150153	0.105945	0.157367	0.0864258	0	0.0563398	0	0.116597	1.58378	0.0448986	0.104585	0.165564	1.10922	0.913012	0.150304	0.832152	0	0.0394798	0.101174	0.232093	0.565084	0.0997311	0.511452
ENSG00000233514	0.260186	0.190659	0.253499	0.192979	0.172714	0.281838	0.234369	0.228398	0.224639	0.241156	0.357056	0.0788236	0.386288	0.0780725	0.285452	0.190299	0.314399	0.374684	0	0.31726	0.220238	0.200962	0.244531	0.156031	0.246982	0.177856	0.839995	0.274567	0.361141	0.31998
ENSG00000233533	0	0	0	0	0	0	0	0	0	0	0	0	0	0	0	0	0	0	0	0	0	0	0	0	0	0	2.23552	0	0	0
ENSG00000233558	0.595209	0.564584	0.834399	0.767488	0.238523	0.923972	0.576128	1.79876	0.676571	0.675605	1.38865	0.344277	0.373163	0.471091	0.677332	1.32621	1.61944	2.5104	0.413266	1.29011	1.6114	0.869699	1.02113	0.350576	0.85247	0.523466	10.6221	1.53566	1.62548	1.32432
ENSG00000233560	0.270336	0.144601	0.213513	0.255021	0.0444122	0.338554	0.269368	0.377726	0.258447	0.211971	0.326345	0.0944562	0.250246	0.172333	0.397828	0.381962	0.452283	0.531425	0.232394	0.281494	0.356221	0.46839	0.231045	0.0431089	0.240629	0.242382	0.45709	0.418843	0.383317	0.380993
ENSG00000233585	0.482347	0.478984	0.156135	0.422094	1.04496	0.550007	0.658073	0.250467	0.351733	0.282438	0.560968	0.226294	1.66348	0.760768	0.659511	0.283719	1.88889	0.682117	0.143457	5.5419	1.19192	0.491003	0.472199	0.20618	0.612275	0.228594	4.98528	1.65277	0.345882	0.351252
ENSG00000233601	0	0	0	0	0	0	0	0	0	0	0	0	0	0	0	0	0	0	0	0	0	0	0	0	0	0	5.21966	0	0	0
ENSG00000233622	2.62138	1.03701	2.80595	3.71651	1.34565	4.61483	7.45064	12.2241	2.26467	2.32616	5.42182	0.745084	1.61754	0.227072	1.71048	2.03736	20.659	5.65826	0.370554	1.8801	4.15979	1.55308	2.27687	0.374373	2.7685	1.7289	1.61412	1.87447	4.92	17.8971
ENSG00000233673	0.0755836	0.0316961	0.0565649	0.0917663	0.0284496	0.0809946	0.113137	0.113568	0.0640473	0.0504504	0.151778	0.0164365	0.0157216	0.0172633	0.132888	0.0725455	0.0908863	0.0727184	0.050888	2.17742	0.0882741	0.679356	0.0714062	0.0507692	0.266769	0.0909731	0.684625	0.149541	0.0966807	0.0987681
ENSG00000233680	0.183383	0.442924	0.33883	0.561575	0.426951	0.263707	0.30249	0.567654	0.38651	0.406963	0.53163	0.0709619	0.173352	0.0395882	1.78563	0.381608	0.549429	0.641581	0.0629903	1.00982	0.508807	1.28391	6.48289	0.289993	0.489588	0.180867	0.795375	0.472783	0.432408	0.927002
ENSG00000233713	0	0	0	0	0	0	0	0	0	0	0	0	0	0	0	0	0	0	0	0	0	0	0	0	0	0	2.83327	0	0	0
ENSG00000233720	0	0	0	0	0	0	0	0	0	0	0	0	0	0	0	0	0	0	0	0	0	0	0	0	0.159519	0	0.394356	0	0	0
ENSG00000233762	13.7867	9.37882	13.0284	14.3974	6.60984	16.1563	9.08156	19.1242	12.0612	13.4675	21.4289	4.86812	6.88985	4.50046	12.6216	11.6036	16.4099	31.6895	8.66602	14.3729	19.0304	11.0964	23.6761	7.7359	14.2777	9.73098	6.82097	14.6534	18.2259	18.8797
ENSG00000233765	0.0808785	0.0499769	0.0180029	0.0683421	0.339552	0.154215	0.359756	0.0748375	0.0580445	0.378196	0.266513	0.0664126	0.0930813	0.113547	0.0764218	0.252593	0.3078	0.265137	0.0884403	0.525152	0.280619	0.113923	0.415527	0.0827491	0.142127	0.0707386	1.75517	0.28283	0.154213	0.288682
ENSG00000233820	0.700136	0.30784	1.46594	1.15122	1.60148	0.97567	4.4262	1.61756	0.982993	1.04802	1.00136	0.302447	0.604761	0.0531106	1.52875	0.400365	0.855719	0.498466	0.533708	4.40722	1.63023	0.696561	0.298484	0.441698	0.943988	0.504526	0.820406	2.25745	1.387	0.928135
ENSG00000233836	0.619865	2.39567	1.38004	1.16787	0.94114	2.59398	4.92655	3.86208	1.39074	1.85278	4.09254	0.349257	2.42146	0.126177	3.48392	3.70565	1.22775	3.32893	1.03509	1.49592	3.56078	1.37637	5.98742	0.0982612	1.09494	2.40212	2.64557	7.7621	2.83685	5.27184
ENSG00000233859	0.285341	0.12771	0.428521	0.320726	0.051853	0.259317	0.0339542	0.214206	0.264783	0.327649	0.231604	0.0875555	0.0938989	0.113538	0.214358	0.122801	0.250428	0.231706	0.042377	0.0913039	0.157032	0.172189	0.110711	0.0914769	0.101706	0.133419	0.137448	0.177893	0.292608	0.153021
ENSG00000233916	0.395933	0.352884	0.423438	0.867612	0.0898141	0.341653	0.0977299	0.967059	0.526727	0.510266	0.607755	0.199153	0.106243	0.165226	1.26873	0.467229	0.308512	0.299397	0.137352	0.565088	0.659679	2.30893	0.145478	0.0716976	5.0725	0.624297	4.42209	0.783322	0.563832	0.448856
ENSG00000233962	0	0	0	0	0	0	0	0	0	0	0	0	0	0	0	0	0	0	0	0	0	0	0	0	0	0	2.80846	0	0	0
ENSG00000233963	0	0	0	0	0	0	0	0	0	0	0	0	0	0	0	0	0	0	0	0	0	0	0	0	0	0	0.0848498	0	0	0
ENSG00000233974	0.0848871	0.0501583	0.09364	0.0564063	0.0731175	0.12288	0.35555	0.245841	0.0553385	0.0641004	0.0798399	0.0315399	0.0150613	0.0211661	0.0874228	0.12889	0.229318	0.190906	0.0356161	0.0678962	0.0840075	0.0746951	0.252862	0.0275922	0.0858601	0.0438748	19.2681	0.117439	0.120416	0.164673
ENSG00000233994	0.2477	0.150498	0.233412	0.132307	0.119986	0.192704	0.552933	0.217361	0.199642	0.186185	0.0845068	0.0722089	0.125037	0.0688745	0.226952	0.173914	0.42455	0.287592	0.0993613	0.204611	0.115408	0.188615	0.193243	0.123303	0.145753	0.156505	0.217896	0.179641	0.217464	0.207489
ENSG00000234005	0.0685915	0	0	0	0.0153328	0.183968	0	0.303569	0	0.0296661	0.25552	0	0	0	0	0.0888347	0.157738	0.132655	0	0.0813254	0.201295	0.138069	0.213954	0	0.192194	0	3.61162	0.111219	0	0.116156
ENSG00000234008	0	0	0	0	0	0	0	0	0	0	0	0	0	0	0	0	0	0	0	0	0	0	0	0	0	0	15.8002	0	0	0
ENSG00000234025	0	0	0	0	0	0	0	0	0	0	0	0	0	0	0	0	0	0	0	0	0	0	0	0.0734594	0	0	1.826	0	0	0
ENSG00000234043	0.997757	1.34648	2.82742	1.2976	0.974902	0.968876	1.39493	2.41584	0.670833	0.697191	2.30196	1.31209	0.882658	0.279258	1.37694	0.700281	2.3495	4.55195	0.195778	5.20882	1.62281	0.834619	0.335293	0.647583	1.64789	0.397633	1.74336	2.22562	1.73797	1.17706
ENSG00000234062	1.39125	0.675806	1.26258	2.52498	0.867259	1.86858	3.57088	3.81738	1.61675	1.40472	4.8625	0.368198	1.822	0.20314	2.54671	1.5309	2.76427	4.54148	0.54308	4.39855	2.8323	1.42782	2.29027	0.117729	1.46371	1.0894	1.65979	4.3028	3.49614	2.5649
ENSG00000234073	0	0	0	0	0.0180846	0	0.315561	0.0276024	0.0449308	0	0.232707	0	0.0533015	0.0857782	0.0972504	0	0	0.163515	0	0.175516	0.052558	0.172861	0	0	0.200208	0	0	0.145941	0	0
ENSG00000234085	0	0	0	0	0	0	0	0	0	0	0	0	0	0	0	0	0	0	0	0	0	0	0	0	0	0	1.07533	0	0	0
ENSG00000234093	0.620964	0.389233	0.528277	0.45088	0.25808	0.712346	0.991668	0.707032	0.891127	0.562273	1.15507	0.208766	0.146004	0.18151	0.687075	0.515333	0.672349	1.68816	0.333683	0.519883	0.609447	0.861355	0.932587	0.389522	0.552566	0.376514	0.268395	0.622647	0.815689	0.814385
ENSG00000234123	0	0	0.0113006	0	0.00111472	0	0	0	0	0	0.0185334	0.00606765	0.0554892	0	0	0	0.0321278	0	0	0.0553222	0.015678	0	0	0	0	0.0665233	5.11011	0	0	0
ENSG00000234144	0	0	0	0	0.0922292	0	0.544043	0	0	0	0	0	0	0	0	0	0	0	0	1.07056	0	0	0	0	0	0	3.54095	0	0	0
ENSG00000234213	0.0351964	0.0712314	0	0	0.0415152	0.0875356	0.262994	0	0.081073	0.0485845	0	0.0776838	0.0970124	0.0823778	0.159608	0.0847182	0.132387	0	0	0.0846761	0	0.0749038	0.0408624	0.0936038	0	0	0.491505	0	0	0
ENSG00000234232	0.0435468	0.0428506	0.123499	0.047468	0.0398971	0.0298894	0.0238671	0.0398158	0.031141	0.0168125	0.0415144	0.0149149	0.027865	0	0.22826	0.0345292	0.187193	0.0390319	0.0210426	0.0398455	0.0237044	0.0163071	0	0	0.0278804	0.0161846	4.11177	0.0391716	0.0313159	0.0231286
ENSG00000234267	0	0	0	0	0	0	0	0	0	0	0	0	0	0	0	0	0	0	0	0	0	0	0	0	0	0	8.68011	0	0	0
ENSG00000234270	0	0	0	0	0	0	0	0	0	0	0	0	0	0	0	0	0	0	0	0	0	0	0	0	0	0	14.2321	0	0	0
ENSG00000234282	0	0	0	0	0.274689	0	0.232317	0	0	0	0	0	0.0147583	0	0	0	0	0	0	0	0	0.0527455	0	0	0.297745	0	0.492124	0	0	0
ENSG00000234329	1.60887	0.824369	1.33976	1.63335	0.304968	1.86907	1.43146	2.78151	1.18937	1.30289	1.67401	0.657996	0.583307	0.572211	2.4136	2.26157	2.58596	3.19031	0.657706	1.56478	1.84488	1.47193	3.00666	0.640114	1.38723	0.996122	2.02329	2.40204	3.23637	3.25398
ENSG00000234345	0.302577	0.0866793	0.54138	0.5058	0.183977	0.246377	1.35689	1.06293	0.286177	0.272797	0.872015	0.11322	0.100748	0	0.322089	0.143832	0.849742	2.20102	0.0520048	0.416105	0.488765	0.522694	0.0875944	0	0.516513	0.159909	0.780903	0.24365	1.39913	0.482271
ENSG00000234353	20.1028	24.429	16.5017	28.4463	21.9094	24.1842	81.3803	50.968	23.9763	17.2951	41.6106	7.04573	65.4078	13.6366	29.1256	19.6148	32.7521	54.7468	14.206	52.7264	46.2396	32.3771	21.6084	8.80171	55.3523	18.6535	33.9308	64.4246	34.7059	27.0342
ENSG00000234367	0.111974	0.134234	0.163565	0.107953	0.0697496	0.158346	1.38758	0.087584	0.137105	0.198273	0.127811	0.0642512	0.0688275	0.188557	0.169086	0.201213	0.191244	0.278069	0.18669	0.300849	0.179832	0.158602	0.133235	0.056338	0.0955069	0.113318	0.980654	0.28107	0.243385	0.14794
ENSG00000234373	0	0	0	0.0948129	0.464763	0	3.75945	0	0	0.294956	0	0	0	0	0	0	0	0	0	0.251194	0.583535	0	1.18884	0	0	0	5.91425	0	0	0.77988
ENSG00000234383	0.3045	0.493415	0.303221	0.814821	0.121754	0.343542	0.0771292	0.695194	0.851778	1.27459	0.784379	0.154418	0.405788	0.102791	0.494612	0.502338	0.622754	1.59536	0.566978	0.404026	0.995223	0.515167	0.453112	0.0597724	0.563093	0.748484	1.64666	0.470702	0.622191	0.614476
ENSG00000234402	0	0	0	0	0.00539498	0	0	0	0	0	0.0419772	0	0	0	0	0	0	0	0	0	0	0	0	0	0.0267685	0	6.77667	0.0409608	0	0
ENSG00000234406	0	0	0	0	0	0	0	0	0	0	0	0	0	0	0	0	0	0	0	0	0	0	0	0	0	0	0.187526	0	0	0
ENSG00000234460	0	0	0	0.225035	0	0	0	0	0.161025	0	0	0	0.177776	0.199715	0	0	0	0	0	0	0	0.27299	0	0	0	0	1.90468	0	0	0
ENSG00000234480	0	0	0	0	0	0	0	0	0	0	0	0	0	0	0	0	0	0	0	0	0	0	0	0	0	0	0.791002	0	0	0
ENSG00000234498	1.07876	0.713052	0.906071	0.918616	0.339336	1.18474	0.546383	1.3844	1.20582	0.807915	1.55619	0.327298	0.943406	0.549786	2.28769	1.0686	1.10671	2.27607	0.759186	0.834961	1.55067	1.00717	1.55249	0.498691	1.62577	0.985076	1.8176	3.30487	1.23962	1.24199
ENSG00000234518	18.298	17.2961	24.8336	26.575	6.5629	20.3525	7.71079	24.1537	22.3897	19.8914	23.5524	5.34258	10.4169	7.79309	29.1475	12.6909	23.8795	25.5692	3.5234	9.66516	20.3355	19.5382	17.9845	11.0854	23.4317	9.41098	13.5439	14.8887	29.8783	22.5443
ENSG00000234521	0.017355	0	0.011769	0.10358	0.110301	0.0480568	0.201943	0.053671	0.0637904	0.026343	0.109898	0	0.123571	0	0.0783592	0.0495058	0.0956488	0.0465882	0	0.206495	0.0561526	0.062696	0.018047	0	0.0555669	0.323296	2.10398	0.0539185	0.0900864	0.046674
ENSG00000234523	0	0	0	0	0	0	0	0.292347	0.127458	0.0609643	0.2998	0	0.128634	0	0.568182	0	0.701675	0.297788	0	0	0	0	0	0	0	0	0.549171	0.29677	0.266985	0.223577
ENSG00000234537	0.0658689	0.464152	0.132423	0.131487	0.671603	0.0871372	6.92696	0.237891	0.126675	0.0675956	0.344982	0.0055789	0.167472	0	0.0212628	0.0241659	0.80705	0.372979	0.00933942	0.988733	0.129319	0.0503105	0.0199486	0	0	0.0300952	0.558609	0.0558792	0.816342	0.215793
ENSG00000234571	0.0503157	0.203704	0.0830431	0.0213914	0.0941894	0.0280269	0.154626	0.0447273	0.0301877	0.0631795	0.0382453	0.0265101	0.0245239	0	0.141977	0.0363194	0.164416	0.182145	0.0194105	0.0619924	0.167776	0.0280557	0	0	0.142307	0.197872	0.0822287	0.0409757	0.0438326	0.0342401
ENSG00000234585	7.72479	3.31031	5.56966	6.74397	2.74849	8.39416	8.31324	8.39293	4.91493	4.72629	5.11567	1.51822	3.49078	2.3011	6.8338	5.19303	9.23794	9.59383	2.43705	6.09346	6.76208	4.0627	7.1549	1.83288	5.8563	3.36388	10.9834	5.92415	8.24778	8.44471
ENSG00000234594	0	0	0	0	0	0	0	0	0	0	0	0	0	0	0	0	0	0	0	0	0	0	0	0	0	0	0	0	0	0
ENSG00000234618	1.13013	1.66463	1.0146	0.919522	1.04101	1.26034	1.52701	1.4485	1.28171	0.900891	2.25795	0.474301	2.39776	1.50667	1.71485	1.43844	1.50968	1.94101	0.651084	4.61502	2.278	2.82105	0.796327	0.363379	1.91113	0.986762	11.8234	2.71014	1.43256	0.920048
ENSG00000234629	0	0	0	0	0	0	0	0.052258	0	0	0.0360459	0	0.00689235	0	0	0	0	0	0	0	0	0	0	0	0	0	6.54087	0	0	0
ENSG00000234648	2.83329	2.55939	2.69799	2.29108	1.06216	3.26078	2.05543	3.42503	2.37167	2.83224	3.21665	0.818805	1.28717	0.976827	3.14708	2.81567	2.92143	9.63258	2.45329	2.61009	2.68594	2.21338	4.15766	0.557931	2.4062	2.08244	1.62717	2.88361	4.09914	3.81235
ENSG00000234664	14.3933	13.0679	19.9311	18.4398	7.98675	16.6175	10.3172	25.4795	16.4259	15.6215	25.2223	5.77656	7.61709	3.43591	21.0285	14.4391	20.1945	33.9343	6.40178	19.5487	16.938	16.4643	14.5488	9.16603	16.4277	10.9576	19.1281	23.9806	27.4159	19.9304
ENSG00000234667	0.00758093	0	0.00813128	0	0.0128829	0.00966794	0.00970738	0.00861901	0.0163947	0.0113314	0.00776289	0	0.00318454	0	0.0277844	0.00747677	0.0113653	0.00901884	0	0.0349288	0.0102651	0.0676808	0.228791	0.00413466	0.00655265	0.0444337	5.35387	0.012632	0.00629202	0.0189917
ENSG00000234671	0	0	0	0	0	0	0	0	0	0	0	0	0	0	0	0	0	0	0	0	0	0	0	0	0	0	0.0564802	0	0	0
ENSG00000234685	0.080636	0	0	0	0.27951	0	1.23724	0.649394	0.224946	0.064778	1.455	0	5.39771	0	0	0.531329	0.24559	0.277641	0	0.394764	0.168191	0.113783	0	0	0	0	0.82869	0.375483	0.477565	0
ENSG00000234711	0.0604874	0.0721666	0.0578009	0.099458	0.133906	0.0913829	0.125299	0.0690337	0.0931844	0.0685954	0.0825539	0.134538	0.06732	0.0664664	0.0750353	0.0489013	0.0583614	0.0679204	0.0366734	0.223415	0.0897227	0.154761	0.207391	0.113771	0.0767638	0.0801318	0.375897	0.0731954	0.0620051	0.123266
ENSG00000234718	0	0	0	0	0	0	0	0	0	0	0	0	0	0	0	0	0.0457936	0	0	0	0	0	0	0	0	0.0346901	0.544568	0	0	0
ENSG00000234724	0.0153213	0	0.0726304	0.0676666	0	0	0	0.0963336	0.0692079	0.0477117	0.0730309	0.0518043	0.0282269	0	0.0894967	0	0.112709	0.0362308	0	0.0701366	0.055083	0.031375	0	0	0.0520397	0.04209	1.81193	0.116721	0.0735573	0.142785
ENSG00000234742	0.873412	0.69076	0.971428	1.00799	0.311016	1.06512	1.43247	1.47541	0.84585	0.899384	1.2807	0.360793	0.48594	0.30306	1.0384	1.26973	1.16092	2.68258	0.782141	1.06567	1.08663	0.811967	1.14315	0.286952	0.761158	0.792674	0.851486	1.17532	1.50614	1.46524
ENSG00000234743	0.484675	0.446097	0.460619	0.393872	0.186567	0.457879	0.314184	0.404428	0.381881	0.497553	0.291158	0.216524	0.227529	0.291944	0.548091	0.376618	0.452367	0.350021	0.188887	0.317916	0.343036	0.353467	0.683748	0.493633	0.366111	0.29299	3.57129	0.435485	0.417618	0.59711
ENSG00000234769	1.80677	1.34125	2.10202	2.24589	1.20404	2.13217	3.29839	3.64724	2.01166	1.85738	3.24961	0.674777	1.53144	0.770651	2.14198	1.62262	3.2264	3.08476	0.874139	2.65308	3.08976	2.45032	2.47808	1.07159	3.13216	1.43588	3.11902	3.15275	3.32319	2.50999
ENSG00000234773	0.360007	0.373826	0.472626	0.639193	0.797285	0.447357	1.96109	0.843306	0.441445	0.388703	1.00418	0.299764	0.979541	0.200572	0.718532	0.548048	0.727091	1.07261	0.284979	1.1001	1.00404	0.48547	0.253852	0.10041	0.855524	0.34462	6.52272	1.25037	0.931376	0.621712
ENSG00000234795	0	0	0	0	0	0	0	0	0	0	0	0	0	0	0.0077117	0	0	0	0	0	0.0659266	0	0.0102068	0	0	0	6.30249	0	0	0
ENSG00000234816	0	0	0	0	0	0	0	0	0	0	0	0	0	0	0	0	0	0	0	0	0	0	0	0	0	0	4.30507	0	0	0
ENSG00000234865	0	0	0	0	0	0	0	0	0	0	0	0	0	0	0	0	0	0	0	0	0	0	0	0	0	0	0	0	0	0
ENSG00000234882	1.39495	0.683155	2.43423	2.53228	4.50081	2.00704	10.7344	4.63082	2.23705	2.3532	4.22756	0.725712	1.0183	0.14155	1.50235	1.66302	2.82476	5.01927	0.762144	5.15251	4.5296	1.98192	3.8373	0.473384	2.15619	1.0059	2.93067	4.07895	4.4665	3.76957
ENSG00000234911	0.878529	0.255324	0.767786	0.681031	0.583638	0.948954	1.60328	1.91481	0.534435	0.588063	2.85134	0.313253	0.498214	0.346622	0.868689	0.443727	2.93557	3.39528	0.235869	1.50591	0.939731	1.02945	0.628123	0.256015	1.45385	0.406737	13.511	1.23888	2.12038	0.9509
ENSG00000234964	2.98295	0.0980808	0.448495	0.857684	0.61225	1.8964	0.681268	0.531939	0.863165	9.02969	0.141681	0.801701	0.104974	0.0643565	1.2944	0.557861	1.03463	0.134261	0.211444	0.331993	0.233635	0.895544	5.52679	0.326421	1.04745	0.857377	0.434442	0.859455	0.441065	22.5021
ENSG00000234969	1.58956	0.871022	1.87539	1.5631	0.9507	1.7011	2.27254	2.46346	1.14837	1.04246	1.97853	0.499048	0.951967	0.458914	1.88324	0.992224	3.60607	3.00518	0.330371	2.77074	1.68211	1.02657	1.06593	0.313253	0.920486	0.840249	0.555928	2.63888	2.55148	1.70264
ENSG00000234981	0.134276	0.131059	0.164595	0.205948	0.0420917	0.143899	0.0945639	0.233427	0.121887	0.266382	0.0854725	0.0458532	0.0709556	0.101008	0.280391	0.401734	0.173531	0.277671	0.124496	0.144157	0.22123	0.158506	0.836596	0.0598675	0.242077	0.120256	0.0870786	0.19052	0.167514	0.751809
ENSG00000234982	0.131032	0	0.0777887	0.038009	0.0042561	0.200343	0.0698867	0.0891437	0.0542151	0.0126187	0	0.023373	0.0272035	0.0840461	0.0435392	0.227237	0.118947	0.125327	0.0706717	0	0.130621	0.0284252	0.144548	0	0	0.0973556	0.645276	0.107596	0.0578364	0.0610159
ENSG00000234996	0.0476878	0.0512992	0.0917216	0.105319	0.371306	0.0718095	0.256497	0.208834	0.184818	0.12585	0.138542	0.0382	0.658995	0.278224	0.104619	0.0801663	0.203826	0.220028	0.015462	0.12384	0.388136	0.469557	0.142048	0.0226736	0.12178	0.0691057	0.85005	0.0747133	0.2162	0.21327
ENSG00000235001	0.383568	0.242715	0.305392	0.18621	0.0679955	0.327334	0.0946761	0.272923	0.211198	0.281581	0.219642	0.0899294	0.179399	0.0916926	0.428201	0.209696	0.323279	0.325125	0.115207	0.199687	0.235585	0.190076	0.333806	0.115843	0.243229	0.197466	0.229753	0.218722	0.285172	0.321758
ENSG00000235044	0	0.0901962	0	0.107793	0.264858	0.0615614	0.154111	0.111126	0.0612629	0.0751762	0	0.0270886	0.120723	0	0	0.0697358	0.124386	0	0	0.655725	0.139549	0	0.0308823	0.0595065	0.0954627	0	2.41589	0.159795	0.0790381	0
ENSG00000235062	0	0	0	0	0	0	0	0.0428693	0	0	0	0	0.06265	0	0	0	0	0	0	0.111325	0	0	0.072421	0	0	0	4.23395	0	0	0
ENSG00000235081	0.193903	0.352278	0.118643	0.0813098	0.0734298	0.141299	0.088167	0.115847	0.0945681	0.0728936	0.285328	0.0608925	0.0771431	0.248332	0.618151	0.0892811	0.201714	0.294369	0.0690176	0.216587	0.169314	0.195214	0.0872626	0.0852572	1.01425	0.0832083	1.62314	0.13323	0.125396	0.132
ENSG00000235084	1.20217	2.51338	1.48279	1.37365	1.17502	1.39856	0.950021	1.38484	1.18935	1.11454	1.59013	0.84816	1.3866	0.858	1.38746	1.40334	1.99268	1.54603	0.653474	2.36739	1.7566	1.15006	1.10265	1.3083	1.34975	1.07706	13.5998	2.45598	1.58111	1.22725
ENSG00000235089	0	0	0	0	0	0	0	0	0	0	0	0	0	0	0	0	0	0	0	0	0	0	0	0	0	0	0.666751	0	0	0
ENSG00000235101	0	0	0	0.0955654	0	0	0	0.0436544	0.0421961	0	0.0837537	0	0.0131959	0	0.187832	0.0844936	0	0	0	0	0	0.494885	0	0	0.930846	0	5.55976	0	0	0
ENSG00000235128	0.560954	0.16741	0.278122	0.209588	0	0.463825	0	0.28127	0.196948	0.223061	0.385833	0.154317	0.0816512	0	0.490615	0.113773	0.291326	0.509954	0.0857943	0.0840736	0.212751	0.202078	0.135944	0.172095	0.272062	0.093599	0	0.244489	0.301067	0.2938
ENSG00000235156	0	0	0	0	0.00501525	0	0.0438119	0	0	0	0	0	0	0	0	0	0	0	0	0	0	0	0	0	0	0	2.34882	0	0	0
ENSG00000235205	0.0758575	0	0.0292465	0.041104	0	0.0211322	0	0	0.0100512	0.0293437	0.0520018	0.542165	0.0215509	0	0.121272	0.0320436	0.0186949	0	0	0	0.0480307	0	0.0818839	0.240961	0	0	0.456395	0	0	0.0323332
ENSG00000235217	2.08476	2.92578	5.40517	6.77138	6.22034	3.13838	11.3847	11.2388	6.37826	5.17338	10.0994	1.38089	3.18492	0.261484	2.42469	3.17279	4.67729	10.6855	0.798237	6.98568	7.35045	2.65872	1.29975	0.496039	2.4868	1.99631	2.9567	5.12043	11.2433	4.92641
ENSG00000235243	0	0	0	0	0	0	0	0	0	0	0	0	0	0	0	0	0	0	0	0	0	0	0	0	0	0	7.22696	0	0	0
ENSG00000235294	0	0	0	0	0	0	0	0	0	0	0	0	0	0	0	0	0	0	0	0	0	0	0	0	0	0	1.58281	0	0	0
ENSG00000235316	3.84193	4.63216	7.29591	6.58155	1.81116	5.56539	5.78285	8.71434	4.65547	4.72856	7.51177	2.32102	1.86749	1.05912	6.0549	5.76044	10.1231	8.50879	3.52714	10.332	6.04714	5.2687	5.46756	2.77876	4.70919	3.93222	7.47114	8.44539	9.59305	6.19448
ENSG00000235330	0.202812	0.374088	0.0699641	0.242004	0.0139355	0.336587	0.141562	0.475843	0.189853	0.171672	0.636113	0	1.53471	0	0.259135	0.928993	0.208284	0.160953	0.36429	2.97014	0.857351	0.335508	0.305266	0	0.401709	0.248291	3.07654	0.665777	0.188826	0.254588
ENSG00000235349	0	0.11796	0.33507	0.906173	0.741148	0	0.398548	0.172831	0.077278	0.171177	0.322353	0.096557	0	0	0	0	0	1.14025	0	2.37841	0.906066	0	0	0	0	0	1.41528	0	0	0.197889
ENSG00000235369	0.258934	0.348548	0.172036	0.220341	0.0143345	0.267841	0.251713	0.369791	0.220924	0.204524	0.396728	0.0294989	0	0.0903227	0.360968	0.191756	0.26645	0.687964	0.168475	0.173355	0.131338	0.311614	0.210577	0.182618	0.204302	0.208868	0.889233	0.234373	0.389495	0.194111
ENSG00000235370	0.344948	0.176606	0.571549	0.858116	0.250463	0.380972	0.120637	1.16083	0.559636	0.484403	0.714032	0.200755	0.0728078	0.0127311	0.331037	0.195009	1.23252	2.26444	0.128493	0.907282	0.436327	0.271801	0.210901	0.0346321	0.119644	0.150082	1.14061	0.233757	1.2629	0.660818
ENSG00000235374	1.56797	1.62165	6.1601	2.26736	0.720524	1.64925	0.820849	1.91061	1.35428	2.68119	2.11353	0.874524	0.771328	0.58851	1.92494	1.01511	2.58856	2.55624	0.503019	2.67662	2.10608	1.08931	1.72797	0.978332	1.72119	0.98284	1.24433	1.23359	2.46615	1.28487
ENSG00000235378	0	0	0	0	0	0	0	0	0	0	0	0	0	0	0	0	0	0	0	0	0	0	0	0	0	0	0.44767	0	0	0
ENSG00000235420	0	0	0.0111863	0	0	0	0	0.0547579	0.0201977	0	0	0	0	0	0	0	0.0414152	0.0577422	0	0	0	0	0.0331521	0	0.20886	0	0.934353	0.0527713	0	0
ENSG00000235436	0.117882	2.03372	0.186615	0.303865	3.42439	0.306636	9.86965	0.728716	0.16834	0.164341	0.503453	1.43107	0.92971	0	0.18624	0.0917315	0.399093	3.82616	0.0874742	6.45932	1.65265	0.107989	0.0552146	0	0.0289427	0.0975777	23.3802	1.19946	0.283818	0.238
ENSG00000235438	0.0232152	0.0313842	0.0367663	0.0364876	0.0955877	0.0575061	0.0619061	0.0432251	0.0299743	0.0282617	0.0803653	0.0194571	0.0315322	0	0.0300104	0.0279072	0.22422	0.298711	0.0141375	0.424112	0.0552678	0.021172	0.0200414	0.0114305	0.0243308	0.0180134	1.88048	0.141136	0.0887318	0.0434228
ENSG00000235447	0	0.0580577	0.400551	0.0625656	0.745953	0	0.215108	0	0	0	0	0	0	0	0	0	0.0935246	0	0	0	0	0	0	0	0	0	0.0922904	0	0	0
ENSG00000235449	0.93557	0.653116	1.22926	1.33894	0.423232	1.35892	0.843735	2.28652	1.01154	0.979372	1.35305	0.750101	0.656268	0.294653	1.8824	1.43836	1.7553	2.11876	0.374075	1.11026	1.3761	0.856735	3.2227	0.627863	0.560937	0.690798	1.44078	1.68953	1.62244	2.07855
ENSG00000235505	4.30751	0.643087	4.5338	2.90062	0.33431	5.24113	0.299999	3.49169	3.67684	2.9634	4.99362	1.15238	1.1693	0.59435	10.0041	2.68551	14.0732	10.2131	1.19554	1.89992	3.13663	10.3752	1.36597	0.500525	10.7071	1.70928	0.491914	8.35168	4.9802	3.41235
ENSG00000235571	0.0584235	0	0	0	0.047112	0	0	0	0	0	0	0	0	0	0	0	0	0	0.033802	0.24166	1.09381	0	0	0	0	0	3.45588	3.07942	0	0
ENSG00000235582	0.126123	0.0806745	0.128469	0.0967946	0.00954717	0.160224	0	0.39965	0.203911	0.128935	0.206656	0.0365724	0	0	0.144511	0.172651	0.197554	0.398846	0.0811549	0.146094	0.142465	0.097115	0.13478	0.0749526	0.102924	0.102083	1.08367	0.179287	0.194924	0.190516
ENSG00000235592	0	0	0	0	0	0	0	0	0	0	0	0	0	0	0	0	0	0	0	0	0	0	0	0	0	0	1.45443	0	0	0
ENSG00000235618	0.353602	0.623698	0.456969	0.459094	0.674262	0.549283	0.615527	0.654805	0.323169	0.301633	0.453849	1.59202	0.39474	0.137143	0.523856	0.376639	1.06226	0.645109	0.165491	0.953304	0.538119	0.435826	0.479915	0.13846	0.481828	0.249723	0.784186	0.667144	0.533174	0.462433
ENSG00000235619	0.0944249	0.146823	0.308835	0.485534	0	0.0813976	0.12512	0.082283	0.209169	0.176743	0.414646	0.0835078	0.085906	0	0.170413	0.194199	0.14383	0.359873	0.0825585	0.255119	0.305233	0	0.0589295	0.0825279	0	0	1.05248	0.217752	0.33964	0.135855
ENSG00000235636	0.975055	0.869001	1.24391	1.02392	0.458532	0.892403	1.11534	1.1398	0.816865	0.838498	0.99776	0.28588	0.421276	0.435514	1.25264	1.35967	0.93046	0.959589	0.622601	0.956686	0.727594	0.935393	0.687257	0.383126	0.872245	0.731908	3.09255	1.2018	1.07275	1.00362
ENSG00000235655	16.1809	11.13	17.4463	13.0731	6.30544	16.5756	8.94268	16.6022	15.3219	14.8209	16.6906	5.33901	10.699	5.04624	19.3154	12.7007	14.5068	16.4997	5.52981	10.826	15.4816	15.0388	18.2948	5.7181	19.281	10.9978	10.2459	16.3207	16.8609	19.9423
ENSG00000235672	0.0931688	0.106257	0.103988	0.173355	0.135638	0.113697	0.77468	0.243928	0.140204	0.18163	0.17506	0.0673764	0.139549	0.29397	0.18307	0.203308	0.213701	0.29521	0.109843	0.489851	0.455349	0.228482	0.113365	0	0.260284	0.109317	0.284224	0.386486	0.204976	0.329995
ENSG00000235687	0.811176	0	0	0	0	31.8987	0	0	0	0	0	0	0	0	0	0	0	0	0	0	0	0	0.0338813	0	0	0	8.28372	0	0	0
ENSG00000235689	0	0	0	0	0.00636749	0	0	0	0	0	0	0	0	0	0	0	0	0	0	0	0	0	0	0	0	0	2.24347	0.656858	0	0
ENSG00000235705	0	0	0	0	0.00862814	0	0	0	0	0	0	0	0	0	0	0	0	0	0	0	0	0	0	0	0	0	10.2268	0	0	0
ENSG00000235734	0.116226	0.1005	0.0785207	0.091335	0.00989317	0.146835	0.154431	0.0983722	0.115458	0.137842	0.179841	0	0.151014	0	0.167475	0.158995	0.141221	0.180492	0.070428	0.14257	0.181742	0.15446	0.201814	0	0.144623	0.105881	0.198597	0.211701	0.16769	0.16812
ENSG00000235748	0	0	0	0	0	0	0	0	0	0.0210573	0	0	0	0	0	0	0	0	0	0	0	0	0	0	0	0	0.217302	0	0	0
ENSG00000235776	0.972699	0.821604	0.860308	0.952801	0.245869	1.12677	0.361271	1.13559	0.72313	0.858542	0.962175	0.28954	0.40863	0.269165	0.886372	0.863887	1.1621	2.11999	0.687988	0.780555	1.18762	0.668327	1.63196	0.480136	1.33894	0.617772	0.697226	0.917734	1.17338	1.24461
ENSG00000235808	0	0	0.0713485	0	0	0	0	0	0.060527	0.0590301	0.121578	0.0363414	0	0	0	0	0	0	0	0.0830125	0	0	0	0	0	0	0.606332	0	0	0
ENSG00000235817	0	0	0	0	0	0	0	0	0	0	0	0	0	0	0	0	0	0	0	0	0	0	0	0	0	0	0.279785	0	0	0
ENSG00000235821	0.907241	0.514165	1.81572	1.07604	0.204764	0.870055	0.258022	3.26317	0.974776	1.40603	1.66385	0.491544	0.547122	0.342851	2.42981	0.884939	2.41259	1.67926	0.225574	0.7997	2.05957	0.876241	0.349044	0.120515	2.12433	0.434925	0.461938	1.08819	2.37149	1.86077
ENSG00000235859	11.3457	4.408	8.76237	14.0758	4.9732	14.181	10.9514	13.5538	10.5877	9.42447	14.479	3.03592	8.59406	4.36407	18.2	9.91883	32.2635	17.501	4.55356	10.7523	11.3275	13.7015	25.5856	7.37659	18.296	8.1165	17.3252	15.7672	18.3044	12.6849
ENSG00000235944	0.938316	1.36202	0.888001	1.26774	2.95621	1.21718	4.14774	1.37868	1.05217	0.934276	0.745152	0.273431	0.767429	0.387092	1.45193	1.37354	2.24521	1.26789	0.456638	2.42894	1.16546	1.57156	1.58472	0.155875	3.11586	0.919029	6.16622	1.83029	1.32571	1.5416
ENSG00000235946	0.605847	0.0995412	1.61773	0.971068	1.01965	0.670647	7.10144	3.24758	0.814673	0.765125	1.706	0.183894	0.201913	0	0.528144	0.286819	1.36912	5.53934	0.051945	0.668837	1.23729	0.835767	0.421229	0	0.786117	0.31211	0.630291	0.404258	2.76593	1.52995
ENSG00000235990	0	0	0	0	0	0	0	0	0	0	0	0	0	0	0	0	0	0	0	0	0	0	0	0	0	0	0.213343	0	0	0
ENSG00000236040	0	0	0	0	0.0247772	0	0	0	0	0	0	0	0	0	0	0	0	0	0	0	0	0	0	0	0	0	0.0483879	0	0	0
ENSG00000236047	1.36044	0.40826	1.24251	1.38402	0.256289	1.51857	0.412849	2.54279	0.566961	0.493203	0.61716	0.843747	0.946197	0.442634	3.62035	1.05	2.62878	1.80508	0.117659	0.994662	3.36091	0.236512	1.31113	0.29164	0.417039	0.197148	1.36484	1.98014	1.87417	3.08736
ENSG00000236048	0.0266498	0.0176868	0.0157871	0.0290923	0.00882437	0	0	0	0	0	0	0	0.00451113	0	0	0	0	0	0	0.0356149	0	0	0	0	0	0	14.4819	0	0	0
ENSG00000236086	0.147306	0.117094	0.185651	0	0	0.181391	0	0.118101	0.207223	0.0383153	0.484953	0.0428527	0.0905205	0.115778	0.222726	0.492754	0.303136	0.218687	0.263194	0.461075	0.305134	0.376689	0.0609005	0	0.212363	0.171736	0.582316	0.475329	0.20944	0.202422
ENSG00000236114	0.358317	0.314442	0.368338	0.368234	1.04301	0.498154	2.25233	1.38184	0.432588	0.414484	1.29692	0.128258	0.235362	0.183543	0.384199	0.230331	1.32655	1.09579	0.0467684	1.12405	0.841688	0.422453	0.291961	0.05346	0.589451	0.134957	1.26518	0.883188	1.11371	0.601052
ENSG00000236118	0	0	0	0	0	0	0	0	0	0	0	0	0	0	0	0	0	0	0	0	0	0	0	0	0.156439	0	1.16916	0	0	0
ENSG00000236136	0.246351	0.11991	0.0990739	0	0.0603707	0.119634	0.477118	0.0239168	0	0.0161874	0	0.0483571	0.395255	2.87389	0.653506	0	0.172341	0.554184	0	0.294155	0.403772	0	1.23353	0	0.13259	0.0548148	0.669332	0	0	0.0165925
ENSG00000236155	0.0496081	1.65457	0.111263	0.0956275	0.871907	0.163024	1.14228	0.139017	0.0833398	0.0701957	0.358358	0.425719	4.00263	3.3677	0.210326	0.369632	0.555691	0.387937	0.670961	3.05526	0.176722	0.261205	0.0798445	0.402128	0.373018	0.579031	2.15271	11.8806	0.223708	0.183801
ENSG00000236184	1.38181	1.08178	1.4524	1.47477	0.392608	1.48868	1.01434	2.24267	1.07564	1.24083	1.55133	0.64431	0.632479	1.18259	2.2334	1.4043	2.36835	1.95531	0.568708	1.55647	1.95541	0.909203	2.3075	0.326166	1.15026	0.848189	1.16732	1.85493	1.90971	2.04673
ENSG00000236253	0	0	0	0	0	0	0	0	0	0	0.0974339	0	0	0	0	0	0	0	0	0	0	0	0	0	0	0	9.06205	0.176464	0	0
ENSG00000236278	0.079334	0	0	0	0	0	0	0	0	0	0	0	0	0	0.318862	0	0	0	0	0	0	0.177276	0	0	0.587207	0	1.13409	0	0	0
ENSG00000236290	0	0	0	0	0	0	0	0.0913798	0	0	0	0	0.0893665	0	0	0	0.0636789	0.215107	0	0.109138	0	0.063695	0	0	0.0492751	0	2.26523	0.149623	0.0779513	0
ENSG00000236296	0.624972	0.822545	1.24811	0.888139	0.323961	0.722373	0.0533274	0.596047	0.458548	0.536184	0.500156	0.258308	0.57864	0.186764	0.459001	0.493809	0.678496	0.704214	0.452172	0.694362	0.514081	0.540408	0.728384	0.350228	0.37117	0.482393	3.47032	0.507857	0.570032	0.515177
ENSG00000236307	0.0310154	0.189634	0.0582043	0.136304	0.133598	0.0881806	0.0727165	0.181808	0.063585	0.058711	0.0836587	0	0.164597	0.0884278	0	0.10131	0.135688	0.240336	0.165834	0.330825	0.250264	0.143877	0.0399584	0	0.118481	0.0948252	0.846362	0.116123	0.0957317	0.132335
ENSG00000236312	0.663241	0.354991	0.686204	0.575698	0.414314	0.927111	0.347125	0.799836	0.507643	0.536425	1.02686	0.212983	0.591748	0.177386	0.632866	0.512498	0.699654	1.53173	0.499718	0.56005	0.672055	0.514167	0.687597	0.231253	0.6023	0.370852	0.967773	0.890596	0.889326	0.777532
ENSG00000236319	0.219926	0	0	0	0	0.123808	0	0	0.0129023	0	0.0953604	0	0.0128681	0.0604257	0	0	0	0.133841	0	0.0354514	0	0.0596614	0	0	0	0	6.27837	0	0	0
ENSG00000236397	1.53696	3.05186	2.25585	3.20855	1.72205	2.24795	4.87135	3.50096	2.76738	2.80458	3.95367	1.18307	2.98089	1.69781	2.57995	2.52713	5.07868	2.86045	1.1951	4.97958	4.37446	2.67886	2.08893	1.55156	4.81487	2.0744	18.974	3.70557	3.08189	2.66208
ENSG00000236409	0.351616	0.181478	0.327398	0.646254	0.204648	0.426932	0.475701	0.799506	0.417961	1.33091	0.534521	0.0848224	0.557366	0.112457	2.89846	0.461705	0.608626	0.564814	0.429654	0.572088	0.626689	0.682938	2.75064	0.0988538	1.47645	0.767175	4.4832	0.603605	0.505512	1.55115
ENSG00000236411	0.921948	0.474475	2.44645	2.09315	1.26388	1.38643	3.77771	4.33001	1.65448	1.03408	2.44667	0.319591	1.4492	0.217957	1.08523	1.28294	5.5389	4.23317	0.359594	1.80686	3.27838	0.850309	1.9705	0.172555	1.13903	0.723856	1.44484	1.42221	3.09252	2.41435
ENSG00000236417	0	0	0	0	0.0116636	0	0	0	0	0	0	0.187946	2.66886	0.54662	0	0	0.0520831	0	1.00102	0.0443042	0	0	0	0	0	0	3.25746	0.589235	0	0
ENSG00000236438	0.241258	0.156947	0.179015	0.251133	0.148259	0.325807	0.237972	0.303922	0.189316	0.822918	0.498499	0.0878109	0.26913	0.144424	1.40017	0.887742	0.189349	0.690743	0.411384	0.895709	0.909558	0.344904	0.599356	0.0433789	2.57889	0.299051	3.36404	0.65379	0.278254	0.76912
ENSG00000236493	0.218182	0.258862	0.235554	0.661814	0.106317	0.219202	0.0680855	0.184895	0.338362	0.321914	0.216055	0.0728505	0.254716	0.234756	0.418845	0.112097	0.234198	0.228803	0.152432	0.205454	0.490522	0.26988	0.123625	0.0795768	0.913143	0.13458	1.25583	2.16558	0.315095	0.253687
ENSG00000236504	0	0	0	0	0	0	0	0	0	0	0	0	0	0	0	0	0	0	0	0	0	0	0	0	0	0	0.315861	0	0	0
ENSG00000236542	0	0.102701	0.127633	0.165166	0.0640523	0.119936	0.745934	0.289141	0.13339	0.146346	0.409355	0	0.0534304	0	0.14908	0.15468	0.230763	0.348774	0.0705079	0.267718	0.254018	0.162579	0.133896	0	0.0835414	0.1343	0.637171	0.281783	0.223768	0.292368
ENSG00000236552	51.5371	36.0841	49.3242	44.1857	13.8736	58.5484	20.1769	61.8494	42.8644	42.4189	51.4641	15.5719	25.3311	15.7497	47.3846	39.3858	53.1572	130.379	35.3874	32.8889	56.0118	39.2518	77.5156	26.7053	51.8607	35.6498	13.3651	52.9924	64.9898	64.6015
ENSG00000236565	0.396713	0.253543	0.392242	0.318174	0.176398	0.39468	0.307388	0.451178	0.376744	0.435788	0.514695	0.152894	0.216244	0.162292	0.577671	0.359209	0.481021	0.757616	0.150144	0.400536	0.370912	0.432146	0.445542	0.186808	0.393687	0.270018	0.81222	0.647223	0.64923	0.5708
ENSG00000236577	0.663126	0.587588	0.695106	0.594482	0.233497	0.799033	0.748655	1.43156	0.535683	0.459106	0.829925	0.324355	0.458874	0.26282	1.35128	0.627855	1.7137	1.96534	0.243345	0.901535	0.955631	0.657053	0.987475	0.0995741	0.868953	0.315887	1.20987	1.26172	1.03861	1.16735
ENSG00000236654	0	0	0	0	0.0288587	0	0.217314	0	0	0	0	0	0	0	0	0	0	0	0	0	0	0	0	0	0	0	0	0	0	0
ENSG00000236692	0	0	0	0	0	0	0	0	0	0	0	0	0	0	0	0	0	0	0	0	0	0	0	0	0	0	0.162017	0	0	0
ENSG00000236698	0.674446	0.41262	0.692998	0.391999	0.358189	0.748948	1.05447	0.758653	0.49859	0.526897	0.933713	0.269142	0.809576	1.0875	0.73821	0.736847	0.602333	0.958811	0.477573	0.576796	0.442493	0.675046	0.745737	0.63599	0.308101	0.446423	2.18621	0.735628	0.97064	0.890916
ENSG00000236710	0.906115	0.209127	1.38055	1.20548	0.285259	0.521329	0.515929	0.93569	2.02109	1.59205	1.21836	0.158505	0.37118	0.0852935	0.710629	0.378344	0.633404	0.483635	0.119423	0.905286	1.60298	0.462338	0.837142	0.182971	0.817096	0.526156	0.286194	0.727398	0.898153	0.977079
ENSG00000236741	0	0	0	0	0	0	0	0	0	0	0	0	0	0	0	0	0	0	0	0	0	0	0	0	0	0	0.809753	0	0	0
ENSG00000236764	0	0	0	0	0	0	0	0	0	0	0	0	0	0	0	0	0	0	0	0	0	0	0	0	0	0	0.300127	0	0	0
ENSG00000236779	0.0754798	0	0.0524901	0.0670282	0.090662	0.0963558	0.361558	0.126753	0.0511799	0.029215	0.149832	0.0226209	0.0540344	0	0.127086	0.0600497	0.119793	0.121912	0	0.0683214	0.0812116	0.0426541	0.135736	0	0.0694621	0	1.06639	0.104385	0.0921809	0.107171
ENSG00000236794	0.179165	0.100862	0.894935	0.222902	0.220231	0.272116	0.574797	0.330506	0.131792	0.316237	0.413842	0	0.0992148	0	0	0.259295	0.560652	0.218411	0	0.736172	0.172413	0	0.515661	0	0	0.114586	1.11119	0.358618	0.218653	0.247158
ENSG00000236801	4.86587	2.12195	5.51799	9.65665	1.26891	5.68566	2.11995	11.6123	11.2985	12.8016	20.7038	2.25968	2.23667	1.09139	8.4891	3.78168	8.97177	21.7162	1.99159	3.03176	4.55888	6.23975	4.71371	2.14328	4.51514	4.42159	2.82532	5.42136	19.7141	7.0907
ENSG00000236814	0.472552	0.375232	0.645164	0.388649	1.17804	0.442227	3.44994	0.589074	0.470438	0.470661	0.776725	0.234366	0.504661	0.25611	0.638748	0.327488	0.821809	0.691551	0.193471	0.714361	0.481162	0.387366	0.408397	0.508804	0.525366	0.361964	0.749463	0.581565	0.70419	0.554463
ENSG00000236816	0.455709	0.0342024	0.0309552	0.0337844	0.179914	0.348839	0.0460805	0.281906	0.06307	0.102744	0	0.102416	0.266325	0	0.590268	0.0436337	0.732327	0.0211288	0.0422465	0.104723	0.0387795	0	0.464758	0.0271085	0.0318092	0.0126572	0.875323	0.0461855	0.0392414	0.145331
ENSG00000236829	0.521171	0.675886	0.691148	1.3158	0.654297	0.662813	2.55436	1.12178	1.30319	0.75075	1.31452	0.304869	0.753673	0.162621	0.58776	0.975981	0.77147	1.39781	0.499071	1.69833	1.17854	1.09376	0.402168	0.490788	0.836768	0.599959	1.89492	0.983815	1.10713	0.750522
ENSG00000236844	0.0648388	0.379651	0.190966	0.140179	0.0987691	0.153536	0.255701	0.135811	0.175269	0.233423	0.108397	0	0.0679526	0	0.104979	0.134923	0.0678357	0.22462	0	0.179265	0.242528	0.167956	0.0917292	0	0.136038	0	3.42727	0.162488	0.401614	0.145091
ENSG00000236890	0.177875	0.177719	0	0.206653	0.00908133	0.244706	0.157082	0.17891	0.112423	0.10987	0	0.0477745	0.0616375	0	0.21584	0.268852	0.256206	0.243276	0.13063	0.170946	0.189512	0.251198	0.410982	0	0.199467	0.1558	0.267982	0.289643	0.251015	0.291932
ENSG00000236894	0.0115225	0	0	0	0	0	0	0	0	0	0	0	0	0	0	0	0	0	0	0	0	0.0226991	0	0	0.0526226	0	2.15531	0	0	0
ENSG00000236956	0	0	0	0	0	0	0	0	0	0	0	0	0	0	0	0	0	0	0	0	0	0	0	0	0	0	4.17022	0	0	0
ENSG00000237004	1.20697	0.86165	1.84379	1.8191	1.09453	1.39555	1.45539	1.61475	1.3348	1.28007	1.54287	0.944111	0.726559	0.261781	1.3717	1.07832	1.29912	1.42827	1.24019	1.75735	1.27079	0.819541	0.648796	0.560314	0.494594	0.831885	3.38975	1.53405	1.98541	1.04505
ENSG00000237026	0	0	0	0	0.0225878	0	0	0	0	0	0	0	0	0	0	0	0	0	0	0	0	0	0	0	0	0	0	0	0	0
ENSG00000237082	0.365467	0.234303	0.377826	0.847242	2.04351	0.58321	2.13023	1.83625	0.519737	0.485065	1.26997	0.107125	0.318793	0.258952	0.716657	0.815961	0.910523	1.13892	0.49764	0.929605	0.807892	0.871716	1.06441	0	0.797255	0.552211	0.622256	0.95645	1.31763	1.01764
ENSG00000237169	0.223378	0.0963805	0.156271	0.236334	0.148262	0.275123	0.218851	0.316246	0.12795	0.0843073	0.409441	0.0323048	0.0569385	0.128937	0.362045	0.0981705	0.360144	0.271476	0.102366	0.145272	0.342547	0.151114	0.145595	0.0768705	0.849585	0.108628	2.2749	0.200754	0.26058	0.153784
ENSG00000237194	0	0	0	0	0.198533	0	1.12678	0	0	0	0	0	0	0	0	0	0	0	0	0.685104	0	0	0	0	0	0	3.42199	0	0	0
ENSG00000237223	0.0153409	0	0	0	0.00306792	0.0836679	0	0.0717161	0	0	0.157979	0.0299628	3.08252	0	0.0597713	0	0.0189642	0	0.210352	0.290954	0.571826	0.105808	0	0	0	1.6721	0.0509241	1.15086	0.0270415	0.0280102
ENSG00000237236	0	0	0	0	0	0	0	0	0	0	0	0	0	0	0	0	0	0	0	0	0	0	0	0	0	0	0.309324	0	0	0
ENSG00000237238	2.17509	0.560379	1.05439	1.01777	0.452569	2.30772	0.828662	1.70754	0.77007	1.27433	1.7789	0.633358	2.69123	0.586038	2.12917	2.3159	2.38603	0.607581	0.346823	0.53685	0.7711	1.2873	0.849341	0.569301	1.67689	0.716752	1.4584	1.27319	1.0731	2.16551
ENSG00000237260	0	0	0	0.0984064	0.189584	0	0.680891	0.245736	0.0877383	0.0594728	0.288113	0	0	0	0	0	0	0.149018	0	0.138272	0.0568886	0.0698043	0	0	0	0	0.19451	0.0939187	0.174759	0
ENSG00000237264	3.43739	1.93836	2.92297	2.68986	1.72456	3.06327	0.744196	2.08672	1.95548	2.28677	1.61339	1.16803	1.58406	0.749898	4.36127	1.6385	5.34876	1.90402	0.776852	1.7676	1.60531	1.92542	1.21222	1.11478	1.70736	1.59396	5.51677	2.38936	1.90911	3.06225
ENSG00000237265	0	0	0	0	0.05352	0	0	0	0	0	0	0	0.00486737	0	0	0	0.0566996	0	0	0.0203523	0	0	0.283561	0	0	0	11.1697	0	0	0
ENSG00000237276	0.477552	2.89234	0.709117	0.548948	0.312122	0.738141	0.70873	0.785418	0.558106	2.54817	1.54778	0.30809	1.16233	0.50897	0.898701	4.18617	1.26264	0.972285	1.18304	0.635579	0.545326	0.683458	3.62343	0.0690531	0.529879	1.2634	1.40997	4.09632	0.95453	2.24437
ENSG00000237314	0	0	0	0	0	0	0	0	0	0	0	0	0	0	0	0	0	0	0	0	0	0	0.0758206	0	0	0	0.308436	0	0	0
ENSG00000237350	0.853281	0.551645	0.835843	0.509261	0.344877	0.776421	0.470421	0.794226	0.671263	0.657069	0.749443	0.285469	0.482218	0.206898	1.01543	0.678433	0.7981	0.757086	0.184771	0.365137	0.447164	0.685365	0.832306	0.3652	0.598182	0.485381	0.460895	0.715004	0.814985	0.752733
ENSG00000237418	0.331647	0.279101	0.368867	0.630827	0.772537	0.559504	3.18036	1.16579	0.45345	0.534107	0.994455	0.095974	0.389385	0	0.647041	0.51427	1.79312	1.80008	0.223393	2.30149	0.925803	0.342848	0.896159	0	0.662784	0.242392	1.34462	1.15202	1.15033	1.17773
ENSG00000237438	1.99945	2.0264	0.647458	0.409316	2.88893	5.33568	8.62493	2.50427	1.18247	1.46312	2.1904	0.627891	1.38377	0.0372484	0.35448	2.9667	10.2959	14.9407	0.103949	2.77212	2.24508	1.5459	4.23332	0.533151	2.01165	2.03631	4.79216	3.22479	1.29595	1.57402
ENSG00000237451	0.293791	0.101032	0.083432	0.273653	0.728894	0.620126	0.690302	0.139007	0.0931894	0.0854417	0.438086	0.191702	0.114505	0	0.247564	0.227888	0.585184	0.133349	0	1.31542	0.134222	0.246889	0.292326	0	6.2701	0	2.55872	1.67881	0.115511	0.228757
ENSG00000237470	0	0	0	0	0.132785	0	0.120343	0	0	0	0	0	0	0	0.403843	0	0.0892752	0	0	0	0	0.208379	0	0	0.980266	0	1.98792	0	0	0
ENSG00000237478	0	0	0	0	0	0	0	0	0	0	0	0	0	0	0	0	0	0	0	0	0	0	0	0	0	0	0.189287	0	0	0
ENSG00000237517	0.0754897	3.57196	0.0358099	0.0314954	15.9924	0.140316	55.365	0.0755915	0.0943575	0.112902	0.0660937	0.0346846	0.308171	2.82209	0.109678	0.232589	0.315862	0.0858426	5.33128	6.38109	0.288224	0.0690193	1.07593	0.0306835	0.349675	0.0663589	1.3858	0.378741	0.0720963	0.175382
ENSG00000237550	184.448	95.2481	191.675	162.626	63.1917	211.467	80.7988	387.887	157.952	158.883	315.044	50.1377	113.93	43.8078	144.713	130.399	180.74	436.055	112.368	135.871	184.332	120.88	200.008	70.064	141.122	120.314	57.2168	145.094	251.465	236.981
ENSG00000237572	0	0	0	0	0	0	0	0	0	0	0	0	0	0	0	0	0	0	0	0	0	0	0	0	0	0	1.47772	0	0	0
ENSG00000237629	0	0	0	0	0.227301	0	2.06283	0	0	0	0	0	0	0	0	0	0.0993087	0	0	0.115341	0	0	0	0	0	0	0.232595	0	0	0
ENSG00000237636	0.0111883	0.0236041	0	0	0.031807	0	0	0	0	0	0	0	0	0	0	0	0	0	0	0.0258514	0	0	0	0.0149871	0.25421	0	5.99617	0	0	0
ENSG00000237641	3.33559	4.62022	5.27189	4.14001	1.21533	4.47581	4.7488	6.73697	3.7308	3.7661	6.40083	1.3451	2.31907	1.16887	4.73166	4.76983	9.60931	6.94295	2.23866	7.8244	5.14383	3.66949	4.7242	0.692919	4.45082	3.67248	15.3018	7.37389	8.09057	5.84639
ENSG00000237668	0.699907	0.489945	0.95345	1.70849	0.416609	0.865647	0.915112	1.76713	2.09389	1.58837	1.53699	0.513841	0.752552	0.253552	0.87186	0.658498	0.740252	2.08261	0.439184	1.00254	1.92589	0.96829	0.868197	0.399665	1.17798	0.660109	0.625897	0.894281	2.10373	1.26849
ENSG00000237669	1.68302	2.14298	1.34368	2.22345	0.542516	1.60327	1.33337	1.74691	1.9347	1.75592	3.81035	0.684243	1.49888	0.70736	3.34702	1.35277	2.79472	3.48358	0.568769	3.17312	2.9483	2.80806	1.02481	0.169111	4.21978	1.31089	11.1056	3.01392	2.22256	1.77799
ENSG00000237674	0	3.47012	0	0	0	0	0	0	0	0	0	0	0.662501	1.92403	0	0	0	0	3.22526	0	0	0.419772	0	0	0	0	0.724041	0	0	0
ENSG00000237676	0.33372	0.185964	0.320225	0.241569	0.105649	0.357131	0.133029	0.529679	0.264844	0.268893	0.316906	0.128294	0.14656	0.112141	0.349371	0.273609	0.3627	0.938132	0.177673	0.237971	0.317442	0.255346	0.461307	0.242523	0.285406	0.237419	0.310475	0.325643	0.486359	0.372452
ENSG00000237732	0.241922	2.28254	0.314046	0.514714	1.96405	0.154703	2.56982	0.450386	1.05784	1.06537	1.14558	0.538359	0.278653	0.0387405	0.608203	0.380723	0.0513914	0.198916	0.113113	2.55246	0.207626	0.154252	0.491017	0.202172	0.223392	0.259375	117.412	2.90337	2.00386	0.57245
ENSG00000237748	0.428654	0.305042	0.572107	0.605451	0.23869	0.446521	0.49214	0.686691	0.381636	0.39032	0.360622	0.646131	0.440727	0.111082	0.59112	0.4292	0.543828	0.938516	0.152033	0.572293	0.411334	0.290806	0.370501	0.443265	0.267882	0.262262	0.265503	0.568415	0.586495	0.61233
ENSG00000237757	0.191275	0.183902	0.14061	0.190933	0.0645717	0.227923	0.224117	0.354704	0.171496	0.138089	0.390724	0.065748	0.170471	0.0881734	0.270159	0.234952	0.297471	0.456274	0.0869528	0.561063	0.301987	0.283587	0.369932	0.0743653	0.619793	0.115273	0.478583	0.501488	0.260658	0.257653
ENSG00000237850	0	0	0	0	0.000740942	0	0	0	0	0	0	0	0	0	0	0	0	0	0	0	0	0	0	0	0	0	5.54739	0	0	0
ENSG00000237854	5.26072	4.0465	6.5741	5.04038	4.60026	5.151	4.07079	6.15665	4.52262	4.42011	5.1175	3.37086	2.97961	1.67099	5.35617	4.12934	5.75004	4.91325	2.01922	3.74695	4.40891	3.77948	2.39091	4.03813	3.27495	3.53664	4.64606	7.11525	6.04083	4.15342
ENSG00000237906	0	0	0	0	0.26006	0	0.476888	0.0691755	0	0	0	0	0	0	0	0	0.0992718	0	0	0	0	0	0	0	0	0	0.208588	0	0	0
ENSG00000237961	0.0171865	0	0	0	0	0	0	0	0	0	0	0	0.0140818	0	0	0	0	0.0493977	0	0	0	0	0.0228351	0	0	0	0.175669	0.0801512	0	0
ENSG00000237964	0	0	0	0	0	0	0	0	0	0	0	0	0	0	0	0	0	0	0	0	0	0	0	0	0	0	23.9198	0	0	0
ENSG00000237977	0.93961	1.77109	1.64179	2.60261	4.73401	1.17912	11.784	2.87089	1.56656	1.35982	2.58265	1.66409	2.92149	0.845133	2.09186	1.85444	1.9329	3.06957	0.934535	9.35173	4.41769	1.75631	2.13964	0.449522	3.72445	1.38134	7.98006	4.52046	2.23659	2.05481
ENSG00000237984	0.511698	0.152927	0.249421	0.422485	0.704877	0.452415	1.40684	0.327945	0.388952	0.321936	0.227811	0.135988	0.0585663	0.0545802	0.309144	0.128539	0.290735	0.17669	0.135002	1.24535	0.459074	0.218582	0.164035	0.0754966	0.16114	0.17002	1.36798	0.21002	0.287008	0.294903
ENSG00000238079	0	0	0	0	0	0	0	0	0	0	0	0	0	0	0	0	0	0	0	0	0	0	0	0	0	0	0.400573	0	0	0
ENSG00000238082	0.434578	0.597095	0.52631	0.564113	0.55671	0.465978	0.930118	0.900709	0.490212	0.507256	0.80478	0.268874	0.47185	0.41555	0.520753	0.437651	0.881096	1.42274	0.200875	1.76423	0.726946	0.353017	0.307635	0.248903	0.330174	0.370375	1.65123	1.00569	1.06985	0.643161
ENSG00000238098	0.223837	0.349803	0.251569	0.268778	1.34964	0.312122	3.52872	0.426351	0.202909	0.192504	0.487901	0.148122	0.207738	0.0278291	0.179734	0.207714	0.86741	0.978214	0.133484	0.942538	0.338305	0.160111	0.145511	0.19326	0.266529	0.0835143	19.0889	0.999212	0.46045	0.227031
ENSG00000238105	2.18291	4.75818	5.24508	7.67535	1.85198	6.46947	7.31557	4.26037	8.00019	5.9682	8.30275	0.73114	10.8826	7.94777	6.41676	11.1489	4.74177	5.29426	3.3889	18.5963	13.2499	12.6197	4.93323	0.670166	8.14979	6.20479	30.8099	22.4932	4.5822	4.6142
ENSG00000238220	0	0	0	0	0	0	0	0	0	0	0	0	0	0	0	0	0	0	0	0	0	0	0	0	0	0	0.562457	0	0	0
ENSG00000238228	1.18217	1.02632	1.56485	2.27054	1.38568	1.46289	2.443	1.98204	2.60945	2.19627	2.79435	0.506035	0.630128	0.247767	1.37562	2.0273	2.70731	2.23275	0.636817	2.74084	2.72889	2.32135	1.5425	0.312463	1.5333	1.654	0.851268	1.8142	2.446	1.51674
ENSG00000238231	0.740746	0.212028	0.780347	1.09595	0.114948	0.877842	0.239536	2.02432	0.367536	0.579961	0.692413	0.323624	1.09615	0.385965	1.40549	1.20635	1.44588	1.14816	0.207105	0.710632	1.38149	0.366153	1.1393	0.0840879	0.669248	0.34815	1.17368	1.17246	0.980566	2.32557
ENSG00000238245	0	0	0	0	0.146053	0	0.0914845	0	0	0	0	0	0	0	0	0	0	0	0	0.159189	0	0	0	0	0.350876	0	20.8037	0.155426	0	0
ENSG00000238275	0	0	0	0	0	0	0	0.0242668	0.0229401	0	0	0	0	0	0	0.120427	0	0	0	0	0	0.094012	0	0	0.15983	0	13.9876	0	0	0
ENSG00000238278	0.354436	0.292705	0.356922	0.531105	0.167244	0.523894	0.278551	0.595202	0.334958	0.356328	0.648826	0.108964	0.204386	0.0908873	0.498414	0.405483	0.767065	0.769151	0.171973	0.590194	0.492429	0.371527	0.48409	0.128389	0.515327	0.291924	0.299224	0.5109	0.591309	0.497844
ENSG00000238283	0	0	0	0	0.00294412	0	0.0162681	0.0059759	0	0	0.0375244	0	0	0	0	0.0200324	0	0.0251977	0	0.0361517	0.0295085	0	0.0256586	0	0	0	13.8886	0	0	0
ENSG00000238286	0.39017	0.349382	0.32419	0.424768	0.300355	0.465095	0.469845	0.915113	0.270269	0.241143	0.957621	0.100036	0.20341	0.138379	0.478451	0.302008	0.781011	0.949508	0.124974	1.41472	0.394547	0.330933	0.347683	0.0777729	0.160093	0.195246	0.720119	0.950549	0.859266	0.460012
ENSG00000239218	1.8876	0.170371	1.53194	1.27844	0.777995	1.33958	5.15081	1.25769	1.23614	1.35188	1.68703	0.823979	0.643917	0.0918873	1.1752	0.356078	1.83882	2.53265	2.45204	2.51664	1.05811	0.455348	0.468122	0.159784	0.133206	0.373875	0.805856	0.915225	1.23632	1.02169
ENSG00000239257	8.26209	6.43044	14.3419	16.202	2.99979	9.68472	4.41333	31.1557	11.2951	14.4314	19.232	5.81969	4.07866	2.73747	14.1894	5.87845	10.0878	17.0678	2.01236	10.0038	14.0982	11.7866	4.42244	1.37109	17.7787	5.05612	2.50488	10.6876	18.6313	13.6429
ENSG00000239272	0.356791	0.183053	0.262672	0.347999	0.0674103	0.452665	0.247041	0.703295	0.265774	0.282834	0.656235	0.100367	0.139405	0.0586254	0.400206	0.421755	0.605066	0.626663	0.178701	0.262083	0.351909	0.411362	0.374904	0.112431	0.281843	0.237889	0.412031	0.4988	0.572244	0.353901
ENSG00000239351	0.0966835	0.05582	0.128447	0.0742084	0.0156661	0.10651	0.158974	0.0907734	0.092707	0.0783263	0.240112	0.0146209	0.0427127	0.0685181	0.209621	0.120823	0.220244	0.13794	0.0365119	0.0964637	0.0917577	0.152769	0.178089	0.0976701	0.126891	0.0712256	1.04525	0.154474	0.127036	0.106082
ENSG00000239402	0	0	0	0	0.00548622	0	0	0	0	0	0.0445273	0.318429	0	0	0	0	0	0	0.0181795	0.313517	1.61102	0	0	0	0	0.107045	10.5687	0	0	0
ENSG00000239405	0.9875	0.085686	0.578334	0.393505	0.132749	0.869038	0.158927	5.5409	0.147315	0.217199	3.70733	0.447836	0.633889	0	2.67061	0.134679	0.51117	0.298268	1.56428	1.10825	2.92241	0.169958	0.142607	0.114828	1.82727	0.107481	0.225353	0.729804	6.0096	1.88182
ENSG00000239465	0	0	0	0.0840779	0	0	0.0910501	0.145232	0	0	0	0	0.0266883	0	0	0	0.0807135	0.141045	0	0.100733	0.0733673	0	0.0336999	0	0.0574883	0	1.41188	0.128431	0.0971731	0.10152
ENSG00000239556	6.76049	3.57958	7.99808	9.40948	5.72134	8.22733	12.4474	14.7841	7.12726	25.4254	12.8118	2.68071	4.38107	2.488	8.33519	6.71142	12.4127	12.3499	2.79867	8.744	9.55202	6.42047	8.24742	2.61165	8.41616	5.01961	6.88353	10.4842	11.2252	43.7814
ENSG00000239557	0.776814	0.328508	0.511141	0.380898	0.225135	0.579288	0.261738	0.491056	0.300507	0.30519	0.541373	0.14814	0.340063	0.376625	1.5481	0.396955	0.53262	0.379299	0.16316	0.861221	0.48864	0.442513	0.48686	0.0766696	1.0369	0.28991	1.28902	0.619336	0.328919	0.549484
ENSG00000239559	1.5098	0.777586	1.2992	0.827455	0.511097	1.59186	0.504361	2.16562	1.00611	1.17527	1.1996	0.436801	0.485607	0.513442	1.45681	0.954044	1.53431	3.1917	0.774628	0.827986	1.46515	1.02142	2.0776	0.758467	1.21639	0.920131	0.510889	1.47102	1.72716	1.76242
ENSG00000239617	2.78265	1.08692	4.15059	2.85242	4.39224	2.18044	5.42529	3.94681	1.97013	1.98533	3.04292	0.944478	1.05995	0.962594	3.33186	1.41311	4.15037	3.55784	0.750832	4.25649	2.92563	1.13325	2.28367	0.597379	1.66029	0.941084	6.4391	2.00781	3.74632	2.34086
ENSG00000239626	0	0	0	0	0.177485	0	0.952344	0.612151	0	0	0	0	0	0	0	0	0	0	0	0.314156	0.243683	0	0	0	0	0	0.398873	0	0	0
ENSG00000239649	0	0	0	0	0	0	0	0	0	0	0	0	0	0	0	0	0	0	0	0	0	0	0	0	0	0	29.0638	0	0	0
ENSG00000239650	4.97173	1.97553	6.88634	6.29038	2.27449	6.37487	6.35425	10.2896	4.80385	4.53588	7.173	1.27026	2.0476	1.40124	4.07913	4.22149	13.4275	11.5064	1.55654	3.12497	6.43616	3.4389	4.65727	2.05018	2.71217	2.60087	7.94899	7.03583	9.67333	7.64296
ENSG00000239670	0.0946584	0.105066	0	0.0823294	0.0535113	0.106397	0.133554	0.0967318	0.0545575	0.01056	0.116418	0.227038	0.258146	0	0.135111	0.255025	0.0991339	0	0.0411665	0.155033	0.153825	0.223775	0.115288	0.379324	0.221872	0.0689888	2.30222	0.188473	0	0
ENSG00000239684	0	0	0	0	0	0	0	0	0	0	0	0	0	0	0	0	0	0	0	0	0	0	0	0	1.26134	0	0	0	0	0
ENSG00000239701	0.228371	0.142123	0.135266	0.168004	0.168011	0.168259	0.378889	0.341451	0.160746	0.0934437	0.184167	0.0905988	0.198482	0	0.217246	0.137644	0.246762	0.0549576	0	0.346547	0.356229	0.157286	0.150176	0	0.290877	0	1.85569	0.306969	0.199158	0.200062
ENSG00000239763	2.36579	3.35214	3.45252	4.05095	2.07166	2.78654	8.97263	5.62289	3.46898	2.99545	3.17294	1.69338	2.00039	0.824264	3.50325	3.90677	6.77255	7.41816	1.61889	6.03293	3.88689	3.27363	2.5396	1.054	2.9679	2.45295	3.88468	7.1447	6.35524	3.82139
ENSG00000239783	0.0366718	0	0	0	0	0	0	0.511144	0	0.164587	0.32978	0	0	0	0	0.66427	0.666183	0	0	0	0.942695	0	0	0	0	0	0.166844	0.316996	0	0.550187
ENSG00000239804	0.594641	0.634832	0.820593	1.37791	0.53613	0.748263	0.348875	4.26876	0.900876	0.515998	2.72962	0.221862	0.658977	0.0917449	0.890536	0.32436	1.71298	3.492	0.106407	3.46446	2.00635	0.503029	0.377383	0	0.350791	0.312872	1.15908	1.4594	2.8111	1.76461
ENSG00000239827	0.417937	0.339761	0.633969	0.388228	0.345953	0.623738	0.759576	0.867438	0.441204	0.350372	0.645937	0.154391	0.318447	0.163108	0.590755	0.732161	0.731314	0.521818	0.349489	0.456726	0.658092	0.904544	0.62744	0.0763703	0.600633	0.396472	1.25002	1.70299	0.635359	0.505811
ENSG00000239861	0	0	0	0	0	0	0	0	0	0	0	0	0	0	0	0	0	0	0	0	0	0	0	0	0	0	0.532915	0	0	0
ENSG00000239881	0	0.309039	0	0	0.97705	0	0.44304	0.0411762	0.032135	0	0.135932	0	0.0541068	0	0	0	0	0.0930007	0.221194	3.71842	0.677973	0.123636	0	0	0	0.277475	0.521422	0	0.0661021	0
ENSG00000239893	0.0583655	0	0	0	0.017615	0	0	0	0	0.229905	0	0	0	0	0	0.0477933	0	0	0	0	0.0572444	0	0.494142	0	0	0	0.173766	0	0	0
ENSG00000239912	0.532459	0.805769	0.585298	0.643787	0.11989	0.670186	0.354622	0.775482	0.568697	0.575351	1.16509	0.182354	0.471147	0.178101	0.800156	0.76691	0.842133	1.77765	0.436278	0.68356	1.02238	0.751622	0.637354	0.149425	0.717447	0.601331	1.01859	0.855777	1.00361	0.958851
ENSG00000239944	0	0	0	0	0	0	0	0	0	0	0	0	0	0	0	0	0	0	0.142507	0	0	0	0	0	0	0	0.195651	0	0	0
ENSG00000239959	0.203311	0.0836753	0.331098	0.620468	0.531245	0.301198	1.35804	0.593892	0.344782	0.330159	0.586049	0.104041	0.14324	0.0349992	0.419935	0.375364	1.11316	2.04704	0.0746094	1.43894	0.407734	0.312542	0.370193	0.16156	0.356446	0.200735	3.89561	0.473508	0.693305	0.523336
ENSG00000239969	0	0	0	0	0	0	0	0	0	0	0	0	0	0	0	0	0	0	0	0	0	0	0	0	0	0	0	0	0	0
ENSG00000240024	4.32287	20.239	4.51598	6.02634	14.9676	4.68437	22.9795	4.49027	5.07355	3.9817	3.47374	6.35466	5.17033	2.71739	4.72072	6.26735	10.127	2.7908	2.90937	23.157	7.06646	4.92582	1.25865	4.94562	9.51823	2.15541	16.1592	8.67778	4.4066	3.07117
ENSG00000240089	39.005	1.3029	53.038	14.7785	0.79393	30.9996	0.598054	22.2901	4.72619	10.1105	34.6609	2.87839	4.94449	0.417684	11.0701	6.61848	66.4555	18.3673	1.02019	3.25176	16.1891	6.27663	7.833	2.40997	4.43209	3.4207	9.45698	14.1937	21.9271	19.8115
ENSG00000240103	0	0	0	0	0.00315235	0	0	0	0	0	0	0.00458777	0	0	0	0	0	0	0	0	0	0	0	0	0	0	0	0	0	0
ENSG00000240108	0	0	0	0	0	0	0	0	0	0	0	0	0	0	0	0	0	0	0	0	0	0	0	0	0	0	1.27961	0	0	0
ENSG00000240194	0.14535	0	0	0	0.0886021	0.0926007	0.314786	0	0	0.017494	0	0	0	0	0.106578	0	0	0.214834	0	0.0491529	0	0	0	0	0	0.518046	2.77496	0	0	0
ENSG00000240216	0.0255186	0.0228156	0.0181163	0.0414619	0.000753365	0.760614	0	0.0200224	0.0280469	0.00613894	0.0365768	0.0118123	0.0450963	0.140299	0.0995665	0.324744	0.0264834	0.0131089	0.0193239	0.025953	0.403171	0.0725144	0.0363764	0	0.0593305	0.152517	1.31579	0.0686037	0.0242933	0.0194531
ENSG00000240253	0.0675475	0.0488839	0.0675222	0	0.792019	0.034386	1.34591	0.148459	0.049153	0.0238839	0.407308	0.249429	0.173653	0	0.0315043	0	0.0359123	0.03265	0.271697	3.06678	8.87614	0.0451185	0	0	0.0279089	0.347295	18.8082	0.275245	0.0773451	0
ENSG00000240280	0.14956	0.0501658	0.0643116	0.0826397	0.186819	0.160374	1.11203	0.118256	0.0903416	0.0720752	0.129455	0.0221135	0.0849952	0.0154244	0.119839	0.0812728	0.431846	0.0676071	0.0124743	0.0614993	0.0622632	0.0450949	0.18788	0.0157335	0.170667	0.0295724	37.2823	0.17583	0.0670089	0.0760381
ENSG00000240311	0	0	0.0488089	0	0.025816	0	0.239498	0	0.0278004	0	0.090458	0.0113712	0.14644	0	0.0437881	0.0644151	0	0.122722	0	0.394371	0.0712303	0	0	0.0349447	0.0750544	0	22.3946	0	0.0882285	0
ENSG00000240328	0	0	0	0	0	0	0	0	0	0	0	0	0	0	0	0.12179	0.177631	0.140197	0	0	0	0	0.0828405	0	0	0	0.13372	0	0.102517	0.23906
ENSG00000240356	3.60901	2.01209	9.63589	3.84724	2.50011	3.5053	1.82966	3.27887	3.70947	3.56555	3.13465	1.37752	2.01249	0.517003	3.512	2.75662	5.82329	3.44278	0.762685	1.77862	2.53461	2.53487	2.66094	0.628488	3.3073	1.55783	4.13564	3.63789	4.55055	3.26408
ENSG00000240366	0.166714	0.19443	0.248417	0.153739	0.118843	0.170306	0.196655	0.530515	0.148207	0.141702	0.33706	0.0848005	0.220592	0	0.246049	0.140153	0.370673	0.547761	0.108101	0.241839	0.155211	0.200544	0.170211	0.0805462	0.227392	0.131749	1.22881	0.653183	0.237051	0.209762
ENSG00000240370	2.33302	2.38954	5.05877	3.34147	3.35211	2.48367	6.38453	4.70606	2.50467	2.33091	3.99359	0.976226	2.64071	0.662916	4.90282	1.62555	4.28159	3.45364	0.633557	4.7625	2.79913	2.19175	1.72301	0.928751	2.39584	1.79237	4.57342	5.51409	4.59623	2.45685
ENSG00000240371	0.237046	0.118624	0.254897	0.212244	0.0718533	0.25534	0.104609	0.380293	0.195505	0.199217	0.307146	0.0644596	0.103988	0.0415315	0.227237	0.192286	0.246815	0.662762	0.14519	0.248886	0.218477	0.181994	0.373818	0.119002	0.178076	0.143441	0.162497	0.233658	0.468767	0.359573
ENSG00000240395	0.427852	0.328581	0.4513	0.422005	0.556001	0.556338	5.38619	0.606836	0.375835	0.45198	0.662904	0.179073	0.249661	0.24008	0.644323	0.45336	0.734648	1.38744	0.27677	0.87604	0.942104	0.303203	0.602116	0.204485	0.369889	0.333574	0.697431	0.707566	0.812146	0.870021
ENSG00000240399	1.46989	1.87283	1.85186	2.04809	0.966884	1.69054	1.53055	2.40952	1.36116	1.34994	2.25937	0.753942	2.12492	0.715154	2.03734	1.49767	1.97779	2.9396	0.64074	6.87323	3.59197	2.24474	0.927022	0.362771	4.39674	1.13423	3.74498	4.14582	2.33492	1.80384
ENSG00000240429	2.6833	1.57758	3.07137	2.8951	0.511506	3.11201	0.524499	2.6763	2.16453	1.98502	2.23069	0.761998	1.05893	0.56855	1.77585	2.7107	3.35255	2.33891	1.63157	1.41046	2.56509	1.57622	0.766255	0.482032	1.56302	1.89466	2.15784	3.02816	3.6637	1.84106
ENSG00000240463	1.53077	1.02954	1.12701	1.96896	0.552924	1.43699	1.17368	2.36661	1.25161	0.973589	1.07683	0.51225	0.787636	0.514501	1.82153	1.23305	2.91259	2.36613	0.45777	1.32108	1.39339	1.2901	1.61539	0.36905	2.08327	0.992174	1.91378	1.52989	1.87393	2.05829
ENSG00000240494	2.01071	2.96345	1.01962	1.83872	0.831189	1.91919	2.44756	2.781	1.49806	1.44783	2.41203	0.748789	1.69808	1.64797	2.96862	1.91219	2.96274	3.31684	0.765414	3.14248	4.08927	2.26321	2.22453	0.355041	3.84943	1.31579	6.1385	3.68721	2.25683	2.82859
ENSG00000240509	1.61556	1.00668	1.57672	1.1514	0.734873	1.82656	1.01128	2.63908	1.25985	1.30599	2.22486	0.588893	1.02642	0.477838	1.47821	1.33942	1.6769	3.8795	1.11436	1.38441	1.60696	1.26075	1.61824	0.680007	1.51516	1.05466	0.718249	1.73723	2.24621	1.78153
ENSG00000240520	0.0470296	0.425431	0.037577	0.0608073	0.265822	0.102317	0.0474654	0.0548708	0.100919	0.0375063	0.100472	0.0123807	0.0387812	0	0.0753069	0.0978854	0.117919	0.168872	0.0436689	0.896146	0.171446	0.150481	0.133706	0.124411	0.116502	0.0582823	3.34538	0.490657	0.0853531	0.0283411
ENSG00000240602	0.136177	0.435187	0.0880772	0.097195	0.0260891	0.154124	0	0.106369	0.221253	0.110832	0.262251	0.0804225	0.00897035	1.36736	0.202467	0.400838	0.0995782	0.11227	0.242583	0.0735051	0.0571644	1.26437	0.123316	0	0.0204123	0.161642	0.245484	1.01892	0.0986643	0.0775546
ENSG00000240616	1.41628	0.942321	1.53246	1.83007	0.700274	1.9644	2.19218	2.57109	1.28497	1.43302	2.68057	0.544046	0.778082	1.0677	1.76336	1.80685	3.45342	5.59057	1.11514	2.10273	2.67932	1.4026	1.31179	0.381108	1.86445	1.40665	1.05688	2.86983	2.73754	2.15565
ENSG00000240652	0.223024	0	0.103776	0.117826	0	0.205734	0	0.202765	0.14011	0	0	0	0	0	0.156716	0.125749	0	0.290367	0	0	0.17191	0.139164	0.226229	0	0.147395	0	0.181707	0.12061	0	0.166799
ENSG00000240661	0.327499	0.186829	0.304822	0.229278	0.0267875	0.258403	0.0261838	0.203566	0.158743	0.182896	0.266736	0.115166	0.0651895	0.0119351	0.195662	0.188381	0.367286	0.235087	0.0251108	0.127926	0.811725	0.08053	0.103339	0.0192878	0.0615486	0.0625179	0.964095	0.357444	0.26257	0.20979
ENSG00000240667	0	0	0	0	0	0	0	0	0	0	0	0	0	0	0	0	0	0	0	0	0	0	0	0	0	0	0	0	0	0
ENSG00000240739	0	0	0	0	0.173682	0	1.00455	0	0	0	0	0	0	0	0	0	0	0	0	0	0	0	0	0	0	0	0.275106	0	0	0
ENSG00000240804	0	0	0	0	0.00501093	0	0	0	0	0	0	0	0	0	0	0	0	0	0	0	0	0	0	0	0	0	0	0	0	0
ENSG00000240808	0.318273	0.314815	0.254635	0	0.00422937	0.458271	0.41872	0.299175	0.179423	0.231703	0.181948	0.062841	0.138235	0	0.35485	0.383689	0.375288	0.454219	0.13346	0.31899	0.219062	0.362632	0.442095	0	0.201865	0.269376	0.380799	0.532141	0.597928	0.335912
ENSG00000240809	0.54809	0.240146	1.07746	0.554377	0.179892	0.4671	0.148924	0.389068	0.459311	0.667722	0.455493	0.104209	0.228503	0.0763345	0.706629	0.340725	0.7429	0.330351	0.0698203	0.238132	0.268808	0.457111	0.373198	0.0788256	0.520558	0.27997	0.427801	0.420861	0.65092	0.441492
ENSG00000240874	0	0	0	0	0	0	0	0	0	0	0	0	0.0423977	0	0	0.0267827	0	0	0	0	0	0	0	0	0	0	1.44144	0	0	0
ENSG00000240935	0	0	0	0	0	0	0	0	0	0	0	0	0.0235341	17.7311	0	0	0	0	0	0	0	0	0	0	0	0	0.221869	0	0	0
ENSG00000240950	1.40551	0.383744	1.10273	0.902962	0.174538	1.05406	0.221607	1.19816	0.558068	0.722485	0.833568	0.59917	0.32712	0.207111	0.993617	0.600081	0.868478	1.26943	0.423412	1.23697	0.887878	0.427525	1.03607	0.380872	0.435454	0.379714	0.374229	0.701543	0.782273	1.30781
ENSG00000240974	0	0	0	0	0	0.0879207	0	0	0	0.0598103	0	0	0.0311151	0	0.191373	0.178841	0	0	0.128699	0	0	0	0.30898	0	0	0.151695	0.909694	0.173641	0	0
ENSG00000240991	0.115488	0.169253	0.127548	0.319517	0.136155	0.154467	0.3561	0.210962	0.121532	0.092247	0.142815	0.0264279	0.280429	0	0.15635	0.0964759	0.272668	0.244147	0.0717078	0.3747	0.247508	0.112113	0.119407	0	0.161409	0.0848446	0.506549	0.3529	0.196593	0.116096
ENSG00000241014	5.16941	3.95605	5.89976	5.32188	2.18161	5.80204	6.12658	9.56006	3.86011	3.88866	11.6203	1.16269	3.79325	1.56968	7.33868	3.28297	10.4345	8.0788	1.7637	6.34558	6.95367	6.05439	3.42489	0.574408	8.36622	2.64762	7.29365	7.58233	10.2905	5.97243
ENSG00000241015	5.57925	5.83728	5.11761	7.74638	3.01811	5.36878	6.89344	9.01922	4.07686	4.42496	10.3312	1.98384	4.96085	1.92517	7.55594	5.74747	7.86174	12.9858	3.05978	5.87993	22.19	5.09913	5.0483	1.39095	7.85276	4.20349	5.4532	7.07355	8.95018	7.76923
ENSG00000241030	0.319205	0.357372	0.274024	0.561585	0.21222	0.475276	0.462388	0.831019	0.422108	0.371721	0.354918	0.20575	0.321396	0.298664	0.34547	0.506845	1.08791	0.951568	0.253816	0.665859	0.712167	0.425788	0.412029	0.166725	0.639446	0.342197	0.825014	0.703747	0.717228	0.666489
ENSG00000241057	5.75864	3.2765	7.62108	9.52495	6.97276	7.10958	16.9793	15.2054	6.83759	11.234	15.0406	2.24986	3.97429	2.39203	6.6951	5.72346	12.9065	14.397	2.33241	9.94579	11.1897	5.84129	7.70497	1.51413	7.3021	4.01239	7.60613	9.62274	11.9953	21.7131
ENSG00000241061	0.694028	0.512468	0.785684	0.584872	0.238683	0.771766	0.329316	0.882355	0.667741	0.592678	0.813215	0.297163	0.318172	0.156524	0.682523	0.570989	0.719496	2.0256	0.457972	0.643803	0.654469	0.483004	0.732299	0.313992	0.460672	0.447171	0.389528	0.840106	1.15065	0.748737
ENSG00000241120	0.63519	0.223417	0.504752	0.418099	0	0.799026	0.255828	0.784573	0.364663	0.401678	0.374721	0.136617	0.0467513	0.115563	0.671416	0.922166	1.22697	0.865283	0.27418	0.322272	0.401288	0.467449	0.751924	0	0.165964	0.373578	0.451346	0.914307	0.744218	1.03976
ENSG00000241129	0.0447241	0	0.228562	0.135123	0.163947	0.0732145	0.921735	0.225895	0.130651	0.132639	0.40786	0	0.0696385	0	0	0.0659362	0.20081	0.324369	0.0660248	0.168175	0.181019	0.137114	0	0	0.200947	0.0799448	0.176888	0.236361	0.251663	0.13451
ENSG00000241143	0	0	0	0	0	0	0	0	0	0	0	0	0	0	0	0	0	0	0	0	0	0	0	0	0	0	1.12683	0	0	0
ENSG00000241185	0	0	0	0	0.0291861	0	0.109946	0	0	0	0	0	0.0886954	0	0	0	0	0	0	0.123334	0.0419255	0.0303192	0	0	0.0453199	0	1.24734	0.141312	0	0
ENSG00000241255	0.511989	0.315196	0.421176	0.499655	0.479902	0.542689	0.445267	0.729237	0.491117	0.463757	0.505181	0.194308	0.214884	0.134067	0.58048	0.506553	0.889048	1.24445	0.245212	0.543229	0.621367	0.437866	0.575702	0.411492	0.679412	0.307077	5.89413	0.556536	0.644057	0.668012
ENSG00000241278	0.263466	1.44406	0.409848	0.694354	2.0429	0.471042	0.561271	1.54486	1.48283	0.414447	2.77502	0.132632	0.14893	0.0728131	0.415169	0.49271	0.922907	1.5199	0.177889	3.54932	0.830569	0.906135	0.559941	0.0643368	0.197531	0.619427	0.714293	1.25676	1.69628	0.647744
ENSG00000241318	0.0578885	0	0	0.051181	0	0	0	0.058374	0	0.0571129	0	0	0	0	0	0	0	0.0428148	0	0	0	0	0.0435908	0	0.0473701	0	1.57864	0	0	0
ENSG00000241350	0.845355	0.283483	0.820465	0.910934	0.300189	0.98379	0.426012	1.05343	0.959225	1.29434	1.26658	0.257941	0.344935	0.531708	0.939425	1.64299	1.91081	1.10535	0.287287	0.753724	1.69778	0.904785	2.13335	0.220998	0.831575	0.675045	2.04711	1.75902	1.19843	1.70148
ENSG00000241352	0.381618	0.174039	0.340222	0.35017	0.109966	0.405357	0.124189	0.327524	0.281328	0.29284	0.378003	0.105825	0.179269	0.0909034	0.391366	0.279138	0.399087	0.735342	0.231559	0.238268	0.351411	0.269483	0.521646	0.150336	0.271679	0.241725	0.225547	0.528412	0.406648	0.404139
ENSG00000241358	0	0	0	0	0	0	0	0	0.01904	0	0	0	0.293864	0	0	0.13317	0	0	0.222796	0.144888	0	0	0	0	0	0	2.58069	0.146439	0	0
ENSG00000241361	0	0	0.100517	0	0.123062	0.0391832	0	0.0100272	0	0	0	0	0	0	0	0	0.0654874	0	0	0.295902	0	0.0705387	0	0	0.0466944	0	3.31853	0	0	0
ENSG00000241362	2.79676	1.38708	2.1936	3.97756	0.751066	5.22797	1.5435	4.50297	2.58639	2.79735	3.1575	0.752844	1.30498	1.56624	1.84103	3.54201	3.62612	7.72484	1.4852	3.31627	4.97648	2.06748	1.3072	0.483597	0.819171	1.92147	3.10751	4.42615	4.26296	3.25313
ENSG00000241418	0	0	0	0	0.053317	0.180884	0	0	0	0	0	0	0	0	0	0	0.312849	0	0.360401	0	0	0	0	0	0.270344	0	0	0	0	0
ENSG00000241439	0	0.142471	0	0	0.506001	0	0	0	0	0	0	1.70412	0.231048	0	0	1.29488	0	0	0	0.705264	0	0	0.181352	0.900505	0	0	2.14165	0.325009	0	0
ENSG00000241462	0	0	0	0	0.103815	0	0.153577	0	0	0	0	0	0	0	0	0	0	0	0	0	0	0	0	0	0	0	0.279276	0	0	0
ENSG00000241527	0.084612	0.0418997	0.110882	0.108042	0.0854047	0.0970429	0.581961	0.171658	0.111559	0.0997454	0.174911	0.0333038	0.068298	0.0405255	0.26796	0.134216	0.244634	0.123048	0.136319	0.403787	0.164704	0.2127	0.247295	0.222056	0.440554	0.0893048	0.870572	0.27955	0.130349	0.203128
ENSG00000241547	1.44427	1.18092	1.5313	1.65526	0.679074	1.4426	3.64941	3.0096	1.25868	1.60283	2.69031	0.519222	0.658095	0.443481	1.93853	1.98409	2.0215	3.25447	0.701649	2.38896	1.81863	1.71203	1.64476	0.272496	1.28616	1.31199	1.57249	2.59607	2.7024	2.32178
ENSG00000241549	0.662678	0.4875	1.12895	0.989588	0.244091	1.27565	0.210006	2.39134	0.756574	0.677866	1.76146	0.255879	0.413666	0.514917	1.10407	1.15189	1.69555	2.99147	0.613623	0.99684	1.52625	0.895868	1.16494	0.325207	0.537887	0.601887	3.25703	1.96516	2.13933	1.53019
ENSG00000241597	0	0.0786002	0.0872556	0	0.0236561	0	0.203776	0.186379	0.0784761	0.0607389	0.185121	0	0.0814933	0	0	0.058553	0.227965	0.206705	0.0557925	0.195165	0.121188	0.0763639	0	0.104003	0.185153	0	0.128213	0.18502	0.169789	0.108592
ENSG00000241621	0	0	0	0	0	0	0	0.0348327	0	0	0	0	0	0	0	0	0	0	0	0	0	0	0	0	0	0	29.2077	0	0	0
ENSG00000241634	0.822958	0.473869	1.03107	0.899256	0.334934	0.888439	3.07102	1.74923	0.801415	0.886043	1.64148	0.258877	0.292627	0.0506059	0.726405	0.786561	1.28653	2.48658	0.174301	0.862781	0.780146	1.30505	1.05705	0.242517	1.26683	0.452779	0.90836	0.824544	2.14237	1.31621
ENSG00000241641	0.174008	0	0.0770627	0.226864	0.275576	0.113716	0.181263	0.280824	0.0854578	0.0568784	0.157063	0	0.931454	0.0644912	0.155697	0.0810096	0.182528	0	0	0.625788	0.429621	0.0863174	0.200246	0	0.436179	0	0.653786	0.292266	0.13417	0.146576
ENSG00000241661	0.0547576	0	0.0214998	0	0.0183908	0.0704303	0.0846704	0.131458	0	0	0.0897361	0	0.0110067	0	0.11483	0	0.103029	0.0823643	0	0.151641	0.0456443	0	0.0693641	0	0.0636467	0	0.824392	0	0.225911	0.107128
ENSG00000241721	0	0	0	0	0	0	0	0	0	0	0	0	0	0	0.800762	0	0	0	0	0	0	0	0	0	1.42077	0	19.6998	0	0	0
ENSG00000241735	0.097576	0.0976299	0.136599	0.221204	0.0905491	0.117321	0.108842	0.332166	0.119936	0.181358	0.208734	0.0331953	0.120523	0	0.0903713	0.089826	0.125941	0.513659	0.0571117	0.198832	0.210281	0.0857976	0.0794726	0.141898	0.106767	0.0801194	7.10793	0.404374	0.377742	0.271408
ENSG00000241741	1.59427	1.35231	1.58384	1.45082	0.457954	1.75719	0.560901	2.34169	1.30415	1.49282	1.19317	0.542619	0.706514	0.505313	1.75078	1.33826	1.67805	4.45571	1.27214	1.38649	1.85034	1.09065	2.25041	0.773156	1.32104	1.07376	1.06203	1.56099	2.11319	2.35163
ENSG00000241809	1.69985	1.52858	2.69798	1.62012	0.0143876	1.40538	0.0614733	0.818091	2.21795	2.24527	0.844716	0.521575	0.424639	0.758544	2.87096	0.373387	1.64082	0.48085	0.197443	0.321913	1.27819	1.51688	0.293559	0.432156	2.11033	0.844004	0.156918	2.1317	2.046	0.686429
ENSG00000241829	0	0.24396	0	0.0816007	0.0921622	0.0975543	0	0.0969645	0	0	0.26114	0	0.053751	0	0.138243	0.138961	0.576222	0.108577	0	0.844663	0.129917	0	0.141556	0	0	0	0.867391	0.104917	0.111216	0
ENSG00000241859	0.159401	0.319932	0.392761	0.317677	0.205627	0.154837	0.40774	0	0.318916	0.247641	0	0.0679123	0.261338	0.0585043	0.273987	0.42782	0.357895	0	0.237929	0.500404	0.704864	0.274978	0.117315	0	0.218033	0.110705	0.261671	0.597068	0	0
ENSG00000241889	0.655416	0.334482	0.606587	0.71866	0.381212	0.797864	0.398536	1.19002	0.551768	0.541315	0.910003	0.241936	2.01024	0.710273	1.11023	1.1156	0.676588	0.56649	0.634143	1.36575	0.952566	1.00877	1.93107	0.582401	1.22695	0.483912	2.29358	1.59334	0.849925	1.24179
ENSG00000241899	0	0	0	0	0	0	0	0	0	0	0	0	0	0	0	0	0	0	0	0	0	0	0	0	0	0	0.506251	0	0	0
ENSG00000241911	0	0	0	0	0	0	0	0	0	0	0	0	0	0	0	0	0	0	0.0576462	0	0	0	0	0	0	0	2.37818	0	0	0
ENSG00000241975	6.41621	3.84146	4.89316	4.64377	0.427276	8.09767	4.23961	8.65764	4.57487	4.60593	5.42454	1.346	1.37135	1.35961	8.28965	7.63449	10.7107	11.4149	2.96899	4.50497	4.53751	8.08422	8.9543	0.933414	3.62477	3.88621	3.22566	8.51674	8.75375	9.3289
ENSG00000242034	0.064023	0	0	0.315111	0.261952	0.10771	0.109716	2.40698	0.191852	0.0880941	1.51931	0	0.0575399	0	0.302305	0.102474	0.217255	2.54353	0	2.09012	0.729158	0.209699	0.057735	0	0	0.0732582	0.135913	0.696195	1.38464	0.644252
ENSG00000242083	0.21269	0.203581	0.197033	0.213684	0.0757487	0.23208	0.161188	0.232259	0.182574	0.197512	0.296904	0.0765091	0.12168	0.071183	0.21696	0.234591	0.26249	0.601442	0.180399	0.229588	0.256177	0.187851	0.29606	0.124757	0.1771	0.143912	0.371581	0.254559	0.315139	0.294998
ENSG00000242085	1.7415	1.27462	1.40728	2.41147	1.89587	1.93785	3.93369	2.69577	1.46208	1.4703	3.25171	0.71012	1.23165	0.574024	2.31194	1.86634	6.73278	3.03212	1.06601	4.26139	2.58877	1.26315	2.00585	0.426718	2.24379	1.10001	2.15066	2.94388	2.8201	2.73343
ENSG00000242111	0	0	0	0	0	0	0	0	0	0	0	0	0	0	0	0	0	0	0	0	0	0	0	0	0	0	1.26954	0	0	0
ENSG00000242142	0.260771	0.128445	0.346935	0.639232	1.17304	0.291135	1.5169	0.710375	0.508235	0.382052	0.698618	0.082061	0.315572	0.133325	0.330541	0.125889	0.491151	0.53056	0.278474	0.681185	0.952261	0.322054	0.406218	0.0994526	0.530872	0.23112	4.2768	0.424222	0.681352	0.498873
ENSG00000242156	0	0	0	0	0	0	0	0	0	0	0	0	0	0	0	0	0	0	0	0	0	0	0	0	0	0	0	0	0	0
ENSG00000242193	12.9938	11.3212	10.0008	8.21478	3.33971	16.4355	1.46715	14.5619	10.4856	6.94778	12.2417	3.69478	12.9727	11.5899	8.48509	11.067	16.2478	11.6019	4.00486	8.23156	10.4105	15.2053	7.32377	2.70766	23.3825	8.8807	4.01946	19.7395	13.1177	10.6959
ENSG00000242262	0.328352	0.220572	0.401405	0.380589	0.156875	0.340107	0.265625	0.506003	0.303924	0.300155	0.435005	1.37682	0.70454	1.46978	0.435782	0.320725	0.359261	0.80452	0.23815	1.88341	0.392007	0.253337	0.46912	0.18511	0.290214	0.276561	0.285288	0.370175	0.592558	0.451716
ENSG00000242267	0.639328	0.644727	0.893877	0.912524	0.13205	0.624125	0.103841	1.18605	0.487486	0.734334	1.2561	0.34308	0.498177	0.0621891	0.909703	0.466191	1.54975	1.87623	0.0897516	1.74131	1.45789	0.467209	0.710254	0.0405145	0.598234	0.322523	1.17831	0.923775	0.615436	1.28259
ENSG00000242294	20.4607	21.2247	20.7659	22.5416	8.21931	28.8507	60.4657	33.4196	20.5055	17.4934	43.259	5.55687	17.3413	11.5859	17.4687	22.2077	29.579	35.9179	13.4525	54.8338	31.0446	24.5139	17.2458	8.32333	25.1196	19.3517	60.2645	57.4601	33.1289	23.7611
ENSG00000242295	0	0	0	0	0.00213595	0	0	0.273687	0	0	0.151118	0	0.0380701	0	0	0	0.383825	0.22122	0	0	0	0	0	0	0	0	0.761652	0	0	0
ENSG00000242299	18.7365	10.7865	16.1809	14.1763	5.25406	23.1656	10.7387	21.8097	14.6072	15.766	20.8548	5.96163	8.44168	5.1642	18.3605	14.7771	22.3593	44.3037	12.2535	12.2162	17.8818	14.3283	35.6932	7.80161	16.5383	11.9852	6.9593	18.4671	24.3329	24.973
ENSG00000242307	0.0538735	0.104326	0	0	0	0.108649	0	0.151451	0	0	0.103371	0	0.037195	0	0.140948	0.105238	0.15986	0.206054	0.0659423	0.113857	0.151599	0	0	0	0	0	3.3793	0.142679	0.199054	0.0860451
ENSG00000242320	0	0	0	0	0	0	0	0	0	0	0	0	0.0380656	0	0	0	0	0	0	0	0	0	0	0	0	0	0.796928	0	0	0
ENSG00000242353	0.126623	0.11859	0.752264	0.203926	0.455179	0.286139	0.535554	0.440895	0.376877	0.176063	0.127312	0.141333	0.820372	0	0	0.506419	0.159001	0	0.0705192	0.607951	1.26983	0.0673237	0.0834961	0.142814	0	0.0636226	0.588469	2.77293	0.247962	0.325581
ENSG00000242477	0.423989	0.272482	0.456593	0.407126	0.123399	0.506112	0.193436	0.581084	0.441111	0.414826	0.70514	0.133184	0.192023	0.122938	0.39469	0.422702	0.469703	1.19474	0.364146	0.332496	0.503894	0.451068	0.669358	0.275216	0.376842	0.29746	0.233623	0.483051	0.68653	0.588066
ENSG00000242507	0	0	0	0	0.00522657	0	0.0990112	0	0	0	0	0	0	0	0	0	0	0	0	0	0	0	0	0	0.0371318	0	17.0985	0	0	0
ENSG00000242527	0	0	0	0	0.301731	0	2.06283	0	0	0	0.217149	0	0	0	0	0	0	0.164438	0	0.120375	0	0	0	0	0	0	0.404177	0	0	0
ENSG00000242552	0	0	0	0	0	0	0	0	0	0	0	0	0	0	0	0	0	0	0	0	0	0	0	0	0	0	0	0	0	0
ENSG00000242575	0.0287923	0.100234	0	0	0.00696715	0	0	0.221773	0.067528	0.0238436	0	0	0	0	0	0	0	0.162336	0	0.0574583	0.143722	0	0	0	0	0	2.98307	0	0.42485	0
ENSG00000242599	0	0	0	0	0	0	0	0	0	0	0	0	0	0	0	0	0	0	0	0	0	0	0	0	0	0	0.979049	0	0	0
ENSG00000242600	1.83535	1.99093	2.47902	3.73564	0.529742	1.66335	0.671079	4.21682	1.47509	1.45703	1.9194	1.10585	5.25878	8.28206	6.13432	2.01196	2.44663	1.68162	7.12039	4.18941	4.21613	1.99954	0.952441	0.356388	4.27147	1.79809	2.86427	2.51359	2.51147	3.14838
ENSG00000242608	0	0	0	0	0	0	0	0	0	0	0	0	0	0	0	0	0	0	0	0	0	0	0	0	0	0	0.109491	0	0	0
ENSG00000242615	1.04318	1.31006	1.28513	1.71205	1.18314	1.42496	2.91302	2.64592	1.26871	1.18916	2.27251	0.495928	2.08765	0.338571	1.38322	1.31732	1.62021	2.149	0.576515	2.75476	2.71697	1.04857	1.23673	0.100802	1.89301	0.86895	4.13509	2.96146	2.09931	1.50999
ENSG00000242697	0.442711	0.386183	0.484235	0.502307	0.121642	0.502321	0.224947	0.678428	0.431724	0.438105	0.543386	0.108367	0.250059	0.171205	0.367409	0.420039	0.37729	1.10861	0.34348	0.490743	0.588758	0.336356	0.40522	0.119636	0.35702	0.349572	0.30976	0.75283	0.579782	0.495747
ENSG00000242748	1.01481	0.393921	0.773029	0.651832	0.280239	1.06554	2.8354	1.02393	0.545578	0.707254	0.93845	0.301601	0.375229	0	0.904211	0.490806	1.00289	0.990677	0.138649	0.453711	0.54771	0.735675	0.762407	0.306468	0.37606	0.410823	0.927603	1.90616	1.15949	0.612218
ENSG00000242752	0	0	0	0	0	0	0	0	0	0	0	0	0	0	0	0	0	0	0	0	0	0	0	0	0	0	0	0	0	0
ENSG00000242756	0	0	0	0	0	0	0	0	0	0.0337027	0	0	0	0	0	0	0	0	0	0	0	0	0	0	0	0	3.51767	0	0	0
ENSG00000242768	0	0	0	0	0.0758816	0	0.443436	0	0	0	0	0	0	0	0	0	0	0	0	0	0	0	0	0	0	0	0	0	0	0
ENSG00000242779	1.32225	1.93179	1.59009	1.89227	2.51649	1.56997	14.2965	2.75682	1.58369	1.05075	2.77963	0.490795	2.53886	0.0841507	1.46289	1.94718	1.41601	2.29838	0.600063	0.516375	5.52481	0.931345	0.54949	0.141695	1.1487	1.29845	2.51732	2.38482	2.78337	2.18947
ENSG00000242899	0	0	0	0.0545003	0	0	0	0.0137089	0.0597005	0.364753	0	0.0324972	0.0098588	0	0	0.0470461	0	0	0	0	22.4217	0.236098	0.190296	0	0	0.207796	1.323	0.129885	0	0.323663
ENSG00000242911	0	0	0	0	0	0	0	0	0	0	0	0	0	0	0	0	0	0	0	0	0	0	0	0	0	0	12.1352	0	0	0
ENSG00000242953	0	0	0	0	0	0	0	0	0	0	0.396728	0	0	0	0	0.771096	0	0	0	0.3057	0	0	0	0	0	0	0.638987	0	0	0
ENSG00000243007	0.191087	0.266303	0.171143	0.191516	0.212668	0.284631	0.194023	0.291625	0.208818	0.170122	0.103589	0.0638708	0.286209	0.183865	0.230184	0.70382	0.322248	0.399784	0.205684	0.815504	0.622195	0.314491	0.416278	0.074587	0.339966	0.235011	4.79855	0.476	0.233905	0.272773
ENSG00000243014	0.256756	0.0964819	0.359854	0.208701	0.113726	0.252623	0.0964542	0.170357	0.230276	0.186455	0.296904	0.0305337	0.254136	0	0.323584	0.201177	0.290381	0.319834	0.104881	0.105598	0.17597	0.202183	0.276346	0	0.15721	0.149336	0.12643	0.294892	0.361792	0.29989
ENSG00000243024	0.124242	0.305094	0.0822395	0.0673858	1.50698	0.131578	0.862829	0.113819	0.0548551	0.109721	0.152389	0.24348	0.217891	0.109029	0.152818	0.0700762	0.66129	0.26763	0.0509239	0.393882	0.132619	0.0473407	0.136331	0.210539	0.13144	0.0533622	22.7311	0.31196	0.116128	0.242791
ENSG00000243048	0	0	0	0	0	0	0	0	0	0	0	0	0	0	0	0	0	0	0	0	0	0	0	0	0	0	9.53314	0	0	0
ENSG00000243064	0.0064664	0	0	0	0.00570565	0	0	0.00618145	0.38336	0.0103783	0	0	0.00610077	0.00761729	0.376458	0	0	0	0	0.0106288	0	1.06749	0	0	0.127815	0	0.116285	0.0109416	0	0.00611705
ENSG00000243234	0.104092	0.160263	0.127815	0.377674	0.302384	0.186847	0.261902	0.237794	0.264547	0.252881	0.537806	0.825066	0.292808	0	0.152741	0.12222	0.212505	0.541743	0	0.747018	0.518002	0.100728	0.0305719	0.203456	0.13947	0.0703485	1.18301	0.346041	0.424609	0.129069
ENSG00000243289	0.816622	0.865768	0.92649	0.768873	0.559492	1.17308	2.72593	1.04455	0.852456	0.863237	1.1811	0.263775	0.906018	1.47892	0.772593	1.11567	1.70103	1.75472	1.4715	2.64541	1.44823	1.57147	0.964703	0.264422	0.749637	1.33515	1.56558	2.91801	1.06614	1.06772
ENSG00000243323	0.235663	0.622973	0.340503	0.260799	0.284451	0.502988	0.249728	1.16955	0.188483	0.235606	0.747274	0.0574303	0.242042	0.196711	0.376007	0.296709	2.4643	2.53926	0.0569742	0.555115	0.743535	0.823037	0.319819	0.0300431	0.580902	0.123122	12.8499	0.776383	0.749288	0.66064
ENSG00000243355	0	0	0	0	0	0	0	0	0	0	0.621534	0	0.080395	0	0	0	0	0	0	0	0	0	0	0	0.303215	0	0	0.982105	0	0
ENSG00000243406	4.86606	3.38951	4.84523	6.84629	5.85506	6.22713	11.4429	10.8186	5.64421	4.1455	8.66471	3.05784	4.46349	2.08402	5.86322	5.4593	12.8032	11.2027	2.62774	9.67284	7.86965	6.36293	5.51607	1.25707	7.35998	3.5934	10.7335	7.96425	9.2662	6.84691
ENSG00000243422	0.655099	0.259062	0.636751	0.633511	2.14309	1.06292	1.19379	1.29526	0.530558	0.515868	0.37591	0.819006	0.79945	0.189981	0.525582	0.528777	1.28462	0.789841	1.68563	2.12222	0.653796	0.370097	0.465976	0.13092	0.75365	0.146434	1.59243	1.38648	0.652877	1.53091
ENSG00000243429	0.0525012	0.0497742	0.041663	0.0553642	0.420627	0.0884872	0.234357	0.186706	0.0719137	0.0380458	0.531789	0	0.0489117	0.431606	0.107949	0	0.103865	0.114031	0.0384996	0.191696	0.161446	0.0429955	0.108521	2.35623	0	0.0482466	5.48034	0.136195	0.174078	0.063054
ENSG00000243431	1.81611	1.9932	2.46681	2.17889	1.79139	3.03268	7.74247	5.2264	1.7516	1.74044	4.44148	0.917085	1.52605	1.16829	2.595	2.65529	6.21256	5.39071	1.34012	5.06083	3.64542	2.45703	2.74378	0.442136	1.75545	1.50403	2.82531	5.3486	4.80944	3.1619
ENSG00000243469	0	0	0	0	0	0	0	0	0	0	0	0	0.0172815	0	0	0	0	0	0	0	0	0.132063	0	0	0.456807	0	3.84286	0	0	0
ENSG00000243499	0	0	0	0	0	0	0	0	0	0	0	0	0	0	0	0	0	0	0	0	0	0	0	0	0	0	4.19832	0	0	0
ENSG00000243507	0	0	0	0	0	0	0	0	0	0	0	0	0	0	0	0	0	0	0	0	0	0	0	0	0	0	0.361001	0	0	0
ENSG00000243517	1.20334	0.932935	1.11921	1.12832	0.372456	1.36504	0.581221	1.85771	1.04343	1.06597	1.60969	0.414401	0.643223	0.444979	1.22433	1.11917	1.22839	3.02835	0.845835	0.926652	1.36529	1.03875	1.76649	0.714317	1.25612	0.925259	2.88212	1.29217	1.59618	1.52684
ENSG00000243519	0	0	0	0	0.0146521	0	0.148948	0.139204	0	0	0.155697	0	0	0	0	0.0773401	0.143358	0	0	0.102776	0	0	0.126151	0	0	0	3.24908	0	0.0930593	0
ENSG00000243554	13.2902	10.3845	16.1985	13.3958	5.937	14.7418	7.17375	11.0695	10.1397	13.2805	12.7088	6.90855	9.27063	8.39379	12.9814	11.3357	17.9851	10.4543	14.9423	9.32589	14.4406	11.1063	11.3976	6.97489	16.2395	11.0472	12.2734	12.4894	11.5606	11.3244
ENSG00000243648	0.0981575	0.0840278	0.0884283	0.0981709	0.0689194	0.0920722	0.104564	0.0848123	0.0881361	0.0746948	0.243311	0.0911712	0.0690522	0.0438041	0.159802	0.0881996	0.194723	0.136025	0.05154	0.120931	0.0916191	0.0881127	0.13244	0.107157	0.176328	0.0656988	2.29039	0.183078	0.139098	0.116489
ENSG00000243659	0.217034	0.407556	0.207993	0.316964	1.41768	0.310154	4.49629	0.491571	0.497053	0.39245	0.561328	0.134809	0.309982	0	0.305529	0.375296	0.4943	0.582658	0.107589	2.10456	0.748916	0.527029	0.197325	0	0.946045	0.385466	0.314425	0.633532	0.450409	0.331799
ENSG00000243675	0.283	0.126617	0.305547	1.68253	0.162516	0.513683	1.60738	2.01248	0.61229	0.567522	1.59072	0.156711	0.263796	0	0.57962	1.12605	1.277	2.84445	0	0.728483	3.53145	0.323667	0.245028	0	0.272195	0.122918	0.39742	0.330913	1.34838	0.939521
ENSG00000243679	73.9759	38.2975	73.9066	64.167	15.408	80.3826	36.4044	89.9221	59.1769	58.2878	100.831	19.2564	32.4466	29.6925	101.113	51.9387	117.844	100.868	22.5006	52.2986	82.5956	61.67	96.5202	18.0022	88.2924	38.9842	142.786	84.6843	98.604	73.4449
ENSG00000243753	3.39378	2.43439	3.05733	3.29983	1.35986	3.40385	2.54373	5.01415	2.33941	2.33586	3.28673	1.03092	1.90267	0.576151	6.8417	2.34169	3.65672	2.35694	0.635225	2.83853	3.01779	3.94381	1.89552	0.492056	6.0763	1.7135	1.63111	3.48172	4.55889	3.27173
ENSG00000243828	0	0	0	0	0	0	0	0	0	0	0	0	0	0	0	0	0	0	0	0	0	0	0	0	0	0	26.1893	0	0	0
ENSG00000243829	4.0007	1.14011	1.79182	1.81534	0.739415	3.92705	2.29939	4.57463	1.22012	1.31616	3.07174	0.800203	1.00428	0.475277	2.39624	1.33364	6.03214	7.69516	0.842962	1.08364	1.61039	1.17418	3.37328	0.935231	2.5316	0.847322	1.95316	2.28751	4.09414	3.04952
ENSG00000243838	0	0	0	0.0891418	0	0	0.0487885	0	0	0.0115307	0	0	0.010418	0	0	0.0821921	0	0	0	0	0.0954016	0	0.470104	0	0	0	1.68239	0	0	0.0730188
ENSG00000243918	0	0	0	0.0149057	0	0	0	0	0	0	0.0288964	0	0.00294977	0	0	0	0	0	0	0	0	0	0	0	0	0	8.5836	0	0	0
ENSG00000243964	1.23318	0.727037	1.44073	1.06758	0.50689	1.36401	0.538149	1.58935	1.08764	1.05116	1.69118	0.495268	0.665215	0.312505	1.33606	0.932231	1.37442	3.02144	0.548147	1.03999	1.22182	0.974316	1.66491	0.78735	1.29949	0.822681	0.488592	1.26716	1.62667	1.47735
ENSG00000243967	0	0	0	0	0.004005	0	0	0	0	0	0	0	0	0	0	0	0	0	0	0	0	0	0	0	0	0	1.93972	0	0	0
ENSG00000243970	2.25624	2.25733	3.64241	3.31808	1.63175	2.93731	5.76366	5.36944	3.13571	2.93738	6.52943	0.637101	1.5807	0.599054	2.54698	2.78659	5.0905	7.0385	0.82089	4.72629	4.07465	2.36558	3.49024	0.670568	2.14048	1.85896	3.08324	5.71385	5.57897	3.51602
ENSG00000243981	0	0	0	0	0.00639884	0	0	0	0	0	0	0	0	0	0	0	0	0	0	0	0	0	0	0	0	0	9.89997	0	0	0
ENSG00000243988	0.118354	0.101414	0.103409	0.192803	0.0461548	0.152841	0	0.152185	0.112218	0.115926	0.255129	0	7.9593	0	0.131457	0.163519	0.10034	0.373373	0.0721789	0.150835	0.184167	0.340176	0.129549	0.0953787	0.65663	0.0856924	0.119678	0.137672	0.205698	0.166691
ENSG00000243995	0	0	0	0	0	0	0	0	0	0	0	0	0	0	0	0	0	0	0	0	0	0	0	0	0	0	9.9216	0	0	0
ENSG00000244009	0.0395339	0	0.0522223	0.0454467	0.0738247	0.0423266	0.100872	0.108067	0.0375571	0	0	0	0.0369749	0.00740097	0.0639749	0.0428591	0.0745939	0.0625038	0	0.0831143	0.0539961	0.0332725	0.0672839	0	0.0616334	0	3.19174	0.0594633	0.0780476	0.0479733
ENSG00000244018	0	0.364401	0	0	0.243087	0	0.218613	0.0848605	0	0.0675523	0	3.05321	0.059382	0.107251	0	0	0	0.460527	0	0.48806	0	0	0.131759	0	0	0	1.08759	0	0	0.182103
ENSG00000244026	4.90214	4.21229	5.71548	6.81052	2.9308	5.82869	3.16294	7.34936	4.12106	4.61253	7.39134	2.12611	2.92322	1.10464	4.71956	4.07871	7.21414	8.84227	1.56614	9.94924	6.15585	3.05243	3.831	1.89855	3.69219	2.42511	4.54147	6.14285	9.44884	5.68123
ENSG00000244048	0	0	0	0	0	0	0	0	0	0	0	0	0	0	0	0	0	0	0	0	0	0	0	0	0	0	1.43714	0	0	0
ENSG00000244050	0.443071	0	0.795275	0.435743	0.68177	0.669796	1.70219	1.33573	0.338131	0.353518	1.32012	0.10634	0.323939	0	0.510149	0.303561	1.98087	1.77282	0.243327	2.47762	0.766105	0.345457	0.386586	0	0.500742	0	1.43712	0.878111	1.29083	0.583939
ENSG00000244052	0.272193	0.232285	0.262868	0.283703	0.105236	0.323146	0.15474	0.549573	0.287691	0.282963	0.34834	0.104839	0.208667	0.0779649	0.244282	0.262991	0.374188	0.991724	0.222153	0.361715	0.324761	0.243889	0.292878	0.129937	0.215029	0.199141	1.54606	0.48673	0.546541	0.346197
ENSG00000244053	0	0.0372917	0	0	1.15242	0.0608352	0.21381	0.0859385	0.0326943	0	0	0	0.027897	0	0	0.0525514	0	0.120836	0	0	0.059176	0	0.0809595	0	0	0	0.815834	0.0333006	0.0741327	0.027127
ENSG00000244065	0	0	0	0	0	0	0.0646897	0	0	0	0	0	0	0	0	0	0	0	0	0	0	0	0	0	0	0	7.42224	0	0	0
ENSG00000244086	0.148571	0.103114	0.119579	0.168645	0.0118638	0.198603	0	0.253078	0.125931	0.111333	0.160731	0	0.0548063	0	0.137379	0.10461	0.150394	0.375267	0.0556865	0.122381	0.201782	0.214151	0.204748	0	0.382219	0.0956806	5.47039	0.191874	0.163839	0.200481
ENSG00000244097	0.351702	0.194852	0.322822	0.36623	0.190105	0.384457	1.06678	0.538502	0.249936	0.283991	0.332377	0.11709	0.184804	0.115407	0.536343	0.293704	0.375441	0.623667	0.174245	0.424829	0.34735	0.304465	0.53117	0.148023	0.26345	0.218793	0.634494	0.55382	0.539072	0.583081
ENSG00000244155	0.110245	0.097364	0	0	0.0385125	0.101795	0	0.069709	0	0.0284878	0	0	0.412809	0	0	0	0	0.13297	0	0.542619	0.248719	0	0.10783	0	0.0892881	0	52.5835	0	0	0
ENSG00000244159	0	0	0	0	0.0158953	0	0.131616	0	0	0	0	0	0	0	0	0	0	0.193036	0	0	0	0	0	0	0	0	0.897868	0	0	0
ENSG00000244171	0.207625	0.229899	0.25522	0.21048	0.0867667	0.208226	0.221718	0.372294	0.274158	0.238007	0.314613	0.097752	0.164881	0.0729404	0.411742	0.159211	0.331727	0.38564	0.0685978	0.336639	0.279365	0.218758	0.212922	0.117119	0.371771	0.174438	2.60957	0.526433	0.432796	0.29206
ENSG00000244192	0	0	0	0	0	0	0	0.051696	0	0	0	0	0	0	0	0	0	0.0764849	0	0	0	0	0	0	0	0	0	0	0	0
ENSG00000244227	0.527985	0	0.0488758	0.0800577	0.0188119	0.413162	0	0.0432403	0.0835596	0.103656	0.0605253	0.678772	0.0789915	0.0175439	0.0491322	0.0539627	0.073617	0.0205407	0.00921498	0.0716427	0.0136767	0.0569562	0.0887798	0.166538	0.0558392	0.0441553	4.33635	0.625272	0.0773956	0.0466573
ENSG00000244273	0	0	0	0	0	0	0	0	0	0	0	0	0	0	0	0	0	0	0.0554057	0	0	0	0	0	0.0983208	0	0.865436	0	0	0
ENSG00000244363	0.870112	0.46998	0.873186	0.573298	0.260602	0.924174	0.401782	1.18077	0.650134	0.71988	0.776992	0.279833	0.367751	0.203267	0.729689	0.671242	1.06249	1.87264	0.503196	0.618112	0.784015	0.551532	1.0877	0.486207	0.570855	0.590775	0.87853	0.833809	1.14414	0.904343
ENSG00000244456	0	0	0	0	0	0	0	0	0	0	0	0	0	0	0	0	0	0	0	0	0	0	0	0	0	0	0.308186	0	0	0
ENSG00000244471	0	0	0	0	0	0	0	0	0	0	0	0	0	0	0	0	0	0	0	0	0	0	0	0	0	0	0.290638	0	0	0
ENSG00000244480	5.43025	4.26395	5.08138	5.93025	3.48451	6.03141	8.59777	7.01845	5.31609	4.86179	6.82347	2.37405	3.64513	1.51804	7.31882	4.98293	12.0886	9.41544	1.71208	15.401	6.51338	5.66483	4.68485	2.94962	8.60311	3.30351	6.88188	12.4544	7.98129	5.99648
ENSG00000244485	0.0806183	0.0816164	0.0897456	0	0.0819434	0.0912913	0.207357	0.066356	0.0723513	0.0922575	0.11897	0.0148022	0.0388094	0	0.0876914	0.110552	0.0834825	0.367086	0.0914697	0.0841921	0.117767	0.0702105	0.169148	0.048104	0.0758325	0.0658953	5.67307	0.0962243	0.138711	0.152668
ENSG00000244510	1.42173	1.72948	1.47203	1.89492	0.589105	1.86559	1.18563	2.21595	1.2952	1.23776	2.38935	0.493652	1.3744	1.04541	1.73542	1.64144	2.99062	4.11882	1.07109	3.83992	2.25573	1.76622	2.18598	0.417572	1.96991	1.35811	9.53554	4.48234	2.51511	1.79062
ENSG00000244515	0.384965	0.220533	0.398789	0.458606	0.415595	0.418747	1.00932	0.50517	0.337457	0.419291	0.722308	0.260777	0.302221	1.55362	0.660992	0.686877	0.586696	0.400135	0.37021	0.785572	0.451969	0.763519	0.493277	0.305966	0.493667	0.296963	2.54876	0.882435	0.482788	0.618879
ENSG00000244560	9.02098	4.23462	9.43288	11.9115	3.82674	10.6729	19.0052	20.7559	7.98109	7.9899	22.6687	2.35012	3.41236	1.75563	7.071	5.60859	21.8724	21.7848	3.18993	14.1942	12.4585	6.80221	6.80014	2.33096	6.0387	4.67079	14.431	13.3434	22.0328	12.727
ENSG00000244573	0	0	0	0	0	0	0	0	0	0	0	0	0.0217839	0	0	0	0	0	0	0.177359	0	0	0	0	0	0	1.17147	0	0	0
ENSG00000244585	0.0831522	0.0403997	0.0619796	0	0	0.0851984	0	0.0788547	0.0682541	0.076214	0.13759	0	0	0	0.0852912	0.0624272	0.0928115	0.132451	0.0545487	0.113552	0.111172	0.0707125	0.175739	0.0526849	0.0901102	0.0641426	4.5303	0.0964664	0.0893264	0.168763
ENSG00000244615	0	0.42325	0	0	0.00835608	0	0	0.0449652	0	0	0.159881	0	0	0	0	0	0	0	0	0	0	0	0	0	0.248509	0	20.5147	0	0	0
ENSG00000244627	3.11438	1.25113	2.49864	2.41737	1.58132	4.32442	2.44466	6.64862	2.2036	2.62298	6.52547	1.9279	2.32001	0.796586	4.08728	4.35584	10.0147	3.06436	1.06642	4.33238	4.24294	2.88896	2.81547	1.01176	3.96159	1.80678	3.2178	6.63269	6.80863	4.5709
ENSG00000244657	1.17663	1.42857	1.09928	1.54048	0.383736	1.50112	0.762611	1.77526	1.03492	1.05656	2.28521	0.342195	1.81407	0.742938	1.30167	1.46888	2.37427	3.13055	0.889769	2.85157	1.84527	1.38546	1.86456	0.28889	1.62296	1.17775	7.69332	3.69721	2.20693	1.49918
ENSG00000244682	12.8814	5.88469	6.73401	4.2518	0.651642	5.40041	0.240173	4.16404	5.9715	5.78318	3.84656	2.71949	1.34859	0.742292	13.4969	5.39349	17.0792	1.91735	0.722484	1.95481	2.52803	8.77581	3.72439	0.960494	10.518	1.68111	2.13277	5.84074	2.95126	3.97058
ENSG00000244699	0	0	0.167344	0.128715	0.269847	0.178293	0.249608	0.15244	0.109794	0.133532	0.172165	0	0.0898613	0	0.195211	1.27837	0.167337	0.162422	0.230198	0.576209	0.137806	0.0944393	0.126147	0	0.092181	0.217067	1.031	0.247336	0.137921	0
ENSG00000244703	0	0.0316619	0	0	0	0	0	0	0	0	0	0	0	0	0	0.0523382	0	0	0	0	0	0.0300176	0	0	0.206434	0	0	0	0	0
ENSG00000244716	3.69408	2.71763	3.64397	4.09327	1.20661	4.13081	2.02441	5.73565	3.38616	3.5107	4.58478	1.23303	2.29499	1.12177	3.73298	3.05197	3.6555	9.35673	2.91037	3.25892	3.92243	2.77372	4.33864	1.25462	3.33183	2.92996	1.55738	4.19196	5.23914	4.60686
ENSG00000244723	2.57084	3.91538	2.25003	3.27414	1.32406	2.97731	4.78311	5.93218	2.86652	2.13837	5.14564	0.830802	7.37645	2.04989	4.18921	2.80199	3.63084	6.21766	2.236	5.85237	5.04304	4.5617	1.84554	0.624762	7.00069	2.60296	5.32105	11.2469	4.77577	3.02913
ENSG00000244921	1.01892	1.23982	0.691088	0.749231	1.26251	1.01913	1.29089	0.721881	1.08736	0.995695	0.602263	1.71903	1.33953	1.26984	0.740915	1.03991	0.842514	0.688263	0.548715	0.90089	0.985606	1.12448	0.93734	1.35128	0.537706	1.20049	0.929422	1.04994	0.724918	0.731913
ENSG00000245958	8.44765	5.48274	9.52914	7.59685	5.47185	10.3117	11.9815	9.72584	5.30521	6.02425	12.3033	2.49018	6.25206	3.3566	8.7918	6.88452	13.7595	11.4969	3.07614	19.2935	8.73495	6.74567	6.36097	2.28175	9.54249	4.89537	25.7875	12.6325	10.5958	8.11597
ENSG00000246082	2.4814	3.94049	3.52717	5.24202	0.882019	3.29663	2.11983	3.15266	4.1241	2.57635	5.31322	2.14833	4.33948	7.35187	5.20958	5.66027	4.4785	3.7377	6.37204	7.5737	4.92896	7.47489	1.26126	0.46942	5.12431	7.04314	5.91377	15.735	4.41501	2.82018
ENSG00000246203	0.740421	0.280555	0.654183	0.559495	0.305977	0.89932	0.775586	0.773545	0.341183	0.448402	0.632902	0.161279	0.332913	0.178799	0.685869	0.590378	1.07442	0.578446	0.136265	1.04841	0.643696	0.932307	0.604077	0.174649	1.22192	0.271787	1.78494	0.574351	0.729616	0.827873
ENSG00000246596	2.29107	5.37774	3.6713	3.74624	1.33093	2.42562	6.49744	12.1549	3.02608	3.82054	9.66062	0.621139	0.801581	0.456998	3.50649	3.0956	4.20089	12.443	1.78338	5.99798	7.33649	3.11795	2.26889	1.22512	2.28889	3.85532	10.9872	3.30417	10.3958	5.77591
ENSG00000248121	3.84753	2.98518	5.55719	4.7204	2.55405	4.255	4.19756	5.69584	4.33219	4.99484	6.05865	1.51385	2.66905	0.960557	4.36168	3.48317	4.89666	5.42889	1.70993	5.19442	4.90036	3.35297	4.00886	1.43257	2.78932	2.46462	22.6984	5.52308	5.9724	4.46997
ENSG00000248124	9.46867	2.53428	7.04865	11.0929	4.12347	9.13941	15.3693	16.205	7.92966	5.60856	15.415	2.49961	4.13145	4.82732	8.60532	4.84572	17.7422	19.261	1.44682	12.0942	9.96147	8.8554	2.73027	0.821987	12.8826	5.31074	7.68402	24.4452	14.4627	9.48014
ENSG00000248133	0	0	0	0	0.0386758	0	0.575706	0	0	0	0	0	0	0	0	0	0	0	0	0	0	0	0	0	0	0	0	0	0	0
ENSG00000248229	0	0	0	0	0.00635507	0	0	0	0	0	0	0	0	0	0	0	0.627497	0	0	0	0	0	0	0	0	0	1.79575	0	0	0
ENSG00000248278	0.133099	0.283853	0.164706	0.170166	0.535242	0.150191	0.284053	0.272742	0.172941	0.130669	0.298732	0.0709304	0.195223	0.142409	0.197633	0.114931	0.451195	0.249239	0.0781452	0.336857	0.292701	0.233346	0.142163	0.121047	0.32709	0.183117	1.70223	0.281415	0.260478	0.185902
ENSG00000248283	0.0257677	0	0	0.0420823	0.0477963	0	0.100628	0.0155166	0.0145476	0	0	0.0232029	0	0	0.126689	0.0442825	0.25618	0.172118	0	0.0831108	0.0622099	0.0553512	0	0.0483769	0.0283018	0	0.122052	0.335543	0	0.0767906
ENSG00000248290	0.581029	68.129	0.247663	0.494284	0.0860102	0.418364	0.277398	0.484426	0.31098	0.363053	0.880224	0.218026	0.188174	0.700516	0.441512	0.383771	0.966005	1.45529	0.0193432	0.242224	0.243331	0.265497	0.174603	0.0413349	1.09234	0.117791	0.384039	0.380877	0.668907	0.280104
ENSG00000248313	0	0	0	0	0	0	0	0	0	0	0	0	0	0	0	0	0	0	0	0	0	0	0	0	0	0	0.659302	0	0	0
ENSG00000248334	4.56341	1.99411	6.85296	3.51491	1.38628	4.34914	2.72014	6.71968	2.51168	2.87539	5.24181	1.14052	2.33675	1.40213	2.16265	1.63342	4.23709	5.43507	1.26526	4.19803	3.52807	1.50356	1.15612	0.955313	1.78872	0.983178	3.67123	6.38977	5.41429	3.69565
ENSG00000248347	0	0	0	0	0	0	0	0	0	0	0	0	0	0	0	0	0	0	0	0	0	0	0	0	0.0178143	0	2.25045	0	0	0
ENSG00000248374	0	0	0	0	0	0	0	0	0	0	0	0	0	0	0	0	0	0	0	0	0	0	0	0	0	0	0.289696	0	0	0
ENSG00000248406	1.05813	0.512703	1.00048	1.09146	0.796282	1.26134	1.69284	1.84638	0.997575	0.724062	1.34841	0.324159	0.807745	0.511102	1.55017	0.77258	1.55123	0.874532	0.35826	0.440362	1.26933	1.12411	0.888108	0.400399	1.4488	0.543806	4.94611	0.881281	1.64519	1.26356
ENSG00000248498	0	0	0	0	0	0	0	0	0	0	0	0	0	0	0	0	0	0	0.0639814	0.0274132	0	0	0	0	0	0	8.95159	0	0	0
ENSG00000248503	0.764962	0.334462	0.773079	0.579689	0.269278	0.839849	0.108292	1.24375	0.364732	0.504842	0.624963	0.241841	0.340083	0.155369	0.949246	0.678187	1.35332	0.944702	0.17385	0.829004	0.755972	0.369945	1.3749	0.202408	0.505399	0.358942	0.309154	0.716563	0.771211	1.02264
ENSG00000248527	3478.87	5489.88	1946.69	3143.9	6140.91	3315.77	4705.17	2010.1	3806.53	3025.73	2258.98	7503.35	7201.34	5440.79	2126.46	2382.03	2171.75	2094.18	1349.36	2602.32	3973.82	3801.51	2611.08	4812.71	2226.38	4152.67	2721.76	3005.63	2223.75	1988.23
ENSG00000248569	0.132168	0.0958292	0.276848	0.108717	0.0820361	0.138848	0.107846	0.179215	0.113586	0.127806	0.367826	0.0660378	0.0918991	0	0.165013	0.0884511	0.204679	0.129871	0.00906376	0.152714	0.127428	0.0908443	0.188141	0.091302	0.0962098	0.0851218	1.28567	0.140081	0.172108	0.135577
ENSG00000248593	6.99137	7.89996	15.2248	12.4014	10.8338	7.41042	19.2421	13.7974	8.11579	7.65669	12.977	2.96468	10.5684	2.38994	16.546	4.79465	13.7179	10.6989	2.09141	16.6078	9.81396	7.13309	5.23617	2.76864	8.49934	5.73079	9.59117	19.1599	13.5901	7.85159
ENSG00000248613	0	0	0	0	0	0	0	0	0	0	0	0	0.24094	0	0	0	0	0	0.311453	0	0.131044	0	0	0	0	0	0	0	0	0
ENSG00000248633	0	0	0	0	0	0	0	0	0	0	0	0	0	0	0	0	0	0	0	0	0	0	0	0	0	0	0	0	0	0
ENSG00000248635	0	0	0	0	0	0	0	0	0.084172	0	0	0	0.826674	0.0776137	0	0	0	0	0	0	0	0.233143	0	0	0	0.711392	0	0	0	0
ENSG00000248641	1.42948	1.00592	1.15673	1.03371	0.559979	1.8162	3.16932	2.36492	1.34475	1.3868	1.96077	0.359586	0.698542	0.571036	1.55104	2.22935	2.09679	2.06255	1.31589	1.52977	1.71592	2.14295	2.24517	0.445434	1.32256	1.27507	0.961767	2.34664	1.85595	1.93659
ENSG00000248654	0	0	0	0	0.0563077	0	0.866854	0	0	0	0	0	0	0	0	0.0666142	0	0	0	0	0	0	0	0	0	0	0	0	0	0
ENSG00000248698	0.116417	0.100999	0.0426196	0.0395329	0.234998	0.227865	0.0548515	0.116361	0.0248318	0.0251463	0.113702	0.0477422	0.687562	0	0.0448197	0.0201868	0.0876824	0.0982273	0	0.136206	0.087818	0.0264499	0.0407266	0	0.0241401	0	1.01165	0.0602851	0.057827	0.0816722
ENSG00000248763	0	0	0	0	0	0	0	0	0	0	1.03956	0	1.17726	0	0	0.213331	0	0	0	0	0	0	0	0	0	0	0	0	0	0
ENSG00000248780	0.210048	0.344793	0.780593	0.338633	0.0621976	0.557971	0	0.67713	0.694737	0.485964	1.00806	0.139569	1.40472	0.112309	1.16783	1.20677	0.120725	0.830817	0.563033	3.85087	2.86042	0.649802	0.503658	0	0.961532	0.764168	0.84945	1.98456	0.620806	0.650822
ENSG00000248794	0.899209	0.71633	1.05596	1.44857	0.636342	1.09845	1.58156	2.89729	1.24057	0.977545	2.55026	0.283581	1.17962	1.37958	1.0716	1.03735	2.15493	3.50609	0.80907	3.06167	2.0598	1.18447	1.07406	0.323171	1.15487	0.855889	2.33218	2.17854	2.56325	1.50734
ENSG00000248822	0	0	0	0	0	0	0	0	0	0	0	0	0	0	0	0	0	0	0	0	0	0	0	0	0	0	1.67726	0	0	0
ENSG00000248830	0.119403	0.111583	0.115456	0.147087	0.1397	0.140836	0.151587	0.100985	0.109031	0.0949837	0.0709837	0.0363776	0.0386338	0.0417692	0.107569	0.0944298	0.151429	0.119137	0.0614919	0.224599	0.10086	0.0772001	0.097398	0.0821742	0.0827919	0.0671265	1.12196	0.159174	0.147744	0.105106
ENSG00000248840	0.192231	0.279951	0.126701	0.183603	0.168015	0.29881	0.675103	0.385753	0.162638	0.19756	0.394588	0.0503978	0.0777829	0.0580469	0.256327	0.222486	0.379845	0.285055	0.0677058	0.813276	0.292564	0.167194	0.142367	0.0988286	0.064947	0.171138	1.76394	0.4356	0.264242	0.191443
ENSG00000249006	0.0627579	0.0356911	0.0538097	0.0528583	0.217492	0.0847054	0.243968	0.1139	0.0385018	0.0376361	0.0338264	0.0261485	0.0278842	0.0170736	0.0536397	0.0419913	0.0999459	0.0968832	0	0.164069	0.120381	0.0260303	0.0435569	0.0119199	0.0441901	0	0.559009	0.0572527	0.0631175	0.0809033
ENSG00000249053	0	0	0	0	0	0	0	0	0	0	0	0	0	0	0	0	0	0	0	0	0	0	0	0	0	0	4.35409	0	0	0
ENSG00000249065	0	0	0	0	0	0	0	0	0	0	0	0	0	0	0	0	0	0	0	0	0	0	0	0	0	0	6.46741	0	0	0
ENSG00000249105	0	0	0	0	0	0	0	0	0	0	0	0	0	0	0	0	0	0	0	0	0	0	0	0	0	0	0.63499	0	0	0
ENSG00000249140	0.140137	0.172475	0.154586	0.17365	0.0442066	0.223139	0.312454	0.366054	0.140314	0.170037	0.108411	0.0817292	0.0677782	0.00546942	0.622375	0.239416	0.343968	0.406845	0.116606	0.36229	0.226145	0.246916	0.311513	0	0.366269	0.129157	0.154536	0.387524	0.329551	0.233545
ENSG00000249149	0	0	0	0	0.00296062	0	0	0	0	0	0	0	0.149455	0	0	0	0.0697225	0	0	0	0	0	0	0	0	0	1.18714	0	0	0
ENSG00000249192	0	0.299132	0	0	0.238702	0	0	0	0.121209	0	0	0.385493	0.197716	0.209294	0	0.188359	0	0	0	0	0	0.198649	0	0.192198	0	0.190541	0.204126	0	0	0
ENSG00000249210	0.0912353	0.151113	0.163946	0.111418	0.0877624	0.0946043	0.0980908	0.120798	0.113273	0.137357	0.181391	0.123879	0.119249	0.0577899	0.129324	0.168164	0.171982	0.14566	0.0404133	0.341307	0.211298	0.0998868	0.129614	0.456453	0.117513	0.0762954	0.198175	0.219293	0.125267	0.13315
ENSG00000249212	0.240583	0.13997	0.371599	0.303705	0.174392	0.270154	0.489147	1.00354	0.199326	0.214717	0.336919	0.272481	0.264322	0.187957	0.528622	0.282775	0.693886	1.39179	0.0646613	1.08338	0.783544	0.131396	0.32385	0.0881863	0.204945	0.114385	0.494764	0.539141	0.690561	0.872278
ENSG00000249237	0	0	0	0	0	0	0	0	0.091934	0	0	0	0	0	0	0.120675	0	0	0	0.0550305	0	0.0623416	0	0.0615032	0	0.0577693	0.514451	0.189373	0	0
ENSG00000249239	0	0	0	0	0.00879967	0	0.263566	0	0	0	0	0	0	0	0	0	0	0	0	0	0	0	0	0	0	0	10.5126	0	0	0
ENSG00000249244	0.0693378	0.176095	0.15683	0.12541	0.159239	0.0921541	0.0893243	0.0910685	0.0583753	0.111102	0.103711	0.0958736	0.047277	0.128742	0.0824151	0.11502	0.127898	0.0902422	0.0197646	0.225371	0.0848395	0.0557306	0.20131	0.0348108	0.0578373	0.0302737	4.46118	0.0893059	0.087457	0.196266
ENSG00000249245	0.0084973	0	0	0	0	0.0184842	0	0.0174705	0.0065294	0	0	0	0	0	0.0208667	0.0233047	0	0	0	0	0	0.0182355	0.0214545	0.0142266	0	0	1.84604	0.0173307	0	0.01439
ENSG00000249263	0.0804522	0	0.202537	0.187979	0.203956	0.406521	0	0.337734	0.20075	0.210129	0.181012	0.0435887	0.519105	0	0	0.514115	0.153793	0.317463	0	0.779374	0.489521	0.0874446	0.343409	0	0.0958859	0.161463	2.72801	0.932997	0.144276	0.427938
ENSG00000249264	1.31965	0.927559	1.37432	0.992887	0.348758	1.29772	0.434704	1.30299	1.1672	1.14253	1.32768	0.315439	0.592535	0.333022	1.40415	1.09308	1.2951	2.54308	0.813456	0.868448	1.15046	0.882906	1.33276	0.215749	0.801737	0.835269	0.514527	1.35197	1.75566	1.36561
ENSG00000249274	0.804304	0.920966	0.847317	0.256841	0.34833	0.968683	1.4093	0.587082	0.73495	0.473089	0.650448	0.645766	0.657129	1.58512	1.32354	2.0868	2.71683	0.402636	0.46515	0.750979	0.527734	0.334997	2.82456	0.103024	0.366046	0.803754	0.252017	0.880648	0.526485	0.445361
ENSG00000249277	0	0	0	0	0.0226775	0	0.412178	0	0	0	0	0	0	0	0	0	0	0	0	0	0	0	0	0	0	0	0	0	0	0
ENSG00000249286	0.111816	0.107351	0.297044	0.132851	0.0841479	0.104324	0.382139	0.340724	0.159527	0.139146	0.311852	0.495708	0.0962225	0.1202	0.208371	0.175513	0.161698	0.254485	0.0931946	0.298339	0.19575	0.111768	0.0813369	0.438492	0.107824	0.155937	0.292499	0.283985	0.275676	0.161632
ENSG00000249363	0.213705	0.0825576	0.296499	0.259543	0.00519694	0.266216	0	0.262453	0.441557	0.144974	0.290086	0.0958901	0.0474217	0	0.152552	0.237977	0.37881	0.621208	0.242512	0.123382	0.128744	0.713307	0.178382	0	0.0961306	0.437888	0.122734	0.370545	0.356344	0.284832
ENSG00000249459	0.64651	0.478589	0.909481	1.09867	0.93699	0.799087	3.35655	2.08151	0.836502	0.806763	1.28137	0.235059	0.632996	0.134173	0.768656	0.601913	1.38905	2.09448	0.2291	1.07495	1.2298	0.822063	0.814176	0.190387	0.823156	0.344589	0.911304	0.972584	2.06976	1.32249
ENSG00000249462	0	0	0	0	0	0	0	0	0	0	0	0	0	0	0	0	0	0	0	0	0	0	0	0	0	0	0.145772	0	0	0
ENSG00000249465	0.479744	0.226628	0.315138	0.32816	0.64623	0.534958	0.862543	0.996727	0.302965	0.255998	0.96166	0.106421	0.302423	0.300087	0.314137	0.271882	1.30458	0.908867	0.121387	0.509665	0.739842	0.28827	0.686615	0.0578988	0.328191	0.155665	1.92793	0.703789	0.707484	0.501648
ENSG00000249467	0	0	0	0	0.00948517	0	0	0	0	0	0	0	0	0	0	0	0	0	0	0	0	0	0	0	0	0	38.642	0	0	0
ENSG00000249485	0.368386	0.230392	0.413372	0.212954	0.122623	0.351107	0.288928	0.207869	0.218753	0.194668	0.450941	0.152904	0.154121	0.168402	0.356582	0.26579	0.489203	0.432814	0.127647	0.61488	0.817159	0.279711	0.454015	0.119364	0.247458	0.1718	0.466864	0.460046	0.295726	0.259756
ENSG00000249493	0	0	0	0.238255	0.0124425	0	0.199809	0.759664	0.30538	0.301149	0.258247	0	0.0147882	0	0	0.0898436	0.163326	0.184674	0	0	0.069525	0.0692879	0	0	0	0	1.73286	0.079161	0.723223	0.30913
ENSG00000249520	0	0	0	0	0	0	0	0	0	0	0	0	0	0	0	0	0	0	0	0	0	0	0	0	0	0	0.657427	0	0	0
ENSG00000249565	0.390375	0.227905	0.378016	0.302183	0.0953199	0.367847	0.127304	0.253304	0.250856	0.334602	0.153898	0.131767	0.215742	0.113787	0.358147	0.287869	0.364317	0.313855	0.155636	0.194897	0.358488	0.226983	0.48199	0.379377	0.185248	0.213635	5.21279	0.39095	0.300092	0.446382
ENSG00000249577	0	0.590269	0	0	2.71292	0.124517	1.69219	0.1852	0.26196	0.144796	0	0.0440902	0	0	0	0.294239	0.289305	0	0	0.72303	0.106663	0	0.059529	0.701752	0	0	0	0	0.223412	0
ENSG00000249661	0.305271	0.0466798	0.165425	0.334408	0.0762753	1.5233	0.908269	0.297586	0.0680912	0.105373	0.159017	0.0736151	0.197631	0.091773	0.389281	0.190909	0.357403	0.572443	0.0431552	0.153479	0.277137	0.169313	0.145332	0.0262679	0.281546	0.0768047	0.250894	0.137009	0.176385	0.280144
ENSG00000249680	0	0	0	0	0.0359889	0	0.323052	0	0	0	0	0	0.00488448	0	0	0	0	0	0	0.0368722	0	0	0	0	0	0	2.84204	0	0	0
ENSG00000249741	4.05527	0.40436	5.54592	2.06741	0.516561	2.83054	0.163553	2.12984	0.892768	0.905702	1.19911	1.24585	0.751958	0.186615	2.97612	0.93828	2.69847	0.245949	0.259728	0.837823	1.10599	2.0205	1.22537	0.37818	4.19034	0.782998	5.17937	3.21644	0.916691	1.06704
ENSG00000249764	0	0	0	0	0	0	0	0	0	0	0	0	0	0	0	0	0	0	0	0	0	0	0	0	0	0	0.575353	0	0	0
ENSG00000249863	0.856943	0.918705	1.45532	1.38752	0.363791	0.689632	2.40225	1.9892	1.7011	2.08294	1.7179	0.373532	0.40814	0.275752	1.26614	0.844564	1.02571	1.6355	0.226376	0.616729	1.1683	1.513	3.2121	0.0824728	1.63133	0.521644	0.96419	1.38099	2.89717	2.55406
ENSG00000249896	0.00394831	0.0141657	0.0035968	0.0158398	2.94599	0.00800815	0.910376	0.0298166	0.0821164	0.0246338	0	0.0121757	0.00904268	0	0.0244079	0.0956276	0.0169251	0.0289359	0.102069	2.66784	0.592625	0.0581276	0	0.00964691	0.0938394	0.0593117	1.62038	0.0360596	0.0236641	0.0181722
ENSG00000249909	0	0	0	0	0	0	0	0	0	0	0	0	0	0	0	0	0	0	0	0	0	0	0	0	0	0	0	0	0	0
ENSG00000249936	2.43418	1.20176	2.78207	1.83175	1.39676	2.27602	1.12766	1.9755	1.76948	2.33047	1.77882	0.708323	1.18986	0.556019	2.8091	1.72243	2.3607	1.5745	0.513446	1.00409	1.43218	1.65012	2.83672	1.25176	1.20368	1.23402	0.896942	1.99147	2.24881	2.78595
ENSG00000249947	0.812187	0.75411	0.609745	0.898897	0.594077	1.04037	1.56584	1.39258	0.849971	0.754479	1.57966	0.416162	0.738745	0.576367	0.984685	1.10881	1.60252	1.5001	0.837599	1.57177	1.58124	0.917729	0.661585	0.187479	1.3633	0.722536	0.866172	1.88159	1.47791	0.991909
ENSG00000249948	0.0251582	0.0297595	0.0142416	0.0347064	0.0275645	0.0605338	0.0342545	0.0294433	1.46207	0.0150576	0.173339	0	18.4362	28.2529	0.181904	0.17013	0.0276084	0	0.0763022	0.106096	0.077765	29.847	0.0282503	0	4.91269	0.0337421	1.89149	0.244027	0	0
ENSG00000249970	0	0	0	0	0	0	0	0	0	0	0	0	0	0.452422	0	0	0	0	0	0	0	0	0	0	0	0	0	0	0	0
ENSG00000250011	0	0	0	0	0	0	0	0	0	0	0	0	0	0	0	0	0	0	0	0	0	0	0	0	0	0	0	0	0	0
ENSG00000250050	0.0269194	0	0	0	0.2572	0	2.88028	0	0.0390243	0	0.0398162	0	0.0188144	0	0.166094	0.199776	0.194106	0	0.0806898	0	0	0.155362	0	0	0.197508	0.0632844	0	0.0556437	0	0
ENSG00000250183	0	0	0	0	0	0	0	0	0	0	0	0.019177	0	0	0	0	0	0	0	0	0	0	0	0	0	0	0.319666	0	0	0
ENSG00000250200	0	0	0	0	0	0	0	0	0	0	0	0	0	0	0	0	0	0	0	0	0	0	0	0	0	0	0.499712	0	0	0
ENSG00000250251	19.7568	6.96408	34.3792	24.1006	9.51135	20.2207	66.6115	26.9702	25.4801	25.1318	28.3851	5.78879	4.82323	2.93581	20.5581	11.4465	31.2198	32.376	4.75202	26.3836	17.6298	12.6476	22.4749	12.7089	10.005	8.2787	15.7718	18.6988	32.8511	21.6589
ENSG00000250271	0	1.55183	0	0	0	0	0	0	0.0359915	0	0	0.0361822	0	0.290952	0	0.146808	0	0	0	0	0	0.500118	0	0	0	0.0367254	0.379372	0.319837	0	0
ENSG00000250299	5.91094	3.89815	8.63565	8.11092	5.21724	6.76762	9.48726	9.60244	5.24086	5.37718	10.0705	2.00252	3.53526	0.849839	4.99597	5.71816	9.66986	11.5898	2.06023	7.24801	7.17553	5.14131	4.46027	1.76513	4.79657	2.54617	4.73592	9.60201	11.879	7.62182
ENSG00000250318	3.11199	1.93599	2.87825	3.92385	3.66701	3.22939	3.40322	5.63651	4.95096	3.84347	7.03214	1.12758	3.78424	1.00207	11.0887	3.51357	5.90354	2.70983	1.29265	14.7259	5.99292	6.87086	4.77175	0.412977	8.44017	2.67811	13.8007	6.75208	5.58271	5.34005
ENSG00000250321	0.592813	0.450155	0.61641	0.799917	0.132627	0.689371	0	0.883799	0.431544	0.521444	0.853304	0.195437	0.459662	0.246512	0.63579	0.493417	0.643144	2.20715	0.406961	0.72606	0.680214	0.530828	0.791769	0.177298	0.592898	0.370927	0.278037	0.767161	0.78302	1.00723
ENSG00000250325	0	0	0.038972	0	0.119279	0	0.19537	0	0	0	0.116906	0	0.0392372	0	0	0	0.15423	0.107177	0	0	0.0390101	0	0	0	0.0622814	0	0.785715	0.11787	0.0448462	0
ENSG00000250327	2.43852	0.95371	3.10082	3.9184	1.84458	2.14489	2.06016	4.39194	2.62954	2.72558	3.68053	1.06732	5.27586	7.56185	2.19664	1.17559	2.73417	2.47091	1.24696	2.10852	3.35887	1.20399	0.949618	0.538498	0.989586	2.00383	1.15306	1.2676	3.42652	2.46997
ENSG00000250359	0	0	0	0	0	0	0	0	0	0	0	0	0	0	0	0	0	0	0	0	0	0	0	0	0	0	0.214181	0	0	0
ENSG00000250376	0	0	0	0	0	0	0	0	0.085377	0	0	0	0.0221504	0.132905	0	0	0	0	0.128078	0	0	0.296974	0	0	0	0.361868	0.120278	0	0	0
ENSG00000250393	0	0	0	0	0	0	0	0	0	0	0	0	0	0	0	0	0	0	0	0	0	0	0	0	0	0	9.57693	0	0	0
ENSG00000250412	0.230922	0.522051	0.502575	0.292848	0.435931	0.378469	0.214278	0.326111	0.172318	0.464674	0.348855	0.293797	0.407651	0.692719	0.304596	0.455066	0.469373	0.366275	0.0398196	1.2543	0.417622	0.192105	0.503892	0.114478	0.290799	0.0699209	3.1006	0.652415	0.313016	0.957159
ENSG00000250420	0.0077496	0	0	0	0.0963117	0.0190233	0.199621	0.0566794	0	0.093847	0.0304024	0	0.350197	0	0.0490304	0.122404	0.00979393	0.0152219	0.0449876	0.141439	0.0235934	0	1.32472	0	0.00998563	0.0146349	13.4119	0.0122628	0.032566	0.232256
ENSG00000250455	0	0	0	0	0	0	0	0	0	0	0	0	0	0	0	0	0	0	0	0	0	0	0	0	0	0	1.57283	0	0	0
ENSG00000250470	1.65577	4.47939	2.91411	2.40197	0.999081	1.7729	1.78528	3.56421	1.85549	1.82671	4.07623	1.12566	1.98674	3.20901	2.06356	1.15878	1.97998	2.34034	1.53448	1.39782	3.83663	1.72229	1.51646	1.19708	1.21487	2.35171	6.4808	3.9032	2.2224	2.04251
ENSG00000250474	1.52896	0.635817	2.21719	1.1596	0.270065	1.19476	0.177973	2.29479	1.27801	1.34885	0.87085	0.855883	0.672645	0.391823	2.04449	0.552992	1.25456	1.06934	0.301831	0.409031	1.08774	0.83144	0.687154	0.326071	0.946533	0.673794	8.06133	2.48949	2.25585	1.83999
ENSG00000250482	0.245638	0	0.461931	0.107465	0.0535183	0.148752	0	0.199427	0.0619972	0.0844678	0.193301	0.0336422	0.38474	0	0.203974	0.0572359	0.510276	0.047892	0	0	0.0917647	0.0622574	0.0340242	0.0219063	0	0.0507041	0.0287435	0.223772	0.168778	0.128202
ENSG00000250535	1.21613	176.562	0.481856	1.31701	0.728912	1.39102	1.82742	1.88176	1.39327	1.05949	3.06881	0.251557	4.38427	8.97795	0.721017	5.13691	2.59388	3.5256	0.138808	2.2441	1.77624	0.913629	0.431378	0	15.453	0.357771	3.01601	2.43576	1.17465	0.397886
ENSG00000250539	1.43215	0.73963	1.71665	1.31814	0.209512	1.95199	1.54333	1.83575	1.60956	1.2318	1.64319	0.50352	1.01758	0.78317	1.94483	1.97279	3.1896	2.73703	1.40523	1.6524	1.55067	3.34186	1.37359	0.195181	1.11562	1.42601	1.50901	2.51779	2.38097	1.31647
ENSG00000250569	0.785186	0.815125	0.667131	1.01499	0.40687	0.919925	1.38084	1.29603	0.635255	0.724125	0.580065	0.35907	0.999615	1.16322	0.948314	1.04902	2.34681	1.31159	0.504352	0.974186	1.42714	0.852134	0.798969	0.270304	0.961578	0.675728	1.25597	2.2898	1.1377	1.37203
ENSG00000250613	0	0	0	0	0	0	0	0	0	0	0	0	0	0	0	0	0	0	0	0	0	0	0	0	0	0	0.155094	0	0	0
ENSG00000250654	1.4442	1.34342	0.62449	0.358514	0.189233	2.38824	0.0522316	0.394605	2.0027	4.62818	7.79943	0.102791	3.14272	0.203544	0.422794	0.189882	4.08085	4.21238	0.0754547	0.0792459	0.296276	2.96399	0.553164	0.117771	3.07939	6.37389	0.825579	0.747851	0.50568	0.249632
ENSG00000250669	0.234983	0.0722867	0.5797	0.268818	0	0.374061	0	0.541081	0.325267	0.492981	0.952149	0.110954	0.138117	0.131594	0.165393	0.251943	10.5556	0.207833	0	0.255895	1.02929	0.306998	0.504963	0.1239	0.13006	0.0915936	0.30374	0.546344	0.357912	0.563768
ENSG00000250711	0	0	0	0	0.00346849	0	0	0	0	0	0	0	0	0	0	0	0.51622	0	0	0	0	0	0	0	0	0	2.45561	0	0	0
ENSG00000250726	0	0	0.0246365	0	0.163202	0	0.238042	0.0863495	0	0.0303074	0	0	0.0737906	0.152901	0.182962	0.0819368	0.763094	0.202274	0.0647622	0.538397	0.13535	0	0	0	0.123887	0	0.405428	0.325178	0	0.128739
ENSG00000250731	0.831526	0.930502	0.693076	1.14905	0.316915	0.812213	0.68685	1.43834	0.581339	0.604785	1.03868	0.284237	0.477776	0.270934	1.21375	0.834221	1.01516	2.02752	0.438303	0.810373	2.81353	0.801124	0.721407	0.866303	1.13069	0.563649	0.98233	0.95181	1.14341	1.07065
ENSG00000250762	0	0	0	0	0.0141897	0	0	0	0	0	0.193158	0	0	0	0	0	0	0	0	0	0	0	0	0	0	0	1.02913	0	0	0
ENSG00000250770	0.046836	0.0426825	0.138546	0.061227	0.79771	0.104369	1.26723	0.0514162	0.0662375	0.0391518	0.0634956	0.0507309	0.21769	0.00642901	0.0742453	0.0906042	0.133746	0.0810038	1.61974	0.0254843	0.0995832	0.0255834	0.118182	0.015227	0.0136719	0.0222032	0.362768	0.105037	0.0952256	0.0541715
ENSG00000250788	0	0	0	0	0	0	0	0.340622	0	0	0	0	0	0	0	0	0	0	0	0	0	0	0	0	0	0	0.264835	0	0.189821	0
ENSG00000250796	0.248489	0.147818	0	0.171181	0.0421536	0.244606	0.353779	0.357803	0.188505	0.163405	0.381035	0	0.132223	0	0.328315	0.230747	0.264795	0.302916	0	0.268732	0.250772	0.2144	0.348475	0	0.283546	0	2.68103	0.264197	0	0.261169
ENSG00000250878	0.151401	0.138481	0.113558	0.0870482	0.745065	0.190088	1.90556	0.152865	0.129096	0.113353	0.183458	0.604467	0.1189	0.100385	0.124988	0.302068	0.397639	0.174584	0.0593992	0.729272	0.150286	0.220376	0.166581	0.367775	0.296611	0.130386	0.39183	0.265798	0.141229	0.12363
ENSG00000250896	0.58134	0.413839	0.660911	0.504034	0.388331	0.633543	1.03993	0.755678	0.572642	0.597772	0.642177	0.277842	0.362746	0.128879	0.626779	0.400076	0.783979	0.712937	0.162727	0.659731	0.629834	0.496496	0.636476	0.636206	0.494853	0.370923	0.904321	0.609335	0.868802	0.583242
ENSG00000250942	0.308151	0.172986	0.207216	0.320353	0.477235	0.466667	0.0884496	1.05041	4.20604	0.225613	0.966261	0.0575945	0.547454	0.0449987	0.648487	0.904474	0.668276	1.07449	0.224945	10.9421	4.84287	6.09511	0.296525	0	0.529949	2.6338	0.312952	10.9917	1.06449	0.528791
ENSG00000250959	3.17758	3.17253	5.72066	5.36963	1.39925	4.58435	4.9778	5.4321	3.50886	3.50644	5.09803	1.63115	1.64403	0.676368	4.53665	4.24556	7.76445	5.89197	2.55762	6.9606	4.25698	3.88286	4.32714	1.96606	3.1103	3.01189	5.00505	6.26228	6.78639	4.42121
ENSG00000250966	0.918621	0.652955	1.01407	0.733071	0.395694	0.998684	0.631203	1.26127	0.923808	0.855166	0.898671	0.340398	0.483671	0.327088	1.16554	0.742404	0.916603	1.06719	0.346742	0.713093	0.922492	0.9122	1.07211	0.386227	1.16296	0.676661	0.676312	0.994107	1.24316	1.27497
ENSG00000251013	0.175579	0.308319	0.073018	0.353331	0.0198928	0.25034	0.352384	0.445425	0.136187	0.129964	0.372171	0	0.337352	0.382348	0.334545	0.521006	0.361756	0.675126	0.263914	0.638236	0.728022	0.394984	0.319165	0	0.473642	0.263245	0.453153	0.713073	0.458408	0.504555
ENSG00000251074	0	0	0	0	0	0	0	0	0	0	0	0	0	0.466559	0	0	0	0	0.0811357	0	0	0	0	0	0	0.0770444	0	0	0	0
ENSG00000251079	1.01387	0.772604	1.21474	1.17058	0.455089	1.28025	1.76299	1.87679	0.972139	0.964061	1.69102	0.49765	0.606227	0.75817	1.07444	1.30967	2.13675	2.14776	0.991867	1.34701	1.20209	1.19234	1.53269	0.495318	0.573055	1.04628	1.82684	2.00012	1.8767	1.66315
ENSG00000251090	0	0	0	0	0	0	0	0	0	0	0	0	0	0	0	0	0	0	0	0	0	0	0	0	0	0	1.10743	0	0	0
ENSG00000251112	0	0	0	0	0	0	0	0	0	0	0	0	0	0	0	0	0	0	0	0	0	0	0	0	0	0	7.66965	0	0	0
ENSG00000251142	0	0	0	0	0	0	0	0	0	0	0	0	1.33133	0	0	0	0	0	0	0.123972	0	0	0	0	0	0	9.73746	0	0	0
ENSG00000251154	0	0	0	0	0	0	0	0	0	0	0	0	0	0	0	0	0	0	0	0	0	0	0	0	0	0	16.7019	0	0	0
ENSG00000251155	0.454699	0.326802	0.365851	0.480559	0.148466	0.600198	0.892951	0.689604	0.347117	0.434362	1.38119	0.153694	0.219459	0.217412	0.432322	0.838732	0.730079	1.29882	0.365678	1.79861	0.583326	0.615191	0.39581	0	0.740974	0.492814	3.64351	1.13945	0.646543	0.692432
ENSG00000251177	0	0	0	0	0	0	0	0	0	0	0	0	0.0102762	0.146981	0	0	0	0	0	0.472853	0	0	0	0	0	0	0.121392	0	0	0
ENSG00000251188	1.24035	0.997224	1.94154	1.80619	3.17208	1.97288	8.62558	3.84396	1.46981	1.65967	3.64332	0.578636	1.58251	0.253928	1.89091	1.31839	2.553	5.25181	1.02446	10.8606	3.31747	1.18343	1.56266	0.152823	2.46046	0.888101	6.30315	4.84186	4.03935	2.41976
ENSG00000251203	0.0571302	0.0553498	0.0915115	0.0890722	0.00691751	0.0485582	0.178373	0.0811955	0.0334474	0.0439367	0	0.0247246	0.105103	0	0.105179	0.0812774	0.104734	0.211269	0	0.0755774	0.0613739	0	0.121536	0	0.0799919	0	0.0574383	0.0612917	0	0.0820846
ENSG00000251234	0	0	0	0	0	0	0	0	0	0	0	0	0	0	0	0	0	0	0	0	0	0	0	0	0	0	2.29672	0	0	0
ENSG00000251250	0	0	0	0	0	0	0	0	0	0	0	0	0	0	0	0	0	0	0	0	0	0	0	0	0	0	3.67222	0	0	0
ENSG00000251254	0.0948144	0	0.241529	0.226131	0	0.0962424	0	0.758548	0	0.0295379	0.23451	0.264338	0.0481872	0	0.413169	0.10009	0.155862	0.541822	0	0.0849356	0.310202	0	0.0299031	0	0.0843242	0	0.223014	0.144278	0.4512	0.345266
ENSG00000251353	0	0	0	0	0.0671407	0	0.967814	0	0	0	0	0	0	0	0	0	0	0	0	0	0	0	0	0	0	0	0	0	0	0
ENSG00000251366	0	0	0	0	0	0	0	0	0	0	0	0	0.0411167	0	0	0	0	0	0	0	0	0	0	0	0.157043	0	1.75864	0	0	0
ENSG00000251385	0	0	0	0	0	0	0	0	0	0	0	0	0	0	0	0	0	0	0	0	0	0	0	0	0	0	0	0	0	0
ENSG00000251400	0.138203	0.197181	0.136789	0.0995687	0.194412	0.159902	0.0798585	0.133957	0.0856742	0.116218	0.336874	0.0674822	0.194807	0.165089	0.115336	0.174225	0.180295	0.372781	0.045159	0.139737	0.194595	0.0726811	0.1438	0.0272164	0.0342574	0.0980842	5.47902	0.384638	0.184247	0.172386
ENSG00000251401	0	0	0	0	0	0	0	0	0	0	0	0	0	0	0	0	0	0	0	0	0	0	0	0	0	0	0	0	0	0
ENSG00000251429	0.389644	3.66063	0.90657	0.47157	4.50354	0.874108	1.4735	0.303038	0.586009	0.351926	0.507795	0.636635	0.0898288	0.0400801	0.429181	0.753875	1.39919	2.18378	0.213687	0.174561	0.706602	0.931912	0.273606	0.0798159	0.414005	0.325343	3.01729	1.03501	0.634573	0.259481
ENSG00000251451	2.54865	6.77662	2.42161	3.52212	1.05347	3.32166	1.97332	3.79951	2.15104	2.13108	4.38246	0.814133	1.94929	1.41706	2.85991	2.96291	5.94294	7.1484	1.89283	5.03428	3.89791	2.56803	3.64768	0.863858	2.74873	2.44707	16.1845	7.91562	4.3557	3.14913
ENSG00000251463	0	0	0	0	0.00368613	0	0.0809826	0	0.0069978	0	0	0	0.0141693	0	0	0	0	0	0	0	0	0	0	0	0	0	0.326924	0	0	0
ENSG00000251468	0.319512	0.0496166	0.35269	0.122483	0.206777	0.4275	2.29024	0.209562	0.299448	0.235967	0.485592	0.125087	0.410069	0.220472	0.625851	0.665037	0.104378	0.0599653	0.196903	0.153331	0.281227	0.609205	0.538955	0.0418824	0.432892	0.230514	0.746973	3.4289	0.127198	0.126122
ENSG00000251470	0	0	0	0	0	0	0	0	0	0	0	0	0	0	0	0	0	0	0	0	0	0	0	0	0	0	3.54019	0	0	0
ENSG00000251474	6.72963	5.21561	8.95741	10.1158	3.93758	8.45076	11.0482	13.3704	7.32831	7.08757	12.9069	2.47579	5.05223	2.38021	9.91085	9.01396	13.2432	15.723	3.33022	10.7175	12.349	7.93878	8.22391	1.77586	9.93127	5.95966	10.1863	17.883	14.6286	10.9017
ENSG00000251485	2.01209	1.7587	2.94832	3.64302	2.42774	2.13901	13.4705	6.39745	4.2396	3.60684	6.4516	1.28158	2.52291	0.710452	3.14719	2.7698	2.75769	9.57605	1.07444	8.42284	5.64017	3.66404	2.52668	0.858525	4.92634	2.31645	5.81413	7.94216	5.82986	4.56677
ENSG00000251491	0.0744275	0.41421	0.059186	0	0.185472	0	0	0	0.0695575	0.590157	0.224898	0	0.0226532	0	0	0.220406	0	0.0581414	0.119788	0.374569	0.120793	0	5.17804	0	0	0	0.369536	0.44553	0	0.902461
ENSG00000251508	0	0	0	0	0	0	0	0	0	0	0	0	0	0	0	0	0	0	0	0	0	0	0	0	0	0	0	0	0	0
ENSG00000251520	0.230961	0.0701089	0.344548	0.499352	0.269988	0.179666	2.40852	0.500381	0.358745	0.335818	0.56727	0.131579	0.12271	0	0.292618	0.132314	0.529444	0.451963	0.0409051	0.169219	0.248614	0.21786	0.19665	0.0883715	0.11157	0.104713	0.257705	0.308769	0.542057	0.354469
ENSG00000251521	0	0	0	0	0.0816587	0.0463308	0.339998	0.0983751	0.0551125	0.105089	0.0368201	0	0.0352262	0.0602004	0.327101	0.0400214	0.0516088	0.119137	0.0300934	1.10482	0.0864664	0.745096	0	0	0.0392976	0.0523213	1.27698	0.0490557	0.144143	0.457836
ENSG00000251550	0	0	0	0	0	0	0	0	0	0	0	0	0.356046	0	0	0	0	0	0	0	0	0	0	0	0	0	0.616987	0	0	0
ENSG00000251566	0	0	0	0	0	0	0	0	0	0	0	0	0	0	0	0	0	0	0	0	0	0	0	0	0	0	0	0	0	0
ENSG00000251595	2.9049	2.09792	2.90396	4.77011	3.55962	4.43494	5.72363	5.69808	4.2281	3.31012	6.56427	1.24467	3.60665	1.06585	3.12855	3.34291	5.95282	4.80226	1.67143	9.7282	7.02372	4.21047	3.66784	1.13967	5.25868	2.82265	5.77453	8.00692	6.15525	3.95327
ENSG00000251609	0.0990175	0.0777807	0.153138	0.258903	0.00567235	0.116688	0	0.33933	0.104269	0.0863042	0.199724	0.0425311	0.0674711	0	0.214201	0.111971	0.279365	0.701452	0.115163	0.227247	0.258291	0.0484434	0.0586635	0	0	0.0571869	0.264147	0.21753	0.355141	0.21085
ENSG00000251623	0.0802855	0.300383	0	0	0.28466	0	0.870372	0.016866	0	0.0518453	0.319241	0	0.0288853	0	0	0	0	2.43599	0	0.783529	0.251148	0	0	0	0.61247	0.0463701	6.76485	0	0	0
ENSG00000251624	0	0	0	0	0	0	0	0	0	0	0	0	0	0	0	0	0	0	0	0	0	0	0	0	0	0	0	1.29059	0	0
ENSG00000251634	0.761683	0.373993	0.77028	0.743754	0.391758	1.03488	0.871046	2.76516	0.710755	0.546213	1.82752	0.242481	0.641617	0.362501	1.12259	0.652012	1.54922	1.55351	0.37311	1.44421	1.22586	0.865602	1.08689	0.0958246	1.13961	0.482939	2.48776	2.55241	1.54222	1.53211
ENSG00000251667	0.187161	1.05278	0.160255	0.343443	0.198826	0.202377	1.03642	0.852629	0.186856	0.22273	0.844723	0.0821405	0.111261	0.120793	0.362701	0.178935	0.339194	5.82459	0.0787752	0.564742	0.438965	0.307224	0.233656	0.158836	0.399749	0.214379	4.09311	0.276877	0.848029	0.437544
ENSG00000251669	1.23286	1.4923	1.26283	2.15459	1.00316	1.71122	0.785826	2.64024	1.40193	1.52728	2.65811	0.568638	1.60988	0.860243	1.29423	1.41719	2.0239	2.63468	0.820971	6.07649	2.23808	1.20703	2.34417	0.302634	1.10819	1.13039	1.46135	2.66697	3.00298	2.17529
ENSG00000251689	0.0457275	0.0894496	0.1948	0.485955	0.204017	0.170555	1.25956	0.435251	0.209762	0.296121	0.218368	0.0413292	0.137076	0	0.180819	0.250975	0.258113	0.858181	0.0989295	0.670736	0.438546	0.111527	0.308576	0	0.184643	0	1.89351	0.420615	0.752417	0.474477
ENSG00000251768	0	0	0	0	0	0	0	0	0	0	0	0	0	0	0	0	0	0	0	0	0	0	0	0	0	0	0	0	0	0
ENSG00000251990	0	0	0	0	0	0	0	0	0	0	0	0	0	0	0	0	0	0	0	0	0	0	0	0	0	0	0	0	0	0
ENSG00000252262	0	0	0	0	0	0	0	0	0	0	0	0	0	0	0	0	0	0	0	0	0	0	0	0	0	0	0	0	0	0
ENSG00000252370	0	0	0	0	0	0	0	0	0	0	0	0	0	0	0	0	0	0	0	0	0	0	0	0	0	0	0	0	0	0
ENSG00000252376	0	0	0	0	0	0	0	0	0	0	0	0	0	0	0	0	0	0	0	0	0	0	0	0	0	0	0	0	0	0
ENSG00000252866	0	0	0	0	0	0	0	0	0	0	0	0	0	0	0	0	0	0	0	0	0	0	0	0	0	0	0	0	0	0
ENSG00000252941	0	0	0	0	0	0	0	0	0	0	0	0	0	0	0	0	0	0	0	0	0	0	0	0	0	0	0	0	0	0
ENSG00000253173	0	0	0	0	0	0	0	0	0	0	0	0	0.0190466	0	0	0	0	0	0	0	0	0	0	0	0	0	0.229122	0	0	0
ENSG00000253179	0	0	0	0	0	0	0	0	0	0	0	0	0	0	0	0	0	0	0	0	0	0	0	0	0	0	0	0	0	0
ENSG00000253239	0	0	0	0	0	0	0	0.104106	0.830275	0.0262189	0	0	0	0	0.508741	2.90266	0	0	0	0	0	2.85228	0	0	8.34736	0.411438	0.10968	0	0	0
ENSG00000253242	0	0	0	0	0	0	0	0	0	0	0	0	0	0	0	0.123987	0	0	0	0	0	0	0	0	0.174998	0	1.82191	0	0	0
ENSG00000253326	0.652089	0.53908	0.21123	0.268494	0.145871	0.652341	0.164777	0.265293	0.200963	0.259597	0.365471	0.112543	0.590881	0.409899	0.341839	0.269116	0.363858	0.328997	0.139149	0.599259	0.347904	0.326069	0.719071	0.0461434	0.979813	0.233689	64.8051	0.429094	0.249215	0.258161
ENSG00000253333	0	0	0	0	0	0	0	0	0	0	0	0	0	0	0	0	0	0	0	0	0	0	0	0	0	0	0.313731	0	0	0
ENSG00000253336	0.0407298	0.0420749	0.076265	0.0927566	0.0932662	0.0455517	0.310252	0.195435	0.0556042	0.0507718	0.0598139	0.0322762	0.021682	0.0190614	0.0464576	0.0505369	0.22437	0.342024	0.0119074	0.44172	0.106848	0.033989	0.0927058	0.0369996	0.0311828	0.0206468	0.272315	0.155606	0.143534	0.118097
ENSG00000253341	5.47426	5.06871	5.36385	4.72056	1.74888	5.1055	4.17029	5.27689	3.73053	3.69137	6.21079	1.98467	3.21306	1.29151	5.36927	4.35428	5.83981	8.55447	2.40149	2.91252	3.21681	3.73124	4.63263	3.01455	3.08784	3.59747	4.56417	5.70218	6.05544	4.74511
ENSG00000253418	0	0	0	0	0	0	0	0	0	0	0	0	0	0	0	0	0	0	0	0	0	0	0	0	0	0	2.19619	0	0	0
ENSG00000253480	0	0	0	0	0.0860807	0	1.08093	0	0	0	0	0	0	0	0	0	0	0	0	0	0	0	0	0	0	0	0.131792	0	0	0
ENSG00000253483	0.052662	0.126656	0	0.0774975	0.0498452	0.069799	0.0659172	0.158911	0.0409566	0	0.123834	0	0.0319277	0.110601	0.0739905	0.11789	0.0941645	0.184768	0.503398	0.211946	0.0779174	0.240478	0	0	0.316518	0.121493	0.532936	0.13918	0.116286	0.0844122
ENSG00000253497	0.062087	0	0.0501493	0	0	0.152188	0	0.534427	2.3117	0.115968	0.740348	0	0.0800022	0.155769	1.46696	7.34183	0	0	0	0	0.120413	4.43097	0	0	13.8353	1.20603	1.83597	0	0	0.150117
ENSG00000253520	2.67934	1.85314	1.09004	6.66399	1.45907	3.38526	1.79277	5.20744	8.38491	8.23517	6.13382	0.935657	2.60275	0.79416	4.01323	1.1886	1.26261	1.0916	0.403146	3.72775	7.04885	4.68993	0.654373	0.202651	9.53105	2.26768	1.64311	3.50906	6.67555	2.27849
ENSG00000253540	2.08761	4.37641	1.77485	4.20475	2.07998	2.98707	0.97978	5.89392	2.10929	1.96771	6.20037	0.346206	2.43079	1.14962	1.93119	2.33205	3.14416	7.99018	1.14544	5.50968	5.81814	2.07237	2.63042	0.287194	1.92565	1.31518	5.25861	4.94483	8.40627	3.3657
ENSG00000253541	0.256767	0.041856	0.211003	0.0875351	0.0110167	0.203772	0	0.0993955	0.112214	0.16504	0.0493811	0.0445522	0.0246465	0	0.442594	0.104776	0.419282	0.14698	0	0	0.090962	0.0654578	0.161172	0.0589018	0	0.0444481	16.1399	0.0921332	0.114523	0.182158
ENSG00000253542	0	0	0	0	0	0	0	0	0	0	0	0	0	0	0	0	0	0	0	0	0	0	0	0	0	0	1.26133	0	0	0
ENSG00000253630	0	0	0	0.295129	0	0	0.150319	0.243285	0.058994	0.156302	0.517302	0	0	0	0	0	0	0	0	0	0.200362	0	0	0	0	0	0.491327	0	0.331577	0.232343
ENSG00000253755	1.64474	0.223024	1.2394	0.479439	0.0312044	1.12643	0.0529594	6.84731	2.15036	0.879686	21.7919	0.105696	2.54697	2.6655	15.4233	6.71655	0.628112	0.83748	0.1124	0.502809	1.71715	14.0383	0.115803	0.0573352	211.768	4.20322	67.7449	1.37184	1.04517	1.77695
ENSG00000253760	0	0	0	0	0	0	0	0	0	0	0	0	0.0283235	0.264219	0	0	0	0	0	0	0	0	0	0	0	0	0.108135	0	0	0
ENSG00000253771	0.350508	0.146642	0.688746	0.326625	1.85481	0.447761	7.57533	0.777525	0.36365	0.24186	0.58938	0.159267	0.621439	0.0201349	0.383011	0.132571	1.04814	1.19857	0.136832	0.518631	0.466437	0.294861	0.143633	0.0275472	0.217818	0.128272	0.774039	7.72556	1.18958	0.572496
ENSG00000253781	0	0	0	0	0	0	0	0	0	0	0	0	0	0	0	0	0	0	0	0	0	0	0	0	0	0	4.46286	0	0	0
ENSG00000253789	0	0	0	0	0	0	0	0	0	0	0	0	0	0	0	0	0	0	0	0	0	0	0	0	0	0	0.656837	0	0	0
ENSG00000253793	0	0	0	0	0.138715	0	0.510532	0	0	0	0	0	0	0	0	0	0.144461	0	0	0.102215	0	0	0	0	0	0	0.103636	0	0	0
ENSG00000253794	0	0	0	0	0	0	0	0	0	0	0	0	0	0	0	0	0	0	0	0	0	0	0	0	0	0	0	0	0	0
ENSG00000253798	0	0	0	0	0	0	0	0	0.0305341	0	0	0	0	0	0	0	0	0	0	0	0	0	0	0	0.0525546	0	100.874	0	0	0
ENSG00000253816	4.06574	1.95516	6.06933	5.96118	1.88987	5.76902	4.61578	9.85912	3.7805	3.55239	7.49131	1.34386	1.95413	1.5738	5.6608	4.99363	8.65894	9.16286	2.61421	4.30469	4.81075	4.26672	5.83625	1.49106	2.7663	3.08886	21.0603	8.62681	9.45222	6.65501
ENSG00000253818	0	0	0	0	0	0.0818427	0	0.0311737	0.718475	0.039325	0.779776	0	0.069703	0.0646011	0.582362	3.30323	0	0	0	0	0	1.95849	0	0	8.3963	0.376651	0.600689	0	0	0
ENSG00000253833	0.547563	0.196402	1.56278	0.650357	0.242409	0.480878	1.27971	0.505864	0.755192	0.83378	0.974868	0.30602	0.403135	0.118029	0.676763	0.389686	0.654363	0.733951	0.145012	0.178981	0.479409	0.544848	0.408748	1.15935	0.663853	0.487206	1.45291	0.461858	0.943071	0.554893
ENSG00000253874	0	0	0	0	0	0	0	0	0	0	0	0	0	0	0	0	0	0	0	0	0	0	0	0	0	0	0.657987	0	0	0
ENSG00000253897	0	0	0	0	0	0	0	0	0	0	0	0	0.00458017	0	0	0	0	0	0	0	0	0	0	0	0	0	1.79256	0	0	0
ENSG00000253954	0.606549	0.788377	0.651269	0.671391	0.340985	0.821828	0.631782	1.24071	0.612217	0.825524	0.781946	0.231123	0.632424	0.250451	1.22134	1.02931	0.705449	1.24928	0.423824	1.10337	0.870566	0.859638	0.929242	0.122307	0.785531	0.583509	1.82634	1.58328	1.05782	1.03234
ENSG00000254016	0.160262	0.127447	0.373758	0.48087	0.546994	0.33531	1.44377	1.24462	0.258947	0.254314	1.39037	0.0368431	0.318931	0.0631245	0.382573	0.288779	0.668639	1.37884	0.202416	1.50735	0.581352	0.265336	0.262371	0	0.246239	0.171534	0.681074	0.653666	1.15297	0.568336
ENSG00000254017	0.226851	0.0959005	0.403711	0.177771	0.00808677	0.175164	0.070539	0.180366	0.0871748	0.103265	0.0964722	0.103696	0.054616	0.0545788	0.323489	0.0728775	0.235322	0.249666	0	0.0755068	0.109188	0.157154	0.338779	0.0537041	0.589948	0.0923488	1.98266	0.101575	0.157669	0.257439
ENSG00000254023	0	0	0	0	0	0	0	0	0	0	0	0	0.0475543	0	0	0	0	0	0	0	0	0	0	0.0845403	0	0	0	0	0	0
ENSG00000254067	0	0	0	0	0	0	0	0	0	0	0	0	0	0	0	0	0	0	0	0	0	0	0	0	0	0	5.2143	0	0	0
ENSG00000254112	0	0	0	0	0	0	0	0.0949185	0	0	0	0	0.0456163	0	0	0	0	0	0	0	0	0	0.0565305	0	0	0	0.886416	0	0	0
ENSG00000254200	0	0	0	0	0	0	0	0	0	0	0	0.152477	0	0	0	0	0	0	0	0	0	0	0	0	0.662918	0	0.165875	0	0	0
ENSG00000254213	0.0229547	0	0	0	0.225695	0	0.202753	0.131188	0	0	0.0840129	0	0.0279444	0	0	0	0.109369	0.0674829	0	0.0562993	0	0	0	0	0	0	0.198827	0	0.0853888	0
ENSG00000254283	0	0	0	0	0	0	0	0	0	0	0	0	0	0	0	0	0	0	0	0	0	0	0	0	0	0	2.7806	0	0	0
ENSG00000254305	0	0	0	0	0.18446	0	0	0	0.049312	0	0	0	0	0	0	0	0	0	0	0	0	0	0	0.105518	0	0	0	0	0	0.0548728
ENSG00000254395	0.131905	0	0.200363	0	0	0.365244	0	0.361559	4.33376	0.218775	1.0358	0	0.126743	0.283975	2.78515	14.7206	0	0.139436	0	0	0.20485	7.14545	0	0	21.1221	2.38477	0	0.143608	0.106667	0.290958
ENSG00000254478	0	0	0	0	0	0	0	0	0	0	0	0	0	0	0	0	0	0	0	0	0	0	0	0	0	0	0	0	0	0
ENSG00000254481	0.261869	0.286557	0.722169	0.350263	0.438099	0.176075	0.417051	0.077995	0.27978	0.212884	0.632758	0.214437	0.165935	0	0.565108	0.108302	0.318785	0.332389	0	0.592431	0.274372	0.159091	0.110571	0.207783	0.294181	0.157385	0.324349	0.443778	0.540457	0.171496
ENSG00000254483	2.40194	1.96217	3.84465	3.45279	1.47173	3.14674	6.48733	4.91495	2.72677	2.4626	2.96687	0.936887	2.02024	0.761916	2.29207	2.579	5.64468	5.43398	1.73729	4.08857	3.07854	2.43253	1.24199	0.518598	1.65497	1.70937	6.37332	6.78189	5.06046	2.44611
ENSG00000254503	0.377598	0.724496	0.180126	0.223807	0.0973437	0.325492	0.0815376	0.378583	0.252541	0.253474	0.681622	0.140241	0.146321	0.485468	0.55154	0.210948	0.336272	2.79794	0.0469331	0.190051	0.365518	0.854331	0.0808068	0.0421726	1.98985	0.178592	1.26652	0.270753	0.425041	0.386074
ENSG00000254507	0	0	0	0	2.25751	0	7.48158	0.163011	0.26269	0.186148	0	0	0	0	0	0	0.149232	0	0.660767	2.1086	3.13973	0	0.0659032	0	0	0	0.426064	0.0748413	0	0.155887
ENSG00000254512	0	0	0	0	0	0	0	0	0	0	0	0	0	0	0	0	0	0	0	0	0	0	0	0	0	0	0	0	0	0
ENSG00000254565	0	0	0.0165731	0	0	0	0	0.0679726	0	0	0	0	0	0	0	0	0.101782	0.0567398	0	0	0	0	0	0	0	0	0	0	0	0
ENSG00000254595	3.55167	2.20986	5.34852	5.03887	2.54563	4.11878	8.68768	6.42253	4.07277	4.20384	4.43321	1.48121	2.31011	0.763021	5.12025	3.1149	8.95753	7.74646	1.08466	5.44867	4.1237	4.25121	3.84559	1.29582	3.2744	2.53354	2.56692	5.78243	7.22541	4.53549
ENSG00000254596	0	0	0.0233366	0	0.0267938	0	0.379165	0.29274	0	0.0594095	0.369368	0	0	0	0	0	0	0.272318	0	0.0877448	0.14155	0	0	0	0	0	0.825462	0	0.194393	0.118478
ENSG00000254612	2.07911	1.15292	3.19282	1.75957	1.55677	2.08783	2.21841	1.92837	1.71582	1.8674	1.85598	0.915954	0.848843	0.328892	1.91271	1.53756	2.43081	2.13685	0.362129	1.41791	1.23848	1.08446	2.80734	2.71721	0.961491	0.924228	2.30586	1.55917	2.49521	2.28132
ENSG00000254633	1.81349	1.4994	2.84481	2.33761	1.05154	2.34884	4.02199	3.22795	2.14109	1.83149	2.79366	0.69508	1.16999	0.699167	1.7317	2.02537	4.11792	3.80331	1.26435	3.48251	2.67578	1.80325	0.953	0.38469	1.535	1.37657	5.03005	5.53121	3.85234	1.76972
ENSG00000254634	0.96779	0.693277	0.778901	0.904571	0.553505	0.955005	1.00969	1.09413	0.70904	0.665692	0.750874	0.498536	0.607666	0.379126	0.841927	0.846212	1.04724	1.025	0.275446	0.692813	0.680475	0.779623	0.873592	0.597897	0.8705	0.586936	1.21961	0.897955	0.9239	1.00021
ENSG00000254701	1.45212	0.631709	2.10371	1.80569	0.65699	2.11961	1.48382	3.60972	1.30326	1.16232	3.25525	0.432733	0.585475	0.533518	1.94562	1.59075	3.14354	3.05315	0.908315	1.5011	1.6715	1.42602	2.02765	0.466568	1.00241	1.07433	5.54791	3.02843	2.97789	2.40182
ENSG00000254717	0	0	0	0	0.0218557	0	0.0315066	0	0	0	0	0	0.0472617	0	0	0.0425934	0.0696115	0	0	0	0.0701026	0	0	0	0	0	0.0547461	0	0	0
ENSG00000254727	0	0	0	0	0	0	0	0	0	0	0	0	0	0	0	0	0	0	0	0	0	0	0	0	0	0	0	0	0	0
ENSG00000254783	2.02213	0.941903	1.89056	2.43787	1.23891	2.29223	3.86821	3.62546	2.26372	1.90678	2.84447	0.724785	0.856685	0.851608	2.52196	1.8035	3.68543	2.42665	0.625837	1.70773	2.55849	2.17723	2.49019	2.17942	2.67316	1.36693	1.43188	2.6306	3.54079	2.77692
ENSG00000254800	0	0	0	0	0.0817651	0	0	0	0	0	0	0	0	0	0	0	0	0	0	0	0	0	0	0	0	0	0	0	0	0
ENSG00000254811	0	0	0	0	0	0	0	0.00369	0	0	0	0	0	0	0	0	0	0	0.271063	0	0	0	0	0	0	0	2.84268	0	0	0
ENSG00000254838	1.66165	0.486365	0.568553	1.18946	0.154408	1.13331	0.0687243	1.16141	0.893116	0.601327	1.44166	0.360025	0.837937	0.441725	4.89571	0.853962	0.669354	0.420209	0.162634	0.59778	1.47142	6.52271	0.225518	0.171676	11.1337	0.93997	0.455828	2.23205	1.32016	1.17087
ENSG00000254840	0	0	0	0	0	0	0	0	0	0	0	0	0	0	0	0	0	0	0	0	0	0	0	0	0	0	7.42438	0	0	0
ENSG00000254877	0	0	0	0	0	0.105037	0	0	0	0.018874	0	0	0	0.147503	0.131397	0.975271	0.111372	0	0	0	0.935583	0.138505	0.591886	0	0.125923	0	0.11245	0	0	0
ENSG00000254893	0.532708	0.257607	0.538898	0.256764	0.105982	0.442979	0.107015	0.273095	0.327316	0.272751	0.337777	0.0989903	0.229668	0.120498	0.593909	0.224027	0.443606	0.295476	0.0785141	0.219367	0.232365	0.28545	0.262923	0.0938681	0.333174	0.199854	0.353403	0.340235	0.399094	0.313158
ENSG00000254895	0	0	0	0	0	0	0	0	0	0	0	0	0	0	0	0	0	0	0	0	0	0	0	0	0	0	0	0	0	0
ENSG00000254941	1.75744	1.62129	2.7902	2.36642	2.4394	1.86929	2.69957	4.02925	2.01609	1.83197	4.12225	1.41084	1.74459	0.651718	1.88998	1.98881	3.84847	5.54518	0.685435	9.23163	3.78969	1.95013	0.600702	1.19479	2.50765	1.70702	9.01232	8.53866	4.30388	2.18473
ENSG00000254944	0.876548	0.186467	1.10127	1.14251	0.773491	1.28232	2.28688	1.2859	1.26587	1.31165	1.18333	0.25674	1.23209	0	1.05361	0.591645	3.31416	1.2574	0.355547	2.48944	1.28614	0.824816	0.63237	0.0424282	0.689112	0.360119	1.19479	1.90857	0.800088	0.773254
ENSG00000254948	0	0	0	0.0598194	0.0873372	0	0	0	0	0	0	0	0	0	0	0	0.229748	0	0	0.206488	0.10174	0	0.0387581	0	0	0	0.0629373	0.0723045	0	0.0403302
ENSG00000255042	0.0227613	0	0	0	0.0050788	0	0	0	0	0	0.0715885	0	0	0	0	0	0	0	0	0.0535003	0.0354061	0	0	0	0	0	103.02	0	0	0
ENSG00000255085	0.511342	0.274632	0.758027	1.21846	1.40771	0.952086	3.65195	1.15179	0.808347	0.655784	0.757307	0.785342	0.96585	0.0536236	0.468608	0.892964	0.896604	1.00454	0.908553	0.958657	1.17739	0.336051	0.209511	0.175582	0.227361	0.26567	4.30545	3.45997	1.2725	0.651176
ENSG00000255127	0	0	0	0	0	0	0	0	0	0	0	0	0	0	0	0	0	0	0	0	0	0	0	0	0	0	0.958441	0	0	0
ENSG00000255190	0	0	0	0	0.353444	0	0	0	0	0	0	0	0	0	0	0	0	0	0.0510025	0	0	0	0	0	0	0	0	0	0	0
ENSG00000255200	0.444653	0.579487	1.25276	1.79033	0.826506	0.515215	2.30679	2.26662	1.6821	1.35914	1.63919	0.941312	1.85963	1.01506	1.25096	1.418	1.52106	1.26529	0.815626	1.94203	2.32055	1.68371	0.711955	1.58942	2.49449	0.811863	0.294848	1.96309	2.17336	1.82451
ENSG00000255231	0.0512405	0.424699	0	0	0.0893237	0	0.0950663	0.339952	0	0.040793	0.213184	0.67935	0	0.574205	0.0909522	0	0.236993	0	0	0.335351	0	0.119249	0	0	0	0	0	0.0691502	0.257177	0.394003
ENSG00000255239	0	0	0	0	0.00626306	0	0	0	0	0	0	0	0.0642922	0.0213003	0.079753	0.124184	0.135541	0	0.223824	0	0.0631691	0	0	0	0	0	0.387953	0.116678	0	0
ENSG00000255282	0.0613685	0.010796	0.00333258	0.248512	0.00105353	0.16843	0	0.00412802	0.155558	0.0094771	0	0	0.105745	0.0235674	0.0197407	0.799591	0.189098	0	0	0.0195719	0.110121	0.111835	0.0462236	0.0213631	0.089903	0.0724839	3.34566	0	0.00500761	0.0272953
ENSG00000255457	0	0	0	0	0	0	0	0	0	0	0	0	0	0	0	0	0	0	0	0	0	0	0	0	0	0	3.6065	0	0	0
ENSG00000255513	14.3827	5.98001	7.75843	9.73962	2.74815	13.962	12.45	19.2902	9.4198	10.0238	17.4832	3.68893	6.97121	4.42409	23.0465	8.13489	17.0407	26.7902	6.74989	17.5708	16.9224	11.8106	16.2267	2.2911	21.2112	7.9047	9.28246	14.6815	12.9673	18.9221
ENSG00000255519	0	0	0	0	0.0513936	0	0	0	0	0	0	0	0	0	0	0	0	0	0	0	0	0	0	0	0	0	0	0	0	0
ENSG00000255581	0	0.0745784	0	0	0.435611	0	2.3626	0.0371744	0	0	0	0	0.0440743	0	0	0	0	0.082829	0	0.6013	0.0380119	0	0	0	0	0	0.567108	0.139154	0	0
ENSG00000255583	0.012153	0	0.445289	0.0552679	0.0148498	0	0	0.0138689	0	0	0.0394234	0.0805272	0	0	0	0	0	0.0374914	0	0	0	0	0	0	0	0	0.682438	0	0	0
ENSG00000255585	0.663703	0.531537	0.625854	0.71695	0.172499	1.03443	0.573533	0.925019	0.729098	0.488049	0.771218	0.190621	0.260814	0.286561	1.05788	0.671799	1.0808	0.858173	0.229797	0.506454	0.730094	1.3802	1.18487	0.329085	0.822253	0.539545	5.67126	1.00216	0.975896	0.814827
ENSG00000255642	1.95101	0.756201	4.27458	3.71791	2.98388	3.19754	3.30528	3.82287	3.07835	4.27029	4.87742	0.788818	1.25956	0.231064	1.88731	1.51245	4.89828	6.14725	0.397104	2.79063	3.11505	1.25607	0.896014	0.145913	0.939997	0.909645	4.84999	2.10093	5.95583	2.58674
ENSG00000255710	0.36336	0.242275	0.439998	0.444389	0.246449	0.608418	2.61106	0.931179	0.505046	0.455378	0.838212	0.907225	0.18897	0.167368	0.531538	0.898716	0.834411	1.1727	0.378249	0.654568	0.934177	0.783787	0.337205	0.355458	0.621012	0.467239	1.18499	0.809786	0.962415	0.572579
ENSG00000255769	2.99731	3.7098	2.9587	8.29653	3.3127	5.53221	8.0936	12.3297	8.49756	18.576	10.7471	2.83624	3.62744	1.93993	14.4257	45.3263	5.14095	10.7666	7.24804	11.5495	53.3986	8.58263	25.3123	4.5096	5.98127	18.449	11.6432	13.0307	12.8939	42.868
ENSG00000255836	0.37787	0.145644	0.170596	0.168058	0.24914	0.442585	0.14186	0.141281	0.255889	0.135588	0.111799	0.0603437	0.147133	0.0395467	0.252589	0.29132	0.258947	0.0997469	0.111147	0.175487	0.142065	0.446482	0.123092	0.0424234	0.486765	0.0983548	9.15352	0.235179	0.162876	0.110709
ENSG00000255875	0.0924163	0.08845	0.0848188	0.119233	0.050531	0.0997961	0.300097	0.258767	0.0913783	0.106224	0.21037	0.0569863	0.120995	0	0.146877	0.100354	0.267764	0.25274	0.0538826	0.160819	0.338389	0.121645	0.0797734	0	0.13512	0.0663938	1.88628	0.222976	0.18939	0.221673
ENSG00000255960	0	0.0721477	0	0	0	0.845987	0	0.0497092	0	0.526423	0.380238	0	0.775492	1.32421	0	0.156969	0	0	0.108872	0	0.22884	0.232438	4.26835	0	0	7.18087	0.0555933	0	0	0.461133
ENSG00000256030	0.225373	0.231288	0.361723	0.299474	0.274534	0.21506	1.03994	0.637356	0.265983	0.251022	0.556673	0.229648	0.247367	0.0797912	0.309804	0.208832	0.493302	0.670944	0.0800231	0.917533	0.545768	0.203523	0.131028	0.174923	0.351491	0.19562	5.50583	0.734531	0.542343	0.376846
ENSG00000256103	0	0	0	0	0	0	0	0	0	0	0	0	0.0208771	0.135959	0	0	0	0	0	0	0	0	0	0	0	0	1.25163	0	0	0
ENSG00000256167	0.369435	0.217188	0.431995	0.45207	0.169045	0.351337	0.620334	0.362444	0.400048	0.356827	0.314142	0.23624	0.132353	0.150858	0.388605	0.278952	0.4553	0.346625	0.152839	0.312271	0.41393	0.293119	0.272505	0.351443	0.31014	0.293581	2.4547	0.33218	0.406624	0.30386
ENSG00000256282	0.269655	0.438918	0.287531	0.475887	0.0816444	0.445799	0.330044	0.848976	0.372449	0.460734	0.678207	0.235629	0.249998	0.0963516	0.4672	0.712279	0.822272	1.22925	0.231229	0.677373	0.658531	0.347327	0.76844	0.11532	0.336305	0.302348	13.8414	0.932968	0.791143	0.794103
ENSG00000256310	0	0	0	0	0.188498	0	0	0	0	0	0	0	0	0	0	0.232714	0	0	0.7442	0	0	0	0	0	0	0	0	0	0	0
ENSG00000256331	0	0	0	0	0	0	0	0	0	0	0	0	0	0	0	0	0	0	0	0	0	0	0	0	0.0814379	0	2.12161	0	0	0
ENSG00000256338	2.75376	2.74534	2.81034	2.85187	1.15823	3.30142	1.23396	4.48158	2.68651	2.88794	3.70321	1.09448	1.78538	1.2857	3.01132	2.62833	3.07917	7.42606	2.44396	2.90877	3.39122	2.35942	3.96244	1.8014	2.6613	2.30073	1.19257	3.32628	3.2761	3.56995
ENSG00000256340	0.144665	1.24768	0.0639473	0.036154	0.190235	0.310116	0.111618	0.172116	0.767166	0.0345597	0.149753	0.0837138	3.09837	24.0622	1.2863	0.712998	0.106472	0.067463	1.2724	0.299659	0.461615	1.88971	0.0611915	0.00994927	0.05007	0.932189	0.153668	0.228136	0.0494886	0.0344302
ENSG00000256361	0.662943	0.11561	0.418626	0.352364	0.0205268	0.95207	0.24674	0.604441	0.238007	0.200302	0.156338	0.0640815	0.15706	0.0785296	0.794685	0.578939	0.953567	0.62184	0.113424	0.213643	0.282235	0.383662	1.26781	0.0705055	0.225766	0.217132	0.206929	0.632708	0.511817	0.740742
ENSG00000256464	0.606052	0.268812	0.510718	0.451515	0.18815	0.739629	0.466867	0.700971	0.389153	0.415039	0.586516	0.142789	0.212469	0.106254	0.578126	0.674412	0.871823	0.92258	0.138367	0.400136	0.473169	0.420978	0.830177	0.199942	0.324917	0.255599	0.614971	0.643855	0.836471	0.743586
ENSG00000256502	0	0	0	0	0	0	0	0	0	0	0	0	0	0	0	0	0	0	0	0	0	0	0	0	0	0	0.290634	0	0	0
ENSG00000256552	0.217368	0.122951	0.290661	0.492173	2.6889	0.264918	2.71707	2.03146	0.202758	0.257213	1.32594	0.0295057	0.416548	0.0957593	0.470664	0.33084	0.470989	1.896	0.458409	2.83711	0.780691	0.29391	0.576624	0	0.282351	0.215761	1.44602	1.0556	1.11852	1.05121
ENSG00000256594	4.12939	1.07208	3.52326	4.25078	0.80918	4.86342	0.406915	7.33795	2.62934	2.43302	5.46426	1.36763	1.56157	0.415179	6.00403	5.23126	6.58866	6.34064	0.687666	1.21422	4.6152	5.23416	1.89468	0.383327	10.3728	1.74595	5.18839	4.01394	6.87115	4.49213
ENSG00000256612	0.645973	0.315246	0.430259	0.585025	1.03096	0.697985	0.923361	2.47402	0.497471	0.275254	0.780756	0.107756	0.172281	19.0077	103.238	0.18666	0.772367	2.20443	0.128906	1.09321	1.30939	0.62497	0.2898	0.124513	0.87996	0.570732	1.45971	0.357702	1.88791	3.90245
ENSG00000256616	0.237354	0.0262182	0.189297	0.0555021	0.294428	0.352704	0.163315	0.631008	0.0447209	0.106668	0.284976	0.062838	0.0348888	0.00878314	0.0719344	0.189497	0.226079	0.281632	0.442939	0.246869	0.150797	0.0184556	0.102422	0.0234624	0	0.0262454	0.425723	0.505222	0.295738	0.307423
ENSG00000256625	0.337048	0.249823	0.366275	0.29044	0.131337	0.454952	0.491658	0.434085	0.195923	0.225985	0.483096	0.0815278	0.215633	0.0736964	0.486115	0.443578	0.636087	0.276438	0.161424	0.399632	0.398419	0.259228	0.744186	0.192156	0.364545	0.170408	5.91028	0.337076	0.348029	0.517618
ENSG00000256626	0	0	0	0	0	0	0	0	0	0	0	0	0	0	0	0	0	0	0	0	0	0	0	0	0	0	0	0	0	0
ENSG00000256651	0.0977773	0.317675	0.118705	0.0591942	0.21735	0.119851	0.967797	0.152395	0.111973	0.115424	0.13631	0.0497339	0.031048	0.0416577	0.101077	0.212031	0.288429	0.295292	0.0595894	0.189109	0.089584	0.137442	0.0737114	0	0.0995578	0.0807809	0	0.216058	0.367993	0.088183
ENSG00000256663	0.0377887	0.0343137	0.108944	0.0266077	0.0449616	0.0311311	0.0608928	0.0876738	0.0760133	0.143049	0	0.0451652	0.0058224	0	0.07497	0.0721677	0.152787	0.0364203	0.0215617	0	0.0418691	0.168105	0.10796	0	0.15276	0.0566569	0.814282	0	0	0.157697
ENSG00000256667	4.9558	3.22842	5.24173	5.58219	3.04115	6.58784	13.4358	8.51167	4.62137	4.58474	8.01029	1.33817	3.09176	1.04093	5.52786	4.99268	11.5799	9.86964	1.73559	9.75813	7.64641	5.2114	5.90583	0.71451	7.17852	3.37699	3.69227	6.82334	9.24263	6.29949
ENSG00000256673	6.01637	0.636322	1.12343	4.22323	2.07238	7.06384	0.695239	5.11751	2.89689	3.59839	3.69553	1.1193	1.05893	0.294185	3.85611	2.05599	13.3609	3.86611	0.499154	0.619197	4.6767	5.64338	7.84404	0.492572	5.36095	1.7994	52.9707	2.12207	5.73034	4.95244
ENSG00000256678	0.0446484	0.260279	0	0	0.0335776	0.14372	0.27555	0.0314162	0	0	0.122347	0	0.0275989	2.68548	0.133687	0.0854717	0.239869	0.111012	0.196573	0	0	0.0768148	0.124791	0	0.199499	0	4.66523	0	0	0
ENSG00000256704	0	0	0	0	0	0	0	0	0	0	0	0	0	0	0	0	0	0	0	0	0	0	0	0	0	0	3.43953	0	0	0
ENSG00000256720	0.53788	0.236952	0.1338	0.288426	0.124688	0.295605	0.756559	0.383213	0.249859	0.208668	0.477044	0.139086	0.128526	2.10069	1.14385	0.230013	0.443919	0.121418	0	0.240434	0.345699	0.890621	0.0757194	0.0470757	3.83994	0.176529	0.150575	0.273192	0.415684	0.227933
ENSG00000256779	0.0693979	0.0404741	0.0304336	0.0859013	0.0164933	0.131904	0.0694424	0.120737	0.0211103	0.0603914	0.0830899	0.0148453	0.112871	0	0.0266041	0.150061	0.180367	0.200519	0.0383154	0.203075	0.159348	0.0466211	0.122064	0	0.120287	0.0330754	2.28681	0.148258	0.0800193	0.0743117
ENSG00000256847	0	0	0	0	0.00280604	0	0	0	0	0.0289182	0	0	0	9.38285	0	0	0	0	0	0	0	0	0	0	0	0	0	0	0	0.0718585
ENSG00000256902	0.214203	0.267722	0.20139	0.150079	0.177036	0.2248	0.705652	0.671334	0.207455	0.181388	0.59262	0.113312	0.0647027	0	0.25057	0.292938	0.490988	0.95225	0.0904404	0.659653	0.401571	0.329281	0.264174	0.189159	0.263667	0.175781	6.6519	0.474259	0.633098	0.333303
ENSG00000256937	0.171644	0.0740695	0.0480068	0.0679151	0.0156857	0.103947	0.301595	0.0570691	0.0676035	0.0634548	0.0611412	0.0284822	0.0464149	10.9953	0.45619	0.0615615	0.174588	0	0	0.0578995	0.102406	0.252484	0	0	0.405706	0.0391789	0.43546	0.0986703	0.130597	0.0889061
ENSG00000256968	0.984457	0.822364	0.996277	0.854327	0.356728	1.11139	0.615519	1.09362	0.767812	0.728169	0.921435	0.299488	0.650361	0.483807	0.889586	0.744356	1.11711	1.78411	0.436088	0.697632	0.830502	0.794837	0.82192	0.42978	0.784308	0.720723	1.39605	0.956997	1.32146	1.00224
ENSG00000257016	0	0	0	0	0	0	0	0	0	0	0	0	0	0	0	0	0	0	0	0	0	0	0	0	0	0	1.22316	0	0	0
ENSG00000257043	0.582291	0.0796706	0.252058	0.241308	0.200167	0.42606	0.121052	0.636792	0.169838	0.150217	0.6444	0.0989042	0.179033	0.0677857	0.260893	0.139256	0.450854	3.17314	0.0484808	0.137107	0.122453	0.167629	0.222803	0.20697	0.234633	0.138459	0.684662	0.271879	0.514861	0.37891
ENSG00000257101	0	0	0	0	0.0135265	0	0.207247	0	0	0	0	0	0	0	0	0	0	0	0	0	0	0	0	0	0	0	2.52073	0	0	0
ENSG00000257122	5.4128	3.96187	4.68049	6.29136	4.05251	5.1793	11.3317	6.14501	4.73815	4.43629	4.69258	1.95076	5.88866	2.32792	6.82435	4.22126	4.96132	6.09214	1.41431	5.48192	7.3027	5.57726	4.53759	3.29945	8.80492	3.10211	3.4706	13.4268	5.78006	5.45179
ENSG00000257129	0	0	0	0	0	0	0	0	0	0	0	0	0	0	0	0	0	0	0	0	0	0	0	0	0	0	8.27642	0	0	0
ENSG00000257150	0.175589	0.0794538	0.209767	0.126488	0.0106148	0.455889	0	0.191518	0.0781737	0.111297	0.255955	0.265464	0.165887	0.0436614	0.280031	0.515199	0.312675	0.401838	0.470302	0.113606	0.55618	0.0913531	0.133653	0.0299792	0.838363	0.292833	1.89067	0.147776	0.142019	0.229564
ENSG00000257198	0.0141072	0	0.0228207	0	0.000723062	0.0187923	0.0191654	0.0230767	0.00487665	0.00965273	0.0280874	0	0	0	0.00835278	0.0110217	0.0269739	0.0146654	0	0	0.0079138	0.00838448	0.0106458	0	0	0	11.2742	0.016559	0.0179988	0.0117172
ENSG00000257199	0	0	0	0	0	0	0	0	0	0	0	0	0	0	0	0	0	0	0	0	0	0	0	0	0	0	6.49071	0	0	0
ENSG00000257210	0.170959	0.169001	0.415734	0.125169	0.054694	0.167715	0	0.275294	0.100696	0.11561	0.377866	0.172737	5.80265	0.125407	0.201577	0.0645087	0.319811	0.219192	0.125174	0.13963	0.442861	0.156836	0.0719317	0.0788852	0.548259	0	0.431658	0.231332	0.140077	0.17557
ENSG00000257231	0.383798	0.169961	0.370009	0.755118	0.490394	0.439612	1.15146	0.855241	0.567287	0.521687	0.811427	0.13958	0.0839986	0.072083	0.341013	0.238727	0.609449	1.06604	0.0964097	0.706405	0.848837	0.48455	0.379266	0	0.746489	0.157505	0.496097	0.22099	0.931662	0.423656
ENSG00000257243	0.304286	0.380731	0.514954	0.878976	0.262542	0.40121	1.20686	1.71905	0.528945	0.518473	0.783904	0.281853	0.45428	0.22658	0.365871	0.673022	1.10756	1.63261	0.26879	1.13954	1.17446	0.608214	0.404666	0.298257	0.669679	0.340288	2.4418	1.45627	1.55098	1.03674
ENSG00000257267	8.02828	8.57211	9.54158	9.3797	8.65076	7.97047	9.6398	9.67503	9.37987	8.95328	8.31866	6.95942	7.3564	3.12179	7.80289	6.26347	11.0671	9.24477	2.40791	9.70967	9.8405	5.99048	4.03495	5.72085	6.2556	5.29318	6.43227	11.7091	10.8597	7.32505
ENSG00000257307	0.0877382	0.0828128	0.12361	0.115029	0.0893992	0.0886581	0.415244	0.106879	0.0698813	0.0914436	0.152214	0.0933028	0.0482525	0	0.138057	0.0909957	0.149849	0.148338	0	0.290834	0.163406	0.0763395	0.0864725	0.13272	0.0924716	0	1.72919	0.144977	0.166573	0.143011
ENSG00000257403	0.550702	0.0835131	0.587711	1.79498	0.0264058	0.608326	0	1.73965	0.438787	0.34491	0.663669	0.054042	0.0666205	0	0.211019	0.355352	0.404799	0.640377	0.0558462	0	0.344278	0.24774	0.993676	0	0	0.126712	0.143431	0.472409	0.993764	1.34587
ENSG00000257489	0.750937	1.43884	2.00162	2.43212	0.374068	2.39985	2.1572	1.261	2.32991	2.05177	2.41115	0.252049	1.41673	1.25428	1.92031	4.05632	1.83211	1.92193	1.22972	4.44443	3.09037	3.15108	1.75005	0.277858	1.03886	2.05262	5.73441	6.01321	1.83963	1.71214
ENSG00000257501	0.0347012	0.00934467	0.0286362	0.0230757	0.0472047	0.0245738	0.0183127	0.0192372	0	0.00996673	0.0531377	0.0226501	0.00171254	0	0.0972043	0.0149947	0.696812	0	0	0.177754	0.111756	0	0.0219312	0.0933856	0	0	2.95892	0.813287	0	0.0203019
ENSG00000257512	0.0767884	0.0737015	0.117314	0.0613172	0.00205183	0.123035	0	0.0553496	0.563371	0.0390075	0	0.230253	0.351253	0.375612	0.0951763	0	0.101792	0.0156792	0	0.045281	0.0903975	1.87163	0.0391297	0.141835	0	0	11.0146	0.0324047	0	0
ENSG00000257513	0.148832	0.0688723	0.119749	0.106278	0.0500306	0.162932	0.225181	0.206872	0.150478	0.101745	0.0906975	0.033155	0.115918	0.118741	0.175856	0.208972	0.199118	0.122886	0.0803622	0.239701	0.368943	0.24001	0.204313	0.0276053	0.178118	0.153301	47.2417	0.275298	0.122675	0.130698
ENSG00000257531	0.204389	0.0697429	0.0814937	0.268339	0.0881908	0.127098	0.76575	0.310555	0.0612915	0.0284029	0.145142	0.0255417	0.205475	0	0.263119	0.113385	0.123824	0	0	0.135879	0.349118	0.127672	0.121479	0	0	0.0912757	0.152333	0.140523	0.149514	0.186025
ENSG00000257542	0.334271	0.0991607	0.611327	3.46016	0.105071	0.288927	0.0165364	1.59028	1.92837	3.38869	1.14992	1.40936	1.65381	0.339987	43.6322	4.19799	28.2303	7.67162	0.455095	1.34483	21.974	2.69502	1.7269	1.54272	8.85847	2.37229	13.1441	1.68691	0.401283	2.987
ENSG00000257564	0	0	0	0	0	0	0	0	0	0	0	0	0.126257	0	0	0	0	0	0	0	0	0	0	0	0	0	0.863948	0	0	0
ENSG00000257570	0	0	0	0	0	0	0	0	0	0	0	0	0	0	0	0	0	0	0	0	0	0	0	0	0	0	0	0	0	0
ENSG00000257576	0.472986	0.817495	0.460317	0.383549	0.494431	0.333791	0.759391	0.38303	0.466153	0.47196	0.226569	0.206222	0.26574	0.309924	0.55233	0.174772	0.530298	0.447881	0.166782	0.841854	0.47911	0.227186	0.146377	0.138417	0.340599	0.252646	0.696805	0.409411	0.396906	0.255564
ENSG00000257604	0	0	0	0	0.00868692	0	0	0	0	0	0	0	0.202209	0	0.676199	0	0.220937	0	0	0	0	0	0	0	0	0	0	0	0	0
ENSG00000257752	0.448587	0.384879	0.448314	0.794025	0.108026	0.543733	0.777158	1.07833	0.452811	0.390171	0.825623	0.136834	0.20444	0.144363	0.606387	0.559576	1.32577	1.35708	0.203826	0.63007	0.571914	0.525264	0.585448	0.0877959	0.325085	0.369578	17.0224	0.989693	1.14255	0.656978
ENSG00000257800	0.602834	0.521683	1.09251	1.23174	0.836595	1.07638	0.877411	0.842542	0.613286	0.664608	0.883996	0.347622	0.48919	0.118312	0.746806	1.44508	2.57729	1.51905	0.511793	0.772633	1.11767	0.864651	1.2586	0.256646	0.694764	0.676927	1.89759	2.2462	1.1013	0.979375
ENSG00000257818	0.162334	0.311369	0.196353	0.493829	0.387743	0.27229	1.55698	0.511377	0.284138	0.232772	1.06596	0.0939219	0.356567	0.182713	0.575978	0.246805	0.469744	0.778654	0.206783	2.31746	0.615985	0.499414	0.286525	0.0538592	0.540624	0.233238	0.47261	0.494641	0.419522	0.345356
ENSG00000257875	0.170118	0.197427	0.2568	0.38646	0.0222938	0.210169	1.07487	0.425837	0.212397	0.209947	0.145936	0.118254	0.109586	0	0.164294	0.452921	0.601577	0.664325	0.118879	0.548832	0.221892	0.24261	0.216992	0.098054	0.0569987	0.145733	0.24176	0.55238	0.477668	0.423903
ENSG00000257885	0	0.0368548	0	0	0.034789	0	0.138249	0	0	0	0	0	0	0	0	0	0.137096	0.166636	0	0.243195	0	0	0	0	0	0	2.01924	0	0	0
ENSG00000257896	0.125662	0.141495	0.152396	0.140036	0.205638	0.169546	2.07782	0.303313	0.140651	0.1564	0.235689	0.0660396	0.0689238	0.0550033	0.106839	0.271367	0.339587	0.338105	0.140213	0.476483	0.19396	0.10958	0.193819	0.0661374	0.0587326	0.123905	0.545298	0.305786	0.306585	0.346318
ENSG00000257943	0	0.280041	0.00486617	0.0254625	0.0173429	0	0.232958	0	0.316202	0.254633	0	0.0210745	0	0.0391214	0	0	0	0	0.00942174	0	0.0230036	0	0	0	0	0.00973382	3.02651	0	0.0216633	0
ENSG00000257951	0	0	0	0	0.119829	0.056951	0.0370205	0	0.0366154	0	0	0	0.0538532	0	0	0.066203	0	0	0.00527558	1.11268	0	0.0984314	0	0	0.0905984	0	0.699615	0	0	0
ENSG00000258011	0	0	0	0.156969	0.0158081	0	0	0.307468	0.0890304	0.233757	0	0	0.0224562	0	0.104381	0.184075	0	0.165119	0	0	0.279115	0.201349	0.193467	0	0.12957	0	0.407721	0.123318	0	0.448938
ENSG00000258072	0	0	0	0.0489283	0.26163	0.139803	0.0710612	0	0.062193	0	0	0	0.164059	0	0	0.111682	0	0	0.0653893	2.06259	0	0.262821	0	0	0.203712	0	2.32183	0	0	0
ENSG00000258116	0	0	0	0.234539	0.0861599	0	0	0.0370222	0	0	0.431766	0	0.0577635	0	0	0	0	0	0	0	0	0.0864086	0	0	0.292804	0	0.93618	0	0	0
ENSG00000258128	0.0141493	0	0	0	0	0	0	0.005012	0	0	0	0	0.018666	0	0	0	0	0	0	0	0	0	0.0334984	0	0	0	2.94572	0.0348707	0	0
ENSG00000258130	0.382685	0.063313	0.212008	0.292965	0.134775	0.424531	0.163461	0.34874	0.150087	0.123664	0.663781	0.0967118	0.30614	0.0170862	0.324923	0.863095	0.285064	0.188472	0.0376603	0.916932	0.222077	0.372968	0.17349	0.0663357	0.247069	0.0951033	2.67457	0.274953	0.222161	0.155861
ENSG00000258202	0	0	0	0	0	0	0	0	0	0	0	0	0	0	0	0	0	0	0	0	0	0	0	0	0	0	0.309862	0	0	0
ENSG00000258245	0	0.0930392	0	0	0	0.11259	0	0.146286	0	1.21063	0	0	0.117812	0	0.145022	1.43075	0.10589	0.183659	0.493911	0	0	0.0870487	0.134192	0	0	0.478409	0.42849	0.956764	0	0.908286
ENSG00000258359	0.619665	0.507122	0.593256	0.466453	0.35705	0.564366	0.664442	0.909131	0.488627	0.452287	0.826064	0.245797	0.585245	0.287182	0.72821	0.566321	0.947833	1.17394	0.21226	1.14104	0.815778	0.532332	0.542508	0.235749	0.600314	0.40271	1.35851	1.10412	0.861665	0.762895
ENSG00000258368	0	0	0	0	0	0	0	0	0	0	0	0	0	0	0	0	0	0	0	0	0	0	0	0	0	0	6.9461	0	0	0
ENSG00000258469	2.60044	0.546544	1.34914	2.82362	0.902733	2.02144	0.724771	5.10485	1.94958	2.32638	1.75159	1.95861	3.49775	2.29912	6.69878	3.33017	3.02926	3.80238	0.358874	3.76014	8.74263	1.18159	2.70501	0.729204	3.56533	1.15335	12.0364	6.04863	1.80488	6.08341
ENSG00000258552	0	0	0	0	0.243662	0	2.73104	0	0	0	0	0	0	0	0	0	0	0	0	0	0	0	0	0	0	0	1.2183	0	0	0
ENSG00000258564	0	0	0	0	0	0	0	0	0	0	0	0	0	0	0	0	0	0	0	0	0	0	0	0	0	0	4.22223	0	0	0
ENSG00000258568	1.26487	0.9987	1.03671	1.49579	0.242416	1.18555	0.616481	1.16904	1.56215	1.23702	0.75739	0.356557	0.412278	0.389495	1.25519	0.791001	1.3617	0.998396	0.352672	0.32258	1.00597	1.50594	0.702078	0.455808	0.991169	0.816765	1.44677	0.844369	1.36438	0.942105
ENSG00000258590	0.165165	0.140847	0.421258	0.408255	0.557429	0.297501	1.3068	0.838131	0.250848	0.214502	0.68866	0.178719	0.139502	0.114465	0.199335	0.245561	0.770168	0.72679	0.0789122	0.495791	1.13642	0.23121	0.196156	0.248969	0.154252	0.163411	11.049	0.747241	0.602469	0.399392
ENSG00000258591	0.346262	0.799559	0.484293	0.517251	1.58596	0.325203	2.19364	0.631417	0.693289	0.458686	0.165532	0.150154	1.02741	0.408352	0.377211	0.410726	0.946475	0.927466	0.283064	3.46984	1.19351	0.792812	0.18828	0	0.652973	0.578492	2.44783	1.23625	0.569124	0.385152
ENSG00000258599	0	0.131325	0	0	0.0407713	0	0.0771612	0.110388	0.088893	0.135857	0	0	0	0	0	0.0929972	0	0	0	0	0.19017	0	0.274478	0	0.16539	0	2.20971	0	0	0.264679
ENSG00000258611	0.0872075	0	0.0684895	0	0.0847484	0.159001	0.0526022	0.262767	0.182191	0.402632	0.355918	0.0345787	0	0	0	0.12531	0.259408	0.27397	0	0	0	0.087299	0.0634572	0.199874	0	0.123327	0.436698	0	0.377036	0.154421
ENSG00000258628	0	0	0	0	0.0136956	0	0	0.0139206	0	0	0	0.0665875	0.694883	0.0102204	0	0	0	0	0.0260629	0	0.112743	0	0	0	0	0	0.767328	0	0	0
ENSG00000258640	0.310395	0.155608	0.28435	0.44187	0.101144	0.426641	0.712803	0.967206	0.230916	0.313513	0.454174	0.11991	0.115718	0.134169	0.429834	0.612095	0.772958	0.774954	0.110631	0.378465	0.422825	0.199214	0.617476	0.200086	0.232538	0.156429	0.264712	0.677033	0.586601	1.16057
ENSG00000258679	0.0120644	0.0250639	0.0290185	0.102033	0.0420144	0.00467996	0.0453671	0.145823	0.0665453	0.00945838	0.0429314	0	0.00209357	0.118911	0.0271789	0.00245349	0.0112518	1.91623	0	0.0114824	0.117926	0.0163483	0.0363418	0.00658108	0.0931885	0.0126927	0.0951383	0.0269608	0.10479	0.0783824
ENSG00000258704	0.800787	0.611731	1.4267	1.15662	0.367563	0.877884	0.971411	1.83973	0.756017	0.608735	1.41044	0.384532	1.2714	1.00788	1.58858	0.833164	1.59137	1.84143	0.248892	1.23817	1.14884	0.939204	1.10411	0.200341	1.68616	0.633845	3.80559	1.18823	1.59468	1.22111
ENSG00000258712	0	0	0	0	0	0	0	0	0	0	0	0	0	0	0	0	0	0	0	0	0	0	0	0	0	0	14.9068	0	0	0
ENSG00000258732	0.298153	0	0.084822	0.35943	0.0849716	0.273067	0.598531	0.526215	0.181906	0.047845	0.51008	0.0463144	0.159899	1.67027	0.898484	0.156428	0.148736	0.608471	0	0.161123	0.309668	0.989499	0.150279	0	1.79143	0.19302	38.6424	0.408046	0.294979	0.30677
ENSG00000258734	0.776579	1.06567	1.1154	0.859947	0.446792	0.77705	0.371201	1.5685	0.927662	0.676712	2.43693	0.360536	0.34801	0.129585	1.20912	1.15415	2.36248	4.67704	0.658872	0.532418	1.20522	1.07934	0.432766	0	0.345249	1.13537	7.0391	1.09988	2.54638	1.12694
ENSG00000258737	0	0	0	0	0	0	0	0	0	0	0	0	0	0	0	0	0	0	0	0	0	0	0	0	0	0	0.255457	0	0	0
ENSG00000258739	0	0	0	0	0	0	0	0	0	0	0	0	0	0	0	0	0	0	0	0	0	0	0	0	0	0	0.128611	0	0	0
ENSG00000258741	0.692771	0.720964	0.774143	0.825879	0.825386	0.863947	1.47231	1.19802	0.578026	0.638773	0.975572	0.382462	0.486237	0.136429	0.995229	0.701106	1.15072	1.58301	0.262208	2.76459	1.76445	0.326305	0.672651	0.28131	0.555288	0.436108	1.78874	2.93852	1.40585	0.780764
ENSG00000258788	2.64175	0.143504	0.356592	2.11046	0.0420659	0.941073	0.405822	2.69637	0.909736	1.3785	2.94571	0.083048	1.76108	0	0.541427	0.447441	2.38898	0.181731	0.362902	0.545389	1.02068	0.829282	0.647139	0	0	0.579833	0	1.52758	0.770364	3.51181
ENSG00000258794	0.271269	0.216775	0.0724933	0.185918	0.245912	0.466297	0.057329	0.399168	0.121482	0.0983084	0.488947	0.212712	0.464378	0.175615	0.282483	0.208581	0.104283	0.646825	0.266764	1.2803	0.558341	0.216766	0	0	2.10661	0.163168	4.03069	1.77931	0.607003	0.0872051
ENSG00000258802	0	0	0.195667	0	0.121716	0	0	0	0	0	0	0	0.098666	0	0	0	0.294296	0.24972	0	0.227207	0	0	0	0	0	0	0.820248	0	0.250521	0
ENSG00000258900	1.65205	1.04028	1.56935	2.02535	1.19687	1.47516	4.73516	2.6043	1.82945	1.69804	2.18149	0.846316	1.39812	1.46631	2.1461	1.56853	1.68446	2.38777	0.499276	3.18015	2.99092	2.30886	1.9015	0.521915	3.83106	1.12372	2.9296	2.35752	2.79577	2.2905
ENSG00000258959	0.598101	0.277636	0.476215	0.452904	0.74062	0.542509	7.14802	0.74907	0.547612	0.446823	0.890713	0.173719	0.266905	0.185178	0.709695	0.457874	1.04569	0.866857	0.166968	0.795742	0.504202	0.643958	0.737112	0.235228	0.762975	0.307029	4.48567	0.788896	0.695056	0.68396
ENSG00000258988	0.0312512	0	0.0716427	0.095613	0.0111844	0.0607422	0.119391	0.199153	0	0.0450982	0.144901	0	0.0319703	0.0726621	0.100224	0	0.155928	0.10525	0	0.112103	0.0698022	0	0.0769298	0	0	0	3.87634	0.135261	0.11513	0.102352
ENSG00000259010	0	0	0	0	0	0	0	0	0	0	0	0	0	0	0	0	0	0	0	0	0	0	0	0	0	0	0.45143	0	0	0
ENSG00000259051	0.772713	0.763264	0.73879	0.512071	0.460959	0.716311	1.03288	0.670672	0.625734	0.682017	0.572332	0.307669	0.468363	0.281426	0.94165	0.687925	1.03231	1.182	0.262967	0.724107	0.669729	0.751401	0.670423	0.513492	0.657973	0.465217	3.53198	0.863557	0.96887	0.691224
ENSG00000259056	0	0	0	0	0.121436	0.14228	0.0877998	0.0887404	0.08536	0	0.233088	0	0.132342	0.051651	0.115332	0	0.272791	0.477772	0	1.10562	0.0760604	0.134958	0	0	0	0	0.084818	0.482104	0.309621	0
ENSG00000259098	0	0	0	0	0.0232036	0	0.159103	0.0603875	0	0	0.161409	0	0	0.185631	0	0	0	0.132443	0	0	0	0	0	0	0	0	8.8071	0	0	0
ENSG00000259144	0	0	0	0	0.00193751	0.0173476	0	0	0	0	0	0.0105482	0	0	0.0251967	0.0716424	0	0	0	0	0	0	0	0	0.0359543	0	1.37926	0	0	0
ENSG00000259156	0	0	0	0	0.0141991	0	0	0	0	0	0	0	0.074898	0	0	0	0	0	0	0	0	0	0	0	0	0	7.89589	0	0	0
ENSG00000259158	0.585753	0.592712	0.96559	0.956707	1.57398	0.597681	8.62196	1.32659	0.919756	0.966504	1.3981	0.422582	0.503707	0.682307	1.12445	0.491693	1.06707	1.31176	0.254587	1.90152	1.37813	0.842334	0.543608	0.335246	1.22969	0.480193	5.48096	1.41786	1.2482	1.01625
ENSG00000259160	0	0	0	0	0	0	0	0	0	0	0	0	0	0	0	0	0	0	0	0	0	0	0	0	0	0	0.726644	0	0	0
ENSG00000259232	0.246832	0.0621405	0.172143	0.200637	0	0.348929	0.169939	0.310309	0.0621675	0.0472743	0.177659	0	0	0	0.252513	0.244366	0.447954	0.377953	0	0.114365	0	0.146223	0.428999	0	0	0	0.156981	0.219491	0.243262	0.235158
ENSG00000259236	0.178231	0.140864	0.176814	0.2737	0.201843	0.231924	0.237957	0.62178	0.182634	0.176798	0.381837	0.0859877	0.20152	0.0185707	0.285775	0.072299	1.20403	0.913298	0.023388	0.707633	0.365388	0.188625	0.0764593	0.0172748	0.389047	0.113939	10.2304	1.14544	0.538246	0.306873
ENSG00000259246	0	0	0	0	0	0	0	0	0	0	0	0	0	0.301242	0	0	0	0	0	0	0	0	0	0	0	0	0	0	0	0
ENSG00000259262	0	0.332223	1.33957	0.265779	1.72644	0.199319	2.62438	0.841084	0.270037	0.165663	0.411041	0	0.281403	0	0.208598	0.349786	0.297128	0.250111	0.596649	1.06325	0.766307	0.255022	0.201414	0.282013	0	0.309835	1.55121	0.624735	0.531013	0.308245
ENSG00000259266	0	0	0	0	0	0	0	0	0	0	0	0	0	0	0	0	0	0	0	0	0	0	0	0	0	0	0.599447	0	0	0
ENSG00000259315	0.379498	0.36214	0.255589	0.458152	0.502464	0.496054	0.822704	0.728054	0.312149	0.296031	0.745207	0.119222	0.582149	0.245389	0.652969	0.352964	0.739454	0.779295	0.162564	1.80731	0.873838	0.591839	0.507206	0.112819	1.61099	0.268761	3.04235	1.05916	0.590998	0.439519
ENSG00000259318	1.67352	1.28787	1.51922	1.32905	0.3071	2.43125	0.798614	1.83805	1.25462	1.19046	1.03614	0.531879	0.112118	0.148428	0.954896	2.27122	3.31453	2.77693	0.949168	0.775999	0.830501	1.63803	2.052	0.732454	0.718406	1.26205	1.23208	2.00186	2.1331	1.213
ENSG00000259338	0	0.602557	0	0	0.159268	0	0.345257	0	0	0	0	0	0	0	0	0	0	0.449135	0	0	0	0	0	0	0	0	0.327038	0	0	0
ENSG00000259388	0.052036	0	0	0.0408885	0	0.0203689	0	0.0588672	0	0	0.138715	0	0	0	0	0	0.0241719	0	0	0.0273454	0	0	0	0	0	0	1.44421	0	0.0347917	0
ENSG00000259392	0.341608	0.0919908	0.0977347	0.330465	0.193132	0.237698	0	0.490988	0.33295	0.302976	0.298722	0.0417841	0.153582	0	0.587143	0.465027	0.360614	0	0	1.68119	0.887489	0.414999	0.599898	0	0.176541	0.260538	0.805081	0.446933	0.108221	1.46205
ENSG00000259397	0.327802	0.372593	0.235389	0.351247	0.0974868	0.338567	0.155232	0.348632	0.26597	0.238444	0.497955	0.125152	0.246091	0.109083	0.24107	0.292725	0.590433	0.664699	0.188834	0.69072	0.449314	0.198281	0.372655	0.104615	0.224416	0.147615	4.76869	0.483488	0.668483	0.348091
ENSG00000259404	0.0108884	0	0.053295	0.0965455	0.184543	0	0.0452184	0.0577719	0.139846	0.0428158	0.240088	0.0216547	0	0	0.0492665	0	0	0	0	0.599461	0.0851863	0	0.0254564	0	0.019334	0	2.25839	0	0.0592172	0.00929411
ENSG00000259405	0	0.227894	0	0	0	0	0	0	0	0	0	0	0.108594	0	0	0	0	0	0	0.241031	0	0	0	0	0	0.131977	1.25992	0	0	0
ENSG00000259425	0.0602808	1.14665	0.140775	0.439018	0.675199	0.0634095	3.59594	2.17496	0.356682	0.434873	0.169099	0.384775	0.24543	0	0.186909	0.0451672	0.109489	0.0824634	0.0297995	0.632883	0.483645	0.107626	0.030537	0.0215201	0.0549259	0.15485	82.0104	0.169633	0.29791	1.39738
ENSG00000259429	0.993321	1.66146	1.18975	3.49313	0.823343	1.77987	2.91453	3.87494	3.18384	5.70867	3.84249	0.962932	0.907027	0.562121	2.47542	10.0729	1.86625	5.02428	2.4604	3.0329	3.69383	2.55096	4.23658	1.84574	1.31143	4.29216	4.96236	3.46383	5.11142	9.59895
ENSG00000259479	0.177931	1.15521	0.259355	0.458825	0.237625	0.406816	0.375008	0.47743	0.290579	0.353674	1.56723	0.136317	0.969225	4.22515	0.388486	0.571765	0.587447	0.291363	0.301165	0.240805	5.62903	0.446972	0.856421	0.0875458	0.23354	0.936699	0.924005	7.36498	0.382197	0.647928
ENSG00000259502	0.115943	0.117048	0.0772575	0.259911	0.268063	0.177789	0.302482	0.27085	0.0916582	0.0805643	0.3915	0.0174169	0.247284	0.0721063	0.0931368	0.187874	0.399142	0.346268	0.0612278	0.358382	0.391763	0.168317	0.111713	0	0.227959	0.0892884	3.51369	0.979305	0.159211	0.12072
ENSG00000259556	0.153678	0.124327	0.108945	0.199997	0.604916	0.183231	1.4457	0.370562	0.170555	0.178042	0.298944	1.01346	0.203286	0.146305	0.249745	0.335419	0.308254	0.356487	0.104501	0.545709	0.319512	0.308874	0.226833	0.124871	0.426045	0.385029	3.314	0.335233	0.343002	0.285457
ENSG00000259562	4.07299	2.78579	3.79748	4.02644	1.46763	4.68796	5.1145	5.98085	3.85157	3.59651	6.75067	1.47276	2.80801	1.73307	3.77368	4.18669	7.57192	7.33373	2.00658	5.9405	5.3887	3.77443	5.16452	1.11745	3.95735	3.01219	3.64173	7.44612	6.56999	5.35716
ENSG00000259570	0.704978	0.315191	1.20373	1.95871	0.267367	0.866845	0.207455	3.46785	1.2267	1.0463	1.98124	0.35278	0.183489	0	0.812819	0.575929	2.25553	4.71187	0.24906	1.70672	1.30977	0.586596	0.504911	0.0854036	0.245411	0.498032	1.72284	0.527399	2.52918	1.85393
ENSG00000259585	0.0309062	0.027727	0	0.0476845	0.011999	0.0396193	0.0774499	0.061727	0.0105451	0	0	0.0111829	0.0069635	0	0	0.027616	0.0758211	0.0625337	0	0.0596	0.0331382	0.0271664	0.0713144	0	0.0169111	0	7.38309	0.060801	0.0739248	0
ENSG00000259609	0	0	0	0	0.100956	0	0	0	0	0	0	0	0	0	0	0	0	0	0	0.6006	0	0	0	0	0	0	1.19863	0	0	0
ENSG00000259648	0.0421697	0.0433442	0.0177833	0.0409143	0.177858	0.0631193	0.262989	0.0994074	0.0510459	0.0331127	0.119601	0	0.102245	0.0406134	0.0422242	0.0668945	0.198502	0.154366	0.0344503	0.169134	0.145085	0.0648099	0.0456764	0	0.0936873	0.0506482	4.99569	0.431824	0.134057	0.0453998
ENSG00000259658	2.3166	0.754662	4.48753	3.111	0.618951	2.76841	0.407967	5.84872	2.80346	2.10077	4.03298	0.545269	1.46647	0.151815	2.39836	0.793868	4.86613	5.92767	0.164888	2.61247	3.55599	2.39923	0.851175	0.169744	3.44308	0.775275	15.6456	6.28857	5.6596	3.25088
ENSG00000259674	0	0	0.0636174	0	0	0	0	0.250746	1.88205	0	0.133647	0	0.54893	0.276291	0	0.0504286	0	0.0935162	0.427123	0.0352247	0.109691	1.26461	0	0	0.227965	0.272363	0.0571377	0	0.139788	0.0400002
ENSG00000259683	2.12487	0.993299	3.44119	4.93931	0.88396	2.336	0.727865	8.22913	3.53478	2.77299	4.55535	1.06176	0.543216	0.0980454	1.94734	0.905199	6.19635	13.829	0.643431	5.76286	2.99798	1.52636	1.15316	0.180397	0.868858	0.765586	4.7369	1.32936	7.42171	4.67414
ENSG00000259706	0.284919	0.253034	0.602841	0.319995	0.353214	0.301964	1.01107	0.412121	0.337987	0.323621	0.481382	0.236338	0.466837	1.29493	0.44554	0.267687	0.481132	0.750416	0.177848	0.447	0.443816	0.464278	0.24285	0.133313	0.301481	0.25689	0.64459	0.730963	0.586078	0.33446
ENSG00000259728	1.19632	0.861696	1.84594	1.5539	0.197582	1.57262	0.289756	2.8632	1.10901	1.53247	1.78973	0.279382	0.241075	0.196339	0.597015	1.03819	1.59084	1.3526	0.187238	0.621818	1.78012	0.513278	1.54951	0.24111	0.24772	0.416329	10.7056	0.726051	2.38343	3.48991
ENSG00000259738	0.398838	2.91334	0	0.312939	0.0174869	0.319655	0	0.199351	0	0	0.475359	0.371457	0.260945	0	0	0	0	1.19246	0.718038	0.306515	0.381601	0.272097	0	0	0	0	6.20652	0	0	0
ENSG00000259838	0	0	0	0	0.140429	0	0.244887	0	0	0	0	0	0.0194938	0	0	0	0	0	0	0	0	0	0	0.0513807	0	0	1.10205	0	0	0
ENSG00000259845	0.0976642	0.0394836	0.0751341	0.118763	0.235744	0.0954586	2.24201	0.129875	0.0985555	0.0674436	0.134288	0.0294563	0.0376647	0.0216846	0.153819	0.0857549	0.165473	0.0811186	0.817246	0.123626	0.0724995	0.169254	0.0831409	0.0670427	0.170498	0.0770375	5.7434	0.150351	0.104433	0.0859698
ENSG00000259848	0	0	0	0.00878786	0.0716698	0	0.0108037	0.0116011	0	0.00328601	0.168603	0	0.00437715	0	0.0555057	0.00498732	0	0	0	0.0404537	0.0331109	0	0	0	0	0	4.21655	0.15545	0	0.00664844
ENSG00000259897	0	0	0	0	0	0	0	0	0	0	0	0	0	0	0	0	0	0	0	0	0	0	0.0246131	0	0	0	1.29704	0	0	0
ENSG00000259904	0.038718	0.038339	0.121217	0.228743	0.168381	0.0776805	1.1934	0.194179	0.19865	0.153157	0.318411	0.111823	0.230957	0.0263088	0.108108	0.221582	0.368312	0.350576	0.0574169	0.557974	0.265541	0.258105	0.064976	0.0310416	0.234669	0.145245	0.525918	0.388293	0.234554	0.241249
ENSG00000259917	0.985973	0.948027	0.766285	0.778077	0.39271	0.91376	0.5721	1.92429	0.868548	0.679985	1.45671	0.587377	0.456865	0.184759	1.08486	0.455917	1.15762	2.70219	0.175479	1.09555	0.946514	0.596821	0.689881	0.38891	0.688071	0.424574	5.3373	3.46956	2.08777	1.2098
ENSG00000259966	0	0	0	0	0	0	0	0	0	0	0	0	0	0	0	0	0	0	0	0	0	0	0	0	0	0	1.68222	0	0	0
ENSG00000259984	0	0	0	0	0	0	0	0	0	0	0	0	0	0	0	0	0	0	0	0	0	0	0	0	0	0	0	0	0	0
ENSG00000260031	0	0	0	0	0	0	0	0	0	0	0	0	0	0	0	0	0	0.147342	0	0	0	0	0	0	0	0	0.858968	0	0	0
ENSG00000260067	0	0	0	0	0.0260437	0	0.296016	0	0	0	0	0	0	0	0	0	0	0	0	0	0	0	0	0	0	0	0	0	0	0
ENSG00000260081	2.41871	2.5328	1.98005	2.59795	5.40066	2.97156	9.98881	3.37529	2.47977	2.23664	3.47296	0.856787	2.53696	0.685409	1.76945	1.88852	3.94505	3.1703	0.859069	7.7687	3.08709	1.73893	2.98866	0.755999	2.63625	1.23365	3.2354	4.23828	3.84596	2.20997
ENSG00000260144	0.186979	0.114361	0.219404	0.276225	0.083065	0.213668	0.443161	0.320039	0.15053	0.154589	0.171958	0.0607811	0.160539	0.0745349	0.367143	0.186179	0.240475	0.261192	0.05884	0.220831	0.294994	0.187192	0.30898	0.0582866	0.237377	0.104725	3.28185	0.279204	0.264335	0.283604
ENSG00000260157	0	0	0	0	0.243594	0	0.0935536	0	0	0	0	0	0	0	0	0	0	0	0	0	0	0	0	0	0	0	6.40687	0	0	0
ENSG00000260174	0.107851	0.0335221	0.116911	0	0.120372	0.1146	0.0560017	0.0587833	0.066798	0.0973195	0.0502929	0.0470524	0.135174	0	0.523944	0.157618	0.157101	0.0540513	0.0767366	0.222737	0.119025	0.172283	0.161183	0.194936	0.102393	0.147001	11.7612	0.572568	0.0777815	0.0943355
ENSG00000260187	0	0	0	0	0.011779	0	0	0	0	0	0	0	0	0	0	0	0.222484	0.281991	0	0.274925	0	0	0	0	0	0	1.972	0	0	0
ENSG00000260240	0	0	0	0	0	0	0	0	0	0	0	0	0	0	0	0	0	0	0	0	0	0	0	0	0	0	1.99074	0	0	0
ENSG00000260261	1.60037	1.88519	1.84295	3.63515	1.82881	2.51088	6.23547	4.66323	2.101	2.15732	4.9651	0.564963	3.99305	0.809225	2.3153	2.41432	5.21223	6.7185	0.797141	10.3137	4.20027	2.92224	2.33679	1.08695	2.26276	1.70389	6.38276	6.42687	4.59312	3.84154
ENSG00000260290	0.345797	0.361179	0.383033	0.407279	0.134599	0.342108	0.346495	0.3598	0.276619	0.290071	0.36835	0.112037	0.186374	0.115734	0.417455	0.314441	0.380468	0.607467	0.181142	0.307629	0.295756	0.286252	0.344753	0.173839	0.268896	0.243627	0.28756	0.422063	0.460774	0.354836
ENSG00000260357	0.0108188	0	0.0200345	0	0	0	0	0.025675	0	0	0.0232506	0	0	0	0	0	0	0	0	0	0	0	0	0	0	0	1.42573	0	0.024538	0
ENSG00000260389	0.0054052	0.00755107	0.00877457	0	0.00402284	0	0.0172417	0	0	0	0	0	0	0	0.00380873	0	0.0169554	0	0	0	0	0	0.00496889	0.00920968	0	0	1.91984	0	0	0
ENSG00000260404	12.1043	7.38517	10.2749	12.4735	3.05937	14.2621	8.74317	19.6881	10.418	10.1247	16.9779	4.66808	6.89041	5.85058	14.3529	10.8637	21.4065	24.2995	5.00036	16.9361	17.564	10.9835	15.8196	2.60086	14.5708	8.7837	45.6367	19.3361	18.182	14.641
ENSG00000260413	1.89362	1.021	1.89022	5.44122	0.333862	1.9351	0.333018	4.74249	1.82107	1.41752	4.08227	1.28723	0.525963	3.14614	3.35322	0.683797	4.2366	19.833	0.467747	1.38473	2.46477	1.36066	0.661394	0.194553	1.87443	2.11189	1.89125	1.66934	4.22425	2.50369
ENSG00000260445	0	0	0	0	0	0	0	0	0	0	0	0	0	0	0	0	0	0	0	0	0	0	0	0	0	0	0	0	0	0
ENSG00000260490	0.57672	0.407759	0.654112	0.479593	0.812556	0.495581	2.52331	0.728228	0.537467	0.506604	0.751821	0.279913	0.701259	0.338247	0.877545	0.354755	0.736453	0.850306	0.163543	0.601388	0.701452	0.529068	0.416079	0.324513	0.69244	0.323298	1.32844	0.686368	0.882369	0.654337
ENSG00000260516	0	0	0	0	0	0	0	0	0	0	0	0.088097	0	0	0	0	0	0	0	0	0	0	0	0	0	0	0	0	0	0
ENSG00000260518	0	0	0	0.0499499	0.00717617	0.0191714	0.0354264	0.0430331	0	0	0.0187207	0	0.161475	0.0135688	0	0	0	0.0253442	0	0.0362812	0	0	0	0	0.0155422	0	2.26581	0.020939	0	0.0198646
ENSG00000260524	0	0	0	0	0	0	0	0	0	0	0	0	0	0	0	0	0	0	0	0	0	0	0	0	0	0	0	0	0	0
ENSG00000260549	42.3207	28.089	26.0167	18.7412	11.6658	27.9652	5.28486	17.2342	11.2936	11.3976	19.5469	28.4733	24.86	52.0585	53.2983	9.42682	40.8328	11.4666	15.633	9.00946	31.3819	7.80579	5.90972	2.77288	7.06394	21.3313	3.65733	46.303	8.26241	13.685
ENSG00000260602	0	0.115604	0	0	0.311318	0.0415415	0.125494	0.122439	0	0	0.173131	0	0.0558245	0	0	0	0.14766	0.524867	0	0.166038	0.124723	0	0.0795959	0	0	0	0.352769	0.298559	0	0
ENSG00000260615	0.661125	0.220187	0.432878	0.282143	0.721124	0.677083	0.465976	0.250864	0.339431	0.23838	0.534634	0.104194	0.140858	0.212492	0.424652	0.240227	1.77028	0.338045	0.219599	0.678723	0.365268	0.262705	0.389993	0.964262	0.222781	0.24654	4.27763	0.4193	0.365987	0.236812
ENSG00000260685	0.283735	0.287919	0.223008	0.663099	0.640909	0.323245	3.24281	0.243669	0.205405	0.197879	0.314787	0.0323738	0.157121	0.171085	0.269182	0.463497	0.714954	0.301458	1.68219	0.64668	0.887891	0.108754	1.024	0.878652	0.161012	0.666711	1.65351	0.172824	0.329342	0.42826
ENSG00000260714	0.0056794	0.00790718	0.00872856	0.0135851	0.0314162	0.00405358	0.0274887	0.0135192	0.00920635	0.0029989	0.0359104	0	0.014136	0	0.00873934	0	0.0358215	0.0255725	0	0.046915	0.0158135	0.0233361	0	0	0.0205533	0	3.73925	0.0306482	0.025883	0
ENSG00000260727	0.795887	0.42027	0.560315	2.16386	0.942515	0.767198	2.38376	1.85862	1.15783	0.815852	1.24102	0.263485	0.189223	0.0366963	0.80161	0.794778	1.40414	1.79033	0.0556304	0.830213	0.645648	1.39374	1.2232	0.592158	1.05602	0.556922	1.22999	0.464625	1.42131	1.25196
ENSG00000260765	0.0154921	0	0	0	0	0	0	0.0191312	0.0167178	0.0240794	0	0	0	0.23054	0.0772456	0.0222617	0	0	0	0.0919595	0	0	0.0120327	0	0.435237	0	5.94614	0	0	0
ENSG00000260776	0.214456	0.0904774	0.319575	0.124457	0.421351	0.181597	2.99504	0.217704	0.112855	0.117704	0.124852	0.11155	0.114855	0.0626201	0.172841	0.0681184	0.592867	0.374441	0.033442	0.141727	0.12136	0.103567	0.0584682	0.2236	0.0583263	0.063788	15.9227	0.226445	0.378309	0.145071
ENSG00000260795	0	0	0	0	0	0	0	0	0	0	0	0	0	0	0	0	0	0	0	0	0	0	0	0	0	0	0	0	0	0
ENSG00000260799	0	0	0.120619	0.147923	0.0520103	0	0.204885	0.0547225	0	0.0413007	0	0.145002	0.178695	0.186513	0.231003	0	0	0.179683	0	0.324772	1.23917	0	0	0	0.156391	0	0.790359	0	0.195267	0.323988
ENSG00000260828	0.0687993	0	0	0	0	0	0	0.0372078	0.05788	0	0.107994	0	0.114732	0.118708	0.389743	0.0491573	0	0	0.133348	0	0	0.406578	0.24065	0	1.91407	0.765872	0.190339	0.138849	0	0.0682819
ENSG00000260865	0	0	0	0	0	0	0.147758	0.05288	0	0	0	0	0.0150876	0	0	0	0	0	0	0	0.0892806	0	0	0	0	0	0.124332	0	0	0
ENSG00000261011	60.1277	2.51708	80.3819	21.6487	1.55347	48.1588	1.0936	36.5086	7.6995	16.5707	50.7492	4.71064	8.5195	0.803457	17.4203	10.1484	102.408	31.043	1.63105	5.79045	29.0665	10.8622	13.1002	3.66701	7.77589	5.36986	19.214	22.4885	35.5348	32.4502
ENSG00000261024	0	0	0	0	0	0	0	0.00959265	0	0	0	0	0	0	0	0.0238224	0	0	0	0.0221053	0	0	0	0	0	0	4.46242	0	0	0
ENSG00000261046	0	0	0	0	0	0	0	0	0	0	0	0	0	0	0	0	0	0	0	0	0	0	0	0	0	0	6.57706	0	0	0
ENSG00000261056	0.256003	0.186141	0.23327	0.181629	0.0468197	0.305551	0.553475	0.458475	0.180611	0.183157	0.134518	0.125295	0.101522	0.0759894	0.259001	0.39668	0.572639	0.469445	0.108507	0.379151	0.359323	0.183759	0.246348	0.0590519	0.116119	0.147602	0.482194	0.438532	0.420516	0.531374
ENSG00000261127	0	0	0	0	0	0	0	0	0	0.00972627	0	0	0	0	0	0	0	0	0	0	0	0	0	0	0	0	4.50918	0	0	0
ENSG00000261143	0.23132	0.115479	0.425936	0.292198	0.025726	0.175287	0.0426442	0.545175	0.200463	0.626104	0.474023	0.25262	0.0484899	0.0408397	30.2749	0.471682	0.410385	0.290403	0.0438083	0.125021	0.150883	0.160843	0.329684	0.0278705	0.234299	0.0815951	5.77312	0.174965	0.400718	0.219785
ENSG00000261174	0	0	0	0	0	0	0	0	0	0	0	0	0	0	0	0	0	0	0	0	0	0	0	0	0	0	0.996467	0	0	0
ENSG00000261192	0.230917	0.0711974	0.71545	0.164957	0.0276114	0.264459	0	0.0916145	0.235223	0.577803	0.18359	0.152973	0.179033	0.0586452	0.204381	0.0558213	0.0708823	0.0672007	0.043231	0.0330986	0.180672	0.180973	0.145787	0.0365291	0.0665941	0.522885	34.0955	0.545012	0.0745062	0.0664659
ENSG00000261209	0	0	0	0	0	0	0	0	0	0	0	0	0.497954	0	0	0	0	0	0	0	0	0	0	0	0	0.254756	0	0.146122	0	0
ENSG00000261232	0	0	0	0	0	0	0	0.070705	0	0	0	0	0	0	0	0	0	0	0	0	0	0	0	0	0	0	1.12407	0	0	0
ENSG00000261239	0.0178687	0.0260706	0.0833531	0.0439165	0.0355105	0.0272854	0.0348692	0.0250244	0.0237826	0.034947	0.0246911	0.0437423	0.0115778	0.00597334	0.0237984	0.0113833	0.0351948	0.0202154	0.0106863	0.445992	0.0323455	0.0201046	0.0110647	0.0122714	0.0351883	0.0117207	113.301	0.024401	0.0134301	0.0133575
ENSG00000261303	0	0	0	0	0.000914808	0	0	0.106158	0.031873	0	0	0	0	0	0	0	0	0	0	0.0665706	0	0	0	0.0180285	0	0	17.6821	0	0	0
ENSG00000261377	0.644282	1.76504	2.3942	0.471834	2.13852	0.528359	3.1353	2.51004	0.59075	0.783754	0.163664	1.09058	0.368571	0.0479359	0.456501	0.158643	0.394767	0.319199	0.280924	2.43752	0.476065	0.356452	0.148236	0.165922	0.774402	0.201787	6.53906	1.58719	0.492639	1.01182
ENSG00000261405	0	0	0	0	0	0	0	0	0	0	0	0.10956	0	0	0	0	0	0	0	0	0	0	0	0	0	0	2.93361	0	0	0
ENSG00000261457	0.0266677	0.0239839	0.0438704	0	0.0401512	0.0242461	0.0305516	0.0353262	0.0291701	0.0292028	0	0.0182308	0.0132926	0	0.0448171	0.0270357	0.0413286	0.0471696	0	0.0238504	0.0247773	0.0208308	0.0184544	0.0244279	0.0194133	0.0196333	1.7537	0.0382872	0.0436126	0.0305073
ENSG00000261499	0.337357	0.443955	0.412597	0.447308	0.138916	0.404783	0.720222	0.502547	0.382736	0.454079	0.338789	0.115615	0.16309	0.0817001	0.436115	0.484412	0.572336	0.6674	0.131998	0.432199	0.42252	0.385323	0.723168	0.251271	0.297469	0.262694	0.274415	0.516215	0.485007	0.712085
ENSG00000261556	3.35689	1.99711	3.67624	4.61592	6.05665	3.81447	25.3151	5.99066	3.98355	3.83126	5.55298	1.59445	2.09087	3.73001	5.03309	3.27253	7.55415	7.83407	1.33318	6.38135	5.96441	5.66956	3.53729	2.09545	8.25924	2.99962	2.73772	4.75641	5.61367	5.77218
ENSG00000261559	0.123926	0.20701	0.0526844	0.0879079	0.147303	0.0890178	0.120862	0.14647	0.0726872	0.0705964	0.0409079	0.208016	0.0314731	0	0.0929542	0.0379041	0.183699	0.294325	0	0.452363	0.0582159	0.0433939	0.083284	0.0326405	0.0995214	0.0233556	4.73991	1.86226	0.119765	0.152896
ENSG00000261603	0.12676	0.0949207	0.416987	0.677131	0.15065	0.480148	0.576255	1.83804	0.363965	0.359052	0.925426	0.152554	0.591746	0.230887	0.331578	0.542844	0.287471	0.764846	0.632756	5.1197	1.05858	0.14926	0.143733	0.355772	0.10728	0.232684	20.0903	5.67956	1.165	0.841956
ENSG00000261614	0.219504	0.0765524	0.297535	0.139976	0.0142749	0.220429	0	0.12181	0.155165	0.224091	0.17689	0.177419	0.095964	0.0196885	0.274957	0.192919	0.207718	0.160461	0.0854598	0.0844305	0.169	0.100961	0.337153	2.61604	0.0710407	0.108621	13.0028	0.174145	0.168609	0.202677
ENSG00000261628	0.117874	0	0.0425073	0	0.256169	0.112066	2.84088	0.108923	0.125259	0	0.205134	0	0	0	0.253613	0.142163	0.198496	0	0.705318	0.133911	0.103247	0.296783	0.044065	0.0636278	0.27119	0.0706009	6.63489	0.187576	0	0
ENSG00000261708	0	0	0	0	0.0138909	0	0	0	0	0	0	0	0	0	0	0	0	0	0	0	0	0	0	0	0	0	0.913499	0	0	0
ENSG00000261711	0	0	0	0	0.0651909	0	0	0	0	0	0	0	0	0	0	0	0	0	0	0	0	0	0.127397	0	0	0	2.38905	0	0	0
ENSG00000261716	3.50294	4.31079	10.1969	11.6156	5.65485	5.11307	24.4614	15.6863	7.73731	7.69091	8.31152	2.36976	4.08283	2.07622	12.1882	7.09577	9.33142	9.35643	2.18776	9.03102	12.9635	8.38383	9.56213	1.28984	12.7078	5.5477	9.51913	8.63582	9.46793	13.4352
ENSG00000261741	0	0	0	0	0	0	0	0.0218693	0	0	0	0	0	0	0	0	0	0	0	0	0	0	0	0	0	0	17.1191	0	0	0
ENSG00000261760	0.0666708	0.0208143	0.0860844	0.0618834	0.00346642	0.0472091	0	0.0486752	0	0.00909943	0.0691659	0.0122393	0.0670869	0	0	0	0.193532	0.0353488	0	0.0359852	0	0.177872	0	0	0	0.0216859	39.8253	0.0541379	0.0361628	0.0324517
ENSG00000261963	0	0	0	0	2.94221	0	8.01288	0.0268485	0.120777	0	0.0596213	0	0.00939375	0	0	0	0	0	0.0873701	4.64677	0	0.0544564	0	0	0	0.0799802	2.34933	0	0	0.0445307
ENSG00000262096	0.227147	0.113369	0.430636	0.289572	0.100697	0.343647	0.830577	0.696241	0.271089	0.264462	0.48498	0.100959	0.0350417	0.0114207	0.262711	0.276958	0.760333	0.801101	0.199664	0.592027	0.22635	0.110978	0.240435	0.0497676	0.0939623	0.096249	1.46753	0.247278	0.902119	0.330709
ENSG00000262187	0	0	0	0	0	0	0	0	0	0	0	0	0	0	0	0	0	0	0	0	0	0	0	0	0	0	0	0	0	0
ENSG00000262248	0.306105	0.308307	0.151115	0.316487	0.0477141	0.435213	0.311995	0.516134	0.247101	0.248701	0.467377	0.102832	0.230328	0.606462	0.316183	0.424105	0.864451	0.382611	0.395427	0.268759	0.286959	0.4975	0.470463	0	0.26508	0.349697	0.331191	0.340941	0.286309	0.413819
ENSG00000262262	0	0	0	0	0	0	0	0	0	0	0	0	0	0	0	0	0	0	0	0	0	0	0	0	0	0	1.03793	0	0	0
ENSG00000262333	1.8437	1.51935	3.60589	3.15933	2.02006	2.41447	7.22991	5.5264	2.42096	2.49712	4.09254	0.933969	2.6693	1.08727	3.22887	2.9516	3.61407	5.73618	1.11953	7.1364	5.14672	2.39429	2.30014	0.90094	3.84911	1.65092	6.6162	5.72454	5.33289	3.98657
ENSG00000262402	0.0349238	0	0.0255429	0.125451	0	0	0	0.0423956	0.0198583	0.0249136	0	0.145108	0.107007	0	0.114517	0.0835553	0.0891377	0.0927197	0	0.0895247	0.154452	0.10842	0.0898644	0.0710909	0.137167	0	0.280237	0.0817376	0.0772692	0.153676
ENSG00000262488	0.0848275	0.0645254	0.141487	0.0631009	0.162633	0.0720397	0.189298	0.0854787	0.0760452	0.0371753	0.332145	0.00907005	0.406467	0.0288709	0.204105	0.0500428	0.120701	0.0920995	0	0.101258	0.0926903	2.66997	0.0143108	0.0355824	4.31383	0.0551491	0.911053	0.0827212	0.0949326	0.0597572
ENSG00000262492	0	0	0	0	0.0150583	0	0.231304	0	0	0	0.266887	0	0.0319715	0	0.187251	0	0	0	0	0.101127	0	0	0	0	0.0843976	0	1.34475	0	0.113084	0
ENSG00000262583	0.0738733	0.306864	0.172416	0.171672	0.367808	0.137224	1.06187	0.324051	0.45651	0.171745	0.254288	0.0637193	0.0894677	0.062897	0.12381	0.212673	0.365639	0.261411	0.0473046	0.210788	0.261611	1.93007	0.113173	0	0.0923176	0.0778593	2.95068	0.145851	0.279905	0.160656
ENSG00000262636	0.0871065	0.0891613	0.149414	0	0	0.133532	0	0.709884	0.06487	0.0495543	0.441391	0.0363367	0.439024	0	0.610873	0.211896	0.346886	0.689172	0	0.227267	0.348588	0.245214	0.909118	0	1.1318	0	4.27304	0.1928	0.288337	0.328923
[truncated: 416 more rows]
