# Supplementary material for: Evolution and function of developmentally dynamic pseudogenes in mammals
Source: Genome Biol. 2022 Nov 8;23:235. doi: 10.1186/s13059-022-02802-y (PMC9641868; doi:10.1186/s13059-022-02802-y)
Supplement: Supplementary file 13 — Additional file 13: Table S12. Expression level of human DDPs in a dataset of 32 human adult tissues. [file 13059_2022_2802_MOESM13_ESM.xlsx]

## Sheet: Sheet1
V1	adipose_tissue	adrenal_gland	bone_marrow	cerebral_cortex	colon	duodenum	endometrium	esophagus	fallopian_tube	gall_bladder	heart	kidney	liver	lung	lymph_node	ovary	pancreas	placenta	prostate_gland	rectum	saliva.secreting_gland	skeletal_muscle_tissue	small_intestine	smooth_muscle_tissue	spleen	stomach	testis	thyroid_gland	tonsil	urinary_bladder	vermiform_appendix	zone_of_skin
ENSG00000166473	206.587	8.25833	0.299036	28.2023	22.0003	14.4	91.3662	38.0573	50.8028	65.2022	164.866	2.94378	2.93699	17.4163	2.53718	27.3264	1.91895	45.6233	5.5959	31.6447	7.23145	3.22436	19.0864	53.2996	1.04042	6.69917	15.5137	37.9342	0.834406	38.2314	2.46656	52.6923
ENSG00000182077	57.1727	1.44042	0	0	2.29042	1.1545	0.768375	12.4905	23.0463	3.6134	0.339267	1.02469	3.30569	9.74802	7.60538	4.5284	68.0485	7.36586	6.85762	3.15893	0.753521	0	0.521435	11.2071	3.46571	0	353.139	23.9768	5.12212	2.31816	2.53055	5.81012
ENSG00000188877	0	0	0	0	0	0	0	0	0	0	0	0	0	0	8.36208	0	0	0	0	0	0	0	0	0	0	0	110.401	0	7.59046	0	1.34343	0
ENSG00000204403	67.8955	39.7086	1.14971	27.3316	23.6598	26.9033	334.943	56.4876	268.765	322.125	73.6429	29.2115	2.1742	298.548	79.7027	429.533	17.8426	28.5646	46.8363	99.4577	34.3942	6.46229	29.214	290.315	22.3332	25.9769	19.5823	356.677	41.1769	140.97	23.624	97.9072
ENSG00000205702	39.954	33.4927	45.8207	64.3635	26.8304	62.9727	50.6163	68.8974	75.1418	94.9436	19.291	37.655	632.848	61.9111	81.0109	31.9429	39.3313	35.9777	75.7432	44.9284	63.8887	5.08281	58.4063	34.4918	92.0109	75.4307	55.0154	122.752	40.2372	49.8333	58.9756	182.328
ENSG00000211454	13.2916	21.3334	25.2492	64.9817	162.376	2607.23	33.6791	25.9067	27.7341	534.752	7.28147	185.232	1403.32	32.3087	19.0209	24.4474	84.7786	16.7518	24.5675	350.833	39.3805	3.77854	2047.61	52.9382	18.2553	1059.86	51.0801	25.466	7.78685	16.3501	23.3395	93.6135
ENSG00000226807	12.3034	1.57874	0.928481	2.32968	4.6589	0.807983	15.7282	4.44754	6.03691	7.71075	27.7788	5.75662	0.627676	6.89714	1.63299	2.00363	1.27189	0.428641	5.24111	4.20273	1.06748	23.9739	20.8237	12.6803	1.33697	1.00525	433.562	2.08345	1.4458	0	6.86167	0.457225
ENSG00000233276	20107.5	9473.7	9922.77	7039.42	7353.54	5537.51	6042.71	6581.61	9493.64	12394.4	5310.48	7710.02	13497.7	13064.7	14557.8	2869.94	1911.36	16087.9	7047.94	3536.97	7414.31	2080.9	5538.09	8759.63	13458.5	7276.94	3053.74	7096.81	7134.12	11561	7943.55	2723.12
ENSG00000244682	1180.27	641.653	246.358	96.6126	300.483	107.326	354.323	471.193	434.692	1499.74	461.213	59.5641	94.1118	1298.79	649.098	196.303	76.5553	4343.86	142.999	544.477	305.776	17.5592	231.828	2262.43	467.333	267.88	218.213	269.078	812.421	1373.09	917.062	724.418
ENSG00000249948	5.28251	9.09488	5.87103	12.1477	479.459	9244.27	39.7616	8.71599	726.108	1846.49	2.58688	6248.1	8431.72	45.5219	75.8014	1.5475	15.2593	4.14636	19.8879	278.736	5.33877	0.759812	9363.29	69.8985	448.793	28.2934	83.0447	154.578	133.164	12.2067	45.7489	6.01101
ENSG00000073905	55.0693	82.0873	21.3188	231.227	137.29	300.62	64.6694	248.051	36.6082	117.784	140.629	162.617	113.646	89.2712	39.3327	21.5453	52.901	106.317	119.339	103.455	90.871	451.985	189.181	48.1959	61.6923	224.712	45.5485	55.0636	63.8877	88.5431	156.3	67.4565
ENSG00000101278	37.7271	32.6205	339.832	40.1967	57.6314	92.4242	66.4766	63.8948	40.2028	108.901	13.5978	31.2533	77.9098	264.429	101.587	118.551	47.7514	99.7438	242.473	82.779	217.014	41.6068	108.938	121.532	113.87	96.1935	58.654	75.6078	129.732	111.387	120.76	117.262
ENSG00000118976	12.7445	17.2556	22.5946	25.6667	12.8555	22.0363	16.3751	26.4159	11.8532	13.3814	5.91277	13.7402	18.2279	28.3832	28.8591	9.354	9.84092	23.7384	16.3934	4.94595	18.2706	20.0832	23.606	23.082	19.6444	14.8189	152.635	4.40032	33.8722	11.7881	42.2961	6.76441
ENSG00000119660	6.89976	5.66761	43.2902	0	3.58789	0	1.7822	17.6905	19.5529	0	0	0	8.16152	4.64707	1.55594	11.4089	0	0	0	13.689	0	0	0	18.8031	0	5.61587	83.9783	99.923	0	0	0	0
ENSG00000121089	178.686	293.682	290.197	225.892	205.457	289.402	258.936	86.0221	125.426	55.6621	67.312	191.976	159.069	197.688	178.766	353.119	106.016	386.336	315.132	127.203	278.097	117.1	304.736	170.689	247.41	250.959	150.833	29.7275	93.9083	76.9118	303.258	177.609
ENSG00000123009	139.922	127.677	45.2675	98.5933	165.812	148.588	148.44	217.545	111.174	75.0682	53.6363	80.1767	85.6808	122.712	49.3115	88.5843	116.555	828.184	109.572	76.8359	128.167	98.1631	127.234	94.5338	97.5291	222.454	166.102	45.6192	48.4006	162.522	136.736	119.301
ENSG00000124097	130.718	277.668	530.026	458.067	292.429	273.069	540.37	258.658	323.588	112.279	177.046	185.273	178.925	271.165	336.799	186.251	71.6621	355.211	309.836	313.825	237.312	184.182	325.342	469.698	433.876	278.31	275.497	92.6292	308.127	395.816	404.527	93.5224
ENSG00000127589	170.545	136.769	224.175	283.063	124.829	164.809	263.732	180.931	88.7756	92.8341	67.6017	100.549	111.143	259.667	143.402	277.714	22.9626	312.2	156.56	96.3041	93.1575	63.6696	124.668	262.046	117.577	131.183	130.533	39.1048	175.891	165.22	437.429	78.663
ENSG00000132967	713.03	602.54	1776.56	784.014	1015.26	615.296	2788.73	3025.59	1981.59	2692.41	1081.14	387.246	585.788	1742.01	3565.18	596.893	281.852	1080.41	872.522	2141.75	632.157	161.99	676.581	2557.41	545.763	490.701	519.233	2367.33	4622.62	2785.12	902.015	1560.68
ENSG00000133136	95.7678	170.24	221.606	86.406	205.552	96.2941	98.7919	29.3952	57.0688	12.8917	117.961	198.015	207.166	173.448	38.5109	48.3577	0	168.119	129.968	73.613	209.807	142.784	134.271	14.5448	167.439	176.938	108.464	12.6927	24.4044	28.7786	106.954	10.5051
ENSG00000134297	423.072	240.062	48.309	95.7348	94.8061	165.604	344.189	285.123	241.026	343.105	262.729	94.4609	104.116	447.07	279.866	211.472	47.3188	285.376	141.144	184.907	291.147	30.8791	165.486	462.554	172.967	109.981	101.826	112.097	269.187	463.774	157.082	91.3323
ENSG00000136149	1547.27	3303.59	2768.13	1419.95	2642.29	3160.63	2346.23	379.617	1756.79	326.689	499.729	1560.89	1381.12	2454.28	1671.94	5069.74	1987.58	3348.53	3301.04	1425.98	3220.16	2614.15	2966.42	1413.48	4175.26	3367.55	963.023	259.831	2026.34	311.328	3634.76	1290.8
ENSG00000152117	642.435	740.968	3189.57	966.895	375.077	604.292	1867.57	1119.11	2452.89	1893.8	1120.84	289.677	389.828	1651.08	1282.89	1278.41	466.39	1162.02	951.857	758.227	1253.73	234.81	667.799	1500.61	1098.57	724.104	1198.04	2259.25	759.526	1149.5	623.862	2492.97
ENSG00000154898	8.69633	8.10543	23.0757	113.179	8.56984	6.31405	61.8694	6.86901	17.0457	40.6823	6.87628	3.92831	3.53313	11.7248	8.63128	24.8582	2.20394	173.232	5.78658	15.9437	6.86503	0	11.9727	19.7395	17.8416	5.83895	262.301	19.5499	4.80555	12.3375	9.2033	3.94871
ENSG00000161103	0	0	0.296701	0.828968	0	0	1.08293	0	0.675689	0.346055	0	0	0	0.588293	0.167339	0	0	0.132081	1.3358	0.392317	0	0	0.732219	0	0.34127	0	794.543	1.08337	0	0	0.590316	0.877726
ENSG00000162699	0	6.03631	0	4.33361	0	0	0	0	1.12134	0	0	0	0	0	0	0	0	0	0	0	0	0	3.6272	0	0	0	177.156	0	0	0	0	0
ENSG00000163098	0	0	0	0	0	0	0	0	0	0	0	0	0	0	0	0	0	0	0	0	0	0	0	0	0	0	974.649	0.724994	0	0	0	0
ENSG00000164556	2.43726	0	188.594	0	1.36343	0	1.13493	0	7.79901	8.55086	1.62296	8.34294	5.54221	1.42501	16.6977	0	0	0	3.5129	4.35801	8.3186	0	2.48612	0	26.0346	1.33758	1099.27	3.63079	15.3762	15.5843	3.29111	14.2073
ENSG00000175886	209.116	547.003	267.751	201.82	273.242	486.881	433.817	486.253	256.661	196.286	51.8755	201.457	106.925	297.527	257.966	641.249	307.897	327.784	456.4	223.826	453.922	273.775	462.034	235.176	311.716	403.262	297.474	122.051	236.738	330.078	512.685	235.71
ENSG00000176054	214.819	533.3	489.475	672.839	224.834	450.34	811.474	116.375	586.606	412.468	296.955	206.837	251.444	688.617	551.103	1121.4	329.141	528.888	599.611	397.633	528.63	222.752	298.714	504.843	561.724	298.912	568.81	1148.23	374.789	119.229	622.897	886.66
ENSG00000176268	125.029	82.3283	134.855	180.135	109.324	104.308	538.531	72.0856	262.314	481.524	28.1831	126.477	10.0112	49.8976	176.253	81.7644	118.51	117.188	136.81	328.711	100.013	22.4645	105.046	183.166	222.143	148.709	142.772	702.606	115.738	132.315	77.6237	381.752
ENSG00000176343	17.5554	132.387	168.67	56.0871	79.9691	101.115	101.127	0	65.7548	50.5943	18.7229	62.0515	89.852	61.6894	52.1504	176.705	10.9452	115.674	102.872	34.1244	198.188	98.9322	163.528	62.2212	103.756	136.045	105.866	36.3728	48.9989	0	146.623	101.627
ENSG00000176378	0	0	0	0	0	0	0	0	0	0	0	0	0	0	0	0	0	0	0	0	0	0	0	0	0	6.53608	1.61072	0	0	0	0	0
ENSG00000176933	29.6331	23.838	5.93169	69.0644	49.0443	25.2295	36.7998	31.1781	96.938	37.2944	16.9013	19.705	8.98078	51.2656	34.8482	7.18736	41.1905	53.8092	63.5411	129.034	43.0544	6.93298	38.6537	72.4862	22.0815	25.0472	309.028	96.3755	30.4349	47.2716	26.8321	10.1443
ENSG00000177173	51.1591	20.8253	669.524	29.092	60.2828	47.7861	41.5798	39.4093	23.9072	200.952	44.3661	33.2414	43.7568	32.3098	47.4317	10.6673	2.60375	77.6059	40.3271	74.992	34.1827	22.8036	42.4153	61.9953	38.5695	70.1585	44.2655	39.7529	29.6915	49.041	83.3649	103.994
ENSG00000177350	33.4832	81.3827	79.6752	28.6573	54.2947	95.6947	71.2152	4.30144	45.8755	6.70629	13.489	30.0298	25.1624	51.1058	58.3686	133.957	72.3428	94.6678	80.617	38.4946	61.3076	45.3808	103.005	18.3798	103.523	89.3834	142.305	6.37953	44.9243	3.96017	154.527	39.6243
ENSG00000178458	502.335	984.63	1571.07	851.921	1154.07	1287.68	751.048	383.53	265.539	302.984	211.172	872.434	862.022	1190.63	484.166	542.962	267.87	946.458	1202.53	655.521	626.099	358.807	1617.36	525.428	1127.47	1346.3	609.766	215.048	450.732	217.662	2080.98	320.261
ENSG00000178631	48.9825	43.391	32.1804	106.223	39.3697	30.7298	84.3114	89.4175	346.799	72.9825	32.5414	35.7154	31.0648	68.1625	69.4252	93.7567	26.5809	53.6987	54.3965	58.8543	27.135	6.2834	37.1498	56.3207	67.0744	74.8428	141.776	186.607	41.7161	25.0308	93.255	106.92
ENSG00000178715	161.622	498.578	396.145	468.145	569.213	455.137	613.685	284.946	151.045	187.882	119.016	528.9	307.524	594.99	399.681	985.774	273.679	789.794	392.448	141.544	455.005	394.454	599.974	218.465	1141.45	402.812	160.851	109.748	136.325	247.333	887.135	142.083
ENSG00000179101	125.267	185.616	436.164	280.429	247.828	248.883	173.486	129.884	112.4	99.2935	83.4403	147.774	66.8007	293.494	124.774	155.579	33.6369	289.273	307.39	204.921	246.985	75.2268	443.503	243.465	348.807	304.055	166.319	52.9155	228.614	35.0235	421.475	91.7489
ENSG00000179277	994.744	634.315	3.4582	473.445	564.007	324.937	1505.99	907.537	1985.95	1838.64	832.759	499.298	157.932	1308.79	271.369	880.665	169.958	1180.68	662.886	673.776	912.988	22.6626	313.721	2015.21	344.67	561.323	413.938	2829.64	207.082	1850.37	336.642	134.062
ENSG00000179342	10.4069	26.5985	0	39.2938	21.2519	96.2536	19.592	3.10123	7.85745	5.32234	12.7461	15.7082	2.78164	32.7551	2.05132	14.1049	0	22.6681	32.5043	6.38382	16.7986	13.3289	119.983	8.04611	10.2615	19.9097	115.859	3.68708	1.40333	0	10.0928	9.4129
ENSG00000179362	28.7235	27.0073	29.9949	44.2568	139.544	67.7271	71.9798	60.2082	73.8241	69.9479	15.6032	18.8905	9.75575	58.0718	51.7639	41.8416	19.993	34.1969	4334.22	316.959	20.3329	6.584	119.984	69.4774	26.678	210.225	115.397	76.8943	121.576	25.6554	78.4602	56.0488
ENSG00000179967	227.674	206.812	235.921	108.385	259.778	325.659	349.676	774.98	160.2	353.113	212.008	165.539	272.517	353.346	185.28	100.095	206.175	404.35	227.528	284.157	253.292	244.435	241.51	371.946	215.129	269.172	143.792	216.657	300.86	491.087	384.464	605.044
ENSG00000180438	11.0413	3.04797	0	8.76739	1.75199	1.12168	29.237	485.988	18.3132	25.0069	1.37523	1.53237	1.59121	10.7941	9.90181	14.7151	1.99479	125.075	22.1663	4.43496	6.15467	0.310185	4.63444	15.7879	7.86972	2.83	128.17	7.77303	126.049	115.039	6.24137	139.439
ENSG00000180581	431.246	1152.4	330.956	1312.55	828.115	653.026	376.016	965.845	363.767	716.882	265.686	1052.81	508.62	881.059	346.216	272.721	144.191	355.561	943.609	438.098	387.107	484.402	655.493	403.986	644.241	708.56	545.045	304.638	363.614	616.52	751.041	175.877
ENSG00000180764	42.3681	69.5219	26.863	92.4544	53.3058	87.2528	66.3922	81.9852	58.0841	53.0014	51.7904	74.1218	58.7002	67.3337	38.9594	50.2656	17.4541	97.5702	65.2243	33.8414	56.1143	76.212	94.7431	43.9252	73.5996	64.8574	1055.71	25.5803	29.7304	60.0957	95.6414	25.9476
ENSG00000180867	175	216.982	105.615	182.007	288.177	264.263	365.182	324.225	275.918	471.84	161.544	246.599	250.027	290.75	170.277	141.812	81.9051	296.838	329.649	331.88	144.413	24.8097	260.856	397.536	202.67	351.092	171.732	480.882	176.995	508.427	246.757	130.384
ENSG00000181101	9.01788	7.35761	2.37082	9.82576	8.96599	19.6826	2.40152	0	3.17724	72.5618	10.9351	5.10243	19.6747	25.6711	6.60164	2.79961	0	6.87151	4.09664	3.40146	0	1.11784	23.1822	3.3485	20.6743	20.7067	20.7914	2.22694	5.95829	0	11.343	0
ENSG00000182000	18.0021	6.45227	0	23.543	4.43875	20.6259	30.0605	15.0632	28.715	0	36.8783	0	9.61084	0	9.61675	0	0	19.9309	0	7.49501	0	2.88117	0	6.46967	6.25287	6.83447	22.5901	6.88373	7.45649	0	17.5503	7.02371
ENSG00000182351	0	0	0	0	1.65406	0	0	0	0	0	0	0	0	0	0	0	0	0	0	0	0	0	8.22581	0	9.74065	12.0502	10.8134	0	0	0	0	0
ENSG00000182814	4.89851	2.3285	3.75674	3.0102	3.60366	22.4998	4.05209	2.65503	1.76682	0	4.11301	6.7852	7.17947	3.57843	0.472609	3.41806	12.3555	4.85306	8.62123	2.43636	38.6164	13.0778	17.8409	0	3.87566	0	2516.67	0	0	0	0	0
ENSG00000182888	8.58405	4.61766	26.4648	20.0831	14.2263	0	4.0036	0	27.3742	12.8402	2.03397	17.2336	19.9002	8.14263	1.2795	9.53902	0	35.4594	11.668	0	0	0	13.2701	5.76676	29.9611	4.72453	38.9803	0	3.55743	0	21.8222	14.2236
ENSG00000182921	9.9483	12.7387	1.59881	3.40635	2.84369	0	0	3.56155	0	0	3.05598	0	0	0	0.716916	2.23103	0	7.49903	2.64985	0	0	1.34179	0	8.66371	3.12819	2.69717	48.011	0	4.60024	0	8.92223	0
ENSG00000183171	18.8481	36.2354	4.98842	25.751	13.2799	14.6049	36.4659	18.6921	33.5276	89.0307	10.9349	14.8032	1.80372	48.2419	18.5716	48.3148	2.76624	54.4065	33.3555	20.7456	11.1081	6.94707	13.3412	33.6282	19.1145	10.2395	17.7084	45.4695	14.7792	32.4172	14.8591	31.0702
ENSG00000183298	121.554	253.091	271.738	203.277	260.479	315.007	250.11	102.637	136.032	30.9616	26.1746	141.578	74.0781	262.159	212.766	338.536	211.818	262.338	252.543	187.892	285.545	135.83	298.478	137.663	306.998	329.181	161.692	27.5091	199.56	96.3996	386.257	114.498
ENSG00000183929	8.70133	10.641	1.06458	15.9183	0	0	47.3541	10.674	103.197	45.2778	25.628	2.15108	0	20.9308	10.1378	95.8468	0	21.3638	29.068	1.14433	17.3036	3.16796	0	9.48914	1.98674	4.1809	133.049	4.28882	5.35094	0	2.61505	42.8938
ENSG00000183935	245.092	105.611	62.4703	242.726	78.8748	131.042	438.81	228.771	329.701	401.006	115.092	97.9845	100.567	175.386	170.288	252.547	41.1379	243.84	214.953	126.455	112.491	6.13852	105.287	417.363	183.02	35.6644	120.164	766.107	107.598	394.641	133.718	356.941
ENSG00000183938	0	0	0	0	0	0	0	0	0	0	0	0	0	0	0	0	0	0	7.77926	0	0	0	0	0	0	0	64.2176	0	0	0	0	0
ENSG00000184100	40.3691	87.2226	44.8891	95.8657	57.8085	55.8751	78.3112	145.955	45.8014	70.2907	27.7012	60.9073	36.7727	76.355	48.5213	27.706	21.5792	92.2005	74.3029	49.4798	49.6536	22.1181	55.4475	60.462	59.4894	70.3213	247.202	68.9283	61.1071	146.52	67.5335	55.512
ENSG00000184139	43.8544	173.346	16.5264	619.15	44.4055	6.70909	223.915	229.07	220.43	187.481	166.38	37.6621	29.5883	68.9488	34.8872	70.3646	79.069	553.302	163.459	141.762	89.307	12.5665	63.7733	173.547	84.7699	61.5743	1273.65	122.589	90.7882	147.858	55.8111	22.6365
ENSG00000184414	3.85214	4.61865	3.29663	14.4587	5.85321	0	5.79694	5.63928	9.9513	17.8965	0	8.12917	111.238	4.38393	2.70699	6.15173	0	1.00933	2.06525	4.25577	201.872	0	1.80257	0	3.56716	0	4.884	5.67721	1.59642	0	2.26215	28.0416
ENSG00000184523	28.0766	11.8484	15.5541	93.6152	2.6396	0	24.0146	34.3839	104.116	28.0307	27.0561	4.67163	0	59.7588	39.9771	0	11.3981	44.7241	0	2.875	35.8285	0	7.31485	22.1173	419.443	0	111.351	269.959	8.58065	100.32	19.1307	18.2528
ENSG00000185275	39.687	87.318	395.342	11.1199	955.718	111.893	368.633	3922.14	301.644	1548.7	0	913.899	7.98256	49.9257	33.3863	0	746.297	289.48	214.828	743.719	735.435	0	85.9606	109.735	20.0075	996.773	3.52028	839.175	369.45	462.138	260.543	68.8889
ENSG00000185641	1581.17	1513.32	1751.52	877.761	1727.08	1164.02	1339.05	1843.02	1758.6	1239.48	546.048	1254.75	956.525	1347.73	1220.48	3052.47	698.574	1568.88	1515.12	1341.24	1653.65	1494.26	1222.3	1431.48	1837.86	1543.7	519.483	599.547	2275.11	1578.53	1835.34	753.955
ENSG00000185834	719.889	1273.75	969.236	550.127	1271.15	1191.06	1176.6	2720.76	1026.85	1502.04	321.347	869.635	723.232	1081.44	923.637	1565.95	719.146	945.206	1405.24	586.421	1320.38	629.721	1106.84	594.425	1485.62	1232.87	394.628	674.674	806.607	2187.76	1370.62	971.96
ENSG00000185839	119.691	141.855	58.0525	65.862	158.5	161.154	86.309	214.685	46.333	103.645	59.5536	263.59	187.7	87.3262	42.9965	24.1259	52.2541	97.3574	84.2262	95.6265	84.3874	76.6922	157.258	59.8662	85.1912	160.955	49.1689	77.264	75.439	142.828	140.823	49.8527
ENSG00000186743	8.4546	19.19	8.96158	27.7275	31.9225	58.3094	5.76451	8.2485	13.3822	22.2897	15.393	26.8447	13.4376	16.2043	5.60599	6.22885	4.07299	62.9566	13.9042	35.4957	17.3352	95.9681	54.0647	23.7915	9.86227	19.5233	238.223	1.74774	18.8093	5.16687	40.2431	5.85668
ENSG00000187103	0	0	0	0	0	0	0	0	0	0	0	0	0	0	0	0	0	0	0	0	0	4.41484	0	0	0	0	0	0	0	0	0	0
ENSG00000187534	269.469	328.106	312.77	293.576	757.942	1312.97	140.806	555.026	267.962	704.095	84.9205	898.595	293.681	680.822	295.383	135.07	44.0839	317	283.679	374.726	155.402	36.3161	1326.87	190.962	462.125	729.839	137.586	302.264	221.665	645.659	566.009	209.278
ENSG00000187653	15716.8	23059.1	10083.9	13735.5	25020.7	5832.34	11880.5	14178.2	5499.48	22695.1	2391.79	10219.9	8242.94	31698.1	22119.6	4853.58	873.152	8163.39	7043.44	9372.81	4134.71	919.221	8726.81	12282.7	32915.8	37460.6	2320.57	1514.33	19137.8	32047.9	32375	1798.45
ENSG00000187686	3.28007	7.10522	0	6.65385	1.19311	1.2555	0.996936	9.52765	12.5395	8.77515	5.6372	3.49553	9.92487	2.02805	3.08235	2.93291	4.46555	7.05505	7.46069	4.66238	23.1791	0.347191	0.625874	9.77024	3.17724	2.2498	366.017	12.1417	5.19274	2.53457	3.53837	9.30708
ENSG00000188013	170.65	108.495	7.24435	246.739	89.7868	41.3827	408.249	110.2	306.05	399.688	149.305	81.7378	14.6618	243.591	68.4226	133.526	24.9928	322.389	268.096	88.1041	167.182	3.13233	41.1776	367.503	91.516	100.381	97.8136	756.269	21.3153	354.602	75.2136	22.2058
ENSG00000188459	30.1123	47.7441	38.7468	45.1652	49.2682	50.921	49.5628	152.088	26.4842	51.7815	22.3815	32.4747	1.29389	66.0004	20.407	66.0916	7.00501	108.542	39.3007	30.0804	30.7145	10.7505	47.1371	55.0106	69.6916	62.6967	47.9363	24.0333	25.9954	58.8396	79.3161	34.4565
ENSG00000188873	151.751	498.248	368.687	187.192	279.833	565.703	531.475	217.133	183.212	44.8496	60.1895	194.078	122.14	373.858	245.371	802.692	244.527	461.874	596.282	147.507	381.791	247.757	441.766	159.897	384.46	398.063	142.26	45.7501	174.725	183.675	572.415	202.639
ENSG00000188985	152.546	31.3683	163.054	77.4896	99.4437	86.611	59.7605	346.438	46.6486	188.828	36.943	74.4139	94.7237	83.2089	248.374	13.1833	0	92.5218	23.777	146.779	52.198	12.4261	98.3598	111.263	31.9279	55.1941	103.23	52.9798	251.233	108.127	107.773	68.7897
ENSG00000196205	10585.6	11234	7316.65	6664.05	14454.7	8520.11	15228.5	23636.9	13414.7	16143	2735.61	18087.9	7495.75	11526.9	10037.8	12255.4	4859.22	9690.27	11433	9987.3	9695.02	502.823	8685.69	14743.2	10637	11675.6	3046.32	12110.1	14920.3	22662.6	11601.8	7095.16
ENSG00000197149	48.1546	52.4459	53.0257	21.903	50.9848	91.1183	42.784	25.1287	55.0611	40.2425	16.2953	19.4788	2.21534	43.0639	46.0081	138.498	41.3002	45.7812	86.732	29.2275	51.6344	75.2893	62.2485	20.1977	68.8091	36.3024	41.4191	55.4143	35.6981	35.5933	102.795	26.8725
ENSG00000197214	0	0	0	0	0	0	0	0	0	0	0	0	0	0	0	0	0	0	0	0	0	0	2.29965	0	0	0	42.4615	0	0	0	0	0
ENSG00000198134	133.849	101.094	178.426	220.616	217.749	35.153	160.115	371.891	147.531	162.301	10.2882	134.505	54.6127	272.447	169.932	96.1225	32.516	164.407	142.988	160.395	48.3092	31.2475	168.512	167.117	173.951	228.566	84.5016	175.822	357.91	186.098	196.233	123.622
ENSG00000198284	0	0	0	0	0	0	0	0	0	0	0	0	0	0	1.36067	0	0	0	0	0	0	0	0	0	0	0	300.319	0	0	0	1.91691	0
ENSG00000198414	0	0	0.542087	3.32949	0.585984	0	1.071	1.39133	2.59657	4.22667	0.522879	0	0	0.487134	0	0.403516	0	1.6779	0	0	3.1798	0	0	0	0.530316	0	257.919	0.554325	0	0	0	3.73565
ENSG00000198526	0.473347	1.43781	1.24394	0	0.20905	0	0	0	0	0	0	0	0	0	0	0	0	1.09499	0	0	0	0	0	0	0	2.26627	239.853	0	0	0	2.63237	0
ENSG00000198618	3297.57	2388.93	1624.82	4192.99	5227.68	1978.36	2359.77	11870.5	2029.87	5413.52	1087.92	4618.04	2356.41	2931.78	2819.4	986.356	654.547	2305.92	2400.15	4079.9	1696.21	111.396	1842.17	4440.87	2055.8	2705.81	715.548	2178.77	5285.55	7289.7	3008.75	2904.56
ENSG00000198868	1750.09	2178.76	268.868	2029.34	1415.74	1521.86	557.009	32.9165	205.1	24.3056	3278.74	5233.43	2882.82	653.614	190.122	648.238	629.97	1147.01	1784.39	371.928	1778.11	4319.52	1580.68	341.646	647.766	1321.48	1082.6	54.724	75.5364	12.8997	1171.68	296.342
ENSG00000199322	0	0	0	0	0	0	0	0	0	0	0	0	0	0	0	0	0	0	0	0	0	0	0	0	0	0	159.18	0	0	0	0	0
ENSG00000199480	0	0	0	0	0	0	0	0	0	0	0	0	0	0	0	0	0	0	0	13.0474	0	0	0	0	0	0	0	0	0	0	0	0
ENSG00000199572	0	0	0	0	0	0	0	0	7.85811	0	0	0	0	0	0	0	0	0	0	0	0	0	0	0	0	0	150.89	0	26.5227	0	0	0
ENSG00000199804	234.765	113.342	1104.13	299.599	264.199	165.979	383.169	300.315	360.973	615.379	268.947	98.6535	16.2334	733.377	736.044	338.417	50.1898	239.106	409.181	551.705	478.673	69.6653	180.111	633.295	653.915	299.199	283.808	603.524	399.984	566.046	451.692	1681.93
ENSG00000199874	32.3518	0	10.238	31.1479	3.19599	0	129.854	0	7.79152	22.5059	37.4578	13.0087	0	0	39.7888	0	0	0	17.7405	22.587	65.9783	0	0	101.826	41.9417	46.2809	14.7943	11.2128	0	0	66.1288	0
ENSG00000199994	0	0	0	0	0	0	0	0	0	0	0	0	0	0	0	0	0	0	0	0	0	0	10.717	0	0	0	0	0	0	0	0	0
ENSG00000200021	0	0	0	0	0	0	0	0	0	0	0	0	0	0	0	8.54721	0	0	0	0	0	0	0	0	0	0	0	12.0283	0	0	0	0
ENSG00000201041	0	0	0	0	0	0	0	0	0	48.5834	0	0	0	0	0	0	0	0	0	0	0	0	0	0	0	0	38.7472	0	0	0	0	0
ENSG00000201185	0	0	6.98427	0	0	0	0	0	0	0	0	0	0	0	0	0	0	0	0	0	0	8.98319	0	0	37.6418	0	3.09449	0	13.5966	0	25.6619	0
ENSG00000201210	0	22.2305	0	23.1984	0	0	33.0326	0	0	0	199.272	0	0	7.29109	0	0	0	0	10.4432	92.6186	32.6587	9.91466	0	0	0	41.3072	33.8733	0	13.831	84.0233	0	0
ENSG00000201822	0	0	0	0	0	0	0	0	0	0	0	0	0	0	0	0	0	0	0	0	0	0	0	0	0	0	0	25.0102	0	0	0	0
ENSG00000201861	19.1789	49.4265	0	0	26.7356	34.7653	54.2195	83.7154	61.857	51.6751	8.26021	0	80.9086	20.6368	64.7951	72.1293	0	45.0713	141.635	48.1121	0	0	28.6569	125.408	11.2331	18.5834	19.5058	56.3981	0	0	0	0
ENSG00000202175	0	0	0	0	0	0	0	0	0	0	0	0	0	13.4148	0	0	0	0	0	11.3239	0	0	0	0	0	0	3.32168	0	0	0	0	18.5937
ENSG00000202474	375.307	23.693	83.6904	385.792	182.862	35.1339	78.36	0	86.6737	163.086	10.3247	134.173	25.7068	191.117	122.923	12.211	0	68.3648	186.81	22.0719	0	0	60.3808	120.257	933.599	123.289	211.704	55.2624	95.2001	84.0422	289.276	18.121
ENSG00000202502	7.36136	66.8036	388.13	23.1984	48.3435	0	40.5844	108.214	18.2121	114.47	0	24.6633	0	0	0	43.067	0	51.594	0	76.1099	67.2172	0	31.3357	44.8415	22.5944	41.7625	3.14784	79.2009	0	181.139	25.6546	24.3408
ENSG00000204118	13.2973	10.3842	1.92744	69.4044	8.70425	3.92195	36.2614	17.0244	40.6494	21.9978	3.34094	33.863	0	32.3269	13.9512	1.32291	10.4003	0	70.2925	33.5384	0	2.72677	5.67534	99.2149	12.4537	3.38835	32.2664	123.608	8.42748	12.3852	6.99046	22.6513
ENSG00000204253	403.411	667.143	410.301	690.141	531.468	341.631	651.548	973.169	420.59	691.877	264.162	629.248	616.75	415.504	534.355	450.767	126.278	642.376	650.157	313.248	297.665	167.253	462.092	428.025	524.116	449.55	438.083	278.393	548.772	840.513	750.252	224.005
ENSG00000204652	20.7617	74.1503	10.6226	7.75509	28.265	34.9158	22.5611	216.408	18.4901	65.0649	7.45064	15.0279	0	25.6523	37.1367	73.0336	95.6259	55.2926	3.4911	28.6346	7.87621	35.274	27.0678	35.854	38.4079	20.1988	1147.94	10.3432	62.8716	123.91	20.838	47.6819
ENSG00000204789	504.602	863.432	33.3993	2177.53	429.793	321.635	927.923	845.48	2960.91	929.226	1031.57	1038.16	61.1904	1625.32	267.542	976.191	384.233	211.617	928.57	877.794	1085.62	115.069	244.568	958.71	404.329	526.989	813.01	4288.52	300.796	899.992	180.612	1674.74
ENSG00000204894	157.067	396.45	69.4586	0	17.2379	0	20.2879	35.9273	161.987	35.1186	58.893	32.1454	21.7054	63.1765	0	79.5494	67.6391	44.5118	63.781	16.9269	0	124.127	38.3912	0	25.4035	68.9048	0	0	45.6133	0	83.9579	0
ENSG00000205716	71.8117	12.2571	110.034	0	1.46472	0	22.936	7.06941	7.84261	18.0765	0	0	4.85372	41.3934	0	0	0	25.0268	16.6389	3.73719	0	0	14.5396	15.0564	6.20923	6.81831	340.711	8.96359	3.76571	21.086	13.1727	0
ENSG00000205871	199.183	470.673	689.464	261.008	448.173	587.2	437.547	274.838	328.752	160.194	78.6148	220.263	144.137	318.743	336.208	944.196	348.382	599.211	348.932	277.257	529.431	307.061	516.51	268.828	582.015	509.448	238.697	46.5534	355.794	188.09	505.98	184.878
ENSG00000207186	8.28452	0	28.9982	103.05	39.9844	0	24.6352	30.2971	56.3308	82.3348	75.1477	49.6157	46.4036	53.1747	64.7216	17.5737	0	18.4614	21.58	175.072	50.8312	21.4972	0	24.3066	65.8084	0	49.592	24.4364	14.9944	0	0	366.725
ENSG00000212433	0	0	0	0	0	0	0	0	0	0	0	0	0	0	0	0	0	0	0	0	0	0	0	0	0	0	46.4375	0	0	0	0	0
ENSG00000212542	0	0	62.9758	0	0	0	0	0	0	0	0	0	0	0	0	0	0	18.2905	21.0495	12.0578	0	0	0	24.0815	0	18.9276	15.8092	0	0	0	0	0
ENSG00000212576	0	0	21.1209	34.8911	3.22331	0	11.7916	27.7076	25.9146	0	0	24.4525	0	0	0	27.2036	0	0	0	0	0	0	0	0	0	0	21.3436	11.3087	0	32.6352	19.4313	28.6152
ENSG00000212643	9.78913	1.7657	17.2585	4.33388	2.46775	0	2.67761	2.25467	4.18673	1.80919	0	0	2.06494	0.575743	7.92954	1.92007	5.07048	5.43109	1.57186	6.63788	4.36376	0	3.456	1.77046	5.7608	6.47769	1.50266	21.5897	3.13268	8.54471	6.48778	11.7444
ENSG00000212664	247.149	421.392	409.554	230.949	503.518	413.737	424.514	683.793	370.285	357.643	124.874	326.232	107.294	278.696	323.675	746.975	182.305	456.579	364.397	249.497	644.215	147.037	333.199	295.294	536.345	444.947	171.102	182.737	347.988	540.853	468.89	260.261
ENSG00000212802	935.601	863.068	1153.06	622.806	1298.37	691.437	1458.89	4333.49	2340.58	2429.33	822.412	1086.59	513.599	921.997	1382.49	1988.5	635.23	1050.85	917.111	1295.87	1860.55	283.716	489.57	2135.84	1025.12	873.981	437.011	1366.78	2447.55	3784.54	792.122	1317.55
ENSG00000213013	11.0744	39.8656	25.6295	72.3865	19.1327	20.0745	37.9492	47.058	65.8256	87.9651	15.9563	20.1526	107.369	24.9408	31.9641	17.3805	27.3259	10.5237	5.96678	46.6964	30.1572	6.05861	34.7917	15.7282	58.6549	10.9578	248.424	325.506	44.9052	48.9524	5.94964	31.9304
ENSG00000213033	3.81601	4.45053	29.3187	0	0.816032	6.30528	4.27317	2.67696	7.25468	28.7139	4.19724	2.02142	2.45317	1.39681	11.5072	2.64526	0	4.94658	17.1226	18.1731	2.23443	1.83459	3.39332	12.3961	5.43753	1.68801	12.9645	35.5518	6.97555	3.15303	13.2789	6.51439
ENSG00000213049	0.900757	2.72018	2.20169	0	1.85683	4.03395	0	0	3.00085	0	0	0	0	0	6.8187	0	0	2.04024	2.9927	0	5.73728	0	0	0	2.76472	5.11018	16.2909	6.79586	1.58096	0	4.78231	0
ENSG00000213055	6.05634	0	48.9257	10.0345	2.7278	6.20497	17.0814	0	2.92697	0	3.83018	4.09889	17.9393	0	0.839057	0	11.3149	7.43483	8.26391	6.39295	7.48503	6.57768	5.79447	12.776	10.4912	11.2473	81.6934	25.7947	2.37689	12.3326	3.35824	35.5567
ENSG00000213063	0	0	0	0	0	0	0	6.17023	0	0	0	5.40232	0	0	0	2.06183	0	6.56832	0	0	0	0	0	0	0	0	513.735	0	3.51842	0	0	0
ENSG00000213068	0	0	2.91807	0	12.1504	0	0	0	0	0	2.94278	0	0	0	0	0	0	7.19098	5.49116	8.74341	0	0	9.92587	0	0	6.5548	0	0	0	0	0	0
ENSG00000213070	2.89649	12.1199	24.6249	38.5441	19.8422	6.38443	13.7772	10.9039	2.12971	0	0	16.9478	13.2931	25.6161	8.67592	0	12.7933	136.608	5.53567	1.94098	0	1.92647	27.8921	5.01879	3.78712	3.42408	27.4325	0	12.5524	16.3261	0	0
ENSG00000213073	85.934	130.674	209.369	36.8469	78.7774	76.1151	199.546	112.022	105.702	292.769	34.6306	54.6941	116.126	84.8077	102.819	67.1509	33.5646	102.11	116.413	187	79.7362	25.9309	58.4604	176.444	103.818	75.9123	54.2996	148.128	78.6347	77.186	85.9091	424.267
ENSG00000213082	21.7173	58.4795	57.8787	77.9309	51.2681	72.9493	26.6421	21.2365	4.56067	0	36.3355	24.9187	58.6604	43.9328	17.8386	22.2847	34.4812	147.827	41.4853	24.5761	71.8967	89.0272	97.8065	21.3208	107.419	56.999	77.2165	8.12426	18.8301	0	102.382	14.5968
ENSG00000213089	54.4592	17.2367	58.7411	56.7127	44.7774	32.7224	90.4804	79.8909	70.0396	194.675	17.8587	27.6569	58.3114	40.7948	93.5612	14.0628	10.593	88.565	62.8483	68.4624	14.1453	20.53	32.6993	50.0371	123.177	47.6955	70.3411	64.2188	60.5406	77.8664	36.3244	67.198
ENSG00000213090	13.4617	14.1176	122.615	13.4353	16.0225	16.9335	13.7236	6.85672	14.1236	14.3952	7.63447	14.9018	6.87625	21.464	6.67193	8.55858	7.68732	17.1684	13.4004	14.0064	6.4311	3.26814	15.6	17.1134	13.892	17.7416	10.0715	10.9424	6.8096	6.62417	16.5219	7.70256
ENSG00000213126	0	6.59381	0	0	1.48325	0	0	0	0	0	0	0	7.00659	0	0	2.21744	0	0	0	2.73293	0	0	0	0	0	0	5.1223	0	0	0	0	0
ENSG00000213131	84.0394	76.1043	41.1453	126.469	98.0911	34.407	84.9679	100.92	67.2641	95.5977	24.0157	47.4095	45.8638	59.9324	40.0044	78.2775	8.39277	60.3903	138.716	64.3398	21.6958	6.7246	86.0996	59.6314	86.3849	97.4655	86.7297	91.6861	62.2598	37.5795	109.844	44.5973
ENSG00000213140	0	2.82614	2.40852	0	0	7.60275	0	3.29236	0	0	0	0	0	0	3.87712	1.78166	0	1.00833	0	2.97604	5.37951	1.28099	0	0	3.94025	4.23611	138.366	0	4.67948	4.20245	4.72708	0
ENSG00000213144	376.829	197.092	40.3655	559.302	287.594	102.931	466.346	1053.86	144.945	435.097	1858.61	262.758	100.738	711.322	104.888	85.0941	46.8701	420.89	750.575	342.737	207.061	3541.45	101.53	1044.73	482.856	148.05	99.4603	128.225	714.004	1030.76	329.778	230.686
ENSG00000213148	0	0	0	0	1.08866	0	54.1547	14.0421	2.28143	9.81078	0	0	0	0	0	4.06131	0	0	0	0	11.8058	0	0	0	0	0	6.01344	0	4.384	0	0	7.23105
ENSG00000213149	12.9825	5.97118	125.776	47.0131	24.7018	4.19769	43.826	28.8624	45.5998	50.4817	9.03022	18.6894	19.525	27.011	100.039	35.9226	3.31491	39.9608	41.6655	33.586	13.02	0	24.8946	100.419	82.0972	21.9643	206.327	32.4724	57.2594	100.832	33.6157	29.1979
ENSG00000213178	612.296	598.253	298.687	352.75	927.958	390.492	610.815	1916.96	430.115	980.303	235.505	939.407	251.864	529.089	421.705	473.613	187.857	318.297	610.518	388.27	267.663	357.878	427.78	288.941	686.752	578.427	132.912	395.697	541.114	1402.61	643.386	387.914
ENSG00000213180	0	0	0	0	0	0	0	0	0	0	0	0	0	0	0	0	0	0	0	0	0	0	0	0	0	0	137.606	0	0	0	0	0
ENSG00000213189	226.066	291.623	85.2993	351.867	126.97	34.1492	320.375	576.239	282.774	323.86	166.02	136.086	99.7745	122.07	192.29	157.421	21.59	144.382	162.926	118.941	100.619	35.6494	97.3229	318.165	120.779	181.355	112.901	272.837	229.741	427.43	114.124	166.144
ENSG00000213201	40.5171	6.33595	3.14715	0	45.6534	0	10.4725	45.7006	2.25897	11.1607	7.42472	0	0	58.164	22.2974	0	0	74.3409	0	24.1546	27.5119	5.41142	18.1687	6.39019	19.8201	33.5866	30.58	0	12.8712	0	56.5278	36.4963
ENSG00000213222	112.797	92.8525	24.1425	346.707	98.9651	168.662	257.664	177.746	238.397	322.469	92.6375	113.494	61.9001	162.142	174.181	151.315	95.0075	177.578	152.98	125.212	74.8785	19.1229	159.904	190.369	94.9438	103.29	348.849	232.707	130.926	298.901	172.865	132.839
ENSG00000213225	39.9808	52.4623	7.46827	96.7525	102.533	28.7392	95.0323	36.6007	98.5793	21.7953	219.302	25.4057	16.1678	34.4159	22.3024	57.1613	30.8892	230.794	92.9357	82.1145	84.1518	26.2487	26.0323	64.5519	29.8624	34.7851	467.165	339.833	18.9735	19.4581	47.3139	24.9119
ENSG00000213232	0	0	9.68063	9.06067	3.89578	0	0	14.3457	9.57846	0	5.59402	0	0	3.82163	0	1.58282	0	3.52421	0	0	0	5.65693	3.40302	5.04414	3.80625	34.4137	679.163	0	0	6.42814	0	0
ENSG00000213239	15.5291	0	14.3709	6.76992	22.7469	83.4697	0	10.1089	6.26515	14.7742	5.01138	0	13.1608	6.15076	5.46863	7.03297	9.90478	3.36444	12.6927	64.2236	8.37877	0	82.6735	4.31311	2.04915	14.8699	89.9552	3.75785	6.02685	0	33.9943	0
ENSG00000213247	7.00005	9.73665	0	0	76.6099	152.079	0	0	0	28.5684	0	0	0	0	1.9396	8.08389	45.9628	0	0	71.1521	0	3.9387	53.1618	17.8137	0	0	29.2377	0	0	0	16.3531	0
ENSG00000213252	18.4468	13.5079	16.2193	31.0112	34.5321	55.5598	13.7446	33.2093	8.49525	18.8612	8.51546	51.9989	15.8013	35.5016	8.27342	9.18147	12.2063	20.0318	21.1522	18.1736	40.0721	14.5709	45.3898	27.18	25.6364	42.9619	159.884	22.9387	9.77651	5.55709	45.5168	12.643
ENSG00000213293	10.9192	20.1255	35.2473	46.055	34.2675	29.5823	27.7568	0	36.6265	0	0	13.6927	0	21.5824	17.2321	30.0035	18.123	77.5614	54.6546	34.1566	43.9614	17.1665	73.4261	13.6181	62.539	59.9677	159.897	38.5015	25.7833	0	35.4841	20.9986
ENSG00000213296	24.1411	47.8552	27.7311	7.30938	18.9571	76.8655	25.9721	0	0	0	5.92135	8.46711	0	60.0552	26.4327	50.935	29.5449	43.7199	57.2632	5.86357	41.3287	57.7744	69.5319	9.86595	37.5896	57.5009	200.907	0	3.68404	0	92.6753	14.8481
ENSG00000213300	362.367	272.48	153.561	547.97	439.471	229.688	387.275	761.792	195.64	311.183	102.226	446.443	710.308	411.776	317.963	149.507	43.105	304.216	378.496	247.752	275.709	154.348	274.995	307.457	365.993	402.836	305.138	381.388	324.643	484.122	509.459	237.469
ENSG00000213304	15.9221	7.82184	41.6594	30.9592	10.7923	15.0377	40.7674	18.2509	92.5586	22.1412	35.0667	12.3408	11.4468	111.419	9.61693	18.7568	5.5899	0	20.2053	15.5918	5.15669	6.31109	11.5674	9.81437	13.2858	29.6884	94.2605	163.966	40.1664	0	4.73262	39.6707
ENSG00000213312	23.5836	23.6258	17.5286	13.0609	17.2836	35.5464	16.8373	4.14014	9.7769	0	3.80532	16.75	61.2266	18.4237	22.411	41.6854	0	33.9145	37.6062	4.70407	29.3615	15.4725	18.1766	7.49055	58.1197	15.4372	10.747	3.30778	8.42168	7.41049	56.783	16.1659
ENSG00000213315	99.6661	110.903	306.905	54.5409	185.221	172.753	251.317	90.5139	82.5439	25.2544	16.2446	100.768	95.5661	170.351	136.253	199.189	85.4908	186.305	152.231	68.0335	179.955	123.223	141.103	51.6057	222.601	224.163	94.9872	42.754	90.1198	58.4378	250.068	108.269
ENSG00000213361	2.78756	0	17.9233	0	3.10759	0	0	17.8223	2.89119	0	0	0	0	0	5.44392	0	0	0	0	0	17.1036	0	0	0	7.10978	8.53361	77.3545	0	0	0	0	6.72414
ENSG00000213365	7.1605	2.93319	15.6714	8.96686	4.04348	0	20.9687	0	7.06446	6.39773	0	1.73483	15.256	1.19122	1.13401	2.52444	0	2.72415	5.87178	0	7.11605	0	0	9.03998	14.8987	0	213.072	12.4649	6.63036	0	6.39475	0
ENSG00000213370	76.6008	237.903	217.507	431.404	150.388	255.597	135.951	53.3223	35.9105	15.9046	60.5425	99.2493	58.2781	214.062	112.913	74.9767	62.618	306.88	172.213	45.5702	44.9893	115.284	235.581	58.8269	174.775	155.281	353.365	0	58.3705	5.93828	614.667	84.2844
ENSG00000213386	12.5405	10.7914	20.1098	3.65131	5.63611	0	6.08549	17.0379	21.2177	27.3783	0	16.078	10.8529	23.0068	8.092	1.95509	0	24.2481	6.10367	3.78513	31.723	0	4.36456	32.1112	8.56615	3.72789	128.645	17.5062	6.96465	8.04395	0	13.3776
ENSG00000213411	3.80562	5.39981	3.10706	13.9597	5.78951	2.11048	14.4307	3.38065	28.0103	33.0487	9.64238	7.09811	2.70561	39.3156	9.92665	17.1237	0	1.64997	8.78846	13.8049	12.6132	35.0877	1.15227	14.3532	7.49335	1.49762	6.67855	25.1096	9.5586	6.54762	5.50802	70.8323
ENSG00000213433	130.008	259.613	606.929	254.213	206.619	314.568	278.831	166.12	357.194	232.369	259.862	140.909	218.698	333.026	247.803	569.178	126.798	440.06	321.955	117.477	310.345	433.574	256.538	237.959	445.904	270.817	530.802	239.894	189.154	122.49	310.121	432.185
ENSG00000213453	352.921	207.924	228.596	296.418	341.227	294.839	252.064	56.8835	128.419	76.2808	71.5633	218.801	88.5956	335.834	47.169	99.8472	111.22	246.769	112.557	295.941	99.4688	144.541	289.317	252.794	269.166	256.888	112.868	67.5048	62.7227	41.1657	489.152	51.5702
ENSG00000213467	243.329	293.67	619.367	594.91	288.948	330.092	298.199	20.8346	44.8719	8.73915	71.5749	269.248	209.392	402.664	297.391	140.079	89.1342	434.193	353.411	67.2956	172.591	271.971	439.062	120.725	350.472	339.288	199.475	12.038	141.562	6.9534	654.808	94.5382
ENSG00000213513	14.6489	67.192	9.27483	9.64674	11.7871	22.7681	31.5171	44.3149	33.6892	28.4863	10.9913	5.51568	1.25522	7.64788	1.95694	16.9763	1.92505	72.5775	57.1235	43.0608	9.49285	0.68877	12.1248	43.2759	7.92395	27.589	383.789	60.9408	7.36794	18.8811	20.1077	90.5629
ENSG00000213540	4.28796	0	4.63143	5.46955	1.18488	0	28.6423	5.80051	0	6.35276	5.3986	8.93488	16.0028	3.13558	2.32402	7.64385	0	7.94617	2.46222	0	7.52941	4.77377	3.706	0	10.0592	9.67046	16.2015	6.13127	0	0	9.2417	14.694
ENSG00000213548	0	0	2.38882	22.4861	0	0	0	0	8.2458	13.1663	0	0	0	0	0	0	0	0	0	0	0	0	0	0	0	0	17.9679	0	0	0	0	0
ENSG00000213557	17.7595	0	50.648	0	33.25	33.1532	6.47586	8.73908	2.78708	26.9833	0	3.24994	0	67.0228	23.9	12.0926	0	10.5792	0	127.155	19.7701	3.01433	12.5541	32.7462	46.6571	12.6428	130.775	3.49107	12.421	22.3096	21.8403	287.531
ENSG00000213558	2.94126	0	29.2728	15.2323	21.9655	14.2693	6.73741	0	8.04956	0	4.54593	9.13408	0	15.8405	18.0644	15.3844	0	15.6223	7.81113	0	34.4304	4.2628	6.80356	0	16.5736	10.1257	26.3705	0	22.7215	0	8.48306	0
ENSG00000213598	322.959	751.976	519.711	508.683	518.785	739.831	770.819	585.734	296.71	220.995	109.276	343.583	311.201	535.968	477.017	871.764	241.561	799.935	687.015	251.345	500.047	326.111	700.747	225.668	739.806	716.3	267.162	78.6288	366.793	433.858	764.404	233.22
ENSG00000213609	195.334	255.497	193.515	69.9815	190.926	170.921	193.753	383.571	455.242	232.125	70.919	105.585	47.2786	166.418	271.895	431.446	192.418	202.301	237.507	311.041	334.448	120.346	161.78	262.468	250.999	155.02	117.87	124.237	402.851	297.486	175.655	155.115
ENSG00000213613	165.391	265.441	441.375	53.9636	176.782	170.426	262.403	38.9168	168.408	79.4393	25.4088	117.282	104.696	165.684	160.055	231.785	72.091	261.215	266.529	248.071	135.199	110.474	231.786	188.4	217.161	185.739	129.941	77.6857	185.005	33.3014	214.416	338.738
ENSG00000213621	86.4773	93.633	151.131	90.908	110.623	140.436	182.369	416.361	215.409	323.021	158.956	88.1681	75.5894	117.568	245.703	313.407	130.805	214.903	178.66	203.183	205.934	72.0102	180.982	234.949	196.004	167	94.4627	228.803	207.559	331.032	273.853	255.655
ENSG00000213640	3.44948	18.2692	8.95606	190.994	5.31963	0	31.7702	10.5341	56.5308	79.8066	39.4029	29.1211	10.408	34.6461	13.4463	33.3038	0	20.4802	11.0397	20.5693	39.8407	23.1341	3.64622	56.3858	40.5704	3.09076	83.1607	38.0177	13.5197	8.69775	6.24626	256.578
ENSG00000213650	91.5077	188.642	34.7702	545.805	109.627	137.422	82.0169	4.78169	57.8493	30.0162	44.3876	131.013	62.7249	149.28	55.3847	65.9989	43.0229	203.166	123.399	72.9867	71.2128	168.005	122.045	81.7707	65.8361	137.203	237.999	22.1442	24.2208	5.72461	114.593	16.0291
ENSG00000213657	0	0	2.19187	10.8571	1.003	10.1707	1.8346	0	5.8267	36.2275	0	3.27587	0	3.01868	5.72916	0	0	5.21991	0	0	0	5.90875	0	0	3.34262	12.8842	33.5882	0	4.26702	0	0	0
ENSG00000213693	48.2967	42.9345	112.658	34.1836	37.4857	30.7616	135.85	64.4478	133.926	123.167	37.0666	30.7872	5.94668	89.1993	99.6461	83.784	16.4984	45.4486	76.5377	82.002	68.8099	9.42608	33.1977	141.35	79.2914	33.1266	88.5438	166.299	39.6489	77.2426	62.1456	161.616
ENSG00000213700	146.063	236.561	230.748	184.064	207.207	174.193	351.128	61.4671	232.455	244.959	163.326	206.46	470.523	245.226	171.714	492.442	144.212	500.342	271.101	129.201	300.194	111.182	233.209	208.263	267.641	183.201	123.172	99.5548	66.2483	100.311	275.549	178.214
ENSG00000213706	1.4981	19.7025	11.4452	0	19.3485	7.34799	158.822	21.9912	35.371	4.65912	7.4389	4.32186	5.32176	34.4009	27.3129	11.6536	26.4669	3.39324	27.7905	25.6187	0	0	5.61645	197.963	4.33557	0	26.3822	7.63323	11.8199	17.0995	13.5638	0
ENSG00000213717	0	4.92332	0	0	0.891553	0	0	0	0	0	0	0	0	0	1.33892	0	0	0	5.72771	3.56146	0	0	4.77871	0	0	0	47.1846	0	0	0	0	0
ENSG00000213753	252.195	244.521	157.236	584.669	227.641	147.98	517.406	442.942	948.361	586.69	339.37	227.847	88.7571	495.117	270.795	273.204	163.179	367.641	255.559	290.226	269.372	55.4823	152.101	633.289	206.819	190.898	154.131	785.85	231.966	464.895	217.158	320.469
ENSG00000213757	343.544	709.533	1026.41	414.226	585.53	790.493	706.583	204.954	306.793	117.224	130.348	345.13	165.126	460.942	500.43	1359.64	496.57	833.907	580.641	399.925	706.088	493.217	751.344	323.984	929.499	735.291	387.286	85.2229	349.681	131.912	908.189	236.532
ENSG00000213763	338.868	267.491	314.984	447.558	397.06	381.164	575.494	70.9644	118.359	40.7686	59.337	196.368	205.606	762.842	298.004	178.85	64.3871	580.16	532.936	210.693	149.771	53.6332	485.283	661.174	699.265	537.495	182.767	57.324	372.441	87.3833	1366.11	55.1962
ENSG00000213777	141.654	8.8941	1.80407	23.0545	6.2424	0	31.3554	18.1541	78.9099	51.5264	6.74341	7.70181	0	82.1106	19.6786	30.9112	2.11967	896.249	554.645	13.3879	2.66789	10.1781	0	30.7402	7.202	7.75405	12.7812	4.13731	3.24078	2.97723	7.20635	16.0681
ENSG00000213801	44.6402	48.3392	198.845	24.1882	188.465	79.828	294.705	93.1826	511.25	332.347	41.5809	39.0503	2.92191	171.143	172.182	84.8038	66.2122	200.752	419.841	498.749	78.4183	3.97859	68.5081	119.595	121.236	261.612	28.2388	188.381	74.0284	294.357	89.3035	184.435
ENSG00000213830	11.8734	53.1885	245.787	12.7075	38.8603	38.039	31.4565	98.9793	100.638	147.793	5.16042	19.7883	89.4548	41.9392	51.5759	63.4946	36.0255	131.647	83.9044	90.2518	28.5025	6.99985	40.6857	87.3103	52.5988	122.665	21.5894	90.3651	45.0612	58.2859	40.499	151.102
ENSG00000213842	6.47002	7.5248	43.9362	10.5436	15.0742	15.7775	9.92635	9.03077	7.88688	23.9887	6.951	11.0359	12.2822	6.0987	5.9405	0.948732	0	10.97	10.9209	11.8466	0	1.30038	10.0095	8.67129	8.4141	15.1662	19.4937	8.59859	7.33439	0	8.35266	51.5524
ENSG00000213862	149.783	363.6	320.221	202.957	281.031	335.279	309.704	287.668	202.919	112.635	93.8046	198.009	90.733	228.87	176.403	589.053	335.559	304.604	410.148	213.662	476.635	223.175	341.772	157.766	345.073	310.83	179.293	98.6809	245.644	166.026	466.063	198.3
ENSG00000213867	97.0962	141.491	176.395	105.663	136.841	94.9555	85.4362	0	153.713	0	37.8043	86.5968	83.9708	151.246	102.199	191.502	159.494	159.872	143.796	188.794	103.57	106.069	145.676	202.708	197.509	149.04	83.6181	0	149.252	9.97091	212.542	42.3269
ENSG00000213880	0	0	5.18874	0	7.12114	0	0	0	4.09329	0	0	0	0	2.48843	2.66929	0	0	5.15898	0	19.5811	0	1.45506	2.35235	0	2.84034	0	39.2393	0	0	0	0	0
ENSG00000213885	43.5252	91.763	107.601	48.1878	71.4011	115.77	113.744	125.213	59.008	70.6527	26.5353	46.6779	48.786	78.1736	91.3156	174.303	88.1012	114.201	103.311	41.9351	121.674	85.2165	105.041	44.6364	142.344	106.698	112.597	38.4849	71.2495	122.858	137.05	42.404
ENSG00000213943	2.0045	0	0	19.2276	81.119	72.0068	8.45845	5.08724	23.9976	10.6834	6.4782	20.3118	106.853	47.6842	1.38423	6.13943	26.1121	127.177	43.9092	58.9216	34.0391	0	101.132	13.4718	6.72231	105.886	80.6994	15.0901	6.02017	2.98773	26.725	0
ENSG00000213946	28.9107	226.302	31.2516	71.1247	20.6583	39.7075	13.2096	6.28659	18.6538	11.3065	11.7477	32.4889	84.4741	47.0817	7.00421	25.028	13.1656	160.461	52.7507	11.8346	34.1263	10.3283	32.6171	9.6193	26.6502	44.4445	213.742	0	12.5383	0	43.2967	6.29579
ENSG00000214018	14.1313	11.3366	148.042	54.8097	21.0769	20.9523	241.078	68.5062	494.111	135.851	41.2097	19.8837	12.1372	68.2706	21.352	64.3396	5.18062	39.5247	61.2	42.9111	188.556	0	22.4316	199.085	39.3269	44.8782	39.1967	89.3041	24.1184	52.1938	33.1072	146.142
ENSG00000214073	0	0	0	0	0.795626	0	1.36861	0	0	0	0	0	4.07548	0	0	0	0	0	4.41642	0	0	0	0	0	4.76985	0	8.65924	0	0	12.5072	0	0
ENSG00000214076	3.87864	10.5639	77.6558	105.386	7.29468	23.9945	20.0128	7.15297	44.6412	54.5912	5.32781	16.373	17.4275	18.3919	85.202	4.10993	8.90129	3.76668	542.033	8.41241	3.44539	0	25.8371	11.9709	11.2815	15.8495	35.1606	80.1226	62.017	5.27318	9.94832	8.29468
ENSG00000214077	20.8434	50.4103	22.8747	132.78	32.4023	46.3853	88.5676	64.0538	58.6647	69.7602	0.852367	30.5307	43.9798	58.4835	4.4076	29.5642	29.5215	30.1886	70.7579	17.2737	15.5714	3.36711	22.7935	102.428	19.1415	47.6141	295.817	11.2158	7.22802	34.9411	13.8402	9.84953
ENSG00000214093	6.91455	21.5226	65.3894	5.90135	8.48635	0	5.38235	14.2577	11.0975	12.6994	0	0	4.23636	33.4169	66.3064	11.4963	19.8022	10.8606	23.3487	17.4927	17.8615	5.06213	12.2244	13.2083	13.9698	0	13.83	5.73397	12.1893	18.404	4.98566	27.508
ENSG00000214121	57.7851	52.4255	11.1508	90.6727	49.6093	86.2638	45.2209	5.36031	33.8427	60.9888	25.0572	52.4564	19.7259	127.88	57.9599	38.9317	10.1174	217.106	68.7764	44.6855	56.9037	28.1009	98.2844	69.043	60.4048	67.7763	80.1873	22.4712	27.5068	88.2949	101.358	99.6765
ENSG00000214132	12.5043	18.9643	17.4189	25.5984	15.9457	14.0993	2.5756	2.31062	7.20213	3.78717	0	8.61698	14.1384	6.58447	6.87585	3.9804	2.11165	20.8724	7.35081	4.03361	0	2.39535	24.9162	4.27116	19.6197	35.7831	100.884	0.920582	9.99075	4.34688	33.5805	3.59204
ENSG00000214182	241.987	167.563	526.572	339.379	527.348	242.477	475.578	612.92	248.883	354.162	58.035	388.912	320.994	351.166	369.758	225.682	56.7729	458.199	225.823	311.173	172.897	34.2673	289.17	288.429	442.326	520.884	117.766	453.969	410.886	452.464	432.765	252.444
ENSG00000214223	238.556	328.344	582.789	353.655	387.934	389.571	577.498	473.034	456.058	290.241	147.61	273.942	316.804	393.655	399.802	939.186	156.87	583.098	398.948	317.295	329.473	98.8551	357.216	386.567	382.565	403.714	219.313	154.093	455.42	536.281	528.121	292.365
ENSG00000214249	0.9108	11.9898	4.18486	4.68808	9.68725	19.9179	3.70063	3.62301	1.00868	4.9869	1.02646	13.9229	8.43373	2.56965	1.50665	0.799484	3.24727	1.25363	18.7776	4.90463	10.2713	3.93311	24.1264	7.8375	1.92254	7.28801	228.764	0.54914	0.637225	2.59297	5.55774	0
ENSG00000214255	5.33446	8.92998	8.32328	0	12.711	13.5999	5.58263	6.85206	9.77731	0	3.40521	0	0	18.6404	13.1137	16.1076	35.4127	10.9997	6.85019	19.119	9.83867	13.0931	24.4089	18.1867	15.2774	15.5454	124.33	2.53466	21.2897	20.4653	16.3426	0
ENSG00000214264	10.1924	24.6938	2.63818	8.6345	14.7355	20.5993	51.945	29.9407	19.4457	104.885	65.3954	13.5325	674.117	13.048	9.02496	4.62344	2.54742	17.5878	25.1783	9.40016	3.18527	10.2145	24.1745	33.963	4.28991	16.6001	6.16579	67.896	3.034	24.1715	9.52087	12.7907
ENSG00000214289	92.2743	284.659	277.917	190.911	173.409	238.841	272.469	20.0212	101.786	26.2569	57.9854	68.6551	146.943	243.111	100.508	275.61	177.962	257.61	192.554	56.9894	303.299	132.043	206.569	89.0798	308.03	221.698	59.6838	166.856	56.7255	17.0842	193.811	97.5926
ENSG00000214335	0	0	0	1.11614	1.52965	6.33404	0	0	0	0	0.882178	2.67375	0.801236	0	0	0.731031	3.0894	4.8817	2.03858	0	0	1.00834	1.85885	0	1.13159	1.12554	212.312	0	0	0	0	3.55822
ENSG00000214359	0	0	24.753	5.01121	8.17836	0	4.64293	0	8.97673	0	0	15.6032	3.59735	4.22727	4.34899	0	5.51703	3.67853	12.4982	19.9359	0	0	2.49757	10.4228	7.18174	5.05342	3.74079	15.3178	2.79098	0	9.86017	130.877
ENSG00000214369	2.15636	0	0	13.7065	6.24033	0	28.6306	11.1321	3.65543	0	3.35367	1.55521	0	15.6941	1.02096	0	3.80043	0	6.64129	0	0	23.1234	0	17.4563	0	6.15937	3.81788	3.26156	0	0	0	0
ENSG00000214391	74.6656	87.896	160.379	362.796	135.313	48.875	81.2814	111.178	40.0773	59.2822	32.5572	44.2936	26.5725	186.487	67.1446	41.1612	19.6102	152.219	62.1212	82.0264	48.8564	12.27	85.917	233.84	84.5458	90.0747	92.4265	23.8708	92.3438	69.975	228.746	29.1514
ENSG00000214429	0	17.2346	0	90.5778	40.3839	38.0305	0	10.596	0	10.3839	34.3145	8.18424	0	0	4.59205	4.78704	0	86.712	0	48.8206	0	30.0473	52.5297	8.64056	4.1755	86.4436	106.917	0	10.6605	0	7.53094	28.9172
ENSG00000214455	712.309	366.531	41.3705	562.927	432.819	204.689	1535.15	478.661	753.554	718.289	199.098	190.282	453.99	503.797	241.505	398.109	89.8736	1498.11	619.796	665.755	789.701	90.0618	300.506	1427.14	287.507	271.27	388.578	567.783	302.625	1569.77	401.624	775.539
ENSG00000214485	710.984	799.867	539.319	435.816	793.858	733.342	848.672	2310.07	596.286	1116.59	272.157	719.747	341.411	525.53	636.373	956.14	233.788	541.301	738.351	520.985	562.844	336.798	563.912	537.835	666.934	604.872	223.662	435.703	804.286	1634.62	908.004	601.83
ENSG00000214535	469.221	339.261	1295.32	340.015	715.473	493.963	660.54	495.964	581.63	264.959	183.851	388.086	409.036	573.238	586.064	1253.59	406.936	974.691	504.668	468.501	1128.29	584.782	460.527	673.272	892.689	741.025	212.822	245.504	716.946	500.905	772.108	414.365
ENSG00000214558	13.8622	15.4797	28.8786	26.0054	13.3469	37.3386	28.3498	21.5675	18.4879	40.4044	9.97585	14.9016	10.9958	19.6049	17.6497	18.0426	7.43165	31.0217	17.7553	20.1725	34.088	9.39607	28.3242	29.5507	24.9001	23.75	191.307	27.6074	17.2613	27.2828	27.2914	29.0705
ENSG00000214578	2527.13	276.399	207.803	894.327	301.189	189.833	738.477	363.459	866.506	726.653	466.948	270.131	185.547	1209.31	475.87	602.393	141.26	691.17	841.084	443.17	330.669	168.004	434.82	834.145	440.616	287.107	251.979	683.366	412.61	330.328	200.366	361.629
ENSG00000214581	0	0	0	0	0	0	0	0	0	0	0	0	0	0	0	0	0	0	0	0	0	0	0	0	0	0	57.1302	0	0	0	0	0
ENSG00000214612	25.0896	134.101	128.155	79.9419	89.0269	112.328	37.3911	80.8307	66.1358	63.4714	6.95881	32.3478	52.8165	129.696	111.524	146.174	76.6332	73.8121	108.507	38.8841	176.491	52.3841	67.097	60.5917	144.509	138.324	146.279	12.0771	45.1826	76.6856	190.837	83.631
ENSG00000214676	0	0	0	0	9.99692	0	10.6057	0	12.4117	10.0429	0	0	0	2.98858	8.60309	6.28069	0	0	0	4.9287	0	4.14964	9.34504	0	0	0	2.65465	0	0	0	0	14.8066
ENSG00000214748	27.3984	36.3088	37.2802	53.0164	57.8867	0	0	0	52.4774	0	34.4949	68.9464	25.088	62.3605	101.953	92.2348	96.7343	78.8212	113.597	0	66.1208	29.9783	80.4835	0	78.928	53.0955	52.1778	0	156.904	0	124.201	83.9788
ENSG00000214761	0	11.8724	6.85552	9.86892	4.60736	3.97446	10.323	2.97586	55.9261	34.7448	2.19452	8.42088	7.19182	6.06711	5.14837	9.30742	0	16.7676	5.14371	5.49505	19.7556	0	5.25237	107.054	22.68	4.99649	2061.22	11.8558	0	4.40841	3.15756	7.02913
ENSG00000214988	0	12.3539	0	11.1545	1.95687	0	0.849518	0	0	8.85768	1.11899	1.51691	4.75808	0	3.27177	15.5826	0	20.6819	0	3.2075	10.8877	6.88853	2.306	14.7597	21.9712	2.51746	1.10408	14.8242	0	0	9.54561	24.3748
ENSG00000215124	0.934343	0	0	8.20414	3.7211	0	2.50689	0	8.11092	0	2.6588	0	1005.09	1.16631	20.8534	0.699548	0	6.27851	3.01402	1.12091	13.4436	0	0	6.68799	14.2285	1.52096	5.64149	33.5285	10.1851	0	8.78768	0
ENSG00000215156	1.42705	1.49836	18.7987	6.78401	4.0693	1.06316	4.49091	0	2.90468	5.74283	1.38412	8.86414	3.32104	9.35412	8.32049	2.56788	0	1.6553	1.4958	5.41115	0.759813	3.84226	2.5436	0.832977	11.2888	5.85151	913.816	6.45668	2.17145	2.33311	3.95589	64.3113
ENSG00000215165	0	0	0	0	0.429041	0	0	0	0	8.19123	0	0	9.09964	0	0	0	0	1.15402	0	0	0	0	0	3.40867	0	2.32557	131.963	64.1474	0	4.34393	0	0
ENSG00000215210	44.8134	63.382	64.1478	85.4635	57.0668	92.5256	91.0558	74.3867	52.0022	64.1474	46.695	45.034	70.3275	68.048	67.135	105.899	22.0106	81.5206	73.8979	55.5823	69.7446	34.6921	75.5878	89.4972	74.8967	81.165	75.5789	52.6869	88.0491	65.1141	111.086	42.9013
ENSG00000215221	33.1127	54.1816	64.6403	17.7776	31.2559	53.5294	39.089	102.391	93.0522	29.1452	0	22.0327	10.1406	21.2986	57.5392	51.4388	7.9001	36.9904	33.6871	31.676	7.10208	20.4728	43.6462	40.5186	70.0548	46.9751	166.17	0	48.2844	43.8759	68.9628	11.2245
ENSG00000215236	1.15239	0	0	3.6316	0.881237	0	0	0	0	0	0	0	0	1.14139	0	2.41883	0	0	0	0	5.11256	0	0	0	1.66753	3.6622	36.9646	0	0	0	3.0681	0
ENSG00000215288	0	0	0	0	0	0	0	0	0	0	0	0	0	0	0	0	0	0	0	0	0	0	0	0	0	0	151.347	0	0	0	0	0
ENSG00000215347	12.3669	15.7938	11.6103	20.6996	20.6652	28.8918	38.4098	22.6274	44.4488	47.6811	8.03967	15.639	3.08814	26.1954	76.5269	24.7439	3.12883	13.5682	38.8134	40.2999	10.934	1.20398	38.9637	11.6362	39.8854	59.7971	314.902	142.488	41.3502	22.0391	27.3869	125.629
ENSG00000215357	0	1.25759	0	0	0	0	0	0	0	0	0	0.926945	0	0	0.885089	0	0	1.1852	0	0	0	0	0	0	0	0	0.220501	0	0	0	0	0
ENSG00000215381	17.2884	37.208	44.0855	5.86278	5.2097	41.6025	18.567	14.1822	13.5765	0	4.60401	14.0107	0	26.5852	34.1568	42.1021	22.7854	2.20998	74.0071	6.07766	22.9161	37.2088	20.396	0	4.83849	11.8979	126.392	0	3.26526	0	26.7784	15.7504
ENSG00000215388	19.9742	9.43186	390.004	16.358	17.8545	24.9948	49.1762	19.3266	17.8463	36.8452	22.2395	5.50548	38.4637	32.0138	46.1722	20.7479	16.2588	40.6383	40.9376	66.8164	42.3879	4.17732	20.8475	54.1279	52.1971	27.7796	46.0106	69.722	8.7465	12.1878	10.3946	98.9274
ENSG00000215399	5.7061	3.38199	0	4.4115	0	0	1.06348	0	0	21.1219	13.0109	0	0	6.72921	0	0	0	6.65561	1.98592	0	10.6909	0	0	9.82367	0	0	1.72162	0	0	0	0	25.3149
ENSG00000215486	0	0	0	10.3852	0	0	0	0	0	0	0	0	0	0	0.772498	0	0	0	0	0	0	0	0	0	0	0	568.071	0	0	0	0	0
ENSG00000215492	36.4818	19.3095	47.4809	48.1123	64.5358	25.5983	81.2364	137.519	58.1159	99.8258	23.5022	56.2769	24.5963	39.7917	49.631	76.5297	3.07967	43.1066	43.6793	60.4792	17.3357	4.98504	17.9045	53.1699	43.7638	35.9288	21.4608	28.1385	100.165	157.469	57.1672	31.9143
ENSG00000215546	0	0	0	0	0	0	0	0	0	0	0	0	0	0	3.04842	0	0	0	0	0	0	0	0	0	0	0	5.58466	0	0	0	0	0
ENSG00000215571	1.23373	7.68351	22.4821	79.0125	8.42075	2.44933	15.9802	13.0741	6.86502	9.81789	3.50206	5.26553	1.1297	13.946	22.1788	6.91315	0	8.78486	6.60256	4.797	4.33271	1.29923	12.2768	9.02782	17.4378	6.85031	220.521	3.71717	8.00514	35.3268	27.3364	12.8747
ENSG00000215572	6.71957	7.02385	1.62932	10.7126	25.0305	89.0277	9.28382	0	5.27284	2.4885	14.183	36.7987	11.8664	20.8088	4.83858	0.748561	15.5537	26.8843	18.7793	17.82	33.3414	69.6108	63.6156	0	11.1089	24.0133	65.2416	0	8.08937	3.36598	10.1649	3.42541
ENSG00000215771	1.92287	0	0	5.83735	16.8278	9.08536	0	25.4028	119.3	0	0	0	41.2277	46.3246	5.08915	3.82324	0	4.25745	9.00469	11.7424	11.044	2.49479	0	11.2833	10.4569	34.5809	57.1675	0	38.7289	0	6.56855	6.29361
ENSG00000215785	3.60343	17.8911	6.25814	0	5.25993	0	0	6.58901	7.03715	12.7055	0	0	7.85276	3.43808	2.32402	3.643	0	3.9892	0	29.258	5.55497	0	3.68208	0	0	8.30966	80.9129	12.5013	0	15.5216	0	47.4352
ENSG00000215869	3.84619	17.7792	0.408057	4.81319	0.480569	0	27.2273	0	8.02539	8.67709	8.11372	13.1222	0	1.74109	10.3135	6.18461	2.84652	14.4252	15.9517	8.78583	6.50675	0.36898	14.1852	10.4997	8.19654	12.8145	151.814	15.1904	8.58445	61.8082	2.72841	0
ENSG00000216307	0	3.75915	0	9.81634	0.946372	0	8.34677	0	0	0	0	0	0	0	0	0	0	0	0	1.67937	12.8691	0	7.21179	0	3.21865	3.08806	203.678	0	0	0	0	0
ENSG00000216621	0	0	0	0	0	3.2696	0	0	0	0	0	0	0	0	0	1.12482	0	0	2.21657	1.92116	0	0	0	0	0	0	434.457	0	0	0	0	5.22713
ENSG00000216624	13.4273	46.2582	33.6591	64.5486	23.2909	77.9232	30.9944	21.6563	7.23899	8.40062	34.5271	40.2775	24.8517	17.6935	11.8004	13.1336	9.80967	47.9996	23.44	16.2379	15.8619	294.237	68.1025	18.9943	13.6337	28.4691	324.778	1.64246	6.06947	4.68885	44.5755	9.75162
ENSG00000216809	12.9355	63.6774	5.92121	8.63671	12.2792	7.97793	58.132	30.8998	40.945	53.8373	11.3231	6.84017	6.64816	47.4209	67.6855	33.6376	7.08302	21.1464	27.7835	30.131	29.327	4.06283	10.7381	31.5341	39.848	45.3342	58.5916	24.0324	32.2561	52.4552	22.6011	18.3143
ENSG00000216915	1.69252	1.39395	0.857357	26.4994	5.30332	13.688	10.698	13.0016	11.1267	0	3.46101	1.85191	0	9.06732	15.3819	10.1829	5.11217	13.5268	10.788	11.6588	11.3131	0	5.68318	6.0165	7.80882	3.20725	64.4171	17.286	21.1818	10.606	3.3226	7.91536
ENSG00000216977	13.6338	6.1142	14.2038	5.78713	3.42163	0	2.96692	12.1016	4.3449	9.75644	2.62002	0	0	0	31.2941	7.14255	0	4.24811	4.5019	7.78445	29.6973	0	8.6	19.3961	2.93361	11.817	15.6854	16.0726	6.44626	0	15.6209	0
ENSG00000217027	640.768	1225.04	959.669	611.96	837.447	1177.79	881.079	172.82	433.022	260.593	279.566	1012.97	1110.88	1039.62	386.843	933.497	851.239	1584.38	821.444	409.041	1654.09	2815.58	1316.39	440.31	1150.68	996.179	327.527	226.614	373.941	271.949	1139.34	250.924
ENSG00000217094	304.447	447.247	388.433	873.955	570.622	718.76	265.41	409.057	175.539	131.495	56.4501	469.675	238.7	754.258	293.064	249.069	81.5048	729.611	538.917	343.959	311.959	55.8186	656.924	281.034	605.955	686.951	227.377	55.3429	486.555	114.952	730.747	244.529
ENSG00000217195	0	0	4.02249	0	0	0	0	0	0	36.5452	0	0	0	0	0	0	0	6.3082	13.2203	0	16.2143	0	0	0	0	0	0	63.0415	10.2191	0	0	0
ENSG00000217241	124.767	223.395	205.593	258.792	202.26	271.358	196.104	142.113	89.6651	87.782	67.9407	131.649	57.794	223.891	161.983	116.034	0	269.058	107.126	116.019	122.04	103.31	268.176	123.911	213.103	159.552	299.126	28.4746	177.745	121.58	449.242	11.6889
ENSG00000217275	4.30161	33.8497	74.1699	43.7559	21.8162	32.7392	32.3383	802.928	110.134	32.3359	16.2745	0	3.87907	12.6728	25.0967	3.59911	0	36.1861	173.999	60.8567	10.9761	0	6.35451	5.2225	18.4856	41.1118	38.0701	0	101.575	11.9044	36.1424	29.6484
ENSG00000217327	0	0	0	0	0	0	0	0	0	0	0	0	0	0	0	0	0	0	0	0	0	0	0	0	0	0	607.093	0	0	0	0	0
ENSG00000217334	0	0	0	0	0	0	0	0	0	0	0	0	0	0	0	0	0	0	0	0	0	3.79861	0	0	0	0	49.2226	0	0	0	0	0
ENSG00000217385	16.731	23.1114	8.48953	14.3834	14.6369	21.1392	18.9938	2.13801	1.80275	3.45166	10.3461	23.7288	11.9562	13.4508	2.89363	10.2709	11.6073	25.1785	16.5613	3.98986	13.5711	40.307	16.0088	4.55352	1.89397	23.1831	372.876	0	3.98069	3.21251	12.6093	5.8133
ENSG00000217447	0	4.43844	1.41849	28.2416	18.4416	6.56025	26.2088	4.91196	48.0278	22.8684	1.57887	0	61.4383	11.3603	3.90853	8.19653	0	0	9.26054	51.3551	0	0	13.3292	35.471	20.8009	15.582	32.9682	6.64709	7.92067	6.57197	9.02366	0
ENSG00000217643	151.558	125.983	156.046	555.898	42.714	88.6872	189.058	44.4567	268.995	395.001	270.316	81.2542	389.298	95.0834	407.356	255.906	0	60.6163	155.716	89.7232	252.494	20.0435	68.9479	101.976	145.756	96.0129	161.109	396.335	232.194	157.347	126.636	0
ENSG00000217648	179.185	160.079	56.7232	169.226	75.3743	130.377	106.92	155.725	184.783	214.35	117.535	286.532	634.899	108.853	36.2782	61.519	39.773	80.4176	138.391	134.848	99.3236	14.66	137.002	161.03	82.8842	58.814	55.1583	340.262	89.9077	296.602	56.4918	105.151
ENSG00000217783	0.789933	0	17.9164	9.28948	4.38478	0	3.1168	0	3.90862	0	1.68913	3.786	1.78703	0	4.39499	1.63045	2.74065	1.82735	3.85658	6.74379	9.71608	3.36482	0	2.77171	3.21711	1.9711	331.449	10.1613	10.0856	0	2.09696	19.1505
ENSG00000217950	9.70369	5.5477	7.41405	15.2546	19.8681	12.1555	24.1532	18.699	4.7963	10.9216	5.25999	9.84143	29.4047	12.3808	7.62288	8.93311	0	29.4564	11.3486	3.96894	8.59139	9.3024	12.9898	6.38745	12.5224	23.0449	251.529	0.664733	6.10926	4.28436	22.8948	12.414
ENSG00000218014	0	1.74094	0	0	122.535	106.622	19.5553	37.9917	21.2874	17.6879	0	24.729	0	60.0898	0	4.42387	5.08006	84.8514	36.5686	48.0666	72.0184	0	55.4417	10.1654	0	368.964	1175.97	0	15.4352	71.861	31.2885	0
ENSG00000218189	0.506268	0	2.3674	3.45667	1.23933	0	0.443037	3.64	3.663	0	0	0	0	4.72618	0	0	1.93317	1.26056	0	0	0	0	0	0	0	0	121.964	6.36078	0.962591	3.91694	0	10.4992
ENSG00000218208	78.419	118.365	99.8382	88.589	114.483	127.768	124.8	55.2096	66.5833	56.9332	27.7334	104.308	94.0509	120.159	91.6081	165.044	40.0442	85.4038	140.297	84.9058	104.936	46.8624	84.219	90.7793	142.624	147.001	47.2555	16.0462	64.2651	9.47907	222.863	79.7702
ENSG00000218227	1132.23	1968.63	2268.44	1374.34	1672.46	1932.82	1527.38	1829.72	1057.17	1223.16	636.368	1192.54	1181.85	1906.19	1649.29	2861.54	1320.86	2197.83	1822.34	827.358	1870.87	1277.3	1785.39	857.116	3598.06	2131.02	2233.46	692.307	1292.33	1567.49	2435.71	1884.74
ENSG00000218350	44.7958	33.1517	29.4486	77.7381	81.1574	74.5873	29.4642	133.371	33.0384	38.5323	20.8206	109.908	53.9351	85.0311	34.7081	10.6428	23.8801	88.0659	87.3069	40.1372	29.4329	54.3166	67.8696	58.8212	31.3217	92.4924	191.05	14.7986	44.2248	118.202	88.1225	4.06849
ENSG00000218359	0	0	0	0	1.85996	0	4.93922	0	7.29042	0	9.80114	9.03297	0	0	0	0	0	0	8.38871	4.27588	0	0	0	0	0	0	86.9623	22.4205	0	0	0	0
ENSG00000218418	36.6719	41.7463	6.78268	119.536	21.5972	29.4283	20.6834	9.49985	10.9745	17.0105	8.79598	15.2821	8.5765	34.4918	3.22728	24.0574	12.1696	33.6952	15.8246	11.8919	29.2552	19.2521	28.3016	17.8974	9.11226	43.2255	120.498	37.0321	3.21885	17.3659	22.0642	8.82768
ENSG00000218502	56.1773	92.9306	277.758	122.22	107.805	157.503	72.4412	57.6474	21.5014	20.6505	32.8471	60.7233	38.4273	100.845	99.6779	81.4967	7.67525	143.048	166.996	84.0707	50.184	62.2803	195.301	141.14	98.6736	143.548	122.934	0	82.5967	56.8498	179.688	49.0288
ENSG00000218536	1.15411	0	0	9.32133	0	0	0	4.17841	0	0	0	0	0	0	0	0	0	0	0	0	0	1.6958	0	0	0	0	0.534626	9.70603	0	0	0	6.26142
ENSG00000218561	0	5.20641	0	28.5829	0	0	40.5658	0	0	6.63924	0	0	0	0	0	27.0308	0	7.47437	3.02853	0	0	0	0	15.0574	0	22.8494	77.9641	15.3199	0	0	0	0
ENSG00000218582	104.009	266.095	557.051	669.758	242.989	341.344	98.128	62.8196	52.3301	19.9627	264.716	201.046	203.389	165.066	89.9196	95.1198	67.1176	476.722	210.781	180.52	134.489	3205.82	374.434	173.335	151.057	170.199	138.345	25.5512	156.989	42.194	452.901	77.4745
ENSG00000218631	7.03006	38.2621	43.1527	30.1167	29.0795	33.8441	104.756	34.2934	119.289	112.142	69.2418	34.8693	0	70.7751	126.524	90.5178	0	27.9553	37.0367	78.3028	48.1251	1.7236	55.5277	101.916	106.437	56.7812	75.3852	144.068	53.0482	41.89	39.8791	142.439
ENSG00000218713	1.4274	0	11.0158	0	0.240138	0	0	1.35962	0	0	0	0	0	0.540745	11.5603	0.853909	3.63868	1.49602	1.6602	0	0	0.5518	0.994719	1.42745	11.0061	0	51.2236	1.45754	9.57904	0	2.5009	1.01871
ENSG00000218996	11.3396	8.2369	36.7972	6.14624	15.7955	6.93277	23.0199	14.9657	17.8461	24.688	1.53398	9.56836	20.2492	12.8025	22.8492	2.40953	0	40.0185	7.55218	11.9827	26.0096	0	20.5474	20.7539	14.0807	12.5507	77.6956	30.5708	6.07724	14.1393	13.3214	23.1455
ENSG00000219085	47.7264	78.728	148.654	29.6365	34.9046	54.8989	48.3434	30.5859	21.2864	16.4775	16.741	55.8357	44.5307	54.6968	47.8345	82.4811	8.74867	63.2766	43.4014	48.2244	25.2681	5.06327	35.9969	25.68	55.6951	65.3226	28.2543	45.6847	44.2411	35.0783	89.0672	45.6591
ENSG00000219163	3.93392	22.4245	33.9443	11.9424	7.6134	28.7866	19.0978	0	6.48177	6.71116	0	6.5029	0	29.4254	36.4933	2.13151	20.1334	13.8167	35.624	12.4982	15.5773	6.55083	15.6186	29.2711	12.8048	14.2546	66.667	5.26266	27.9824	0	34.9133	0
ENSG00000219222	6.25602	0	93.2997	207.842	33.1483	30.3507	45.5306	22.6496	102.793	186.299	44.5561	0	0	36.1482	649.475	66.5435	0	16.1013	81.4013	64.115	51.0914	17.6325	32.0857	109.483	207.77	16.9108	521.202	48.5614	390.429	94.1014	155.665	456.911
ENSG00000219274	4.24335	10.7626	8.01759	0	2.27694	0	3.35256	0	40.5736	0	0	0	0	18.9567	8.29155	3.72325	0	8.03039	0	11.5302	0	0	8.27229	0	5.84214	5.50585	15.9081	0	0	0	0	5.52526
ENSG00000219294	1.94483	1.24653	2.73276	10.9456	2.52061	9.41409	3.79695	0	3.1524	8.06439	0	7.15981	2.96228	2.48025	0.486496	1.08299	4.50063	5.56537	0	0.91027	7.58022	0.690291	2.39298	1.57148	5.04968	2.89525	427.813	5.83991	2.19589	0	4.71493	11.9263
ENSG00000219395	30.9683	20.0728	61.9365	14.9853	34.9646	29.6827	75.1899	23.6838	46.0435	68.8988	18.843	10.3005	4.92801	76.2139	49.4189	41.7848	3.83921	30.7454	23.8464	61.1872	15.1485	7.39727	41.2447	73.5638	38.4134	39.4371	38.1846	133.28	25.3728	33.0078	40.2836	94.0858
ENSG00000219451	954.839	1179.09	1315.08	534.994	909.017	957.542	895.096	175.956	599.825	174.375	248.399	561.731	428.967	919.199	657.91	2226.1	493.621	1464.48	1244.01	547.435	978.96	670.331	915.426	415.285	1314.58	1001.36	392.406	112.45	784.39	202.395	1379.02	279.421
ENSG00000219470	37.2439	57.7303	61.2093	36.1321	46.035	39.8213	80.2415	120.528	44.4221	31.3164	16.6127	16.5729	10.9636	44.3363	58.8189	75.8044	51.2229	57.412	71.7705	21.2306	35.7387	17.176	53.709	26.8626	80.8646	61.3445	36.9534	52.7423	15.2948	63.0008	66.9709	94.4718
ENSG00000219553	12.685	26.5058	60.914	28.8172	13.2263	5.7421	25.121	3.89699	10.8443	13.6507	3.58085	3.41199	9.46586	23.7535	11.4106	17.1081	4.16889	22.6577	21.2904	9.81411	3.78538	11.355	2.50912	4.73984	27.6929	17.1517	53.7289	0	2.22216	16.8183	11.1422	2.99729
ENSG00000219604	30.8762	0	0	0	0	0	0	0	0	0	0	0	0	0	15.5091	0	0	0	0	21.9927	0	0	0	0	0	0	46.144	0	0	0	0	15.7959
ENSG00000219747	289.176	354.918	370.709	295.934	386.613	346.809	324.5	242.286	362.035	209.061	52.4774	259.71	275.747	305.931	262.944	554.741	192.341	519.513	324.301	238.996	369.637	318.378	377.249	277.119	622.887	465.596	196.19	108.891	390.41	153.804	658.743	178.126
ENSG00000219755	79.0807	116.76	15.9995	103.196	69.5074	37.3002	84.5908	152.982	169.097	96.7825	31.396	58.1588	9.27011	61.8569	31.6755	77.7842	44.8538	96.7071	131.711	111.907	47.6108	21.4262	64.2582	269.334	41.8107	50.8616	41.1133	79.0868	35.0977	63.3397	51.5604	74.3748
ENSG00000219863	22.6725	44.5168	15.2966	18.1899	10.1589	46.7048	1.85349	0	3.01801	0	0	32.1139	0	48.3463	18.7173	24.1306	0	5.64391	14.6079	3.31075	25.1308	9.83609	29.1132	7.43088	40.9475	19.7783	54.6577	0	5.7994	0	15.6692	0
ENSG00000219867	0	0	0	0	3.10925	0	0	0	0	0	2.0443	0	0	0	0	0	0	1.73398	3.88605	0	0	0	0	0	0	3.64233	115.821	0	0	0	9.41894	0
ENSG00000219992	30.4462	36.9385	0	127.82	18.718	19.2031	101.243	57.5514	116.735	183.465	43.7946	18.6074	150.756	100.541	62.9895	51.5566	0	162.11	86.3997	21.24	37.5314	2.66873	17.0871	95.7075	45.944	19.0398	21.7544	270.295	19.9574	13.6599	10.4615	79.6914
ENSG00000220130	6.66499	15.5849	6.23718	0	12.6848	44.339	4.8776	0	15.8734	0	44.7941	19.9582	0	100.903	0	3.53456	0	26.556	0	17.9644	28.1687	4.84466	0	11.264	0	30.7395	68.8562	0	7.63079	0	0	16.271
ENSG00000220157	51.7458	97.9496	111.407	120.096	72.3968	120.681	116.66	21.3827	30.943	31.2888	27.0434	58.2453	28.4521	87.5255	49.9255	226.51	12.4921	224.217	72.5421	42.4292	44.8634	24.2301	114.179	41.5566	142.788	112.096	59.3529	12.9278	66.9659	23.5887	160.94	15.9313
ENSG00000220184	0	0	0	4.56879	0	0	0	0	0	0	0	4.15609	0	0	0	0	0	15.088	0	1.96734	0	0	0	0	0	0	27.067	0	0	0	0	0
ENSG00000220305	13.0618	33.0935	18.0025	54.4358	20.791	13.2164	28.6938	19.4982	57.9716	8.63738	13.1508	8.6582	35.9912	25.8208	28.1858	15.7764	5.04441	22.2488	27.5363	46.4309	20.7453	7.77597	28.9584	23.3279	36.3325	10.6515	24.6412	65.5467	11.571	6.44985	20.2658	71.8786
ENSG00000220472	419.317	970.014	1679.08	490.711	897.589	1597.98	1089.36	441.517	493.033	160.594	162.585	447.963	370.987	1174.51	741.799	2296	485.835	1489.9	1020.46	422.39	906.682	645.283	1354.99	394.213	1407.01	1177.62	523.542	104.446	528.962	242.049	1657.33	376.686
ENSG00000220483	0	0	2.78111	4.69225	0	0	0.792884	0	1.05678	0	0	0	0	6.65648	1.58042	0	0	0	0	0	0	0	2.15227	0	0	0	672.277	0	0	0	0	0
ENSG00000220517	40.6558	57.8237	36.9223	15.8557	40.5221	37.9159	6.69367	10.1235	15.3197	22.8983	4.78715	277.213	286.023	10.6277	43.2233	1.45013	0	8.02239	7.3639	25.3127	5.27625	1.79748	29.4355	12.6253	29.901	11.3141	117.761	3.48557	34.0822	3.08925	19.6528	19.756
ENSG00000220540	0	0	0	0	0	0	0	0	0	0	0	0	0	0	0	0	0	0	0	0	0	0	0	0	0	0	22.4471	0	0	0	0	0
ENSG00000220563	143.136	192.119	16.6581	1038.97	98.3492	45.6521	641.387	257.931	725.414	307.843	308.411	111.108	72.9321	293.001	238.778	715.572	29.178	118.409	262.185	234.178	120.664	141.88	41.704	697.824	165.595	54.0629	106.429	1585.19	179.993	252.76	71.9836	411.851
ENSG00000220586	2.52768	6.08353	0	3.9796	0.753168	9.38298	0	5.52747	0.646874	4.68102	1.56058	1.80379	0	0	3.33548	2.1579	0	13.2105	0	0	0	0	1.10193	1.52809	0	1.20104	61.9203	6.88273	3.32784	0	0	0
ENSG00000220660	0	0	4.54263	0	0.756794	4.98893	0	0	5.6361	0	0	4.42799	2.32464	0	0	2.2628	0	0	6.14972	3.37995	0	0	0	0	0	0	280.38	0	0	0	0	3.39775
ENSG00000220694	1.60297	0	0	7.38202	0.681965	0	1.17309	0	0	0	0	0	0	0	3.71992	0	0	3.7855	5.13034	0	0	0	0	0	0	0	2.42721	0	2.90127	0	4.09912	0
ENSG00000220744	13.7278	54.2652	36.4121	47.5068	28.225	32.423	69.9866	9.95153	26.6788	31.9289	22.3915	25.2848	23.6759	27.3389	34.7275	100.666	48.9813	53.1254	56.48	24.6562	42.0778	15.3289	48.3188	18.4221	49.889	24.7647	34.8342	52.6843	20.5514	10.9514	39.1848	41.1344
ENSG00000220842	545.653	421.213	562.655	249.543	839.419	344.737	1360.14	2203.95	1743.38	1314.1	419.713	293.434	197.119	462.255	1517.54	1219.92	335.442	559.716	339.445	1384.7	604.216	197.94	427.048	1569.92	609.768	415.662	165.636	1047.36	2248.03	1738.5	503.656	863.53
ENSG00000220848	126.119	200.192	178.253	153.93	169.437	158.29	305.142	133.208	247.908	178.63	165.534	205.667	120.325	238.559	168.662	303.894	144.868	241.235	250.987	160.069	197.709	76.8011	174.189	224.874	194.234	175.178	169.721	333.593	123.082	177.034	182.771	231.77
ENSG00000220960	0	0	2.51868	16.9741	2.61602	0	0	0	0	0	0	0	0	5.95247	1.67391	2.99563	0	13.0564	0	3.09231	7.8761	6.81551	11.1678	5.40708	0	9.96182	105.88	8.02902	6.67111	0	0	0
ENSG00000222675	0	0	37.3551	0	0	0	0	0	8.65822	0	0	0	31.6685	25.2903	0	0	0	0	17.1589	0	0	0	17.1141	0	0	16.7555	35.6234	21.6904	0	0	0	0
ENSG00000223203	0	0	91.3727	0	16.0286	0	63.3378	0	38.3803	81.7643	0	0	0	30.4924	12.5996	0	0	60.6441	0	53.6667	0	0	19.8176	29.3747	13.3738	20.8898	3.74503	0	29.3873	0	0	135.696
ENSG00000223259	0	0	0	221.932	0	0	5.84584	0	0	0	0	0	0	0	0	0	0	0	0	0	31.3938	10.921	15.4521	0	0	0	0	0	0	0	0	0
ENSG00000223318	224.839	327.613	0	277.622	171.039	1034.59	301.501	213.638	146.258	4203.56	238.598	611.808	267.787	53.6386	363.766	41.2301	89.8252	0	499.459	568.892	115.467	48.9382	379.758	586.321	737.321	1154.48	3.81993	512.575	236.49	316.983	144.945	28.2353
ENSG00000223361	123.924	45.2052	60.6061	59.7549	78.2418	34.3076	59.8451	271.434	66.597	169.202	42.3022	69.1503	31.1478	88.6191	25.9775	21.5803	19.2756	54.8515	26.9687	120.433	14.955	9.84691	38.7643	138.767	44.7964	37.494	54.1959	50.8714	59.2811	187.483	109.669	26.0433
ENSG00000223396	67.6784	77.2765	128.266	163.471	143.6	90.6507	202.77	92.6564	240.976	88.8841	157.618	94.575	128.437	196.806	179.16	79.8097	68.4442	67.27	157.651	248.47	221.33	12.7828	137.095	153.325	119.958	144.311	100.024	649.188	129.716	116.205	128.099	107.217
ENSG00000223431	16.371	5.82453	19.3249	0	28.3919	7.94064	18.3805	5.86172	36.0656	33.5561	9.20836	0	143.101	21.5226	11.0904	46.0132	0	8.55531	5.91548	31.5995	11.3877	16.5462	15.9322	29.6267	5.46032	35.7152	29.035	0	9.80741	0	0	37.4254
ENSG00000223476	32.2596	13.6338	72.2155	103.29	38.2938	11.1492	68.5649	46.5355	101.015	24.5975	11.5244	16.4073	0	25.5556	148.977	79.3272	0	65.6175	13.3598	55.3696	7.96806	36.3174	5.28159	81.3687	58.531	30.0509	48.4686	312.518	100.692	74.6125	66.424	343.099
ENSG00000223508	313.744	309.914	151.274	486.008	291.379	97.8769	793.818	494.148	660.33	979.34	715.935	165.272	164.879	489.356	354.577	494.94	189.087	454.205	316.542	471.768	269.479	42.202	134.75	1204.71	286.894	203.15	447.693	771.218	274.423	665.651	148.987	565.156
ENSG00000223509	497.952	173.964	1362	193.375	155.91	133.334	700.79	293.158	468.17	729.114	168.14	111.506	231.282	505.549	786.887	388.853	98.4537	384.56	327.264	474.688	236.565	31.1382	278.855	804.08	464.35	157.065	242.369	968.914	448.519	762.146	476.319	705.972
ENSG00000223518	4.7315	9.07785	1.89693	12.6866	5.2473	6.08143	30.0208	8.06049	8.45321	15.2238	6.47078	7.30894	43.9709	10.3773	5.21022	7.74824	0	430.766	17.5352	3.99897	75.0537	4.39468	8.26873	25.3857	6.04998	6.48245	472.761	1.05379	0.570737	14.3657	4.57276	18.5759
ENSG00000223538	0	0	0	15.1195	0	0	0	0	0	0	0	0	0	0	0	0	0	0	0	0	0	0	0	0	9.23134	0	60.829	0	0	0	0	0
ENSG00000223551	969.799	1200.52	1259.24	1100.35	1394.7	585.468	853.521	106.758	584.521	226.897	172.495	451.566	448.723	2243.15	929.207	544.248	219.88	1118.5	396.919	1086.99	433.9	83.8325	875.669	1502.9	3107.7	1532.34	217.161	130.072	2037.71	212.494	1758.53	300.434
ENSG00000223559	17.5692	10.0673	6.77648	59.9851	10.5	8.31107	11.1832	13.7566	5.99402	4.73816	3.31046	11.996	9.03857	14.2137	6.52294	3.99024	17.8291	21.4435	16.7629	6.19977	16.7688	6.08217	9.64181	11.7527	8.84289	20.794	69.2707	17.4721	8.2048	7.75621	25.3334	9.8961
ENSG00000223611	1.77308	2.88262	0	1.69529	2.75004	3.44335	43.2299	0	75.4288	15.3524	2.71883	0	0	0	0	15.6521	0	2.57248	16.1139	3.5776	4.19634	0	3.12547	80.3804	0.566499	0	137.547	0	0	5.2127	10.3487	0
ENSG00000223656	209.894	13.6252	0	11.1692	13.1475	0	45.9142	49.6092	21.4337	115.931	149.148	7.18012	47.4431	274.505	3.67327	12.8868	0	49.9142	21.5804	18.8213	38.3925	25.849	6.37709	90.4296	12.7161	0	3.58332	19.9613	3.56104	27.5133	32.1541	59.4611
ENSG00000223723	22.5175	15.7619	53.7608	68.9977	29.101	20.1064	34.6075	30.3914	69.161	23.967	21.8608	76.6054	519.724	103.279	31.786	36.1781	21.8879	37.824	49.884	27.3107	20.3796	22.6102	32.4298	7.33864	83.5223	45.7241	113.007	150.819	18.7967	48.9532	72.2262	13.3151
ENSG00000223740	0	0	0	3.92849	0	0	0	0	1.60727	0	0	0	0	0	0	0	0	0	0	0	0	0	0	0	0	0	23.4349	0	0	0	0	0
ENSG00000223825	50.5242	99.5076	196.425	75.4127	108.192	222.241	121.38	74.4125	136.253	93.6436	37.109	190.377	40.9675	213.864	73.5012	82.9466	0	88.4078	166.151	80.9492	56.3305	24.2661	165.035	80.5917	161.73	93.6962	112.142	62.2269	113.743	104.62	167.989	45.5492
ENSG00000223849	40.5717	14.0586	20.8709	10.5921	64.9392	12.0702	183.596	141.586	80.9895	83.8394	122.122	22.0825	44.9582	146.294	34.4645	26.5919	74.7052	90.251	101.704	143.872	73.775	60.9557	26.7089	142.495	41.2893	33.6607	36.1807	123.33	45.0185	36.3685	23.8544	694.847
ENSG00000223861	113.629	118.914	189.672	91.6995	206.782	253.509	140.145	38.0067	42.0352	55.2278	35.3416	195.126	90.5705	158.727	106.981	340.982	124.612	220.913	173.632	56.8019	208.217	103.666	257.387	68.1037	155.046	243.864	101.02	44.7266	62.7769	0	266.647	311.112
ENSG00000223878	42.9172	87.1932	92.0405	72.9493	80.182	33.3841	157.849	61.2233	183.366	109.333	31.7266	23.8639	39.0749	217.801	127.092	116.482	15.2634	41.4968	120.752	172.616	119.986	16.3816	57.7941	156.582	65.2671	164.875	45.4369	212.775	82.1694	81.8037	53.5034	618.514
ENSG00000223893	0	0	0	0	0	1.747	4.33207	0	3.86546	0	5.1298	0	0	0	0.63301	4.64486	0	0	0.553408	0	0	0	0.953821	2.37625	0	0	13.2291	1.9825	0	0	0	0
ENSG00000223920	0	0	1.79397	0	0	0	0	0	16.105	0	0	0	0	1.18455	0	0	0	0	0	0	10.3767	0	2.62673	0	0	2.98426	378.436	0	0	0	0	0
ENSG00000223963	0	11.5949	0	6.21559	0.416829	3.61196	0	0	0	2.14872	0	0.582653	0	3.86926	0.267911	0.444746	0	0.934423	0	2.84148	0	0.547885	1.74826	0	1.23981	4.22555	176.868	0	0.708966	0	1.17407	0
ENSG00000223982	0	0	0	0	0	0	0	0	0	13.6819	0	0	0	0	0	0	0	0	0	0	0	0	0	0	0	0	666.168	0	0	0	0	0
ENSG00000224003	26.0528	12.5027	12.2995	27.1089	18.7519	10.2773	11.4264	4.03069	12.525	13.0508	2.06269	14.6552	13.4697	15.5865	17.9929	7.89184	18.4399	34.1657	22.286	8.68823	5.65817	0.707319	11.7125	12.1693	53.8203	11.1472	12.9309	8.79177	4.40513	4.69657	8.14357	54.3392
ENSG00000224011	12.95	82.3533	37.2926	31.678	54.453	75.4799	34.7635	9.00268	17.8332	0	5.76008	22.5953	9.56909	64.9883	24.4864	97.924	61.7753	44.4423	41.5886	8.40776	64.645	34.8371	125.485	18.9999	66.2278	35.0074	48.2973	4.17386	19.2094	13.3365	43.5769	6.74535
ENSG00000224014	42.612	7.66919	27.3832	100.718	45.3267	0	404.117	24.364	217.247	54.6025	23.9309	122.746	22.5532	160.849	119.103	174.985	67.2716	33.5032	102.21	76.24	18.9268	9.03758	38.6047	257.826	35.271	22.7975	215.601	237.776	123.617	28.3889	36.425	55.0102
ENSG00000224019	8.93251	14.1173	1.75409	7.72154	10.3447	0	13.5014	0	12.0874	16.7376	6.33018	6.01038	0	0	21.2218	22.9595	6.3234	0	15.5872	35.6195	48.7113	0	16.2751	34.5088	5.50621	26.0868	5.49826	10.9198	6.29729	12.4546	14.7526	103.03
ENSG00000224040	34.9559	9.83772	15.5944	37.2459	22.4556	14.3453	26.5489	96.1134	3.80962	53.7718	0	21.2565	16.9639	29.5946	27.9181	25.5574	0	10.3452	15.0482	18.9412	0	0	21.9867	22.2089	4.27556	41.1322	65.73	4.57825	36.9941	41.6161	32.8866	11.5847
ENSG00000224067	1.91791	11.8219	0	23.0275	6.27561	0	15.3113	14.6257	21.043	11.052	18.8296	15.9139	22.2341	24.4457	24.5996	0	0	36.9997	45.7505	13.7228	33.8278	0	4.5559	0	30.0299	28.6298	52.914	15.0418	26.2974	14.8386	11.6344	87.46
ENSG00000224081	34.2359	53.3811	0.736436	54.0581	91.3243	50.2275	59.6869	22.1999	70.154	212.663	41.5174	65.2138	8.08265	55.974	17.3335	3.68075	23.3138	31.0129	49.3297	185.881	102.881	0.224981	57.4099	44.6821	11.6135	64.8637	20.3951	69.7331	12.3528	94.4231	28.3798	10.8367
ENSG00000224097	17.3947	32.3745	22.6519	45.1157	17.447	31.8029	38.8478	33.9039	53.8098	34.5067	12.9153	32.3657	24.1473	11.2214	13.454	53.0002	0	14.0372	20.5157	28.8853	24.9247	27.4896	16.8714	50.1358	21.0476	16.6882	33.2041	23.3578	18.7224	5.90709	10.0479	64.3243
ENSG00000224261	45.0634	69.0376	51.5239	59.938	44.825	103.489	99.502	96.0048	134.247	107.968	43.1053	25.975	18.8724	110.357	52.4326	149.658	47.5903	59.6057	71.5935	88.7528	71.2153	28.6208	80.5074	158.78	71.3267	38.2601	46.6066	35.6732	80.1184	84.6712	98.5599	62.2828
ENSG00000224287	0.346487	2.45783	0.555193	7.57011	2.81356	10.7018	10.0753	3.87903	9.29717	8.75259	5.89807	2.83359	0	0.870677	11.6574	3.38395	3.35718	11.5706	17.8303	7.63956	5.06761	0	4.28446	1.31702	7.47938	7.77607	52.0769	8.73126	4.84497	8.75177	7.72321	2.96305
ENSG00000224302	28.4494	31.4983	33.1099	21.1891	0	64.3071	15.0944	0	36.2059	43.7179	10.766	6.04339	0	109.551	21.79	21.9862	0	15.2295	0	15.6201	0	23.189	12.6641	10.2394	4.86471	0	18.5316	50.431	14.3078	15.0327	0	0
ENSG00000224324	6.79267	9.93798	98.4681	83.4882	44.5038	87.718	22.2951	10.7802	46.0167	22.1875	7.02928	29.4182	26.1853	39.0853	7.8922	34.9733	0	15.1835	72.8302	15.7509	20.8388	16.9507	51.2172	0	64.2092	15.6642	51.2257	38.4834	51.2224	0	78.7129	47.7618
ENSG00000224331	58.6924	295.422	6.57678	32.4981	15.191	103.227	20.3435	117.229	77.4662	117.106	17.1916	116.001	173.61	24.7764	53.3239	38.8368	33.6932	245.229	135.716	38.6543	81.3284	22.6474	52.3146	18.1134	60.7151	73.1535	7.61085	169.094	33.223	46.5493	34.8839	173.742
ENSG00000224464	6.85856	10.0333	6.0842	28.558	8.12775	10.2355	4.26684	0	4.41263	15.9992	4.42421	25.4647	24.0005	14.4311	11.3333	2.40262	0	24.431	10.3017	2.01943	4.96578	0	11.9127	20.6529	16.5446	6.53917	15.9519	1.73134	11.469	0	17.9948	15.7916
ENSG00000224494	0	4.73187	0	3.55288	1.11566	0	1.57349	0	2.79685	0	5.16911	0	1.68127	0.987836	0.502224	2.07232	0	5.12175	0	0	4.39721	0	0	0	0	0	0.457001	6.41212	0	0	2.59002	0
ENSG00000224510	0	0	0	0	0	0	10.2592	0	16.2414	0	0	0	0	0	0	0	0	0	0	0	0	0	0	0	0	0	0	0	0	0	0	0
ENSG00000224540	0.644529	6.25884	10.8419	19.9527	2.05445	6.51675	0	0	0	0	1.97402	4.60155	0	2.34108	1.97502	0	0	10.7924	2.31977	1.2318	2.2125	6.5362	5.2478	4.25316	2.23079	7.90667	690.943	2.26268	0	0	4.08035	1.74839
ENSG00000224543	525.543	276.745	136.15	1119.34	773.996	324.918	846.223	1750.28	633.054	818.391	406.899	302.447	108.789	1402.92	422.565	192.842	68.0981	538.245	676.883	2286.78	473.905	114.188	314.791	1242.76	281.152	638.677	705.299	1138.69	582.626	1289.05	376.599	1850
ENSG00000224569	6.2346	5.38485	2.44204	4.26387	0	0	0	0	0	0	0	1.42892	0	0	0	0	0	0	0	1.72552	0	0	2.10161	0	0	0	10.0928	0	0	0	0	0
ENSG00000224593	0	0	0	0	0.91713	0	0.911124	0	0	12.7516	0	0	0	0	0	0	0	0	0	4.17809	0	3.42525	0	0	3.50065	0	1.17787	0	0	0	0	24.231
ENSG00000224594	28.8125	57.339	1.81905	0	59.5541	43.0591	308.21	95.8207	147.604	173.904	49.7983	35.8487	6.60872	179.999	243.922	127.022	16.2278	431.57	221.223	127.851	73.5148	7.42639	67.7289	177.576	75.0513	62.7228	34.0058	41.4457	102.754	177.872	32.5973	74.2682
ENSG00000224631	2095.5	3778.66	3056.88	2265.65	3637.93	2652.48	3681.13	3573.59	2400.54	2002.84	591.286	2747.97	1730.47	3033.6	2543.12	5222.68	1352.09	2983.24	3581.13	2214.78	2680.33	1542.61	2958.9	2324.81	4204.72	3561	1008.46	873.721	3079.25	2772.17	4544.62	1365.84
ENSG00000224669	18.9358	14.2181	6.16488	7.75412	9.10461	0	0	0	6.00169	0	6.37524	38.7976	47.7453	6.82329	2.90077	9.75467	0	33.5121	19.575	2.44465	16.5071	21.3949	8.08646	0	2.65153	5.72508	14.6438	2.79138	0	0	12.5567	0
ENSG00000224680	18.6612	85.96	53.9505	75.4486	43.9508	36.217	72.2283	48.8193	28.5844	107.735	14.2566	63.8423	26.1604	20.6584	39.7543	12.974	26.9403	26.4145	33.8189	56.5802	69.4361	24.045	40.8385	42.3824	17.3311	63.4988	31.071	167.25	63.3697	49.8797	18.8724	29.9943
ENSG00000224728	8.61656	11.526	13.257	33.3677	4.28161	5.4686	35.9991	1.84621	46.0439	6.46335	6.97142	6.5772	4.52556	7.09657	18.7207	36.416	3.88799	8.0811	20.2979	10.6814	4.27917	2.27464	6.03313	25.5088	9.55742	6.78436	42.0643	55.2237	10.2447	22.7971	6.69731	67.8539
ENSG00000224747	21.4682	2.32318	18.0287	2.42434	22.2981	3.77329	47.7276	22.5493	38.817	94.74	11.0291	4.41069	58.2382	62.0792	6.53484	41.0307	6.7104	6.35376	7.80988	72.3518	21.0874	3.10147	18.361	65.8663	17.4531	31.9104	46.678	12.6097	11.9388	23.3136	2.04217	104.333
ENSG00000224784	0	0	0	0	0	0	0	0	0	0	0	0	0	0	0	0	0	0	0	0	0	0	0	0	0	0	83.8577	0	1240.16	0	0	0
ENSG00000224800	23.8311	36.2439	0	15.1527	3.27547	0	30.1725	13.5468	1063.31	37.5629	11.3931	0	6.64607	30.7166	15.6355	31.0075	0	22.2697	36.1737	15.4377	0	5.43873	4.18898	13.4742	7.82225	25.1381	84.9693	16.522	0	17.0842	16.6576	14.0812
ENSG00000224837	97.2389	44.6048	8.94476	153.059	28.7701	30.5949	31.2407	121.43	30.8614	55.1324	21.7128	148.516	124.483	25.4714	13.1288	21.0337	0	55.3877	62.189	21.3322	41.8647	41.4994	13.251	25.4563	9.37018	8.01332	15.4358	192.368	10.8714	111.595	37.3902	10.5302
ENSG00000224856	116.381	230.233	138.148	85.9167	165.45	183.08	219.731	0	29.3896	26.2896	36.8398	130.912	61.8982	212.844	116.2	216.821	131.06	109.37	157.753	78.4268	176.371	111.789	207.814	17.4362	233.551	95.0492	110.625	0	72.3039	0	227.628	23.8926
ENSG00000224887	2.16384	2.82402	2.06366	3.71258	0.509142	4.23066	1.82386	0	1.28428	0	0	0	8.98985	5.59684	0.572085	4.57061	0	5.18841	7.53289	0	5.10343	1.16172	1.82988	0	3.51282	2.7411	88.8368	0	1.62061	0	7.09319	0
ENSG00000224892	93.4628	188.096	90.2698	104.289	122.504	124.121	255.809	114.348	484.675	170.633	78.596	88.9735	64.9988	149.465	291.137	191.91	69.6279	151.305	209.412	211.397	132.378	61.979	138.44	271.186	208.929	96.0783	187.131	199.119	249.553	165.959	136.191	278.187
ENSG00000224928	0	47.2675	0	118.08	46.1919	169.705	0	0	2.83328	0	1.40003	6.77344	12.1315	13.1752	1.24592	0	25.4631	49.0105	8.29025	61.4232	32.823	0	157.938	17.2482	3.42198	173.568	28.5972	0	0	0	33.0665	0
ENSG00000224986	2.8619	0	5.61887	9.07411	4.44588	0	3.01675	0	8.12852	18.5044	1.16808	2.74299	0	3.61818	5.44294	4.28113	0	1.94512	8.31157	2.22198	0	1.23555	1.79528	0	1.18469	2.63419	5.88788	0	1.43696	0	0	2.70712
ENSG00000225051	13.5052	35.7571	20.463	74.8681	20.3509	0	77.4169	18.4634	164.218	52.4544	49.6844	57.6634	31.7276	19.5798	65.2196	70.7178	34.4085	22.394	35.3424	37.4059	115.213	28.6043	13.9044	79.4663	37.9225	30.4347	454.939	157.746	50.0268	41.5105	9.67947	50.9084
ENSG00000225093	106.721	501.061	299.662	325.025	211.971	487.392	393.721	218.333	179.495	158.207	71.7333	174.519	170.487	370.679	246.72	713.24	387.979	449.937	459.61	114.508	478.69	24.9551	436.822	147.007	418.157	444.766	228.145	106.373	154.261	123.777	510.989	250.442
ENSG00000225125	89.1675	230.386	23.5162	487.235	73.5039	24.8648	603.345	126.596	582.112	362.201	382.863	105.753	47.4807	316.232	126.891	514.492	25.413	227.714	310.973	211.532	146.783	111.549	47.5984	577.213	121.526	99.8833	87.826	315.779	52.1592	266.912	63.1832	224.571
ENSG00000225178	1287.54	1251.98	2299.61	1500.57	2830.92	1214.35	3474.91	7631.56	4001.1	5164.24	2114.5	1811.2	1925.47	2694.65	4196.99	3013.88	2206.53	3237.52	1232.95	3222.35	1834.31	598.3	1012.02	2072.51	2229.47	2149.98	745.183	4578.33	4920.59	5557.57	2300.65	4982.14
ENSG00000225224	107.898	70.5791	162.991	34.3152	120.752	96.5168	123.536	13.0505	78.9486	9.77746	5.20308	57.0651	27.5076	71.467	64.6904	86.7221	61.438	93.777	101.147	101.514	57.0855	39.7908	95.2217	77.7516	80.6128	86.2958	177.73	25.4155	77.8921	16.4582	139.155	70.1524
ENSG00000225264	64.7571	52.8213	58.467	243.555	38.603	23.1191	172.894	50.6142	167.081	89.0968	15.9594	39.4614	8.74108	48.2194	17.2609	153.164	67.0746	121.058	97.0102	84.3102	33.1058	21.6058	53.9159	244.745	40.7908	62.995	99.9132	118.551	24.6952	63.5342	27.5761	63.2565
ENSG00000225405	27.6505	17.7938	96.5625	30.2018	30.8571	100.8	33.0708	8.21988	36.5931	0	5.43249	7.89214	12.603	8.75339	17.9758	122.788	0	103.438	36.1124	27.011	102.488	47.6816	37.5202	34.4459	72.0879	26.7199	9.04456	0	47.8346	0	49.2132	27.6168
ENSG00000225447	51.1153	59.5567	191.026	74.9704	57.5806	31.0342	305.396	111.317	101.192	78.356	16.9343	46.9151	58.0104	29.012	191.443	78.7684	31.3522	93.2966	123.66	155.128	60.3453	33.955	37.0037	104.47	118.572	67.1335	78.0683	165.953	71.5725	71.6544	31.7987	737.05
ENSG00000225475	40.084	200.577	203.436	52.5065	89.0185	285.767	104.477	0	89.6816	0	45.5414	54.733	0	188.701	140.094	427.183	0	457.942	240.755	29.3642	104.548	201.891	183.615	21.4016	458.464	302.287	78.1511	56.333	182.484	0	287.402	107.466
ENSG00000225477	0	0	0	0	0	0	2.08703	0	0	0	0	0	0	0	0	0	0	0	0	0	0	0	0	0	0	0	37.0723	0	0	0	0	0
ENSG00000225522	0	0	0	0	0	0	0	0	0	0	0	4.61005	0	0	0	0	0	7.28493	0	0	0	0	0	0	0	0	22.0268	0	2.82251	0	0	5.31738
ENSG00000225574	0	0	0	0	0	0	0	0	0	0	0	0	0	0	0	0	0	0	0	0	0	0	0	0	1.30479	0	37.5141	0	0	0	0	0
ENSG00000225660	0	0	0	118.14	0	0	0	0	7.88286	0	0	0	0	0	0	0	0	0	0	0	0	0	0	0	10.1801	0	2.85069	0	0	0	16.9165	0
ENSG00000225693	1.76795	29.9702	25.5553	27.8573	5.73163	17.255	9.66191	12.5287	66.3189	18.2398	1.89922	13.3145	0	15.4163	32.3399	43.6872	6.23176	10.2797	71.6503	27.9799	67.0534	4.77915	8.0735	16.1541	29.2927	4.23225	61.877	124.943	17.052	42.5156	9.84563	50.9431
ENSG00000225705	3.82567	7.71239	0	26.384	2.41071	6.88234	0.379369	0	2.43657	0	1.23581	3.58339	4.67753	0.663756	0.470848	3.75209	0	1.75155	4.35977	0.761546	2.21544	1.96732	5.66294	3.50435	0.722595	4.88297	154.388	0	0	0	1.77082	3.76643
ENSG00000225727	0	0	0	4.34451	0	0	0	0	2.54998	0	0	0	0	0	0	0	0	0	0	0	0	0	0	0	0	0	22.8769	0	0	0	0	0
ENSG00000225774	6.4963	47.2498	21.0846	375.442	10.2619	40.2307	27.0031	0	31.9674	33.7983	2.91057	49.7307	35.2815	89.3816	2.83821	24.5585	5.88535	35.319	15.1037	16.1611	14.3315	5.07365	31.2615	32.4826	25.1053	24.0092	51.5015	0	22.9883	17.192	128.271	21.7681
ENSG00000225831	5.49565	10.2328	4.59083	0	2.1624	0	0	0	0	19.4941	0	0	0	0	6.27673	0	0	2.21965	0	0	11.9014	0	0	7.48832	8.43893	0	73.7165	23.4881	0	0	5.4886	6.1784
ENSG00000225849	8.23623	14.1246	0.608481	17.3857	1.75218	7.6702	16.8446	1.41317	69.7879	12.6708	1.33406	8.82953	0	3.26413	3.57846	39.0521	8.25267	3.60004	45.3738	6.25715	23.6246	0	1.34726	11.8558	3.01868	3.1671	52.3497	26.8609	0	27.3602	3.66149	9.02956
ENSG00000226015	104.893	206.841	118.922	187.355	244.812	469.159	175.733	71.1193	148.906	339.549	75.211	206.42	1781.81	758.024	100.48	136.537	237.264	175.527	192.943	526.664	300.705	53.8063	382.884	183	164.069	362.49	189.499	69.9711	108.343	179.617	186.283	272.374
ENSG00000226020	0	6.99141	0	7.25342	0	0	0	0	0	0	0	0	0	0	0	0	0	2.73418	0	0	0	0	0	0	464.31	0	25.6917	10.3175	0	0	0	0
ENSG00000226038	1.77289	0	1.66989	98.8162	1.92017	0	0	0	4.40392	0	0	0	0	0	9.81007	0	0	0	4.18677	0	0	0	2.68239	0	0	0	1.67729	0	6.4176	8.45533	0	0
ENSG00000226094	8.38348	3.61674	14.3323	0	18.353	27.2927	29.8314	116.236	14.8066	20.4779	680.947	0	0	1.5919	0	2.51382	0	0	75.5847	24.2187	0	2092.04	14.153	187.567	0	0	7.20322	1.8557	0	88.3971	13.7302	0
ENSG00000226096	0	0	0	0	0	0	0	0	0	0	0	0	0	0	0	0	0	0	0	0	0	0	0	0	0	0	47.641	0	0	0	0	0
ENSG00000226107	14.6505	73.4237	4.38564	124.428	37.2464	40.9079	103.234	0	55.9843	88.1479	77.9964	65.7414	37.6102	113.832	67.8589	57.9915	20.7381	48.2773	44.166	29.768	17.543	8.01503	24.8308	122.415	35.956	38.1145	107.492	200.221	24.8706	49.9435	39.0744	155.002
ENSG00000226147	7.6158	0	0	2.82727	1.24393	0	0.499016	2.19527	0.97803	4.80855	0	1.88303	8.27732	0	1.3608	1.35578	0	2.4155	2.18237	0.891357	3.91639	0.884693	0	0	0	0	1.33474	1.75072	1.23415	0	0	5.88484
ENSG00000226158	5.02303	11.1342	1.98797	12.8144	3.90765	9.07501	19.8016	34.6775	144.83	7.44181	6.32407	12.6402	0	8.83073	13.7945	2.23855	0	7.11845	0	13.7249	0	0	9.27112	20.5328	8.87643	5.07325	16.9339	99.8965	10.7054	0	7.08555	28.2174
ENSG00000226221	781.683	1106.47	947.79	432.129	1173.51	1024.74	1012.97	837.965	839.15	654.824	252.059	736.331	424.361	695.154	896.038	1355.17	716.9	1068.05	953.627	768.695	738.376	494.957	934.196	714.111	1160.01	1165.25	327.442	566.631	1022.86	1196.65	1134.93	675.768
ENSG00000226229	0	5.7849	0	26.2897	4.19465	0	1.802	8.88203	2.55389	0	0	4.26395	0	0	0	2.61165	0	0	0	15.7199	0	0	5.79976	0	0	0	14.4856	0	0	0	0	6.01124
ENSG00000226253	25.4112	14.8058	21.2892	30.3756	26.6466	42.921	3.57422	8.80863	15.473	0	19.2381	30.1283	24.552	18.4114	25.9631	0	0	32.8715	15.6442	26.1849	13.9185	23.4149	8.68534	9.42745	6.2284	14.9514	17.7186	31.1653	12.9685	0	0	77.3962
ENSG00000226306	19.9938	832.732	5.39021	21.9232	338.299	1513.19	25.1691	337.396	52.6498	498.892	17976.2	523.041	114.725	53.3396	26.341	24.5886	10.4917	13.5874	350.427	344.169	108.518	383.134	1401.92	78.8688	339.784	5.53406	27.4303	22.4969	13.3992	1398.4	55.5707	7.90866
ENSG00000226318	35.4729	82.0732	15.5545	108.046	25.7908	40.9823	98.6355	19.1296	108.689	74.3531	26.3566	11.796	47.1301	38.919	82.4182	61.161	19.55	84.7532	28.3558	67.4346	48.2904	6.12677	16.2157	60.6579	51.2387	38.7273	94.3649	46.6885	47.4303	47.6742	44.5951	267.049
ENSG00000226340	9.4053	76.9175	11.9039	34.0474	24.3874	0	1.26803	5.87782	0	16.3906	0	5.25908	0	2.08644	7.68726	21.8404	0	1.86467	58.7136	60.0655	0	2.10006	5.79459	0	11.0092	21.6302	57.9121	0	2.94927	0	17.9633	0
ENSG00000226360	822.588	1129.92	1231.6	598.419	1193.64	1203.11	1567.63	1390.15	1539.57	804.146	337.999	598.949	475.76	992.626	1113.32	2438.63	682.669	1323.12	1409.37	933.558	1160.47	617.96	1061.67	1422	1130.41	1055.35	384.955	668.165	1258.02	1187.93	1512.67	856.809
ENSG00000226468	1.57957	0	0	13.5397	5.22076	10.0251	5.58983	4.0118	4.04225	5.7066	0	0	0	1.4277	0	0	0	10.1275	10.0447	20.9584	3.40364	0	3.35861	0	0	8.55603	35.6632	4.81482	2.5532	10.5562	0	2.68966
ENSG00000226478	28.5915	46.4011	24.0142	87.0559	23.7847	28.9739	38.294	33.0973	13.0582	35.0336	12.6866	43.3147	21.3971	46.7945	16.4515	27.629	33.6183	30.6915	50.4126	17.9377	22.2281	31.548	45.5638	19.4275	62.8058	32.2323	96.5947	46.3509	11.1298	49.033	52.9874	10.6416
ENSG00000226485	0	0	0	0	0	0	0	0	0	0	0	0	0	0	0	0	0	0	0	0	0	0	0	0	0	0	1088.44	0	0	0	0	0
ENSG00000226499	132.799	284.694	472.753	124.744	177.925	364.179	429.755	0	226.435	134.033	62.1096	66.0452	74.5863	315.249	330.034	652.4	233.149	496.847	470.255	209.871	402.999	416.367	386.706	201.407	393.62	296.896	194.59	27.0245	189.374	73.6446	907.019	594.542
ENSG00000226525	418.726	716.268	1114.04	423.893	765.035	875.367	573.264	380.561	349.06	183.203	214.164	482.689	516.336	651.239	525.217	1310.78	498.952	1246.24	744.232	495.225	1054.01	473.336	886.016	491.678	1104.03	830.609	363.507	116.08	519.751	264.565	951.162	377.283
ENSG00000226565	22.7527	0	27.4632	48.3612	20.9077	0	17.6122	0	13.8987	0	0	0	0	69.1002	7.45215	0	0	0	0	0	0	0	23.8367	39.4239	29.7488	64.1871	13.54	0	0	0	69.7573	0
ENSG00000226580	0	28.4553	17.5445	280.455	90.1052	222.698	138.709	19.6817	119.775	18.329	875.235	8.49468	1129.19	57.3369	0	0	0	14.4371	35.4906	189.924	56.3585	0	425.629	0	15.3163	89.4368	285.379	706.304	0	26.3332	0	500.262
ENSG00000226608	3778.47	2564.53	2073.58	2635.48	2538.75	3168.76	1120.82	1038.41	547.771	3646.14	492.29	8276.7	8268.07	6553.15	1454.83	1287.57	653.549	5572.73	1409.92	1269.96	922.611	323.754	3507.19	1583.94	5528.43	1928.7	940.947	527.931	807.444	2334.97	3753.66	302.915
ENSG00000226633	0	0	0	0	1.20446	0	0	20.3843	0	0	0	2.54489	0	0	0	0	0	0	0	4.78828	0	0	0	0	0	4.22351	15.3409	0	15.8962	0	0	22.7769
ENSG00000226652	2.38076	3.80279	4.95988	7.14997	45.0959	76.315	0	11.2156	7.50772	67.5731	0	0	52.8433	1.0461	2.37571	1.62444	0	5.69889	0	109.422	0	1.18772	113.662	4.79411	8.38572	397.248	103.526	2.38079	6.20954	0	4.59933	8.18361
ENSG00000226666	35.4356	129.597	32.2431	110.916	53.1018	84.7442	37.1872	22.3699	12.8547	22.9971	33.1384	90.3304	67.1116	48.7871	20.2944	26.3815	15.4997	48.4465	76.3503	19.0145	32.6753	95.9921	69.9157	25.0116	46.0207	46.7059	102.891	17.0644	24.0997	23.1349	64.0894	12.8863
ENSG00000226745	0	3.79212	0	5.96822	0	0	0	0	0	0	0	0	0	1.2365	0	2.57678	0	5.76529	70.2203	0	11.9473	0	0	0	0	6.95594	126.384	0	0	0	0	3.12614
ENSG00000226766	0	0	0	17.3674	2.53389	0	18.1995	0	15.684	0	0	0	0	0	0	0	0	4.95935	0	0	0	2.94898	4.80894	0	3.22263	0	3.64515	0	0	0	0	0
ENSG00000226767	17.4559	12.1787	0	0	3.67776	0	0	0	7.43532	18.2781	0	7.20309	29.0361	0	50.5713	5.4982	0	0	0	0	0	0	0	0	27.6873	0	24.9657	0	11.8701	85.1111	13.2951	0
ENSG00000226781	137.255	387.526	89.8307	230.118	165.032	170.606	200.327	274.182	129.187	141.059	124.93	206.757	140.379	176.64	82.7996	120.743	0	163.672	283.521	73.0593	152.986	68.4007	78.7288	144.909	177.069	186.738	131.048	57.3961	78.4021	243.133	199.692	42.6369
ENSG00000226801	1.91033	5.80271	23.9323	0	2.43179	0	2.99447	6.38445	6.78301	0	0	8.91042	0	1.8921	16.263	7.95273	6.73364	6.6601	5.16569	8.41891	0	2.55577	0	0	2.76429	0	0	14.22	12.6711	0	0	126.502
ENSG00000226845	0	0	0	0	0.941612	0	0.504056	2.47815	1.6415	0	0	0	0	0.881914	1.65093	0.730531	0	1.52501	3.81714	0	0	0	0	0	0	0	44.341	0	0	0	0	2.63633
ENSG00000226886	0	0	0	190.269	4.88361	40.2505	116.695	0	13.8097	0	0	86.8455	0	755.641	0	0	0	0	5.88064	0	0	0	44.6077	363.619	0	0	20.9648	0	0	0	12.0485	0
ENSG00000226915	15.4287	30.0231	113.324	44.3785	12.1271	21.4794	50.65	0	37.8711	0	15.5402	4.22548	0	36.0104	32.6706	144.506	63.9807	119.888	35.8632	25.3816	109.081	28.0453	54.177	24.3925	101.258	19.0349	31.7441	0	37.2398	0	79.308	48.0339
ENSG00000226933	6.90451	7.21929	0.958306	0	0.731275	4.8207	0	0	15.2458	8.3722	5.61448	2.84644	0	0	12.2216	0	3.49993	68.6571	4.09358	4.20904	4.30752	0	10.7449	0	5.63003	0	287.185	0	7.46233	13.7957	11.4363	7.22848
ENSG00000226937	15.4941	4.15358	6.30913	14.3954	3.63887	7.19246	10.4269	6.30814	10.8979	10.727	9.93258	3.15309	6.40665	12.4961	21.4687	6.62579	9.47949	8.98822	4.39118	13.9468	11.1774	0.55939	5.35291	11.9583	4.32453	3.02382	87.2393	11.0415	7.2874	10.9396	8.94287	6.9142
ENSG00000226952	5.00302	0	145.752	0	5.10714	0	13.4234	11.2097	17.6906	0	20.2504	0	0	0	16.789	0	0	0	11.3031	5.9259	0	0	0	0	4.92286	0	61.2278	0	22.1448	0	0	11.5592
ENSG00000226970	114.717	204.355	108.551	519.335	167.444	147.37	128.982	13.125	66.4333	0	155.444	241.227	97.4597	266.311	73.7513	132.058	104.344	281.552	167.137	90.4254	244.527	178.301	161.544	69.0991	210.468	211.274	103.026	37.5457	52.7849	0	259.321	35.304
ENSG00000226976	713.324	593.322	347.043	1644.04	2108.44	1086.38	532.444	1429.6	474.376	1066.68	441.54	2416.48	4813.19	582.775	449.372	195.778	279.247	448.002	760.734	1257.19	642.44	45.1082	769.755	1132.53	434.71	1214.79	349.647	624.264	821.177	757.133	771.487	265.028
ENSG00000226977	5.82224	25.0929	0	0	0	0	6.69108	0	14.2263	0	0	0	0	0	0	4.85151	0	6.51228	32.6358	16.5724	9.11075	0	0	31.8018	4.16039	9.25069	6.59542	31.1243	0	0	10.02	28.5205
ENSG00000227008	302.238	400.656	292.045	229.731	469.964	269.432	408.675	348.935	185.395	252.087	60.4344	356.818	176.058	313.798	154.208	338.69	134.511	298.775	288.747	155.21	178.332	244.708	292.864	97.3396	327.57	360.464	110.666	115.337	158.486	420.182	285.45	152.063
ENSG00000227080	4.70569	0	7.71336	3.93424	2.88952	6.06111	2.6432	0	1.60962	0	0	3.57885	0	0	2.85383	4.18304	0	13.2153	3.0605	0	14.7731	0	0	4.38044	0	0	1212.63	4.0457	0	0	3.62863	6.28994
ENSG00000227087	11.2616	26.1743	7.68941	0	8.33776	20.0591	6.97887	3.34896	4.08203	5.49113	5.59266	5.38707	5.06464	11.1727	1.4279	9.4415	0	6.11449	5.55824	4.45789	2.79534	1.1802	10.7246	8.46884	9.54044	19.2176	302.01	5.45719	9.94753	0	18.8888	0
ENSG00000227141	51.8397	6.8968	0.489102	65.7498	13.6936	9.42668	13.3232	50.6863	26.8374	31.8727	4.27275	20.2476	0	3.09956	6.33586	9.7242	28.7417	1.6211	38.6007	28.6064	9.66213	1.88373	9.35205	13.0174	9.64172	6.21816	414.151	42.6782	11.7707	3.42321	1.93324	2.01926
ENSG00000227201	17.0396	2.82859	185.733	16.9198	10.0555	4.56745	19.5278	0	12.0278	10.7479	0.990864	14.6129	54.11	33.3367	9.34413	2.94734	8.32888	8.94469	2.64212	16.2031	2.95081	1.2542	8.98793	12.2073	10.1561	15.0035	84.7619	8.02211	25.3103	0	5.72453	9.22395
ENSG00000227304	9.1447	21.225	5.76075	11.2702	5.31165	2.55463	8.51062	6.41843	5.14678	12.6885	9.30345	8.41722	9.20329	10.0283	8.35781	12.1698	0	19.9587	9.90528	0.872818	16.5252	2.24702	9.451	3.48634	14.6482	2.74018	1.79529	12.4939	8.17027	7.9469	9.18425	3.67711
ENSG00000227370	99.2128	89.7709	109.491	187.555	77.4378	113.673	167.268	78.4422	223.713	150.254	76.4737	107.988	318.247	144.809	185.014	169.708	32.8684	46.7981	229.16	132.352	49.9498	25.0676	107.308	144.84	92.4082	112.166	300.499	325.888	166.915	75.3549	89.8818	356.798
ENSG00000227376	563.42	634.842	848.736	646.13	792.055	587.14	523.683	353.907	170.252	356.236	189.774	484.321	580.486	897.942	138.693	344.574	111.635	752.034	390.633	361.071	232.122	498.227	993.844	295.989	538.032	386.759	347.527	154.64	99.3435	298.02	1446.78	73.5595
ENSG00000227394	6.60737	16.352	35.4977	21.0788	12.127	0	13.261	9.7547	11.3988	33.4121	8.74845	0	0	9.72997	43.901	14.2637	0	13.8045	3.60307	22.3103	0	9.88518	11.9028	33.4293	33.5586	7.33481	4.15941	6.72335	56.3393	23.6408	34.061	38.9545
ENSG00000227462	5.30431	6.32825	13.3739	0	21.6053	36.1395	11.6417	0	0	0	0	8.48696	9.30491	9.9971	27.2636	15.3244	0	9.18759	24.5978	15.6662	0	0	26.7971	7.97794	26.2881	48.3642	97.1981	0	29.5289	0	23.8555	6.55913
ENSG00000227470	33.1588	47.6318	27.3123	277.041	132.612	107.264	256.305	179.965	735.409	204.93	17.009	45.1278	65.3313	104.827	329.766	145.362	49.0036	106.541	66.9402	173.032	0	23.6645	134.287	149.394	76.117	140.821	282.056	127.305	179.328	27.8136	81.2071	230.504
ENSG00000227514	0	0	0	0	0	0	0	0	0	0	0	0	0	0	0	0	25.7685	3.81652	0	0	0	0	0	0	0	0	10.3214	0	0	0	0	0
ENSG00000227525	103.157	189.679	211.89	145.409	128.065	345.986	233.605	59.8398	79.3966	7.20678	48.4894	135.5	100.407	124.524	109.621	324.132	169.31	221.749	191.781	69.3806	197.641	111.7	257.527	103.928	247.088	171.959	107.348	30.2619	102.599	24.5939	216.204	45.3971
ENSG00000227568	11.9029	3.48949	0	0	1.84755	0	7.80873	0	3.44097	0	0	0	0	0	0	2.42538	10.335	0	9.27706	2.03856	0	0	1.79824	0	0	0	108.648	0	0	0	0	11.7782
ENSG00000227583	1.19146	5.54573	1.62834	8.55708	0	0	0.871936	0	2.71556	0	0	8.79113	0	0	0.761242	0	0	4.02575	3.10358	3.58234	13.708	1.53553	0	0	1.6608	0	0.691559	9.4048	2.15645	0	0	2.90866
ENSG00000227682	30.335	117.947	40.9078	136.06	71.8784	142.66	25.687	5.61602	12.8957	9.05538	80.0871	109.094	47.5208	57.294	17.8621	44.5353	18.0236	83.2977	81.3869	44.0065	38.7155	141.77	118.392	38.4944	45.3543	90.79	59.9074	12.0422	11.0945	24.3723	59.7664	4.31945
ENSG00000227755	4.24928	29.7111	13.0543	51.7441	85.1915	9.62501	17.234	4.03729	88.2878	32.7909	3.46372	29.3819	2.43912	25.6981	11.1747	154.681	83.7934	87.8582	391.176	43.5056	70.5569	2.90429	90.0851	11.3879	22.162	8.84973	128	16.2291	12.2915	0	14.5712	68.067
ENSG00000227799	59.1696	64.2407	48.437	103.124	41.8913	42.6295	146.623	54.2886	122.313	103.015	45.8256	47.4781	20.7661	75.3774	104.379	38.8311	21.202	75.4801	101.282	105.988	100.367	25.4211	36.6764	159.572	96.2731	79.7461	71.2011	186.425	57.4507	124.64	56.9012	82.1281
ENSG00000227805	0	0	5.31429	0	6.56474	0	1.3951	6.85889	6.68868	0	1.97273	0	0	4.25976	3.47786	0	0	0	0	5.69067	0	4.94667	0	0	2.70285	0	1.01827	4.87308	0	0	0	71.1103
ENSG00000227825	77.1021	63.4263	15.5679	332.435	27.3356	19.2899	92.8256	45.5032	100.162	262.189	40.6462	39.1976	23.5679	104.473	20.4911	142.597	476.719	66.3126	50.7342	28.3053	26.9008	0.697381	18.8733	172.289	68.7928	42.8643	146.861	95.9448	15.1831	92.8163	124.094	8.32581
ENSG00000227910	63.5095	66.6232	14.3779	132.848	26.0828	41.7034	161.617	179.683	226.726	274.318	50.6966	44.8625	49.7496	124.876	70.8478	147.592	10.2351	7.04571	144.303	61.5925	59.8222	2.54489	31.9756	123.522	68.4289	52.8762	342.251	515.792	36.7495	41.4089	36.7925	123.647
ENSG00000227939	379.885	1141.94	842.801	702.847	767.262	969.471	861.352	649.334	565.837	423.173	165.57	565.64	482.634	850.773	581.2	1861.92	896.439	1181.93	1233.66	454.142	1061.97	75.2207	994.654	573.72	1057.8	967.336	532.515	232.903	580.597	528.155	1211.19	534.449
ENSG00000227992	171.649	96.6323	59.3869	133.738	28.6319	11.0846	229.126	37.2011	73.568	277.191	188.543	37.6797	67.367	162.394	238.492	19.7622	8.72446	250.429	30.0725	71.026	14.7574	3.7353	33.7491	375.077	77.7195	12.1013	9.76998	425.036	70.9731	201.765	73.2192	33.8653
ENSG00000228020	0	0	0	0	0	0	0	0	1.35838	0	0	1.63998	0	0	0	1.53942	0	4.22088	1.29424	0	0	0	4.31922	0	0	0	20.2014	0	0	0	2.42891	0
ENSG00000228039	6.77712	28.7125	4.80749	43.0775	1.49653	0	16.1074	35.6333	4.19168	0	21.0802	4.88781	30.6632	0	22.4977	0	0	35.4501	26.1579	14.3642	0	5.11381	13.3436	10.3207	0	0	81.3897	48.0368	5.94744	0	9.95353	123.274
ENSG00000228123	0	2.04977	0	3.61757	0	0	0	0	1.03967	0	2.61428	0	0	0	0	0	0	0	0	0	0	1.26839	1.84595	0	0	0	81.5609	0	0	0	0	0
ENSG00000228175	44.404	74.9262	97.3018	193.111	142.682	98.3282	81.0756	165.77	150.79	180.154	151.698	70.7958	141.431	49.5455	45.1932	44.5996	90.2007	119.231	85.4813	235.029	243.974	50.4151	109.999	88.7497	60.3026	161.079	259.101	302.396	58.4647	181.407	32.3168	60.7785
ENSG00000228206	0	0	0	156.412	0	14.696	6.97281	0	30.0413	10.9669	0	0	0	36.6347	5.6744	0	0	0	0	0	0	9.04336	0	0	7.93302	7.17255	6.46409	0	0	13.3976	0	0
ENSG00000228247	14.6323	11.2774	0	0	0	0	0	0	8.78426	0	0	0	52.6479	3.67725	9.89629	0	0	8.58856	0	5.0381	0	0	8.15429	0	0	0	13.9087	0	0	0	10.9056	14.5564
ENSG00000228291	9.20774	0	3.91634	0	0	13.3037	0	0	7.03253	397.759	0	0	535.304	0	0	0	0	0	0	0	0	0	3.2731	0	0	25.0282	0.916395	0	0	7.37812	0	0
ENSG00000228331	15.551	47.7085	54.525	40.3222	67.761	46.8157	82.2351	0	37.9894	20.5716	10.768	10.4745	15.2136	71.1887	41.1421	154.912	64.3274	101.808	60.1112	34.832	86.9146	24.8218	35.2183	22.6713	161.914	79.717	811.823	13.2033	15.1672	6.52703	60.1243	56.4497
ENSG00000228335	46.6229	58.098	44.6172	91.8429	60.3279	26.3529	142.692	81.8823	110.955	171.953	46.0133	23.8339	17.6533	93.9518	78.3427	116.014	25.2066	92.5584	166.263	99.4496	66.288	36.4129	47.1068	169.739	63.4935	62.001	58.4995	151.109	127.558	97.2808	48.2895	142.109
ENSG00000228339	4.79217	2.2424	22.4486	0	4.36671	4.14294	17.7617	6.53387	16.0619	25.2116	3.87471	8.32893	2.09976	14.6323	0	7.8561	0	2.13335	7.19811	5.92924	4.11783	1.25894	1.98191	13.49	10.9145	8.98184	4.17452	20.0422	0	4.15034	3.23471	28.7279
ENSG00000228360	6.37495	50.7808	23.5505	108.235	21.1517	0	67.5509	44.3473	51.2422	28.067	48.6637	25.0692	0	22.8799	18.2987	56.6651	38.3094	37.3973	44.4655	50.8721	23.8881	34.6095	33.4806	51.979	14.0491	17.5518	806.221	94.8682	5.48994	15.486	0	138.862
ENSG00000228376	0	0	0	8.63489	0	0	0	0	26.1651	0	0	48.8395	0	1.88173	0.357947	0	0	4.18446	2.18363	1.32532	0	0	0.830228	0	1.00085	0	175.757	0	0.663459	0	1.0064	1.50197
ENSG00000228399	93.9709	68.6248	85.1602	23.8729	97.2327	22.2895	100.782	9.47893	54.1651	22.4209	12.3982	64.6133	14.5181	86.2651	62.8104	154.632	0	77.5823	138.991	67.6636	52.4537	101.548	105.646	51.4983	113.147	109.701	67.1819	6.62568	114.134	0	162.115	0
ENSG00000228415	28.1141	8.775	15.3018	27.9552	26.5576	24.73	37.5766	10.0055	30.1165	32.805	2.83124	3.80163	9.16911	26.3976	19.8673	43.2698	0	24.9494	7.12674	45.789	20.1279	10.4068	11.5585	17.2748	12.2342	57.4156	26.7032	49.874	10.8906	51.7896	0	145.25
ENSG00000228431	16.439	54.5841	0	9.54663	12.8095	9.93294	5.16169	8.30528	5.71937	46.289	11.6417	0	5.01761	58.8087	7.14512	40.8515	27.6559	10.1216	17.3397	26.8107	0	0	18.8612	24.5328	0	7.13625	34.1948	0	0	0	0	76.4354
ENSG00000228432	1.4437	0	4.55856	85.5143	1.38142	7.59304	0	5.22683	3.86924	0	0	0	0	12.8041	3.39108	2.63901	0	3.83404	0	4.24456	0	1.94142	0	0	0	0	12.7811	0	0	15.2464	4.54575	0
ENSG00000228446	27.6097	27.7532	230.384	44.2778	23.048	11.1603	42.4386	42.9686	30.7427	118.176	21.6667	3.43329	25.1578	25.6754	70.7745	22.0004	14.6683	41.9197	36.4897	40.7418	11.4233	1.4867	14.8951	68.7942	37.8215	32.6396	59.7902	32.6607	54.4653	46.1035	32.2214	87.636
ENSG00000228451	138.753	111.219	28.166	131.734	48.5115	29.7623	132.414	146.525	162.241	186.926	232.962	71.7998	41.5625	150.021	96.7051	114.089	101.563	84.5952	131.917	75.8969	134.771	35.5758	46.0551	199.463	66.0422	46.1627	299.45	439.294	75.2082	180.349	41.842	111.477
ENSG00000228462	10.709	0	9.55258	0	6.11481	9.68148	4.57708	0	7.87402	0	0	0	0	6.04677	4.32857	8.05776	0	0	24.0381	2.93358	12.7909	2.91165	20.6647	8.66371	6.63533	0	114.357	3.26981	7.85609	0	7.534	43.6877
ENSG00000228477	198.847	293.73	578.094	226.799	291.234	697.003	466.241	234.791	250.012	85.2331	53.8682	108.368	374.618	805.828	203.42	492.857	172.235	505.736	282.86	247.62	218.068	331.678	967.294	287.718	347.08	257.262	366.57	216.736	228.952	194.613	618.476	1665.7
ENSG00000228519	85.5861	123.969	106.415	122.37	126.474	77.391	166.165	120.22	89.1253	95.2885	24.8333	89.6235	71.7937	161.484	129.487	25.8544	29.9108	166.502	84.0257	82.7654	69.2644	37.4992	138.053	50.4302	77.2525	127.828	207.184	24.5056	123.913	73.7011	200.483	19.9796
ENSG00000228638	609.301	691.512	226.635	1164.57	833.489	816.243	2080.74	1517.99	2279.75	2213.88	1508.74	823.674	688.089	1721.79	1998.34	1095.93	557.21	1052.43	1142.03	1493.4	1175.87	133.369	674.289	1992.54	1016.92	772.7	540.894	3769.82	1629.22	1578.34	684.926	1921.02
ENSG00000228663	4.40606	0	229.652	0	37.8136	35.7412	51.2214	36.6662	15.1024	59.8943	7.47478	26.2863	17.8994	35.7298	125.798	15.7856	0	7.50417	26.6372	37.4902	46.734	3.3946	28.7288	33.595	113.813	27.6919	11.7092	58.8598	71.5591	27.2769	20.7021	91.5076
ENSG00000228664	0	0	2.51155	0	0	0	0	0	0	0	0	0	0	0	0	0	0	0	0	0	0	0	0	0	0	0	53.3293	0	0	0	0	0
ENSG00000228685	0	0	0	0	0	19.5462	0	0	20.0758	0	0	0	0	0	0	0	0	15.332	10.7353	0	14.0156	0	18.6407	13.3375	6.99553	0	491.562	0	0	0	0	0
ENSG00000228700	25.1548	7.08939	0	0	3.29926	0	0	0	16.7188	0	0	0	0	0	7.07857	6.15929	0	14.3875	0	8.95013	12.7301	0	0	0	0	0	44.4305	0	22.7894	0	0	0
ENSG00000228702	56.3697	28.4432	7.2187	84.9791	26.2581	12.1754	20.2989	34.3121	77.918	33.6682	23.6253	8.04288	0	18.8037	83.1459	103.009	0	30.3665	45.3178	59.1053	48.2823	16.2501	21.4961	37.8024	52.376	15.7773	69.8695	78.7477	74.9549	36.4889	58.2248	31.3671
ENSG00000228847	29.7759	85.7704	18.726	65.8217	47.9917	115.847	25.3661	21.1381	49.585	13.5663	45.9753	46.6722	29.0492	62.0949	48.3314	27.7259	24.8477	67.7866	93.0308	46.5527	50.7329	124.696	104.177	26.7161	72.5386	75.7118	23.413	12.7097	33.6854	23.6682	59.9458	18.2585
ENSG00000228874	2.46234	21.4484	6.2335	0	26.6053	10.5875	348.547	9.20031	7.94024	33.4502	0	36.0319	0	2.34935	34.0952	12.7308	0	48.9516	25.557	52.0354	0	0	14.5575	62.3588	0	15.1698	14.453	0	4.45667	48.287	0	61.0954
ENSG00000228887	143.887	238.986	179.605	114.078	192.817	198.787	233.422	168.438	148.72	157.674	131.082	180.384	122.009	277.407	168.802	365.732	270.548	228.231	293.845	132.715	431.427	326.799	222.357	119.568	363.207	306.758	113.332	75.438	188.222	157.19	342.436	308.558
ENSG00000228897	1.20114	3.78831	1.73563	0	0.884819	5.67527	7.01204	0	7.74658	0	4.8918	0	2.61759	12.8727	1.74141	5.80149	0	0	6.65991	0	0	1.54801	0	0	9.39593	11.077	864.533	4.14548	0	0	6.15213	2.93231
ENSG00000228929	540.884	818.728	857.551	550.193	749.371	920.43	756.198	904.788	638.611	557.91	248.084	551.531	452.795	771.155	648.312	1309.99	562.159	1025.83	706.873	671.938	793.899	787.693	864.359	602.614	1069.19	841.991	388.334	154.09	755.393	694.91	997.068	297.729
ENSG00000228966	0	0	2.51253	0	0	0	0	0	0	0	0	0	0	3.5359	15.282	0	3.07648	55.892	0	7.9419	0	0	7.40104	0	1.30512	4.42526	208.134	1.3412	2.10778	0	0	0
ENSG00000228997	35.9252	0	0	9.32023	5.27857	17.462	11.3847	0	0	10.3708	0	0	0	701.413	0	4.02401	0	0	6.48272	20.6233	0	0	8.89699	5.93792	2.86947	0	122.971	35.7356	0	9.6522	0	0
ENSG00000229036	77.2165	89.8406	144.288	79.4226	94.2901	125.126	232.842	67.2378	165.773	185.966	77.9162	44.8637	25.3733	173.331	108.377	157.577	42.4703	126.787	90.5557	320.704	45.3421	20.8444	132.214	261.352	114.279	127.975	58.6544	182.942	62.3066	129.65	88.6304	155.383
ENSG00000229060	0	0	0	0	0	0	0	0	1.24043	0	0	0	0	0	0	0	0	0	0	0	0	0	3.13822	0	0	0	245.854	1.26007	0	0	0	0
ENSG00000229063	0	0	18.5316	0	0	0	0	0	0	0	0	0	0	0	6.17753	0	45.3037	0	17.0466	0	0	0	0	0	0	0	72.656	0	0	0	0	0
ENSG00000229064	0	0	0	35.8802	0	0	0	0	14.084	0	0	0	0	11.2769	0	23.6991	0	0	0	0	0	0	0	0	0	18.0912	18.0995	34.8625	0	0	0	22.3198
ENSG00000229119	634.251	867.599	675.428	481.086	1804.03	1204.83	688.033	756.72	862.903	184.971	159.511	820.97	1704.38	598.848	456.824	893.696	497.342	810.096	939.945	864.85	568.745	748.554	719.981	677.077	937.14	1421.74	313.718	207.044	994.842	530.503	1103.84	673.652
ENSG00000229184	17.8887	38.3173	19.4815	13.1539	61.3669	63.8573	34.4242	0	26.2935	0	55.1518	67.4315	28.3705	46.672	7.60276	12.4876	15.3895	71.63	64.4236	37.9784	38.5849	91.9435	54.0767	13.2611	20.1855	51.3938	35.4359	4.70234	18.7746	0	71.9638	0
ENSG00000229221	105.899	0	1.35377	3.93939	0.404209	0	0	0	0	4.86858	193.023	0	31.8188	0.906503	3.77875	1.92107	7.98343	4.27807	3.04333	2.63774	5.41522	3.84709	0	3.21138	0	0	21.509	2.42871	5.15885	0	0	0
ENSG00000229251	53.2498	72.3418	116.771	91.914	107.693	105.975	158.524	12.7483	51.444	0	28.8893	77.5705	24.8371	113.604	70.9787	207.02	47.4527	171.859	110.876	53.1661	69.01	23.2325	147.48	68.8108	100.171	128.661	306.632	16.0468	76.6383	4.01928	188.497	29.8343
ENSG00000229303	0	0	0	0	4.42662	0	0	0	3.6655	0	0	0	0	0	0	1.74433	0	0	0	0	0	0	0	0	2.33177	0	19.097	0	0	0	0	5.23846
ENSG00000229320	285.907	231.231	90.8664	323.017	171.366	107.866	451.418	366.87	757.988	757.94	674.905	164.626	132.026	331.473	447.481	322.169	73.5452	347.183	257.237	319.044	244.026	221.887	122.011	571.968	564.003	183.501	1072.22	1112.21	376.15	591.149	230.157	402.174
ENSG00000229417	57.7135	82.392	76.1376	71.3884	262.781	416.899	118.087	274.594	162.752	321.513	25.8082	469.763	443.288	140.401	724.87	72.1809	66.8526	168.387	136.272	406.366	177.318	9.71427	421.886	104.932	881.764	423.965	49.2885	496.79	1231.04	285.729	304.486	228.682
ENSG00000229436	1052.01	72.7601	776.57	14.4703	44.7676	520.09	2.71578	72.842	234.872	472.447	887.304	11.2635	23.3921	396.7	162.387	0	11.8502	857.341	13.011	167.601	124.987	73.1306	358.277	190.415	1032.33	91.8956	193.006	368.071	60.2094	63.1057	160.972	148.443
ENSG00000229447	116.781	80.7702	479.33	143.79	69.4463	55.8698	234.421	137.313	171.881	159.04	24.0465	44.5365	65.9084	284.035	189.302	88.1534	38.1195	73.5852	187.479	230.07	24.9493	64.8629	79.6516	228.839	164.117	75.3563	76.5524	234.424	77.0014	133.856	87.6212	272.716
ENSG00000229468	60.5529	0	0	0	12.6513	0	4.21247	0	8.2561	0	0	18.5775	57.7919	0	27.5942	0	0	40.5709	0	26.8413	0	0	20.4726	19.456	23.5392	17.6213	62.0495	8.59165	0	0	0	58.4093
ENSG00000229492	3.3748	3.66541	3.61278	40.2739	0	0	9.77801	0	2.87104	0	0	1.08906	6.96142	8.15265	0	0	0	7.84952	6.59377	0	0	7.64442	2.8441	0	8.93244	6.66586	12.1253	1.16986	0	0	2.21776	1.89061
ENSG00000229547	1.19952	0	0	0	0.682071	0	0	0	0	0	0	0	12.3656	0	0	0	0	0	0	0	0	0	0	0	1.84591	0	754.065	0	0	0	0	0
ENSG00000229585	12.4776	4.38007	4.49222	45.232	18.1917	8.11928	14.035	30.9399	19.9822	32.1978	21.9288	3.25907	19.4017	15.5937	20.8545	6.82093	0	24.0689	11.4233	40.6735	25.1577	25.1615	13.6004	24.6709	64.6953	32.2414	13.2444	56.6771	6.81274	21.5627	12.7474	277.607
ENSG00000229659	223.684	445.97	544.342	250.608	388.281	444.569	413.992	72.8577	273.56	125.363	770.928	239.253	187.066	331.697	322.843	570.282	230.657	434.39	357.255	383.718	352.388	2579.01	535.826	399.518	432.356	358.105	200.966	86.0322	291.439	130.42	613.26	383.282
ENSG00000229687	3.11033	0	0	0	0	0	0	0	0	0	0	0	0	0	0	0	0	0	0	0	0	0	0	0	0	0	13.3384	0	0	0	0	0
ENSG00000229700	4.34984	5.76449	37.1734	0	16.1748	7.85877	66.3211	12.6304	100.121	69.0187	19.1152	2.53965	0	22.362	24.0627	7.83792	0	10.0674	26.3915	53.5045	16.0525	7.23788	42.1539	22.2652	25.6693	27.0959	2.83918	14.2089	12.5787	28.8131	9.79133	24.6446
ENSG00000229781	4.85674	1.36301	56.3409	0	2.18212	0	5.1594	0	2.2614	7.07246	0	0.647256	2.03025	1.04088	33.9755	0	0	0	0	7.83615	0	0	0	4.72341	8.40075	0	32.3765	3.57223	148.512	15.8488	42.8553	5.32522
ENSG00000229806	13.7001	30.6655	33.3772	21.0151	29.8182	27.3352	59.1849	0	31.5687	6.16637	4.21635	32.9901	0	48.891	23.2081	49.4163	35.0026	74.6454	63.8787	12.9893	60.6497	34.8027	28.4314	0	73.118	60.3745	159.619	5.2575	39.6958	0	45.4615	9.98218
ENSG00000229808	19.9668	23.5352	92.2108	13.0592	6.84261	3.07289	18.9894	8.93702	22.6524	83.8256	6.68236	10.9575	46.8162	18.1501	29.0385	3.27603	22.0405	20.0648	13.8005	25.1673	28.9851	0	7.95953	21.0343	23.0051	12.9791	232.631	17.0839	19.1479	35.9235	34.527	17.0325
ENSG00000229886	12.4332	36.3976	8.21443	33.1417	100.632	26.444	68.4332	135.793	264.841	71.5793	8.76604	55.3676	255.998	387.544	7.01238	29.511	223.307	6.53721	126.258	256.753	293.871	0	69.3425	58.2276	0	149.49	759.854	544.793	10.2414	13.9527	0	383.259
ENSG00000229900	0	0	0	0	2.67621	0	34.4534	0	562.084	0	0	0	0	75.9084	0	0	0	0	9.31697	0	0	0	0	0	0	0	2370.86	163.887	0	17.3265	0	0
ENSG00000229914	11.138	5.20846	0	20.1645	28.1581	74.0342	95.4476	19.5812	95.1668	82.9135	20.0846	18.0493	23.8368	33.1299	54.44	15.4174	21.3806	2.03691	18.2409	94.2271	20.2908	4.6352	42.6038	51.0952	18.0546	93.6222	279.541	2.59353	34.9973	15.3346	24.6064	45.0104
ENSG00000229927	41.8792	37.3111	37.4449	82.6616	26.2977	36.8239	51.4259	63.2514	24.6207	45.7452	66.749	55.0733	58.9555	57.7283	10.5067	18.7575	0	68.3441	26.5254	13.6708	39.0787	25.6725	13.6648	88.0775	20.2359	7.3664	61.732	64.9231	23.1316	39.9831	64.8897	27.101
ENSG00000229944	230.567	195.256	132.964	382.018	275.733	210.459	252.716	768.184	255.53	291.998	174.226	252.644	174.532	232.188	333.201	110.91	94.2702	208.244	166.017	354.915	158.922	55.781	143.068	374.761	152.638	157.039	174.527	452.078	319.043	462.776	212.226	100.728
ENSG00000230042	47.2411	54.5358	31.7558	115.862	22.0615	5.768	175.017	99.7085	99.4514	121.127	339.568	18.6688	16.6968	136.969	59.4091	124.477	11.5197	55.4958	39.1627	92.0291	48.1392	10.1732	42.958	130.691	49.5159	23.0351	239.602	97.1728	38.2277	90.1194	11.3367	320.477
ENSG00000230047	0	0	2.57545	0	1.9653	0	7.66985	9.99229	0	0	0	0	0	0	0	0	0	0	0	0	0	0	0	0	4.2629	0	35.696	0	4.68361	0	0	0
ENSG00000230067	20.2652	102.432	12.1806	10.8353	24.4731	43.75	19.9998	10.1965	8.47028	7.39867	67.9428	27.074	22.39	13.3933	20.8405	9.61035	2.74349	295.408	5.63541	18.5027	16.9483	13.6261	35.4842	52.7751	7.97844	20.2042	14.8057	43.8241	10.6613	35.809	27.9957	9.3314
ENSG00000230071	45.2162	16.2252	64.0027	15.0404	33.3292	15.1717	46.3758	31.7071	54.4366	62.6518	23.2902	13.1803	23.6486	31.7746	59.7125	17.0356	7.99017	54.1464	20.8946	58.2088	46.2507	1.77155	30.8874	103.582	31.3768	28.4192	40.395	94.4723	61.465	64.4529	40.9524	34.2587
ENSG00000230077	2.08087	12.6326	2.70043	0	6.48316	10.0803	16.8398	0	0	6.39398	6.59186	17.2138	3.6503	22.8221	9.2525	1.73393	9.19084	10.1156	32.0815	6.54128	6.54505	2.75876	8.24503	22.1827	32.2159	23.0873	1.83679	1.55424	11.8418	0	0	17.551
ENSG00000230157	0	0	19.3574	0	2.77371	0	0	0	24.026	0	0	0	0	3.00271	0	0	0	0	5.49095	0	0	0	0	6.88044	9.20025	0	351.854	10.1264	5.36982	0	0	0
ENSG00000230188	32.2295	27.4002	1.74607	20.0515	7.79541	8.07522	24.6827	26.5571	59.9204	44.5103	0	12.9822	25.1499	1.79188	39.2979	11.8316	0	39.8624	9.70849	14.3565	22.1699	7.14363	3.86304	91.2242	48.0034	10.2637	7.53459	25.8369	36.0238	12.5601	26.5151	101.09
ENSG00000230219	0	0	0	0	0	0	0	0	0	0	0	0	0	0	0	0	0	0	0	0.613895	0	0	0	0	0	0	595.109	0	0	0	0	0
ENSG00000230227	0	0	0	0	0	0	0	0	0	0	0	0	0	13.7753	0	0	0	0	0	0	0	0	0	0	0	0	211.684	0	0	0	0	0
ENSG00000230274	0	3.65782	12.1206	9.54262	2.31559	0	8.09372	0	17.6929	4.71224	37.912	8.68062	5.26736	1.49959	13.2022	5.00103	0	0	12.4262	2.63723	0	0	12.8899	4.61136	4.83734	0	23.9985	4.03534	5.68937	7.49586	4.40068	18.6047
ENSG00000230306	88.702	44.2221	71.3232	45.0189	46.0802	184.869	208.632	48.1652	225.56	221.484	110.691	229.526	665.319	103.805	207.699	168.996	28.3214	30.9824	105.436	107.176	289.725	51.889	191.939	127.921	171.7	26.3209	431.532	64.1266	102.523	87.248	94.3865	159.614
ENSG00000230330	438.787	434.256	1746.07	451.611	742.707	555.007	1035.28	1376.77	972.05	767.27	436.036	460.873	345.487	575.075	1198.06	714.279	198.546	883.176	607.154	839.297	324.18	104.062	570.928	759.969	614.897	573.107	424.487	976.138	1588.17	1152.36	832.69	376.768
ENSG00000230339	0	0	0	0	0	0	0	0	0	0	0	0	0	0	0	0	0	0	0	0	0	0	0	0	0	0	178.867	0	0	0	0	0
ENSG00000230356	4.79166	5.31274	6.37754	5.57885	5.84559	0	4.77903	0	2.02437	0	0	16.6951	0	1.57031	2.80817	0.789056	0	6.06345	7.2315	4.40834	0	0.588898	12.3777	5.99924	13.9242	11.3545	8.20785	0	0	8.89758	9.88966	2.7998
ENSG00000230359	27.3988	38.2937	50.9982	106.075	34.4942	17.4147	31.1025	82.8703	109.624	66.6988	31.7512	85.0145	92.7174	44.9872	60.819	6.81136	11.2717	38.9237	45.198	65.5288	27.8062	10.8397	23.6039	50.313	35.8707	28.3842	217.269	205.469	68	54.4448	41.7449	69.5524
ENSG00000230371	10.6093	4.57871	1.39113	16.5962	3.25529	2.55699	22.3322	39.4662	61.6183	14.9853	14.9414	4.1782	89.5645	0.692932	6.10536	37.0318	3.64627	12.5116	3.69784	4.71963	1.66853	0.702137	13.597	19.1093	1.53459	0	823.622	5.50236	0.979488	7.74298	0	8.8683
ENSG00000230383	388.032	794.203	782.246	382.775	548.031	688.124	670.173	330.785	251	181.439	153.481	441.207	229.384	678.971	458.955	1075.89	499.496	625.716	598.752	255.937	709.617	431.809	629.594	367.27	617.137	592.201	219.218	166.125	447.522	276.137	879.209	430.641
ENSG00000230397	22.6265	18.7628	237.353	0	23.2543	15.9454	7.64327	99.0414	26.8785	20.4362	84.113	27.5489	0	12.0578	5.63733	12.3564	0	18.9589	26.483	32.4954	24.7597	46.5567	21.6402	137.119	0	7.86222	70.0034	47.7756	11.5289	22.8015	29.1091	42.9195
ENSG00000230398	0	0	0	0	0	0	0	0	0	0	0	0	0	0	0	0	0	0	0	0	0	0	0	0	0	0	0	6.37368	0	0	0	0
ENSG00000230409	162.326	184.052	208.072	326.395	181.519	123.163	284.001	746.309	251.228	495.223	138.845	219.597	229.245	240.083	311.931	165.202	36.6773	175.471	242.662	167.649	159.862	51.3383	132.428	244.78	151.736	181.681	163.295	691.015	366.434	627.542	260.627	251.897
ENSG00000230445	28.8994	30.3216	5.81306	124.84	9.67638	20.2917	78.3785	28.046	85.9171	76.4146	70.2011	84.3918	3.73539	26.1156	25.2262	18.8076	5.1127	10.8668	23.3349	25.3597	20.5416	1.65015	22.7121	75.1247	18.9209	22.1418	222.795	322.462	32.685	26.0169	17.7613	43.6523
ENSG00000230450	0	0	13.7963	0	2.84574	0	4.3368	0	0.692319	0	0	0	0	0	0.608887	0	0	14.5468	42.7448	0	0	0	1.57223	0	0	1.60449	138.471	0	0	0	0	0
ENSG00000230459	0	0	0	0	0	0	0	0	0	18.7096	0	0	0	0	0	0	0	0	0	0	0	0	0	0	0	0	23.0534	0	0	0	0	0
ENSG00000230584	3.1459	4.29398	4.59925	4.52921	5.3236	2.34843	3.0724	0	2.0007	1.63753	0.559841	4.16835	8.50433	4.78666	4.25139	5.46658	1.82541	10.9424	3.03932	4.50347	0	6.36231	6.36249	5.5383	5.37252	6.72969	12.5529	1.39617	1.97708	0	5.2286	1.33336
ENSG00000230622	0	0	8.22	54.3822	1.84634	0	54.6174	0	12.0987	37.8229	3.32829	10.4796	0	0	21.2826	0	0	7.43135	25.2219	11.0366	0	0	0	0	12.8079	0	228.376	8.33675	5.48994	30.7407	0	10.6277
ENSG00000230697	9.53739	10.4951	0	6.8127	7.51622	10.4957	18.2305	7.12311	7.23668	6.72328	0	11.129	0	29.183	15.7165	2.38024	0	12.5515	0	14.1248	6.9191	0	13.0681	7.58536	6.63533	0	342.074	19.9382	5.13871	0	15.068	14.6904
ENSG00000230701	27.9965	46.7901	304.324	25.8251	18.9018	16.4741	71.8754	28.9969	72.4249	44.0764	16.109	23.2628	17.8683	42.7767	22.963	80.9978	8.70791	32.8448	32.8485	35.1036	19.358	11.0678	17.4023	85.8542	16.0878	31.005	66.8069	45.5615	43.7775	23.6572	19.8109	53.758
ENSG00000230702	2.46234	17.1918	11.5018	40.3639	0	0	3.71814	0	192.805	8.68211	8.45626	22.7371	0	73.7129	1.60293	6.61414	8.36094	5.63544	0	12.448	29.1752	0	8.79041	14.4489	6.16908	5.67827	42.9109	200.196	17.5332	10.6064	0	62.5146
ENSG00000230707	15.7829	729.797	3.10997	416.68	3.87674	0	321.182	0	158.305	0	6.49416	3.49748	3.70831	5.72535	16.0383	45.4198	0	0	19.1151	1.81834	3.34113	0	2.29277	29.9356	30.8537	2.60485	229.804	43.6466	1.96137	0	19.4129	0
ENSG00000230715	2141.63	1091.85	5909.61	1006.22	967.388	1586.28	2721.2	1534.66	2685.14	2930.4	970.488	813.97	718.951	3266.82	2905.82	1485.31	774.17	2462.98	2005.26	1082.06	3425.34	550.377	1330.11	1942.41	3032.21	3005.7	3304.62	2584.36	587.98	1592.98	1556.64	5251.08
ENSG00000230734	262.313	734.271	463.25	138.657	301.639	630.837	776.681	26.1055	299.5	37.2922	94.334	164.627	156.867	664.536	427.3	1049.43	484.253	525.231	632.094	298.765	674.064	430.58	689.526	334.934	607.892	496.835	216.9	54.9667	377.879	30.6651	1023.79	191.481
ENSG00000230758	10.2511	21.0509	4.94484	27.646	17.4393	0	0	23.2967	14.1771	10.8396	3.74417	68.3484	32.1362	4.63275	62.6278	11.0315	0	17.221	8.47176	5.31528	47.0564	0	0	0	15.7412	8.34358	246.423	81.0589	12.6659	0	20.2611	36.2417
ENSG00000230769	3.48538	5.80225	5.15536	0	12.5046	0	5.37953	18.8836	8.78254	5.42389	2.48635	13.3482	61.1664	15.2643	19.6429	12.2939	0	16.2091	0	16.9886	5.52223	2.36373	10.3548	15.9233	10.6545	12.8688	19.9612	31.4562	9.82286	0	6.07333	59.2909
ENSG00000230779	0	0	1.364	0	1.24951	0	0.700562	0	0.992872	0	0.981234	2.64356	0	7.91992	0	30.2205	0	0	0	0	2.95145	0	0	3.69564	3.79885	0	12.317	0	0	0	0	12.0994
ENSG00000230793	24.1147	34.0784	20.3686	28.3982	36.4081	38.8894	46.3177	14.7594	13.8762	26.9244	10.6456	37.1078	12.2277	21.0982	15.3567	37.0917	18.5651	59.3584	25.8102	9.70868	24.3828	21.5396	37.8364	16.191	30.8818	15.7468	48.0086	8.69741	19.3211	11.6445	33.9992	31.1357
ENSG00000230823	25.9842	28.8646	18.356	173.789	23.4775	0	80.6036	7.60984	16.3798	20.908	11.9042	20.9152	6.97369	63.9363	22.6443	43.9829	17.9286	45.4105	45.0475	15.5699	51.0061	29.5153	19.8039	28.2769	28.8288	41.1794	96.4127	13.7443	35.6515	19.7	64.3281	33.3038
ENSG00000230829	2.13601	5.01823	5.96277	0	2.31346	0	1.66219	0	0	13.9541	0	0	0	2.03799	24.7028	2.26553	0	0	0	0	0	25.7596	0	0	2.97744	0	69.2302	0	13.6482	0	5.98068	0
ENSG00000230835	0	0	8.42816	0	1.59267	0	15.9813	6.8625	0	0	0	0	0	0	1.40745	0	0	0	5.10581	3.6278	0	0	0	7.30785	0	0	77.9494	22.2821	0	0	0	6.88666
ENSG00000230841	0	0	0	5.87558	0	8.32206	4.24926	0	2.00742	9.90555	0	0	0	1.84665	0	0	0	6.50014	4.57071	2.84333	23.7508	0	0	0	0	0	2.97759	0	0	0	4.96388	14.7182
ENSG00000230863	0.411534	2.2557	5.02201	10.5364	5.72377	3.86915	4.09492	14.0281	0.426834	0	0.425869	4.8928	4.19573	1.44652	2.5792	1.10543	0	4.59076	2.63424	3.38442	0	0	2.45697	4.5685	2.29764	0.989212	76.0576	4.15373	4.07017	1.77266	6.70282	0
ENSG00000230882	3.44425	23.2975	1.73172	38.9891	42.39	13.8211	42.0377	24.9802	3.63579	34.5468	3.60189	3.86211	234.84	11.1376	1.76706	16.5127	6.80739	5.02346	278.36	21.7551	121.972	1.28429	12.9311	4.28766	3.66012	82.526	289.901	72.3959	5.60256	10.8899	6.89797	22.5088
ENSG00000230916	636.867	1514.17	216.974	1278.03	918.98	1303.24	257.268	0	62.2259	61.8193	1299.27	1975.87	858.062	388.421	106.433	180.309	210.935	343.966	1186.1	255.406	606.212	2268.53	1456.95	140.872	442.357	796.709	514.367	9.85465	27.7422	14.2077	494.083	219.85
ENSG00000230953	1912.2	1357.84	881.116	449.401	954.029	1406.74	3422.46	2638.58	4480.24	3195.06	1275.24	586.795	1429.97	2365.22	1373.64	4677.81	1236.99	1252.65	2848.1	3372.15	1990.75	712.378	1964.37	3600.26	902.621	1656.78	1856.72	9201.48	1076.55	1806.45	774.034	4594.62
ENSG00000230965	50.7765	0	7.27779	5.09662	21.4246	7.24277	87.212	156.433	13.3902	10.9677	0	0	0	22.5712	18.393	32.4902	0	0	0	13.4924	0	0	3.8284	137.318	10.1311	4.03554	41.5486	4.95207	42.3462	7.23165	13.8069	0
ENSG00000230980	0	0	2.59982	0	8.17596	0	2.04644	10.4483	0	0	0	3.88558	0	0	3.607	2.96591	0	0	0	0	0	0	0	9.45179	7.13221	0	9.31298	0	6.40313	0	0	0
ENSG00000230992	0	8.67877	0	18.214	0	0	9.6632	0	12.5703	0	0	14.0586	3.24124	0	0	7.59212	0	0	15.6034	4.36995	6.35638	1.77855	0	0	0	3.57511	5.42185	0	2.51469	0	3.81453	7.21866
ENSG00000231007	48.3454	16.0394	41.9226	48.1365	31.2393	7.65347	179.658	74.4517	289.652	163.591	23.0682	16.3035	8.0527	95.3732	73.3666	327.471	49.9882	88.1001	99.0849	38.555	98.7744	17.162	16.1671	250.159	21.9587	14.6105	121.249	18.2324	31.5991	71.5874	45.6797	404.474
ENSG00000231047	3.67539	4.49257	22.58	0	0.657015	0	0	10.5425	2.21505	28.3674	0	8.52939	160.221	1.97739	2.23896	0	0	46.4527	12.2057	2.62456	0	0	0	4.53102	8.50499	3.56128	2.12031	6.27011	0	6.65211	24.4293	11.8222
ENSG00000231120	90.2206	109.656	40.7974	77.1649	109.347	73.1593	59.2049	75.2598	87.8938	57.0004	42.1918	83.2185	49.7228	91.8856	66.8174	72.0196	21.458	81.8587	79.2166	48.1883	83.0931	56.301	49.1236	76.3552	128.43	103.58	51.2567	62.0737	52.623	73.8942	90.7598	59.4351
ENSG00000231165	75.5663	56.5504	2.82241	244.639	96.9131	42.7396	89.0579	192.105	74.9316	61.6026	84.977	14.016	30.9507	37.5053	23.5836	14.2221	25.5087	10.2574	513.463	140.879	17.3027	3.9387	27.09	129.331	8.97588	75.1848	129.998	56.2235	0	91.8755	93.894	9.93615
ENSG00000231181	200.73	120.759	179.122	72.9732	99.5848	193.615	187.289	45.5115	107.415	111.293	31.6032	69.8172	80.9243	72.6718	80.3063	158.271	83.7725	83.3909	126.048	186.038	102.353	84.143	102.125	183.795	90.433	82.6848	147.973	263.789	118.439	10.9295	137.252	98.6782
ENSG00000231234	0	0	0	0	0	0	0	0	0	0	0	0	0	2.32587	0	0	0	4.28972	0	3.08708	0	0	0	0	0	0	0.748258	0	0	0	0	4.43452
ENSG00000231241	0	0	114.441	0	6.9839	15.8154	34.7117	13.2678	35.526	11.0278	0	0	8.01568	3.50941	0	0	0	0	0	16.9788	0	0	15.0827	12.4324	10.2542	19.8823	6.27024	0	0	0	0	37.6467
ENSG00000231254	0	0	0	0	0	0	0	0	0	0	0	0	0	0	0	0	0	2.67013	0	0	0	0	0	0	0	0	218.571	0	0	0	0	0
ENSG00000231313	51.4342	93.7208	103.504	23.2575	144.425	152.241	56.7804	25.3152	45.6424	24.0928	16.8045	73.941	33.1551	160.364	31.8997	57.889	12.424	201.733	93.442	89.4303	78.0925	14.0159	142.034	45.081	124.31	193.49	108.455	10.7444	81.9639	14.0471	263.363	43.08
ENSG00000231359	0	47.299	0	452.719	55.6899	92.0424	46.9496	88.0933	216.667	182.681	16.3235	25.1233	0	254.532	70.583	86.1987	19.5822	13.146	268.367	155.367	201.681	8.02265	67.469	97.789	36.0635	113.045	78.1925	549.827	71.5755	45.0338	18.0658	751.63
ENSG00000231397	27.2935	20.5344	0	11.8547	8.41982	16.8466	10.9835	14.5908	8.70354	0	0	5.42612	0	0	7.12425	0	0	22.4795	0	11.7412	0	10.7435	0	15.0756	5.53668	0	3.69447	0	22.1467	0	11.0497	14.947
ENSG00000231416	119.662	86.4839	143.25	73.1564	144.713	48.8569	58.4278	0	61.4179	0	19.5332	104.773	15.1377	100.072	38.7872	164.405	123.874	131.791	96.5291	25.0776	152.373	95.0554	112.742	61.6257	111.564	152.305	47.8927	0	102.678	0	176.347	13.0383
ENSG00000231454	0	0	0	0	0	0	0	9.9774	0	0	0	0	0	0	0	0	0	0	0	0	0	0	0	0	0	0	149.084	0	0	0	0	0
ENSG00000231466	53.4186	90.9524	92.9171	88.1965	65.6768	30.7861	198.216	45.8088	256.92	90.7746	74.9908	77.2941	17.6268	182.041	165.216	110.429	79.265	41.8324	92.9259	161.998	79.7077	24.9824	83.9532	166.366	131.626	69.7671	188.306	628.184	112.609	73.2243	92.8444	151.008
ENSG00000231503	94.7326	137.753	309.186	163.494	196.454	148.947	185.711	27.781	126.106	49.421	20.0566	89.8772	97.0302	264.198	140.884	166.929	44.2759	202.296	173.444	171.833	103.076	29.2877	147.215	181.367	305.188	241.282	87.3686	78.8544	198.066	58.5183	290.338	116.038
ENSG00000231544	43.6877	22.1743	22.0637	13.823	11.2799	15.6089	115.952	5.7421	56.8347	29.3725	9.73337	21.2844	0	21.7042	52.8363	84.0875	0	8.34379	36.5198	31.6253	10.3904	9.02885	6.53957	51.8671	48.7184	31.0563	15.7293	13.1479	44.7677	25.8837	17.3721	44.776
ENSG00000231675	7.25871	0	0	15.555	0	22.0318	0	0	0	0	0	0	0	0	0	0	0	5.86346	13.1407	0	0	0	10.4716	17.3192	0	0	78.643	0	0	0	17.2019	0
ENSG00000231725	0.880328	9.83007	3.63397	3.78913	1.34638	0	0.668784	0	3.40509	4.68288	6.49604	0	1.99152	0.871925	0	0	0	2.15813	0	3.10618	0	0	0	0	0	0	6.65388	0	0	0	2.33692	3.4979
ENSG00000231741	4.20647	8.12072	0	11.7556	3.71807	0	15.3158	6.04564	30.4776	7.25516	7.18226	7.25821	2.02784	3.83803	2.03228	13.7324	7.23565	2.04078	3.95482	2.82154	5.97738	24.2071	2.28689	9.43713	4.28951	5.18219	16.7904	20.6837	1.38552	4.04668	4.95364	21.9952
ENSG00000231744	34.7057	71.0398	90.2947	111.696	48.6568	98.7122	68.141	0	25.5932	0	18.0076	27.7502	26.1106	31.2363	51.437	38.3086	0	101.975	53.6506	18.2699	38.0475	24.3621	68.481	29.1619	48.804	35.0905	155.742	0	45.0543	6.98788	149.642	16.4453
ENSG00000231747	383.932	395.302	473.808	154.585	234.042	386.857	492.884	119.361	223.53	55.0445	80.9109	222.74	107.61	361.527	295.036	503.186	155.43	383.443	414.954	237.998	435.792	305.188	333.839	199.252	428.143	287.543	348.512	48.1973	392.728	90.6563	456.112	204.992
ENSG00000231787	2.90684	4.82075	3.84048	6.22921	1.45578	17.6459	25.3159	0	2.12824	0	11.7659	0	0	2.62737	12.1373	6.25627	0	0	0	3.48726	0	0	7.75532	20.8778	8.00117	19.5289	0.845254	0	6.93868	0	5.24725	5.00936
ENSG00000231822	51.2369	31.9624	61.2265	170.197	78.574	33.6251	73.137	112.314	390.779	101.674	17.5277	55.0393	37.3128	78.6909	109.07	66.7648	26.4219	98.1196	66.0675	78.9179	51.246	16.8589	96.5249	49.1925	75.317	62.9304	114.779	309.891	109.284	83.2398	63.997	164.221
ENSG00000231859	0	0	0	6.84737	0	0	22.5505	0	7.01832	14.7352	0	6.22884	0	10.1293	27.3029	13.5302	0	0	0	17.2998	0	0	0	0	3.19803	0	59.7415	7.04137	11.9785	0	0	66.9127
ENSG00000231875	15.6546	11.3451	24.718	0	8.39167	4.64341	27.7951	6.23864	12.1166	18.7224	6.90636	0	9.86691	5.19217	27.904	12.0185	0	25.7317	11.5036	26.7983	0	5.32045	10.0183	25.765	23.2006	9.90333	4.17718	19.8155	5.80775	18.2941	16.3997	32.525
ENSG00000231878	40.6459	137.87	133.418	143.451	105.942	127.351	120.193	0	12.2577	0	63.3113	50.4709	31.368	119.171	46.9816	31.1408	0	166.52	52.7708	56.1719	35.2223	64.2724	190.855	99.0127	97.3398	95.5267	98.8007	0	125.281	24.2975	146.967	8.51903
ENSG00000231884	273.812	485.893	243.384	291.353	323.099	384.644	96.6565	15.9433	76.2306	29.695	354.044	425.71	416.386	209.616	65.0836	55.4766	74.9784	219.213	461.473	72.7547	230.07	770.897	488.913	48.1775	294.704	295.734	161.053	24.2441	81.211	0	327.166	24.1793
ENSG00000231967	68.067	84.961	0	157.889	92.1371	17.8944	166.718	164.298	370.869	153.462	127.342	103.317	9.06939	205.282	95.8919	63.3209	13.9091	86.9274	89.2463	238.012	25.6624	32.4354	77.3137	114.82	108.082	29.6042	40.7867	286.369	191.729	97.0228	45.8468	196.451
ENSG00000231995	22.6296	28.3667	0	133.038	6.05206	6.37364	51.2006	83.8301	75.3096	25.2692	41.6802	11.4324	4.95132	18.4499	22.8079	10.04	0	4.91421	10.5959	11.2619	38.5538	1.90405	4.45016	49.3797	17.8725	3.55127	59.8123	65.9103	47.4277	7.04611	4.18048	35.5203
ENSG00000232032	10.1657	15.3496	7.62435	0	3.46999	0	22.8212	0	64.7869	15.8197	0	9.13703	0	109.381	39.2688	42.1551	89.7984	0	0	40.9615	0	0	12.4281	15.481	8.11982	0	175.784	29.9598	18.4712	81.7577	0	319.685
ENSG00000232135	0	0	0	0	0	0	0	0	71.3332	0	0	0	0	15.6196	0	0	0	4.65312	0	0	0	0	0	0	0	0	1594.1	5.92466	0	0	0	0
ENSG00000232202	29.9682	4.74616	7.10038	14.4419	23.4284	8.19278	77.0913	6.58418	34.7647	52.4619	12.0307	19.4399	14.3566	6.75757	52.8545	28.7209	0	14.5078	25.9757	50.9843	23.2834	3.67008	13.0944	74.8499	23.404	17.7041	87.2534	36.91	32.153	16.8725	19.2271	38.9173
ENSG00000232230	0	0	0	0	0.810169	0	0	0	0	0	0	0	0	0	0	0	0	0	0	0	0	0	0	0	0	0	36.0374	0	0	0	0	0
ENSG00000232303	36.2755	11.1298	93.626	9.26124	13.1851	35.4559	48.789	12.0689	32.6245	41.9234	9.22574	19.1139	15.0259	35.9047	24.766	16.3837	0	15.4627	20.6985	57.9431	18.3325	2.49364	23.0289	56.3121	23.6125	23.0784	61.4247	47.8237	15.8533	14.7073	29.2567	48.6774
ENSG00000232450	44.1448	53.5143	34.7477	29.293	20.5353	21.9401	62.9373	41.1288	81.5956	202.239	52.8622	51.6981	29.3196	136.395	116.239	50.8109	52.0363	116.603	37.7544	66.2468	22.7905	7.73077	19.6449	69.9797	60.3326	43.2282	35.2321	95.0203	53.2516	99.259	52.8822	36.7621
ENSG00000232472	735.9	1206.24	1747.49	950.892	1770.64	1745.07	1049.02	2097.06	702.935	783.183	263.321	1198.28	1112.32	936.767	1061.27	1134.58	965.487	945.409	830.116	864.114	599.047	1486.08	1601.47	713.09	1291.35	1408.3	542.315	333.81	1096.45	1510.52	1674.62	810.743
ENSG00000232489	6.31279	3.30588	0	13.4093	8.04496	0	6.19593	2.54987	10.6539	9.14476	6.83574	4.15844	1.54049	1.34891	7.8407	5.76364	0	7.97428	11.1751	6.99955	9.51614	31.4506	0	8.61136	9.79058	5.09752	4.4953	13.778	8.86497	0	1.97925	33.504
ENSG00000232502	122.685	0	0	7.86847	1.10271	0	0	8.22698	0	0	0	20.0114	0	0	0	0	0	0	36.2154	0	0	0	0	0	3.61297	5.97712	800.976	840.824	0	0	0	0
ENSG00000232503	0	0	0	57.2336	0	24.5521	0	0	0	0	0	3.96054	0	0	0	0	0	0	0	0	0	0	0	0	0	19.7187	9.7646	0	0	0	0	0
ENSG00000232553	5.95933	46.4669	10.1617	20.4565	19.0086	67.0873	46.1203	16.3936	4.01337	39.5274	4.67805	28.9428	20.7787	46.0246	35.2988	21.0678	2.2913	50.164	42.7826	9.89656	12.7937	5.56382	46.1076	10.6689	46.6608	31.6342	2730.04	14.1185	8.60631	4.71668	56.9336	13.502
ENSG00000232573	2706.03	3203.17	2582.95	1865.57	4172.3	1929.26	3584.9	6842.64	5961.23	4431.8	679.546	2789.46	2131.1	2459.94	2903.47	6409.36	2575.29	2931.7	3748.68	4275.54	3444.44	142.114	2004.43	5183.4	2801.02	3150.74	1147.55	2908.46	6637.87	5721.33	2673.13	3839.17
ENSG00000232612	0	0	0	0	0	0	0	0	0	0	0	0	0	0	0	0	0	0	0	3.46342	0	0	0	0	3.34262	0	0	0	0	0	0	0
ENSG00000232626	18.8705	10.4435	18.7732	34.4102	6.70158	7.75343	15.2622	5.91456	4.50218	6.31505	33.0331	12.1192	20.3332	15.161	2.96146	13.473	11.4412	22.018	17.0618	4.21012	22.8794	5.88877	21.052	4.11171	13.4238	10.5387	24.0909	4.75774	2.26044	2.44607	13.7477	3.51458
ENSG00000232678	0	0	0	14.1909	6.13506	0	0	12.3457	0	0	0	0	0	7.64784	24.4192	0	0	0	0	10.0559	0	0	7.24126	0	8.72938	0	71.6597	9.97357	0	0	8.75218	10.9017
ENSG00000232699	43.4242	156.465	5.03689	94.8157	28.9667	225.238	78.1773	81.6508	45.7756	90.1662	15.8834	485.209	94.8356	93.0207	20.7022	75.4271	4.09515	33.428	58.9013	35.2797	21.1849	13.536	172.402	40.848	48.5721	86.8677	33.7687	51.6545	30.1211	77.9096	28.1377	17.1944
ENSG00000232702	86.821	141.475	157.504	181.353	76.6913	51.7665	100.812	92.109	44.8155	67.7891	38.2143	93.7443	52.1831	96.5295	67.4213	63.1553	0	98.9333	140.387	65.6367	72.221	50.5041	77.2822	80.9169	128.796	83.3645	108.825	11.5846	54.8861	57.4065	157.537	14.1806
ENSG00000232727	27.7905	50.1519	4.9164	183.721	50.6207	15.5171	30.6097	15.9277	24.4273	20.5237	22.4827	50.6044	16.6566	42.2436	10.5371	25.1345	3.88799	71.466	60.7131	28.9027	15.696	50.9406	41.1845	11.8362	27.8306	48.5961	1722.96	22.3924	19.3729	50.3605	59.5405	25.5927
ENSG00000232780	5.5979	279.793	0	28.8523	9.10704	0	0.70976	3.07837	1.15569	0	2.64139	11.1989	25.9981	1.85069	2.35685	0	18.1839	32.0193	2.52633	1.64825	0	1.15976	0	3.27814	0	4.6625	16.0745	7.48837	0	0	0	13.6388
ENSG00000232794	41.9724	37.3405	80.253	122.165	37.1056	105.654	32.8069	0	12.7698	6.02489	9.30389	49.3796	16.8556	54.8595	61.9673	32.1945	3.93446	71.8646	64.866	12.2419	32.4686	24.8367	64.9347	15.3911	85.737	66.8143	57.0425	3.00927	43.4553	16.1259	132.614	22.8543
ENSG00000232818	157.046	94.8958	138.181	84.8146	34.4735	36.2842	40.9297	72.1957	194.704	137.969	476.349	124.379	21.331	162.801	151.103	38.7974	38.763	178.208	53.3258	35.7732	61.6262	6.46174	26.607	128.622	92.3108	54.0788	223.214	167.131	105.291	151.985	86.811	42.6696
ENSG00000232823	7.08848	0	6.84587	11.063	31.9757	73.2453	0	0	22.4466	27.9883	2.46239	75.4843	54.7648	19.4548	5.9465	4.77646	0	16.2827	53.0578	13.8406	13.7976	0	53.3695	0	7.10286	48.5993	38.7229	0	16.2467	0	0	24.5877
ENSG00000232862	3.006	5.42863	7.10833	12.2625	2.09504	0	29.231	1.6838	312.585	5.89814	0	11.439	0	26.81	2.70795	1.05477	8.14493	1.87921	8.98487	2.44877	6.29473	0	1.8938	5.39748	0	4.8933	520.923	42.9342	1.21472	0	1.36054	6.03765
ENSG00000232872	5.34265	1.72517	23.5715	20.8235	6.19019	30.2207	5.67399	2.6545	9.51699	56.0891	22.5659	5.41096	11.2118	12.0426	1.39088	6.23631	3.17835	22.0482	8.86483	12.2003	7.75538	4.32825	18.5711	6.60155	2.13675	12.7806	364.023	6.60743	2.35705	1.58898	7.82528	11.0348
ENSG00000232880	4.77049	0	37.742	108.092	0	0	3.73891	0	11.6384	7.42376	0	0	0	0	3.58984	2.62624	0	0	0	4.15475	0	3.23528	0	0	0	5.95185	5.0619	7.21551	4.18646	0	0	13.8598
ENSG00000232901	142.297	34.9259	113.752	132.877	88.4844	42.4485	203.729	63.1601	201.324	123.812	119.283	20.9133	6.5931	96.5586	190.373	85.1433	10.2728	51.4174	89.8561	175.366	87.239	28.143	33.3164	84.9239	39.1355	33.1832	288.208	621.393	101.809	147.836	34.1906	396.299
ENSG00000232906	0	0	0	0	0	0	0	0	0	0	0.73158	0	0	10.2261	1.65629	1.14356	0	0	1.85915	8.38309	0	0	7.0337	0	0	0	5.37896	0	1.20673	4.91036	0	0
ENSG00000233080	5.89271	9.08774	1.57883	3.36377	35.3795	40.7286	3.88173	3.99692	7.0664	0	3.79444	27.2237	0	4.07382	12.6844	7.10222	9.31068	7.57036	28.385	40.4661	4.7355	33.4071	77.1357	17.7378	1.54455	12.1111	81.5678	4.82745	19.7803	15.3421	12.7913	0
ENSG00000233083	0	0	0	0	0	0	0	0	0	0	0	0	0	0	0	0	0	0	0	0	0	0	0	0	0	0	94.8315	0	0	0	0	0
ENSG00000233084	31.4129	23.434	36.5559	69.412	18.7749	24.7775	42.4324	21.107	96.8778	97.0532	30.154	8.62112	25.8298	54.8694	28.5262	50.3679	16.5316	49.8775	38.3346	31.6697	56.6993	7.10326	12.577	88.0631	32.0599	26.9916	224.549	160.632	40.9684	43.0796	25.8786	92.5841
ENSG00000233106	0	0	0	0	0	0	0	0	0	0	0	0	0	0	0	0	0	0	0	0	0	0	0	0	0	6.95559	53.8168	0	0	0	0	0
ENSG00000233122	19.3196	52.7134	13.7915	60.0165	31.6091	87.6848	134.069	42.025	93.162	93.4147	31.0167	21.1235	25.3966	35.7153	125.518	59.7812	8.0422	48.4185	68.6912	98.0193	46.1169	11.7151	51.3843	59.1886	81.3747	50.6726	328.306	204.83	117.947	66.7579	87.5313	148.618
ENSG00000233155	43.5576	103.675	85.7195	113.504	86.8741	139.856	92.6805	10.1306	298.751	8.30533	23.2559	63.6213	34.5937	108.19	65.1317	76.954	0	217.311	46.124	36.9645	103.299	22.1998	233.036	63.2618	95.9342	155.13	235.113	115.525	62.5023	11.9322	173.569	28.8699
ENSG00000233159	0	0	7.16607	7.58033	0	0	0	0	0	0	2.5595	0	0	6.3945	0	4.05887	0	0	0	0	0	0	0	7.32622	6.25596	0	86.6385	0	0	0	0	0
ENSG00000233170	178.194	190.552	83.6414	380.496	117.047	55.1482	299.307	128.202	440.95	403.675	302.454	186.265	71.2699	267.017	156.192	274.727	117.03	160.586	160.41	142.221	175.292	34.3697	64.0351	457.586	167.844	127.496	551.406	661.627	132.444	269.812	95.6533	168.026
ENSG00000233189	0	0	4.63999	8.95232	8.63697	0	5.69053	0	2.31645	0	0	0	0	0	2.5075	3.15986	0	2.22452	0	3.26184	0	0	0	5.70352	2.7562	0	20.4811	6.61531	0	0	5.50063	6.36262
ENSG00000233216	2.76151	0	0	0	0	0	15.4199	0	7.92174	14.1332	27.9069	0	0	3.5359	4.00363	0	0	6.52144	14.1641	4.63364	0	0	5.64357	10.6609	3.84934	6.63789	2.6126	0	4.66902	0	0	0
ENSG00000233247	63.2475	75.1551	19.879	123.766	44.3514	23.0129	37.3182	142.53	51.1438	129.403	18.5317	104.88	55.4868	49.2211	22.6353	25.4202	41.6185	53.3057	38.1876	32.8477	52.8094	79.2977	65.9839	53.2888	50.1103	82.2397	47.4824	48.3105	53.0754	144.135	32.4386	30.6637
ENSG00000233266	92.3325	67.3407	56.2444	109.45	71.7064	56.9517	274.519	71.2753	152.05	296.896	228.462	43.235	25.2594	171.322	165.044	92.146	17.9286	252.863	153.539	116.153	190.946	29.9957	66.0171	320.291	96.0246	72.5834	83.3329	456.162	160.901	119.585	97.4308	170.66
ENSG00000233270	257.943	268.344	377.55	315.367	358.975	273.471	240.212	152.849	82.7472	141.186	29.4018	336.494	149.412	215.628	157.574	194.505	54.9467	304.775	279.791	132.886	168.093	91.4079	136.886	83.5971	266.759	185.069	222.766	71.2865	111.163	189.921	385.747	36.0691
ENSG00000233278	0	0	0	11.7644	2.53941	0	0	0	0	0	0	0	0	2.43737	2.33027	0	0	0	0	12.3258	0	0	0	0	0	0	119.859	0	0	0	0	8.36126
ENSG00000233369	602.522	602.718	571.634	1954.77	446.324	503.009	1823.48	925.483	2098.92	2097.47	442.945	410.18	212.686	1079.38	483.909	1102.76	452.973	534.62	748.246	766.585	1097.65	105.805	453.327	1929.81	317.914	392.636	548.566	757.95	722.985	1120.99	262.396	870.818
ENSG00000233370	4.95933	0	1.07385	2.39202	6.65022	0	4.36329	2.84225	2.52871	10.2002	0.807665	2.45933	0	5.89947	4.54531	4.44068	5.30896	11.9317	2.52394	3.63723	0	2.16099	1.6103	2.66331	4.20846	4.30618	42.0847	7.06874	1.33223	0	2.69164	7.01238
ENSG00000233382	66.738	66.3435	132.264	69.5838	34.8267	33.2196	97.2984	71.7511	215.563	90.2915	54.3637	30.865	40.5163	129.341	114.617	125.355	14.0861	53.9002	74.4083	62.883	74.1808	16.5492	43.6217	82.8434	79.0574	38.0996	66.866	191.325	72.8778	93.965	45.9819	158.077
ENSG00000233426	339.982	272.003	322.369	285.023	429.585	420.325	540.195	637.163	429.469	536.549	207.142	214.323	213.641	420.53	424.944	471.598	160.646	343.392	318.152	411.219	330.714	327.384	251.888	353.253	357.263	320.516	226.696	381.327	527.586	577.06	332.388	485.606
ENSG00000233444	0	0	0	0	0	0	0	0	0	0	0	0	0	0	0	0	0	0	0	0	0	0	0	0	0	0	2.09201	0	0	0	0	0
ENSG00000233473	18.7469	3.89537	7.04476	10.2315	9.07187	6.32682	18.358	49.1173	22.9969	76.2923	25.4526	0	2.9181	33.2538	59.5689	6.27319	0	26.0165	9.43285	18.3266	13.2279	0	6.88501	46.6853	35.7584	9.39444	18.374	10.3905	48.3032	36.708	7.21315	21.739
ENSG00000233487	1.77732	8.48017	1.89053	269.963	14.5345	3.49267	3.96411	20.7306	19.5963	3.82202	2.49196	4.47252	0	4.84798	6.42132	4.23387	16.2986	1.79088	75.2521	46.6872	149.474	0	12.6067	8.7643	1.05883	5.7589	22.8024	29.8202	20.7268	3.21678	6.57389	86.033
ENSG00000233514	50.0939	181.916	154.512	129.146	98.4192	253.376	95.5726	33.6897	30.5755	55.1741	29.344	46.1832	47.2801	109.893	104.735	55.2218	0	198.901	126.67	83.388	91.3755	67.0718	113.948	73.887	161.038	158.101	155.237	0	80.1019	67.9885	198.372	23.4891
ENSG00000233533	0	0	0	0	1.00302	6.07896	0	0	0	0	0	0	0	1.34891	0	0	0	0	0	0	0	3.54337	0	0	0	0	65.554	0	0	0	0	0
ENSG00000233558	24.1037	132.131	92.203	45.5007	52.4191	69.6854	81.3261	101.311	137.936	60.5054	41.2732	52.2611	58.208	82.0967	70.8483	123.393	48.4497	71.96	93.8582	52.8503	92.9374	42.9212	54.7165	41.5447	76.1495	72.7619	153.421	138.719	65.8851	108.643	63.9596	53.2297
ENSG00000233560	11.3552	9.6538	43.8733	17.6641	14.5418	42.4554	18.1151	4.19774	14.257	6.54796	9.46278	4.56746	46.7025	9.89805	20.0349	8.61134	12.4719	14.7826	17.5045	22.7203	16.1331	0.740235	19.5458	7.54095	15.6445	19.121	17.5117	22.9012	13.7536	11.1933	10.1616	19.2267
ENSG00000233585	84.4563	73.4904	25.8482	92.0845	70.0033	122.212	22.6145	30.6011	29.7334	43.9588	31.2586	211.211	255.392	57.8493	31.6178	25.6541	15.7826	39.9698	35.4482	40.4636	13.9176	33.3414	115.209	33.7108	18.8	35.3638	72.6639	79.6627	28.6278	22.827	52.2364	47.1455
ENSG00000233680	9.335	61.2204	13.6212	14.8052	15.001	29.8662	21.2187	57.2209	82.4906	29.8493	2.21514	5.46613	3.17967	81.4499	70.4864	23.3309	0	30.8579	22.5439	48.6639	0	14.5121	15.284	20.3589	49.4393	9.36353	40.3364	25.8739	161.446	4.43152	23.3453	575.584
ENSG00000233713	0	0	0	0	0	0	0	0	4.01484	31.4168	0	0	0	0	0	0	0	0	0	6.4952	0	0	0	0	0	0	142.66	0	0	0	0	0
ENSG00000233762	1439.26	1680.19	1659.95	1537.81	1900.35	1772.63	1575.09	448.919	1382.78	432.127	450.725	1483.79	1317.58	1886.56	1306.12	2888.24	1425.74	2057.86	2339.21	901.418	2154.65	1440.3	1876.2	1226.37	3194.44	2442.68	678.241	335.635	1630.78	481.655	2592.37	1424.12
ENSG00000233820	49.0065	22.9856	21.2167	90.526	20.3832	7.92832	62.2477	41.6545	60.2602	56.1157	14.2293	18.7287	3.29917	94.7056	42.3271	9.27428	15.1646	55.8851	54.9466	45.3475	29.878	20.8189	14.9796	43.9086	34.2584	23.1073	33.9116	84.6762	23.4628	65.0581	42.5195	32.2829
ENSG00000233859	169.663	149.788	26.6114	127.928	146.452	183.816	200.545	156.273	60.3511	63.5062	60.2774	321.331	215.988	148.342	46.6862	109.276	22.9158	166.945	234.432	105.101	51.4817	48.9644	142.866	91.3385	92.7812	102.736	126.775	26.0461	31.825	135.978	153.235	20.7995
ENSG00000233916	39.1517	74.604	41.1394	9.6736	43.9886	47.6974	78.6545	65.9544	38.7978	147.529	81.889	0	9.15535	42.4994	349.493	4.45589	0	21.6268	35.3823	44.5261	44.3181	5.7791	153.41	56.7658	211.016	54.3857	301.721	54.009	92.801	62.6783	145.468	21.4218
ENSG00000233974	2.84822	8.66949	10.076	4.56288	1.90521	4.64976	14.2637	4.62229	14.1869	27.7594	5.38687	0	2.15922	5.04716	3.29405	2.69285	0	2.19661	14.4518	1.11546	8.43759	2.07556	3.08686	0.969004	2.86587	17.0695	391.298	22.9148	0.558403	0	6.67676	69.8427
ENSG00000233994	71.8849	152.715	55.6706	123.308	119.723	125.84	92.1968	132.346	29.2008	92.758	36.0999	124.152	84.7281	91.6713	68.0798	54.1232	69.4641	75.7335	110.713	57.1006	59.2754	41.782	150.09	66.3752	148.898	136.616	75.3944	40.9591	76.459	99.3985	180.891	15.3046
ENSG00000234005	17.5651	5.05477	2.93224	15.4526	4.46784	0	9.74657	6.92682	84.5926	23.913	0	6.94403	0	0	58.019	20.9676	0	9.96735	19.3825	35.5215	6.63361	0	6.51065	14.5448	33.8815	4.96159	178.312	29.7794	57.8792	10.2613	5.50198	13.8954
ENSG00000234008	0	0	0	0	0	0	0	0	1.79899	0	8.30531	0	0	0	0	2.87993	0	0	0	0	0	0	0	0	2.22897	0	740.225	0	0	0	0	0
ENSG00000234025	0	0	19.4776	4.32639	0	0	3.19493	0	0	0	15.5927	0	4.87685	0	0	0	0	0	0	0	0	0	0	0	0	4.41713	74.0641	6.20894	0	0	0	0
ENSG00000234043	93.3268	170.867	25.2068	113.128	32.5703	20.9583	103.539	33.5553	118.885	128.917	325.967	49.0448	111.139	108	127.09	106.496	4.04562	126.436	66.8977	52.4986	49.0076	20.6477	29.5615	94.2001	134.714	11.8901	183.674	206.613	107.343	50.3302	57.6953	4.56043
ENSG00000234073	0	0	5.95176	4.93765	19.3612	6.99359	3.31307	0	7.66543	4.87284	0	0	79.1724	1.55187	31.6036	0	0	3.9005	12.5794	42.6134	10.0295	0	24.6125	19.814	23.5428	10.0204	0	4.17602	19.8109	0	17.9181	0
ENSG00000234093	183.829	532.283	731.189	221.65	289.26	379.861	352.553	97.4102	138.579	73.3046	38.4903	132.403	157.119	474.402	358.111	784.653	218.746	523.002	371.867	301.228	631.246	375.213	475.767	84.0083	658.063	451.52	187.987	33.6033	109.977	57.7881	521.27	225.834
ENSG00000234123	2.11605	5.43663	0	2.10426	2.93368	2.13701	3.14778	0	0	2.34144	0.468362	2.53165	4.5876	3.49616	0.29194	1.21675	0	9.33324	6.70964	2.22435	8.07467	1.13528	0	1.34062	1.35101	10.5797	98.8567	0	0	0	1.27937	2.95097
ENSG00000234144	0	0	60.6311	0	0	18.6149	0	0	0	0	0	0	0	0	0	0	0	0	0	0	0	0	0	0	0	0	195.334	10.1153	0	0	0	9.50345
ENSG00000234213	9.04007	25.5091	10.221	37.4352	27.4898	71.1714	10.8679	22.4422	14.0949	21.1824	32.8647	36.4	59.9492	26.2436	9.63862	9.64035	21.7595	26.8817	25.1812	21.1928	22.2916	52.6588	28.1193	12.8044	11.3953	20.429	23.1502	12.6211	5.17691	6.02232	30.7351	8.8554
ENSG00000234267	4.27878	19.0228	0	0	5.27808	3.77817	5.22426	1.3922	13.5879	2.6291	0.449591	6.05625	4.52163	4.11373	0	0	3.77911	3.64142	2.06282	7.35019	0	0	1.96111	7.44293	35.1557	1.01147	217.113	13.3113	1.00435	3.77864	1.24111	0
ENSG00000234270	0	0	0	0	0	0	0	0	0	0	0	0	0	0	0	0	0	0	0	0	0	0	0	0	0	0	703.718	0	0	0	0	9.12376
ENSG00000234329	41.5371	60.144	858.404	51.3389	62.7178	24.7265	147.729	107.148	174.62	161.851	42.7859	56.9855	76.315	101.054	124.457	89.1926	28.4672	100.682	59.7848	150.39	129.931	20.6136	40.1138	95.9528	82.8436	77.6822	73.9239	153.758	100.963	96.7109	55.7527	302.215
ENSG00000234345	2.46717	10.0451	11.078	36.9233	7.60665	8.00067	46.5628	24.411	28.1634	38.7063	14.72	2.33805	0	12.9193	105.752	37.2551	0	7.47966	15.1069	33.208	10.0316	1.10624	4.93017	47.2552	31.0036	10.4842	27.369	9.29034	84.3789	27.0923	33.1345	22.6387
ENSG00000234367	17.4161	19.1374	14.2135	15.8765	26.2622	19.9814	14.5285	15.9072	24.188	6.62269	6.02052	42.8663	30.1022	10.2365	38.6859	33.8753	7.50608	4.82331	14.5375	24.8738	0	14.452	10.0339	36.5256	36.5116	5.31362	57.744	31.8361	28.2775	20.7594	5.66947	99.959
ENSG00000234373	1.39818	0	13.0724	51.9894	1.02996	0	5.31429	106.308	49.0786	0	0	4.51253	0	1.79026	2.79029	0	0	0	31.2901	0	5.84301	1.81404	0	0	0	3.22425	255.185	12.9499	7.0919	0	0	256.84
ENSG00000234383	15.7464	24.6737	6.75409	9.88694	29.1027	11.784	30.6548	13.1156	32.9087	26.2359	11.6007	19.8665	28.4226	37.8807	4.59027	20.9769	18.0392	17.6024	32.3016	31.1689	13.5526	6.95417	18.4405	29.7438	29.1645	37.2732	85.2056	13.8069	6.11772	6.26374	13.3665	132.433
ENSG00000234406	0	0	0	0	0	0	0	11.4148	0	0	4.21098	0	0	0	0	0	0	0	0	0	0	0	0	0	0	0	22.975	0	0	0	0	0
ENSG00000234498	198.403	541.506	421.57	218.014	438.766	672.46	525.618	181.866	222.652	178.309	109.435	185.261	148.521	502.49	386.092	822.203	361.989	550.486	521.634	345.166	462.665	343.292	593.609	159.123	571.724	518.634	214.229	125.582	252.012	121.162	676.61	270.019
ENSG00000234518	976.362	930.438	1219.3	998.49	1061.7	845.092	1653.52	1163.3	1052	1705.62	352.005	706.96	765.857	1720.27	1365.23	948.855	137.685	717.661	999.71	1143.73	417.593	370.171	1134.51	1535.83	1120.25	917.124	788.939	508.386	694.748	1860.11	1741.34	1618.5
ENSG00000234523	31.3474	30.7115	6.92278	15.3772	34.4369	0	52.2955	92.1168	30.7868	25.9565	5.19213	13.9882	11.0387	103.352	88.3652	10.7451	0	57.1326	20.117	42.9337	28.8708	6.52818	0	14.8618	14.2426	86.0769	77.8166	112.326	0	47.5687	0	28.5004
ENSG00000234594	0	0	0	0	0	0	0	0	0	0	0	0	0	0	0	0	0	0	0	0	0	0	0	0	0	0	2.46612	0	0	0	0	0
ENSG00000234618	86.1096	168.717	181.238	156.869	141.518	380.317	140.174	104.809	377.103	263.633	82.7931	121.742	66.7589	163.434	141.044	236.781	81.1914	160.878	160.605	175.616	238.044	51.1484	425.488	122.464	192.154	174.002	301.941	200.754	143.712	92.9677	194.006	102.65
ENSG00000234629	18.0101	20.0947	8.01659	15.3939	11.4671	32.5616	21.823	6.80908	14.7381	6.17371	9.92466	10.162	2.05947	24.2867	8.42031	12.1124	0	11.6911	18.7772	8.15357	4.03881	9.77745	28.7852	9.19379	12.4601	13.2021	586.015	2.78752	10.2536	0	18.6485	2.27961
ENSG00000234648	3679.55	5702.4	3008.81	3954.12	9411.87	5374.34	4372.6	97.736	1938.51	53.7513	432.73	9681.26	8962.51	4224.53	2175.62	8110.56	3766.87	4876.44	6351.91	1528.47	3970.1	476.973	4662.69	1831.04	4320.57	8131.57	2389.41	231.816	2054.28	194.747	6543.65	1622.28
ENSG00000234664	700.631	759.382	2694.12	748.838	1447.88	551.25	1571.54	1232.87	1521.73	1222.24	472.077	794.493	789.839	1363.83	1846.39	979.737	575.805	1040.28	969.78	1127.15	856.697	203.15	949.385	1309.47	1084.77	893.088	616.958	1591.61	2294.61	1195.42	1131.45	652.793
ENSG00000234685	7.64358	19.5353	0	110.1	15.5785	4.37099	508.927	3.65755	315.102	29.0807	6.87096	56.5195	0	4.58505	2.75255	23.6558	0	9.71411	9.25133	50.5944	59.5903	0	0	119.688	0	0	36.8058	100.309	14.8436	0	6.3189	13.5534
ENSG00000234718	2.57872	6.92768	11.9469	0	9.00676	5.35824	7.56625	0	10.6835	8.89652	3.44528	3.83247	0	3.43817	3.65153	8.99336	0	1.32671	6.8937	13.184	1.81239	2.26384	2.44254	9.16856	0.841813	0	75.8584	4.8079	19.0619	2.55748	5.06924	11.2484
ENSG00000234724	1.18353	0	0	0	6.40793	0	2.62847	0	0	7.15568	1.68858	0	0	0	0	0	0	1.34037	0	6.38819	1.894	0	0	9.55985	0.945342	9.04577	49.3764	1.57033	0	2.64609	3.80057	0
ENSG00000234742	659.054	1048.59	1638.37	805.819	1615.89	1240.29	1034.29	114.197	399.1	100.233	263.551	1045.42	731.477	981.453	662.709	2521.7	1159.92	1465.37	1344.21	414.678	1492.48	443.643	1113.33	395.609	1490.85	1258.55	515.98	118.308	427.618	84.0008	1693.93	434.813
ENSG00000234743	291.362	553.254	438.773	539.211	467.362	809.955	270.681	449.422	169.484	150.551	173.685	344.545	423.981	624.375	262.167	139.718	141.749	724.961	535.283	281.035	285.673	521.524	541.265	273.769	486.986	612.719	768.862	106.619	321.037	177.954	966.659	272.091
ENSG00000234865	2.52548	0	0	0	3.58491	0	5.14423	36.542	3.00941	12.9413	0	10.4834	0	0	7.75079	0	0	5.64323	3.45131	3.7101	0	9.60624	0	7.40971	7.40674	5.82387	3.92308	0	0	16.89	0	6.16537
ENSG00000234882	157.878	182.646	104.018	836.011	137.148	86.2885	554.808	309.06	425.48	393.735	134.649	84.605	56.8762	290.095	290.881	398.527	86.7942	150.286	256.679	170.709	218.122	77.2373	127.355	479.185	152.603	121.437	137.053	413.691	237.101	308.572	201.735	1263.5
ENSG00000234964	919.322	31.9158	142.341	448.736	769.386	254.347	253.395	16302	75.2337	401.019	343.391	15.9565	71.2111	962.948	397.699	16.7513	59.3417	991.85	88.2085	668.594	88.8272	61.1349	211.095	258.145	274.467	455.728	102.995	177.398	775.066	942.227	337.792	1055.11
ENSG00000234969	32.0349	27.7544	3.69483	24.0618	10.8685	16.7892	62.083	10.5444	48.2772	50.1098	17.5892	18.3725	7.71204	47.074	14.0479	21.6305	7.61231	11.175	12.5149	24.6692	12.1245	14.0839	3.84964	39.8667	10.6039	3.53808	4.06123	49.4005	9.14994	8.40422	9.53117	28.895
ENSG00000234981	28.0691	41.0969	47.8869	16.0973	32.4916	40.4327	49.6818	24.0334	59.7108	15.8127	6.07593	27.2849	25.1192	27.7276	34.8081	86.6156	30.1293	53.58	28.7319	38.0968	62.3521	23.3871	34.3912	42.8595	36.9286	41.3065	17.9464	1.67271	33.9222	20.6959	37.8074	63.9803
ENSG00000234982	1.07954	6.53925	1.59679	0	6.22841	0	7.36234	4.03209	15.7238	0	7.80606	0	10.0328	0	0	0	3.74544	3.78654	9.37988	5.17306	11.0706	1.62918	5.68138	10.8638	0	6.12446	30.1906	1.63284	0	0	0	7.23753
ENSG00000234996	3.29841	7.79209	46.7899	69.733	25.4589	127.692	20.069	6.84426	16.2748	12.2155	3.25683	360.044	34.0661	16.1693	23.4481	18.4776	0	24.784	48.9567	52.6295	5.57887	0	129.915	42.0126	6.76782	7.38115	70.2985	6.46477	65.8835	39.0686	10.7474	14.9903
ENSG00000235001	117.378	182.077	108.852	134.734	91.2079	122.18	83.7454	116.922	36.1491	45.7203	16.2704	55.8939	51.4973	156.668	56.8201	41.8885	34.5896	159.06	98.1816	59.2415	35.8946	16.6256	104.793	61.9981	103.816	110.568	74.3247	23.482	77.6326	80.5337	232.043	51.7332
ENSG00000235044	6.88406	8.26414	4.17666	45.3697	13.2546	7.58766	13.4808	0	9.05408	10.5385	15.9773	4.85701	5.89443	9.16573	13.2313	4.68352	0	0	12.5433	27.8335	10.1018	0	11.7426	28.1553	16.0055	27.1895	93.0711	49.8058	26.5259	36.1934	4.49765	4.29374
ENSG00000235081	42.2083	28.9575	59.8826	29.5237	27.6869	8.91272	19.6865	14.2271	7.40746	10.9568	6.24479	22.4135	10.9764	33.7478	7.93709	22.8252	0	7.9169	18.8333	26.3123	0	2.44989	16.7497	59.501	29.3265	20.7302	91.164	2.52056	12.4957	11.2971	80.6875	12.0891
ENSG00000235084	260.224	748.526	217.295	483.535	314.212	471.557	322.508	196.655	362.602	236.445	242.398	423.37	210.571	321.03	179.08	203.818	151.415	315.411	471.339	177.2	470.568	396.648	411.796	170.202	241.935	431.676	791.129	420.584	134.035	175.275	420.998	115.267
ENSG00000235089	0	0	3.49542	0	0	0	0	0	1.71492	0	0	0	0	0	4.4609	2.92895	0	0	4.42279	1.80493	0	0	0	0	8.90563	0	22.6358	0	2.33451	0	0	0
ENSG00000235101	12.8657	0	10.0753	0	2.47231	15.0692	0.78065	0	1.10638	12.788	0	0	0	8.96039	39.7812	1.1314	0	9.92381	3.97689	8.99542	0	0	7.92044	6.73529	37.8643	13.4584	285.278	0	35.8965	0	29.5998	6.88915
ENSG00000235128	17.6146	2.58523	486.119	0	5.57217	0	17.3057	3.57625	4.29664	14.7149	24.9284	1.92359	3.7228	13.5625	31.3775	9.96772	0	12.9687	1.51806	12.7073	3.42487	5.7128	4.03093	55.4819	9.24101	5.34026	1.8995	15.7809	3.88867	7.64244	6.2205	11.1591
ENSG00000235205	7.55032	0	0.329716	5.57077	0.926323	2.2746	2.47531	5.90315	11.989	3.12978	91.5227	0.418947	0	14.5168	0	0.481036	0	1.91279	1.92166	2.08735	1.03395	7.97967	0	1.52757	0.34302	0	14.0244	2.22188	0	11.3553	0.826446	14.6742
ENSG00000235217	121.77	152.515	141.818	932.924	125.117	62.1122	885.275	314.681	1457.47	675.493	257.29	185.174	24.9782	281.071	153.718	715.69	48.1954	209.436	458.016	201.254	222.674	10.9026	111.892	814.193	163.81	113.18	153.196	498.639	115.495	445.19	72.6408	116.497
ENSG00000235243	4.19287	5.48673	2.19187	0	0	11.0261	6.63099	0	0	0	3.24018	0	0	7.78722	0	0	0	10.288	7.55168	3.95585	0	0	0	0	5.90656	0	167.651	0	0	0	0	0
ENSG00000235294	0	0	0	0	0	0	0	0	0	0	0	0	0	0	0	0	0	0	0	0	0	0	0	0	0	0	58.34	0	0	0	0	0
ENSG00000235316	136.931	112.04	198.778	210.749	81.321	131.318	246.364	117.748	189.487	197.933	145.144	105.361	35.8531	382.07	204.067	111.904	94.389	210.365	245.285	116.372	203.801	69.844	138.906	230.102	253.891	219.391	178.076	263.605	88.1177	152.088	133.438	174.246
ENSG00000235330	11.4248	8.37872	10.1501	5.4613	17.6875	17.5059	30.5427	16.962	117.531	28.3469	1.81027	64.5404	0	14.5166	24.6228	4.22081	15.7507	66.5223	38.9624	58.5925	63.7534	0	18.5998	26.8483	32.0056	22.5642	107.149	73.3381	37.1846	47.2608	25.8498	26.4252
ENSG00000235349	5.45634	41.1467	2.63305	159.615	4.1725	0	18.1422	9.11773	38.47	23.0035	167.988	0	6.17182	3.62627	0	130.52	0	12.5989	136.847	9.50415	0	3.64994	11.9743	8.30929	3.94772	0	90.7182	4.12644	10.2518	186.926	0	17.528
ENSG00000235369	72.9986	42.9477	242.601	10.1548	23.3441	0	17.4461	45.8531	58.0275	84.3989	30.3427	0	0	67.1601	76.0194	59.8438	0	76.1192	12.4037	61.0549	13.9791	0	21.2319	147.676	19.2959	7.71387	46.4603	149.522	32.6849	0	43.4495	148.228
ENSG00000235374	116.505	70.0974	21.5973	62.0791	47.6658	29.3933	95.1878	91.9161	213.45	95.0338	171.35	41.1466	26.8074	144.764	93.419	131.751	24.9661	44.9188	103.102	51.6505	93.5787	27.9122	30.4697	147.827	94.3343	35.9048	40.8282	91.0705	55.7532	141.656	36.8415	106.993
ENSG00000235378	6.61952	0	0	28.4919	9.75429	0	10.6947	0	9.85612	0	0	9.54828	68.9919	0	10.7148	0	0	53.8441	0	10.0949	0	0	15.6697	0	17.216	0	39.0726	0	35.6737	0	0	16.5758
ENSG00000235420	0.906494	5.20819	1.34083	0	8.96443	0	0	0	5.88251	3.318	0.964568	1.30757	0	0	0	5.5432	3.14506	6.76998	2.45124	25.4913	8.04332	1.12528	0	0	1.44812	0	29.0476	12.3946	4.30954	0	3.15916	2.29729
ENSG00000235438	6.12316	38.3053	5.33504	48.9241	6.78487	14.7448	22.3351	8.46465	14.3636	14.7076	15.0785	9.74859	4.5594	31.807	8.515	62.5565	4.91783	68.2916	12.818	8.57647	8.69176	8.97969	15.7806	10.348	8.17188	12.3026	162.686	57.9687	2.91772	6.04154	2.72196	9.53163
ENSG00000235447	2.79321	1.96283	0	173.035	3.27584	0	0	5.74519	1.19834	13.6608	0	0	5.718	1.86691	0	2.65842	0	0	1.14176	7.78855	17.9297	0	3.16927	8.09919	0	1.92665	5.42332	0	0	13.1709	0	5.89004
ENSG00000235449	339.962	659.946	1130.04	518.19	585.473	844.716	439.441	123.987	170.268	76.1211	327.19	408.935	457.093	558.254	179.642	331.885	87.6869	507.012	511.098	411.174	190.371	1295.82	912.237	276.585	396.856	592.631	435.328	139.048	156.698	72.6735	583.655	384.998
ENSG00000235571	77.1943	3.63449	0	6.4144	0	0	0	4.91034	8.87599	0	0	0	0	1.98084	0	0	0	0	66.5548	0	0	0	0	0	0	4.73593	167.299	653.217	0	0	0	0
ENSG00000235582	91.4345	251.679	148.23	127.867	192.302	297.981	190.066	0	58.5941	15.2826	63.6565	147.154	60.3537	189.992	90.4766	301.994	169.92	306.828	159.74	37.0353	159.913	128.522	227.115	61.2899	223.493	223.561	106.337	23.7588	47.4709	17.6741	221.278	78.2123
ENSG00000235619	0	0	9.32485	0	1.22048	0	4.19884	0	0	10.1151	0	13.2449	0	0	0	0	0	6.7747	0	3.75004	0	0	0	0	0	0	16.6275	20.1092	0	13.6818	0	41.1511
ENSG00000235636	73.5189	95.992	52.2483	188.734	115.255	58.736	78.3783	116.787	80.4104	115.019	29.7029	116.741	127.107	86.5966	87.4673	49.2636	95.4932	125.901	94.1842	87.9232	89.2107	12.9737	62.6721	114.977	87.7556	148.695	225.852	201.023	84.3834	162.201	97.5843	49.0854
ENSG00000235655	5871	5286.2	20550.7	3847.09	6467.13	5844.51	14908.6	22560.8	11067	20990.3	7173.31	3293.99	4162.47	12481.9	15320	5711.61	3277.21	9608.78	5720.68	20236.8	9081.54	647.684	5046.82	17065.4	5618.47	4903.36	3202.88	16526.2	15518.6	20824.8	9015.76	16055.1
ENSG00000235672	6.83781	16.7813	14.163	17.8306	12.9134	20.1992	3.32109	10.4021	16.6905	16.8091	2.07903	6.98408	25.7334	9.70938	47.7331	4.84745	0	3.37094	11.4227	30.6707	23.7749	0	19.5387	14.6642	2.32787	8.11922	19.366	6.7198	15.5066	16.6326	20.9749	27.7317
ENSG00000235705	0	3.25856	7.94311	45.2338	0	0	0	0	0	0	0	0	0	0	0	0	0	0	0	0	0	0	0	0	1.55231	0	676.69	0	0	0	0	0
ENSG00000235734	103.736	60.7215	225.825	72.3067	355.808	151.913	299.546	365.131	231.985	372.769	29.921	275.172	115.76	55.05	268.482	70.4821	45.8255	90.9786	157.499	170.232	9.20218	18.8606	148.819	154.604	173.172	254.551	66.6761	165.276	478.36	244.986	228.67	170.538
ENSG00000235748	3.17153	0	130.633	6.57505	0	0	0	5.92507	0	0	0	0	8.77025	5.23792	17.4749	1.68192	0	3.46001	0	7.68541	0	0	3.24076	0	4.65074	0	23.5186	0	21.0257	7.56291	4.44004	10.1021
ENSG00000235776	158.183	256.415	199.553	170.565	166.539	250.697	243.768	165.939	177.343	67.2033	76.4526	105.416	82.1721	252.845	161.129	421.782	301.876	327.704	282.75	182.983	360.587	162.463	265.131	183.673	334.431	244.996	136.137	52.6219	251.163	82.2158	277.854	311.651
ENSG00000235808	7.93774	10.7999	4.86151	12.4296	5.08099	37.8212	14.6075	0	2.93635	29.7514	6.83131	0	20.872	48.8038	0	11.5376	0	9.74401	14.1488	6.4867	0	2.67489	4.82197	0	8.37191	0	57.4258	14.1523	0	0	6.87282	0
ENSG00000235817	0	0	0	0	0	0	0	0	0	0	0	7.09911	0	0	0	0	0	0	0	0	0	0	0	0	0	0	14.7563	0	0	0	0	0
ENSG00000235821	30.8115	24.1007	89.5802	6.42248	23.1454	68.9715	96.4491	36.4299	189.966	64.7301	38.5887	11.7217	100.191	164.539	133.91	89.2453	7.18362	27.022	95.6588	99.202	54.4418	2.72657	53.3544	72.0538	191.305	22.7912	21.9554	41.8385	65.0815	29.2927	75.0392	38.9535
ENSG00000235859	497.463	248.462	3997.4	629.487	710.952	336.822	1131.65	621.086	666.992	895.629	325.419	477.912	343.614	1061.72	1125.47	400.067	225.621	729.852	317.592	1554.17	438.07	117.81	434.832	1604.97	953.197	516.081	562.882	1073.44	893.142	697.259	503.474	2069.86
ENSG00000235946	15.5332	4.2072	12.1596	82.8977	10.2849	0	117.772	0	59.8111	66.0472	1.85317	0	0	10.5855	56.8993	100.28	6.08068	6.34374	42.6635	20.6015	21.9207	2.30794	27.4635	62.712	47.2739	0	16.8453	18.1434	24.8626	28.231	31.0274	11.5654
ENSG00000235990	0	0	0	0	0	0	0	0	0	0	0	0	0	0	8.46672	0	0	9.76463	0	0	0	2.72007	9.78407	0	2.99244	0	7.58216	0	0	0	24.4259	0
ENSG00000236047	3.58788	19.2603	12.1109	10.8273	8.4589	0	55.484	20.4323	19.694	104.416	18.8549	6.25793	13.603	0	14.6871	13.4769	0	90.2035	46.8141	17.3005	13.1944	0	3.18448	17.6926	8.69629	8.14904	48.4606	15.1047	2.5489	35.5046	8.92753	37.4174
ENSG00000236048	19.9654	19.2688	8.46251	13.7539	11.4111	16.017	5.88184	2.71735	5.21415	6.0336	4.33042	15.1842	17.7256	7.43066	4.89394	8.41439	0	15.3941	20.8858	4.52149	26.753	3.12444	5.37976	11.9202	17.4743	9.74639	748.403	2.31958	3.40284	13.282	15.3428	10.6311
ENSG00000236086	24.5662	0	60.7775	10.3104	84.8543	14.652	22.1098	34.1351	108.917	55.1222	21.2388	46.9827	30.406	0	67.0825	15.9902	22.8835	15.5891	53.3583	96.9167	103.875	0	92.5031	41.3741	52.7565	34.2253	65.5866	158.124	33.1858	45.4571	9.6103	11.1163
ENSG00000236136	14.5861	6.13254	0	25.9101	5.3492	0	3.78485	0	3.49557	14.8726	4.60794	107.112	402.554	48.102	11.5568	24.3039	0	57.1216	5.37004	4.8655	0	0	6.85653	24.9388	6.87116	2.53361	29.6055	0	3.56422	19.0436	23.0392	115.282
ENSG00000236184	18.4607	47.5808	71.1427	66.9102	32.4326	28.0673	58.4142	47.7264	25.6065	104.506	33.0147	3.64181	24.7921	28.1536	31.0181	35.0438	0	45.2546	34.444	57.5324	43.4545	4.10307	18.3219	57.0488	58.2569	40.4622	29.857	107.722	45.1655	65.4511	44.8608	103.891
ENSG00000236253	0	0	0	0	0	2.42114	0	0	218.557	0.840676	0	0	0	0	1.35452	0	0	0	0	0	0	0	0.420672	0	0	0	341.157	39.6385	0	0	0.794013	1.57885
ENSG00000236278	34.5908	4.75057	260.353	0	3.67916	6.98078	2.45152	11.6827	2.01645	14.5991	0	0	0	2.0788	44.7095	0	0	0	0	13.3167	19.2862	0	7.34669	11.7553	34.3885	3.74391	114.969	0	30.5559	0	4.59393	0
ENSG00000236290	1.26274	0	3.24596	5.81518	2.03075	0	21.2205	4.71811	0	0	0	3.94124	0	1.61684	0	15.1515	0	2.81392	2.98203	4.00106	0	0	2.67163	0	1.79035	3.03528	31.8001	1.83985	12.6393	0	0	0
ENSG00000236296	16.4588	35.5773	48.4803	48.009	35.5549	14.1704	88.9482	19.7054	36.5634	38.332	30.5063	27.408	16.0184	46.6845	30.0775	25.1447	15.8537	22.9256	36.6879	75.2584	24.0736	2.44578	8.52638	63.5461	7.93547	10.7235	129.52	67.4948	47.726	78.6774	39.7758	28.1743
ENSG00000236307	9.71879	46.0547	4.90189	45.5753	45.6407	37.2831	14.9985	44.5671	117.914	59.3361	20.7629	27.722	6.9411	14.922	43.3248	27.0083	24.4357	23.6566	22.0356	83.8235	21.4958	8.00769	48.8847	40.2267	25.8566	27.088	93.2005	94.6437	31.7627	26.7639	11.1568	34.4087
ENSG00000236312	261.532	485.585	434.897	192.068	276.959	531.152	469.105	80.1514	176.547	23.9338	98.0397	207.768	146.001	345.213	269.39	639.495	375.765	547.161	399.048	251.844	553.231	152.886	430.248	160.582	477.836	333.346	142.8	46.0927	228.433	68.4699	626.441	171.354
ENSG00000236319	60.674	13.1607	0	8.08704	6.48637	32.4683	4.4175	5.39575	0	0	5.83083	69.5337	13.9849	22.2875	0.515228	19.3973	2.68744	8.10574	1.86909	5.8508	7.85337	0	57.7002	10.7008	6.69895	2.42294	174.145	4.05528	0	0	4.68696	0
ENSG00000236411	44.811	61.7614	69.0542	264.41	84.3361	15.2669	235.351	118.891	151.706	321.978	78.3327	93.8418	61.7583	69.0871	32.0792	288.945	31.6275	107.079	100.547	186.385	62.7307	11.2241	40.9269	165.794	82.4533	41.9613	74.6189	85.3553	0	119.82	40.0336	625.806
ENSG00000236493	62.3777	55.0905	62.4633	66.9085	47.1484	24.3654	64.773	25.4947	19.642	22.7405	16.0169	33.1191	43.1973	75.3428	34.961	28.806	37.5649	78.281	40.6504	30.2427	37.137	44.8332	56.8228	57.1952	82.2962	103.901	138.027	63.7456	36.4176	41.3467	86.7182	33.0071
ENSG00000236542	4.74766	0	1.55793	7.71694	7.66714	14.4582	20.2613	0	0	10.7453	0	5.40821	0	9.92744	1.52855	8.55369	0	0	0	2.84782	0	0	3.54534	4.91646	4.91449	5.12984	11.4825	2.44154	8.49955	0	0	10.8221
ENSG00000236552	5719.85	5019.95	4476.69	3441.13	10275.5	4250.45	6568.36	22046	8626.08	14284.8	2835.15	8411.16	12905.7	4533.54	9296.6	7213.69	3156.46	3983.29	7198.99	3119.18	5499.73	2295.34	3506.78	4266.75	5856.43	8688.88	1295.69	5757.51	6123.7	18817.2	4725.74	5985
ENSG00000236565	205.473	228.794	143.411	267.532	356.234	198.97	246.84	174.161	133.78	106.786	47.2187	268.99	288.674	236.759	161.13	161.131	12.5703	300.152	252.899	165.171	135.329	104.05	259.924	216.661	269.575	315.395	226.006	68.4906	247.599	105.914	425.371	104.043
ENSG00000236577	76.4582	92.981	92.1517	71.0782	53.6871	38.4062	196.822	137.201	131.645	243.154	36.756	22.6331	31.7832	66.357	233.796	197.941	35.1962	145.017	139.861	194.16	109.026	0	53.1778	297.039	250.363	44.5615	245.203	240.639	58.1747	124.129	145.75	409.523
ENSG00000236654	10.399	119.039	20.3507	282.857	7.9365	20.3318	43.0391	0	15.7628	28.0643	47.3912	126.123	14.4213	52.2493	14.9656	28.5705	0	128.406	69.1321	14.5335	82.0471	77.4956	19.2252	79.0751	36.0923	23.5168	25.647	29.5814	17.1289	40.7389	37.7842	0
ENSG00000236698	379.332	286.403	174.173	432.603	351.711	209.178	660.067	863.923	399.863	493.807	230.759	464.286	269.21	261.299	214.469	215.782	90.1341	218.807	240.942	312.113	194.942	148.491	223.885	613.775	156.134	244.47	181.93	338.803	269.254	508.427	277.509	231.968
ENSG00000236710	49.3294	26.3048	104.402	11.0894	21.4829	0	61.0781	90.0244	96.0082	183.843	35.797	14.0815	0	111.648	5.83033	9.5379	4.06957	22.7859	37.5182	58.5758	42.3296	1.57981	16.058	122.636	40.1915	9.34346	18.2609	44.0329	7.19587	161.061	4.15948	93.3802
ENSG00000236741	3.79519	0	0	0	5.91515	0	0	0	8.36489	5.90601	0	2.73717	0	2.52227	0	2.08932	6.58366	11.3678	0	3.34777	0	0	0	0	2.74586	0	56.2485	2.94025	0	0	0	0
ENSG00000236764	55.2767	18.7201	6.70639	58.3574	40.5876	16.8207	12.6271	0	16.0485	0	4.80288	15.9958	19.689	47.1645	2.27455	21.4748	0	35.8989	26.473	73.2705	35.6615	28.7974	72.6291	24.066	17.9991	21.7967	64.5677	0	6.01909	0	18.234	0
ENSG00000236779	2.97221	13.0587	47.6152	7.51649	9.3732	9.01498	0.814414	0	4.67469	15.8901	2.85033	12.0848	0	18.7707	7.25237	2.08089	0	31.8553	6.8404	2.90556	0	1.2515	15.3911	20.3271	8.68415	17.0738	27.8359	0	0	0	0	10.7649
ENSG00000236794	3.48994	0	6.48932	0	4.12781	0	46.6177	0	22.4539	22.379	0	0	11.696	3.32979	40.0248	0	0	15.602	4.76933	0	30.6514	0	0	10.2394	8.90122	35.1685	56.4327	30.8822	6.31654	0	0	30.2207
ENSG00000236801	448.114	1025.54	556.867	520.927	823.629	963.148	1159.02	331.724	480.084	396.829	229.065	669.641	582.004	949.319	392.292	1314.3	324.9	775.772	885.837	384.396	717.427	584.872	830.441	464.644	657.579	679.583	350.339	179.052	308.639	264.246	1015.48	319.466
ENSG00000236814	105.621	174.973	90.0262	255.445	124.525	160.43	174.029	330.529	95.7272	140.095	136.644	165.761	111.954	130.417	78.3329	90.1706	44.9034	188.602	157.036	101.185	77.7014	151.112	156.542	123.783	124.17	159.9	121.006	54.3002	81.1772	142.786	212.776	79.1693
ENSG00000236829	37.2879	45.3596	24.0438	45.8833	21.9652	26.2835	38.5748	28.1005	43.5904	71.8832	24.7513	92.8056	16.4839	33.2729	36.4377	40.9355	40.0842	38.06	70.4986	26.0001	199.345	15.3079	20.2647	41.0063	69.4294	40.6779	79.6897	81.073	40.4091	39.8401	36.713	22.5601
ENSG00000236844	109.818	179.361	90.5133	82.311	105.089	114.505	142.523	11.8969	56.4729	9.60336	51.1396	131.837	10.4972	139.645	93.7153	184.045	44.6216	130.475	179.759	34.6381	127.434	105.25	154.454	52.8307	142.133	130.716	162.574	4.8117	67.3806	8.93798	141.471	60.4898
ENSG00000236890	12.3594	61.952	98.1452	30.4616	37.6209	56.3708	24.9349	13.4623	14.721	27.7078	31.209	0	14.5139	18.0563	34.3889	70.8482	0	42.4275	47.9686	70.206	24.1742	16.7407	28.9393	12.4441	47.6013	22.7649	35.1004	86.1884	54.2548	20.2281	91.18	59.8022
ENSG00000237004	66.4133	38.4847	64.2383	98.5417	79.3414	20.4698	60.0361	34.9325	110.441	43.4159	87.4997	117.076	21.2712	101.558	21.7518	22.7575	31.8337	72.2671	58.7044	24.4318	44.9223	8.27325	40.648	48.2355	54.3848	130.66	43.6892	67.9547	9.82572	34.9939	24.7752	12.8891
ENSG00000237026	0	0	0	8.6807	0	0	0	0	0	29.3057	0	0	0	47.4185	0	5.78179	0	0	0	9.65773	0	0	0	0	0	6.59412	4.49739	12.6009	5.17549	13.6376	0	9.35921
ENSG00000237082	61.2699	22.3029	77.2526	808.262	44.5012	54.8319	458.719	175.32	370.278	179.148	73.9373	36.6632	0	286.505	137.613	117.062	87.2623	96.7551	88.7128	183.162	118.493	6.16593	133.821	175.454	144.477	72.2445	154.87	267.935	92.597	147.149	76.5656	626.55
ENSG00000237169	56.0803	41.4047	66.0926	10.8948	16.987	73.8104	111.724	12.2498	167.775	9.18369	14.6829	25.422	91.4756	72.3226	77.2878	89.042	45.447	35.0718	43.2265	13.0132	35.868	50.9338	48.9432	60.8994	66.4523	29.2059	147.836	60.8118	17.9611	0	67.1429	17.3661
ENSG00000237194	0	3.32311	0	13.9891	0	0	7.42174	0	0	0	0	3.68678	0	0	0	2.27128	0	0	2.9756	0	0	0	0	0	0	0	124.842	0	0	0	0	0
ENSG00000237260	1.94072	16.4102	0	25.9845	5.04063	0	14.7978	21.2214	23.7274	12.0805	6.03661	0	6.89409	7.12509	3.11708	23.1537	0	25.0781	22.7851	19.1584	8.41925	2.61386	4.26247	23.6437	2.80827	0	19.5871	31.9727	0	9.60833	0	37.16
ENSG00000237264	576.121	363.899	374.064	622.105	583.139	318.82	328.52	1184.43	168.692	703.267	180.848	454.007	288.957	720.593	161.622	173.479	95.698	324.166	251.62	349.082	178.169	261.897	450.439	380.428	391.202	291.241	336.956	292.7	131.041	668.977	1062.79	53.242
ENSG00000237314	0	0	0	0	0	0	0	0	0	0	0	0	0	0	0	0	0	0	0	0	0	0	0	0	0	0	5.92461	0	0	0	0	5.7041
ENSG00000237350	586.622	592.155	547.14	930.202	849.335	605.907	542.695	841.971	284.842	564.656	187.687	672.195	287.726	966.005	314.08	248.709	502.455	801.721	520.387	479.92	346.453	222.718	912.806	612.027	500.373	763.615	312.762	191.744	533.635	579.596	932.46	147.585
ENSG00000237418	22.3909	82.3178	52.0316	163.66	19.4098	0	265.024	94.6542	462.426	105.673	56.2645	15.8957	0	63.345	81.7901	83.4997	48.3671	25.1188	82.884	65.8471	72.165	8.36805	20.7882	153.675	66.8296	35.462	120.957	238.451	96.4709	90.7427	19.3242	431.426
ENSG00000237451	13.9503	12.7358	11.7784	222.758	1.37719	10.4139	45.1653	16.8469	73.0426	80.9602	21.9352	21.1935	0	10.1336	60.288	2.56883	0	46.9643	22.5071	3.16602	0	0	5.52294	8.18639	825.297	0	178.135	249.406	25.7244	60.9259	12.993	9.27038
ENSG00000237478	0	0	0	0	0	0	0	0	0	0	0	0	0	0	0	0	0	0	0	0	0	0	0	0	0	0	10.2071	0	0	0	0	0
ENSG00000237550	6812.5	5666.34	4632.11	3109.49	6802.04	2583.99	13493.9	8232.61	11833.4	3405.59	4625.62	4278.88	4587.73	5023.47	9770.57	12032.9	4006.09	4772.31	5560.84	6255.61	6967.32	1945.46	3853.96	7091.03	8092.43	6715	1598.21	7340.07	10230.9	9404.99	2740.69	6974.53
ENSG00000237629	9.26596	46.723	29.0722	61.4244	56.8006	41.0505	6.29138	43.3106	14.5176	10.8905	53.1494	36.7756	6.73094	107.161	6.83872	24.9592	26.6118	20.4606	23.9997	37.6464	54.254	65.3341	68.7478	19.5018	4.30535	45.6716	34.4922	13.3372	24.9573	0	26.1889	0
ENSG00000237641	71.6856	120.967	133.201	102.072	58.1316	58.1417	291.361	65.5249	209.602	248.493	76.781	57.8314	32.0241	214.616	139.628	127.556	14.7108	164.429	248.363	157.949	155.703	13.7485	128.096	169.139	144.746	81.1893	225.041	348.595	100.143	221.37	80.3471	288.928
ENSG00000237668	220.215	269.106	483.242	106.005	332.818	277.379	296.882	32.7413	309.411	19.392	59.4435	252.97	205.7	236.425	256.015	520.161	283.654	331.907	222.339	319.665	424.708	298.842	312.69	361.256	407.932	283.843	163.697	46.3692	450.969	27.3748	437.866	97.9319
ENSG00000237676	118.826	205.517	361.856	180.451	170.287	226.887	187.117	36.8114	116.557	17.1213	32.9086	69.6397	137.868	196.96	142.326	483.698	156.937	344.482	220.946	120.368	156.39	221.278	195.351	112.834	336.584	225	151.409	12.3204	111.81	67.1653	366.562	96.7892
ENSG00000237748	209.458	586.553	332.422	528.237	327.271	372.279	389.899	34.8373	107.447	63.9701	587.574	460.338	239.636	358.953	152.863	252.732	175.054	303.751	335.294	168.482	314.815	900.211	408.024	124.399	211.121	325.902	197.845	63.5889	98.3415	49.0299	288.755	162.749
ENSG00000237757	7.04218	11.2205	15.8973	6.15794	6.24468	2.917	15.8089	0	11.2159	13.3581	3.36485	7.09943	4.5321	11.1383	15.7094	22.652	8.08561	13.2004	9.2926	11.0047	6.21269	3.72084	3.88189	4.26928	16.5715	8.39874	8.74328	23.5687	21.1333	23.3279	9.5995	74.1397
ENSG00000237961	1.16484	5.42184	0	9.65953	0	0	2.37575	8.45096	22.91	0	3.49029	0	0	7.85671	3.15404	4.8262	0	8.12838	4.57918	9.04275	0	0	1.76241	3.41762	0	0	16.3728	13.786	0	0	0	0
ENSG00000237964	0	0	0	0	0	0	0	0	0	0	0	0	0	0.989558	0	2.07593	0	0	3.53168	1.13535	0	0	0	0	0	1.78219	735.986	0	0	0	0	0
ENSG00000237977	52.5515	96.1303	310.452	263.466	59.9375	79.0159	106.85	38.697	148.382	139.062	205.247	65.1045	16.0811	146.04	195.281	96.7714	109.599	114.677	160.416	152.438	61.5526	27.8969	81.6791	193.636	142.821	99.4337	213.046	176.884	179.853	135.482	100.552	295.414
ENSG00000237984	117.545	65.6254	25.9246	170.165	78.606	76.0983	60.7794	65.9532	30.1391	64.385	28.7776	50.2982	76.4583	63.1387	41.5296	32.7575	21.8713	101.006	158.021	40.4486	28.8721	9.54143	67.8807	77.4861	80.0212	80.0775	131.105	23.6873	27.945	51.3728	109.691	21.1093
ENSG00000238079	0	0	0	0	6.1941	0	0	0	0	0	0	0	0	0	0	0	0	0	0	14.9518	0	0	0	0	0	0	23.0003	0	0	0	0	0
ENSG00000238082	49.3139	78.5008	29.751	148.209	35.9251	50.1945	107.988	46.7298	80.787	62.3805	36.2717	57.7212	30.6608	61.593	30.9056	63.582	8.32204	52.1096	60.8369	35.1462	28.2613	32.6148	20.4427	102.322	53.5002	58.9551	94.2031	80.7745	46.1219	44.0312	41.8651	72.5835
ENSG00000238220	0	0	20.4646	0	0	0	0	0	0	0	0	0	0	2.92532	0	0	0	0	0	0	6.97395	0	0	0	3.18463	0	14.6818	0	0	0	0	0
ENSG00000238231	25.5953	5.69007	49.3438	11.1537	9.56221	22.7709	36.2015	15.5948	33.2434	17.0796	0	13.3767	8.11692	49.4066	48.7126	19.666	0	27.3175	33.5264	28.4661	37.1883	0	4.98184	38.7712	24.1108	20.7429	20.1459	69.7569	15.4754	38.6466	0	57.8156
ENSG00000238245	0.694705	7.73041	0	19.1956	0.821679	2.99701	0	2.54059	0.862837	0	0.93724	0.965305	0	0.889517	4.37515	0	0	1.58994	5.37284	7.60231	0	0	0	0	0	2.15318	268.005	19.891	14.585	6.62643	3.56342	0
ENSG00000238275	0	0	3.89916	0	0	4.50533	2.13431	0	1.08676	0	0	0	0	0	2.47082	0	33.6406	0	6.70982	0	23.6857	9.20137	0	0	1.61245	5.76622	454.925	0	3.66803	0	0	3.95742
ENSG00000238286	12.9169	18.4467	55.4207	171.027	15.026	27.3529	92.3235	27.6941	189.267	79.9936	17.6618	19.2945	17.4737	26.4372	27.7869	61.7127	3.48776	57.324	38.4089	48.1334	0	0	30.9713	45.4342	27.1322	22.2533	38.5448	169.96	19.1965	33.2611	24.8769	35.7343
ENSG00000239218	47.7369	8.20913	194.314	29.6222	16.3204	3.14791	33.3193	41.0298	40.8679	105.971	26.485	8.93759	8.22455	33.019	19.3211	19.8258	82.235	40.9096	23.6135	16.4826	5.94104	2.56021	7.90604	48.215	1.03579	8.80309	22.6892	31.4032	6.6569	38.2298	6.28511	13.3799
ENSG00000239272	25.9605	32.2432	144.5	37.9545	46.5903	55.4362	63.2985	49.5931	33.1371	38.797	13.3522	28.9269	18.7258	43.3435	36.0813	64.122	0	46.4305	69.1389	37.8256	52.7751	29.847	46.4453	10.659	89.7554	30.9369	48.7023	78.5721	25.6291	12.4973	53.1919	71.5634
ENSG00000239351	7.22677	0	101.485	0	0.78416	5.22238	2.47787	0	3.54714	15.5933	0	0	32.1832	2.46981	0.719521	0	0	1.26481	4.34508	1.87843	0	1.42448	2.33851	7.47187	0	2.65681	22.29	8.58747	1.86877	17.6367	6.80538	4.23062
ENSG00000239405	54.0391	31.2462	10.7282	11.0856	19.8883	6.78527	810.113	25.2222	491.436	213.138	110.204	66.0529	0	478.267	22.4012	11.6362	203.976	122.174	207.495	23.9621	8.26906	5.64773	5.23957	535.445	195.449	0	6.52576	79.3081	56.7037	43.0237	4.95597	4.62116
ENSG00000239465	0	10.1981	1.72867	0	2.17073	0	0	0	0	9.40453	0	3.1781	6.15071	0	6.69721	0	0	0	0	0	0	0	4.32281	0	2.55825	0	25.9389	5.72931	4.20247	12.2741	5.13868	6.93163
ENSG00000239557	24.9766	38.6998	382.595	45.6447	33.1445	15.5352	15.8334	71.8707	17.8208	89.7318	10.987	17.0475	37.0164	43.3944	65.8658	25.7336	9.71152	26.9359	37.8445	37.8665	18.9639	9.24411	29.8786	47.7179	45.1232	32.5079	49.2014	26.5636	39.2943	67.9775	32.0583	22.0271
ENSG00000239559	688.848	1195.69	2073.77	823.77	802.041	1332.52	932.613	194.706	497.954	177.378	262.046	507.652	917.355	955.586	808.563	2293.5	710.44	1581.16	1098.68	591.994	1664.51	706.199	1226.63	444.264	1734.54	1199.51	439.409	32.697	773.973	143.556	1166.44	793.521
ENSG00000239617	8.81196	5.22281	0	20.6697	7.32905	0	83.2647	16.19	12.3169	0	9.25298	0	4.89058	63.6216	28.2919	18.2977	0	9.98344	14.0768	7.53114	19.6412	5.62453	10.0263	0	6.58169	6.87009	8.52226	0	8.12355	19.3332	0	0
ENSG00000239626	1.9496	0	0.959422	3.13273	0.586787	0	3.70808	0	2.5634	5.288	0	0	0	3.40861	0.659329	2.08656	0	2.30591	2.437	8.31963	3.15005	0	0	0	1.46313	0	11.0352	3.08059	0	0	3.46441	48.076
ENSG00000239649	0	0	0	0	0	0	0	1.28388	0	0	0	0	0	0.6208	0	0	0	0	0	0	0	0	0	0	0	1.0881	956.594	0	0	0	0	0.857047
ENSG00000239684	0	0	0	0	0	0	13.4234	0	3.66295	0	0	0	0	0	0	0	0	0	0	0	0	0	0	0	315.304	0	17.803	0	8.08682	0	0	0
ENSG00000239701	0	0	12.0233	37.4329	6.67203	0	2.37865	19.543	3.17034	30.7465	91.7898	0	0	3.91387	17.2839	3.24204	0	14.1605	4.17728	7.99147	17.4221	11.6549	0	8.9683	8.52163	0	43.2556	0	0	0	0	17.1097
ENSG00000239763	138.398	162.131	201.62	306.372	154.343	139.572	374.748	101.874	239.922	363.117	132.826	151.054	58.7424	218.358	311.267	194.069	108.771	89.1461	149.735	414.116	133.227	66.2122	97.9351	228.69	191.373	127.097	127.464	650.375	125.108	187.55	97.1647	1093.29
ENSG00000239783	0	0	0	0	2.66365	0	1.85932	7.5839	10.552	0	0	0	0	0	0	0	0	0	31.0232	0	29.3204	0	0	0	0	7.40554	3.81493	3.48134	0	0	0	0
ENSG00000239804	27.9237	18.9083	4.9647	68.9908	29.8451	44.369	231.616	25.2312	192.553	189.818	3.55551	9.48812	0	107.31	9.43672	115.401	0	26.8729	66.2315	64.8644	0	0	14.0889	103.46	15.862	7.92317	13.1372	105.353	6.21861	0	11.5346	64.8655
ENSG00000239861	0	0	1.73504	0	0	0	0	0	0	0	0	0	0	0	0	0	0	0	0	3.17157	0	0	0	0	0	0	13.8308	0	0	0	0	0
ENSG00000239881	0	19.671	0	82.8977	2.11811	30.8513	19.252	0	42.0455	0	2.46123	5.58939	0	3.11658	0	0	0	0	69.7053	18.8282	5.46645	0	24.3122	5.25416	0	26.8984	13.1747	5.21849	3.24121	0	0	0
ENSG00000239893	0	0	0	6.38931	14.7467	0	0	60.9258	0	5.18704	0	0	0	0	0	0	0	0	3.2739	19.487	0	0	7.60192	0	0	1.17935	12.7656	0	2.74314	12.4453	0	21.4855
ENSG00000239912	107.317	243.768	152.085	84.7726	154.186	154.725	149.311	177.845	221.927	224.928	149.748	99.6609	58.9562	278.723	377.191	408.875	48.0551	246.509	132.281	290.729	148.082	57.0877	119.252	293.493	192.667	161.052	113.935	231.957	268.443	176.131	35.2123	393.817
ENSG00000239944	3.17442	9.64243	20.7115	0	10.2895	0	11.6883	11.8867	10.6263	43.6314	0	13.7368	0	105.998	58.7444	3.49514	0	0	0	11.0587	10.0591	0	25.6859	41.6136	5.07111	10.0881	163.911	0	16.7147	44.0772	50.1955	8.04478
ENSG00000240311	1.50603	0	3.73163	0	0.888977	0	10.1574	4.96231	8.28953	12.6986	2.14869	2.17236	0	2.72082	2.4189	5.00988	0	5.36709	5.00781	0	11.3536	0	6.8675	0	8.981	0	592.298	9.31669	0	0	0	9.72138
ENSG00000240328	2.31161	0	0	0	0	0	0	0	0	13.3042	0	0	0	0	5.18781	5.25617	0	0	0	4.36188	0	0	0	0	0	0	0	3.78761	0	0	0	18.0983
ENSG00000240356	456.092	230.376	110.889	555.671	279.066	159.67	569.382	403.343	498.094	745.351	394.344	252.681	103.557	512.02	394.099	238.953	57.814	311.245	251.606	384.982	398.423	24.0587	130.44	976.789	357.017	150.925	225.808	863.172	359.526	419.266	237.903	375.119
ENSG00000240366	63.0701	255.062	314.305	122.779	122.139	289.802	157.233	0	48.3962	37.0069	73.4048	88.99	275.178	187.21	100.924	474.287	184.546	197.742	153.604	71.0689	234.304	82.3651	205.137	39.2472	194.13	136.493	138.763	116.661	19.2094	38.519	272.923	82.9696
ENSG00000240370	81.3536	77.8937	67.3947	159.939	56.107	47.1837	197.596	132.782	240.327	310.878	80.2175	117.886	60.6578	393.288	178.095	123.946	20.2173	57.3581	83.4108	80.5028	58.5611	22.4815	32.3767	208.358	95.6259	84.7504	148.815	532.375	129.545	189.891	75.3424	130.271
ENSG00000240371	97.3472	122.537	110.099	80.4265	99.6015	172.764	191.95	60.1212	139.438	21.7662	44.3394	24.6513	25.4378	97.1647	67.2658	132.819	40.4762	190.203	71.3456	75.7731	96.8499	37.7314	95.8952	92.7812	113.017	70.2384	36.2005	10.7737	125.652	33.4361	89.9448	40.3131
ENSG00000240395	102.66	214.471	126.157	86.1185	164.86	133.626	123.31	50.232	88.3893	45.4531	34.8269	165.482	93.6764	95.0619	97.2802	338.08	109.601	122.857	199.327	82.518	213.629	72.6698	122.513	66.0653	197.781	148.121	76.7329	40.0488	86.0986	59.4685	168.182	135.819
ENSG00000240399	48.2476	39.0935	82.7841	54.9369	38.8649	15.2143	59.2376	20.8003	37.4262	37.1696	36.4057	15.2506	11.4555	48.8614	102.607	26.6662	75.3627	67.7219	74.0924	104.027	41.0019	8.83168	40.5015	58.1005	106.317	46.7551	59.0095	37.3084	90.4547	22.3436	40.2118	79.4911
ENSG00000240429	91.6616	66.5074	98.0763	78.3101	75.6739	77.4157	173.624	82.367	118.882	163.617	73.5002	72.0658	54.895	129.001	190.522	54.3368	116.028	150.553	144.952	132.971	119.061	9.51441	78.5967	202.675	154.865	116.924	97.2367	214.453	142.945	172.914	127.886	26.3119
ENSG00000240463	34.3055	79.1654	166.575	90.902	101.022	186.77	71.801	40.2955	50.6623	73.9197	34.3038	31.358	19.923	83.4372	120.903	61.3326	37.773	109.546	114.801	159.977	31.3847	34.2233	58.8056	84.6886	155.043	93.3747	40.6241	50.4866	47.8957	84.7766	161.921	334.26
ENSG00000240509	375.113	972.41	616.025	232.339	680.096	639.691	590.299	68.5938	320.63	85.9284	91.451	503.265	361.651	469.434	500.721	934.457	273.031	557.431	582.352	311.504	598.95	377.205	613.839	333.186	663.448	685.115	242.988	24.6087	488.973	75.1216	910.352	183.815
ENSG00000240616	346.168	700.654	576.054	380.34	642.419	736.221	773.121	121.933	523.033	201.677	123.933	399.86	286.591	601.927	539.628	1011.73	377.559	476.924	830.255	558.213	462.717	341.847	770.145	553.28	606.25	741.222	304.557	182.579	661.689	129.973	1010.2	383.011
ENSG00000240652	28.166	27.9129	18.0906	10.6845	1.46526	0	3.89107	9.27147	25.9789	24.5542	3.47651	15.159	0	12.8077	1.64641	47.1537	30.9521	11.9376	3.52154	6.737	58.2504	13.3733	20.0945	27.4568	20.5859	51.9349	18.1591	0	25.1788	17.7287	17.4536	18.7976
ENSG00000240808	7.29991	9.67397	115.491	59.5917	18.4406	14.4926	45.3392	9.87492	17.201	27.5817	48.9878	22.3596	0	9.90706	21.8179	16.4781	26.4276	21.3905	40.1604	27.4568	37.4518	0	17.2185	59.5745	51.7613	42.4397	24.5747	55.4588	7.0235	0	0	139.924
ENSG00000240809	67.8509	31.8967	60.1814	51.0725	77.7772	56.4539	67.2165	104.858	10.621	38.8885	11.6806	64.5063	29.5744	100.075	49.9774	20.4702	5.28265	80.0879	45.8921	52.4507	25.3105	12.8942	79.5383	66.3496	85.3334	96.272	49.6361	16.7661	77.58	66.0478	181.826	30.1903
ENSG00000240874	3.99027	18.1056	7.76616	33.0004	12.7108	0	28.966	15.0452	9.87199	0	16.5127	69.4973	9.02701	5.30385	9.11353	11.0785	70.9376	40.4338	22.1847	25.179	0	14.0654	27.3233	7.00051	14.1997	37.5284	56.2892	32.7381	3.7486	0	10.6081	10.1124
ENSG00000240950	134.745	270.617	231.27	149.709	199.39	279.456	323.735	138.305	132.788	29.7151	62.1936	120.219	91.2209	243.049	196.503	432.626	269.275	220.542	348.732	165.215	307.023	195.755	345.128	159.675	251.325	308.235	105.298	38.4275	213.713	84.1431	356.181	131.097
ENSG00000240974	22.0074	32.5574	34.0565	0	12.4765	18.4131	0	13.7867	0	0	0	0	0	0	0	4.542	0	14.2441	11.1549	0	0	0	28.5762	0	0	13.2727	57.3318	6.39185	7.24036	0	0	149.676
ENSG00000240991	14.6262	8.76443	0	16.4011	2.56206	0	9.68738	0	21.7231	19.8238	8.78198	15.3423	0	8.58989	5.4341	9.7525	0	0	9.19434	15.3056	0	0	7.70974	25.4671	0	0	10.4118	17.913	7.45993	0	5.24732	29.5763
ENSG00000241015	253.247	217.821	272.65	264.124	200.695	194.748	444.784	197.161	410.851	558.14	155.721	122.914	134.508	385.784	647.831	278.753	128.2	704.534	2158.75	411.039	262.692	46.657	223.671	404.754	339.149	257.191	243.374	589.04	372.992	396.228	258.938	554.767
ENSG00000241030	46.0939	25.7599	2.68622	61.8506	9.81689	27.0249	60.2458	34.9414	52.1081	22.895	38.8389	20.3939	43.9173	22.6337	47.0697	28.6227	6.67392	53.736	75.979	57.4881	76.5853	20.7321	19.8204	25.765	44.0952	26.0906	32.0136	71.9445	31.7888	96.6508	5.04093	90.1652
ENSG00000241061	368.814	635.962	434.483	287.666	621.066	476.525	588.178	221.752	236.293	117.035	143.351	542.292	291.114	468.509	306.182	1133.13	416.176	465.017	639.213	202.057	399.813	270.414	457.558	246.195	570.884	542.772	234.037	135.11	241.06	151.725	685.065	176.996
ENSG00000241120	51.5299	18.7265	313.009	53.742	26.7871	55.5399	159.38	105.27	11.3141	154.059	18.0165	25.6423	42.1917	31.485	50.3481	42.5313	36.2759	103.309	64.6518	108.279	56.3268	0	50.4465	127.187	43.4375	93.603	47.3544	155.03	29.8113	29.0053	95.3249	122.55
ENSG00000241129	1.94072	5.89503	12.1765	12.2319	4.86246	0	1.47436	7.36771	9.15827	25.2151	17.3518	3.48868	4.39041	0	16.3219	13.444	0	0	12.7183	3.38045	6.21147	2.61386	3.02023	12.7205	8.14772	10.8133	11.0966	30.7914	15.5523	22.1516	5.16695	28.8844
ENSG00000241143	0	0	0	0	0	0	0	0	0	0	0	0	0	0	0	0	0	0	0	0	0	0	0	0	0	0	17.5107	0	0	0	0	0
ENSG00000241185	1.58444	2.07338	3.50769	6.39846	3.64597	0	2.50578	0	2.12322	5.3401	0	4.92047	0	2.55005	6.2355	1.44814	2.97753	2.13646	12.4347	1.30879	0	0	5.58748	8.23903	4.54454	2.05445	87.3532	63.372	2.03999	14.0446	2.52089	5.75365
ENSG00000241255	135.489	455.56	497.461	213.039	195.629	620.479	321.752	0	116.216	14.1752	89.6244	148.71	202.589	309.61	179.551	548.361	168.969	446.855	426.484	131.463	403.142	323.701	450.535	81.5091	317.562	339.339	332.226	19.3721	165.365	10.5428	509.203	140.424
ENSG00000241318	11.8827	0	10.9147	10.8327	6.1447	4.12533	9.56189	50.9847	2.32717	24.3368	1.96973	6.62688	22.7309	4.99258	5.90226	7.30046	0	5.48342	3.06303	10.2986	0	7.50931	2.18058	3.69166	9.4266	2.20515	162.885	4.12922	7.2679	10.5142	10.5462	0
ENSG00000241352	121.77	244.713	334.005	101.862	265.353	274.586	228.296	96.5396	104.332	68.5809	77.8406	195.642	101.906	168.442	157.612	415.628	265.672	347.61	265.573	101.718	330.408	114.954	318.239	45.9492	288.773	317.67	133.247	59.4829	114.415	93.8088	377.394	83.6714
ENSG00000241358	0	0	0	0	5.39153	0	1.5194	7.09177	51.3337	2.92699	0	19.248	0	5.72472	1.41538	2.62235	19.9296	2.17552	8.53496	8.51405	11.98	0	2.29947	0	2.48999	6.84925	54.4475	9.73922	0	13.4332	0	0
ENSG00000241362	129.054	80.7144	18.3757	189.609	199.489	249.679	442.345	139.54	230.092	203.229	88.1679	49.3484	150.566	226.412	134.187	301.253	163.834	123.661	578.373	516.791	358.49	15.9397	241.99	253.588	130.868	196.348	209.332	444.517	92.2404	108.059	96.8933	207.642
ENSG00000241418	8.37055	4.08346	20.1015	7.20677	0	7.47354	1.272	6.26967	6.30115	8.89558	9.76211	0	0	2.22554	9.01212	6.97033	20.5068	85.6413	2.37532	2.27209	9.98295	0	0	0	26.3216	9.32915	0.71598	0	6.08462	0	10.2929	0
ENSG00000241439	0	7.90426	0	130.761	3.78627	0	12.9091	0	0	0	135.396	32.9159	0	0	9.32825	0	0	0	0	0	270.826	144.705	0	9.96478	0	0	108.148	0	28.7118	0	11.402	16.484
ENSG00000241462	0	5.41473	0	28.9406	0	0	4.74526	0	9.08735	0	0	6.42502	0	0	0	0	0	0	13.5131	0	0	0	0	0	0	0	8.1632	0	0	0	0	0
ENSG00000241547	158.294	116.164	547.959	268.66	214.147	195.678	423.2	343.22	333.486	373.938	102.408	165.483	74.8191	456.84	285.256	240.92	86.0145	414.185	269.344	201.299	249.18	29.1798	213.72	254.391	240.579	279.742	146.839	347.767	234.081	241.218	490.397	306.561
ENSG00000241597	0	0	21.682	7.06273	1.08806	0	7.68843	0	5.08612	4.59463	0	0	0	3.42697	7.23507	0	0	5.10126	0	0	0	0	0	0	2.36008	0	6.82731	22.5373	0	10.5513	0	13.7833
ENSG00000241634	59.2701	25.259	631.776	123.41	104.275	71.0594	254.678	77.7552	158.153	193.734	78.3396	38.424	23.5153	120.347	366.235	160.566	5.83198	81.3332	31.6717	249.327	40.7517	11.439	86.1632	299.638	139.383	72.7687	104.571	87.3223	271.511	214.152	130.884	390.283
ENSG00000241641	8.03775	0	0	14.8403	7.14088	0	1.51217	0	27.2075	12.3856	0	40.7514	0	9.16359	28.8536	0	13.9221	9.15005	0	13.8685	0	13.2145	0	0	17.578	6.40433	25.1119	0	14.7132	29.5641	7.05851	60.7803
ENSG00000241661	3.02025	0	3.82293	0	2.3563	0	28.556	5.52265	9.49725	0	0	6.78527	0	0	3.0137	7.0747	0	18.4922	0	5.13287	0	0	6.38494	4.43068	2.105	0	35.551	2.2003	0	0	4.22825	0
ENSG00000241721	8.23447	0	222.04	0	9.49111	0	4.52334	0	4.16865	44.6607	0	8.02601	25.8143	33.9207	29.5219	3.0826	24.4214	59.379	26.5668	20.6067	0	0	6.84562	9.82367	91.1341	6.70222	1015.47	0	0	38.8993	84.0632	0
ENSG00000241735	4.13299	5.69068	3.03867	8.39497	7.66043	2.33262	13.6998	5.47705	7.78129	3.47874	1.11747	3.24901	3.71285	7.31346	6.6144	4.86796	0	20.6541	8.78878	5.29563	2.26712	7.335	2.78187	12.8918	3.73091	5.89724	122.223	13.7407	4.05857	10.3106	1.39135	11.4521
ENSG00000241741	294.869	917.586	896.523	360.412	629.94	692.804	671.728	647.633	504.723	298.738	172.507	521.345	354.232	537.338	453.468	1411.4	891.03	860.797	799.761	334.596	1132.61	470.313	657.256	328.161	648.472	733.11	406.965	147.993	434.516	545.13	842.519	388.69
ENSG00000241829	0	16.2408	2.7665	21.6888	1.35831	0	45.0642	0	324.016	15.5388	0	0	0	23.8423	52.3999	5.09826	0	4.5913	21.9761	20.3508	28.5291	2.50157	5.7404	0	2.71453	0	47.2095	56.3045	7.84923	68.0788	0	13.4265
ENSG00000241889	105.657	124.869	37.8743	199.997	100.425	166.548	140.667	115.88	101.776	149.47	63.6128	126.135	51.5499	143.185	147.863	52.2621	44.7679	128.151	116.819	72.8761	41.7402	236.668	108.655	104.453	133.993	111.57	160.28	102.238	146.927	79.7095	193.215	224.308
ENSG00000241899	40.334	129.775	146.348	72.6344	188.977	85.6443	85.6584	6.49434	28.0425	0	55.2582	191.551	245.265	116.952	26.3604	177.754	150.654	305.935	61.5123	2.27209	290.234	203.77	121.017	12.5851	129.416	101.282	38.8369	0	2.93873	0	69.2676	37.9364
ENSG00000241911	0	24.8724	19.1641	0	0	0	48.7449	0	0	0	0	0	0	0	0	0	18.3462	0	0	0	0	3.17409	4.46203	0	6.19126	10.0698	286.224	0	0	0	7.32988	0
ENSG00000241975	390.08	189.205	1267.94	207.252	283.505	522.75	804.656	429.303	553.357	761.632	201.921	105.763	168.756	817.718	629.534	522.529	221.93	429.387	441.973	1243.5	266.67	3.60388	579.705	717.242	418.443	331.929	237.268	1160.6	342.45	570.865	496.993	698.322
ENSG00000242034	18.4705	0	0	7.25342	9.75764	42.098	182.446	0	424.461	0	0	0	0	12.9578	17.4235	108.293	0	0	27.872	4.06064	7.3667	0	15.3867	78.1787	3.33056	0	5.03326	60.6213	13.5507	22.6205	0	27.2373
ENSG00000242083	80.8599	272.89	184.858	60.0993	122.583	186.559	125.359	20.3824	42.6	10.6006	29.9405	81.1083	72.1415	131.558	90.7005	294.928	194.6	188.331	189.398	42.0103	236.983	112.134	244.228	31.2205	110.304	167.196	125.063	7.68876	37.7106	22.759	256.373	54.7824
ENSG00000242085	58.8376	129.31	33.784	213.894	58.328	92.4593	82.7682	75.3169	85.5511	246.633	79.4096	29.8118	17.009	106.206	103.138	41.3229	73.4354	145.865	154.893	89.1371	57.5767	22.5709	42.3571	87.9389	134.025	91.5242	113.774	217.25	30.8855	122.071	45.4311	567.869
ENSG00000242142	14.5826	12.7847	3.63859	14.6534	20.8914	9.86384	33.197	0	14.0761	0	2.60463	21.397	3.67672	8.67327	14.3864	21.5261	18.9049	12.2521	23.9131	14.7504	12.7597	25.466	14.3592	32.9977	57.1882	2.63708	71.0672	8.84869	16.5459	0	22.7801	7.97104
ENSG00000242262	224.302	485.252	527.598	427.993	307.776	410.94	531.94	141.754	320.794	100.188	167.484	226.867	188.04	448.356	226.681	925.881	244.818	457.923	426.191	284.562	758.888	200.767	475.631	272.706	530.095	426.995	319.178	57.9198	341.026	136.328	519.213	145.578
ENSG00000242295	5.03786	0	27.4488	10.842	6.9453	0	44.6424	0	9.61139	2199.36	0	4.52809	53.2099	2.49489	0	2.77343	0	0	0	8.83156	15.964	6.55366	0	0	4.02398	0	42.702	0	0	0	0	0
ENSG00000242299	2267.16	2874.7	3294.21	1451.78	4172.5	2640.73	3205.76	6644.13	2439.65	3268.83	847.605	2658.18	2786.55	2767.16	2820.22	4053.16	1697.46	2827.39	3404.75	1977.76	2827.69	1395.79	2873.59	1776.61	3794.44	4028.95	1142.16	1688.74	2328.19	4373.37	3845	2777.09
ENSG00000242307	6.17349	0	20.7613	18.3472	8.28502	0	11.0426	8.10844	48.1966	15.3182	5.28716	31.7889	0	63.385	6.31357	5.16529	8.53789	18.2851	18.5657	19.9516	14.6723	0	20.3413	46.1102	10.4468	37.27	155.577	61.7868	13.262	0	0	0
ENSG00000242320	0	0	4.70453	0	0	0	0	0	0	0	0	0	0	0	0	0	0	0	4.38865	0	0	0	0	0	0	0	4.90413	0	0	0	0	0
ENSG00000242353	20.6714	51.2735	5.86778	55.9067	0	25.1456	21.2638	0	116.075	12.5524	36.4041	37.7114	0	26.6576	4.32563	0	5.94909	3.88383	42.3816	0	68.8755	4.43799	0	6.0165	2.4812	4.10477	15.5835	225.376	3.00955	20.3937	4.56518	0
ENSG00000242477	126.81	262.313	271.497	167.919	290.121	269.269	243.177	105.394	98.8453	63.7415	45.5591	177.174	81.638	303.398	164.717	496.132	79.4713	270.363	306.111	92.7162	269.316	148.857	273.693	100.733	288.354	313.807	90.8207	52.7567	128.844	62.5666	400.529	115.32
ENSG00000242527	8.50639	9.27602	12.6797	9.67992	10.7834	15.066	0	0	11.2279	25.8793	0	0	0	4.08282	4.62289	5.18309	0	3.64885	0	8.33643	0	4.16629	0	0	12.5775	0	28.0614	9.95417	0	0	0	56.8842
ENSG00000242575	0	7.6658	0	0	0.903943	0	35.1834	4.68985	15.5004	17.6343	0	0	0	0	0	6.94156	0	1.63546	5.76856	1.16203	8.74792	0	1.57922	162.54	0	0	85.353	2.35671	3.76032	9.85928	0	0
ENSG00000242608	0	0	0	8.60762	0	0	0	0	8.10838	0	0	2.88461	4.52407	0	0	0	0	0	0	0	0	0	0	0	0	0	11.2742	0	0	0	0	0
ENSG00000242615	31.1382	36.7037	29.3559	108.295	28.6636	13.7577	154.016	61.0233	117.599	49.2981	75.3023	56.7097	21.1546	86.4569	87.8889	57.9658	13.7975	74.1183	77.0106	70.4119	72.5688	4.53008	8.00075	89.2199	42.6229	28.9086	88.7755	219.596	49.7332	95.4581	26.4476	147.92
ENSG00000242697	43.0324	86.047	58.982	54.6527	62.5062	52.2584	125.184	25.6233	68.6374	38.7234	18.8472	45.1096	20.9456	40.5297	26.2313	159.678	47.7579	68.4474	57.0026	75.3129	72.3546	28.1464	38.4569	58.0464	53.0021	46.8617	35.6603	34.5547	60.9014	40.5993	92.9522	18.2814
ENSG00000242748	23.6759	11.1322	41.5047	41.8588	17.156	0	37.9638	6.12414	15.4648	15.4387	13.1976	27.2006	0	15.8083	23.2125	35.8765	0	8.71228	16.2475	51.0221	25.5495	0	4.33776	71.9679	10.2004	28.4998	11.6622	99.0296	33.0447	9.07224	32.944	58.5055
ENSG00000242756	30.016	31.1149	22.2064	49.7224	7.10701	0	9.65928	9.82361	0	8.04757	6.40376	20.7391	33.5454	58.9983	5.21356	28.0849	9.12102	18.7713	53.226	3.94619	0	6.7324	32.1491	36.5029	22.0213	6.45686	181.486	7.82774	0	18.4808	24.9252	49.7321
ENSG00000242768	0	0	0	10.2666	0	0	0	0	0	0	0	0	0	0	0	0	0	0	0	0	0	0	0	0	0	0	1.46674	0	0	0	0	0
ENSG00000242779	55.92	115.963	10.509	122.998	146.201	26.7658	251.511	84.7507	351.094	248.269	59.1331	135.892	11.0971	185.511	104.012	120.654	34.4477	492.546	478.108	254.198	68.0509	3.04061	31.1391	177.584	62.108	74.1788	93.3863	530.933	71.0324	377.048	71.3864	49.0527
ENSG00000242899	81.0735	103.869	117.076	58.4731	95.3483	102.759	87.8421	50.3339	34.443	0	13.5943	74.8061	33.6118	58.3822	62.8251	181.469	79.5698	96.9075	2939.99	66.6394	81.3941	58.4279	95.5714	61.8493	84.8387	113.486	98.684	41.1282	69.8052	5.73632	98.9766	89.0829
ENSG00000242911	0	0	0	0	1.40014	0	0	0	0	12.6177	6.70619	0	0	0	0	0	0	5.4519	0	0	0	0	0	0	0	0	811.814	0	0	0	0	0
ENSG00000242953	0	40.8302	0	176.312	26.6946	60.605	128.951	116.444	494.812	98.2856	65.2401	42.634	0	73.1157	0	59.5225	57.8605	0	35.8476	8.77851	1320.07	0	10.0674	74.5496	18.8823	251.286	159.124	229.591	57.5714	0	0	0
ENSG00000243007	5.17526	33.4113	21.1304	49.4575	27.5906	7.70001	13.6567	24.2546	40.776	19.9147	2.46123	8.07773	6.12808	14.661	34.4293	36.1783	0	22.1507	15.8256	50.8516	41.6286	11.4361	30.6627	33.1226	24.5935	37.5811	126.64	27.5311	50.3198	12.3205	61.7815	39.3063
ENSG00000243014	209.487	147.706	198.464	79.4519	143.479	176.314	201.03	83.7547	159.038	31.1578	15.9416	96.1947	75.0793	184.818	91.6198	79.797	66.6384	142.224	114.564	259.373	45.5828	16.9948	198.386	206.777	121.757	202.342	44.9305	15.5206	345.55	17.8847	191.677	46.1305
ENSG00000243024	14.759	11.8885	0.38674	123.518	2.13742	1.96544	5.16003	12.7159	35.8025	19.5188	32.4682	11.1342	25.4131	7.44032	7.77668	9.5703	4.99649	8.32909	6.25539	4.01412	1.73837	5.5766	1.5037	19.7559	7.22715	1.95915	506.718	38.6551	3.11201	7.43565	4.55784	18.754
ENSG00000243234	11.4377	8.19578	0	16.7087	2.97162	0	5.67047	10.0756	35.9975	28.1153	62.7585	4.7603	0	5.1338	0	15.1051	0	0	25.6692	6.33099	9.095	6.20209	0	30.0648	5.85314	0	23.6322	37.7917	2.66955	13.3877	0	9.6551
ENSG00000243355	0	0	0	0	0	0	60.5408	0	270.877	0	0	19.8213	0	3.42416	52.7818	5.8336	0	0	0	0	0	0	0	0	47.7958	0	1.97068	347.869	67.1168	24.691	9.20429	0
ENSG00000243422	22.7028	36.8508	12.0399	170.01	9.95688	3.69018	31.8124	80.1137	57.3227	123.262	155.89	30.1146	31.6339	47.8048	27.3446	48.2649	64.4182	12.4307	38.9691	24.3424	20.6632	6.99076	7.74273	65.0994	30.7479	7.35672	42.7076	99.7984	16.593	81.676	13.0738	33.8298
ENSG00000243431	98.374	164.11	82.621	225.632	66.6508	156.863	269.79	98.0265	390.456	152.917	79.1801	77.4315	59.2216	161.168	164.052	159.121	52.1509	77.7999	180.135	127.366	151.803	43.5082	84.7035	251.707	112.783	117.113	107.699	386.473	86.8981	54.1484	67.3403	282.554
ENSG00000243469	1.67882	3.4475	26.0348	4.91371	4.36713	5.0956	4.20342	0	4.87147	0	0	0	0	7.74216	83.7031	0	0	0	0	0	0	0	2.79133	0	8.60317	16.9759	180.103	0	61.9201	11.3039	23.1389	0
ENSG00000243499	0	3.77069	1.60223	8.4436	0.668502	0	5.38021	0	0	0	0	0	0	0	0	2.49388	0	0	0	1.72711	0	0	3.52494	0	1.66688	0	224.385	0	2.69203	5.06408	0	0
ENSG00000243507	0	0	0	0	0	0	0	0	0	0	0	0	0	0	0	0	0	0	0	0	0	0	0	0	0	0	33.8974	0	0	0	0	0
ENSG00000243517	487.642	1381.37	1463.08	525.762	850.536	1501.66	1116.78	128.498	549.911	141.067	218.279	552.937	552.386	969.011	851.212	2405.17	1181.09	1553.9	1481.25	542.423	1595.87	1073.02	1487.67	456.986	1580.32	1212.21	615.441	68.8218	649.68	162.502	1684.34	492.914
ENSG00000243519	0	0	31.1066	0	1.14978	12.6396	6.05869	0	9.24392	0	0	0	0	0	0	5.73288	0	3.09262	7.03983	3.97026	0	0	0	10.4334	0	0	91.942	18.9443	9.78293	30.2347	6.91102	17.4539
ENSG00000243648	9.44225	20.7247	36.3389	12.8098	27.8628	0	12.6619	18.6176	34.6296	5.34749	30.259	17.9273	6.10342	12.8154	7.36412	19.4493	36.4106	32.9154	22.717	68.5774	43.494	7.03983	35.5572	27.8177	16.3957	29.1397	119.086	66.8073	14.4119	25.2559	28.267	11.5189
ENSG00000243659	40.246	51.761	35.5969	359.2	44.97	116.458	108.848	87.5174	217.972	88.2317	109.583	57.2912	49.2947	329.394	150.983	56.217	21.1618	99.4501	82.8384	65.4437	31.4135	12.79	30.7241	142.262	162.536	59.0235	58.7845	115.507	155.087	74.5596	140.704	196.864
ENSG00000243675	10.2662	0	0	0	4.76451	0	23.0158	0	24.3867	0	0	0	0	42.0701	0	33.3055	0	9.15692	59.1806	43.0606	48.3933	3.57174	0	16.1541	3.90319	6.34837	3.7908	9.36827	0	13.1294	0	77.6997
ENSG00000243679	1243.52	638.996	3729.18	735.112	599.886	1216.71	1444.52	696.775	1480.16	1986.64	634.292	494.666	435.694	1676.03	1831.27	885.376	578.353	1654.46	1490.13	358.797	2311.66	400.276	1021.88	759.579	2401.12	2043.54	2076.05	1414.76	322.886	903.413	1097.85	3767.2
ENSG00000243828	0	0	0	0	0	0	0	0	6.39342	0	0	0	0	0	0	0	0	0	0	0	0	0	0	0	0	0	408.139	2.90615	0	0	0	0
ENSG00000243829	655.46	1166.28	981.058	571.761	876.738	1122.64	880.257	238.226	425.156	189.927	218.04	834.43	716.696	1078.77	560.163	1665.35	665.41	902.12	1184.26	250.044	1338.57	608.179	1137.37	386.94	1423.07	1317.52	455.634	133.15	364.681	234.376	1669.95	678.499
ENSG00000243838	9.03379	5.87629	3.44063	5.90389	7.72227	9.27565	5.66618	0	4.21715	0	3.23354	7.31404	2.30852	1.17405	2.96849	4.49476	0	20.1296	8.18931	5.00152	16.7587	21.2492	1.58898	9.46831	1.69016	3.11138	69.6557	0	7.56937	9.2826	20.9727	152.949
ENSG00000243918	12.0118	5.92407	2.73228	8.67439	9.27558	12.9509	7.05154	1.81486	6.57647	1.71264	1.16544	8.28966	1.66214	10.666	2.59299	11.0881	0	9.81969	6.24103	0.713559	1.49756	15.8378	6.91855	18.4012	11.1714	2.673	201.35	2.48872	4.44886	0	10.175	2.35744
ENSG00000243964	378.448	681.548	1020.02	653.665	943.325	642.172	629.559	88.4469	281.649	37.1801	225.096	488.642	857.851	796.871	487.302	1649.46	537.176	1262.35	723.043	241.442	1135.67	676.06	806.242	254.456	1064.05	840.998	290.58	28.4241	363.296	44.089	1052.07	251.261
ENSG00000243981	0	0	0	6.27857	0	0	0	0	2.80553	0	0	0	0	37.0416	0	0	0	0	0	0	0	0	0	0	0	0	419.194	0	0	0	0	0
ENSG00000243988	131.097	563.484	1170.09	365.525	438.984	475.008	401.232	0	163.693	18.8841	125.016	1978.78	356.988	351.731	244.703	1108.96	390.431	670.931	448.766	271.053	659.735	392.329	368.559	146.4	454.984	302.26	195.628	18.8388	274.197	10.0182	463.082	280.246
ENSG00000244009	7.06581	20.935	18.55	74.9276	21.6329	14.2201	38.5557	12.1035	10.0357	23.0641	13.067	33.1557	11.3046	39.2292	38.3584	14.3226	0	58.9875	25.5081	7.80749	20.7705	4.62086	24.4645	35.6525	27.8217	23.6835	71.2618	13.8002	27.8815	20.7661	31.6447	6.81522
ENSG00000244018	3.38479	27.1662	6.14195	0	1.69514	0	0	17.5242	2.47817	15.3215	150.582	4.13752	13.2145	0	2.17952	12.5433	0	11.0201	0	3.12335	0	0	0	0	3.33056	14.7201	22.9662	7.13269	9.5109	0	0	0
ENSG00000244048	16.6915	0	21.6785	0	19.0965	17.412	48.2175	0	18.595	6.8393	1.98823	14.7696	0	24.508	35.9495	50.1047	0	30.5971	20.671	10.9033	11.0556	11.9918	25.3118	5.69104	31.3973	10.6005	123.511	0	4.44156	0	41.6807	9.47066
ENSG00000244052	23.8857	48.28	24.0281	14.864	16.7928	22.3433	24.6533	3.18284	27.7543	0	9.44627	4.62972	2.18527	11.9576	33.8807	59.3622	13.4056	19.7933	22.3649	9.95083	35.6672	16.7758	33.6695	10.6845	26.6399	24.1135	48.0405	7.86695	5.4448	0	38.3281	12.4924
ENSG00000244053	1.49009	10.2492	3.86205	10.174	7.45513	15.1226	0	0	3.73479	8.57607	3.99478	9.25495	0	1.5988	2.16147	22.377	14.4378	28.1401	8.94496	0	29.3832	4.87213	5.04744	0	4.27393	24.3836	17.373	0	6.86993	0	23.6292	0
ENSG00000244065	0	0	6.33698	0	0	0	0	0	3.38667	3.16154	0	0	0	0	0	0	0	0	0	0	3.25363	0	0	0	0	2.53662	616.73	1.57514	0	0	3.60488	0
ENSG00000244086	133.1	120.823	216.773	96.7529	69.0468	66.272	109.872	16.9754	29.3418	8.77966	33.1062	28.4876	41.0789	96.445	68.831	178.297	16.9098	193.685	90.5669	36.8061	149.628	68.0565	104.244	55.6681	110.689	38.4034	199.008	12.1902	63.3752	44.9878	121.859	88.9438
ENSG00000244097	27.6967	49.3274	77.0424	39.2406	48.0309	60.5313	57.7026	8.03637	58.5114	23.1431	13.16	19.4107	8.05684	46.992	36.7016	116.671	47.4505	59.0082	31.7743	28.7564	77.5461	21.0019	31.5301	45.2446	52.4212	28.2384	23.1621	22.8584	41.1843	11.0551	72.3296	59.0664
ENSG00000244159	0	0	0	28.7003	0	0	13.3325	0	3.89576	0	0	12.1226	0	0	0	21.2077	0	51.9102	0	0	33.154	0	0	0	5.32554	0	41.4326	97.7539	22.1974	0	0	14.3769
ENSG00000244171	44.3955	91.5055	48.3861	122.993	61.397	73.6477	92.0771	96.8435	68.2404	83.7625	34.8335	70.7956	58.3534	189.207	60.5022	78.2705	61.666	223.196	124.322	21.1085	23.7044	29.4294	69.5527	52.9263	183.134	92.5877	207.687	43.23	48.1709	115.876	165.509	42.6621
ENSG00000244192	14.3976	34.8934	43.0592	17.0574	12.384	44.3986	10.5433	0	4.06268	0	2.2522	19.8476	22.2213	37.8542	10.7868	40.9309	28.0548	17.3191	39.4333	11.3124	19.2579	2.42689	27.7391	21.0811	54.178	24.7486	6.5008	11.3619	9.66657	0	4.72371	8.1023
ENSG00000244273	0	0	17.7333	0	6.99548	46.9397	1.69904	0	0	41.5951	6.54214	0	0	26.394	91.256	0	0	0	0	5.70819	0	0	5.14265	0	45.3584	0	43.8434	22.29	52.1391	30.0752	18.6577	0
ENSG00000244363	235.413	451.656	413.665	275.255	406.253	408.951	391.378	116.83	208.394	46.8781	83.3942	349.374	159.321	448.097	258.485	799.418	273.692	428.941	352.034	167.784	597.087	322.446	455.993	182.105	426.941	394.254	194.836	64.3451	306.103	97.2343	603.23	106.079
ENSG00000244480	122.258	93.9748	212.228	154.097	73.43	63.5109	178.328	51.9604	187.846	158.347	84.2252	64.6755	63.0966	345.935	234.594	151.433	23.8038	66.1375	106.382	140.922	121.96	42.6965	81.398	142.457	219.851	71.2784	120.018	284.904	95.3691	101.27	107.604	339.742
ENSG00000244485	44.0614	102.988	66.6352	66.5566	141.985	125.318	97.3459	0	55.0918	0	24.5555	35.4749	36.4427	76.6391	75.7909	204.259	100.794	147.09	110.284	32.7843	86.4322	75.0034	155.776	27.1788	109.755	118.093	434.887	6.73906	49.1548	7.44307	108.897	26.4881
ENSG00000244515	29.9506	18.9376	18.0519	119.856	37.8954	57.3892	48.8841	71.1253	77.4877	129.492	56.8712	21.5848	169.693	37.8011	65.2282	15.72	39.0963	74.7773	37.8576	73.096	13.1098	6.09235	40.7015	37.1186	35.8897	27.9624	83.9865	162.913	61.5123	106.673	46.9386	23.7569
ENSG00000244573	2.56817	0	0	54.4014	3.12569	31.4274	2.07461	4.87488	18.3123	3.99655	3.66409	3.6811	0	0	54.972	1.41382	11.2008	1.52538	14.6311	2.23669	7.59759	0	3.13972	0	2.05132	3.20416	78.7169	16.4432	9.97248	0	3.40874	0
ENSG00000244585	21.4901	35.1853	33.5374	0	22.8295	24.6499	18.7619	12.308	10.8418	9.2398	1.85056	0	0	37.385	4.67929	23.0052	49.3084	14.3499	53.8576	7.78824	18.0057	22.6366	17.1926	6.96978	20.8709	19.6254	57.4953	18.2919	27.013	0	20.8547	21.8797
ENSG00000244716	726.228	738.992	530.146	404.457	1322.68	459.732	756.576	1487.56	640.58	895.969	209.244	1052.83	327.415	466.017	575.29	1151.82	373.684	450.283	740.39	531.87	545.391	234.912	486.548	659.688	670.844	851.51	218.606	400.328	666.035	1299.33	776.842	537.585
ENSG00000244921	1883.09	1510.34	154.791	1309.89	1354.85	1572.7	434.256	20.5745	279.33	45.2869	1298.38	2338.17	882.164	434.38	116.33	304.183	441.521	785.2	1165.39	655.632	872.548	3226.41	1173.67	543.073	607.176	986.92	631	26.6432	224.4	24.7729	486.87	301.934
ENSG00000248229	0	0	0	0	0	0	1.24276	0	5.44981	0	0	0	0	0	0	1.80114	0	1.94326	0	0	0	0	0	0	4.33124	0	80.3224	13.6968	0	0	0	6.41375
ENSG00000248278	35.0454	38.3929	38.9164	144.511	35.5381	44.7251	94.0169	57.8618	118.733	63.1126	42.4252	42.475	48.0827	34.2989	98.6535	29.1671	18.3469	25.9303	36.0127	71.6986	53.5878	4.95424	33.7378	29.5672	64.9573	36.4158	106.202	145.392	104.778	145.999	48.6904	69.8488
ENSG00000248283	0.882146	0	138.452	20.2455	3.40338	4.32681	0	2.94819	0	0	0.93866	0	0	0	8.02764	1.82078	0	2.04067	4.73389	5.29573	0	0	3.818	2.68678	1.40922	2.83828	9.50993	14.0641	1.65744	0	0	4.47117
ENSG00000248503	25.8622	40.1465	290.61	49.1754	30.0924	21.8782	68.4984	77.6099	67.8612	73.2705	25.4776	29.2608	41.2212	72.4527	56.4214	27.4851	11.7849	53.163	45.3126	50.1658	41.4845	3.26755	19.0792	72.3123	39.9785	51.4594	13.2038	70.3659	56.8859	71.6509	48.9432	85.0356
ENSG00000248569	17.8146	22.3752	11.8123	46.6235	17.8977	12.243	36.591	51.2951	21.6707	36.013	7.29897	18.1497	3.24428	38.5128	19.9478	4.08769	3.21919	22.1075	25.2932	24.7701	7.924	8.32551	9.42577	57.65	22.9313	18.2766	99.2402	26.4204	15.3214	79.1023	13.1805	10.4691
ENSG00000248633	0	0	3.6381	8.08113	0	0	0	0	0	9.38606	0	8.59141	0	0	2.41787	0	0	0	0	0	0	0	0	0	10.7658	0	1.09655	0	0	0	0	0
ENSG00000248641	93.5459	57.7955	114.578	179.913	119.697	145.169	82.2481	120.131	128.611	203.921	18.5827	38.9675	34.2724	120.039	186.623	43.1313	74.5159	268.857	95.3086	191.382	225.539	43.4589	193.426	70.6317	143.219	193.088	139.697	82.6389	140.097	134.407	176.659	316.565
ENSG00000248698	9.22011	13.6435	0.93709	50.4479	0	3.09832	13.6359	4.81416	1.90368	11.6905	4.36539	11.2406	0	0.327563	9.62678	5.0689	0	0.81076	5.20818	1.08782	1.04798	0	0.808642	10.9506	4.32763	2.66794	26.4445	1.75521	1.20184	6.36646	1.84938	3.27589
ENSG00000248780	22.7797	6.90929	44.1845	13.4551	50.4407	6.90966	46.6139	30.4912	45.1622	22.4187	7.53128	24.7089	4.95132	71.437	2.30368	11.4603	5.01656	37.3712	49.6469	68.3381	55.6394	0	63.8272	66.7693	4.5471	46.0367	114.126	30.0555	10.3439	44.1966	35.5932	58.5086
ENSG00000248794	63.696	103.504	154.969	223.546	140.853	144.271	309.453	75.0928	243.551	169.383	144.97	54.3354	209.863	269.189	191.979	380.785	49.7169	179.061	275.746	170.843	181.463	56.0422	65.9783	417.044	161.417	82.7044	161.022	424.154	209.494	174.615	119.202	662.476
ENSG00000248822	0	0	0	0	0	0	2.41192	0	0	0	0	0	0	31.7803	0	0	0	0	0	0	0	0	0	0	0	0	95.8999	0	0	0	0	0
ENSG00000248840	4.5716	9.44591	14.1538	51.5694	0	7.59304	7.10141	0	49.2133	37.8089	6.39926	2.81139	5.55568	46.0266	0	12.7549	5.51271	1.85784	15.3035	13.8611	19.2862	0	20.4856	21.2261	9.36524	0	56.0098	27.9369	0	42.026	5.45042	29.3263
ENSG00000249006	8.46375	0	10.9415	13.2441	0.687727	0	6.83195	0	8.45537	0	0	0	0	2.52857	0	1.85626	0	0	5.98068	3.45071	5.89644	0	1.92033	3.37988	1.30136	1.44679	16.5637	1.89523	0	4.38363	1.32085	4.41313
ENSG00000249053	0	0	0	0	0	0	0	0	0	0	0	0	0	0	0	0	0	1.2824	0	0	0	0	0	0	0	0	133.717	0	0	0	0	0
ENSG00000249065	0	0	0	0	0.445668	0	0	0	0	0	0	0	0	0	0	0	0	0	0	0	0	0	0	0	0	0	129.807	0	0	0	0	0
ENSG00000249105	0	0	0	0	0	0	0	0	0	0	0	0	0	0	0	0	0	0	0	0	0	0	0	0	0	0	56.9326	0	0	0	0	0
ENSG00000249140	15.1176	0	15.4032	15.4829	7.09962	0	4.19943	0	5.49331	19.6026	4.54036	7.51447	0	16.2764	13.8595	10.4979	0	8.39523	3.94712	20.3135	17.9339	1.96598	5.36836	5.84985	12.8253	4.63878	2.53905	32.546	12.4246	7.22678	17.6265	67.683
ENSG00000249149	0	5.32617	8.83732	29.9311	10.0163	0	0	3.20459	1.04715	0	3.43185	19.5602	0	14.9574	4.17887	12.2075	0	10.3561	0	0	0	1.31917	3.82983	0	14.4143	18.0583	62.5091	2.58085	1.82734	0	9.10258	0
ENSG00000249192	0	52.1543	15.5762	54.8575	17.0479	0	13.4921	0	0	0	20.4721	73.3044	90.8329	21.3667	26.4036	0	0	23.1923	21.1898	11.2425	20.3959	90.1505	15.5815	0	0	20.5034	52.1929	0	0	0	0	46.056
ENSG00000249210	12.6897	37.5258	59.049	55.1418	35.9031	89.4483	12.5575	31.0419	22.3527	12.9607	13.2887	54.1887	8.89106	26.8024	26.4392	8.42592	7.4411	54.904	45.8919	32.0811	32.9336	484.094	85.5879	24.4323	15.6358	22.5125	27.6326	6.16608	23.0695	63.1224	47.6564	22.0195
ENSG00000249239	0	0	1.79173	0	1.79974	4.1032	2.63342	0	3.33717	0	0	0	0	0	0	0	0	0	0	0	5.86491	1.22578	0	0	1.34853	2.28623	244.969	0	3.89935	0	0	0
ENSG00000249245	15.0333	27.2403	26.5377	25.8892	27.626	115.331	13.234	5.05228	3.86692	9.58739	16.1452	39.8408	43.8644	31.1817	11.3844	15.7618	0	30.9942	38.5228	12.029	31.0083	29.281	61.2725	21.4927	55.6418	29.548	103.284	4.78201	10.316	6.41101	49.3396	5.00719
ENSG00000249264	1592.76	3059.91	2267.08	1417.63	2259.85	3081.72	2754.4	216.261	1013.44	221.622	498.197	2827.76	1509.15	2669.49	1468.99	3405.07	1652.14	3209.76	2926.83	880.704	3069.73	162.038	3274	1166.84	2755.91	2640.4	1323.88	188.498	1062.99	291.81	3593.95	599.309
ENSG00000249274	27.7504	42.4201	87.3861	15.752	13.7796	11.7652	41.2676	15.4441	88.1592	77.2402	62.1436	29.0087	104.471	52.3447	20.8782	4.718	5.98993	118.573	18.0544	64.7829	223.739	3.44122	9.4384	23.8809	29.562	37.7389	7.79426	36.8514	10.8483	70.5596	31.4256	187.522
ENSG00000249277	0	0	0	0	0	0	0	0	0	0	0	0	0	0	0	0	0	0	0	0	0	0	0	0	4.82671	0	1.84959	0	0	0	11.6247	0
ENSG00000249286	6.83579	20.2943	1.29122	42.7677	4.33111	3.85502	19.8943	25.6104	17.8171	11.8258	200.144	14.9449	0	20.5908	22.8106	22.2089	7.69918	12.081	19.7798	11.4841	16.1253	26.3675	10.2435	8.66255	6.275	6.35656	7.55267	42.7408	12.5013	48.9828	7.84631	12.1161
ENSG00000249363	3.93254	0	7.91954	4.67078	32.7168	13.112	24.8317	0	18.1225	42.2846	5.88112	7.48353	0	6.58416	5.37195	18.6223	15.3019	5.853	9.40481	131.773	31.5457	0	65.6768	34.4564	6.09614	18.0419	4.12492	51.0699	4.03724	0	0	53.494
ENSG00000249462	0	0	8.45971	0	0	0	0	0	0	0	0	0	0	0	0	0	0	0	0	0	0	4.27426	0	0	0	0	42.7144	0	0	0	0	0
ENSG00000249465	39.8888	31.5292	21.2278	71.4023	19.3434	28.2016	101.399	18.6147	125.047	102.883	25.2951	17.3295	28.8021	63.5445	35.7483	53.5542	0	26.9179	48.2407	29.9101	47.174	10.179	38.0408	66.0869	24.91	24.3015	67.6691	35.054	16.4233	30.97	34.4375	69.2438
ENSG00000249467	0	0	0	0	0	0	0	0	0	0	0	0	0	0	0	0	0	0	0	0	0	0	0	0	4.50208	0	1477.17	0	0	0	0	0
ENSG00000249485	81.6023	110.892	86.852	153.977	96.7502	108.653	114.318	61.084	48.8357	70.5692	27.3098	89.7314	44.3001	123.35	87.1761	63.7366	14.193	107.743	136.718	82.7437	65.951	23.1459	107.405	90.5647	88.7303	94.6988	224.878	54.721	107.348	101.928	153.013	29.1954
ENSG00000249520	0	0	0	0	0	0	0	0	0	0	0	0	0	0	0	0	0	0	0	0	0	0	0	0	0	0	13.9828	0	0	0	0	0
ENSG00000249565	176.36	177.017	158.813	217.69	215.306	253.868	246.151	421.966	74.7788	185.499	77.6626	235.624	177.998	250.766	147.969	140.844	56.21	291.596	204.009	93.1507	184.405	297.139	254.588	142.801	217.942	217.208	474.17	82.2866	134.311	222.849	400.621	110.65
ENSG00000249577	7.12728	44.4255	0	465.28	0	12.9195	65.6492	0	4.2954	33.2966	13.0922	0	6.52628	3.83454	0	0	0	7.07224	8.18521	49.7535	213.095	55.7721	0	34.6841	0	0	1.23361	0	17.341	0	18.704	9.80188
ENSG00000249661	6.76536	0.779145	12.6552	1.8562	2.06941	1.14781	2.97706	8.56337	9.96772	13.0162	2.90343	7.2228	9.29299	27.2961	2.00199	28.1117	3.71688	4.45426	9.28655	1.45035	4.28548	0	2.9239	5.3143	13.3386	3.64886	26.9527	2.07412	2.49333	12.8187	7.12954	7.80794
ENSG00000249741	323.55	72.1561	135.593	127.222	114.348	127.376	177.264	134.612	147.59	326.779	211.765	95.4455	46.7039	561.398	412.271	87.4587	39.07	70.8149	117.651	165.03	100.761	23.8211	137.125	289.797	390.885	123.302	448.849	217.709	520.888	338.191	390.017	60.1865
ENSG00000249764	0	0	0	0	0	0	0	0	0	0	0	0	0	0	0	0	0	0	0	0	0	0	0	0	0	0	66.6202	0	0	0	0	0
ENSG00000249863	65.5321	97.1878	128.793	46.9248	100.58	69.0977	239.459	315.409	210.627	198.42	32.5129	42.1566	100.347	123.022	212.615	76.7581	5.65586	139.479	82.7123	212.937	45.3445	3.18246	46.9767	302.287	113.47	22.1717	66.4854	239.206	227.917	258.286	107.511	666.119
ENSG00000249936	607.215	695.428	301.854	1357.99	853.314	992.588	619.09	2023.01	624.037	718.269	208.502	691.542	451.192	1012.66	553.257	231.281	181.697	893.873	606.669	644.18	374.715	385.593	781.659	738.156	548.707	976.109	365.485	243.885	461.203	1267.2	712.637	310.74
ENSG00000249947	60.0361	48.6508	66.4485	78.8611	28.293	6.36835	81.129	24.3827	63.9492	87.3568	50.8855	18.0334	22.8942	93.9947	88.169	24.5731	23.1738	48.5671	71.9231	97.8979	84.3022	10.3417	57.9255	74.1312	82.6952	50.686	49.5356	167.744	68.0457	105.652	63.0859	105.941
ENSG00000249970	0	0	0	0	0	0	0	0	0	0	0	33.7509	87.4456	0	0	0	0	0	0	0	0	0	0	0	0	0	0	0	0	0	0	0
ENSG00000250011	0	12.4782	56.7086	0	11.6977	13.0285	5.1089	5.19924	3.85759	42.2007	0	4.65194	14.8589	8.23773	66.942	1.52877	0	10.1592	15.4719	17.7395	17.0591	0	12.9421	23.7166	18.7544	23.3738	5.62066	10.3355	21.2184	9.91653	20.3677	13.9494
ENSG00000250200	0	0	0	0	0	0	2.8832	0	0	0	0	0	0	0	2.56469	0	0	0	0	0	0	0	0	0	0	0	24.4718	0	13.7918	0	0	0
ENSG00000250321	451.256	987.579	1602.18	353.025	873.203	844.04	775.73	110.607	384.822	308.393	185.754	459.785	1025.55	433.19	582.548	1922.96	832.409	1259.13	804.635	344.862	961.743	238.603	558.982	252.843	958.261	881.646	342.79	322.264	581.713	275.459	1158.15	713.332
ENSG00000250325	12.921	11.7484	8.66808	22.5758	7.08502	13.0522	9.26044	0	5.35326	9.5011	2.74969	7.81255	0	6.48029	12.6094	11.6484	34.3647	14.9418	10.4316	4.28616	31.2609	10.6706	14.5333	16.1968	11.0748	10.9366	28.6545	41.0624	12.6614	13.8301	11.4393	11.5933
ENSG00000250327	104.292	26.8924	2.64346	81.8207	49.1793	41.7984	155.527	134.145	186.523	398.102	179.939	276.937	348.147	120.577	21.8077	67.0191	52.4068	62.0345	72.2036	60.9906	73.2642	16.1749	20.9947	129.756	34.7564	68.1679	33.4231	67.4515	8.69347	88.7231	15.6337	42.2983
ENSG00000250359	0	0	0	0	0	0	0	0	0	0	0	0	0	0	0	0	0	0	0	0	0	0	0	0	0	0	126.268	0	0	0	0	0
ENSG00000250393	0	0	0	0	0	0	0	0	0	0	0	0	0	0	0	0	0	0	0	0	0	0	0	0	0	0	307.708	0	0	0	0	0
ENSG00000250474	105.771	30.5476	20.1961	32.9155	29.7674	12.1949	162.105	49.9596	88.8704	161.576	198.839	46.9572	45.0402	100.271	52.1857	44.087	31.612	115.704	16.1369	73.0714	16.2535	10.2062	29.7694	266.569	35.8924	11.0439	162.628	166.373	44.8323	114.734	53.5115	67.1535
ENSG00000250539	37.3978	21.8592	128.896	22.0437	151.276	166.992	64.7776	17.0716	53.2192	127.862	29.148	36.0702	49.2861	105.982	80.3185	41.6507	16.9923	114.077	53.5393	114.043	72.1396	4.0446	215.652	83.1809	56.3469	221.298	77.641	97.1338	30.6039	33.8512	58.9828	109.616
ENSG00000250569	34.0648	57.4046	24.4584	33.3206	32.6707	46.584	77.6143	68.4092	86.6862	158.845	57.297	40.3236	61.2437	54.2533	104.749	33.0994	9.57625	79.6508	72.0426	92.9373	30.3405	8.44662	41.7263	64.6153	100.453	70.6054	61.1044	224.376	77.8922	67.3187	85.1897	168.375
ENSG00000250613	0	0	2.52032	0	1.99693	0	0	0	0	0	0	0	21.0916	0	0	0	0	12.4157	0	12.5718	0	0	0	0	0	0	4.81738	0	0	0	0	42.2685
ENSG00000250669	65.8858	37.2154	0	0	19.8695	19.7277	22.192	32.4894	22.8466	13.157	82.5496	27.2858	17.0717	3.81858	8.08953	7.92924	0	120.642	70.3035	61.5126	39.5277	5.24761	38.4196	38.2874	47.9538	5.05984	23.5177	11.2424	28.5974	61.4614	0	33.0431
ENSG00000250711	2.68324	0	0	0	1.07703	0	0	0	0	16.3724	0	0	0	0	0	0	0	0	0	0	0	0	0	0	0	0	73.0613	0	0	0	0	4.56897
ENSG00000250726	1.97446	0	0	33.9931	2.05345	6.01287	0	0	7.65821	0	0	16.0696	12.5764	83.9518	3.77394	13.7212	0	4.70936	4.46082	6.46381	5.82464	2.02623	3.1783	12.268	1.97614	3.35026	17.5139	30.0146	0	13.0889	3.90249	10.599
ENSG00000250731	88.8656	51.642	129.812	71.7093	55.3337	5.16084	106.653	68.1802	89.1683	96.0819	49.602	68.0926	29.3367	74.9536	132.621	81.5975	34.4731	182.606	597.363	114.602	31.6868	9.73133	46.7546	122.333	100.974	62.5465	92.4164	107.785	123.254	44.8431	103.751	103.49
ENSG00000250796	37.1735	0	31.0266	20.7134	10.9232	0	38.1526	75.6269	61.7335	64.5501	0	0	0	49.6156	10.8824	8.62562	0	21.3657	6.34734	21.2887	47.9048	0	25.0453	7.95354	21.328	8.29874	59.0208	37.1509	24.8293	42.004	16.2127	52.9197
ENSG00000250896	90.8437	147.06	131.582	312.404	121.63	165.065	148.123	317.087	71.3807	158.218	70.5817	118.655	118.573	169.295	97.4656	79.2994	44.217	223.556	188.926	61.5576	84.7832	121.479	160.7	72.9453	186.401	203.461	229.451	105.74	79.0876	219.364	210.2	71.2278
ENSG00000250942	12.1682	9.00779	9.84418	16.0414	384.895	165.296	89.9878	14.6974	115.115	200.699	4.35442	7.0223	4.74568	44.2231	18.2057	24.7398	17.0088	8.36028	152.367	1069.32	25.0671	2.05859	231.546	107.535	22.154	280.698	8.5508	410.462	0	0	79.2793	29.5039
ENSG00000250966	114.472	173.22	304.741	144.49	254.452	209.909	179.385	159.629	277.969	122.466	67.1498	21.9537	148.869	233.629	100.298	98.9762	18.1672	188.433	161.85	264.519	102.2	48.3131	256.361	161.369	219.42	233.81	131.262	54.1082	393.886	160.407	234.737	111.335
ENSG00000251013	3.02944	2.87472	5.25866	2.72095	3.68753	4.19191	11.1646	3.27785	6.87995	17.7264	0	5.36792	11.1931	5.19028	13.9172	4.81515	8.98679	5.95034	13.0621	14.3871	13.9629	0	2.71222	5.65928	12.9521	11.0115	8.72128	21.9034	3.56779	11.5823	2.29203	23.904
ENSG00000251112	0	0	0	0	0	0	0	0	0	0	0	0	0	0	0	0	0	3.13054	0	0	0	0	0	0	0	0	294.441	0	0	0	0	0
ENSG00000251142	0	0	0	16.7144	0	0	0	0	0	0	0	48.9247	11.9986	0	0	5.56632	0	0	0	0	0	0	0	0	0	0	395.675	0	0	0	0	0
ENSG00000251155	97.3072	93.4402	36.3808	29.0921	38.2718	20.6713	89.3484	17.2399	223.206	237.978	49.0196	53.0516	59.8378	33.8822	173.275	136.86	40.2624	53.4513	41.4677	132.247	73.7193	6.21676	35.0853	141.652	106.474	88.8547	323.351	193.537	136.49	263.336	163.001	340.611
ENSG00000251188	39.983	53.4501	11.9826	150.465	29.8089	14.5173	187.696	72.8089	130.396	180.213	21.3138	37.7565	8.93	75.4977	77.8697	110.698	16.3616	120.42	103.705	48.5866	28.3128	6.2847	29.1298	173.814	60.6347	37.3273	255.648	177.581	87.2615	122.508	61.3658	210.625
ENSG00000251203	19.1335	0	5.64336	4.03451	5.18497	12.4312	10.5798	9.82594	9.15845	4.686	1.36225	23.7477	9.00179	4.88614	4.07875	7.66662	0	9.17124	18.4925	0	0	5.01481	2.80731	13.522	2.04517	4.11913	11.9871	6.52315	0	6.33833	3.72111	25.295
ENSG00000251234	0	0	0	0	0	0	0	0	0	0	0	0	0	0	0	0	0	0	0	0	0	0	0	0	0	0	253.069	0	0	0	0	0
ENSG00000251254	6.27602	9.97672	0	0	2.61477	0	75.7837	4.73203	0	13.4621	12.1653	0	30.9099	5.90624	1.19459	10.3769	0	11.7413	8.49795	2.20682	7.49614	0	0	27.3951	6.07179	0	12.2899	4.10572	0	6.2725	12.2811	4.96732
ENSG00000251366	0	0	9.53629	0	0	30.6508	5.12846	0	0	0	0	0	0	0	13.5079	0	0	0	0	4.98944	0	4.40652	0	0	4.81543	0	37.2133	0	5.74235	0	0	21.9344
ENSG00000251385	0	0	0	0	0	0	0	0	0	0	0	0	5.32287	0	0	0	0	0	0	0	0	0	0	0	0	0	0	0	0	0	0	0
ENSG00000251400	29.8515	69.1868	2.27817	149.739	38.9711	45.9955	43.7733	92.8278	39.5872	54.4191	19.0552	257.49	199.027	35.2603	11.104	48.0373	15.6797	88.7783	92.4254	29.2018	54.1155	8.91203	41.4654	32.5039	10.4418	27.9548	212.351	23.7981	13.8175	21.953	14.6897	30.0552
ENSG00000251401	0	0	0	0	0	0	0	0	0	35.7224	0	0	0	0	0	0	0	0	0	0	0	0	0	20.4788	0	0	0	0	0	0	0	26.7162
ENSG00000251429	53.5891	76.3813	8.4774	380.419	34.0031	66.707	30.1388	16.7428	21.1549	60.8098	64.3371	6.11618	8.23058	30.8241	10.441	53.3097	6.62245	21.945	32.543	57.5757	34.8335	6.46399	80.3152	51.168	17.974	25.5863	72.124	54.5127	3.46556	53.0457	34.006	34.9762
ENSG00000251463	2.78741	1.92705	2.46145	5.76353	4.34377	5.91182	1.02498	0	1.72938	0	1.36303	1.83021	0	0	2.04842	4.49035	5.67428	4.50909	2.10953	5.30948	2.75221	4.24173	0	0	0.933749	3.55991	17.7023	4.78639	1.50802	3.14091	4.46065	5.84187
ENSG00000251485	37.2446	43.1843	57.3421	82.5136	41.6347	5.32192	90.117	92.4223	173.652	215.997	35.3568	26.2581	0	107.067	111.004	109.517	26.7582	52.687	78.793	84.7988	65.2082	11.8192	28.8796	159.052	77.935	33.9866	56.0761	143.563	75.8426	106.352	52.2671	97.9544
ENSG00000251550	0	22.6103	0	0	8.67041	0	12.4885	0	2.99479	0	0	23.3313	9.88079	2.75494	0	4.69348	24.2623	22.8752	6.81884	4.90716	0	3.77273	5.90093	0	0	8.83937	18.9121	0	4.88194	0	0	0
ENSG00000251595	67.3407	75.4824	8.89515	149.981	59.5226	31.517	192.246	83.4288	133.629	132.163	81.1632	42.4583	23.3888	79.8764	110.341	44.4572	14.0241	81.5446	117.413	134.895	82.6102	22.5885	39.8993	149.813	61.904	45.3461	78.5397	273.46	101.139	107.417	54.3585	375.675
ENSG00000251609	12.1638	2.59671	4.3952	0	19.45	4.76831	8.11576	0	30.9545	7.08761	4.3566	6.10457	2.4087	21.6381	2.9928	22.4765	3.69407	0	9.56549	27.4893	6.34826	2.87822	2.33476	6.4858	3.26802	3.42576	12.4655	20.6513	0	18.1471	0	7.79219
ENSG00000251623	0	1.47752	0	2.00091	0.0797308	0	0	0	3.07915	0.561458	0	0.517534	0	0	0.870009	4.98069	0	0	0	0	0	0	0.280952	0	7.00389	0.432173	21.7984	0	0	0	0	0
ENSG00000251667	5.81615	77.6124	32.264	7.12977	24.1142	25.8769	59.7827	9.36535	62.6952	24.5316	4.94591	12.0547	24.1481	8.68316	32.416	110.156	0	21.2163	21.4245	23.5391	18.563	4.8435	18.8561	21.2771	32.4034	15.8563	131.449	16.9553	14.1839	10.6906	33.087	32.9558
ENSG00000251689	15.187	9.20097	25.1231	59.4733	8.22242	0	23.3595	36.8129	39.4661	55.8461	18.1685	7.92212	0	43.8401	31.1024	81.6706	0	35.245	87.0469	14.5644	8.84481	0	6.75701	50.5011	15.6693	13.5111	133.909	25.5575	97.9138	56.2567	9.63084	112.088
ENSG00000251768	57.0924	82.8067	13.4231	220.24	56.3943	177.443	119.197	157.206	67.6883	218.995	98.3773	58.9875	0	476.934	202.24	144.867	0	100.312	249.086	220.95	101.593	0	100.949	177.781	53.798	76.9155	78.4475	339.864	200.851	292.689	80.6343	422.615
ENSG00000251990	0	0	0	0	0	0	0	0	0	0	0	0	0	0	0	0	0	0	0	0	0	0	0	0	0	0	40.8613	0	0	0	0	0
ENSG00000252262	0	0	0	0	10.9799	0	56.9215	0	21.3395	91.7084	0	0	0	0	0	0	0	0	20.9655	0	0	0	0	0	0	0	0	0	0	0	30.0599	0
ENSG00000252370	0	0	0	33.1122	0	0	0	0	0	0	0	0	0	0	0	0	0	0	0	0	0	0	0	0	0	0	18.5198	0	0	0	0	0
ENSG00000252376	7.29844	23.8955	699.282	0	35.299	0	11.7916	24.3919	0	77.5994	0	0	25.3914	32.2544	36.7256	0	0	0	35.7843	47.8495	0	0	0	0	56.2808	69.8864	8.44457	22.3478	54.8513	0	21.2135	0
ENSG00000252866	0	0	0	120.066	0	0	72.1868	0	0	133.434	0	0	0	33.383	0	0	0	0	0	0	0	0	0	0	0	0	87.6362	0	0	0	0	0
ENSG00000252941	0	0	23.4809	34.6741	0	0	0	0	26.9669	0	0	0	0	0	0	0	0	0	0	0	0	10.85	0	0	0	0	3.60371	0	0	0	0	0
ENSG00000253173	37.3079	12.1831	51.2415	9.64686	37.8497	20.997	37.2727	17.0643	12.6522	35.8356	0	17.963	7.96168	36.4146	43.3472	11.185	0	35.8351	25.7882	25.6434	9.72301	6.38087	22.2852	47.425	7.16078	19.699	28.802	0	47.9775	0	24.3808	20.0795
ENSG00000253239	2.20082	0	44.7346	0	60.305	123.653	0	16.7564	0	0	19.99	0	0	30.7818	256.877	7.37423	0	0	3.12219	96.8266	35.0797	0	42.914	13.4062	498.527	171.63	3.18015	0	663.659	161.739	352.772	0
ENSG00000253242	0	0	0	0	0	0	0	0	0	0	0	0	0	0	0	0	0	0	0	0	0	0	0	0	4.11879	0	67.6011	0	0	0	0	0
ENSG00000253326	19.4435	16.6501	49.4433	17.8866	3.69056	12.5889	7.80136	12.9899	4.96489	46.97	6.67835	4.95014	30.6064	13.2081	31.0573	4.46681	0	34.6322	17.9048	9.60926	9.59195	0.933303	14.3249	0	20.1572	3.86111	1303.14	9.70241	14.3017	25.0608	10.67	16.5651
ENSG00000253336	1.3797	6.11884	0	3.7584	2.3637	0	1.98431	1.50921	2.00347	7.98858	0.850067	1.85426	2.7661	1.05682	2.04991	4.06701	0	1.44682	4.96776	2.29144	0	0.535429	3.64617	4.19888	3.53105	0.951665	4.60252	9.29772	0	3.87547	0	6.77469
ENSG00000253341	400.466	732.62	460.292	549.075	324.574	542.779	463.554	213.964	274.668	232.612	164.634	744.841	403.954	595.792	241.582	425.508	200.769	566.113	440.222	207.762	301.962	318.876	593.197	256.918	456.574	494.032	658.657	139.853	265.064	203.966	635.997	155.962
ENSG00000253418	0	0	0	0	0	0	0.833831	0	2.77286	0	0	0	0	0	12.3396	0	0	0	0	0	0	0	0	0	17.5933	0	45.6995	0	0	0	0	0
ENSG00000253480	4.43019	0	1.24685	5.31297	0.947764	0	0	3.26961	0	0	0	2.82423	0	2.89042	0.794818	0	7.35295	0	0	0	0	0	0	0	0	0	4.82769	0	0	0	0	0
ENSG00000253483	10.611	20.3902	62.7699	23.4659	25.061	14.7407	51.9459	18.9452	28.1274	36.0379	10.5376	14.7927	9.58529	12.4546	78.0671	39.386	107.674	48.6859	13.9805	16.7669	68.9946	6.75443	44.0404	23.9591	19.3439	0	50.8175	43.9125	14.6489	94.5246	13.9719	43.2092
ENSG00000253497	0	29.9421	57.6199	11.8326	211.726	93.7078	1.88035	8.15544	57.2327	47.5818	7.49383	17.8511	75.4688	318.274	1056.42	2.7252	22.1379	2.94023	44.033	372.265	116.991	0	398.002	15.0771	146.968	320.599	89.8521	0	846.783	501.199	526.657	0
ENSG00000253520	519.4	242.915	83.2164	53.6866	272.633	112.935	590.824	697.299	557.51	700.272	256.175	83.848	94.3037	679.701	1020.16	47.5519	88.8801	209.578	605.543	496.65	244.938	3.66788	250.456	1339.27	415.107	213.808	72.2933	296.922	1104.1	678.89	204.917	214.515
ENSG00000253541	48.1815	20.5921	0.709856	16.88	39.7896	21.2473	56.0275	167.953	17.1566	67.3622	24.0253	55.3073	65.3947	137.883	5.94555	29.1449	19.3782	83.1207	60.258	22.8573	25.4218	19.6676	34.1165	40.7419	60.8107	38.2485	886.372	24.1957	12.3486	67.6774	56.7403	15.1978
ENSG00000253755	203.942	2159.88	439.217	24.3821	639.333	171.459	142.042	153.551	210.376	991.857	63.207	80.3771	291.383	2011.92	2194.74	431.049	6.35541	11.3619	355.348	273.731	252.097	5.06952	146.6	65.704	4800.71	1699.88	2822.42	40.0588	8007.98	4743.78	4240.52	17.1153
ENSG00000253760	0	0	0	0	0	0	5.96085	0	9.02685	0	0	8.06944	53.4083	6.76625	0	2.06183	0	6.67355	0	0	0	0	0	0	0	0	0	0	0	0	0	0
ENSG00000253781	1.22393	2.77105	1.23106	2.62282	1.71769	0	6.38628	0	3.68215	0	1.77967	0	0	0	0.552011	2.80877	0	2.87381	3.94819	0	0	1.12888	1.76568	2.5349	3.36891	3.98475	171.814	0	0	0	2.20937	0
ENSG00000253789	0	0	0	0	0	0	0	5.82419	0	0	0	0	0	0	0	0	0	0	0	1.18241	0	0	0	0	0	0	21.471	0	0	0	0	2.96057
ENSG00000253793	8.74218	2.99157	4.04495	10.5075	0.676286	4.4217	1.50515	0	0	0	1.05409	5.09972	2.24104	3.10641	3.98994	2.76229	3.43695	0	0	4.58052	0	1.22972	10.5892	0	5.73381	4.84332	4.18734	1.49835	0	0	9.54214	0
ENSG00000253794	0	0	0	0	0	0	0	0	0	0	0	0	0	0	0	0	0	0	0	0	0	0	0	0	4.21027	0	17.3104	0	9.25157	0	0	0
ENSG00000253818	3.10831	13.4577	39.2801	10.1046	920.162	2942.11	6.42297	88.3586	7.84384	683.355	0	44.8974	46.7954	42.621	544.841	391.173	0	2.51084	17.9913	432.831	57.3944	2.8278	254.874	148.066	398.466	182.846	56.6215	19.338	2578.01	2607	85.8757	5.35655
ENSG00000253833	160.332	269.342	54.9438	309.384	269.224	244.052	425.678	115.175	109.734	116.612	167.305	155.744	25.1414	611.294	118.051	164.135	81.1768	210.838	487.165	102.747	99.195	98.1252	238.637	316.862	99.6698	208.883	184.624	7.84453	61.1442	123.207	217.196	71.5422
ENSG00000253874	0	0	0	0	0	0	0	0	0	0	0	0	0	0	0	0	0	0	0	0	0	0	0	0	2.97196	0	20.9752	0	0	0	0	7.29407
ENSG00000253954	165.747	282.606	266.543	233.016	419.245	393.958	241.05	238.175	131.957	131.155	45.7908	576.85	289.927	268.085	213.099	119.547	94.3949	306.208	243.198	110.373	72.9736	26.1012	322.383	127.869	289.043	436.831	213.445	119.826	307.337	166.17	357.589	88.8117
ENSG00000254017	16.7578	2.05477	142.944	0	1.95674	0	3.61836	11.2738	9.88856	6.10992	75.1818	0	0	7.15963	14.4504	8.67035	0	9.37789	0	9.10247	2.17773	1.77027	1.61067	17.4151	18.1697	8.11573	104.921	3.46689	10.4843	0	3.95535	21.626
ENSG00000254023	5.59946	113.192	20.4901	83.7946	33.7865	25.0766	22.0142	50.1914	26.0467	36.4011	25.9775	90.1427	0	33.5037	24.3985	10.5333	0	26.6101	33.6358	17.9476	8.96081	197.936	17.8302	0	54.1253	51.2996	21.4458	27.4416	19.6558	19.9956	105.146	28.043
ENSG00000254112	26.1944	14.7056	20.7672	11.558	45.8391	75.5102	7.71807	0	6.88943	0	37.96	43.7105	37.9591	2.65964	0	15.5514	0	31.9416	11.0707	26.0573	8.59448	71.2987	14.3329	20.1836	10.8695	15.068	46.751	0	0	0	30.7296	0
ENSG00000254200	8.10536	19.839	1.42239	11.5388	2.14362	6.49319	8.87802	0	3.44187	0	22.5069	4.87383	15.1618	11.6169	4.72115	22.0105	31.0695	22.0226	8.3691	6.48199	17.9853	3.76511	19.5979	4.43068	36.8599	4.62298	8.37704	0	13.4861	13.7069	21.0394	0
ENSG00000254213	41.3139	4.09938	1.87814	36.6272	5.35108	0	18.6131	4.85647	20.6135	27.3719	3.89459	5.84011	4.356	1.24013	21.0947	14.9221	0	11.845	15.5266	14.3257	3.96758	0	8.46772	25.0892	5.25659	0	6.72176	9.78523	15.538	12.3978	0	44.4267
ENSG00000254283	0	0	0	0	0	0	0	0	6.69179	0	0	0	0	0	0	0	0	0	0	0	0	0	0	0	0	0	92.8473	0	0	0	0	0
ENSG00000254305	0	10.1128	0	21.4702	5.33494	0	0	0	0	0	0	0	4.95654	0	2.89059	0	0	0	0	2.43039	0	0	0	5.59177	0	0	0.59665	0	0	6.90795	0	0
ENSG00000254395	111.318	1328.14	376.601	22.3074	4631.59	5281.2	60.0351	215.181	76.7158	349.11	88.239	125.891	415.268	1398.35	957.685	206.892	20.8677	2.77153	103.641	2246.14	3803.57	0	2858.95	66.1984	1442.57	3870.66	77.2776	26.2619	4996.82	5264.78	5134.56	22.8272
ENSG00000254478	0	0	6.39196	0	0	0	3.43238	0	0	0	0	0	0	0	0	4.97457	0	0	0	6.89018	0	0	0	0	0	0	9.73503	0	8.48889	0	0	0
ENSG00000254481	52.636	42.6635	56.9712	279.143	31.2261	15.9931	68.9714	88.9595	67.3933	134.318	188.525	23.4636	7.71169	272.255	13.06	17.2429	0	118.564	6.56086	43.2903	10.1623	24.3554	27.1113	120.643	29.1067	13.9226	20.1247	235.674	11.0945	189.397	35.545	5.79113
ENSG00000254503	19.0214	34.1905	75.6745	15.0585	13.4095	53.5953	31.4642	33.7229	74.0928	82.3061	35.3163	5.86702	67.1651	85.0663	123.528	70.9947	6.07604	104.856	17.6231	24.0799	40.0095	2.8937	30.938	47.9028	171.55	49.6092	54.0726	17.8557	96.1234	82.9134	70.2269	25.6457
ENSG00000254507	3.89931	0	0	211.72	4.28608	0	5.9482	0	9.21878	32.3497	4.33718	4.19493	0	0	0	4.00667	52.9289	0	353.377	16.9936	0	0	3.89708	27.029	0	0	47.8441	41.5158	0	6.19892	3.63927	44.0946
ENSG00000254565	0	0	2.2166	0	1.01991	0	6.2983	0	0	2.58532	0	3.9812	0	0	0	0	0	3.02312	0	0	0	0	0	0	0	0	0	0	0	0	0	0
ENSG00000254595	200.065	201.05	766.127	740.835	229.333	205.052	701.26	382.815	582.233	439.978	198.632	116.141	90.7226	514.613	384.317	348.679	116.438	168.701	224.705	495.263	348.24	34.0805	117.24	731.319	246.258	153.795	175.381	774.175	209.373	218.2	173.303	370.316
ENSG00000254596	0	0	0	0	1.45259	0	12.4017	0	0	0	0	4.42369	0	39.0391	0	21.4799	0	0	0	0	0	0	0	8.63464	10.0222	0	31.242	8.69332	0	0	0	19.4263
ENSG00000254612	372.631	343.328	394.699	849.254	319.037	191.687	347.428	970.133	291.968	538.93	283.879	430.819	195.341	491.581	157.374	210.836	57.2212	479.858	306.781	192.324	240.938	590.722	254.59	402.855	287.453	297.166	652.657	188.144	253.723	595.085	407.001	195.859
ENSG00000254727	0	0	0	0	0	0	5.22694	0	2.30813	0	2.50717	0	0	0	0	0	0	0	4.76592	0	0	0	0	0	0	0	4.6303	0	0	0	0	0
ENSG00000254783	75.111	95.8685	170.166	166.004	109.799	58.5518	331.777	173.003	263.684	215.927	102.135	85.0574	62.3891	162.466	284.373	116.323	52.5215	99.8565	144.953	246.976	36.6118	87.6147	62.6248	382.966	147.623	74.3935	39.9173	229.831	246.292	241.416	94.9726	282.523
ENSG00000254877	2.45732	11.5333	1.20136	0	10.673	16.9518	32.7143	4.10626	20.8678	27.9177	0	3.52221	17.1703	12.4522	51.8178	3.93172	4.2628	11.9553	311.912	29.9216	23.9762	0	13.0556	25.9984	12.7521	27.7324	11.7648	0	63.0729	17.5691	25.9231	51.2392
ENSG00000254893	391.848	406.975	241.62	128.209	388.784	236.046	342.651	712.393	142.605	710.909	74.4748	284.065	166.814	505.303	322.61	117.376	51.713	330.032	296.141	211.275	129.793	41.0501	321.377	358.491	367.678	315.917	280.581	206.621	357.732	984.898	552.488	72.8797
ENSG00000254895	0	0	0	0	0	0	0	0	0	0	0	0	0	0	0	0	0	5.21771	0	0	0	0	0	0	0	0	0	0	0	0	0	15.1903
ENSG00000254941	162.691	215.874	17.0796	739.441	140.744	96.2193	505.808	367.322	862.761	584.395	647.095	214.662	96.5301	899.073	342.556	574.962	110.992	263.642	428.408	342.009	202.279	91.0876	175.228	384.83	222.001	239.58	500.004	1680.92	170.107	412.795	130.851	115.952
ENSG00000254944	207.184	98.9502	10.993	138.115	73.3432	68.9685	264.647	116.547	813.654	314.673	62.3685	294.92	35.9044	445.305	138.332	158.532	63.1729	40.0137	187.066	144.601	81.2843	8.73068	46.1604	212.771	80.0863	57.585	180.622	654.485	100.167	194.735	37.8385	161.938
ENSG00000255200	24.2477	39.8016	26.7137	80.8627	58.7808	82.796	119.594	85.6118	152.741	110.696	73.2459	43.5583	30.1241	65.9706	109.119	56.4973	27.6016	51.7594	46.5252	125.644	54.1963	59.0697	77.2981	148.358	74.4736	58.9309	37.969	111.277	163.928	72.41	71.8774	177.765
ENSG00000255231	5.96932	0	4.31277	0	3.89578	0	4.36849	18.947	6.19124	15.2942	18.3787	0	345.488	0	8.17705	3.16563	0	0	7.04843	0	0	3.89976	0	26.2708	4.16039	6.88275	1.28617	42.8383	6.83431	0	0	38.01
ENSG00000255282	11.9355	16.1603	0	1.91703	10.2601	35.7757	25.32	2.66938	1.24358	285.89	0	19.7412	0	2.33928	7.46301	0	0	3.72407	17.2202	27.9598	1.53306	0	21.2509	5.05603	10.2087	13.835	109.94	0.398408	6.66212	80.0753	3.23004	5.91791
ENSG00000255457	0	0	0	0	0	0	0	0	0	0	0	0	0	0	0	0	0	0	0	0	0	0	0	0	0	0	97.7445	0	0	0	0	0
ENSG00000255519	0	0	0	13.9222	2.38218	0	0	0	9.63212	0	0	0	0	0	0	0	0	0	0	0	0	0	0	0	4.76071	0	1.79354	0	0	0	0	8.09953
ENSG00000255581	0	19.4416	7.50163	46.949	2.54531	5.80301	2.03115	0	8.01444	8.78746	1.39199	16.2863	2.93138	6.82172	2.94587	2.15524	0	12.1991	0	2.28604	0	5.45828	13.7595	3.9466	3.37006	4.16913	28.6303	1.9599	2.27429	0	4.51583	0
ENSG00000255585	17.3879	11.987	103.325	20.3823	54.5025	95.7774	30.6322	23.5566	29.2668	47.9306	11.3496	25.0416	12.4093	38.0992	47.8425	19.2691	2.26578	13.8969	23.1569	101.431	14.4037	7.2204	110.079	35.7415	39.7576	91.0089	249.198	44.6581	19.923	20.6832	28.1425	50.5453
ENSG00000255642	256.713	152.455	131.586	375.774	224.968	194.725	589.605	600.036	491.721	538.914	164.602	173.815	64.7842	247.966	212.871	735.335	92.2922	213.308	455.468	238.299	457.891	11.9967	178.824	805.896	241.076	199.445	507.408	398.909	184.17	434.257	269.815	142.539
ENSG00000255710	15.2287	13.3412	21.652	29.9785	23.8073	19.5901	80.6974	41.8472	43.0727	61.7609	52.052	12.9007	19.4071	90.2863	64.4192	56.8787	29.0109	17.7445	58.7862	61.4514	29.4884	10.139	39.4301	68.6268	80.3053	48.1275	53.0363	75.4707	32.213	23.2107	54.2347	41.5755
ENSG00000255836	87.2187	63.8905	24.7323	205.024	78.691	71.7842	131.047	27.9689	24.7066	43.8279	35.474	61.4712	40.1697	100.901	62.8162	54.8678	30.028	271.474	160.132	73.5036	80.878	31.4977	95.4978	56.023	112.861	68.4301	693.257	36.3419	69.9901	30.6545	104.804	37.1355
ENSG00000255875	11.2823	14.9358	9.22773	7.66208	10.0049	4.31166	8.14845	14.5502	2.47832	18.2205	8.21497	3.23636	10.0678	9.14978	7.2912	8.28781	3.40491	16.793	18.7067	9.7098	11.9428	1.30102	13.5627	2.94209	11.7381	13.1748	58.5334	9.89813	5.92601	4.31936	19.3427	19.3748
ENSG00000255960	0	16.2457	0	7.70535	8.6782	25.4626	6.68252	119.777	90.0244	426.252	0	43.2734	83.1087	29.0059	0	1.97105	72.9783	2.12658	19.4163	8.19022	112.393	2.41111	80.6935	7.17435	0	390.699	5.29677	0	0	0	0	705.844
ENSG00000256030	7.73689	15.9155	4.49562	20.215	5.56617	18.1254	45.0521	9.24794	24.518	58.8722	50.5083	6.29642	4.66677	12.4018	4.82568	27.4649	0	32.5079	17.4953	22.4309	29.8863	0	5.99057	30.489	18.865	0	280.27	60.0297	15.3018	13.0082	12.3764	20.9047
ENSG00000256103	62.2448	45.3893	27.2958	133.105	95.9045	14.8308	37.1594	0	0	17.6527	23.7245	73.2444	26.5928	75.3124	12.932	5.60661	41.4301	129.574	39.3962	45.6807	80.2853	87.1741	137.99	43.5566	71.6557	91.5708	148.354	0	23.6941	0	80.0662	66.7617
ENSG00000256167	34.9879	80.2413	114.957	43.266	38.252	72.1922	51.2849	23.5852	17.9142	15.6278	20.3685	30.1766	51.729	68.0541	26.6781	44.4782	39.4814	85.9634	68.0807	33.5493	115.843	101.864	45.4419	37.4215	49.4738	96.9012	97.718	15.0733	22.5495	35.7458	76.8922	21.9092
ENSG00000256282	7.10861	22.3553	8.3674	17.2265	20.1153	34.5996	26.9391	26.3846	45.4233	47.7879	1.99844	14.236	4.4019	16.3695	11.9143	34.5933	0	30.8256	25.0033	68.2527	36.7219	6.82791	21.6001	33.4517	19.4075	23.5237	364.487	78.1948	10.6657	14.7163	11.9664	222.936
ENSG00000256310	0	0	0	29.1703	0	0	0	0	0	15.2996	0	0	0	0	0	0	0	0	0	7.00043	198.815	0	0	0	0	0	1.38914	5.99466	7.92992	0	0	7.46966
ENSG00000256331	1.45342	0	11.2347	0	1.14377	0	2.88571	3.83346	0	0	0	0	0	0	4.82555	0	0	5.76075	0	2.68232	0	0	0	0	0	0	22.5263	0	3.59162	0	3.50474	0
ENSG00000256338	1246.87	2066.41	2295.25	963.874	2050.73	2254.38	1488.7	330.516	1141.9	294.936	448.74	1433.18	1172.27	2040.11	1328.43	3863.54	1957.55	2309.62	2692.18	899.081	3336.4	1722.26	2655.75	934.671	2819.23	2790.28	797.98	219.567	1015.99	324.997	2740.02	763.908
ENSG00000256361	23.4711	5.96929	937.239	45.8832	22.6816	19.292	30.4525	0	2.94315	40.1569	0	10.1758	11.4935	29.1165	18.6219	27.3205	17.6796	9.17339	39.0822	60.6242	6.3265	7.78732	34.7716	66.611	19.8868	9.66421	4.79756	46.1931	10.408	42.1343	27.4004	16.6155
ENSG00000256464	23.3468	18.0609	115.344	109.068	18.516	215.933	47.348	49.3407	25.64	34.5803	21.3965	22.2584	37.8344	21.2233	50.2063	16.2353	10.7269	30.9973	35.198	49.9861	28.5544	0	121.662	38.6004	19.3391	31.991	26.4833	26.1105	39.0452	70.8671	32.5667	62.4359
ENSG00000256502	0	0	0	18.6876	0	0	0	0	0	0	0	0	0	0	0	0	0	41.1405	0	8.04697	0	0	0	0	0	0	52.7575	0	0	0	0	0
ENSG00000256552	5.49831	20.5373	3.37736	70.3908	16.7706	6.70841	296.572	44.0129	240.956	70.0947	0	30.4642	42.1307	74.5987	28.9922	143.132	16.8466	33.9469	32.3671	12.778	23.6879	2.08524	17.6037	73.0202	20.65	29.2436	57.9999	136.674	39.9811	42.3704	11.0147	65.3732
ENSG00000256616	50.7414	14.2376	0	73.9104	7.96729	9.74185	116.581	62.0468	82.1685	72.2009	29.3521	25.1082	14.0125	9.26639	22.1384	34.0321	25.0087	5.95631	17.5258	8.27063	24.6244	6.50058	7.37072	71.096	1.8302	4.90542	44.1544	128.67	8.24826	55.6467	4.83058	18.9452
ENSG00000256663	1.82439	0	62.3388	60.7418	16.1361	20.0279	31.3023	52.1943	5.71449	4.06558	1.86787	0	19.3628	9.82588	106.977	0	0	26.7912	2.4506	12.2357	7.16076	0.808791	18.1491	27.6911	14.8277	26.5637	54.4795	0.908282	54.8879	48.815	53.0993	15.8208
ENSG00000256678	1.82461	47.916	23.0684	14.4728	6.17521	8.14424	13.0537	6.09797	4.51412	5.67457	0	5.23063	763.069	6.11782	16.9414	13.0026	0	38.1555	8.90804	0	0	17.4106	21.612	7.31232	16.2066	16.037	316.6	2.82717	0	0	10.663	13.3533
ENSG00000256704	3.4302	0	0	0	0	0	0	4.93253	1.60035	0	0	0	0	1.34265	2.4941	0	0	0	0	0	0	0	0	0	2.16925	0	118.065	3.3314	1.3044	0	0	1.86099
ENSG00000256720	8.4505	0	59.684	0	16.4459	16.4382	19.9607	24.7591	13.5255	56.229	14.9192	9.65655	181.499	72.9627	133.253	1.85442	0	0	19.8748	51.3646	38.0648	0	9.25344	24.4789	147.284	23.2088	9.79849	8.55956	35.4234	56.3728	29.8555	9.9401
ENSG00000256779	1.1475	1.34794	0	0	2.2659	2.4752	0.866362	7.82823	1.96246	5.46341	3.05566	3.38525	0	9.23517	2.44349	5.99174	4.82106	16.8646	17.4708	0.750009	20.6502	0	1.21391	3.8786	11.4302	1.75643	64.6978	6.24324	11.1439	4.9428	1.62349	15.1076
ENSG00000256847	5.43793	0	0	5.12203	1.8973	0	0	11.7382	2.76281	3.33212	0	0	5984.79	1.06119	0	0	0	4.90529	0	0	9.78318	0	0	0	0	0	0	0	45.8954	0	0	0
ENSG00000256902	4.60367	13.9385	6.98619	20.2907	3.25235	14.8735	11.419	0	14.6092	0	0	5.34755	0	0	7.943	3.29442	0	5.59842	3.91287	0	44.4514	2.13538	6.88609	0	18.0098	3.98274	86.7762	0	8.40423	0	11.125	28.0256
ENSG00000256937	7.91629	7.81832	25.5112	0	7.3813	4.43641	6.68129	6.62146	4.02946	30.462	9.16194	3.31896	3064.04	13.6872	44.8723	2.18142	0	0	0	6.1839	7.43661	0	4.35147	9.51025	61.9452	15.4071	15.6575	9.01186	7.44502	18.3821	18.4311	0
ENSG00000256968	184.652	264.121	151.884	181.788	210.333	186.092	154.4	125.893	134.552	107.101	72.4712	159.178	68.0048	177.854	77.1025	101.684	145.474	136.237	196.765	85.2049	67.9876	97.0961	99.6702	30.911	168.636	188.26	185.778	35.7534	97.7104	21.3251	417.311	47.6701
ENSG00000257016	0	7.74188	0	0	3.67366	0	12.8217	31.8273	0	0	0	21.2709	22.0877	0	0	0	0	14.5335	0	0	0	0	0	0	0	7.59917	140.595	92.8459	0	0	0	0
ENSG00000257043	65.8272	60.5985	126.84	134.245	82.085	73.3884	139.729	55.3206	62.4695	226.139	46.7485	129.151	74.3858	142.488	57.8552	471.676	42.3815	139.293	89.9667	64.9518	76.0744	30.2504	118.16	188.255	89.7339	115.711	94.0769	98.8689	43.6016	138.577	149.281	42.3102
ENSG00000257101	2.75615	7.28169	8.47193	25.7025	2.2832	0	8.71767	0	0	0	19.6296	0	0	0	8.3924	18.8009	0	0	0	5.2007	0	12.274	6.54711	0	8.71491	0	112.967	0	11.2196	0	0	0
ENSG00000257129	0	0	0	0	0	0	0	0	0	0	0	0	0	0	0	0	0	0	0	0	0	0	0	0	0	0	140.282	0	0	0	0	0
ENSG00000257150	6.02569	12.2068	1.04809	27.3485	6.08001	11.6125	7.13759	9.07669	27.6184	19.0157	54.2658	16.1788	8.45826	38.6669	4.35329	23.2743	24.7827	16.5362	40.3134	18.9149	19.4348	0	12.9487	11.4602	65.8874	34.2964	73.0983	7.32321	3.62382	18.4432	6.05082	1.22887
ENSG00000257199	12.036	15.2948	34.8593	50.0816	35.9185	60.6382	40.8898	0	16.4445	0	8.55584	16.1296	42.284	37.3748	21.0277	28.5309	43.2959	71.3774	21.4945	18.1774	15.6396	15.1373	44.5676	25.3917	27.1988	35.8327	248.73	6.48777	18.2999	0	55.1405	15.7893
ENSG00000257210	18.9427	36.1309	111.753	32.1332	16.5819	42.7813	11.6635	0	20.0094	28.0234	15.0591	120.754	31.5467	32.1247	43.0177	37.9435	37.7001	35.628	31.0647	19.976	13.3549	5.08079	35.3643	11.6605	30.0771	32.9216	23.9766	0	32.301	15.9096	29.2594	9.01685
ENSG00000257231	30.8435	9.73107	9.11759	13.8696	24.9805	0	59.0959	34.719	50.7194	10.0215	19.2178	0	0	7.47468	64.7159	10.3115	0	11.7274	8.57865	22.5234	14.2959	8.65106	11.9417	107.212	23.0138	7.71387	10.1578	19.3183	12.1087	0	0	92.412
ENSG00000257243	9.31292	28.1236	10.5548	30.3859	5.39503	15.3548	36.8806	18.0582	33.3209	10.706	31.4653	18.3591	5.50147	6.26494	37.7154	28.1527	19.28	46.8411	45.3248	17.4135	0	29.4221	8.29941	30.3623	32.3297	38.2349	73.2487	125.352	42.7641	14.9	24.2317	159.976
ENSG00000257307	15.0912	25.7298	8.52275	30.7774	24.5813	27.4254	18.469	0	3.11011	7.50197	11.1074	12.991	15.2991	17.1957	7.45785	13.1035	10.7875	25.4936	16.9435	6.068	14.3822	9.53145	17.3653	13.2975	28.6123	10.6007	69.1532	21.4373	8.61676	8.61394	37.4308	7.0082
ENSG00000257501	5.13363	0	0	29.8761	0.268457	0	1.4453	0	1.57475	1.46171	0.912446	0.466985	0	0.755738	0	0	0	0	27.6039	0	1.76027	3.45083	0	2.61134	0	2.20525	155.626	66.76	0	1.53491	1.48859	0
ENSG00000257512	7.4594	6.77925	5.53202	8.00131	176.703	123.258	1.18245	2.86377	9.40769	485.154	84.0899	16.5136	39.3954	18.1588	1.64507	0	0	49.2361	4.73725	255.227	0	16.9944	220.115	27.5704	1.20506	21.0766	306.538	2.33766	1.7931	58.1074	15.5642	8.27537
ENSG00000257531	35.5463	0	0	26.8872	10.7113	86.6611	52.7145	25.1847	14.2493	57.3016	8.40328	0	8.43975	4.80549	27.4554	6.76446	8.41661	19.6309	34.5231	35.2835	15.5287	0	11.2597	51.0719	13.5039	25.7192	9.72328	3.75885	9.11592	59.3088	19.3572	135.026
ENSG00000257564	35.8116	52.2848	2.06035	42.773	35.4478	34.1379	20.0433	26.718	3.12721	4.51649	1.56007	32.1471	3.28534	49.4113	2.92598	23.0188	0	34.2814	13.3833	7.27388	29.9942	13.4057	21.5038	0	7.62207	39.5815	57.3623	0	10.3753	0	22.609	5.77034
ENSG00000257570	0	0	25.6965	37.1258	0	0	0	0	0	0	0	0	0	0	0	0	0	0	0	0	0	0	0	0	12.4812	0	35.1243	0	0	0	0	0
ENSG00000257576	91.2573	575.035	61.166	107.436	112.41	155.377	90.0825	70.2685	42.0853	51.6841	34.7537	211.84	204.218	76.2997	53.3876	61.0999	65.7052	185.739	81.1792	64.2505	62.2422	50.6767	138.183	52.5041	71.1809	110.321	62.6507	34.7939	58.9037	54.0653	145.099	22.5518
ENSG00000257604	0	0	0	0	5.66532	0	10.7671	0	4.383	0	0	117.517	0	233.776	0	5.89337	12.2931	4.20904	14.6078	53.4934	0	0	5.56512	12.4324	0	0	6.86402	9.40241	8.42237	17.5422	0	34.9103
ENSG00000257752	22.1178	10.6441	56.458	12.9024	23.6936	5.42949	28.3767	4.06531	21.5675	30.3694	14.933	1.7546	0	22.1188	36.4132	27.3928	0	17.2023	45.4326	39.0298	13.1444	0	10.2237	28.2305	20.5354	40.2742	648.679	15.5316	15.3802	0	44.333	21.5038
ENSG00000257800	56.5887	61.5919	110.888	506.656	63.7576	58.432	140.516	136.129	325.032	161.404	173.874	70.7642	16.4196	137.952	136.307	119.514	54.3455	59.32	167.385	122.863	138.101	11.1624	77.8396	195.844	125.012	143.078	165.244	575.602	225.908	145.511	77.2872	157.667
ENSG00000257818	5.4016	16.5343	6.98688	19.4971	5.84591	0	31.5807	11.3345	20.7859	10.54	10.8865	10.5115	0	39.4405	20.6001	21.8045	0	1.95384	8.25814	27.7644	14.6526	3.22644	5.50073	16.216	15.9876	1.87884	6.3362	26.6801	2.85216	0	2.30541	28.4456
ENSG00000257875	7.75917	5.68247	2.45545	0	6.07543	0	5.52469	0	22.123	26.3734	15.8714	0	12.0764	0	17.1375	19.5518	0	8.05469	17.7873	39.3856	20.5586	0	0	21.9485	15.1252	9.84644	13.9506	44.6427	28.6874	0	12.2033	35.383
ENSG00000257885	0	9.48508	0	0	1.2415	0	4.44735	0	0	0	6.25967	1.89042	0	2.79562	2.53678	1.15787	0	7.51591	0	1.60375	0	1.30544	0	0	1.54782	6.72555	24.2782	0	0	0	0	0
ENSG00000258011	15.8258	15.1892	53.7178	24.0177	78.7758	50.4379	34.7794	86.8918	46.2661	63.9535	8.00425	11.3921	18.395	16.2224	46.4585	17.5906	32.2328	120.099	44.1185	25.584	55.5446	17.5618	88.6861	30.4661	56.772	96.3051	104.93	67.035	66.5619	96.8134	95.3603	48.7012
ENSG00000258072	7.57864	11.0618	3.01834	130.432	33.8278	35.2467	9.47885	14.2933	46.487	9.21994	2.70596	37.6885	0	11.4949	33.7344	2.09484	42.0461	9.3583	26.4725	35.9774	10.9276	0	24.7201	57.5182	20.089	49.8326	165.526	9.32864	70.5028	53.5918	35.2498	3.1538
ENSG00000258116	3.64043	0	2.54333	0	4.23589	0	24.0975	0	1228.16	5.59517	0	0	0	40.847	119.757	0	0	0	14.5084	5.18107	0	2.40512	0	6.30783	27.7924	0	46.1188	5.50461	118.693	33.0002	15.2781	4.55588
ENSG00000258128	8.40148	11.8198	17.9063	19.0758	16.336	8.38706	9.75119	3.54317	1.20378	0	4.3815	7.60618	12.1032	9.79737	4.36223	5.39103	4.32898	18.9875	14.2825	6.45417	7.63857	8.10628	12.016	5.17312	9.79374	10.7556	155.602	10.4615	2.13428	0	11.8792	55.535
ENSG00000258245	105.735	162.085	157.325	12.1704	81.895	121.702	207.146	125.711	81.8336	10.3495	20.9348	41.6771	19.6741	215.867	79.6701	235.545	79.6975	106.13	221.841	108.629	501.633	103.704	157.041	98.1054	135.703	114.847	47.9334	70.8423	112.254	32.8377	167.608	49.7333
ENSG00000258359	63.3294	30.2075	153.158	81.7715	34.7435	31.3134	22.3961	36.2782	45.6695	61.032	27.85	35.9047	72.2911	30.492	62.4987	32.0367	5.90184	64.4569	24.2202	84.3963	25.5211	15.659	17.6248	117.71	28.1714	51.5353	73.0991	157.58	42.5702	24.8686	58.9057	115.241
ENSG00000258469	40.5867	35.0055	614.818	64.2464	48.8708	33.0787	37.1153	31.7076	10.4827	75.1423	16.3902	41.4417	40.9434	175.913	16.3728	19.5558	51.0787	37.592	33.6827	69.78	93.6237	22.0677	32.7712	49.1261	30.5873	81.0504	50.8241	86.2476	5.28647	75.5685	26.4643	34.4459
ENSG00000258552	0	0	1.44705	6.36994	0	0	0	0	0	0	0	0	0	0	0	0	0	0	0	0	0	0	0	0	0	0	56.2197	0	0	0	0	0
ENSG00000258568	147.142	78.1441	114.206	55.2315	178.254	148.683	82.5108	60.5258	49.5163	160.056	44.7464	68.4419	110.471	47.2702	94.5453	23.5917	26.1006	112.258	53.2633	88.0196	50.9653	49.6328	144.639	67.6003	76.9725	78.2712	60.5554	90.636	58.1183	137.781	64.979	19.3964
ENSG00000258591	20.4966	97.4587	3.31914	228.116	67.4722	43.753	47.3757	16.893	131.289	161.687	6.61432	33.3378	54.7462	49.542	48.0427	37.3041	20.407	19.7196	38.9747	151.15	85.4286	3.12995	43.6238	82.3392	60.2705	79.825	83.3399	159.895	26.0843	78.268	34.2643	64.4417
ENSG00000258599	1.4825	4.85378	5.9933	4.67191	18.1267	0	0	4.88477	23.7958	0	8.64354	0	6.70757	0	6.90326	0	0	7.07319	7.03271	41.2287	22.9119	0	8.74483	4.51529	16.9141	0	60.1262	5.23712	3.52394	13.258	9.19256	45.3342
ENSG00000258611	4.20682	0	0	36.0081	2.89843	3.7492	21.8257	33.7917	5.29546	7.81087	2.60403	1.50492	0	1.94195	1.25996	9.86173	0	0	0	1.13604	12.217	16.9051	0	52.9343	0	4.09308	26.0165	0	6.50167	0	9.5481	0
ENSG00000258640	7.40579	37.9732	86.8978	0	10.6653	25.8688	26.7591	19.0415	27.7776	5.65042	13.5179	10.4828	19.2289	9.37414	21.0036	43.5598	48.3483	20.763	37.767	50.0865	40.1236	19.8181	27.4347	31.0983	20.8719	16.153	16.2646	44.7416	18.6535	0	60.0526	29.0304
ENSG00000258679	0.438884	1.17811	0.325099	4.01796	1.93979	1.06303	14.7842	3.28654	3.4824	3.84862	0.303533	0	18.3937	5.25308	0.204353	225.735	0	1.52858	8.50241	1.42091	0.94022	0	0.337285	6.8674	5.27877	2.26721	7.95289	4.20392	0.407208	5.33186	1.33233	3.70662
ENSG00000258712	0	0	0	0	4.15597	3.84959	0	2.97959	1.9828	0	0	0	0	0	2.63393	0	0	4.52564	16.1945	3.327	0	0	4.99836	0	0	2.4942	368.634	0	4.3268	5.60539	0	1.98901
ENSG00000258734	12.8343	30.7562	1.67997	42.0472	60.3553	126.357	44.3281	0	19.8084	39.342	15.1159	22.0364	21.525	48.595	1.62697	81.1396	0	46.5087	92.4433	6.99455	15.6102	0	82.678	31.0615	14.795	96.2839	221.432	4.57934	0	0	9.13536	11.1811
ENSG00000258737	0	0	0	0	0	0	2.20653	0	7.48966	0	0	0	0	0	1.96277	0	0	6.90054	7.12035	0	0	0	0	0	4.27492	0	19.4874	21.1352	0	0	0	0
ENSG00000258739	0	0	0	0	0	0	0	0	2.92675	0	7.97954	0	0	0	0	0	0	0	0	0	0	1.09055	0	0	0	0	3.48499	0	0	0	0	0
ENSG00000258741	13.7963	22.9618	17.8294	34.8569	19.8345	5.3809	23.7942	17.238	41.619	21.3934	15.1684	26.6515	6.80801	14.9928	7.33776	18.2323	4.42941	14.3709	40.2822	7.98075	14.4292	6.24024	7.2786	15.6561	10.7742	9.79712	20.057	31.1664	16.9056	13.2064	13.5751	13.6901
ENSG00000258788	162.2	99.0409	5.06898	42.0164	99.6649	0	150.557	306.466	46.1958	708.538	0	69.8	24.8602	68.0904	0	7.37454	100.157	51.8823	78.8958	173.792	54.108	0	118.418	156.04	10.4287	0	12.5016	148.522	36.6826	263.429	41.7596	165.182
ENSG00000258794	36.6212	39.9111	17.9836	73.4149	4.59782	3.03507	78.0046	7.30849	134.313	15.934	40.7747	28.5539	9.42122	57.2291	25.4169	27.6601	7.05392	19.2681	50.421	7.33115	23.3807	2.67329	16.9933	30.0446	161.833	24.7043	158.684	51.2508	26.2235	3.35529	16.0356	0
ENSG00000258802	28.0235	0	7.69478	57.691	6.40779	24.2771	31.7751	0	43.2521	28.8965	30.3226	15.6908	0	160.172	19.9789	32.5709	0	33.1283	14.7074	0	0	6.7517	21.3395	79.2443	16.694	52.0809	71.9589	31.1505	9.54621	0	68.4893	17.9843
ENSG00000258900	54.8746	72.5183	81.833	91.5255	99.6408	47.2818	142.229	94.4556	82.196	135.702	68.1971	56.0751	79.3318	64.0418	244.933	57.4849	3.87274	125.472	36.4663	130.721	48.8934	16.2362	58.325	158.794	143.319	107.631	114.881	50.8392	278.097	197.754	137.317	213.314
ENSG00000258988	9.45324	15.8991	4.61146	8.25987	7.37072	15.3732	8.03429	2.25601	13.954	0	5.84419	7.68408	6.32299	4.14217	8.38193	5.16517	0	17.526	9.03735	8.78582	8.3243	3.79371	14.067	4.11195	8.4488	9.23341	53.2303	2.8451	12.683	0	20.3041	8.74504
ENSG00000259010	12.2733	31.9282	17.488	30.0573	19.051	36.7271	5.78057	2.27651	8.98571	7.70415	4.33962	6.79262	0	14.6841	12.4337	13.783	0	24.7498	25.5121	6.98981	3.63405	5.88025	27.653	3.71279	24.7806	37.0732	67.474	1.9752	5.188	12.9471	36.0134	0
ENSG00000259051	208.872	237.859	208.374	379.565	269.396	153.644	195.826	131.36	111.963	139.084	62.1341	311.684	429.371	260.054	203.715	177.224	49.4912	344.596	286.898	117.348	123.625	86.6586	169.444	90.5235	292.966	310.262	311.636	82.6481	192.923	155.137	416.364	103.19
ENSG00000259098	5.9578	6.56521	1.16077	7.58033	4.18117	16.5758	3.45683	0	6.6159	0	0	11.3741	11.2656	22.7187	3.3806	5.97307	0	38.7153	30.7245	5.38595	0	0	7.45395	0	14.3385	0	324.881	0	0	0	3.1927	0
ENSG00000259144	3.66276	3.79083	4.43198	12.3086	2.36466	3.94462	3.97609	2.87887	5.98212	5.50628	1.22996	1.94704	0	2.12688	3.59011	2.80976	0	7.3203	1.92714	3.90241	1.28729	0	4.41382	6.75084	9.84754	4.86156	123.765	3.13751	4.83361	0	14.3141	0
ENSG00000259160	0	0	0	0	3.55309	0	0	0	5.96782	0	0	0	0	0	0	0	0	0	0	0	0	0	0	0	0	0	34.8924	0	0	0	0	0
ENSG00000259232	12.7273	0	244.808	9.09128	4.33072	12.8767	6.71368	9.5055	37.848	15.3268	0	8.27005	0	10.5264	18.6982	71.3877	0	13.3836	21.0964	60.9367	29.7154	0	12.2802	45.2684	41.0639	9.16786	20.7668	60.218	0	14.2827	0	14.5349
ENSG00000259246	0	0	0	15.0637	0	0	0	0	3.8978	0	0	25.3115	118.604	0	0	0	0	0	0	0	0	0	42.6632	0	0	0	0	0	0	0	0	0
ENSG00000259262	8.47259	29.9481	13.8777	85.192	2.52569	15.3582	51.4698	0	19.3595	30.7723	0	0	0	6.79331	8.26152	10.9741	12.0881	0	16.259	32.367	57.1203	14.0514	0	41.78	10.0099	11.034	47.1157	18.2406	12.8868	23.8088	18.2073	55.5864
ENSG00000259266	0	0	0	0	0	0	0	0	0	0	0	0	0	0	0	0	0	0	0	0	0	0	0	0	0	0	16.8618	0	0	0	0	0
ENSG00000259315	11.4428	7.46435	19.0314	21.556	7.06735	3.64215	8.59147	13.6437	45.4406	15.5657	2.90877	3.23231	6.21203	10.9126	37.2412	11.1578	7.29822	10.5717	21.3398	20.303	11.6877	4.65717	7.63624	14.2356	41.5048	14.4787	50.8898	24.149	49.4115	24.2902	17.6614	69.6698
ENSG00000259318	152.985	107.943	425.89	544.513	156.444	137.41	547.74	213.672	304.992	232.761	279.705	85.8013	48.1344	255.761	306.372	249.296	61.7613	155.874	383.992	307.37	248.253	66.9877	196.816	474.605	294.049	243.589	311.882	729.902	161.379	143.403	229.904	556.547
ENSG00000259338	0	117.967	0	0	4.23575	20.2337	28.4402	0	47.6529	0	0	0	0	0	0	16.4245	0	0	0	0	0	0	38.7765	0	0	0	11.9484	9.75242	5.12574	0	0	5.46476
ENSG00000259388	11.8931	15.6581	67.8964	28.3168	3.44904	4.30577	14.4521	1.72746	1.54429	0	2.93684	7.45408	6.44698	5.82426	3.42547	4.68814	4.02406	10.1823	14.5838	0	0	0.625732	9.39741	2.81016	8.70491	8.88067	63.5479	0	0	6.4976	10.8596	0
ENSG00000259392	8.64021	0	0	35.7049	32.0665	0	5.79373	18.6445	0	65.6532	0	4.47528	25.9474	39.4944	4.2732	0	0	28.7373	18.1538	45.82	0	0	0	43.6767	0	55.7752	11.6256	7.71495	0	52.6858	0	8.45877
ENSG00000259397	28.2036	46.1577	42.6098	32.9153	41.3167	43.8304	36.6789	8.91838	51.8095	26.6079	9.17345	58.8542	49.6241	48.0553	22.6734	51.5888	0	44.8751	57.3714	29.2261	13.9145	29.8699	34.4783	59.5028	76.9388	33.412	255.526	16.7213	30.3651	25.4434	64.3553	103.836
ENSG00000259405	37.7798	112.572	0	89.0223	41.4617	60.2446	88.8494	23.9803	82.1514	63.5236	57.5617	104.511	45.1443	113.902	140.415	0	168.093	44.3388	9.10835	70.9888	117.074	33.4089	31.3972	22.528	108.691	52.4452	259.098	254.341	72.4001	247.609	81.4883	16.0773
ENSG00000259502	28.8096	0	3.4348	68.3608	6.85857	12.375	30.3404	25.4679	76.2739	75.8219	12.1342	19.2362	4.92435	6.62339	51.289	24.9976	12.3987	54.8622	65.0138	27.3325	17.6589	0	8.50677	30.8384	40.4177	16.8735	278.361	146.953	37.5063	29.6128	20.3027	52.2281
ENSG00000259562	216.503	179.276	89.2472	236.016	105.695	222.065	413.397	242.112	253.54	394.667	111.42	74.5251	80.8062	427.339	446.922	155.68	50.0233	360.992	359.152	490.294	127.813	40.4229	182.887	470.746	233.37	174.824	222.682	728.155	301.699	351.77	242.008	717.074
ENSG00000259585	18.1891	32.4842	32.1005	44.9567	18.3065	13.7503	10.3364	0	10.9993	0	4.33039	17.5927	42.945	37.8073	17.5212	16.5235	8.90028	32.0549	33.7734	7.91134	25.0491	18.5901	28.1154	8.26242	38.9138	34.6714	480.917	1.08445	6.10276	0	50.5205	17.0291
ENSG00000259648	2.04453	0	1.9178	37.7558	1.43721	4.91111	19.652	0	10.0843	4.97739	0.535429	6.9826	6.38287	6.33125	2.37834	4.19722	0	6.74588	1.36067	4.06637	0	1.36024	0	14.0263	5.12576	0	101.986	30.4247	2.71179	0	1.33969	9.83936
ENSG00000259674	16.301	0	12.0549	9.18863	880.699	97.5037	336.24	3.51703	190.883	1093.43	0	63.1936	49.8039	38.3532	197.199	2.35048	84.709	2.61673	14.8791	1665.36	3.41631	2.77711	96.4935	94.5644	61.2907	645.108	3.60142	3.26836	342	43.6485	251.23	27.1742
ENSG00000259706	59.8656	128.34	134.468	90.9998	100.219	106.623	115.364	35.6694	52.462	52.2175	36.3313	83.0241	256.457	91.5881	35.116	77.6877	40.3014	243.773	141.312	47.0875	88.8644	11.8262	121.087	81.9827	115.955	107.25	80.9032	78.6617	35.0927	37.8793	183.827	24.8046
ENSG00000259738	20.0648	9.41339	0	0	0	0	0	0	3.55658	0	0	19.9696	30.2188	0	0	0	0	0	7.04843	0	0	0	0	0	0	25.3841	5.05904	0	0	0	0	0
ENSG00000259904	0	4.38496	1.18933	18.6644	11.7526	3.58899	22.1692	11.4417	27.9919	38.3808	3.36481	14.1372	0	6.21499	25.679	19.0544	2.83422	1.97117	19.631	37.6683	4.79407	2.21158	6.49787	16.2406	8.52742	25.1009	9.33965	15.6574	21.8439	0	25.3717	32.7123
ENSG00000260031	0	0	0	0	0	0	0	0	10.6697	0	0	0	0	0	0	0	0	0	0	0	0	0	0	0	4.16039	0	11.7648	0	0	0	0	0
ENSG00000260081	11.7048	8.97066	3.67836	17.4802	4.46621	2.2034	10.1412	1.26012	9.20794	4.46299	2.25936	13.3871	1.89728	5.2694	3.64408	7.51297	4.3691	4.73639	9.18633	2.7341	9.24937	2.03158	3.71674	6.27852	10.9036	4.22724	5.09529	5.82375	2.48869	0.73415	2.66659	7.40306
ENSG00000260174	8.94624	8.40369	9.29758	26.997	52.5471	36.1571	13.3612	27.3369	23.0544	37.1397	39.2585	13.7305	46.5577	152.681	44.2674	0	20.0017	34.4304	58.176	21.6536	54.9645	40.4025	34.8672	8.34132	36.9828	87.6972	401.31	68.4156	35.2066	26.7704	50.113	34.4373
ENSG00000260187	0	0	0	18.0227	0.674058	0	12.0381	0	0	11.065	0	0	0	0	0	69.5147	0	8.88887	0	1.39576	0	0	2.84867	10.0907	0	0	77.9863	0	0	0	0	0
ENSG00000260240	1.33016	2.1506	0	4.89729	0.290098	3.22181	4.16861	0	0.97803	0	0	4.09569	0	0	0	0	0	0	2.18418	0	0	0.815397	1.44268	0	0	2.08745	67.0525	0	0	0	0	0
ENSG00000260290	104.246	212.851	138.14	238.163	136.946	166.857	266.751	193.426	93.8828	193.988	42.026	201.519	119.54	249.255	104.179	190.305	70.8929	231.86	253.015	95.1449	103.787	66.9839	190.755	108.908	170.444	204.14	142.542	70.2934	110.604	135.732	267.174	69.1555
ENSG00000260389	7.80446	11.5622	9.61127	14.9734	4.63589	9.46758	7.79595	1.11481	4.29466	0.893873	3.2569	8.40077	5.62171	18.1937	4.48336	4.70871	5.14142	9.4205	9.9688	4.06213	6.53858	6.98909	11.4801	2.75928	9.33663	13.1228	83.9941	2.23131	4.03095	0	16.877	3.12686
ENSG00000260490	65.0469	90.1941	58.723	94.9999	96.27	107.816	116.039	68.6059	102.653	50.1671	39.8786	47.3105	58.3562	97.7957	66.5464	77.6624	26.991	147.421	59.7119	76.4542	48.2643	34.0858	92.0411	76.3775	28.9428	93.2069	105.953	58.8574	87.478	36.8594	70.9027	61.1719
ENSG00000260602	18.612	19.7484	12.3993	62.5695	0.966992	0	34.0132	7.31757	104.133	19.6469	4.70421	26.4793	46.0691	0	0	52.032	15.4356	5.36765	13.1036	7.72563	9.71386	6.25328	4.64509	8.77478	3.49777	0	9.37036	61.7252	3.84296	0	0	14.2487
ENSG00000260615	63.8237	55.0964	28.4425	222.201	89.6939	25.04	45.5594	19.8194	41.7436	33.2746	76.8853	24.3659	74.2002	52.8652	33.8614	39.1504	38.8039	40.3299	43.8397	206.454	56.7423	21.8309	26.8804	38.3795	38.8234	19.006	181.163	60.2442	15.4646	12.9759	26.6279	47.4046
ENSG00000260685	11.1541	11.2855	60.9362	30.7316	11.2869	0	19.4032	0	35.5186	10.5854	3.58326	11.4071	13.1064	29.1123	14.027	10.6288	49.0753	4.37804	71.4266	9.75407	43.3378	31.7512	1.97234	12.682	8.90628	139.132	51.6212	0	0	11.8323	0	168.186
ENSG00000260714	3.39543	2.06417	1.11624	10.9204	1.8116	0	2.13271	4.84223	3.70588	4.4925	4.00684	0.918997	2.22276	1.84346	5.02138	4.58889	1.90749	1.52421	1.0117	4.19069	3.15415	0.285322	0.803367	2.9021	4.42891	0.532159	133.217	7.00044	3.17709	3.63487	3.9335	2.98236
ENSG00000260795	0	0	0	0	0	0	0	0	9.57846	0	0	0	0	0	0	0	0	0	0	0	0	0	0	0	0	0	15.1638	0	0	0	0	0
ENSG00000260799	3.5379	0	0	0	0	0	0	0	1.97968	0	0	0	0	0	0	0.654275	0	0	0	0	0	0	0	0	0.859872	0	1.04287	0	0	0	0	0
ENSG00000260828	4.57456	9.20976	38.705	7.28975	17.1394	35.4225	25.5376	5.70988	3.93207	105.291	0	14.2526	10.7218	21.4592	70.7181	0	26.6019	6.95863	0	44.8003	0	0	17.5785	5.35039	103.12	72.7351	11.7993	9.61062	43.3674	6.81842	21.8703	50.6383
ENSG00000260865	8.38472	0	3.39349	0	0	0	25.6419	0	8.02946	41.0134	0	0	5.42635	0	0	0	0	2.84938	5.88029	0	0	0	0	0	3.47089	0	0	0	0	0	0	6.00639
ENSG00000261024	4.19284	0	43.2926	0	5.96796	0	5.9685	0	0	4.83384	0.765711	4.09966	0	0.705982	2.87089	1.5696	0	1.7474	0	0	8.49967	0	1.68731	2.50102	0	1.7786	156.81	9.81571	5.62383	13.2265	2.48408	13.624
ENSG00000261046	0	19.1615	0	0	0	0	0	0	0	0	0	1.12796	0	0.774512	0	0	0	14.0648	8.39268	0	0	0	0	0	0	0	170.086	0	0	0	0	0
ENSG00000261056	2.95098	6.42772	7.4916	22.1096	6.79417	2.67114	25.319	17.634	21.7997	20.3586	8.06692	9.89389	2.464	20.421	11.1783	3.66262	0	10.7694	11.698	9.53521	22.0379	1.55045	4.08531	5.75203	9.43541	7.50437	44.2388	26.4141	4.36415	16.4739	1.89792	23.0878
ENSG00000261127	0	0.997237	0	0	0	0	0	12.2563	0.353479	0	0	0	0	0	0	0.553978	0	22.7737	1.76179	0	0	0	0	0	0	0	382.407	0	0	0	0	0
ENSG00000261174	2.38737	0	0	0	0	0	0	0	7.41655	0	1.74396	0	0	1.60792	2.614	0	0	0	0	0	0	0	3.55984	0	0	4.05088	8.94416	0	3.05019	0	0	0
ENSG00000261192	19.116	8.23256	1.25784	18.192	9.24639	11.8314	1.89191	16.2577	28.9528	13.2035	4.96357	19.1351	5.96919	56.3071	1.22085	6.10306	0	6.98762	11.7407	6.82395	5.74436	0.803651	11.2525	15.6013	7.49937	29.3537	651.433	36.4717	1.13628	0	9.13558	0
ENSG00000261232	0	0	17.2227	0	5.68478	0	18.4625	0	0	0	0	0	0	0	4.83144	0	0	7.86986	21.3491	0	0	0	7.03938	0	12.9944	10.3288	73.9553	4.97411	0	0	0	23.3703
ENSG00000261457	23.9361	33.759	0.566422	56.5932	34.5665	24.1174	32.9967	4.15903	35.1978	3.97337	6.41614	22.201	12.9934	31.1735	7.40634	21.8925	7.15545	46.6356	47.2957	15.7288	27.5975	15.3126	36.4498	42.1473	20.6043	24.9889	111.199	9.04644	9.10798	0	19.3084	35.4494
ENSG00000261559	10.4722	13.7025	1.63254	66.1206	4.15321	0	8.40295	25.0689	7.71301	9.61344	10.1195	7.32593	6.6251	13.6741	7.85923	18.5487	0	37.8967	1.56018	5.6934	0	2.98146	1.232	2.02447	29.6212	1.83357	79.0216	158.843	2.02534	13.8293	26.4108	14.7682
ENSG00000261614	36.8474	22.0247	24.4462	10.7883	25.4027	7.31862	15.4251	45.8867	13.664	6.60463	33.3872	14.4663	19.1307	31.0362	6.53722	17.737	5.48447	32.5633	37.1085	12.7674	21.8389	624.691	12.8126	39.7203	18.9093	25.7391	1359.73	5.5401	11.4978	20.8566	25.579	38.5781
ENSG00000262248	29.9415	15.7149	43.137	33.4303	37.691	125.797	38.2473	43.4737	31.009	66.747	7.55957	17.917	140.39	15.6838	59.5702	9.45396	8.66271	46.9232	37.5309	81.7559	7.91197	16.2427	96.3071	51.4091	28.3079	43.8908	32.7497	87.1581	4.38232	11.1647	20.5329	119.207
ENSG00000262262	0	0	0	0	0	0	0	0	0	0	0	0	0	0	0	0	0	0	0	0	0	0	0	0	0	0	20.8196	0	0	0	0	0
ENSG00000262333	77.9417	76.2488	60.9209	114.274	92.1789	87.4287	308.218	179.246	194.458	251.621	57.1417	78.7272	73.0624	229.986	231.546	165.473	25.4274	229.081	178.067	243.248	159.162	26.6885	79.7795	204.593	171.513	139.916	195.825	292.638	213.324	124.719	100.948	331.67
ENSG00000262402	4.45079	0	19.1886	7.75412	13.7881	41.8761	17.3283	0	2.68236	0	15.4143	11.0014	6.2675	6.56166	10.8536	1.98353	12.5006	21.4263	4.41642	8.76089	22.1909	15.2462	6.65033	19.862	19.4215	4.49528	8.49352	0	3.38481	25.0302	5.23625	18.9769
ENSG00000262488	24.889	8.24777	8.7292	39.0513	22.8144	3.57396	7.88741	2.85527	12.0596	28.8451	5.91089	91.4816	1.66533	17.6309	435.416	6.3416	0	2.58203	9.26254	28.1732	26.3506	7.01726	23.5143	9.65005	126.993	4.20536	22.3751	10.6063	642.399	77.6986	147.267	0
ENSG00000262492	0	0	27.1172	0	2.53974	8.93501	40.3953	0	21.0238	10.6131	4.26623	0	0	30.657	6.93129	4.18774	0	7.26113	19.9851	3.51985	0	2.68715	0	21.9967	0	0	138.24	0	16.9822	0	5.86049	39.3149
ENSG00000262636	42.0848	0	12.8051	14.1909	21.9015	0	67.4373	24.8623	63.6678	20.5151	0	11.0461	0	15.4369	151.159	69.889	0	38.9628	30.8414	21.1351	63.0644	4.44054	8.06145	48.0361	62.6491	29.3124	333.045	28.2207	283.189	47.3886	110.182	236.488
ENSG00000262700	4.11015	5.2484	7.86018	12.0517	2.48257	4.08084	21.9895	3.2136	25.4837	11.5581	12.2963	7.9869	0	8.36736	11.088	15.4112	1.61132	4.22964	10.3619	8.83736	5.51919	2.42506	0.717984	18.0266	20.8563	7.08142	449.678	12.3176	9.84815	8.3954	7.54664	34.583
ENSG00000262904	8.31666	1.71918	37.5565	6.12575	4.68102	0	6.00087	2.34469	12.5376	0	10.0615	10.4715	4.13765	5.20439	14.6575	3.46071	6.36465	2.49146	4.75818	4.66532	8.42066	1.0739	3.20396	9.9874	9.23437	5.66837	520.852	17.0327	32.4401	0	8.15805	4.15631
ENSG00000262953	7.7671	5.59285	10.7665	9.7498	9.77893	16.1386	9.89506	0	5.83244	3.76962	2.00351	4.41859	2.46539	14.6786	1.33921	5.6162	0	5.77432	13.3501	8.88428	3.1439	4.03504	7.46196	9.31501	7.04209	2.25202	44.355	1.09802	7.99105	0	16.8057	1.79589
ENSG00000263232	35.6076	45.7651	27.5365	30.0186	47.602	87.6311	11.3138	6.50445	12.9369	36.5248	44.4951	55.8416	72.1203	38.4267	25.5992	22.7246	12.1101	36.0521	23.1074	21.3085	32.7872	90.9877	58.1499	31.0147	22.8249	17.5448	54.9978	20.3412	19.8869	3.93651	26.0398	29.5698
ENSG00000263266	1343.53	1046.13	1357.21	813.265	2604.99	951.865	1672.35	4080.33	2113.46	2426.35	718.34	1695.9	2108.42	1011.34	1620.14	2197.4	756.152	1538.84	1274.5	2202.19	1374.92	466.702	860.244	2503.85	1325.36	1577.45	449.541	1045.03	3053.91	3679.15	1324.77	1348.02
ENSG00000263503	35.3487	39.7479	11.9497	282.26	8.47409	2.81835	18.3828	3.85281	12.2754	3.61074	2.24368	32.033	0	8.72893	0	10.3141	32.5957	8.93758	13.8114	6.30191	18.0809	0	4.0082	22.4262	78.6238	22.7905	494.425	0.878026	0	0	9.4192	134.523
ENSG00000263606	8.39089	11.5099	30.8699	31.553	14.4001	26.4494	12.6216	18.2963	5.43043	47.1615	10.2573	11.4483	146.796	17.0046	14.6419	9.63387	9.98047	35.1904	15.0317	10.8572	4.84649	7.07951	13.5901	9.89755	24.6159	24.5739	25.9912	5.88554	15.3222	7.57915	16.8762	13.8167
ENSG00000263648	32.2484	0	101.93	12.0777	13.541	0	11.4582	18.0344	16.8736	24.6744	26.1694	3.64417	17.9491	10.4245	7.20318	0	0	38.5844	36.5522	3.85279	47.131	0	0	38.0689	0	8.12857	20.1148	13.4376	0	11.2968	0	8.58389
ENSG00000263729	0	0	8.4131	0	3.50035	0	0	0	0	0	0	0	0	0	40.557	0	0	0	0	0	0	0	0	0	0	14.1957	40.8836	0	44.5667	0	0	14.8491
ENSG00000263829	1.91135	24.2306	3.67757	9.69021	18.58	12.6852	33.8458	4.34376	24.9073	17.3037	0	36.875	4.52175	21.2035	10.1551	22.6872	16.1343	19.8752	16.6496	14.3416	5.76622	0	22.8667	34.5629	18.5938	13.7795	15.2362	2.01387	24.5894	9.2826	28.9622	10.8068
ENSG00000263935	0	7.32758	0	0	7.8796	0	0	0	0	0	0	0	0	0	0	0	0	0	0	3.3563	0	0	0	0	0	0	22.436	0	0	0	0	0
ENSG00000263946	4.62487	0	0	0	3.1335	5.63288	0	238.117	25.5411	0	0	47.4811	4.12147	27.2652	0	0	0	2.68393	33.8061	0	11.1032	0	0	3.53371	0	43.7792	404.11	99.1281	13.2267	24.4062	4.04338	495.378
ENSG00000264070	87.9016	53.7845	112.458	46.5018	77.1474	54.1647	62.8488	183.926	298.03	125.768	46.8821	79.4265	12.1347	215.497	131.104	15.4785	50.1749	54.0527	111.35	79.1146	155.719	2.1741	27.9659	130.344	234.944	211.202	350.308	149.11	70.8815	130.96	66.7137	197.058
ENSG00000264148	50.717	91.5857	40.1164	223.15	101.936	23.1769	245.289	134.825	350.212	157.328	375.545	167.243	11.7078	242.972	61.6887	175.29	36.1975	60.7447	236.074	151.023	45.92	27.7883	63.3808	109.138	110.077	122.444	191.771	706.563	68.7228	23.1413	91.7378	152.416
ENSG00000264164	1.69428	5.11653	0	12.6319	2.08028	0	0	0	8.1943	9.00147	0	0	5.89443	0	18.2311	11.354	5.9721	3.89422	0	0	0	0	0	0	4.40648	0	56.6746	5.18788	2.97372	0	0	0
ENSG00000264176	158.609	169.26	129.791	277.853	210.422	254.588	523.212	251.483	492.994	363.577	195.5	123.454	247.513	382.671	541.386	369.757	73.5609	186.812	444.671	343.686	176.529	95.7977	604.367	315.275	328.286	258.847	193.721	985.2	176.695	226.501	283.761	704.553
ENSG00000264281	4968.78	5456.25	11501.4	5706.53	11189.3	7157.56	7487.32	7705.61	10674.2	8703.31	4352.78	6446.55	9717.46	6790.83	9911.78	15411.8	8699.97	10687.2	7579.12	7650.58	12374.7	3920.31	5913.61	7995.24	10782.4	9405.18	2137.75	8721.56	11567	8804.4	6687.86	6391.93
ENSG00000264300	14.2426	0	4.31277	0	5.08442	14.1022	10.7325	10.7387	0	19.4723	0	13.4106	0	12.8376	0	3.16563	0	0	0	0	0	0	19.2292	0	0	6.88275	172.611	9.31737	6.83431	0	20.0399	7.28635
ENSG00000264359	0	0	0	17.437	0	0	2.46613	0	0	0	0	0	0	0	0	0	0	0	0	0	0	0	0	0	0	0	39.4504	0	2.00771	0	0	0
ENSG00000264564	0	21.6727	0	0	0	0	0	2536.09	0	0	0	0	0	6.55633	0	13.6629	0	0	0	0	0	0	0	0	99.9343	0	25.8163	0	0	0	0	0
ENSG00000264644	2.01728	0	1.32393	0	22.4023	35.1036	1.07512	7.79038	5.57082	2.13309	0	12.6412	11.8637	9.45732	0	0	16.9146	59.921	15.9711	17.8252	19.1917	0	27.6122	2.089	3.08064	31.3683	4.59155	0	1.20382	0	7.86852	0
ENSG00000264743	47.0549	19.2054	224.189	22.4567	36.7263	40.99	29.7631	49.1946	48.8801	41.921	5.3844	23.4397	15.8289	173.144	52.718	18.9506	0	86.5455	23.817	103.107	59.2185	5.9332	14.76	102.308	118.72	30.0228	25.7708	56.8591	39.2322	27.946	45.0583	125.728
ENSG00000264845	0	0	0	0	0	0	0	0	0	0	0	0	0	0	0	0	0	3.2228	0	0	0	0	0	0	0	0	57.8413	0	0	0	0	5.4975
ENSG00000264970	0	0	0	0	0	0	0	0	0	0	0	0	0	0	0	0	0	0	0	0	0	0	0	0	0	0	18.2609	0	0	0	0	0
ENSG00000265015	0	5.54566	0	279.919	3.06578	0	0	6.05081	13.0288	5.71549	33.344	6.15256	0	27.3136	0	0	0	0	7.49409	6.43849	0	0	6.75374	7.35949	0	4.58229	0.785268	4.89448	0	0	11.289	0
ENSG00000265095	5.7182	0	8.5376	30.0337	7.53331	17.7618	14.4207	0	85.7047	17.7926	0	0	0	7.6006	21.0391	7.1045	6.61305	18.3272	0	18.403	0	0	12.8839	11.6107	10.5208	0	15.0682	2.88298	31.9765	0	0	37.3285
ENSG00000265158	37.192	113.318	1.33525	33.9021	8.49233	9.94551	23.0527	112.136	251.756	108.027	58.2349	75.5437	561.718	21.1668	23.553	61.4763	18.5621	2.88361	133.008	12.0338	63.6474	143.04	9.87346	18.976	15.9267	35.7425	67.0288	18.3533	12.0145	43.0755	15.9331	48.8427
ENSG00000265262	0	0	0	18.9728	0	11.6129	0	0	0	0	0	0	0	0	1.6164	0	0	0	0	0	0	0	0	0	0	0	11.5934	0	0	0	0	0
ENSG00000265417	8.5536	25.5014	3.28889	29.9662	13.6143	21.3511	10.1867	8.07731	7.4508	13.0416	9.63252	23.9089	32.6197	14.8891	8.22496	23.4828	2.72887	284.345	33.719	7.19718	6.86927	17.7625	16.931	8.92162	17.1964	8.68836	177.956	0	4.55784	26.0239	23.8152	14.8361
ENSG00000265460	1.6469	9.2719	2.58087	9.93984	2.90812	3.2696	0.506417	0	2.84454	3.54156	2.3091	2010.1	2.31912	0	3.13535	1.39918	2.34968	0	49.3695	1.16112	24.837	0	0	0	4.56355	2.14477	3.25661	3.19311	0	11.1264	0	7.52716
ENSG00000265472	0	0	0	0	0	0	0	0	0	0	0	0	0	0	0	0	0	0	0	0	0	0	0	0	0	0	171.319	0	0	0	0	0
ENSG00000265683	28.4188	42.5948	12.8445	432.31	33.1044	33.4766	182.001	68.4371	184.754	86.5175	62.5112	23.6241	8.35648	18.7428	75.8318	23.9774	35.1203	61.0622	149.46	108.616	43.5963	4.51551	58.6362	93.8124	37.1646	65.0377	127.326	451.784	67.0134	92.9489	62.8809	26.9141
ENSG00000265766	0.437682	1.32175	0	2.09239	3.31678	2.14677	0	0	0.541416	1.36223	0	0.631332	0.990148	1.01527	0	0	1.54277	1.53242	6.18861	27.0138	1.40084	0	1.86312	0	0	1.39092	462.879	0	0.822348	0	3.82996	0
ENSG00000265916	5.21291	0	2.02353	8.50243	0	0	23.0729	0	3.33745	0	0	0	0	0	8.58298	7.1012	0	3.30708	5.56157	0	15.9633	0	0	21.1682	3.57174	0	204.811	6.17104	0	0	7.51254	8.70778
ENSG00000265939	6.61185	5.06627	32.5083	12.5078	21.0476	15.7168	108.73	22.9283	102.801	54.6957	8.87774	18.4706	9.75477	12.9117	60.1605	11.1626	44.2724	41.4436	34.0447	52.092	71.8875	0	25.0692	86.8639	7.61843	13.5336	73.5629	74.211	58.8348	16.3546	5.84662	130.831
ENSG00000266050	0	19.6477	0	75.8202	0	0	14.9722	0	70.1659	41.9515	4.32677	0	0	4.02746	0	0	0	0	13.5099	7.08286	0	0	0	0	6.49585	10.1465	10.115	0	0	0	0	0
ENSG00000266145	76.2976	81.7933	66.1238	121.31	84.1495	48.3148	25.487	901.592	94.1014	124.154	27.9793	22.1756	0	76.8565	209.781	26.1763	167.23	69.487	95.5136	264.56	111.163	29.5203	75.1751	50.3372	55.1168	66.9036	834.261	366.973	20.5316	226.891	86.2351	19.2461
ENSG00000266405	106.211	37.3034	91.8065	235.214	73.461	52.0001	576.898	130.139	353.858	222.908	128.443	53.7381	11.1226	205.844	279.093	263.566	29.4815	56.4119	153.032	156.262	72.1296	10.8479	73.4038	341.952	189.591	78.9773	159.135	165.751	120.55	178.208	126.438	150.072
ENSG00000266777	16.7342	31.8209	155.976	67.2068	20.5975	23.9671	59.0629	41.9449	63.4061	83.154	11.0904	11.8544	8.06439	59.4071	41.8859	35.6325	24.0962	41.1653	36.3646	31.3721	32.4994	5.18792	19.8447	56.0095	74.0546	58.0216	36.7717	46.7671	16.7567	36.9659	41.0125	291.854
ENSG00000266885	0.344704	0	0	0	0	0	0	0	0	0	0	0	0	0	0	0	0	0.538755	0	0	0	0	0	0	0	0	66.0088	0	0	0	0	0
ENSG00000266906	0	0	0	0	0	0	0	0	0	0	0	0	0	10.3674	0	0	0	0	9.46477	0	9.01964	0	0	0	0	6.81392	50.2525	0	0	0	0	0
ENSG00000266910	43.2784	79.0147	41.5176	97.0289	61.6547	25.6725	93.9582	33.1135	96.2374	91.099	16.7817	30.2123	19.6625	167.533	61.8255	72.2953	7.81701	38.8034	86.3733	78.0863	52.3547	31.1268	36.0626	144.349	94.9256	34.5129	74.6354	90.5616	43.7447	29.8153	38.9852	276.681
ENSG00000267056	11.6072	11.6829	9.40978	189.943	124.856	183.425	28.3814	85.2845	187.025	2100.35	0	186.297	2258.34	23.6678	17.5308	7.2144	32.3715	4.2138	2963.18	133.554	30.499	0	616.939	2.75537	22.5125	79.4022	55.8791	190.186	16.8828	436.614	18.6226	21.557
ENSG00000267088	17.2867	10.5939	8.01125	69.9286	2.29114	0	15.3094	7.26712	23.3642	10.3236	10.6787	6.50214	26.979	9.93014	7.45196	40.0339	16.9285	27.7541	13.9588	10.5342	17.0293	2.61386	0	24.5424	33.2413	16.9808	10.0899	74.5877	11.4257	0	5.16695	33.0143
ENSG00000267102	322.004	288.302	131.801	93.0186	192.501	184.597	1021.3	342.105	873.943	1035.85	396.522	122.53	113.93	995.327	451.957	413.844	26.4741	432.355	171.991	378.801	246.054	11.1138	107.833	1032.4	606.398	156.929	97.2327	1254.01	358.264	1007.86	207.616	202.51
ENSG00000267119	58.9335	22.1685	59.6754	150.958	78.0794	119.371	138.241	29.8329	36.7014	53.7886	51.7368	38.502	15.8127	117.331	56.8823	83.1348	38.3432	151.185	68.0878	43.2327	171.087	101.652	122.148	47.905	83.1318	80.5234	114.552	54.9062	27.2479	26.7268	59.5535	41.9794
ENSG00000267145	0	0	12.5631	0	0	0	0	0	15.8045	0	0	0	0	0	0	0	0	0	0	4.18472	0	3.19472	0	0	0	5.91879	12.7502	0	0	0	0	0
ENSG00000267264	18.6045	16.8339	51.053	121.986	17.7829	8.02366	53.7421	23.8515	38.7425	79.4431	42.6958	19.5791	5.69117	14.0595	73.6717	20.5064	5.67557	11.6021	77.5417	64.7418	10.3674	8.47536	12.1727	68.2966	46.9214	27.6393	31.8802	80.2686	81.7394	42.4964	20.2998	82.178
ENSG00000267293	6.623	11.5533	226.294	22.1417	11.214	0	12.4591	0	19.1389	18.6988	3.32918	9.58681	25.6383	5.63632	19.2613	5.89788	4.8907	22.901	8.78617	6.75242	1.77669	0.696005	17.6235	22.3096	39.0931	8.66338	329.603	3.53378	12.0772	10.4041	29.8971	10.059
ENSG00000267301	1.91871	0	1.78386	7.95553	6.63082	0	5.40639	13.3462	11.6913	0	0	5.29856	0	6.33765	6.46909	17.8117	0	6.58688	0	3.26082	0	2.48939	2.90302	14.8146	12.9224	29.7797	48.6086	0	20.8424	0	0	0
ENSG00000267319	53.7899	77.3339	40.8401	260.683	88.6747	26.9309	49.5927	21.5695	156.517	51.377	87.3409	73.1949	53.3183	98.3659	64.584	25.8644	10.5984	152.703	70.1397	40.8759	50.1222	71.8804	117.012	67.7998	66.9701	92.1155	180.77	115.382	32.3681	13.4448	87.2383	0
ENSG00000267336	52.8263	55.5083	29.1153	103.405	31.0935	52.3707	71.561	0	47.9132	29.611	47.626	90.2024	2.85631	50.6446	80.3142	47.6484	8.45812	59.782	65.6077	23.482	38.4127	35.6154	48.8314	76.4051	61.3002	43.19	111.888	68.1929	65.6578	24.207	66.2042	11.4795
ENSG00000267418	4.94632	12.4867	0	35.6626	9.20141	0	1.95398	0	0	0	9.102	17.5807	0	0	4.8607	2.83191	8.92363	17.7896	3.64883	4.53764	8.23207	13.8349	5.63998	0	28.0831	27.4276	90.1075	0	13.543	0	7.47585	0
ENSG00000267422	40.7902	68.2561	43.1391	131.57	47.3642	44.2211	83.4198	50.8088	63.9758	57.791	49.9612	61.7676	15.0995	110.658	40.3315	58.9495	10.392	74.4745	64.0834	44.8969	48.4874	14.8862	62.032	40.6294	59.2628	53.824	238.303	163.165	32.8342	59.5028	65.8704	50.9777
ENSG00000267444	0	0	0	0	0	0	0	0	0	3.28112	0	0	1234.93	0	0	0	0	0	0	0	0	0	0	0	0	0	0	171.222	0	0	0	4.1333
ENSG00000267544	34.6237	21.4279	7.00236	25.4227	36.1316	39.8765	13.1854	15.6476	11.1028	0	8.86421	14.909	16.6286	20.3451	9.09612	29.0256	0	16.9859	14.4606	29.713	52.3289	33.5286	13.2616	15.6165	38.1273	33.1821	32.003	25.7048	28.3674	29.6772	22.6975	17.4005
ENSG00000267570	6.19827	0	0	18.9137	5.4637	0	6.88085	0	1.31539	3.73424	5.09267	22.2398	0	1.01047	17.214	1.7215	0	14.3716	2.47979	0	12.1191	0	4.90957	10.7391	28.6793	3.24216	13.6104	8.87631	3.58125	0	3.55547	2.58548
ENSG00000267591	0	0	0	0	1.388	0	0	0	0	0	0	0	0	0	0	0	0	0	0	7.08286	0	0	0	0	0	4.86709	332.098	0	0	0	0	0
ENSG00000267641	4.72089	8.79018	75.3322	0	5.57333	0	26.3298	16.9545	19.6451	33.837	0	9.20276	0	5.31308	38.901	17.8642	0	18.8204	29.4687	21.5088	5.08626	2.14743	5.9484	9.77747	19.1437	23.3408	19.6195	82.7857	15.2828	15.7748	33.9152	0
ENSG00000267648	18.7964	2.98139	10.4585	4.69225	10.2823	18.3072	64.3586	18.2865	48.7833	35.7968	29.358	16.8359	9.04984	51.5869	44.1914	14.284	0	33.2156	16.8548	3.22844	39.4703	0	14.032	34.4744	91.6398	23.2222	3.97679	48.7016	3.44541	66.5172	11.822	22.6059
ENSG00000267679	26.4675	20.5409	145.994	44.4093	22.845	22.9066	12.5851	0	33.7281	2.54569	10.1471	14.03	60.8965	57.134	27.8835	42.0397	18.4858	133.93	31.8016	51.9014	50.3187	57.3757	52.4281	34.4978	61.084	91.6326	28.2478	0	46.6175	9.49903	64.9167	22.6531
ENSG00000267681	184.151	78.6716	57.6649	202.034	212.619	173.122	266.637	255.716	314.088	222.211	67.1238	108.613	178.718	600.939	403.568	131.899	165.614	307.158	233.007	458.521	169.843	11.2512	271.09	300.576	303.026	265.238	131.621	672.105	291.581	371.472	128.535	499.969
ENSG00000267692	9.96632	53.3675	44.3336	168.356	19.9855	0	104.083	0	181.749	36.0507	100.934	53.5691	15.3316	49.4574	52.163	117.453	0	49.42	70.6	57.8575	180.805	18.3201	16.0428	192.048	71.5269	16.9108	91.5501	0	16.1095	66.6049	79.9208	227.738
ENSG00000267693	0	0	0	0	9.24786	0	19.1768	0	12.0552	0	0	0	0	0	0	5.50504	0	8.23943	0	4.49133	0	0	0	10.0806	4.78929	0	48.8472	15.0183	0	0	0	10.9439
ENSG00000267733	2.96717	0	0.550426	9.45297	10.1652	7.27505	3.55554	20.1092	4.33066	0	6.83528	2.50703	1.34975	37.2199	6.25218	0	124.365	1.77048	4.16393	16.6099	0	1.0094	1.45451	0	1.00903	0	357.792	3.15043	19.6814	12.481	5.56747	25.715
ENSG00000267742	3.81391	8.10635	16.853	8.1177	32.7324	6.31727	68.5644	60.0931	65.4008	44.3425	5.52125	32.5571	7.39453	38.7725	24.5392	22.4703	4.46855	32.2437	21.533	31.8562	13.2666	0	13.6298	26.0144	32.1959	41.6307	23.9636	9.98028	22.1021	49.0112	36.9651	4.3761
ENSG00000267744	0	0	1.63034	5.50912	1.33362	0	0.875466	0	0	0	92.0851	0	0	3.81452	39.1005	0	0	2.66582	0	2.03306	0	23.0032	1.80998	3.50986	16.4034	0	35.6891	0	29.1567	0	13.5632	0
ENSG00000267752	0	0	0	0	0	0	4.95829	0	3.99132	0	0	0	0	0	2.96102	0	15.4295	0	0	0	0	0	0	0	0	5.55042	2.46593	0	0	0	0	0
ENSG00000267768	0	0	0	55.6887	8.47151	0	0	0	9.28686	0	0	0	0	0	0	0	0	0	28.6811	5.85234	0	0	0	17.2837	0	0	147.685	11.4444	0	0	0	0
ENSG00000267793	0	0	20.0594	19.3785	48.1162	46.9571	0	86.8079	0	146.143	4.83649	2.69775	35.0966	17.8369	41.1207	0	0	7.35811	253.607	304.622	78.7159	9.92792	89.6385	0	114.317	51.7035	82.744	0	77.2802	81.8954	44.0362	87.0217
ENSG00000267799	0	0	0	101.687	0.269762	0	2.24904	0	5.42097	0	103.646	5.84393	0	0	0	0	0	0	0	0	8.06958	0	1.91873	0	0	0	59.462	139.511	6.19563	0	0	2.01969
ENSG00000268080	67.2948	0	0	0	5.88385	0	25.3355	0	0	180.912	25.1387	0	0	148.96	6.88344	0	11.5278	32.8339	36.1066	14.643	0	4.4751	0	0	4.89038	0	223.589	5.1483	0	32.3911	8.84614	39.2565
ENSG00000268105	0	0	3.26863	0	0.985657	4.27761	2.22287	3.14723	5.64515	0	2.97104	2.73818	0	0	1.80509	6.04633	0	2.34159	6.34693	3.34888	0	0	0	0	1.52587	0	7.28374	1.47999	0	0	3.32878	0
ENSG00000268140	1.62651	4.9406	5.50882	13.7519	12.3367	3.98891	15.4401	9.34629	10.9489	8.64142	2.02565	6.15422	20.7033	10.211	1.39591	8.13617	7.09385	9.99949	9.48836	6.12239	2.57704	9.9913	4.92729	18.0919	15.0228	17.0452	119.267	6.29112	12.0147	12.0189	4.99942	2.7632
ENSG00000268379	11.3859	16.1492	4.37451	39.1202	12.5105	9.7224	51.2764	10.1517	22.6199	16.7747	18.7511	10.7259	5.35041	16.7215	33.2523	26.0826	5.12336	13.6049	25.7461	8.53889	19.2609	8.31345	12.6676	46.9957	22.2919	7.97049	48.161	57.4834	17.9912	10.7253	21.4398	45.8928
ENSG00000268433	14.342	44.4974	20.8764	17.6453	16.5246	0	10.3453	0	22.7632	138.973	264.799	142.072	22.2304	27.1858	12.7538	38.6676	715.494	114.327	20.1397	33.7218	7.52965	0	13.8791	21.7827	69.3176	10.1372	75.1324	0	0	5.69048	11.6292	0
ENSG00000268535	0	10.3465	0	12.0673	0.940054	0	1.0311	0	7.56419	3.96965	0	0	0	5.97633	4.56533	5.44529	0	0	0	7.78621	8.12995	1.92628	1.9864	0	13.0936	0	25.344	0	2.24029	12.0269	4.52631	11.3969
ENSG00000268652	0	0	0	0	0.579368	0	0	0	0	0	0	0	0	0	0	0	0	0	0	0	0	0	0	0	0	0	49.2581	0	0	0	0	0
ENSG00000268660	7.99778	6.76494	1.52187	50.058	8.73581	10.8431	8.21229	7.02627	14.0337	1.22081	42.1497	16.4884	1.36463	26.9996	4.05441	5.44388	1.38261	10.3009	5.61246	5.56122	5.74196	3.72056	6.91038	5.51925	10.342	8.5606	355.025	40.4789	0.736978	0	8.09312	1.55855
ENSG00000268685	0	0	0	0	0	0	0	0	0	0	0	10.3726	0	0	0	0	0	8.31646	0	0	0	0	0	0	0	0	52.9114	9.64378	0	0	0	0
ENSG00000268747	24.2265	0	18.8362	144.52	8.54674	0	4.46478	0	16.188	64.2762	33.3039	0	0	16.6123	4.74339	28.3682	24.7171	6.7747	22.1869	39.0283	0	0	6.54174	19.393	4.41466	6.89567	3.23168	162.033	0	0	0	0
ENSG00000269025	0	0	0	0	0	0	1.07404	0	1.74885	0	0	0	0	0	0	0	0	0	0	0	0	0	0	0	0	0	39.7585	0	0	0	0	0
ENSG00000269069	42.7078	48.5616	31.4344	126.858	43.7216	39.7149	72.6256	27.295	88.0951	92.9365	35.794	52.4401	25.9099	80.3838	83.198	64.6402	11.7461	28.7066	46.8999	86.4284	48.6066	16.659	32.2049	87.6501	64.2428	42.5826	70.0412	245.846	49.985	90.522	61.5458	63.1202
ENSG00000269119	42.3627	105.267	207.252	93.2613	108.21	122.977	137.556	9.42353	34.0951	5.62052	20.5191	84.0357	37.7552	92.0617	63.2063	211.457	58.5209	124.287	79.8595	35.4209	52.0207	28.2411	125.877	38.1765	79.8031	103.05	59.3853	1.40012	57.1266	12.1216	176.787	20.4736
ENSG00000269304	16.228	70.9037	54.5156	28.5725	10.2806	26.4249	50.6165	10.2265	6.80531	14.3115	7.68649	27.4376	44.2927	54.4209	11.4901	33.2171	0	74.2353	31.3722	14.1366	11.9508	10.6622	45.3672	0	26.9215	82.2471	48.6732	23.4285	6.40313	0	36.1575	0
ENSG00000269374	237.017	200.38	100.235	132.686	29.1612	19.4944	105.405	96.4494	66.6152	116.562	60.1732	28.5536	26.3886	60.9512	37.3459	95.3963	33.0074	56.8368	34.6001	35.2463	45.3845	43.9506	40.9826	77.5968	25.8814	20.7337	60.8486	106.34	47.4576	77.629	43.8627	31.2668
ENSG00000269378	1320.5	405.165	99.8654	179.368	610.568	300.421	1349.21	1185.91	381.023	2337.65	700.59	510.804	598.347	946	345.347	186.644	118.604	910.047	666.976	466.782	177.806	53.2566	293.364	2104.22	333.749	318.585	218.093	794.546	178.571	2017.15	533.737	173.931
ENSG00000269388	19.7802	20.4282	3.50268	67.2612	27.9055	21.2873	18.3342	8.51165	42.9652	12.3971	7.65449	89.2518	10.1111	13.4018	69.4697	9.11309	23.407	10.7389	33.8863	17.9219	55.2838	1.51445	20.1472	6.14805	78.393	63.5552	63.4507	59.6299	33.1055	28.5774	32.8364	18.5984
ENSG00000269575	0	0	0	0	0	0	1.10892	0	0	0	0	0	0	0	0	0	0	0	0	1.98079	0	0	0	0	0	0	37.2208	0	0	0	0	0
ENSG00000269584	3.78078	0	1.49632	21.7837	0	0	8.4369	0	0	8.14048	2.14322	9.51411	0	0	3.68659	3.21211	5.3094	1.81788	10.1772	0	0	0	0	0	4.05181	0	66.7309	39.111	2.68594	0	0	0
ENSG00000269681	17.6404	6.13991	4.93776	0	9.04448	0	0	8.37389	0	0	0	0	0	2.51716	11.4747	0	0	24.633	0	11.8081	0	0	9.56449	70.1617	70.2003	8.07645	86.6885	12.9492	0	0	81.9136	0
ENSG00000269761	0	0	0	2.53391	0	0	0	0	0	0	0	0	0	0	0.533299	0	0	0	0	0	0	0	0	0	0	0	2850.9	0	0	0	0	0
ENSG00000269800	56.9212	53.1292	48.4493	93.2545	70.3748	49.0909	104.901	28.114	121.902	96.3397	50.4677	46.8938	22.3878	93.8906	278.315	17.3702	15.258	107.02	34.9793	111.807	21.3563	7.55621	64.9346	82.8503	130.287	62.6834	108.393	10.8422	290.655	124.55	139.1	4.82323
ENSG00000269837	188.311	200.027	88.2227	503.206	372.9	104.649	533.669	163.103	755.072	283.969	180.384	356.791	230.282	634.807	472.065	432.972	102.078	144.808	518.447	725.072	210.292	9.36669	120.898	435.119	234.882	161.073	170.727	1084.34	453.904	614.865	198.281	558.803
ENSG00000269845	10.6746	9.99022	36.8408	8.24869	9.61628	7.22199	16.6294	13.4051	14.7226	12.9669	7.98875	5.5927	8.93436	22.8651	21.0366	8.73605	7.82561	10.8657	9.14806	16.0707	6.79618	1.33668	7.40521	28.096	20.0814	12.9893	171.074	13.2837	18.6798	18.331	16.7204	6.27683
ENSG00000269896	82.559	67.3137	32.3052	175.633	83.0033	67.73	255.74	118.157	493.377	273.635	41.9989	110.95	20.2483	129.823	108.336	127.637	64.305	75.5666	169.361	147.872	151.802	14.0204	67.1935	127.163	112.31	81.3167	270.404	416.355	85.5196	176.51	55.1064	284.823
ENSG00000269981	917.323	236.191	8284.01	170.785	132.177	99.2425	563.302	479.693	292.108	828.005	102.006	89.949	235.399	1079.79	482.954	82.2914	397.585	890.289	368.632	122.382	957.853	11.9023	185.911	1214.48	1131.25	438.246	1957.66	319.556	463.555	559.249	1513.68	1966.97
ENSG00000270244	3.68257	0	0	62.4759	25.0456	11.1774	0	19.066	14.84	42.8175	0	10.7908	5.66504	6.65703	0	0	0	0	0	45.4741	11.1097	0	33.9665	15.254	0	5.99465	2079.2	3.8801	17.8574	22.3948	0	0
ENSG00000270248	28.9343	130.251	11.1202	121.034	30.2985	19.6075	127.279	21.8364	71.1007	32.9499	23.2994	50.6499	29.095	31.9735	39.0893	28.1822	37.4391	23.9049	76.5949	34.6105	45.0929	19.959	43.3503	82.384	66.187	69.2172	108.684	181.899	4.97498	14.9477	37.6272	37.4739
ENSG00000270255	10.52	0	3.91041	16.6626	1.56053	0	0	0	0	0	0	0	0	0	0	0	0	0	0	0	0	0	0	0	4.22331	0	111.433	7.04623	0	0	0	10.5045
ENSG00000270395	0	0	0	0	0	0	0	0	0	0	0	0	0	0	0	0	0	0	0	0	0	0	0	0	0	0	4.54753	0	19.1	0	0	74.9323
ENSG00000270402	1.38848	12.2268	48.5006	27.8545	6.25483	0	51.9995	0	43.6202	47.5415	41.2009	6.47635	0	32.8821	52.6636	48.2214	4.89421	8.01513	8.36771	9.65414	18.7019	0	8.19518	19.5869	14.202	3.46466	102.521	40.0125	37.3588	25.9531	11.8001	35.875
ENSG00000270405	0	0	3.31328	0	9.34308	0	2.73734	12.8643	30.2738	0	20.17	22.7059	0	0	0	0	0	0	8.30708	0	0	0	5.3222	10.3207	0	8.11181	0	12.1403	8.05473	0	0	0
ENSG00000270492	3.43177	0	7.5394	5.51438	0	0	27.8124	13.3227	13.7488	24.0509	0	0	0	5.538	0	0	0	4.05897	0	5.33707	0	0	0	32.7874	0	4.18889	24.2837	15.2189	0	0	0	0
ENSG00000270513	164.597	18.991	0	7.06304	5.7406	10.9931	14.8082	15.7773	7.59869	23.8297	2.38484	36.2683	193.269	37.8228	6.29981	4.62602	0	2.66241	17.0027	7.3219	0	9.37937	8.40256	8.98206	13.0282	5.59255	1.3782	6.8627	0	0	0	32.0924
ENSG00000270532	103.046	1237.92	49.1918	728.163	110.75	456.716	132.413	74.0112	86.0152	65.89	139.504	594.06	710.206	195.442	34.9077	179.289	83.6684	187.685	270.829	96.3464	110.829	203.37	531.408	119.436	111.568	140.344	152.098	83.9629	30.3165	21.3003	102.844	43.793
ENSG00000270533	2.81624	12.218	0.4523	10.083	3.89299	2.07161	13.6538	5.05053	12.1176	2.87833	7.67179	3.4921	7.55155	3.00155	6.08282	2.69511	1.63052	68.3375	0.656236	4.50944	15.9719	2.45397	1.09501	12.0704	7.93466	4.88591	117.729	2.35696	9.84954	14.048	4.45215	5.74032
ENSG00000270542	9.35678	0	20.9266	0	6.76232	0	0	0	64.3021	31.1341	0	28.6258	0	6.10228	24.4803	9.47589	0	0	64.0791	16.1989	0	0	19.8862	0	33.5806	0	5.09134	0	0	90.2389	16.2801	15.5987
ENSG00000270578	20.1672	24.6206	11.113	71.2587	14.6461	0	26.3784	10.6017	15.6476	19.0262	35.4771	2.17236	5.34991	2.9833	11.0469	5.82132	0	5.27293	74.9175	46.7358	25.2326	30.4392	4.68749	20.4938	80.9994	3.60525	20.8087	33.0426	6.22318	7.4562	8.43342	143.177
ENSG00000270593	0	0	0	0	1.36519	0	0	0	0	0	0	0	0	9.26299	3.1253	0	0	0	0	3.87344	0	0	0	0	0	0	84.7458	0	0	0	0	0
ENSG00000270610	0	4.29789	13.4781	6.12575	2.09717	6.98059	14.1999	0	1.53233	5.20927	0	2.05288	14.8333	20.6414	7.08259	5.38875	0	14.9366	3.4593	0	13.62	7.68165	14.3714	0	64.2305	9.15819	98.4712	0	2.49792	0	33.0556	10.7343
ENSG00000270623	0	0	0	4.44062	0	0	0	0	0	0	0	0	0	0	0	0	0	0	0	0	0	0	0	0	0	0	44.9647	0	0	0	0	0
ENSG00000270624	15.8638	0	3.70019	4.74606	3.9125	0	5.5414	10.5873	44.158	5.51245	2.14869	6.48971	0	13.5621	5.74511	0	13.1368	14.3733	44.2433	7.9372	0	0	3.30242	4.58696	13.0059	7.36321	300.655	0	2.64331	0	4.37739	13.9135
ENSG00000270680	0	0	0	0	0	0	0	0	0	0	0	0	0	0	0	0	0	0	0	0	0	0	0	0	0	0	161.481	0	0	0	0	0
ENSG00000270689	7.13708	22.7129	6.18503	65.8976	5.59469	5.37625	15.5136	0	14.3344	37.3165	7.61088	5.16004	0	13.4518	6.97397	10.4035	4.04562	0	31.6654	24.7267	38.8592	14.6982	4.02002	16.8141	80.9376	3.19749	6.34405	8.85026	4.45679	2.56607	8.70731	30.2098
ENSG00000270706	13.256	19.3918	90.1083	9.96223	14.3909	19.9686	12.6209	12.0026	7.45737	0	7.77443	8.83916	20.9167	14.1575	13.8574	27.1795	0	18.1231	10.2105	17.2319	11.3987	19.2498	14.527	25.4698	23.5514	21.7273	85.9316	14.549	6.26186	5.88134	15.3856	15.6573
ENSG00000270716	25.5569	41.2758	0	0	17.6325	0	139.306	11.0404	116.957	40.6823	26.3253	13.6422	0	66.3221	13.6663	32.3533	0	39.5057	32.1982	55.1778	9.11015	0	10.5075	92.1693	8.66589	6.81392	20.1339	178.236	22.1057	19.7613	7.55605	102.079
ENSG00000270728	210.295	301.719	145.423	1160.31	366.213	556.37	545.393	566.278	1131.38	880.096	394.042	452.773	247.983	355.487	275.386	463.934	129.213	187.911	440.548	771.349	316.113	122.926	654.264	590.086	229.622	356.509	310.295	1088.65	183.242	346.122	146.468	1025.73
ENSG00000270754	0	0	0	0	0	0	0	0	0	0	0	0	0	0	0	0	0	0	0	0	0	0	0	0	0	0	66.0286	0	0	0	0	0
ENSG00000270804	102.021	160.01	183.071	191.461	201.086	261.014	310.177	212.264	464.597	468.493	179.637	81.4647	122.499	293.257	344.208	184.165	103.471	269.594	412.411	786.147	245.348	12.6588	148.82	340.535	258.373	199.045	154.685	599.16	213.001	344.162	139.77	650.426
ENSG00000270835	0	0	0	0	0	0	0	0	0	0	0	0	0	0	0	0	0	1.60277	0	0	0	0	0	0	0	0	156.994	0	0	0	0	0
ENSG00000270837	5.76402	0	0	124.658	3.49488	0	37.4555	0	19.011	0	86.5986	23.1787	0	7.96158	0	17.3389	0	0	15.1556	12.5442	0	0	0	18.6568	12.0835	7.10254	170.986	17.4313	0	0	0	0
ENSG00000270906	188.585	604.783	40.4917	500.681	243.543	73.9944	139.066	2.35938	39.9418	17.0854	419.868	643.101	193.863	90.1087	45.8789	118.051	66.8915	214.962	431.735	66.629	338.454	935.89	468.252	53.2659	108.654	404.74	155.524	3.75075	22.1922	4.43862	104.421	55.6866
ENSG00000270923	11.784	22.4248	5.01899	19.1888	9.71708	18.9675	67.114	3.92945	80.722	5.49908	8.48083	8.90158	7.27781	5.82709	31.8418	45.0676	0	18.5447	25.143	42.0977	13.1853	11.8249	13.5672	42.4573	36.4514	5.16549	26.7272	43.9436	17.2498	17.145	21.2847	242.472
ENSG00000270977	0.46495	1.62538	6.89484	1.79372	5.58839	7.01067	4.62427	3.50749	5.48009	3.83395	0	0.642088	10.2899	5.38296	22.1234	0.276516	0	668.575	0.356659	18.2297	1.7066	0	6.42664	4.61244	2.95687	7.10657	332.077	0.564645	25.8304	5.81339	7.65868	6.67968
ENSG00000271002	9.01998	0	17.698	28.8455	20.055	26.4064	41.1132	9.0887	109.276	56.7492	9.42024	8.81131	25.0744	13.9939	29.4375	7.58309	0	12.4507	15.6454	66.2559	17.235	0	4.23218	60.5956	19.8782	8.74986	25.6514	255.776	55.8417	96.6397	47.7197	56.0499
ENSG00000271013	0.233629	0.96514	3.65106	1.36761	5.27918	7.62831	1.32264	2.32385	3.4885	0.494457	0	0	7.5989	0.951782	17.9243	0.502829	0	9.29179	1.49188	12.5287	0	0	3.88572	3.12392	3.34704	4.97592	251.461	0.421578	20.064	2.91769	2.88045	4.6933
ENSG00000271093	0	8.26517	6.74691	0	0	0	0	0	0	0	0	0	0	0	0	0	0	0	28.5686	0	0	0	0	0	0	0	46.9477	0	0	0	0	0
ENSG00000271105	55.5853	114.171	53.5379	162.903	45.3554	22.6362	208.874	96.6472	291.059	152.049	186.582	61.0327	3.58401	81.2472	170.506	155.497	27.746	85.879	87.0779	107.912	66.7867	0	65.9984	121.281	94.5074	28.1112	621.689	252.987	119.044	85.7973	64.8764	243.97
ENSG00000271128	0	0	13.1674	0	0	0	0	0	40.0537	0	0	0	0	9.00812	62.4421	0	0	8.05063	0	11.9563	21.4753	0	0	0	0	0	59.0221	0	38.2	30.3041	35.9812	0
ENSG00000271134	0	0	0	0	0	0	6.72036	8.61869	7.66793	0	0	0	0	0	0	0	0	143.666	12.3515	0	21.0899	0	0	0	0	0	466.07	8.24627	0	0	0	16.756
ENSG00000271138	0	6.56661	0	13.6254	13.404	20.2528	5.03101	0	91.3104	0	0	0	0	2.14118	8.6327	22.7926	0	0	15.854	9.89046	0	0	10.4033	15.248	0	0	7.42451	21.0171	12.1853	0	6.2835	7.34521
ENSG00000271180	9.22554	25.9105	14.4363	36.7144	29.137	62.9126	9.39126	0	4.78349	12.6272	53.7856	43.7894	19.4593	1.84665	0	3.10109	16.6759	10.8409	30.5143	20.8445	20.147	121.202	50.3747	6.54196	13.6375	31.3541	160.857	2.82004	3.27239	0	19.8265	7.30999
ENSG00000271220	0	0	0	0	0	0	0	0	0	18.9266	0	147.904	0	0	0	3.91747	93.8944	0	0	0	0	0	0	0	0	0	307.599	0	0	0	0	0
ENSG00000271275	0	23.7609	0	183.284	0	0	0	0	0	0	0	9.41307	0	0	9.00871	0	33.4249	0	0	0	0	0	5.86956	0	0	0	153.457	7.8536	0	0	0	25.8344
ENSG00000271287	0	0	0	0	0	0	0	0	0	0	0	0	0	0	0	0	0	0	0	0	0	0	0	0	0	0	55.4927	0	0	0	0	0
ENSG00000271304	9.44646	0	72.0332	20.0446	1.78939	0	0.730541	0	1.03536	10.0325	0	0	0	7.43279	0	0	0	3.32041	0	3.37151	4.26622	0	0	6.74824	6.14473	2.302	29.8498	23.2476	3.97359	0	6.82004	0
ENSG00000271318	7.2418	37.5398	9.78745	56.6568	18.1824	20.7618	11.9247	4.80962	8.87058	21.3809	9.34561	26.7544	5.1853	24.7262	6.62332	13.5118	0	17.0756	12.2838	7.34383	4.67187	18.2374	23.1009	15.4174	14.3583	10.631	10.5444	0	2.74257	0	21.4791	9.91917
ENSG00000271353	0	0	0	0	0	0	4.20892	0	0	0	0	0	0	0	0	0	0	0	0	0	0	0	0	0	0	0	63.7361	0	0	0	0	0
ENSG00000271377	0	0	3.08266	6.84737	18.412	0	8.57319	0	2.80147	0	0	0	0	2.8881	10.4983	0	0	5.40909	44.234	44.777	12.856	0	22.6714	8.7078	6.61518	0	5.88341	0	0	15.085	0	0
ENSG00000271399	0	0	0	0	1.61388	15.264	0	0	11.331	13.1833	0	0	3.53806	4.94971	0	1.72197	0	0	0	4.24456	0	0	27.335	0	0	3.74391	292.501	0	0	7.74298	0	6.21421
ENSG00000271400	0	8.744	3.46688	11.4303	0.910934	0	6.76149	0	1.11039	0	1.47139	1.4876	0	7.07245	0.976573	12.9558	0	3.56102	4.88948	0	3.30078	2.6832	4.14144	3.14107	4.20011	3.31818	114.72	0	0	0	0	0
ENSG00000271414	0	0	0	37.8721	0.849385	8.61302	7.67558	7.30134	6.21216	0	0	8.28753	20.0449	2.55636	8.34022	6.15439	0	4.35619	0	16.793	11.4669	0	0	5.85767	5.00195	0	6.7804	15.3555	10.6026	0	20.3426	30.1243
ENSG00000271435	0	0	0	0	0	0	0	0	33.826	0	0	0	0	0	0	0	0	0	0	0	0	0	0	0	2.63486	0	24.2494	0	0	0	0	0
ENSG00000271480	0	0	0	0	0	0	0	0	0	0	0	0	0	0	0	0	0	0	0	0	0	0	0	0	0	0	1.52644	0	0	0	0	0
ENSG00000271547	3.28373	5.48191	0	0	5.09232	15.7109	156.995	0	64.5729	34.7575	3.58028	4.79987	0	5.54227	14.2541	96.5843	0	18.3033	29.3999	13.331	0	0	3.96352	59.3169	5.13913	18.8943	20.0517	15.4848	0	8.28954	4.45776	6.56466
ENSG00000271681	4.99953	0	13.9941	5.68926	0	0	0	0	0	0	0	0	682.646	0	0	0	0	4.49423	0	0	0	4.69702	0	7.23502	0	0	5.39031	0	3.39197	0	6.29161	0
ENSG00000271682	0	0	0	0	0	0	0	0	3.14566	0	0	0	0	0	10.0731	0	0	0	0	4.30428	0	0	0	0	0	0	192.283	0	10.3834	0	0	0
ENSG00000271924	18.1869	17.9531	50.6475	78.0818	56.0967	65.9342	46.1768	0	26.5231	89.0143	10.5027	13.2329	25.6103	14.5822	182.011	0	64.2116	103.571	0	133.066	23.5607	9.84854	11.562	114.334	110.284	17.6222	74.5927	236.104	111.583	36.4454	0	184.253
ENSG00000271943	9.83276	10.6744	0	9.77647	8.79879	126.573	17.5548	11.6192	22.5899	67.8105	5.62625	21.0948	1.40761	4.91661	18.0592	11.471	1.39672	0.916645	17.6686	19.5515	2.52387	0	49.2506	13.0145	12.3331	11.7337	44.9469	10.2479	10.574	32.9451	8.03129	4.56314
ENSG00000273716	1186.69	3603.19	4404.83	1525.25	2315.36	4497.72	2586.79	120.01	1119.63	40.5917	824.143	1744.26	2097.58	2756.9	1826.74	6318.74	2691.18	4437.82	3666.58	1079.93	4274.27	2601.5	4061.71	590.4	2860	3147.95	1512.54	297.514	1120.97	183.697	4181.04	1120.75
ENSG00000273763	1.41326	8.74078	1.14131	18.1728	1.17654	1.97564	11.655	2.85443	10.0572	8.09047	13.019	4.76913	3.74338	2.52616	6.09745	3.6964	9.91105	2.99289	8.48784	1.24819	4.31293	3.28739	3.70892	7.28187	2.41199	1.00508	9.21802	15.8056	4.49092	12.5445	2.47299	5.25156
ENSG00000274214	27.9875	19.1331	7.02489	5.1063	34.9122	15.1233	31.9862	137.597	45.7763	27.6871	0	0	0	54.1128	50.1303	0	20.204	20.8553	25.6247	114.343	20.033	28.1738	21.3098	0	29.3	48.3706	434.215	83.5485	40.9751	57.5804	4.75956	0
ENSG00000274319	0	0	0	0	0	0	0	0	0	9.50018	0	0	0	0	0	0	0	0	0	0	0	0	0	0	0	0	16.8799	0	0	0	0	0
ENSG00000274499	0	0	0	15.0293	4.25822	18.4234	0.43133	1.89751	0	0	0	3.54016	7.89278	7.82586	0	0	0	0.674454	38.799	0.770454	0	0	15.8275	0	0	9.12529	190.189	0	0	0	0	0
ENSG00000275029	19.483	28.4545	68.755	93.4506	38.093	42.5962	27.1087	7.20323	13.9266	3.10245	23.7418	19.6966	22.0125	40.6341	34.5204	40.017	21.3059	57.8409	46.4741	21.2615	24.9323	34.4787	41.8213	33.2262	51.6145	50.8853	22.3606	6.0174	20.3606	6.92569	66.5053	14.7863
ENSG00000275160	254.712	283.159	38.5828	244.939	107.558	88.5803	623.94	796.468	891.888	564.099	402.562	98.976	63.2529	122.685	419.763	187.311	40.6116	103.788	220.305	205.371	381.176	29.8777	129.158	568.777	197.685	68.277	425.212	624.758	570.429	484.815	113.525	267.43
ENSG00000275756	0	2.51339	4.47074	0	1.10271	0	0	11.4944	1.92564	0	0	2.78844	0	12.379	1.2526	0.916367	0	0	4.43146	1.46832	0	1.25602	1.76568	5.84058	2.16459	0	316.198	0	8.13036	0	0	3.30698
ENSG00000275772	5.3879	0	2.02752	0	1.00408	7.61789	3.31253	17.3511	1.05209	26.059	2.57507	2.75573	0	28.1338	69.2216	0	0	0	2.29986	2.4512	2.69511	0	8.2061	20.9204	56.6818	4.15831	44.2551	5.16442	25.7729	22.2775	11.9909	2.8898
ENSG00000275839	5.69504	0	10.6998	0	4.94651	8.67162	1.47102	0	2.08481	0	0	5.55087	20.1813	0	6.50446	2.13196	6.82526	16.3467	15.9324	18.2753	6.13581	5.54855	4.7345	39.8683	11.5951	0	3.98943	39.7027	4.6027	19.03	11.8883	25.657
ENSG00000275945	0.979204	0	1.02378	5.07113	2.728	0	0	3.96197	0	0	3.21164	0	0	9.36756	2.67598	2.18946	0	9.10176	3.52724	4.72662	0	1.43879	6.75555	0	1.56128	0	45.2732	0	0	7.57599	7.52323	0
ENSG00000276127	1.44137	0	1.9699	0	0.530891	0	0.527415	0	2.52865	15.3942	2.40484	5.31756	2.46618	7.36438	1.9722	0	0	21.536	1.68746	1.22479	28.2013	3.59406	0	2.11448	1.83814	0	1.30295	7.88033	0	0	0	4.11821
ENSG00000276520	2.01923	0	0	50.5632	14.2231	8.71112	1.57132	0	2.40616	0	0	21.4512	0	0	2.92748	0	0	16.0585	0	36.812	0	0	0	7.79536	10.2091	6.25844	75.5358	6.87149	0	0	5.71364	0
ENSG00000277103	0.985324	3.22342	7.17936	15.1941	0.78612	0	1.72452	0	147.228	18.5709	3.32014	5.49495	8.6212	20.19	0	0	0	2.47597	7.90523	3.33158	0	0	1.66113	0	3.24971	8.54476	377.297	37.8308	5.88445	18.1136	0	0
ENSG00000277133	0	31.4132	13.6122	0	0	0	14.578	0	0	0	0	13.8396	0	0	27.2175	0	0	0	23.3211	16.9269	0	0	23.4597	33.6654	0	30.8703	5.46918	0	0	0	25.5445	0
ENSG00000277357	0	0	0	0	0	0	0	0	0	0	0	0	0	0	0	0	0	2.38769	0	0	0	0	0	0	0	0	48.9329	0	0	0	0	0
ENSG00000277654	14.1297	20.4112	12.0065	7.43751	15.5323	21.7594	30.7961	5.79589	10.8507	210.339	6.08544	32.7235	17.6205	22.3482	13.9381	37.1197	15.0091	39.4519	22.9867	4.32059	25.386	13.8521	23.9188	5.66311	49.4736	28.4774	92.2477	3.56293	11.8278	15.7603	13.994	11.1729
ENSG00000277795	3.09863	7.36302	1.03968	46.8172	4.99813	0	15.189	2.28379	15.3216	6.85144	3.58061	3.32197	1.568	8.06408	0	4.50741	6.19934	3.23981	8.32513	9.52917	0	0.940121	1.47044	13.6539	5.66091	2.20267	9.77248	11.7713	3.90682	0	2.03595	27.0026
ENSG00000277878	0	0	0	22.8289	0	0	0	0	0	0	0	0	0	0	0	0	0	0	17.6216	0	0	0	0	0	0	0	40.8216	0	0	0	0	0
ENSG00000278054	14.1123	0	7.90042	0	0	0	0	0	24.0444	0	0	28.2428	0	0	0	0	0	9.40652	0	0	0	0	0	28.5354	5.98489	0	226.003	6.15037	0	0	0	0
ENSG00000278473	0	0	13.9958	0	51.3634	70.3291	0	0	11.024	0	0	8.26862	0	14.6422	76.595	0	0	105.467	3.50119	71.401	25.4213	0	64.2871	0	47.7183	80.0223	28.1696	0	70.7354	28.6618	50.1485	0
ENSG00000278631	0	0	0	0	0.288986	0	0	0	0	0	0	0	0	0	0	0	0	0	5.7146	0	0	0	0	0	0	1.56642	37.8122	412.263	0	0	0	0
ENSG00000278654	1.69492	10.8723	0	37.4717	0	0	0	0	0	16.8448	0	0	17.0171	0	0	0	0	0	4.41504	0	0	2.19904	5.10535	0	0	4.07412	0	0	2.86569	0	5.78986	0
ENSG00000278678	0	0	0	0	0	0	0	0	0	0	0	0	0	0	0	0	0	19.809	0	0	0	0	0	0	0	0	36.9849	0	0	0	0	0
ENSG00000278745	7.75159	0	138.007	0	6.47199	0	0	0	17.645	0	0	0	0	0	0	11.6073	0	12.9221	0	0	0	0	0	0	51.8866	12.6184	15.88	0	0	36.595	0	13.1992
ENSG00000278763	0	9.82342	5.95785	12.6935	10.7756	0	0	0	55.0452	0	0	0	0	0	0	0	0	0	5.7142	5.46587	35.3437	0	39.0483	16.1423	0	9.64234	74.8742	0	0	18.0109	34.1074	0
ENSG00000279414	5.14891	9.60303	0	34.5223	6.89724	0	11.093	11.0773	218.004	33.5595	0	28.1589	0	23.5392	6.35336	2.79587	0	0	39.9541	8.17453	36.6854	0	3.58928	20.2096	15.8007	20.2903	74.2739	88.5696	5.90061	7.51637	0	36.7783
ENSG00000279483	5347.77	7955.68	4242.52	3771.39	7763.49	8525.98	11981.6	19155.2	14567.9	16347.4	5700.05	5393.26	5060.5	8895.41	17111.3	7573.45	4300.68	3411.36	8589.91	6476.76	7107.34	3056.02	7150.86	6743.15	5508.79	7279.65	2118.08	16215.9	8944.78	17633.7	7340.44	11300
ENSG00000279864	4.8569	0	0	0	0	0	0	0	0	0	0	0	0	0	0	0	0	0	0	0	0	0	0	0	0	0	47.1782	0	0	0	0	0
ENSG00000280081	10.4585	0	0	0	0	0	0	0	0.518952	0	0	0	0	0.203456	0	0	0	2.83131	0	0	0.657456	0	0.451163	0	0	0.491743	208.909	0.735955	0	0	0	0
ENSG00000280655	6.83462	0	2.38192	0	0	0	0	0	0	0	7.67662	0	8.76706	0	29.2127	0	0	0	0	4.35404	0	3.32399	0	0	0	6.15828	33.816	0	0	36.278	6.55149	0
ENSG00000280836	113.604	26.7403	57.4634	233.031	105.373	0	409.504	96.1162	218.739	153.2	56.5038	58.9885	30.6267	130.936	90.3852	143.893	0	20.915	35.9253	82.8897	66.3661	22.8685	51.68	217.166	88.3497	71.0168	147.782	412.379	100.243	87.1684	147.549	29.9109
ENSG00000282458	33.2197	34.9603	53.6126	54.4981	47.9765	68.6848	93.5263	55.4431	73.4041	185.47	32.2711	36.8158	33.8246	79.0061	79.7261	40.7681	30.8797	41.6431	66.8099	44.1215	43.8017	18.4387	63.855	74.5976	55.4397	63.5365	89.8831	133.421	111.669	47.6765	49.8477	196.58
ENSG00000282852	14.27	0	25.5007	0	7.42041	0	31.836	0	16.2414	25.777	0	0	0	4.80549	7.30207	10.0143	0	0	0	0	0	0	0	0	7.02066	0	45.2843	7.3385	8.51565	0	0	0
ENSG00000282978	342.43	422.896	358.706	252.533	372.937	633.754	399.466	174.399	276.826	99.822	114.688	222.8	251.136	439.651	198.129	754.416	149.872	507.541	303.768	374.848	383.157	288.888	523.65	331.418	351.842	375.867	186.985	79.4868	315.662	151.533	522.907	205.858
ENSG00000283041	1522.91	1599.5	1684.55	1066.41	2925.83	1932.27	3053.92	8531.95	3754.21	4051.77	1503.75	2345.11	1469.55	1597.57	2633.26	2834.3	1277.01	1649.19	2261.22	2634.75	2536.86	2259.36	1676.19	2921.55	1905.42	1886.82	764.918	2590.16	3831.26	5334.86	2020.5	3541.95
ENSG00000283312	2.16731	30.4791	6.06781	70.6665	16.8522	14.8716	85.1775	3.80351	102.698	35.2327	15.55	16.7069	3.77385	47.9962	35.5438	75.9509	0	14.9986	36.258	40.387	30.7924	12.4837	8.59769	38.8599	17.2394	10.7752	148.291	180.343	41.3311	17.8914	28.4596	165.987
ENSG00000283390	34.2274	62.0636	49.8504	56.8435	109.986	52.7293	24.8099	43.8108	112.488	61.4287	96.9126	23.3491	40.3464	30.9204	37.2563	8.39458	26.6633	66.3284	66.5482	135.258	86.4702	26.2926	22.6511	75.0965	25.6188	40.6517	20.5246	85.3586	147.023	172.593	34.7183	35.2184
ENSG00000283587	0	0	0	0	0	0	0	0	0	0	0	0	0	0	0	0	0	0	0	0	0	0	0	0	0	0	0	0	0	0	0	3.3293
ENSG00000283679	0	0	0	0	0	0	0	0	0	0	0	0	0	0	0	0	0	0	0	0	0	0	0	0	0	0	2583.82	0	0	0	0	0
ENSG00000284138	0	0	599.467	0	2.97493	0	25.867	13.8853	19.6881	16.3837	0	6.51695	0	0	12.1975	0	0	89.907	5.17845	9.32093	0	0	4.15342	0	2.81466	11.1121	1.10879	14.7532	8.03769	69.6477	12.5514	119.154
ENSG00000002079	1.5134	0.332466	0.758271	4.19532	2.23878	0	1.89182	3.96689	9.20505	9.86772	3.29186	2.08584	0.474265	5.92027	1.55122	3.48081	1.66207	0.339363	4.11839	6.32664	2.11305	0.898301	1.11522	3.20994	3.96701	17.0842	68.7893	7.21522	2.97237	0.973606	1.32977	19.1468
ENSG00000088340	41.1435	70.9959	37.3946	17.3709	157.097	296.088	95.5503	66.5741	130.945	352.947	33.587	22.8769	13.4534	75.6878	160.051	51.6243	7.28904	538.298	85.4446	281.092	172.122	5.25828	155.072	63.2424	225.325	5587.28	63.7184	34.8046	268.594	1976.66	194.443	54.194
ENSG00000123201	7.99769	1.28002	1.68182	13.614	22.1053	2.91863	36.3033	4.42382	25.2945	45.3715	0.528491	37.5714	4.95099	110.626	10.067	1.63855	0	104.622	2.53811	35.1973	7.39608	2.02314	12.1241	13.2861	75.7734	31.5373	14.0215	10.6493	26.5275	26.6557	8.26935	130.293
ENSG00000154316	6.88368	6.28257	42.844	72.682	4.90984	1.71535	10.5633	24.0708	10.2281	21.4932	11.3288	8.45197	10.0911	15.9377	16.488	5.43531	355.201	4.00355	41.0495	11.3625	5.66345	7.28191	6.67395	16.0445	14.6987	21.7478	87.6222	243.605	11.9383	71.5598	4.50353	12.9281
ENSG00000162997	100.384	106.289	184.659	77.7644	132.266	150.702	270.547	138.297	339.47	203.085	159.205	88.9014	42.1582	220.978	267.235	222.783	86.6805	153.157	270.628	352.815	178.106	58.5684	153.189	203.135	234.485	173.225	195.587	422.213	172.917	190.343	133.86	52.344
ENSG00000164616	0.996644	81.4145	0	56.6206	0.527227	0	7.02981	0	7.39448	14.9312	0	60.817	46.2633	4.02918	0	22.6106	0	24.5144	144.759	2.22691	2.62586	0	4.35507	1.55124	0.574907	2.18392	84.6571	24.4699	0	38.0692	0.783872	0
ENSG00000168405	511.242	298.296	344.158	58.7938	345.646	145.853	866.151	265.557	1430.74	1158.01	294.316	214.518	152.123	961.887	733.571	305.804	36.5372	659.827	222	1026.11	519.146	8.99212	188.777	1065.49	531.222	199.576	107.475	1144.9	387.584	673.853	458.757	1509.25
ENSG00000172250	32.2384	40.5305	80.6105	138.374	28.3573	21.1835	136.454	100.446	249.651	107.522	32.8806	28.4255	7.4812	62.8658	156.357	117.157	36.4161	46.2362	264.927	71.9591	107.101	1.97058	31.5848	107.357	65.0437	15.3485	112.889	115.759	61.7594	89.5638	34.3001	138.538
ENSG00000172460	19.8349	13.706	8.6479	25.7819	9.92318	21.1758	44.2465	9.67038	143.947	106.702	22.2933	12.6141	1.89049	71.1284	47.2181	33.8615	4.28532	165.85	21.2871	14.7946	26.5604	3.50994	17.6739	40.0203	48.3843	23.489	381.009	103.907	22.6569	11.4225	13.3836	18.0557
ENSG00000172900	0	1.33192	2.93324	1.17138	0.670335	0	2.22608	0	1.03276	0	0	0.440465	0	0.242688	0	0.821004	0	0.609978	0.662572	0.426801	2.23399	0.304165	0.537295	0	0	0	15.6752	0.794048	0.460373	2.4081	0.719738	0
ENSG00000173209	958.242	1459.41	870.974	1320.73	635.482	1246.6	1879.91	1000.18	2080.84	2631.65	973.574	496.645	292.105	1956.53	2042.01	1237.98	456.47	1185.48	2082.45	1829.69	1615.16	187.28	1293.56	2036.86	2168.61	1213.53	1067.78	3014.29	1693.31	1540.12	1201.93	2597.87
ENSG00000176584	0	0.3452	0	2.12644	0	0	0.160198	0	0.391272	0	0.655911	0	0	0.104429	0	0	0	0	0.795445	1.99537	1.33641	0	0	0	0.641997	0	14.2201	0	0.185054	0	0	3.54621
ENSG00000178055	10.6482	5.02354	0	12.2118	3.66765	4.5255	17.6519	10.6982	25.0575	7.88389	700.772	20.5387	11.8324	18.0016	12.5349	7.78915	0	16.675	14.9066	10.9741	5.67428	159.56	3.7804	7.02541	11.6505	1.15114	15.8534	25.4312	11.214	0	2.56553	18.7433
ENSG00000180279	6.62998	24.5983	9.00215	33.38	8.29066	8.62905	17.1202	10.3083	17.3377	12.101	4.61898	5.95773	3.47947	2.40104	41.6912	11.9517	22.3349	12.3082	29.556	17.074	71.7895	4.93259	7.99226	14.9504	37.846	4.4753	310.099	48.627	23.9952	10.3293	13.3754	55.3797
ENSG00000181201	8.08803	0	0	5.14535	1.68485	0	2.48077	0	1.75793	0	0	0	0	3.78736	4.06262	0	0	3.69818	0	0	7.08311	0	0	0	11.6564	3.90856	1.004	0	9.61243	8.08349	18.2228	6.48749
ENSG00000181995	0	0	0	0	0	0	0	0	0	4.48337	0	0	0	0	0	0	0	0.998822	0	0	0	0	1.6042	0	0	1.04029	2595.87	0	0	0	0	1.70381
ENSG00000182796	1258.67	532.053	562.147	1114.34	477.647	706.939	1603.17	1022.34	1739.16	2744.65	726.509	255.599	392.603	1445.9	1144.46	1076.32	501.055	927.908	2633.95	1407.19	1132.32	76.1581	645.491	1538.84	1182.51	864.401	1176.64	2727.41	1077.19	1560.67	597.605	2277.24
ENSG00000183506	210.663	154.573	360.777	376.116	153.569	148.996	464.464	351.222	559.83	624.706	220.52	104.7	102.296	479.458	424.452	364.475	122.118	671.758	181.791	341.408	223.915	31.3384	165.712	398.008	336.424	239.124	322.935	597.164	269.6	363.526	160.669	277.747
ENSG00000184208	649.073	344.224	223.984	1222.26	441.788	303.949	838.337	602.459	852.067	1155.9	922.335	436.767	372.381	670.731	725.987	655.71	137.289	548.945	563.123	731.099	537.62	121.427	358.523	1067.67	524.947	378.283	1014.01	1179.23	649.856	862.692	479.582	764.33
ENSG00000184774	1.28982	0	0.587206	1.30939	0.821608	1.36237	1.13558	3.31853	0.703849	0	0	0	0	1.04311	0.457843	0	0	3.16594	2.23098	3.67515	0	0	0.477804	0.926543	0	0.759089	103.312	1.53479	1.10551	4.28467	0	10.4238
ENSG00000186163	0	0	0.55354	0	0	0	10.702	1.2333	0	0	0	0	0	0	0.349439	0	0	0	2.45312	0.642783	0	0	0	22.4198	0	0	175.952	0	0	10.962	0	0
ENSG00000186369	4.41134	139.982	0.84068	1425.71	3.73138	15.5904	20.187	1.3777	55.4284	1.14804	3.69534	2.91899	0	3.87472	106.572	2.22301	110.388	624.467	13.011	8.72353	84.4871	0	5.15383	6.85249	17.5356	107.599	339.636	1.32154	37.4737	29.1624	10.4016	1.9693
ENSG00000188662	13.3315	15.7334	3.91753	13.8169	11.3673	9.72614	41.0688	93.3551	71.0266	75.3094	237.457	4.28487	1.58733	44.9075	3.29542	10.446	0	20.801	70.4437	27.3584	21.6503	259.504	16.3568	102.854	5.09939	15.2407	541.125	3.17334	6.24439	88.8429	24.2903	85.3766
ENSG00000196115	0	0	0	0.949548	0	0	0	0	0	0	0	0	0	0	0.285322	0.331755	0	0	0.732385	0	0	0	0	0	0.79778	0	1142.17	0	0	0	0	0
ENSG00000197475	0	0	0	0	0	0	0	0	0.956236	0	0	0	0	0	0	0	0	0	0	0.437729	0	0	0.679461	0	0	0	1367.18	0	0	0	0	0
ENSG00000197847	7.38443	2.60956	110.161	11.7549	12.4476	8.91136	13.5866	47.9111	27.5227	65.4231	6.8712	14.9073	2.24437	42.4317	14.9664	6.52099	15.1038	8.99599	24.467	14.2305	28.0551	3.26576	19.2674	18.6603	19.6574	15.066	19.6969	43.5566	20.7651	57.7007	20.2437	56.7455
ENSG00000203799	92.7347	10.4501	30.6804	22.422	66.2051	36.5149	23.5829	13.3293	58.6169	41.41	26.5895	45.8575	71.143	30.3199	18.009	8.9545	6.64519	83.1351	4.39574	273.993	82.7365	7.08531	54.1701	21.6139	13.3393	52.2613	134.032	40.1491	13.7137	20.4059	13.5532	72.5476
ENSG00000204136	1023.3	492.558	1360	1257.7	457.994	246.786	652.972	1081.15	572.781	1479.58	543.125	112.509	297.416	766.593	1076.62	192.734	66.7705	1230.89	186.634	646.287	4317.25	29.0395	379.174	735.841	1136.16	236.441	176.405	355.038	307.94	987.331	262.392	491.376
ENSG00000204188	0.494738	0	18.0013	19.4846	4.6011	7.04423	13.0389	1.87821	5.34588	24.1068	3.65073	1.42726	0	6.2705	39.9103	8.37021	0	4.08753	0.70186	12.4403	3.15118	1.28719	3.0716	3.47186	35.0393	13.5847	161.783	32.7827	50.0168	6.96817	20.2015	6.49135
ENSG00000204623	48.9585	83.0537	22.5691	124.623	47.5402	46.5494	141.57	60.8674	207.195	124.607	65.7367	46.3842	17.3296	88.2958	172.604	123.546	28.2616	68.5526	124.323	140.488	109.548	29.8921	56.7307	116.738	120.249	63.939	297.449	327.148	115.83	94.8861	77.7296	241.944
ENSG00000204650	76.9185	112.492	18.1677	273.427	61.5353	45.5576	266.892	345.746	259.947	144.007	118.889	49.5872	14.0596	150.821	168.366	223.912	36.4795	43.3289	176.969	131.157	183.009	18.7937	42.1524	318.349	111.12	106.595	213.735	320.214	154.889	149.325	88.2594	495.723
ENSG00000206120	45.0026	1.95922	9.65949	38.6109	1.86277	0	14.089	3.31262	22.2619	25.5962	1.37695	2.20264	4.54927	32.0687	6.51175	0.310538	5.23814	62.8859	2.35749	1.14059	0	0	2.90867	10.7614	2.12646	4.58676	57.5826	2.9875	2.23525	10.3726	1.46991	0
ENSG00000211451	36.9254	59.5712	27.2272	298.463	73.9889	59.3846	179.412	159.038	204.599	129.084	133.618	56.7014	26.5444	119.598	112.21	155.838	65.1001	61.5906	126.499	140.307	228.559	31.7207	59.8093	168.244	82.2719	63.5049	100.023	248.723	162.371	158.933	57.1387	152.201
ENSG00000214198	9.75535	21.8568	14.9974	19.4719	12.9092	6.7695	38.0921	13.3743	118.919	45.3529	6.42859	13.805	17.236	22.4316	39.4538	22.8399	3.4684	15.7077	14.4552	34.9892	15.9153	0.521624	14.6429	19.3848	24.8407	13.9411	128.485	145.572	22.4904	35.9894	13.8787	7.60243
ENSG00000214347	0	0	0	13.5204	1.25882	0	18.7528	4.07693	4.7026	0	0	1.75961	0	1.20824	4.23799	0	0	0	4.05633	3.31075	0	0	0	0	4.93786	5.9642	177.202	22.0973	0	0	3.2478	0
ENSG00000214725	4.67055	21.1899	2.51295	67.5439	3.80376	4.64255	29.6038	21.1213	26.2383	9.97629	11.1505	10.0656	13.2931	0	0	25.633	0	3.34798	2.34422	6.29058	12.1813	1.44309	0	13.4893	1.52758	2.28911	4263.5	20.7094	13.8873	0	8.46778	31.9983
ENSG00000215296	0	0	0	0	0	0	0	0	2.17001	0	0	0	0	0	0	0	0	0	0	0	0	0	0	0	0	0.678678	905.545	26.2766	0	0	0	0
ENSG00000215452	0.314171	1.98292	0	5.31255	1.88579	0	4.90957	0	37.7912	1.14995	0.334298	10.5205	0	1.60753	5.10562	2.85721	0	0	39.336	2.13489	7.39706	0	0	0	0.9565	0.752089	5.97114	5.60766	0	0	0	4.42208
ENSG00000215811	1.21764	0	248.748	0	4.19314	5.23558	22.8463	0	12.6017	10.9466	17.5152	0	0	20.5644	16.6261	7.17266	0	9.6217	2.85107	1.59171	0	0	8.51267	21.2474	6.65086	5.73481	23.8767	8.74492	2.05873	17.335	0	3.87848
ENSG00000223519	11.4386	13.1459	18.0412	35.3534	9.48301	7.84517	27.3453	11.1065	40.8313	19.287	26.5457	11.3698	11.3724	30.6979	7.69157	35.3081	3.41486	19.3734	51.2805	20.7692	2.14204	4.01856	14.3735	38.7627	5.26459	9.00667	40.6393	23.2741	2.41492	54.6486	7.75819	26.3553
ENSG00000223959	242.355	208.447	257.455	307.139	196.776	223.977	444.351	303.927	381.987	461.124	169.031	108.055	91.6884	462.405	591.26	237.359	99.2364	287.99	236.036	490.453	262.967	86.6767	235.668	512.626	393.265	229.116	352.582	556.845	402.624	349.991	295.943	768.959
ENSG00000224479	7.47882	7.88343	0.81789	59.9337	4.75423	2.23086	15.1421	7.49542	42.6104	14.2614	9.00926	4.7906	3.34869	53.5947	3.93206	16.3991	0.839358	2.78705	7.0181	14.8311	8.2412	9.17834	7.41952	20.6341	4.21785	3.63111	6.21134	18.1613	4.02744	9.78501	3.84298	40.505
ENSG00000224786	91.3538	23.1564	3.08612	57.4936	17.1407	8.28311	27.9783	30.3445	22.7719	32.0128	47.4311	23.6756	7.67719	29.1776	14.1083	5.88526	19.7541	2.88656	22.1282	28.8668	65.9772	16.2586	10.5771	30.3833	17.1824	13.4411	290.856	108.879	12.375	34.2131	14.3151	13.9161
ENSG00000225872	11.4389	18.8297	87.5296	68.2065	8.81633	13.9035	28.2783	9.64637	25.5351	34.6749	9.71792	8.1783	11.084	21.5347	34.323	10.3035	29.8444	36.0253	19.645	19.7551	12.0672	1.54641	11.3922	24.0797	20.5555	13.885	71.5821	27.4027	29.2086	17.1046	27.4644	30.729
ENSG00000225873	144.876	23.537	219.723	0	26.0514	30.132	5.2833	42.4832	55.2368	206.08	22.1018	17.9858	17.3933	116.107	16.0376	6.94245	6.37528	53.0212	10.145	39.7312	4.21736	0	20.3046	85.4156	157.631	111.35	819.789	4.49244	14.8244	86.2395	119.43	2.79464
ENSG00000226074	12.8345	15.1553	0	0	0.352785	3.91801	17.1343	27.1118	25.8843	10.8252	1357.93	11.3829	2.77904	16.93	6.64711	9.21046	13.9355	3.83643	23.9933	4.01884	30.3327	166.679	0	14.4697	2.33158	7.05247	16.7132	164.938	6.20365	3.57186	0	13.352
ENSG00000226752	343.375	315.281	285.816	744.494	418.828	549.118	1392.24	590.241	1440.56	956.192	496.12	266.256	171.314	1017.79	985.832	952.431	354.899	512.106	868.449	494.227	718.273	73.9998	623.065	647.926	710.216	631.701	727.749	1338.19	1731.76	1407.85	619.118	623.87
ENSG00000226864	64.4217	27.0201	6.25501	93.2809	35.3923	23.4843	185.141	30.024	312.71	237.357	17.8954	21.2366	41.4354	62.9487	42.0267	454.152	12.9162	51.0339	99.0544	43.639	108.049	3.78445	16.9741	123.798	26.8785	13.5747	532.361	164.066	14.7409	14.1278	21.5123	60.5847
ENSG00000227238	0.506175	0	0	0	1.53824	0	3.82281	0	8.61981	10.6672	0.722175	1.46026	0	3.44562	3.34024	2.75848	0	1.84218	0	0.771929	2.24565	0.681743	0	1.54168	0	0	35.9272	2.29682	1.2032	0	1.48683	0
ENSG00000227372	499.301	413.762	183.852	366.254	187.04	159.06	1059.2	508.697	1108.61	953.49	680.337	249.102	166.534	1004.63	604.888	775.452	223.554	550.485	622.341	308.823	639.099	172.287	186.577	1001.3	629.494	292.125	726.042	1394.19	445.262	679.788	342.39	596.781
ENSG00000227742	1.11173	90.4467	1.23463	25.9025	19.0263	17.876	0.240713	0	1.45261	7.3893	1.77833	2.16579	10.2895	0	25.3173	1.35173	0	1.12918	52.2355	38.6193	2.38869	2.6214	43.135	0.965049	5.26715	5.56981	65.2399	0	18.5695	6.20287	4.4671	29.556
ENSG00000227932	0	0	3.27971	16.2868	0	0	0	0	0.666715	0	0	0	0	22.4232	7.52343	0	0	0	0	0	0	0	0	0	0.896038	0	33.642	0.959473	0	7.06795	0	0
ENSG00000228141	0	1.90788	2.11739	12.7492	0.340818	0	0	0	2.10691	0	0	0	0	0.300237	1.7226	0.636264	0	0.754623	1.00713	0.528008	0	2.00682	0	0	0.930407	2.45736	262.764	2.06728	1.13908	0	1.07494	2.52959
ENSG00000228146	5.50408	73.211	0.979741	9.23008	35.3242	1177.45	8.30293	8.05724	37.5167	17.7562	88.1164	10.1708	37.8965	8.76799	12.2384	4.64048	1.69339	6.00796	27.6537	47.3986	19.3976	8.94141	789.365	8.44772	368.713	19.7666	15.1235	45.6347	9.0403	17.87	13.9604	30.7086
ENSG00000228211	0	0	0	0	0	0	0	0	0	0	0	4.16056	0	0	0	0	0	19.8398	0	1.02057	2.90319	0	0	2.03825	1.96995	0	47.1659	2.36409	0	0	0	0
ENSG00000228252	9.14708	4.63741	51.4845	34.6534	12.5201	63.183	230.392	3.7254	81.7049	62.2562	8.00976	71.4576	10.5791	23.2482	30.5864	250.894	1.95735	7.61532	27.4799	17.4334	14.7824	0.917788	45.4642	196.051	42.482	23.7487	78.4933	78.1799	18.2862	43.2042	28.6831	18.9642
ENSG00000229703	2.8524	0	6.92582	42.1997	13.1764	8.32681	2.25674	3.0683	0	8.6904	0	22.0762	2.10663	1.23776	6.14088	1.57132	0	32.7385	34.664	28.0661	0	0	4.94033	0	7.86263	0	382.548	0	1.63441	9.22064	5.44195	0
ENSG00000230872	30.0922	12.8018	40.4106	27.0088	31.7628	18.6633	31.4836	32.9711	40.8961	46.895	19.171	16.2937	18.3717	34.8224	50.0142	22.9614	0	26.0211	13.4358	59.5654	20.9486	11.8406	10.1998	32.7862	45.1643	14.0905	66.5841	189.598	26.4664	42.5073	21.2905	284.62
ENSG00000230927	0	0	3.3758	1.3289	0.785708	0	0.340646	1.63561	7.32487	0	1.46072	0	0	0	11.1904	0	3.67829	1.93063	0	1.88841	7.40037	0	0.656248	0	0	2.10446	32.7276	5.90349	4.27728	0	0	28.4995
ENSG00000231784	21.4638	13.0055	11.0067	71.8579	10.6588	4.40265	38.0191	19.7768	39.552	38.8832	15.9157	11.696	5.96882	21.7436	36.4364	18.8036	2.8541	18.1776	21.5709	14.906	26.5411	2.52002	11.19	26.2527	15.3926	17.6904	674.849	47.9691	32.7821	29.6574	16.1245	70.6304
ENSG00000231793	22.9663	8.61724	38.3927	19.7692	17.3734	35.259	54.3045	32.5367	75.4919	53.9529	74.4243	9.99129	19.0073	72.8913	128.411	17.3182	3.32861	23.2598	51.8273	34.8883	41.5175	15.8035	32.4685	45.0859	111.753	19.2266	19.6669	134.94	41.1028	26.9224	31.9075	126.74
ENSG00000232528	30.5558	12.8143	143.164	207.228	3.70185	25.3386	25.8746	21.5822	26.0088	64.8471	3.12593	3.61213	7.81233	6.25977	7.53104	44.9358	4.78083	13.9492	11.5837	12.8003	22.6934	0	14.2157	26.836	21.2362	4.42146	105.408	4.58905	4.25655	16.7633	39.9189	167.217
ENSG00000232871	9.30977	9.90953	6.24246	25.6739	17.7188	22.7	58.1719	26.1361	75.4728	86.412	12.9309	10.968	2.99481	35.372	39.8889	41.5261	5.67053	8.24494	38.0239	22.0079	39.6271	4.36509	16.3922	28.7122	32.6506	8.98522	398.727	57.4317	26.1264	53.5524	15.3595	60.8305
ENSG00000233121	6.19801	12.8628	0.865228	251.105	11.6084	12.5552	77.6688	19.7455	68.1431	34.1933	38.717	12.2793	0	18.5299	27.8159	70.7884	11.0337	9.57271	35.1916	25.4389	13.3139	1.18387	8.26393	90.7996	32.5469	6.53441	197.362	32.7658	16.8507	38.9394	7.55444	34.2548
ENSG00000233217	3.51592	0	3.17471	0	109.132	142.161	3.72581	62.0661	3.25891	148.369	0	7.14295	0	0.747217	3.03732	0.618955	4.90358	3.03004	3.20253	275.858	0.89962	1.18133	176.376	7.83498	0.731029	113.828	134.128	0.99295	9.75683	38.6764	14.3889	131.227
ENSG00000233483	3.64049	25.8475	19.6927	1.64086	31.4086	55.2062	2.99452	11.2717	40.7608	20.0548	7.11026	52.5388	12.2225	18.6705	48.6553	4.84451	14.6472	7.92486	83.0339	22.949	227.384	0	33.2963	3.17172	42.2282	45.9723	72.257	68.0765	25.7087	14.2145	26.5128	23.5186
ENSG00000233622	246.9	67.2935	74.2896	100.691	56.9529	77.1069	214.901	233.035	447.651	179.395	162.971	63.747	9.57887	171.885	119.164	294.984	32.9868	148.393	177.709	95.4633	157.697	13.6232	62.4385	219.536	163.738	103.964	69.6665	147.715	72.7659	132.586	51.9849	257.146
ENSG00000234521	0.874916	2.11374	0	6.52302	33.7967	8.53909	7.8144	0	225.971	64.9423	2.72142	6.58903	0	6.68123	3.15707	0	0	1.03932	2.12662	80.5988	5.2165	0	7.43798	12.3422	10.2883	72.6029	52.5871	1.32334	0	56.3057	0	6.9067
ENSG00000234667	0	0	0.527339	1.85723	3.19472	3.86156	0	0	2.02906	2.60932	0	0	0	0.286767	0	0	0	0.488668	0	5.16272	0	0	3.93305	0	0	4.72189	227.26	0.967101	0.378665	3.64406	1.14543	17.8791
ENSG00000234911	14.0893	11.8936	22.8214	44.0611	16.3202	11.5885	95.7128	21.9987	151.724	41.2206	13.8683	16.2939	28.6431	36.6744	112.146	87.1523	8.11197	13.7455	28.7001	31.1676	19.9364	4.71269	15.6462	44.0827	53.6996	19.7081	250.952	94.1881	50.9106	19.2383	37.8347	58.5307
ENSG00000235156	0	0	0	0	0	0	0.537234	2.22263	0.716043	0	0	0	1.5045	0.658697	0.629752	1.37267	0	1.52857	0	1.15841	2.12854	0	0	0	1.76083	0	108.575	0	0	0	0	5.28498
ENSG00000236409	12.5148	11.8093	82.8518	10.7435	19.0659	18.6957	34.2975	135.79	69.2582	98.1537	12.8864	7.17046	6.88558	70.6158	36.1943	13.2054	14.7684	3.47544	16.9903	59.9625	18.4879	3.52445	14.9142	40.7318	21.9923	56.7257	89.8298	29.943	39.2685	42.9718	34.1564	123.943
ENSG00000238098	6.83842	22.6393	1.2418	60.6855	4.16399	4.72055	15.7103	4.26126	26.092	11.3716	8.53034	5.52222	0	27.79	13.9821	25.1404	5.24409	4.70899	12.5524	5.31367	14.3883	5.60434	1.99954	7.69989	15.3886	1.93862	327.45	31.5638	34.8359	7.37524	7.88906	16.4923
ENSG00000240194	8.49303	0	0	3.25539	0	0	0	0	0	0	4.05331	0	0	0.905122	0	2.24927	6.09058	1.66936	0	0	0	0	1.61196	0	0	8.21818	7.68369	0	0	0	1.97925	0
ENSG00000240216	3.71685	4.14348	2.14653	0.940014	5.93375	2.046	6.67737	0	4.21308	9.13305	1.29996	1.67676	19.5509	20.6598	7.56506	0	0	14.9943	30.6815	27.9718	8.00577	0	7.09005	2.19776	3.84681	15.9545	42.5119	4.18408	3.88428	3.1229	3.86959	0
ENSG00000240280	4.95995	3.1392	4.66966	12.5996	1.56139	0	6.08699	0.795259	10.056	8.79771	0.750738	0	3.33509	20.4399	9.37836	0	0	17.67	1.23424	4.05787	3.72246	0.299609	0.90918	4.8363	8.06052	1.94704	1185.98	9.99109	14.0279	4.76188	4.31522	51.8468
ENSG00000240520	3.01783	47.5806	0.347894	42.2837	20.6547	12.7367	6.33864	3.87216	12.8295	15.2723	6.47182	0	0	2.88457	4.97274	3.08486	2.46887	5.05819	33.7697	61.1853	25.9771	4.74882	10.5079	5.92534	4.75228	2.55522	83.5484	145.42	0	2.47016	3.02378	9.5649
ENSG00000240661	28.2764	9.81994	7.36567	14.2706	3.61144	1.94821	23.4522	8.25436	6.65582	11.8369	4.99828	5.93977	1.41076	2.73827	2.41008	2.1728	1.75013	15.0211	23.4979	15.2857	6.07956	0.27214	0.440669	51.1787	1.13765	0	23.9901	17.1645	0.729125	30.3718	2.23932	9.26502
ENSG00000241014	269.177	175.975	104.978	242.536	176.516	137.692	678.89	139.803	684.422	529.635	142.579	143.386	69.9596	720.02	557.118	278.796	56.9727	169.872	290.324	445.184	194.624	35.1133	258.041	581.018	477.741	190.708	317.222	409.018	375.734	226.677	244.935	357.394
ENSG00000241527	28.2146	5.41671	88.6334	125.488	9.42907	17.8036	9.13679	24.0589	22.5983	17.4308	9.44557	3.08445	19.0348	51.4102	41.8572	14.927	13.3695	16.5919	22.3669	14.0599	21.6256	7.62951	9.25957	35.9975	44.5567	19.4014	54.0546	7.71778	16.3395	0	53.4395	45.3417
ENSG00000242111	0	0	0	0.970032	0	0	0	0	0.335561	0	0	0.755065	0	0	0	0	0	0	0	0	1.34371	0	0	0	0	0	65.8915	0	0	0	0	0
ENSG00000242193	691.896	513.578	122.499	175.358	818.841	986.229	899.58	641.001	1148.81	1490.1	376.821	615.133	897.569	882.727	337.772	427.921	184.305	273.476	553.109	1655.08	482.156	95.7802	853.032	887.996	991.402	851.623	198.788	998.714	241.141	603.061	186.515	677.144
ENSG00000242600	53.4055	75.6838	1.16755	47.4995	43.1576	38.8147	114.01	32.2452	88.9537	119.879	64.0418	65.1221	121.06	495.754	27.195	32.0152	48.7618	106.437	100.347	149.763	72.2047	15.9927	33.3677	168.213	85.516	68.0823	54.0368	112.018	26.4145	54.0897	19.2746	96.5544
ENSG00000243323	8.24942	16.8262	47.0701	25.0376	7.71493	98.3812	45.5483	7.4894	61.5283	22.9764	4.21425	5.53031	9.79518	33.1028	44.0275	49.9644	0.458552	7.81677	24.4578	15.1969	25.2144	0.338466	69.64	16.2799	24.9598	8.88402	371.836	18.3962	36.9067	20.1289	19.2122	48.4694
ENSG00000244227	95.1905	2.16427	0.381726	2.52687	3.73461	0.710969	5.33939	4.13312	4.73328	51.8081	267.242	3.24249	3.6806	9.60216	4.49516	0.619527	0	17.306	1.55389	4.93339	3.1138	23.5999	8.3444	10.463	3.35266	2.09602	165.524	92.4972	6.16701	15.6829	4.80372	12.0049
ENSG00000246082	256.944	168.612	112.726	58.1032	664.406	588.623	451.588	169.243	1066.43	453.427	531.069	404.308	516.302	530.209	177.53	218.839	313.521	150.414	334.279	1281.42	487.777	20.1362	719.44	473.889	271.878	607.431	303.164	2682.21	146.248	566.573	211.008	100.39
ENSG00000249237	2.69151	0	0	4.07027	15.0443	12.6628	1.48231	0	2.03632	2.94319	1.01586	0	0	0	0	0	0	0	6.41619	28.4264	19.5742	0	0	9.55014	0	2.26376	17.9672	15.2318	0	0	0	6.97045
ENSG00000249909	0	0	0	0	0	0	0	0	0	0	8.28645	0	0	0	0	0	9.64724	0	0	0	0	0	0	0	0	0	33.47	0	0	0	0	0
ENSG00000253542	0	0	0	0	0	0	0	0	0	0	0	0	0	0	0	0	0	0	0	0	0	0	0	0	0	0	92.29	0	0	0	2.1028	8.94461
ENSG00000254067	0	0	0	1.34015	0	0	0	0	3.41363	0	0	0	0	0	1.02583	0	0	4.12113	0	1.94558	0	0	0	0	1.30526	1.01802	229.555	0	0	0	0	0
ENSG00000257267	675.698	744.502	170.898	1342.24	483.088	308.996	1096.61	792.533	943.5	1091.07	904.304	538.527	385.434	702.205	611.217	536.011	199.065	544.936	557.456	808.656	531.704	195.367	343.88	1403.69	444.337	449.605	342.159	1914.51	645.644	1148.47	400.659	429.17
ENSG00000257943	1.75074	17.3062	0	0	20.3897	9.27627	14.1065	66.3855	4.73519	33.7291	10.8793	1.68215	8.45072	0.627627	5.0177	0	0	1.31639	9.26836	31.6314	0	2.56767	13.2801	156.522	0	0	96.7064	0.828482	2.26956	13.1678	5.3435	0
ENSG00000258704	41.4727	36.0552	96.664	45.6109	46.5823	29.2239	81.3429	31.9908	99.8709	120.111	21.5695	87.7701	70.0521	93.358	158.609	77.7868	13.8142	76.1985	44.8096	92.2621	41.6521	4.55322	39.8101	99.6163	94.4614	75.312	131.894	127.158	77.0814	103.542	80.7049	151.492
ENSG00000258959	34.602	25.2569	102.931	46.1187	19.0043	12.6706	28.4283	14.4425	39.7754	67.878	7.42669	6.87339	13.683	57.8224	27.6063	14.8064	6.18428	14.0808	13.3625	41.2803	33.2016	1.79615	6.67363	45.6531	39.2444	21.894	86.7512	42.4003	22.7783	31.3661	31.1166	74.1547
ENSG00000261603	3.77971	43.9674	1.19612	17.9356	1.86801	3.78632	29.7166	9.10945	32.5649	11.352	0	17.2109	20.8009	25.3984	10.0283	12.1819	31.5795	1.915	26.212	6.67134	50.8055	43.6847	7.62162	38.4602	2.46779	8.8778	369.443	175.081	0	7.56102	7.15918	2.14262
ENSG00000261963	1.90091	23.4559	0	393.902	7.11798	0	0	3.23933	2.49939	0	5.65117	2.77859	0	6.49975	0	2.00058	0	0	0	1.31528	0	1.31468	1.52235	3.40093	0	7.85743	66.6516	0	0	23.8503	0	10.0275
ENSG00000278530	6.94118	176.305	6.04606	1.72759	19.2385	42.539	52.6151	13.337	72.7231	67.7778	4.1944	18.7821	1.53947	10.0044	2.33564	83.8039	12.455	0.581077	134.654	37.5158	43.5	1.31403	27.3284	25.9204	1.58129	81.2048	41.9122	92.5108	0.972569	64.8382	8.00031	82.6153
ENSG00000283376	2.21409	0	0	0	1.771	0	5.08899	4.15082	1.3525	0	0	0	0	0	0	2.40766	0	2.68039	0	1.92893	201.296	0	0	10.4966	0	0	21.5811	10.1385	0	15.1815	0	106.026
ENSG00000283421	5.84073	0	21.9312	0	4.67918	0	6.41683	14.8722	0	90.2192	0	0	0	13.3169	5.97751	0	0	0	0	38.0641	0	0	0	36.2903	0	25.4007	16.9791	0	0	39.3271	0	35.7026
ENSG00000283511	15.6689	0	0.76318	10.6519	26.3312	14.0765	29.1838	26.2665	164.83	55.7617	3.48872	33.1598	3.00011	0.685815	9.89337	10.4218	1.81869	0	50.801	38.8452	25.941	0.690291	16.8888	81.7361	10.0293	52.5405	33.3224	44.7233	8.01414	26.3898	18.0329	10.7457
ENSG00000283542	0	0	0	0	0	0	0	0	4.39197	0	0	0	16.7924	0	0	1.77395	0	0	0	2.80641	0	0	0	0	2.37137	0	75.121	0	3.82979	0	4.28955	0
ENSG00000283602	23.8509	21.8656	21.2527	9.69766	7.91613	8.08953	9.44113	13.0483	37.1072	71.1776	10.3068	2.96626	2.36725	13.5463	18.6281	20.0397	1.43054	62.4687	7.79964	8.96219	7.49231	0.555336	1.28928	42.3966	17.0405	2.29738	12.625	16.6948	9.97177	26.0993	68.3087	35.174
ENSG00000283669	7.06997	0	0	0	3.46027	0	0	0	0	14.9728	19.43	12.1441	0	9.66335	0	0	0	0	0	13.5676	0	0	0	0	0	0	7.63095	16.6442	0	0	9.82155	0
ENSG00000067601	462.069	398.797	117.524	935.778	294.898	138.593	610.918	490.156	858.239	620.424	450.23	753.395	214.899	560.318	368.687	485.72	55.9613	338.888	538.847	450.188	275.97	48.2257	174.556	611.704	268.398	240.231	299.077	1385.67	473.08	417.457	126.104	453.538
ENSG00000078319	1018.52	681.376	986.069	1281.32	694.949	337.657	1247.88	823.521	1604.14	1213.52	1040.64	709.064	1026.86	922.675	2179.32	618.597	172.2	958.762	831.058	1183.08	369.84	205.308	416.336	1693.92	1058.67	634.05	1038.16	1893.6	2218.71	1471.16	820.421	821.899
ENSG00000080947	70.2285	115.022	37.4154	178.367	47.3196	45.3968	258.366	64.2337	220.744	136.094	44.9727	64.4469	19.2145	179.128	127.388	174.981	36.8448	101.106	203.147	55.4072	137.754	21.0563	55.4621	157.238	189.892	74.7562	98.2334	207.508	70.9573	70.0034	78.5719	232.005
ENSG00000099251	169.066	253.817	147.705	606.488	206.387	229.025	449.109	383.198	500.448	548.171	131.402	71.1461	273.149	713.207	613.747	188.646	48.3285	296.984	583.894	579.675	203.758	30.0349	221.783	474.194	444.35	239.057	299.862	1077.84	543.788	354.008	358.886	909.667
ENSG00000100058	178.665	185.218	160.069	363.262	147.658	151.743	516.507	221.717	410.76	340.905	114.169	105.533	104.036	480.798	466.26	180.78	63.5356	214.592	298.214	359.781	209.139	30.8335	169.544	448.072	235.521	190.914	351.725	522.906	284.767	272.022	193.352	358.99
ENSG00000100181	102.12	47.4489	12.9257	128.142	35.0007	42.4636	161.317	104.707	181.418	128.712	69.4781	145.374	3.32375	134.237	38.6236	148.636	47.6374	236.118	233.764	49.0501	604.572	44.6793	27.2518	123.54	49.6844	111.74	107.044	988.145	111.03	181.761	69.6191	732.109
ENSG00000103832	2.32689	2.97958	9.05409	4.23439	11.7936	4.591	0	3.67441	0.732396	1.53094	2.01768	0.709521	5.1267	2.11539	4.06172	1.55686	22.5818	1.72221	2.33343	5.80627	3.14867	3.26114	1.97529	3.45187	1.30237	0	203.563	1.50616	0	0	4.76431	5.2263
ENSG00000106610	251.209	385.58	578.646	441.476	260.399	210.683	533.83	525.998	447.549	427.105	660.289	254.946	113.143	365.483	389.086	204.344	121.042	294.116	411.966	460.03	291.296	102.873	226.587	635.211	233.378	215.248	237.513	1256.96	271.536	648.31	175.867	190.169
ENSG00000111788	387.327	160.72	947.021	198.744	231.436	328.573	493.682	552.465	540.248	734.204	176.907	98.7214	216.364	488.569	741.173	328.575	287.075	349.274	432.947	500.777	421.31	58.3969	306.211	703.125	281.727	318.698	297.679	952.779	526.839	701.567	398.807	1233.78
ENSG00000119440	23.2759	5.6976	0	29.9355	13.5539	0	14.9249	24.1571	67.6382	61.3481	44.2163	10.4503	0	171.605	0	121.445	0	229.848	8.75095	20.2067	5.47705	11.6068	3.63043	37.2767	5.25242	4.09655	21.6295	18.5634	3.00352	0	0	26.9276
ENSG00000120555	31.637	28.7401	34.495	115.431	17.0451	26.3826	78.8189	29.025	92.575	50.9058	47.9468	29.5215	27.2694	32.6579	45.8138	43.9778	8.73724	45.4932	70.3783	58.8354	19.3479	23.0109	45.9736	30.6094	48.273	34.9	831.6	162.987	39.5786	15.4956	47.7468	81.1867
ENSG00000121388	9.88332	0	0	0	2.49853	0	0	0	0	0	0	1.90923	0	0	0	0	0	0	0	0	0	0	0	0	2.76227	3.41723	736.984	0	0	0	0	2.6916
ENSG00000123447	0	0	0	8.37233	0	0	0	0	0	0	0	0	0	0	0	0	0	0	0	0	0	0	0	6.8251	0	0	322.649	0	0	0	0	35.7739
ENSG00000124224	190.408	184.846	279.947	101.911	124.532	144.812	419.251	230.461	339.6	438.939	140.384	97.8774	32.2391	374.825	313.705	370.274	34.9897	228.941	125.764	267.875	153.072	19.0849	148.418	429.88	226.493	203.679	310.505	400.197	208.568	293.117	199.84	330.696
ENSG00000124549	145.775	203.029	42.954	41.3321	141.583	237.611	608.673	197.631	356.3	475.976	117.034	62.4096	34.4405	431.024	266.936	217.483	17.7078	208.285	197.842	387.413	134.818	17.3367	192.492	597.29	304.381	171.631	109.897	293.929	173.785	437.252	163.337	567.578
ENSG00000125631	7.05767	12.479	46.7403	2.98514	4.17489	5.19237	14.2705	5.16477	7.06796	10.6877	0.400451	5.22918	4.8788	12.0561	6.68017	5.32705	0	5.90958	4.73537	17.1861	16.4677	0.467173	5.67629	3.01645	6.39778	7.31258	64.5959	20.3182	4.05633	7.23887	8.1694	17.1743
ENSG00000127957	240.931	231.689	393.879	408.507	262.697	225.114	597.546	286.045	543.409	563.155	175.645	246.264	181.163	431.464	586.301	298.451	63.1992	349.535	377.122	569.556	366.906	55.0065	277.143	604.066	587.132	430.594	375.106	802.155	633.615	434.513	378.247	661.734
ENSG00000131002	4.11729	2.04042	258.925	272.256	322.66	349.419	1.12693	564.231	0.251539	974.727	57.7802	39.0276	166.156	132.036	289.061	0.312818	189.431	188.429	1636.77	1828.88	683.537	24.6446	714.57	2.03968	567.091	665.382	385.956	0.200276	1049.03	831.474	384.56	406.333
ENSG00000131401	543.394	223.474	1205.57	278.989	535.936	555.282	1366.91	545.127	1285.84	2152.58	165.45	178.367	612.309	1640.23	14311.1	102.753	69.4195	256.071	376.432	1026.05	702.725	15.273	806.377	1403.46	6362.24	644.125	165	420.971	14597.2	2790.67	3843.92	594.209
ENSG00000131797	133.619	225.475	313.892	244.402	269.772	623.609	677.817	494.862	789.372	1023.45	223.175	472.803	378.267	769.176	1257.2	368.696	250.75	166.014	472.755	758.192	713.88	17.8646	656.599	512.411	719.397	646.808	134.256	1700.3	934.852	594.878	525.755	756.964
ENSG00000131885	2.51845	1.18617	14.3399	129.183	1.29269	0	23.0005	1.47081	17.1368	1.4377	0	0	12.391	0.52209	22.8659	0.432471	0	1.94073	10.6241	2.0701	6.70761	0	4.0798	3.96678	2.6299	0.940284	22.2637	0	8.66285	1.75635	26.5344	10.9757
ENSG00000133519	9.66831	104.045	1.69045	390.594	50.2725	30.8016	166.559	32.9504	342.166	243.475	5.98796	62.5774	4.32487	132.087	13.4492	2101.69	35.343	678.87	3504.91	127.203	97.8077	0.745511	58.0804	31.8787	17.4103	44.2185	295.813	84.0319	2.62369	12.6512	15.6894	186.576
ENSG00000133624	388.922	629.13	260.101	836.87	376.074	468.456	1536.79	904.154	1356.51	1322	635.973	322.876	147.608	1064.2	1376.21	907.154	243.173	694.631	1035.72	1053.7	936.291	121.277	488.681	1340.71	1105.32	537.044	627.02	1822.12	1013.29	1028.82	697.396	1604.64
ENSG00000141028	35.2796	60.053	86.5319	40.1294	66.0815	73.1102	26.9479	113.331	64.7101	58.3229	104.683	8.75471	6.88691	83.1645	446.667	30.4809	54.12	45.8197	46.7274	194.299	109.738	6.01032	120.961	131.516	128.959	33.0996	410.627	62.0363	203.409	79.7517	118.59	567.034
ENSG00000146001	36.5183	20.4887	0.40078	31.7156	25.7957	7.70513	201.823	60.5211	88.0406	93.7787	43.6108	10.0531	10.34	52.5122	12.5052	100.431	24.5877	29.9585	28.64	31.9654	24.5168	0.403216	13.7283	186.268	32.1082	8.00309	95.7628	39.5154	11.6809	80.4059	24.4719	44.2788
ENSG00000149531	1755.63	2340.45	648.464	4962.68	1947.5	1954.9	2306.24	3269.04	5419.55	6522.01	2023.21	1279.78	837.003	2509.96	4195.61	2280.73	795.894	3433.78	2743.53	3916.24	1941.55	201.796	3206.6	3052.45	2098.07	1855.75	1845.05	8439.06	2426.32	5070.51	1421.54	2466.09
ENSG00000150175	0	0	17.1119	576.261	6.57475	0	24.2897	0	241.102	0	25.9277	9.94457	17.7937	70.0274	4.13652	0	6.7134	11.0246	52.3216	31.3691	8.30598	8.51406	0	0	1.01953	26.1829	262.139	133.489	0	0	1.87465	0
ENSG00000151631	0	12.7439	21.2175	0	6.0598	0	6.49611	6.21292	10.6525	30.7295	0	0	1327.33	2.60503	9.58631	0	0	6.26028	6.10195	10.5066	5.58413	2.36207	1.36438	9.2286	5.36008	2.09874	41.4563	14.1807	17.2286	0	8.54519	2.22181
ENSG00000154608	16.1052	17.942	20.933	80.5203	9.58615	4.47205	29.8112	12.1843	22.3785	19.9938	9.34483	5.77917	10.5575	47.2865	18.5928	22.1611	4.00112	27.4697	6.79569	13.1844	2.46855	6.76181	11.7644	38.5561	18.1238	6.32607	679.567	16.1316	11.5878	16.7351	30.0557	20.3692
ENSG00000158731	1.90838	0	0	0	0	0	0	0	0	51.2141	0	0	492.875	0	0	0	0	1.0919	0	0	0	0	0	0	0	0	0.553843	0	0	0	0	0
ENSG00000159247	10.9399	211.898	10.7806	45.8211	51.833	51.7588	67.4754	199.379	696.92	45.1491	2.53359	44.1554	20.289	109.863	10.729	6.98347	71.2541	24.149	179.424	96.3779	30.7299	1.60913	98.7756	1.06703	10.3594	45.5472	254.175	149.491	73.746	218.374	21.6747	139.781
ENSG00000159712	2.98373	3.48955	6.21398	62.8651	1.28137	3.8578	15.8062	0.962838	146.364	12.0231	6.01562	5.18093	1.95524	15.9322	9.75367	3.32497	5.60732	2.65908	12.887	4.49701	0	0.390766	4.19957	5.67531	6.64646	3.46553	557.93	55.6421	6.46085	0	7.69822	7.17192
ENSG00000160172	79.2047	84.6925	20.1026	109.657	141.076	65.3752	394.827	286.744	858.705	274.627	109.548	167.422	75.4934	199.09	135.425	215.401	56.6351	102.28	210.055	230.168	234.181	4.73218	83.871	308.772	67.403	107.989	81.8171	778.581	139.413	237.913	97.5914	346.721
ENSG00000160766	74.0138	129.266	159.785	582.51	108.619	72.4199	240.734	113.781	246.612	500.066	102.587	73.8491	40.3227	134.28	259.703	141.516	27.8215	162.908	142.474	312.531	76.8544	10.9935	58.1033	411.379	144.883	99.9737	266.778	341.932	231.944	201.017	152.171	320.397
ENSG00000161643	109.553	111.808	33.8983	51.8764	28.0638	65.001	52.5891	65.5638	90.1589	174.42	61.9501	22.8374	114.755	338.175	173.083	4100.52	27.1215	88.8792	30.9204	123.571	48.4301	3.63971	45.2633	261.423	803.035	29.5252	161.378	41.5629	19.6821	129.667	217.039	46.6191
ENSG00000161912	150.786	78.2195	272.67	313.399	86.577	67.5723	370.956	91.13	334.52	302.438	218.411	68.5296	50.8117	220.657	343.464	338.043	89.0892	123.972	295.001	244.857	222.083	41.1828	107.054	222	201.927	97.0792	550.702	548.515	194.305	218.173	133.423	336.863
ENSG00000163016	2.44409	6.88255	3.53594	32.5378	3.45935	4.89092	11.8944	5.10617	74.1351	15.5021	5.31823	12.0757	10.5268	15.7019	5.16974	36.5673	7.4164	2.4464	11.4404	10.3006	8.14549	1.21959	3.11018	8.55182	63.3827	2.95044	38.9256	10.5682	1.71434	14.884	3.42969	8.22954
ENSG00000164669	8.44649	13.8355	6.79104	54.7531	8.38674	3.12875	42.2278	11.8904	32.9542	60.6332	9.40915	5.34209	0.994225	11.5769	15.5557	37.1586	5.84758	18.7497	30.6448	25.8802	7.79106	3.59583	13.9246	39.6439	9.60205	10.228	170.144	24.7539	11.5617	23.7258	8.86958	40.5665
ENSG00000164845	77.0291	145.155	45.2761	219.546	130.738	115.46	523.093	213.874	809.677	482.548	62.3871	237.771	131.015	461.015	139.419	342.762	108.344	206.934	215.807	180.265	423.831	11.2427	111.607	247.963	153.172	149.872	258.001	911.611	137.577	131.262	79.9541	256.567
ENSG00000165178	382.219	203.491	6805.18	58.8097	330.144	280.018	115.661	247.542	145.257	546.14	118.772	44.4964	163.085	908.322	3973.69	51.1165	37.2224	617.713	59.2084	281.337	169.021	15.1036	401.497	405.217	3054.54	326.437	65.6398	112.296	2471.88	963.598	1529.07	38.3792
ENSG00000165874	18.236	26.3389	12.5606	16.0901	20.9843	41.6691	17.1092	12.9449	12.6081	8.08054	17.061	30.152	98.9262	26.6549	9.35061	14.0435	6.35453	15.5345	30.9757	13.3244	16.5787	4.96901	32.5252	19.1022	26.3944	19.1741	58.4406	13.8224	10.6528	14.5978	19.4943	23.487
ENSG00000166104	56.1195	5.52523	3.96248	3.03579	0.130246	0	6.18566	0	1.56548	19.1251	4.7865	23.5562	7.71957	14.9509	3.75661	0	10.9197	2.02919	0.909683	5.16803	3.06183	2.69251	0.343386	2.43271	2.45165	3.36796	306.097	4.52209	3.37191	0.986644	2.07873	4.57341
ENSG00000166787	24.5975	0	0	0	2.32319	0	0	0	0	0	0	0	92.5649	0	4.95477	0	0	0	0	0	9.90387	0	2.88536	0	2.09866	3.2781	26.9334	0	0	5.87433	21.9613	0
ENSG00000167494	0	0	0.418985	0	1.04448	0	0	0	1.45322	0	0	0	0	0.577033	0	0	0	1.57995	0	4.46757	0	0.580799	0	0	0	0	117.07	0	0	0	0	0
ENSG00000167798	1.1174	0	0	0.829896	0.610037	0	0	1.34666	0.578329	37.808	0	3.5675	11221.8	0	0	0	2.41876	0	0.425571	3.39294	0	0	0	0	0.810141	1.95209	19.0299	0	0.326164	0	0	1.58271
ENSG00000168126	0	2.76526	7.18684	0	1.07252	0	0	0	0	0	0	0	0	0	2.19602	0	0	2.09241	3.02461	6.40394	0	0	0	0	0	0	29.2353	1.37695	2.16396	0	0	0
ENSG00000168852	16.5394	45.0805	24.4313	88.2101	40.6528	41.0204	129.882	43.0958	126.674	188.384	19.3373	24.3506	6.12051	47.803	52.1804	44.7385	29.133	23.8414	85.8202	95.8149	65.106	5.01691	40.6055	56.3073	70.5131	22.9856	75.5128	507.537	35.263	56.1633	26.1339	138.137
ENSG00000168967	0	0	0	0	0	0	0	0	0	0	0	0	0	0	0	0	0	0	0	0	0	0	0	0	0	0	29.4011	0	0	0	0	1.77363
ENSG00000169040	0	0	0	1.43338	0.567806	0	0	0	83.029	0	0	0	0	1.547	2.32419	0	0	0	0	0	0	0	0	1.05204	0.441301	0	42.369	2.11839	0	0	0	0
ENSG00000169164	0	0	0	0	0	0	19.8595	0	0	0	0	0	0	0	0	6.07764	0	7.33025	0	0	0	0	0	0	0	0	21.1292	0	0	0	0	11.5447
ENSG00000169325	1.19262	0	0	14.025	0	0	0	8.93165	0	0	0	0	0	0	0	0	0	0	3.22495	0	0	0	0	0	0	0	48.8566	6.32956	0	0	0	0
ENSG00000170089	107.97	120.655	249.883	174.357	289.725	161.127	429.113	693.314	328.999	153.41	92.1725	168.241	167.939	172.001	365.253	181.4	40.2733	303.223	216.896	406.148	158.874	35.3844	163.024	283.918	187.768	254.214	293.746	511.76	656.772	457.028	129.297	296.535
ENSG00000170356	29.0892	12.4208	56.8153	2.20703	84.4706	146.985	101.753	76.5652	142.48	128.919	16.1874	45.7179	42.095	95.1547	44.1147	92.9788	30.4157	30.0031	95.2564	177.977	82.2707	2.70805	103.804	80.8027	43.1903	67.8815	18.1997	421.096	44.7038	78.4347	19.2723	410.05
ENSG00000170629	22.598	103.86	326.967	475.831	28.5559	24.3444	340.007	69.4905	894.191	168.799	227.4	82.8276	7.44332	159.6	250.824	459.629	18.3265	15.9521	103.956	70.7733	48.9542	13.0599	49.4396	176.215	98.2806	50.972	2435.5	360.55	197.759	101.673	100.582	77.2513
ENSG00000170688	68.2937	0	0	0	0	0	1.48987	0	0	4.89929	0	14.7984	0	3.96579	0	0	0	2.26067	11.5171	0	9.87409	0	0	0	0	2.20753	177.226	0	0	13.1863	3.21375	71.0651
ENSG00000171101	54.0329	28.7146	82.2047	15.1402	118.997	152.098	219.189	159.032	74.3828	581.072	113.022	7.73412	29.2843	780.219	142.204	22.8765	25.7309	39.7484	84.9508	216.709	18.6206	4.9834	157.324	270.313	350.575	220.936	126.858	14.5621	67.6922	199.157	80.2743	41.2259
ENSG00000173295	81.1336	79.8641	83.0647	76.8442	60.1496	60.8662	256.862	123.032	427.75	216.072	37.2041	51.6172	59.2164	139.988	134.994	177.484	39.8802	64.7365	110.466	121.753	91.5837	12.0582	44.4464	195.988	106.205	78.0415	83.2331	347.816	117.198	169.552	129.054	159.647
ENSG00000173727	196.673	213.485	26.1669	193.797	194.252	181.716	539.538	182.031	332.723	193.549	213.788	41.2289	57.0133	181.597	311.451	346.616	35.4986	108.782	230.532	277.692	248.315	51.1013	87.0901	381.123	154.715	129.518	69.1996	463.685	368.796	184.568	183.426	133.937
ENSG00000174353	137.444	67.3116	522.255	117.598	104.669	137.924	244.258	173.531	299.067	286.422	125.574	81.8825	60.0346	292.736	378.749	107.08	41.6473	111.246	188.099	259.78	234.302	60.6953	133.521	263.271	225.098	159.864	312.541	471.046	246.279	157.718	178.746	331.847
ENSG00000175676	0	0.542784	1.25207	0.70169	0	0	0.344717	0	0	0	0	0.467341	0	0	0	0.996887	1.14024	0	0	0	0	0	0.693955	0	0.260429	0.524524	182.36	0.434504	0.693813	1.60218	0	0.647758
ENSG00000176232	0	0	0	0	0	0	0	0	0	0	0	0	0	0	0	0	0	0	0	0	0	0	0	0	0	0	36.9044	0	0	0	0	0
ENSG00000176654	0.619821	23.8532	0	0	0.434934	0	2.84268	0	2.491	2.24205	0.448481	1.21592	3.94797	7.67301	0.798225	9.87094	26.0206	1.9375	0	1.3061	1.34899	0	1.92344	9.71426	1.2832	0	45.3484	0	0	0	0	0
ENSG00000176700	33.2449	36.0553	49.2863	70.1118	27.2603	30.4572	72.6452	33.2374	75.8006	73.8798	38.4894	21.6134	14.5872	43.2133	75.7586	43.5412	17.3485	33.21	55.0061	79.6392	48.346	6.82409	28.1125	79.9507	67.5861	38.9605	35.2439	122.99	54.0779	53.2271	40.4885	103.457
ENSG00000176716	4.63043	1.6602	1.33258	5.62013	4.31193	2.48715	31.6915	3.63761	16.1527	39.2285	9.33478	65.5592	1.80131	16.4309	4.09432	17.6491	0	21.2998	20.2422	12.4702	16.3224	63.9819	2.19467	35.9283	3.68524	3.74448	25.2289	7.82609	1.20534	9.55579	3.25666	16.2079
ENSG00000176826	111.589	104.737	2.35881	75.7789	98.7342	49.1748	184.249	99.1467	170.401	214.972	70.5397	108.305	36.2708	153.319	18.4994	125.405	133.534	189.199	160.704	87.1665	36.8173	34.3104	66.899	250.515	61.7563	201.216	89.6622	49.2891	21.3415	146.632	56.9823	69.4006
ENSG00000176904	0	0	0	0	0	0	0	0	0	0	0	0	0	0	0	0	0	0	12.1638	0	0	0	0	0	0	0	14.4277	6.57491	0	0	0	0
ENSG00000176998	4.66772	18.2609	0.837458	21.9477	26.0312	36.9073	12.0052	24.0343	100.038	36.8575	34.7123	27.1974	16.8866	29.733	17.1063	1.79775	10.4425	4.1189	9.75782	13.0176	27.6141	0	5.26827	6.86492	21.3948	22.6367	15.4405	103.074	9.64686	46.0272	6.83423	20.1179
ENSG00000177359	22.7752	2.06306	37.9686	64.4576	23.0848	32.6257	55.4075	6.72111	19.8304	55.0689	5.42274	1.19904	1.525	15.8704	98.3249	19.0706	2.28418	12.0991	11.345	95.5073	22.3121	1.6902	126.01	36.152	20.722	34.8026	1184.72	25.6233	194.545	92.7388	56.2867	54.1778
ENSG00000177910	0.226383	0	4.192	5.90899	3.27419	4.22587	38.9214	2.50208	44.4621	1.53321	0.243192	0.979636	0	0.224222	3.14651	1.8254	0	0.512765	2.1076	5.50459	0	0	3.79971	11.7095	0.588777	0.719429	752.534	0.733632	12.1972	0	4.82658	1.3429
ENSG00000178162	56.6959	99.6291	0.800614	252.424	44.6	9.65361	160.995	23.0404	427.703	82.7329	58.4501	56.2297	12.385	26.2939	154.226	42.3969	49.1765	21.5822	318.861	89.1167	66.4414	1.97475	19.3753	108.544	89.6828	35.084	290.802	291.857	128.876	45.7951	35.2077	8.01359
ENSG00000178762	0	0	0	0	0	0	0	0	0	0	0	0	9.61422	0	0	0	9.7409	0	0	4.8754	0	0	0	0	0	0	171.918	0	0	0	0	0
ENSG00000179766	12.7034	16.8621	7.32403	18.4666	13.3393	11.2426	11.1945	3.3531	12.5461	18.5781	11.5328	9.0937	10.3005	93.3157	6.39808	4.26794	4.80986	9.00412	16.7113	15.0286	15.055	20.3389	11.5409	13.0781	9.04876	12.5111	559.427	16.9518	5.19945	6.06345	11.8412	11.0911
ENSG00000180178	0.922844	13.6906	0.166523	23.4333	1.56044	0	19.0269	0	7.18162	0	0.364169	6.04939	0.977777	7.65975	1.24235	0.758156	5.76094	86.1212	86.9667	2.56492	0.738825	0.229378	1.12155	0	1.22431	0.849926	866.939	23.6045	0.639969	0	1.49028	0.667726
ENSG00000180229	262.428	224.727	119.508	631.838	67.0403	66.2005	216.084	241.881	221.409	348.318	85.4919	56.5496	50.5745	433.843	137.143	78.4359	24.9733	509.105	196.325	240.842	128.204	57.7184	106.127	360.234	101.496	153.78	279.105	71.6818	87.3725	136.066	95.4697	179.166
ENSG00000180747	66.3933	22.7691	421.529	56.4241	53.8346	33.5769	133.873	87.7786	122.221	115.898	37.8396	46.0261	29.6116	73.6375	149.76	65.965	24.5427	77.0562	47.2445	78.686	61.5413	10.8776	39.2999	126.295	80.9762	86.6217	65.6299	124.913	124.221	104.268	62.1721	124.427
ENSG00000181126	2.47223	17.1931	29.4365	21.4012	24.259	113.682	10.7025	24.6268	52.5576	52.197	6.93559	11.7089	5.75818	495.221	13.3501	10.2942	16.779	20.2173	9.73637	41.0954	22.7844	0.76545	44.0365	3.11879	21.8828	40.2761	139.32	30.2091	22.8755	47.2854	30.3865	38.6374
ENSG00000181984	0	0	0.242013	0	0	0	0	0	0	0	0	0	0	0	0	0	2.58065	0.370597	0	0	0	0	0	0	0	0.78336	241.088	0	0	0	0.580207	0
ENSG00000181997	540.467	28.4071	0	0	11.326	3.69844	6.04181	20.3852	5.35912	30.1176	192.935	30.3875	84.9309	3.68738	3.55616	12.901	5.73046	3.87246	9.62869	25.0966	15.1784	18.5952	9.97779	33.6251	3.62601	7.93869	11.4557	0	1.96305	0	7.47715	0
ENSG00000182397	32.8622	14.401	26.4194	14.4449	9.54819	16.4895	57.0477	32.3234	80.0503	102.412	74.1559	5.02034	8.45628	41.2232	38.9672	50.7539	1.92237	25.4289	18.1338	16.5212	13.1842	0.938198	6.60578	26.518	26.7567	10.1267	762.077	84.2739	16.1817	28.956	13.082	15.0211
ENSG00000182487	204.176	94.0043	4188.88	47.6359	143.847	139.682	27.1126	83.8517	57.1228	343.866	63.2553	23.3526	68.1144	211.277	1913.87	18.0083	16.7331	202.228	36.9024	132.754	114.58	1.21575	173.006	304.669	1152.95	135.298	32.6728	53.2872	1166.52	523.07	651.138	30.6689
ENSG00000182531	6.57953	0	2.3685	24.0204	3.83717	11.885	0	3.12564	6.13798	0	0	0	0	7.31679	56.3163	0	0	0	2.77329	26.7767	56.0002	1.11675	5.79928	2.54233	52.2721	4.76854	33.9616	68.9411	17.5669	0	16.1253	0
ENSG00000182632	3.30411	2.51165	0	33.7709	2.01049	2.18343	5.57467	0.837708	5.06165	4.4684	1.43819	10.4784	0.506099	16.8052	3.60133	7.27308	3.55328	27.3773	2.12284	3.00283	0.970518	0	3.17684	16.5441	12.6727	0	308.961	0.346637	2.49504	1.00034	2.68265	2.51754
ENSG00000182841	202.214	203.002	218.022	446.982	139.551	142.036	679.244	230.939	694.763	371.937	160.726	102.114	54.0967	289.11	440.721	425.006	116.741	276.828	475.188	248.042	427.863	29.6369	192.538	496.085	435.539	254.704	216.566	373.131	317.994	207.809	216.142	447.697
ENSG00000183169	0	0	0.509094	0	0	0	1.03428	1.34746	2.09486	0	0	0	1.2783	0.356413	0.243176	0	0	0	0	0	0	0	0	0	0	0.861431	987.359	18.6579	0	0	0	0
ENSG00000183292	0.199747	0	0	0	0	0	1.3472	0	0.668652	0	0	0	0.694922	0	0	0	0	0.237282	0	0	0	0	0	0	1.51026	0.64268	84.9263	0	0	0	0	0
ENSG00000183444	424.787	293.714	498.922	265.294	326.3	192.714	574.742	600.806	411.675	652.937	615.495	261.067	579.94	301.723	728.991	210.983	652.99	314.842	384.485	777.353	435.158	93.1211	237.142	1073.78	307.298	355.009	303.662	583.137	820.74	553.869	372.623	654.686
ENSG00000183666	219.659	96.6151	72.3342	212.921	90.8006	46.1068	280.863	317.817	300.741	365.555	223.912	75.9238	64.5938	179.53	217.581	196.917	35.8512	166.683	163.925	216.261	145.273	29.2926	65.602	366.237	132.116	68.8717	326.912	270.6	190.797	189.817	91.3563	275.556
ENSG00000184106	53.1729	8.18944	157.454	11.3323	2.61068	0	18.5661	2.93304	2.26306	40.9884	2.65711	0	6.17081	38.9477	20.4915	1.84209	0	69.9424	1.24503	2.88668	0	0	0	28.1834	56.3705	2.8237	28.9253	5.99537	16.6007	53.2485	163.802	0
ENSG00000184319	408.334	230.158	70.2016	680.392	246.492	91.7293	496.104	431.443	549.026	663.361	330.988	184.812	122.427	403.387	298.19	260.658	87.7339	460.99	225.174	383.062	373.678	31.5062	99.5028	1011.35	283.917	121.194	311.207	607.325	252.548	466.589	168.795	333.906
ENSG00000184616	88.019	103.714	50.7816	362.511	64.6504	55.0373	204.028	220.295	213.223	139.727	235.43	76.7774	198.427	193.053	188.093	90.3657	3.67514	96.04	96.0701	128.499	64.9727	71.3693	41.103	375.035	84.2247	46.2219	295.159	357.821	269.774	162.045	93.6449	143.278
ENSG00000185182	0.279723	0	1.17691	0	0	0	0	0	0.749683	5.77487	0	0	0	0	0	0	8.50748	0	0.819398	0	0	0	0	0.922927	1.36104	3.627	327.022	0.458331	0.56934	0	1.95532	1.18807
ENSG00000185485	551.516	612.351	500.501	587.869	647.395	788.134	1374.11	1381.97	1680.63	1739.68	764.815	419.967	522.39	1101.95	1166.62	903.836	292.24	1224.44	811.317	1392.67	1142.27	189.895	770.697	1154.74	843.419	804.785	711.805	1714.88	555.646	966.647	550.56	1699.39
ENSG00000185495	166.719	179.729	411.797	218.501	177.869	128.92	454.506	161.176	362.203	364.449	369.069	92.8164	92.1627	291.515	371.177	155.995	51.4426	142.18	518.022	528.64	297.418	60.5766	166.119	379.909	209.672	216.335	206.371	527.141	210.123	171.979	165.631	1053.42
ENSG00000185596	571.867	434.635	1497.98	741.664	362.944	637.332	1155	860.136	1893.8	1493.27	673.449	519.465	273.542	1103.95	911.21	701.25	389.063	1023.1	881.517	726.865	821.792	253.043	563.614	1033.2	1041.93	550.891	908.426	1487.56	678.863	1104.42	622.458	2121.11
ENSG00000185684	150.123	180.283	139.756	170.32	98.841	85.925	262.947	133.493	195.316	312.231	115	65.2716	193.476	207.392	300.93	111.098	52.63	181.008	155.668	232.486	152.885	23.722	84.6973	327.183	231.394	104.042	434.207	324.952	157.094	249.934	161.912	252.293
ENSG00000185986	152.102	224.6	141.68	462.091	188.157	312.904	544.321	208.839	589.135	722.448	265.929	179.638	133.051	751.975	561.361	329.954	74.8018	197.633	253.826	371.843	196.86	107.325	315.161	406.639	511.744	247.871	251.522	476.717	339.94	364.156	190.601	303.066
ENSG00000186162	302.327	192.119	780.172	781.705	194.158	189.293	453.533	381.661	420.735	479.866	328.389	139.628	166.789	479.084	338.93	189.886	84.2936	491.267	262.106	336.398	271.361	52.461	173.887	703.322	230.953	254.984	282.069	837.21	285.719	556.903	222.908	290.714
ENSG00000186312	255.377	166.775	766.637	341.659	193.797	164.721	699.919	460.109	524.695	619.356	557.111	187.35	197.83	356.936	493.691	389.728	87.0671	335.848	221.035	292.56	286.523	70.9604	126.304	637.254	228.382	200.45	185.347	697.395	313.953	546.794	233.881	395.183
ENSG00000186466	1844.43	71.7038	0	2.5925	38.681	3.68418	13.6982	59.5221	20.288	96.2777	421.478	420.24	1068.45	8.88577	8.27858	25.2128	21.8112	20.4347	7.51753	65.7937	97.0375	48.9291	4.53158	49.3204	12.089	22.4017	67.3601	47.4316	15.3467	8.14579	55.7008	43.2963
ENSG00000186481	27.5079	29.4898	17.5743	53.7494	43.5924	35.0333	15.3728	492.227	43.3395	64.8058	6.90549	11.5059	2.86417	54.9395	105.445	5.68643	48.6072	40.7499	41.102	165.436	42.4646	14.9547	30.7835	17.3892	32.6622	64.8484	408.993	225.974	51.8262	89.2183	35.3755	19.1596
ENSG00000186715	39.7563	41.1671	11.6841	40.9825	141.576	1266.83	43.6542	61.2513	119.383	272.737	17.4836	1333.64	745.03	576.013	36.8381	17.0044	386.238	32.4641	73.4929	590.285	128.025	4.61598	720.221	119.276	86.7709	496.747	199.103	251.003	20.899	55.1399	49.6703	265.846
ENSG00000187172	1.73533	0.634843	1.50498	4.80212	1.27395	0	2.09805	0.702573	0.852358	0	0	6.73636	0.475573	1.25944	0.338495	2.86276	1.83371	23.4663	1.39689	0	2.75661	0.260959	1.74822	0	1.19662	3.40006	145.209	0	0	0	3.34131	1.24068
ENSG00000187812	0	0	0	0	0	0	0	0	0	0	0	0	0	0	0	0	0	0	0	0	0	0	0	0	0	0	291.757	0	0	0	0	0
ENSG00000187893	0.800355	12.4835	0	0	0.408506	0	1.42926	0	0.336617	8.22835	4.13614	0	0	0	1.7825	16.0056	0	0	0	0	2.38779	0	1.09277	2.73845	5.91625	0	11.1128	2.10167	0	1.34725	0	0
ENSG00000188002	289.824	365.459	120.251	675.206	247.185	391.347	682.096	323.602	981.962	766.94	365.611	243.084	107.192	425.449	468.524	368.373	101.433	221.956	452.543	415.234	221.222	75.125	439.181	591.904	292.897	352.711	620.08	1053.58	454.407	462.032	261.138	319.749
ENSG00000188029	1.23964	0	1.6378	0	3.07605	0	0	2.81723	0	107.012	17.6782	155.84	0	0	0	0	0	18.6263	0	0	0	0	0	0	0	0	5.47422	0	0	0	0	3.30501
ENSG00000188388	27.8884	5.43188	8.92705	6.50032	5.6412	2.48251	44.9695	11.0982	20.9346	58.3147	12.8474	11.8091	8.92464	12.4633	12.4375	38.7205	24.4147	5.50685	18.5431	21.4433	0	3.34733	1.89494	28.9344	10.3389	5.79033	249.779	35.9722	3.77962	35.1246	3.14335	31.8679
ENSG00000188599	331.358	220.312	198.29	456.251	244.874	113.33	841.772	430.721	891.503	616.287	381.082	101.94	92.7222	679.003	340.354	757.347	136.347	390.665	358.249	623.833	287.62	169.614	140.873	1333.12	282.809	104.518	417.773	464.552	270.073	419.476	207.521	1672.76
ENSG00000188681	69.7033	50.5228	14.9483	114.982	27.2428	17.3739	119.376	119.225	249.921	111.207	171.968	97.6425	32.4596	129.921	101.242	127.046	32.6331	105.39	82.1761	72.4957	135.362	19.9764	71.98	199.936	91.1236	28.4307	115.9	252.262	39.3185	176.099	77.1802	140.581
ENSG00000188755	0	0	0.609368	1.74855	0	0	0	0	0	0	0	0	0	0	0	0	0	0	0	0	0	0	0	0	0	0	252.341	0	0	0	0	1.01726
ENSG00000188831	1.41971	0	0	0	0	0	0	0	0.754843	0	0	0	0	41.0244	0	1.44706	0	0	0	0	0	4.77443	0	0	0	1.7494	12.9853	27.119	0	0	0	0
ENSG00000189014	24.3473	15.9029	28.6734	30.4479	24.9777	29.5253	37.2426	42.1298	38.3854	46.6012	52.6772	43.0469	324.314	53.975	30.2447	25.9189	10.0143	21.289	26.2237	31.7635	23.1935	2.93551	27.3056	61.2202	45.5372	23.417	297.572	54.171	13.9985	57.839	23.3211	79.9966
ENSG00000189136	213.642	201.321	157.887	179.219	74.6632	56.8467	509.803	136.653	174.686	377.949	135.278	73.1634	93.8079	321.798	90.0262	537.552	93.4371	148.215	246.821	213.889	113.291	39.0749	87.2614	359.828	99.4524	87.3058	322.276	363.055	51.1792	147.784	84.2256	332.957
ENSG00000189212	2.23285	30.3951	3.75139	102.728	2.39204	0.461945	13.0681	1.56839	93.2799	9.1958	867.777	3.55531	2.2746	11.3094	1.15981	6.24548	0.902744	6.7904	3.08615	2.24603	3.7381	0.565822	2.78612	6.76688	0.734004	2.66872	603.422	12.6937	0.855301	11.035	1.18035	1.15919
ENSG00000189332	0.231085	0	0.214844	0.701517	0.523605	4.17424	0	0	0.239677	0	0	0	0	2.13797	1.2609	0	0	0.264437	0	0.689824	0	0.299818	1.50775	0	0.683252	0.532893	734.68	0	0.390708	0	4.26174	0
ENSG00000189423	11.2408	9.23818	29.5524	119.984	10.2571	11.5486	55.1196	11.1352	18.7086	52.2117	7.01461	2.49972	3.01622	9.83815	11.2544	30.5068	7.64197	144.253	8.88536	24.9798	6.9199	3.78052	7.11534	32.4664	25.192	6.42221	310.121	19.0487	7.34681	10.5873	8.81434	10.8868
ENSG00000196204	223.155	196.137	332.51	485.182	199.819	161.92	570.922	371.334	531.212	602.14	261.787	156.698	164.64	415.196	471.591	380.728	151.097	377.227	261.711	330.244	356.266	52.6877	150.581	718.294	327.236	216.942	581.817	606.803	419.666	469.369	291.294	429.773
ENSG00000196403	1.84942	0	0	2.87809	2.40215	0	0	0	0	15.6076	0	0	0	16.6068	0	1.54107	0	2.06861	0	3.004	6.856	0	2.00587	3.20451	1.32154	5.12474	1.47943	0	5.37679	0	0	26.7784
ENSG00000196593	0.305844	0	0	21.6128	0.368955	1.36969	9.88667	10.8671	9.03194	3.69903	1.30487	0	0	1.67741	0.206682	0.673491	1.07806	0.363316	1.49318	3.47881	0	0.795735	0	3.86771	121.152	1.956	705.271	4.36353	0.574642	0	0	111.754
ENSG00000196796	14.9275	2.11226	14.7374	7.7628	14.492	15.4953	3.37373	15.5911	20.6531	30.1084	1.97334	7.97375	9.48255	24.3297	9.35225	8.53573	10.0063	8.95367	29.5126	58.1604	18.37	2.608	19.5945	19.492	14.1401	35.397	265.952	12.739	11.4404	7.67187	7.48638	30.2926
ENSG00000196922	383.087	387.761	67.9182	552.37	481.84	376.615	746.843	638.372	865.811	563.335	396.669	470.79	455.909	501.781	375.263	345.436	232.148	360.824	474.633	804.162	662.677	188.025	379.377	845.747	260.203	374.37	238.191	1379.64	470.409	685.7	247.271	387.795
ENSG00000196970	0.218961	1.9413	0	9.71756	0	0	4.55531	0.781563	0.611655	2.12842	0	1.47469	0	0.234935	2.17133	4.34798	0	0	0	1.60123	0	0	0	2.16734	0	0	37.0747	1.39812	1.0095	0	0	0
ENSG00000197083	253.043	69.6413	9.02202	190.712	101.932	52.0084	798.94	390.768	582.019	349.267	284.562	236.368	25.174	173.171	74.4497	1367.69	106.462	252.439	331.219	151.638	342.084	35.3678	115.506	721.791	124.803	143.176	281.874	993.25	60.2667	549.116	73.0779	490.562
ENSG00000197171	0	0	0	0	0.427282	0	1.07239	0	80.4613	1.63358	0	0	0	0	0	2.84771	0	0	0.591519	1.10391	0	0	0	0.734899	0	0	46.3448	0	0	0	0	0
ENSG00000197421	0.921995	0	1.04984	0.987892	1.93196	38.606	11.3099	2.22151	0	4.24616	0	53.2469	17.402	57.5957	1.42409	0	3.28019	3.9929	16.163	0.478063	21.1063	0	48.08	2.05471	0.92278	2.57305	26.7224	62.0358	1.4903	2.17635	0.834603	1.22907
ENSG00000197549	1.68981	0	9.31351	0	4.5878	1.38138	0.427916	2.02036	0	9.23151	3.45744	2.83075	9.51046	5.54602	117.87	1.18229	0	0	0.799084	9.78625	3.93576	0	4.46363	2.9646	112.372	5.91463	87.2651	0.425982	400.232	32.0425	59.5299	1.11905
ENSG00000197588	2.21816	8.05268	0.66233	5.78204	3.77244	0	56.1078	1.69994	2.0691	0	2.66537	0	0	0	0	0	0	0	410.289	7.70433	0	0.555855	0	0	0.65906	0	33.9493	21.6596	1.06439	0	1.31531	18.5425
ENSG00000197882	42.7917	2.29105	0	18.9461	3.81635	0	10.8438	10.2919	39.0168	62.1122	20.5519	6.2947	10.053	8.43838	2.26306	23.7567	0	4.33229	6.95471	4.58939	4.16766	7.30735	1.46194	8.58352	2.76529	2.34407	4.1674	9.87754	0	0	0	0
ENSG00000197927	217.44	204.223	19.4418	1271	151.241	331.008	734.032	354.792	691.314	1286.18	273.079	140.652	57.9249	223.157	558.752	467.199	117.089	201.5	288.87	360.854	193.87	39.8108	277.504	592.916	157.503	69.1906	840.824	645.946	330.286	883.963	229.512	616.534
ENSG00000198153	1.89367	0	9.67168	13.613	1.76032	0	20.9148	5.68504	11.8382	1.69693	0	0	0	3.09516	12.5558	10.4532	1.89307	3.25146	5.1011	2.53515	0	0	0	24.3546	2.46428	1.36151	21.6517	3.72747	2.32217	3.89691	5.28488	0
ENSG00000198155	57.4469	55.7511	18.0971	164.486	30.8233	19.5927	180.039	64.4326	131.852	143.077	39.0634	29.7187	30.6962	64.9045	95.3777	108.743	38.1527	95.524	70.9557	54.1187	20.7756	2.40736	13.6645	179.244	49.8808	39.5623	336.004	266.695	97.0748	172.083	37.3721	93.423
ENSG00000198237	61.7409	66.2625	114.603	136.366	35.1681	45.37	183.22	79.7592	196.671	280.933	36.3794	31.8779	46.1903	127.418	168.923	111.021	14.3034	34.0465	72.3523	142.006	80.5584	0	77.2827	274.594	138.672	98.9404	329.045	372.319	58.7733	146.4	94.7233	200.171
ENSG00000198555	3.12877	24.0229	3.7077	30.8475	8.85555	6.81112	13.4278	0	2.39853	2.36844	6.17711	11.7606	0	0.472926	0	0.734381	0	32.2738	9.00164	6.405	12.5044	20.0701	28.4488	4.82894	1.45689	4.25792	313.677	0	0.6685	3.46855	0	4.3721
ENSG00000198580	115.36	67.5372	30.7274	692.236	71.1423	25.2848	902.783	322.374	653.623	455.048	188.776	38.7703	10.6764	136.936	88.1589	495.864	21.1416	114.556	215.66	149.74	131.903	19.9254	27.805	750.184	83.087	50.3623	175.102	1285.29	87.0629	225.087	63.6532	68.3034
ENSG00000203462	0	0	0	0	0	0	0	0	0	0	0	7.24241	0	0	0	0	22.5964	6.19344	0	0	0	3.81266	0	0	23.8662	0	41.9548	0	0	0	6.72621	0
ENSG00000203858	1.4728	2273.44	0	0	6.12277	0	0	0	0	0	0	8.27685	2.66439	1.38359	0	0.843222	0	19.7818	0	3.5038	0	0	4.69513	4.66513	5.69802	0	14.2098	2.70546	1.43892	7.52665	2.03898	5.82254
ENSG00000204177	70.8989	105.524	125.629	219.184	104.682	390.179	242.371	202.505	293.523	278.211	100.191	103.956	130.713	185.175	94.4515	205.115	114.118	96.0775	182.907	242.63	248.997	19.4533	320.073	229.856	109.249	212.355	139.777	471.189	77.9199	202.145	67.4381	343.375
ENSG00000204338	9.14665	4558.65	21.5075	106.572	14.513	18.219	58.4355	21.6098	132.79	98.4225	28.9489	64.6827	207.827	33.9421	36.9	57.3742	0	16.2423	40.7491	25.1628	69.6492	0.581982	10.0733	53.2831	348.35	22.496	35.0297	18.3867	22.0676	15.8526	43.3061	46.2481
ENSG00000204434	8.01365	4.1392	2.56731	5.11704	8.21683	5.57164	4.71511	0.930891	5.68305	0	12.3948	3.38915	1.3779	9.35767	3.9957	6.24049	2.09346	7.066	13.8054	9.26875	10.8466	10.9872	9.40862	21.7967	8.55181	8.25848	266.176	1.27654	21.1864	0	12.7639	3.23384
ENSG00000204437	0	0	0	0	0	0	1.30396	0	4.24356	0	1.84386	8.21087	5.82446	0	0	0	2.97753	0	0	1.16459	0	0	0	0	0	0	149.954	3.84702	0	0	0	0
ENSG00000204547	0	0	0	0	0	0	0	5.88864	0	0	0	0	0	0	0	0	0	0	0	0	0	0	0	0	0	0	46.1698	0	0	0	4.17461	0
ENSG00000204556	235.455	135.896	113.624	635.983	258.23	196.116	210.911	100.85	457.451	360.878	189.482	154.772	144.912	221.624	158.673	197.931	60.3401	259.952	150.327	264.435	223.41	3.31871	207.82	469.268	142.38	248.071	343.141	1081.31	293.905	289.976	135.656	49.7517
ENSG00000204622	40.2502	102.29	44.0599	62.8277	92.267	171.023	119.064	39.5403	527.388	296.674	87.4031	45.7975	34.1191	183.424	148.528	78.7794	33.9009	99.6082	118.829	166.179	132.494	6.38828	129.503	102.713	207.389	161.103	123.948	131.406	48.7353	77.2756	90.9119	100.994
ENSG00000204662	0	0	0	0	0	0	13.0854	0	0	0	0	0	0	0	0	0	0	0	0	0	0	0	0	0	0	0	20.4629	0	0	0	0	0
ENSG00000204663	0	0	0	0	0	0	0	0	0	0	0	0	0	0	0	0	0	0	0	0	0	0	1.624	0	0	0	1942.27	0	0	0	0	0
ENSG00000204745	41.1358	34.23	46.2293	55.1567	53.5592	36.4802	96.4148	74.691	109.23	69.187	40.2902	27.8144	22.5494	92.9941	110.176	50.4823	32.3015	60.5302	41.98	96.7717	54.6997	12.7763	32.7071	118.851	106.089	28.7653	64.6938	62.2736	85.7534	104.733	66.0086	112.259
ENSG00000204778	86.3367	148.323	43.3662	138.744	72.9392	150.983	206.354	108.753	154.915	263.233	68.1071	61.2983	81.2786	221.529	218.396	125.368	67.2626	187.806	181.688	229.026	122.414	36.2085	224.92	181.643	109.196	89.2084	142.31	237.446	293.201	258.423	123.528	436.767
ENSG00000204790	13.5576	205.725	6.75932	0	20.1016	0	92.162	95.275	92.5246	23.9406	25.0001	14.6003	109.663	41.3601	1.49436	50.7666	0	148.684	52.254	39.2958	19.9916	6.07034	17.5026	63.3253	28.6333	0	59.5468	83.2613	17.4979	33.4644	34.1165	69.3164
ENSG00000204933	10.4354	2.24173	306.203	61.154	179.07	8.56545	0	6.9791	0	0	0	5.9397	0	0	0	0	3.23998	5.45952	184.011	418.438	5.43853	0	0	14.4235	2.79846	2.20041	12.5728	0	21.1882	0	14.2185	0
ENSG00000205035	0	0	0	278.613	0	0	0	0	0.447966	0	0	0	0	0	0	0	3.23901	0	0	0	0	0	0	0	0	0	23.4102	0	0	0	0	0
ENSG00000205215	0	0.796392	0	0	0	0	1.20152	6.19211	0	0	0	0	0	1.02399	0.433165	0.543136	0	15.5163	0	0	9.98055	8.42203	0	0	0.472519	1.03774	788.395	0	0	2.33219	0	0
ENSG00000205266	0	0	0.723845	0	0.119799	6.27429	0	0	0.403888	0	0	0.908812	4.13017	0	0.439074	0	0	2.25561	0	0	0	1.88107	1.17124	0	0	2.16075	698.179	0	0	0	0	0.687435
ENSG00000205312	0	0	0	1.8201	2.05601	5.40069	0	3.27727	0.714443	7.08572	0	0.935661	35.37	0.669865	0	0.317955	0	2.4013	4.09676	1.82419	1.25278	14.1243	1.90888	0	0	17.3207	193.417	0	0	6.96299	0	1.44625
ENSG00000205361	440.473	22.0509	4.38374	80.365	199.903	152.88	48.556	97.3662	17.5097	38.2877	19.0076	81.1376	585.038	36.9861	93.9574	7.55479	111.066	10.4398	132.162	365.045	19.7046	0	185.815	59.5428	14.512	175.334	99.6726	387.844	15.9442	0	61.2453	11.5109
ENSG00000205485	78.0421	93.3987	74.2387	147.881	69.7698	59.4946	230.94	79.4419	210.007	157.277	69.0616	63.9674	37.5473	166.502	115.392	123.609	21.8252	119.615	100.06	118.234	124.33	21.5241	57.075	175.048	130.471	79.1686	103.12	257.194	94.0561	107.275	51.5168	211.817
ENSG00000205534	75.2568	61.4174	580.901	89.7504	78.0162	64.1608	212.521	151.947	199.05	269.289	59.6114	41.1139	48.7121	114.956	313.421	128.511	47.1656	85.8157	64.6221	191.167	85.5563	3.77644	63.0115	195.557	103.878	79.0871	102.849	196.69	204.244	284.296	106.034	121.635
ENSG00000205763	449.93	570.413	231.795	943.438	313.042	188.138	1045.78	548.35	1073.19	889.779	675.709	217.397	142.569	692.146	322.66	614.279	144.896	590.044	456.13	456.147	289.249	224.854	201.649	1585.3	361.606	237.29	255.616	519.794	221.796	657.675	199.925	497.618
ENSG00000205771	53.9864	26.4095	43.018	103.899	28.722	20.5133	44.4663	49.7843	106.194	67.0235	58.6751	43.0513	56.4177	37.723	42.078	40.2858	28.3719	28.4899	67.3014	43.8526	53.1007	7.85932	25.907	41.0689	42.2634	42.3488	225.975	234.044	37.3591	43.7095	26.2793	94.0556
ENSG00000205822	0.473085	2.69185	1.84339	9.4906	1.20767	0	5.84649	1.5588	2.70297	9.01583	4.33621	0	0	1.62216	0.894046	3.35392	4.12662	5.6383	0	4.39806	3.01326	0	1.11989	14.7374	4.72236	0	37.3885	11.075	1.7192	0	1.64872	0
ENSG00000206149	383.89	230.723	320.098	535.449	229.857	181.534	688.386	514.377	655.235	861.08	402.127	129.142	82.3931	676.654	355.079	355.623	119.698	329.677	428.497	558.093	309.857	97.9455	183.307	954.724	280.239	169.758	361.729	581.372	242.062	663.48	233.922	869.865
ENSG00000206159	0.510669	0	6.81761	14.0312	28.342	20.1241	0	1.18224	0	16.2906	1.06947	2.99692	8.47121	1.65124	0	0.349933	4.39958	24.241	20.8903	73.5402	0.739634	0.446088	49.9478	0	1.14133	39.9694	3.33932	0	0.89846	16.382	0	1.25744
ENSG00000206178	0	0	77.263	35.4662	0	0	0	0	4.6378	0	0	0	0	0	4.83536	0	0	0	0	0	0	0	3.11949	0	0	0	10.6837	0	0	0	0	0
ENSG00000206192	14.5435	6.99229	0.409424	1.81887	0.935406	1.29239	5.66411	3.03467	0.667693	1.5332	1.53763	0.518764	0	1.72241	0	0	2.58114	1.3532	30.3382	3.33097	0	0.358235	2.43754	0	3.35501	0	192.568	0	0.542211	0	0.76832	41.9644
ENSG00000206341	1300.26	1784.25	6229.1	1715.13	3026.36	4916.84	3689.99	1924.44	3849.66	3697.2	1789.93	2040.58	1782.13	4884.69	8974.84	1558.54	780.115	2416.12	2173.91	3671.16	3374.86	222.481	4812.29	3558.21	9348.12	7011	744.125	2281.84	3776.44	3804.57	5235.79	5550.42
ENSG00000212125	23.8758	43.0586	27.7966	211.695	40.3821	17.2138	92.3029	61.8968	76.5583	109.225	43.3752	21.0654	23.3694	22.4497	80.8826	72.9874	6.3919	47.5887	73.1627	68.3128	89.3204	20.7745	25.5747	107.105	45.902	17.1038	45.099	180.343	48.2298	122.444	81.9495	84.4615
ENSG00000213071	45.7971	58.519	10.8924	57.7845	24.739	27.9989	142.699	53.7182	150.83	191.203	10.6724	46.8911	785.523	158.749	246.523	64.713	7.31803	104.072	181.42	66.1436	101.147	2.16098	27.2696	270.579	46.5528	16.7853	102.54	34.182	82.7024	51.9771	50.1313	48.1744
ENSG00000213244	24.6334	12.4276	0	18.6933	10.3689	0	27.0911	7.68526	23.2973	6.39927	14.9829	34.9555	0	19.5808	4.26276	74.3906	25.6567	0	22.7936	3.63011	18.0551	0	9.54311	14.4396	90.2254	79.7954	30.3533	30.8247	0	0	5.47821	10.367
ENSG00000213976	67.9251	42.1999	25.0292	284.412	95.5223	78.7968	229.949	78.7443	236.261	234.589	45.2617	45.6988	22.2681	239.546	458.81	294.454	13.6676	153.825	73.5947	260.523	87.046	3.3042	95.4969	170.724	171.369	64.3138	196.312	363.57	324.733	257.456	144.485	86.0326
ENSG00000214081	0	0	0	0	0.4121	0	0.28766	0	1.71653	0	2.66324	0	0	0	0	0	0	0	79.0178	0	0	0	0	0	0	2.0202	59.7645	0	0	0	0	0
ENSG00000214100	45.247	70.6926	0	151.999	22.9008	31.8201	416.409	9.64873	215.948	51.2662	79.8509	22.1469	0	120.565	0	4.52741	9.66272	89.7093	73.6076	46.8225	45.0769	16.8225	9.94739	30.2725	41.1257	4.35584	344.559	51.0325	3.25809	35.7928	0	29.7182
ENSG00000214135	699.58	905.901	271.257	1332.66	916.89	1212.48	2261.89	1724.66	1752.65	2024.41	1544.86	494.669	366.684	1327.07	1376.43	1280.41	297.874	1148.75	1431.18	3064.93	1376.84	312.078	1250	2078.68	1012.02	1019.29	1012.77	2522.65	1191.49	1398.99	839.455	2646.8
ENSG00000214174	403.411	490.96	448.295	1129.69	304.881	250.467	1037.83	507.109	1026.21	1199.25	729.952	190.494	146.691	476.585	595.66	946.614	164.349	346.296	594.914	764.751	381.639	166.125	227.368	972.406	409.816	272.071	1350.92	622.001	542.025	710.896	338.251	530.996
ENSG00000214176	450.953	402.907	2372.21	314.407	337.527	397.732	546.77	951.06	657.063	1183.03	270.164	181.5	139.336	1171.94	772.887	269.257	185.478	540.486	506.65	738.953	446.906	50.517	439.927	674.551	787.071	587.99	310.531	892.994	599.574	837.759	548.075	1632.73
ENSG00000214189	93.4047	69.1243	127.952	78.7737	91.9763	35.9023	334.405	140.21	262.765	202.033	131.082	135.51	20.2773	180.828	140.596	178.703	20.7499	238.856	91.0877	158.005	60.7029	5.96979	58.2107	464.023	74.5913	55.1553	219.003	267.416	127.985	254.252	61.0971	281.934
ENSG00000214252	7.37207	0	0	11.9016	0	0	0	0	6.78642	0	0	46.18	1080.97	0	6.28036	0	17.4128	0	205.096	0	151.453	0	0	0	0	8.01008	4.74289	0	4.67755	0	0	0
ENSG00000214330	0	2.74702	0	0	0.776243	5.52037	0	0	1.22423	0	0	0	0	2.08724	0	1.89121	0	0	5.39393	0	0	2.93269	5.2775	0	1.81642	2.72194	3.66138	0	0	0	3.3049	0
ENSG00000214331	152.996	140.113	309.316	182.345	150.229	116.608	407.834	174.508	411.417	346.921	161.142	117.611	65.1633	287.025	319.162	234.366	97.2351	186.252	159.54	312.184	138.797	23.6013	113.916	406.187	262.077	137.61	225.274	486.914	241.547	352.071	151.587	276.878
ENSG00000214425	45.636	113.656	539.734	165.649	169.941	47.6427	226.28	487.819	664.235	265.932	67.3137	141.868	17.8349	238.219	460.591	107.138	36.2148	36.6049	225.099	314.186	250.51	7.26673	63.1325	113.958	149.931	171.596	420.095	481.159	363.206	370.267	134.693	438.976
ENSG00000214439	75.7099	109.268	129.708	78.6157	55.8412	68.5618	215.604	58.1424	188.806	112.45	88.0197	64.8898	50.9601	83.1268	91.1116	187.302	34.9958	114.881	113.412	136.102	65.5104	21.7761	70.5409	147.923	99.9023	60.525	88.3023	351.535	100.831	119.716	38	185.916
ENSG00000214553	1.88808	0	0.488457	4.92327	2.50144	2.12517	11.0077	13.0094	14.7784	9.55489	4.59847	34.1999	3.84471	5.22851	1.28208	0.249632	0	1.9218	4.56493	4.20897	1.94017	0.339663	2.88622	11.3096	0.172094	3.32617	199.595	12.5496	7.46422	7.47524	0.948062	198.647
ENSG00000214617	0.7387	141.138	2.23385	3.67325	0.807126	0.928095	0.558149	12.8468	0.284629	0	16.2867	3.47641	0	0	0.287702	0	0	30.7709	38.1246	1.249	3.11243	4.72749	3.45937	0	0.276614	0	592.748	0	2.155	0	0.677882	179.901
ENSG00000214646	27.1949	35.7078	4.41687	35.0037	14.3987	13.5565	15.6415	7.48235	43.5123	14.3833	8.79966	29.4162	35.4042	16.0215	2.999	14.3569	8.56154	19.5682	12.7091	10.4307	13.1756	3.98455	5.76549	14.79	11.8832	20.5718	617.434	61.6939	3.68828	18.6836	17.7656	2.45779
ENSG00000214765	512.394	479.835	974.185	743.22	299.501	265.427	1358.59	450.416	854.827	911.035	517.349	233.57	178.476	930.815	800.703	558.874	173.055	598.845	847.439	815.745	420.752	258.479	369.573	1105.48	720.277	348.286	676.2	997.232	561.147	766.424	438.521	826.562
ENSG00000214776	3.14759	3.44924	18.8342	3.83172	5.14506	5.11046	27.0883	1.34393	6.37789	14.7072	3.21951	2.56422	0	4.09961	31.3524	11.4086	1.24293	9.5615	2.38319	17.2618	5.45565	0.386817	8.69655	16.8594	6.04067	7.18169	63.3649	2.58411	20.4048	23.0574	8.81701	16.8855
ENSG00000214796	11.8907	14.5321	152.991	80.1913	114.952	245.325	46.9296	92.7243	32.9976	57.7661	24.8036	404.003	35.5889	79.9121	14.4675	17.84	0	199.348	111.027	270.853	21.754	1.13828	266.207	50.5638	9.35898	25.1553	69.8725	13.6441	89.578	95.3393	17.0092	74.1446
ENSG00000214822	0	0	0	1.14854	0	0	1.341	280.915	0	0	0	0	16.7242	33.1821	0	0	0	0	14.0345	0	0	0	0	0	0	10.5104	13.402	0	33.9249	0	0.967484	8.68948
ENSG00000214837	29.2149	27.7688	112.854	30.9369	23.4482	27.309	48.9286	65.2096	59.2429	74.2809	25.0837	15.4215	23.9502	54.5938	71.0579	47.9742	15.7627	74.941	26.649	70.3815	44.0138	8.14198	23.0438	70.4693	40.4536	32.1821	710.915	69.095	40.1137	54.4607	26.4116	100.75
ENSG00000214888	0	0	30.4618	1.57982	12.2378	139.2	6.15548	0	1.83193	43.1531	0	103.5	35.9148	37.5045	1.42168	0	1.14654	0.392562	0	24.3055	0	0	132.435	4.02602	0	1.58218	98.3808	0.512041	2.02732	107.222	0	1.65501
ENSG00000214992	2.48701	1.78961	0.914634	2.70752	3.26763	0	4.19181	0	3.46243	2.93595	8.93736	0.565385	4.78887	1.89068	6.15148	0.692592	0	1.10319	5.67492	6.47292	0	0	0.744529	8.36385	0	1.50584	214.304	1.01925	0	0	0	0
ENSG00000215146	46.2488	18.841	17.2796	163.61	23.5189	26.6012	98.5846	39.7791	155.922	84.4469	16.6712	30.5075	3.8567	57.0196	45.1615	72.1924	12.0682	89.1126	57.6225	61.4254	22.0333	1.25656	14.5125	110.726	47.6522	39.899	37.4238	192.741	32.9125	52.5651	21.2391	32.7352
ENSG00000215151	0	3.23891	0.522821	0	0	0	0	0	0.66143	0	0	0	0	0	1.36513	0	0	1.3311	0	0	0	0	4.45244	0	0	0	2.19647	0	0	0	0	0
ENSG00000215154	72.9476	57.5093	67.5736	232.594	79.3593	79.7627	179.323	114.253	189.558	173.477	64.8737	124.645	82.7159	64.7469	131.207	115.349	32.1292	105.652	98.8732	105.262	101.917	25.4744	59.4371	142.505	119.322	134.376	101.975	191.841	103.363	190.165	114.93	123.259
ENSG00000215158	30.7162	23.4643	107.148	63.106	37.2906	34.5848	121.733	62.1819	87.5465	119.692	23.9783	20.1135	24.8024	83.4871	106.29	55.1546	18.8398	51.7575	49.6752	74.3667	49.2916	7.56234	41.0163	83.8815	56.8692	41.9293	112.612	84.5088	61.9701	72.3267	51.324	146.341
ENSG00000215190	214.607	166.248	126.065	399.624	137.031	104.759	442.269	194.417	251.116	473.729	450.657	99.2984	68.7066	277.765	359.381	166.06	63.481	268.37	255.645	252.895	317.051	49.8762	143.48	543.942	228.556	107.968	146.123	469.278	241.303	366.319	142.332	542.322
ENSG00000215302	296.096	20.6674	505.028	59.3944	45.8092	45.2436	169.502	98.8382	152.631	202.163	55.4178	42.9534	91.0812	141.816	210.029	105.122	27.2773	100.912	93.8666	72.9297	63.5821	13.2906	74.4027	153.534	141.985	56.1308	70.5415	303.555	151.842	118.739	113.176	212.405
ENSG00000215478	1.82727	7.49531	1.47011	13.2198	1.23277	0	15.582	2.06292	60.8581	16.207	0.59182	0	1.24631	11.5703	2.76059	368.651	0	20.1617	606.084	1.93155	25.3778	0	1.34704	5.03382	2.26951	0	113.553	9.61124	0	0	0	37.1415
ENSG00000215548	166.388	503.635	63.7154	97.8093	86.1034	199.447	308.848	323.504	424.495	615.12	89.4043	68.4707	156.053	146.517	222.806	213.514	48.6375	564.361	720.245	98.1252	41.731	11.1392	104.049	133.717	343.124	80.9216	500.891	643.162	237.13	201.811	103.697	351.523
ENSG00000215559	32.7751	9.74385	9.93713	7.9011	17.4143	10.9492	65.6814	392.898	35.0407	29.0219	2.70052	3.90199	4.81591	27.8078	17.9708	26.0667	7.20317	7.1717	23.7068	39.3008	10.6784	0.936329	7.10066	88.4764	13.2651	18.2425	93.8754	11.9439	25.829	53.2879	7.4012	17.8229
ENSG00000215859	8.53236	12.0606	11.1463	43.8651	11.712	33.9923	25.6953	16.6985	36.388	22.5503	22.74	85.8652	25.899	24.4963	41.3171	27.0246	11.1408	8.91815	23.6653	31.2447	28.9802	5.04605	44.2393	29.381	23.1121	8.07305	50.8053	31.0546	24.4614	5.126	14.1154	133.775
ENSG00000215864	0	0	0	0	63.2505	28.1848	0.49034	0	0	9.10208	0	0	1.46015	0	1.60601	0	0	0.766727	0.915654	179.635	0	0	156.723	18.2903	0	0	115.186	0	0	0	10.8759	0
ENSG00000215908	432.121	539.743	1112.34	696.199	436.577	1257.12	853.29	454.317	1355.3	962.962	388.748	424.185	858.758	1167.35	1209.53	612.776	261.279	756.439	732.571	629.63	902.934	197.4	1247.88	683.125	1558.18	861.507	943.688	1022.02	654.058	733.793	839.915	1197.27
ENSG00000216775	95.133	394.541	37.2926	528.929	272.033	712.552	496.435	418.798	480.249	540.492	236.696	221.359	801.985	196.171	1030.52	242.388	235.114	1906.89	444.732	690.685	165.068	5.61011	577.867	375.556	518.002	766.939	729.12	376.919	920.692	586.863	363.558	184.107
ENSG00000216819	8.81317	8.3359	14.7231	156.898	3.07757	0	0.794711	31.7692	4.74221	5.23317	0	9.1952	0	1.77731	2.44787	0	0	3.4298	0	1.33498	8.63234	1.33437	2.3288	21.2371	0	13.4565	1.46571	0	0	11.7005	0	5.80603
ENSG00000216901	8.44679	13.8763	4.29466	180.583	2.58805	0	82.8216	13.1586	21.0671	21.2421	91.628	17.6451	6.11274	10.4868	34.7382	1.93455	0	12.7571	28.5867	45.3098	5.56768	54.4794	18.1519	26.4759	26.1581	21.0306	105.04	49.8324	6.60247	25.2544	0	17.2585
ENSG00000217261	2.74485	2.46915	5.04636	21.1167	0.70902	2.02095	1.32437	0	2.16771	1.40811	0	5.52989	0	11.1688	7.18719	1.26251	0	7.75262	10.1732	2.27791	0	0	3.45432	1.37901	7.89016	4.47321	1277.18	9.03594	2.44004	3.14337	15.1471	15.8438
ENSG00000217801	26.2278	9.84271	327.094	303.542	74.3528	53.4226	133.755	808.951	168.728	228.361	12.0718	111.415	39.8875	152.981	110.641	3.56625	103.353	35.133	114.924	96.5073	199.157	1.11782	60.8431	17.0993	149.533	318.289	132.581	161.808	315.024	131.612	79.6456	296.91
ENSG00000218358	1.37118	0	1.91916	0	0.864122	0	5.39759	1.68572	2.64678	4.46034	3.11628	4.70103	4.70399	22.8881	54.6139	1.69802	0	10.87	9.89114	6.68058	1.43018	0	2.02589	0	12.6908	1.1262	110.067	11.7441	43.756	21.1855	18.9074	0
ENSG00000219186	3.24067	0	0	6.97429	4.35334	0	0	0	0	10.9885	27.4627	2.33725	0	0	4.55451	8.52953	0	0	0	0	0	72.4924	0	0	0	0	10.73	5.25096	0	0	0	0
ENSG00000219392	6.96984	24.0302	5.14605	218.673	6.05993	8.27268	40.3944	0	34.662	32.3629	56.0627	9.99858	3.28646	9.98179	21.797	16.0136	0	15.273	21.2649	15.8971	22.9553	12.443	2.02868	27.5351	9.30781	16.6402	79.8606	42.6865	26.9863	17.8095	19.0129	6.77068
ENSG00000219926	0	0	0	0	0	0	0	0	0	0	0	0	0	0	0	0	0	0	0	0.318842	0	0	0	0	0	0	376.65	0	0.321276	0	0.637927	0
ENSG00000220323	4.43639	7.92343	13.5205	6.14712	5.55721	5.67151	23.65	7.62162	18.1957	19.6869	6.92335	1.5281	2.44496	11.7834	18.8689	3.38504	6.29291	5.60551	10.1598	16.7478	9.98262	0.293552	10.0097	15.5716	13.0854	12.7953	7.65097	13.7674	10.8397	8.46936	8.02995	8.11023
ENSG00000220377	7.94783	9.82371	0	20.1471	0	0	1.09147	14.7391	26.6124	4.20523	0	0	27.84	0	0	4.49462	0	0	8.08983	3.894	56.0832	0	0	8.2304	3.51403	3.23446	105.943	10.4893	2.53861	0	0	5.36861
ENSG00000220785	808.316	1059.7	31.5755	472.408	363.066	371.521	1278.59	393.318	1328.52	1850.73	806.119	393.21	145.811	1912.77	715.113	1703.02	293.59	860.049	879.719	730.253	527.963	157.462	415.095	1384.01	475.542	648.845	411.465	1002.9	355.226	888.724	379.335	457.979
ENSG00000222019	33.8749	40.6845	6.78167	55.8714	9.47592	22.1984	96.965	121.434	173.16	141.221	68.6286	85.5001	117.203	55.8591	39.5884	181.469	20.0006	29.7602	74.8059	31.5235	90.9833	13.692	13.2339	75.193	45.8574	23.8379	68.2296	161.653	22.2388	36.3122	12.7701	117.472
ENSG00000223345	29.2687	225.167	0	137.916	41.6283	0	112.595	89.3166	127.593	124.83	101.463	18.8372	0	78.1748	28.9547	373	15.7797	69.0517	250.845	27.8168	37.0068	1.52533	16.1013	143.117	116.405	80.8439	155.811	287.961	5.96321	39.0754	28.3623	65.0572
ENSG00000223553	1.13335	2.62263	3.24283	8.79086	0.704921	0	0.164316	1.44572	6.03753	31.4188	0	0.620044	0.75248	17.9871	0.863707	1.92051	0	1.04016	2.5991	0	3.26866	0	0.474284	0	23.9598	3.14149	197.922	3.13548	0	0.967151	0	22.5451
ENSG00000223564	472.453	24.7461	0	12.7075	11.8299	0	0	0	3.67026	0	0	70.2071	15.8403	5.3943	10.9764	0	11.8269	0	360.214	0	38.6071	0	0	5.19123	39.552	12.2406	2250.92	4269.25	0	19.4545	5.93998	0
ENSG00000223602	0.63408	0	0	1.92491	0.736855	0	0	0	0	0	0	0	0	0	0	0	0	0	0	5.66231	0	0	0	0	0	3.48943	153.757	0	2.90385	0	1.7942	0
ENSG00000223705	365.003	486.849	375.71	643.983	406.473	1023.53	1123.36	515.134	1022.94	1016.91	473.751	259.768	126.126	983.693	1657.55	460.64	418.185	614.012	952.504	1072.82	1278.11	161.295	912.418	1000.02	1137.63	671.074	484.916	1122.57	892.629	859.695	745.628	1579.79
ENSG00000223756	181.074	21.5549	4.45277	59.4792	50.9677	37.365	75.8745	167.297	179.632	271.931	64.3507	24.7918	7.61372	142.421	104.491	225.297	24.2449	6.07595	48.4625	95.1716	50.504	5.78468	65.8393	216.737	44.2314	67.8419	33.3182	77.5038	73.834	86.2506	60.1175	97.0864
ENSG00000223760	0	0	0	0	0	0	1.11358	0	0.566848	0	0	0	0	1.01206	0	0	0	4.65719	0	0	0	0	0	0	0	0	62.7573	1.36396	0	0	0	1.91811
ENSG00000223773	54.4435	14.0176	100.164	14.9657	41.5472	37.7286	103.218	96.7941	74.3424	113.356	21.4735	17.5819	22.0656	46.1656	58.8144	34.8924	11.7901	79.2269	59.3857	92.5475	32.1536	14.7573	60.8459	99.317	43.1973	35.6059	19.5768	72.7609	55.041	59.6152	37.1191	130.33
ENSG00000223779	0	0	1.48423	22.2374	4.51392	0	46.4019	0	2.28934	22.2767	1.05287	0	0	1.31521	2.71854	18.0392	0	6.7776	3.28746	6.32086	11.7991	0	2.09917	18.3818	1.43179	2.36869	124.29	14.6712	0	11.4913	5.26103	11.7426
ENSG00000223804	542.554	320.382	442.477	577.288	209.969	98.8224	389.087	437.625	1022.66	851.953	194.841	200.781	333.437	366.255	597.528	239.742	203.994	250.972	233.536	286.326	291.698	40.7923	151.833	884.618	414.197	111.738	49.8394	737.799	512.331	640.108	227.715	145.164
ENSG00000223820	15.0442	37.1659	13.0533	55.7528	18.4413	17.9775	61.7775	31.319	61.1709	38.449	38.6128	8.13159	3.66967	37.867	37.5241	46.5616	0	30.4456	37.7314	39.3097	40.3833	3.78112	12.612	64.7801	23.641	10.7387	72.2146	35.3855	19.7288	31.0092	21.691	43.5087
ENSG00000223839	1.51057	0.352913	1.76771	1.78291	2.38788	2.06185	2.16812	1.99654	1.82263	3.21881	0.23049	0	0.24385	4.27894	0.362861	1.1879	5.713	0	2.88305	7.17875	2.45934	0.848818	1.35264	1.94484	6.67734	0.342551	64.542	1.20393	1.45839	0.533661	1.41969	9.52084
ENSG00000224016	22.3761	118.383	4.19473	316.084	34.1875	43.4809	106.421	19.6787	337.554	158.457	3.18514	45.0399	0	66.0765	52.4497	16.3923	10.4512	0	126.177	74.2986	27.0328	7.64739	42.2918	61.1543	29.6831	33.4586	474.507	103.704	27.1205	14.6794	26.121	39.2873
ENSG00000224106	13.2618	20.0098	90.5557	40.4206	34.4319	0	20.6747	82.9796	36.9605	23.6177	12.2553	12.6511	0	29.7864	9.26909	2.7472	20.5033	0	10.3725	194.25	17.633	2.22457	9.8378	34.8314	44.9032	9.43563	311.53	2.55921	7.85219	8.1773	4.38455	80.1361
ENSG00000224151	0	0	0	12.5872	0	0	0	0	0	0	0	0	0	0	0	0	0	3.38248	0	1.98418	0	0	0	0	0	0	0	0	0	0	0	0
ENSG00000224205	0	0	0	0	0	0	0	0	1.58643	0	0	0	0	6.09342	0	0	0	0	0	0	0	0	0	0	1.78046	0	33.9827	0	0	0	0	0
ENSG00000224273	3.83475	18.1395	28.049	139.506	5.39821	5.56424	14.5023	0	1.54205	3.87693	8.88769	5.9747	315.972	20.435	7.09559	4.17693	22.0235	14.8287	35.6068	1.90109	14.9283	3.38169	1.94	56.264	13.5802	6.94579	340.554	24.8935	2.18796	5.57418	14.6085	0
ENSG00000224309	0	0	0	0	0	0	0	0	0	0	0	0	0	2.48987	0	0	0	0	0	0	0	0	0	0	0	0	78.8092	0	0.587632	0	0.444386	0
ENSG00000224312	3.77104	17.0757	6.14544	8.08113	4.77172	0	3.89622	9.6022	47.2461	17.3672	6.41331	14.7023	14.7224	3.40848	5.31244	33.4446	22.9357	8.97823	0	4.46667	26.2969	0	11.5105	23.4307	3.71062	12.5374	170.888	13.6394	45.6082	17.803	0	15.134
ENSG00000224316	87.8595	27.0701	38.4534	42.6076	28.5508	79.5757	69.3958	63.0187	90.0772	87.8419	69.0165	24.5587	12.6218	74.9001	59.6494	25.5526	20.8372	62.1508	119.432	112.593	58.1102	15.2112	62.5051	55.3759	36.6771	76.6485	863.078	90.7094	67.0526	65.9982	46.2785	179.792
ENSG00000224458	2.19538	7.20465	6.40725	1.56819	2.73008	2.44076	8.75677	3.77831	5.54639	3.3702	1.54785	1.42654	0	51.0782	5.80047	5.06897	0	2.37422	4.68032	1.62567	10.5361	0	1.556	4.77729	3.55263	4.01435	117.895	6.94904	0.934966	0	3.08561	5.02695
ENSG00000224462	0.667246	1.37021	0	0	0	0	0.344697	0	0	0	0	0	3.15706	9.30295	0	1.45194	0	1.02771	0	0.615709	4.14304	0	0	0	0	0	74.7928	0.703036	0	0	1.208	0
ENSG00000224597	678.691	1082.47	349.403	878.629	394.667	200.746	1136.29	782.564	770.353	1037.95	692.69	324.889	362.787	728.29	307.627	669.223	293.914	828.518	419.356	627.062	496.635	182.53	237.229	1360.93	328.276	287.18	519.947	1236.69	310.881	1115.67	241.552	476.482
ENSG00000224653	0	0	0	0	0	0	0	0	0	0	0	0	0	0	0	0	0	0	0	0	0	0	0	0	0	0	174.51	0	0	0	0	0
ENSG00000224679	0	0	0	0	0	0	0	0	0	0	0	0	0	0	0	0	0	0	0	3.87274	0	0	0	0	0	0	297.956	0	0	0	5.82729	0
ENSG00000224761	0	0	0	0	0	0	0.852458	0	1.2981	0	0	0	0	0	0	0	0	0	1.86559	0	0	0	0	0	0	0	65.4926	0.869326	0	0	0	0
ENSG00000224778	0	0	0	0	1.17147	0	0	0	0	0	0	0	0	0	0	0	0	0	0	0	0	0	0	0	0	0	58.8325	0	0	0	0	0
ENSG00000225082	3.22343	16.8791	12.5532	14.8446	7.9324	13.86	16.4501	11.6274	15.0179	16.4972	3.33571	0	10.8029	14.4057	58.5652	0	0	0	10.3252	42.5518	36.8862	0	0	20.3528	33.8269	25.0496	67.0946	4.81132	36.1678	15.3733	0	7.77555
ENSG00000225098	25.1815	9.7737	1.76105	19.1542	3.02511	11.618	4.5268	0	17.9603	8.43041	18.5431	3.56842	7.23787	50.4589	21.8167	14.4757	8.70639	4.57748	18.3875	3.37832	7.42172	0	0	35.6067	8.33442	2.97985	198.931	9.77414	7.32843	8.89019	0	4.88043
ENSG00000225122	0	0	0	0	0	0	0	0	0	0	0	0	0	0	0	0	0	0	0	0	0	0	0	0	0	0	91.5461	0	0	0	0	0
ENSG00000225151	8.64997	14.0814	6.27196	39.0189	20.2462	32.4099	73.2758	238.245	374.59	53.0643	47.0771	23.5858	3.62749	162.679	10.7099	49.5943	53.3259	11.3045	119.598	37.0213	87.6237	27.4963	23.5094	50.2239	23.5923	150.56	43.2681	145.486	20.0028	60.6741	13.94	211.654
ENSG00000225293	7.05007	8.64604	0	0	1.64703	6.35251	8.24986	0	0	0	0	0	0	6.66361	3.42853	0	0	3.38126	0	0	0	3.82089	17.6651	11.4072	2.05939	0	3.36176	0	0	0	3.77802	0
ENSG00000225345	2.18841	5.67267	799.786	67.2475	44.2643	10.1456	16.1115	25.5274	150.239	90.1796	46.3083	24.7807	27.178	11.4243	19.1855	0.963806	38.1593	16.6061	51.0656	101.365	27.3654	0	23.8278	23.5584	7.42999	79.5643	619.894	420.723	9.32668	17.5067	13.2981	121.609
ENSG00000225370	43.2897	22.3253	62.0823	74.5206	10.4891	7.27145	12.355	0	14.0839	37.033	13.3315	9.05327	0	12.9852	44.6293	4.74401	13.2597	7.32492	8.01758	26.6815	4.69773	4.22068	3.25605	40.2942	24.1979	7.09784	4.48676	9.2454	20.4247	6.62902	104.999	5.03708
ENSG00000225449	24.4954	4.77347	1.60358	192.541	6.53464	6.33776	48.6852	9.63507	43.2645	13.8447	8.08508	5.93965	1.53785	13.1094	6.38383	6.92195	0	54.9785	317.217	8.16135	9.96473	3.82062	8.00859	17.8002	23.6719	1.72422	145.699	34.091	2.06095	0	7.09309	16.7537
ENSG00000225511	9.91782	80.1807	1.18522	7.38928	35.5943	7.24435	131.691	37.2393	139.317	59.0537	19.1422	5.95449	2.79785	38.3116	6.53283	66.0277	9.76003	15.3289	31.5103	50.8004	2.11068	0.60019	6.28292	111.468	5.61912	8.00293	45.5729	11.8248	4.86565	56.8027	2.34845	22.5372
ENSG00000225630	48569.2	18213.3	12316.8	23621.1	24074.4	13668.3	12466.6	10964.8	17617.5	23381.3	60410.2	20677.5	22915.3	11988.6	9127.61	9115.6	12546.5	19063.3	32737.6	34486.3	39302.7	19873.9	11975.9	45187.4	4600.33	11326.4	10403.4	12902.3	10001.8	22257.8	6795.89	37074.5
ENSG00000225648	2914.15	2071.38	4078.14	2741.07	1738.53	1111.32	4174.58	3251.43	2689.67	4202.9	2956.59	1352.67	1457.67	4619	2895	1823.28	1165.12	2698.91	2424.22	2690.77	1939	527.783	1491.67	6150.79	2262.63	1468.68	1304.41	6968.51	2010.91	3978.33	1768.03	2215.93
ENSG00000225766	27.6822	60.6683	13.7537	47.6843	51.9398	70.9065	21.1598	31.8982	110.665	40.0669	48.1269	81.8083	209.59	41.7317	21.4275	15.8819	49.9832	16.7598	61.3053	136.759	71.719	19.1485	51.0963	28.5643	6.86512	34.4253	407.254	97.81	52.4262	26.3009	6.18357	129.59
ENSG00000225868	1.79254	17.3793	0.242538	13.5692	4.3177	1.60862	44.0022	9.72035	52.492	27.5787	12.1676	6.77502	0	20.6793	6.96275	29.5895	2.74191	9.64753	33.0058	15.1774	8.37381	0.720514	2.07067	26.1501	7.02783	1.65896	169.867	137.561	3.07031	12.9355	1.55612	15.1435
ENSG00000225980	0	0	0	0	0	0	0	0	0	0	0	0	0	0	0	0	0	2.03177	0	0	0	0	2.09254	0	0	0	314.333	0	0	0	0	0
ENSG00000226002	341.162	68.0667	111.769	124.296	92.7254	117.358	132.528	165.378	143.875	222.594	90.192	68.5984	46.4516	383.961	105.207	63.0658	83.6472	105.714	157.571	223.31	248.583	25.667	90.1918	237.057	81.8431	115.526	731.435	331.525	74.1119	225.656	68.1833	311.048
ENSG00000226057	3.63879	1.4465	1.80269	1.86998	1.24412	0	0.691464	0.715753	0.233884	0	0	0.313337	0	3.00844	13.0525	0.448363	0	1.33135	3.00796	0	0	1.73569	0.341184	1.42382	5.43238	0.520014	187.219	0.336585	2.31447	0	5.35914	879.517
ENSG00000226141	9.04534	7.86004	3.66085	8.1546	3.17716	0	0	0	123.291	0	48.1542	8.66952	0	0	0	0	18.242	107.782	15.4861	4.56514	15.4282	10.2317	0	0	6.85124	6.45686	152.414	0	0	0	0	20.2908
ENSG00000226145	20.6194	5.56695	1.77268	15.6759	13.1145	0	16.1799	1434.94	46.3002	38.3648	18.7583	19.6315	1.59653	2.96344	3.08146	14.1547	0	967.026	226.469	13.7643	36.2485	21.8278	4.1622	38.5441	1.31182	1.07588	89.6738	9.10598	449.138	236.531	2.51671	1848.94
ENSG00000226232	2.19027	0	7.86835	2.13689	0.338929	0	0	1.65922	1.14866	0	0	0	0	0.491725	0	0.837731	0	0	2.86655	1.74064	3.17796	0	1.17523	0	0.730713	0	1.08358	1.75383	0	0	0	1.9465
ENSG00000226278	1316.16	3232.52	1830.47	20.7801	304.003	996.702	1139.74	2139.12	2001.32	1462.06	2542.5	590.199	484.809	769.605	728.278	802.761	0	520.068	858.762	1470.81	485.056	673.9	1252.52	100.417	844.54	544.588	143.744	574.504	697.496	0	319.668	0
ENSG00000226287	10.693	18.7621	34.6336	82.4797	43.1347	50.4234	25.9823	49.0517	44.4596	55.8526	9.65074	38.433	49.4265	84.6361	90.0363	17.5896	24.4564	38.365	59.4427	25.5261	43.6787	1.24516	35.2744	14.2232	90.4188	26.5861	1045.52	95.1965	68.1745	36.4552	46.813	95.2242
ENSG00000226314	70.1478	69.443	27.249	178.166	47.6258	42.5803	159.609	76.6262	205.67	141.688	98.7589	41.2582	15.6444	122.139	99.2702	73.6553	34.9763	58.7966	121.388	179.127	99.1286	41.2137	59.8833	184.679	98.2121	48.9802	256.103	323.129	69.809	99.4681	63.3503	79.4284
ENSG00000226344	0	0	0	11.3712	0	0	0	0	0	0	0	0	0	0	0	0	0	0	0	0	0	0	0	0	0	0	77.3387	0	0	0	0	0
ENSG00000226356	0	0	1.15604	0	0	0	0	0	0	0	0	0	0	0	0	0	0	0	0	0	0	0	0	0	0	0	83.4445	4.82889	0	0	0	0
ENSG00000226435	2.98138	0.605925	19.4602	49.6685	3.12122	1.21861	1.05137	3.64707	0.908164	2.86697	0.772799	0	21.6209	1.40935	22.2776	0.27355	0	4.42484	1.6509	4.47251	3.05247	0.308413	1.16351	4.25261	2.92155	0.799376	208.165	13.1034	12.1045	2.83582	4.09586	2.94847
ENSG00000226450	51.5911	61.2374	112.37	79.8595	35.2366	59.5431	100.837	91.7524	96.2569	159.687	27.0541	18.184	101.832	70.8738	115.788	47.4405	52.6281	57.8188	96.4945	50.385	134.449	0.715744	60.3764	68.2006	111.502	85.4053	131.342	188.648	41.4725	44.2313	81.5674	211.435
ENSG00000226472	5.88619	8.01183	4.64918	34.0819	12.2713	10.1172	13.385	9.66533	32.0491	23.277	5.01011	3.2917	0	10.2571	19.6843	14.0073	0	10.2619	20.3822	37.0132	21.8929	0	4.79793	22.037	166.151	7.64252	25.3964	29.7486	42.4544	20.2626	7.71316	36.9267
ENSG00000226521	0	5.73206	4.4999	3.61696	4.67522	2.57002	5.46865	0	0.854462	1.78609	0	0	0	8.27116	38.1274	4.22541	0	9.35471	1.40684	9.38239	3.63695	4.7364	15.3445	0	9.94021	8.29958	260.001	0	22.3474	27.1456	11.6184	2.90866
ENSG00000226668	0	0	0	1.60648	0	0	0	0	0	0	0	0	0	0	0.167447	0	0	0	0	0	0	0	0	0	0.260266	0.441243	342.85	0.624681	0	0	0	1.0275
ENSG00000226823	92.4237	184.489	281.376	502.55	42.1495	68.3781	686.408	185.968	279.854	421.996	411.148	47.1341	26.8146	508.323	122.722	122.65	0	206.059	326.887	98.5141	54.9121	126.89	37.7759	485.38	149.45	26.0405	1585.69	369.578	25.8812	514.384	82.7527	335.762
ENSG00000226838	4.9833	0	0	0	0	0	1.98792	9.19131	3.0441	0	0	0	0	0	6.76109	0	0	0	5.9815	0	0	3.0548	0	29.5864	3.56091	0	104.221	0	0	0	0	44.7074
ENSG00000226870	0	0	0	0	0	0	0	0	0	0	0	0	0	0	0	0	0	0	0	0	0	0	0	0	0	0	31.3244	0	0	0	0	0
ENSG00000226947	0	0	0	8.30561	0	0	0	0	0	0	0	0	0	0	0	0	0	0	0	0	0	0	0	0	0	0	23.3079	0	9.25157	0	0	10.4721
ENSG00000227001	73.0683	52.3584	49.6474	92.7459	101.413	12.13	227.627	117.807	320.381	146.175	133.696	107.357	26.1232	105.875	101.117	133.604	55.1709	377.741	176.285	235.047	256.646	12.4727	46.4307	246.135	76.2423	91.2539	673.089	443.862	95.6669	158.793	92.1302	447.701
ENSG00000227038	2.95473	22.6076	3.02216	41.2974	33.6449	15.5521	54.16	104.526	10.8197	93.5924	2.10677	2.07417	137.665	19.9476	2.46974	20.9938	5.20991	0	136.958	86.9913	61.1973	0.445045	10.4118	7.40026	0.970963	41.5394	144.504	177.91	18.1653	40.1853	6.75771	28.6386
ENSG00000227154	20.7662	3.91612	8.80458	5.62295	3.76251	0	4.64086	12.8307	12.5785	14.8593	0	0	0	0	0	2.46881	0	14.0767	0	2.04876	0	3.05543	12.1054	3.58238	0	2.81567	7.53641	5.27243	6.1932	0	8.27001	2.94528
ENSG00000227242	16.5735	6.42623	43.8097	29.4978	10.9036	25.1314	16.0021	11.2082	3.79492	29.0558	31.9244	21.572	179.574	331.532	275.136	8.35916	0	21.4542	9.84933	24.4217	6.53094	242.796	15.1133	9.49722	79.1859	9.36566	91.3666	0	82.6254	57.7626	69.221	44.4299
ENSG00000227300	0	1.38272	0.846557	17.7894	1.34639	2.77869	8.32933	879.612	1.47584	41.8576	0	3.30222	19.2404	242.827	0	0	0	4.1242	48.6803	0	16.8253	0	0	0	1.48852	165.947	77.5766	0.865668	144.253	34.8683	14.137	52.2865
ENSG00000227671	2565.74	1173.38	4968.31	1310.34	1849.47	1737.92	2614.62	1298.13	2118.01	4616.68	962.986	604.705	726.931	4297.59	6190.29	772.617	486.178	2626.72	1561.57	5039.76	1280.05	115.316	2239.93	4140.74	4799.5	2253.09	1287.08	3917.16	4061.24	3490.26	3718.57	2753.47
ENSG00000227711	1.63723	0	0	5.32237	0	0	12.4003	0	5.84749	0	0	0	0	0	0	0	9.95774	0	3.70199	0	0	0	0	3.39088	0	0	48.6751	19.8126	0	0	2.95543	0
ENSG00000227717	0	0	0	1.65676	0	0	0	0	0	0	0	0	0	1.71284	0	0	0	0	0	0	0	0	0	0	0	0	83.8328	0	0	0	0	0
ENSG00000227728	0	0	0	0	0	0	0	0	0.677523	0	0	0	0	1.67284	0	0	0	0	0	0	0	0	0	0	0	0	34.7836	0	0	0	0	0
ENSG00000227745	0	31.2351	0	84.6427	5.63673	0	14.8631	0	113.858	4.10463	0	0	0	0	24.5258	20.2248	0	0	6.25733	0	52.2374	0	5.78817	17.3487	21.4151	3.2933	562.66	8.76979	86.6193	0	56.5067	0
ENSG00000227762	1.31325	0	0	0	0	0	0	0	0	0	0	0	0	0	0	0	0	0	0	0	0	0	0	0	1.83057	0	162.176	0	0	0	0	4.29831
ENSG00000227790	1.74897	0	2.13663	0	0.805743	0	8.58146	8.77806	0	19.8331	1.8004	0	0	12.8774	8.63938	0	2.06312	10.7985	1.60798	1.95595	0	0	0.933979	0	1.81042	0	118.359	0.921388	1.0437	2.94406	0	0
ENSG00000227835	0	0	0.508183	4.72168	0.382773	0	61.3922	1.94615	184.216	0	0	0	0	0	0	3.09984	0	0	26.7237	4.08732	3.95271	0	0	1.58296	0.752061	6.24028	43.7537	0	0	4.64798	0	0
ENSG00000227855	57.7546	44.9208	87.7927	210.784	50.3151	49.3573	215.825	91.8694	235.645	182.473	69.4591	60.2928	15.2698	63.0228	38.4669	199.721	74.7426	173.857	89.9157	74.2353	69.4237	35.6731	60.2812	251.971	48.2903	67.6959	329.11	203.016	25.8924	141.426	39.834	82.6212
ENSG00000227879	55.0001	40.7926	143.39	170.345	28.2126	36.2725	94.1689	185.127	110.505	82.4078	46.7648	1.86626	13.4848	50.5983	124.26	26.5225	11.5721	85.4002	22.8905	84.6511	31.892	0	21.1502	69.6642	49.3707	40.5236	670.577	47.2748	134.142	69.623	47.3637	438.086
ENSG00000227986	77.4149	91.5929	44.9298	281.999	67.7337	65.0654	197.786	64.8645	195.545	317.897	83.1752	87.5537	31.1619	232.844	426.569	110.089	25.4948	139.725	129.917	251.372	130.91	48.6107	78.1022	189.786	318.023	65.3243	216.519	183.304	423.887	123.153	157.491	562.114
ENSG00000228259	0	0	0	8.61236	0	0	0.727646	0	3.6168	0	2.72719	0	0	0	0	2.85096	0	0	0	0	0	0	0	0	0	0	252.044	0	0	0	0	0
ENSG00000228303	0.537732	0	1.60199	0	0	0	0	0	0	0	0	1.54152	0	0	0	0	4.80956	0	0	2.84603	0	0	1.27292	0	0.791452	1.28726	84.4506	0	0	0	0	0
ENSG00000228307	30.7138	4.74267	0	6.16011	47.6295	17.8927	5.42129	3.25605	4.84953	0	39.9668	10.5788	1.60064	83.605	2.05651	1.73096	5.63496	61.0837	0	87.6045	2.94509	15.8892	29.7983	30.3451	0	5.96097	14.2279	11.3374	0	2.27784	1.22492	4.55731
ENSG00000228314	211.529	48.4701	72.9296	27.5043	96.1581	35.6005	541.213	3481.34	221.832	132.947	23.9171	4.00228	14.0965	248.238	527.713	146.863	32.436	7.10989	76.864	217.839	84.1426	12.4068	31.5635	882.302	139.098	80.7785	322.088	57.7603	290.34	522.577	25.9306	105.783
ENSG00000228327	88.0502	66.8087	292.379	92.6934	50.5064	58.0033	106.955	103.728	172.622	181.168	54.3008	40.9272	40.3863	146.3	125.721	116.186	62.0691	105.14	118.033	124.553	120.422	23.9902	51.0202	116.863	97.3427	77.15	386.415	228.949	72.2218	92.2291	123.329	247.99
ENSG00000228430	0.193808	2.33675	0.286669	6.92977	0.0855939	0	1.15482	0.725722	0.28857	0.709387	0.586784	0.555591	3.1165	0	0	0.213389	0	0	1.77104	0.262997	0	0	0.730068	0.776705	0.280444	6.96653	40.5611	2.70045	1.64966	2.75598	0.687267	0.640837
ENSG00000228476	0	0	1.07116	0	0.556053	0	0	0	0	0	0	0	0	0	4.00393	0	0	0	0	0	51.4036	0	0	0	1.09252	0	48.0314	2.00352	4.63182	0	0	0
ENSG00000228522	410.798	29.7214	1.39733	3.10383	10.7549	4.41082	0	45.8491	8.06398	23.6135	73.8165	3.19118	16.9496	9.03775	8.87165	3.25326	0	21.8527	4.06052	12.7387	33.3519	5.62632	1.53276	37.6287	4.4482	3.16892	78.348	18.8653	9.62139	0	13.3709	28.4834
ENSG00000228623	43.2212	13.8721	6.8085	334.682	18.8834	7.86874	207.252	90.8639	164.389	138.206	142.986	76.8356	4.8042	71.7396	43.2084	67.2371	40.7171	29.7186	46.1487	36.2429	13.3996	7.01809	9.80144	197.924	35.9793	17.6738	90.4211	30.9071	34.1792	127.366	21.7771	57.723
ENSG00000228660	0	0	1.74578	0	0	0	0.937457	0	1.32861	0	0	0	0	0	0	0	0	0	0	0	0	0	0	0	0	0	10.0682	0	0	12.1275	0	0
ENSG00000228695	397.297	26.5223	5.96543	0	33.3602	68.9633	32.5911	170.993	178.446	780.464	58.8335	6.62139	2452.78	238.784	8.99548	29.5464	20.8924	20.0947	189.211	43.4566	6.72146	2.52144	62.1015	224.687	57.6034	83.193	11.3908	70.393	2.92304	11.1273	13.2973	53.2888
ENSG00000228757	0	0	0	0	0	0	35.34	0	0	0	0	0	0	6.04119	17.2779	0	0	158.39	0	0	0	0	0	0	0	0	57.4152	0	14.4985	0	0	0
ENSG00000228782	104.117	131.809	229.175	148.294	162.842	164.064	342.739	230.016	284.811	309.549	105.084	114.08	133.566	236.879	246.981	167.504	73.123	207.449	224.088	290.29	233.878	31.2763	122.859	289.671	141.553	169.199	133.321	518.522	162.098	223.169	108.012	392.042
ENSG00000228829	0	0	0	0	0	0	0	0	3.00814	0	0	0	0	3.10116	0	0	0	0	0	0	0	0	0	0	0	0	686.876	0	0	0	0	32.956
ENSG00000228903	54.7608	126.81	169.694	222.672	142.564	324.456	184.09	260.97	334.35	217.691	93.79	94.2234	35.6792	250.275	403.785	110.031	101.845	113.138	77.8638	192.044	189.027	29.0705	366.953	254.131	306.424	192.391	65.7547	132.765	243.618	164.46	128.294	382.285
ENSG00000228957	0	0	5.58361	0	1.75999	0	7.12426	0	2.27012	3.27864	0	3.53203	0	0	3.37188	2.21278	0	0	0	0	0	0	6.75316	4.22489	1.55164	0	231.23	0	0	0	2.79854	0
ENSG00000228983	3.60428	86.4368	27.3539	10.154	3.87702	0	145.178	13.6189	126.728	46.4321	3.6451	11.8405	34.8732	9.06963	0	53.7279	0	0	53.4929	0.833044	1.94529	0	1.31082	99.7743	4.98504	1.46957	167.986	29.5887	4.3777	13.0402	0	33.7338
ENSG00000229009	0	0	0	3.24246	0	0	1.98392	266.861	0	0	0	0	0	0	0	0	0	0.805702	1.80567	0	0	0.91996	0	0	0	0	77.1345	0	46.8811	0	4.76889	566.406
ENSG00000229015	0	5.16765	0	10.1297	1.56054	0	3.32141	0	0	0	0	0	0	2.09868	0	0	0	4.91507	0	11.0725	0	2.83482	0	6.45362	0	5.0724	133.494	3.28316	5.0367	0	0	0
ENSG00000229027	0	0	0	0	0	0	0	0	0	0	0	0	0	0	0	0	0	0	0	0	0	0	0	0	0	0	129.384	0	0	0	0	0
ENSG00000229035	17.2811	0	0	0	0	0	0	34917.6	0	0	0	0	0	0	0	0	0	0	0	0	0	0	0	0	0	0	2618.1	0	5049.28	0	0	0
ENSG00000229150	0	0	4.83642	0	0	0	0	0	0	0	0	0	0	0	0	70.8421	0	0	0	0	0	0	0	0	0	0	11.1877	0	0	0	0	0
ENSG00000229212	0.978371	3.56588	1.28529	4.13463	1.47011	4.10477	2.40492	41.1968	42.3194	5.11936	5.29131	8.48498	2.32848	28.5372	2.32347	3.98843	2.0164	0.342464	15.9236	3.62075	19.2586	2.33535	3.03466	10.6137	3.69997	37.3828	5.99771	14.0057	9.10219	4.57968	0	38.9248
ENSG00000229344	8296.58	12349.6	2899.22	10898.9	10440.5	15676.2	2988.76	522.574	1205.98	3158.99	11975.9	16505.2	9481.29	4943.1	2082.46	1776.88	3016.11	5978.21	7722.39	6362.99	8021.9	29726.7	11062	3054.43	3820.01	9190.05	5914.04	164.158	1302.06	599.979	5797.06	2817.39
ENSG00000229358	121.946	123.805	1791.57	236.52	103.526	88.8241	579.662	212.617	474.724	423.488	478.639	69.9719	79.6676	282.583	105.173	238.965	160.917	243.009	191.93	257.185	147.015	38.1411	115.475	539.835	92.2322	129.398	557.485	788.517	93.8189	309.931	76.7122	136.574
ENSG00000229391	1559.16	476.065	1545.57	197.448	477.787	940.338	777.098	306.656	1179.45	988.422	515.729	270.654	347.97	1661.97	4442.31	374.667	64.4198	162.547	499.481	1235.33	2734	135.817	1592.03	2449.87	4866.47	223.007	208.885	357.86	4786.75	669.981	1327.65	877.839
ENSG00000229689	33.8164	22.7171	0.243515	84.2552	36.1015	49.0859	80.5546	50.7735	116.114	91.9993	52.8124	72.7679	24.8539	92.2391	39.9987	29.6068	22.5931	15.2515	65.6678	69.5848	67.2642	1.15452	34.5028	57.38	26.0322	102.867	48.9711	911.832	35.4501	53.7732	20.2499	103.244
ENSG00000229715	102.075	3.30184	107.837	141.199	19.9664	31.0808	37.5916	31.4948	77.1311	60.7847	977.226	109.764	77.8938	103.265	14.5803	17.8714	109.321	40.9328	31.9488	22.2246	28.8893	11.5563	29.2043	43.8755	17.0864	146.784	185.136	80.7366	9.30651	130.499	13.8017	181.053
ENSG00000229754	50.3733	31.6668	126.574	18.3435	103.825	135.439	22.8963	40.0616	15.1553	251.792	17.2785	2.57753	546.786	117.415	2839.31	10.7253	0	66.1549	15.7706	222.256	32.0622	0.883693	200.357	137.419	5726.16	57.4276	48.5536	27.7613	420.553	170.299	564.914	13.0112
ENSG00000229828	3.37207	9.57534	4.65701	21.84	2.76568	0	4.76392	7.74677	3.94305	8.89208	52.5107	0.755662	0	6.26245	13.9759	1.73042	0	4.3259	5.18607	2.34603	1.67672	26.8172	0.822819	1.59559	18.6682	1.66484	30.1388	8.55924	8.78864	11.1669	4.17613	12.0194
ENSG00000229836	0	0	2.74653	0	6.9775	0	4.40306	32.2816	30.6553	27.7663	16.3772	34.9268	0	84.9682	44.158	0	29.5478	0	101.992	0	70.3321	0	8.78322	9.85598	35.143	9.03769	102.861	88.6541	27.44	0	8.25095	0
ENSG00000229887	10.1136	1.96618	17.875	5.58302	11.9807	5.54117	27.5997	8.10712	8.99779	0	5.87807	14.2698	0	10.448	5.07529	37.564	0	15.2848	12.7236	10.2026	0	11.072	10.4827	9.26656	5.90943	11.3914	4.84391	3.03076	14.9335	5.75693	15.3111	0
ENSG00000229988	1.17701	1.95941	19.3386	0	0	0	0	0	0	0	0	0	2.09056	0	3.75723	0	0	14.4127	1.44272	3.74625	2.55305	0	1.29255	0	0.851576	3.76371	0.598725	0	2.50461	0	0	0
ENSG00000230006	17.237	41.384	90.302	69.3964	269.345	553.053	25.9516	41.2869	255.523	137.087	16.2884	6.18849	13.9894	104.517	558.152	18.2778	9.89179	6.39515	30.6632	1029.21	253.463	0.857161	353.028	50.0384	235.05	448.093	565.172	76.2394	715.651	580.097	414.437	92.335
ENSG00000230011	0	0	0	3.69392	0	0	0	0	0	0	12.1646	2.87532	1.94149	0	0	0	13.631	1.01948	0	1.49487	0	0	0	0	0	0	100.025	22.7139	0	0	0	0
ENSG00000230189	10.6277	7.65154	5.63776	5.5257	9.33799	0	36.2115	3.40053	21.8766	26.3466	2.65439	7.13923	23.6554	9.64731	20.453	10.337	0	4.16434	4.8582	4.22072	5.18727	0	1.85994	18.5199	11.8569	15.5349	39.3697	7.15157	5.26997	14.9425	4.66147	20.9516
ENSG00000230246	0.270055	0	42.0883	11.6586	1.47737	0.819679	10.77	0	5.69504	0	0	0.330112	0	0.363771	0	0.512063	0	0	1.78927	0.643849	0	0	2.73391	0.644348	0.486217	0	588.523	0	0	0	0	0
ENSG00000230295	169.732	241.371	395.312	244.579	146.297	179.438	407.35	303.368	797.241	707.203	165.986	176.533	188.23	324.791	330.207	183.509	268.378	266.282	323.989	424.75	403.864	59.9072	184.11	417.78	268.43	185.934	1301.86	977.102	325.743	487.029	322.452	921.538
ENSG00000230373	127.189	102.101	72.7343	53.3875	45.635	49.9505	240.438	85.3137	100.245	136.528	122.299	33.8937	59.5717	151.51	42.1591	253.361	44.9924	61.846	136.044	136.907	61.3531	22.7757	42.2646	315.722	37.8678	71.0747	225.639	196.367	28.6986	92.3036	41.6486	123.703
ENSG00000230425	2.02848	0	0	8.41065	2.48743	9.48695	1.57851	0	0	0	0	14.716	0	1.93539	5.53525	3.25012	0	7.1857	6.49217	0	0	2.65041	4.1455	0	0	0	27.0945	0	4.64483	0	0	0
ENSG00000230521	116.242	126.43	50.6379	84.205	77.9762	323.629	305.911	74.0285	471.781	359.095	34.5005	137.134	93.0591	288.869	271.218	288.336	24.6252	56.4393	233.779	210.733	170.223	7.30545	320.185	169.879	320.046	343.882	51.711	548.497	137.051	233.921	157.994	71.3462
ENSG00000230528	1.47806	0	0.459266	4.71137	0	0	1.60165	0	1.03526	1.59267	2.94195	0	0	0	0	0.889233	3.28525	1.15148	0	1.46079	0	0.611026	0.880467	0.941189	1.0195	1.31783	120.981	1.67105	0	0	0	1.85394
ENSG00000230583	1.84751	5.24127	3.21092	10.7378	2.18367	3.73758	2.69886	3.94039	15.9141	1.77782	3.04056	3.61368	10.3819	1.59792	3.81667	0.987598	6.98546	1.81073	4.38652	3.70998	5.53211	1.0732	1.53332	2.77258	2.41711	4.4722	90.2045	14.7965	9.89225	6.85487	2.24102	6.24266
ENSG00000230635	108.699	3.81422	37.2435	18.3918	21.0252	0	2.52677	34.8066	3.36776	66.3288	2.19033	16.5194	60.147	169.897	19.3644	0	0	0	0	66.7478	4.95585	0	20.4077	5.48758	4.56495	8.93447	212.94	12.4687	6.46254	22.9893	4.59393	69.2619
ENSG00000230637	26.823	3.16019	36.0803	28.1059	11.0266	17.409	182.877	9.77136	98.9795	35.6716	25.3617	31.9615	23.876	52.0652	77.1794	17.7629	23.1793	3.22576	21.3529	82.2469	37.0521	1.73358	2.74899	16.3864	50.2463	10.373	466.457	136.728	66.2493	32.7936	30.5317	30.9727
ENSG00000230666	2.63485	18.5673	15.2175	1.70264	8.68286	12.1757	1.93803	0.890107	2.11098	4.0754	0	1.39069	35.7475	7.71448	7.29143	0.567021	0.93725	2.62193	214.013	11.8972	0.856024	0.407681	19.27	5.15326	1.65831	2.15186	58.0003	3.84311	9.1	1.33745	5.17892	0.91786
ENSG00000230712	80.6387	33.0787	3.61638	67.514	25.6175	77.0942	14.7176	27.1224	102.154	299.186	39.9681	121.065	16.2788	151.119	111.409	6.75359	8.91431	28.6329	129.925	27.1925	20.3148	1.7287	72.1061	71.6882	33.6037	39.916	264.223	114.028	42.1614	107.479	61.4598	3.22992
ENSG00000230772	42.5351	73.1543	15.2447	145.787	29.2817	19.264	190.905	104.461	221.9	170.663	153.47	36.1363	28.6283	75.7775	44.7168	105.479	19.8203	23.0651	73.059	61.2956	63.9851	10.9247	19.9145	178.349	69.4133	67.8776	70.491	298.5	38.9583	98.9564	20.6108	88.1499
ENSG00000230796	0	0	0	0	0	0	0	0	0	0	0	0	0	0	0	0	0	0	0	0	0	0	0	0	0	0	288.526	0	0	0	0	0
ENSG00000230804	0	4.91886	0	0	2.01716	0	9.96413	39.9551	35.2434	0	6.70463	0	10.3879	0	17.7815	2.4929	5.12569	3.41759	0	7.46581	43.0191	0	3.13423	0	0	3.68644	21.7463	2.28912	2.77578	0	0	7.48804
ENSG00000230869	15.0066	9.73868	27.5463	43.823	15.5337	11.9157	89.8181	16.4015	23.2535	40.8152	14.9006	4.57216	4.92001	29.895	46.3488	24.7062	6.1788	11.5642	63.4912	16.4284	23.1522	5.41351	22.6959	17.5182	47.2984	11.8202	293.841	34.4212	38.6305	13.4643	13.7294	59.7964
[truncated: 504 more rows]
