# Supplementary material for: Evolution and function of developmentally dynamic pseudogenes in mammals
Source: Genome Biol. 2022 Nov 8;23:235. doi: 10.1186/s13059-022-02802-y (PMC9641868; doi:10.1186/s13059-022-02802-y)
Supplement: Supplementary file 14 — Additional file 14: Table S13. Expression level of mouse DDPs in developmental transcriptome. [file 13059_2022_2802_MOESM14_ESM.xlsx]

## Sheet: Sheet1
V1	Heart_s10_Male_rep1	Heart_s10_Female_rep1	Heart_s10_Female_rep2	Heart_s10_Female_rep3	Liver_s10_Male_rep1	Liver_s10_Female_rep1	Liver_s10_Female_rep2	Liver_s10_Female_rep3	Ovary_s10_Female_rep1	Ovary_s10_Female_rep2	Testis_s10_Male_rep1	Testis_s10_Male_rep2	Brain_s10_Male_rep1	Brain_s10_Female_rep1	Brain_s10_Female_rep2	Heart_s11_Male_rep1	Heart_s11_Female_rep1	Heart_s11_Male_rep2	Heart_s11_Female_rep2	Kidney_s11_Male_rep1	Kidney_s11_Male_rep2	Kidney_s11_Female_rep1	Kidney_s11_Female_rep2	Liver_s11_Male_rep1	Liver_s11_Male_rep2	Liver_s11_Male_rep3	Liver_s11_Male_rep4	Liver_s11_Female_rep1	Ovary_s11_Female_rep1	Ovary_s11_Female_rep2	Testis_s11_Male_rep1	Testis_s11_Male_rep2	Brain_s11_Male_rep1	Brain_s11_Male_rep2	Brain_s11_Female_rep1	Brain_s11_Male_rep3	Heart_s12_Male_rep1	Heart_s12_Male_rep2	Heart_s12_Female_rep1	Heart_s12_Female_rep2	Kidney_s12_Male_rep1	Kidney_s12_Female_rep1	Kidney_s12_Male_rep2	Kidney_s12_Female_rep2	Liver_s12_Male_rep1	Liver_s12_Female_rep1	Liver_s12_Male_rep2	Liver_s12_Female_rep2	Ovary_s12_Female_rep1
ENSMUSG00000000386	0	0	0.0238137	0	0.0265709	0.0547109	0.116915	0.0387117	0.0272606	0	0	0.0375823	0.0180965	0.0351166	0.0178977	0	0	0.0160051	0	0.0143326	0.078257	0.0104657	0.0435083	0.0205642	0	0.0103161	0.0105219	0.0993756	0.0478612	0.0608814	0.0110235	0.025363	0.034493	0.00835922	0.0588559	0.00913578	0	0.0493325	0.0141024	0.0293196	0.0535658	0.0217962	0.130674	0.0351615	0.221443	0.154369	0.196536	0.131848	0.103614
ENSMUSG00000006395	2.7909	3.39826	2.56652	2.7729	2.45459	2.52706	4.46685	3.67547	2.59603	2.28117	2.99062	2.44312	2.98745	1.92239	2.43412	3.30998	2.64651	2.05351	3.155	2.28027	1.96988	2.32749	2.43139	3.91666	2.51689	2.01187	2.91601	2.78381	3.28873	4.3297	3.055	2.88537	1.59321	1.20122	1.57741	1.87545	3.97885	3.77663	2.99152	2.90914	3.84871	3.15077	2.6957	2.16545	2.47234	2.25937	2.27711	3.17657	3.62386
ENSMUSG00000006638	3.40266	3.64124	2.8722	1.99936	4.69533	1.56529	5.82087	3.52895	1.86062	1.96854	2.40428	3.50506	2.28416	2.36398	2.35947	1.71914	3.28007	2.02018	3.43518	2.2513	2.69677	1.87874	2.96957	2.2111	2.10491	2.71997	2.59715	1.08012	1.67808	3.34216	3.06107	2.88122	1.11262	1.87575	2.14611	1.51188	4.06598	2.94043	3.16447	3.33068	4.86802	5.28831	5.00204	4.14225	7.38817	10.0551	6.96599	8.1361	4.71462
ENSMUSG00000019836	0	0.0327545	4.16301	3.157	0.149839	0.123411	2.78375	2.87433	4.09943	3.1222	4.74895	4.27403	2.14305	0.0990151	4.60908	0	0.137386	3.42973	0.0541675	2.64027	5.92615	2.67549	3.70755	0.0773108	0	3.10266	2.09652	2.1949	1.6194	1.79836	2.07213	3.7664	0.0648378	0.0314263	0.0368779	3.81238	1.9928	1.62281	0.0530175	2.0943	6.3636	3.35964	2.60082	2.64378	7.44879	0.0322416	4.33248	0.0413067	1.38501
ENSMUSG00000021631	1.80828	0.538033	1.32353	1.44719	0.656345	0.81087	2.16599	1.67342	0.448921	0.288935	0.975092	0.580216	1.45279	0.542148	1.76841	2.37486	0.902691	0.593027	1.24567	0.531058	0.552308	0.517038	0.537363	1.35459	0.60977	0.254825	1.03964	1.99448	0.197042	0.859355	0.680744	0.313254	1.06504	0.722703	0.969224	0.677006	0.534437	0.913945	1.21923	0.724243	0.661582	1.2114	0.379748	0.579032	0.287895	1.58882	0.993018	0.814217	0.568762
ENSMUSG00000021741	0	0.197711	0.270199	0.553957	0.452226	0.372463	0.110547	0	0.206206	0.265437	0	0	0.102665	0	0	0.272715	0.138213	0.1816	0.163481	0.162623	0	0.237495	0	0.0777765	0.112036	0.117051	0	0.140944	0.0905087	0	0.125077	0.143889	0.0978426	0	0.2226	0.103658	0.245487	0.279873	0	0	0	0.123654	0	0	0.132241	0.0973074	0	0	0
ENSMUSG00000021927	0.327606	0.341164	0.372998	0.229414	0.416185	0.428474	0.152605	0.265278	0.569318	0.549637	0.485809	0.735825	0.31888	0.859434	0.350418	0.564707	0.858589	0.689399	0.451358	0.505112	0.393993	0.327852	0.22716	0.671045	0.386652	0.444355	0.206009	0.340493	0.249887	0.613027	0.690651	0.496583	0.607804	0.818326	0.460936	0.393513	0.211802	0.772704	0.496998	0.401834	0.251704	0.469423	0.842788	0.734323	0.456383	0.201493	0.349816	0.344194	0.586055
ENSMUSG00000022543	0.321214	0.573442	0.600827	0.449876	0.568377	0.732199	0.534384	0.392807	0.91706	0.654395	0.742333	0.906989	0.96279	0.770438	1.17799	0.949182	0.547862	0.719841	0.853492	0.786123	0.895248	0.700313	0.684092	0.804582	0.563247	1.13165	0.669451	0.177145	1.51382	1.21167	0.786008	1.2381	0.870269	0.761096	0.968448	0.932017	0.854414	0.947035	0.742554	0.852314	0.963667	0.777069	0.860073	0.899994	0.306843	0.348085	0.274392	0.506218	0.997693
ENSMUSG00000023341	0.0437961	0.246287	0.249322	0.214685	0.208642	0.103105	0.163209	0.151987	0.0951369	0.0734784	0.0354248	0.098369	0.104206	0.110298	0.0281075	0.251644	0.0892739	0.117298	0.346955	0.0750291	0.140456	0.087658	0.106288	0.129181	0.010338	0.108007	0.264388	0.0780325	0.283953	0.509929	0.253907	0.278821	0.0541697	0.061263	0.112971	0.0191298	0.305801	0.309898	0.664414	0.460452	0.168246	0.28525	0.225337	0.159523	0.158631	0.368135	0.233826	0.253076	0.662936
ENSMUSG00000023350	0	0	0	0	0	0	0	0	0	0	0	0	0	0	0	0	0	0	0	0	0	0	0	0	0	0	0	0	0	0	0	0	0	0	0	0	0	0	0	0	0	0	0	0	0	0	0	0	0
ENSMUSG00000023795	0.675015	0.906026	0.491014	0.70029	1.09573	1.49103	0.838493	0.954364	1.14047	1.21639	1.41553	1.51613	1.42763	1.19629	1.04292	0.603322	0.720735	0.860891	1.03333	1.05361	1.42316	1.38857	1.06612	0.761995	1.15076	1.18377	1.33944	0.378624	1.10127	1.26311	1.18588	1.18235	0.788515	0.929239	1.0025	0.737102	0.795232	1.0393	0.733262	1.1828	1.42141	1.54365	1.1439	0.945646	0.480625	0.384413	0.704759	0.709194	1.42427
ENSMUSG00000024205	1.01664	0.317613	0.144687	0.59327	0.322879	1.72855	0.236784	1.64643	1.6563	2.13206	1.37052	1.5984	1.64926	0.320042	1.63114	0.584138	0.296044	0.194487	0.175083	0.696657	0	0.381524	0.352464	3.66503	2.63971	1.37893	0.76715	2.41515	1.84171	2.85354	1.87534	2.00331	1.46701	1.32051	0.476796	0.99913	1.05163	0	0.342733	0.534421	0.650911	0.264859	0.0934058	0.142423	0.566504	2.3969	0.868446	1.33514	1.53887
ENSMUSG00000024274	0.702335	0.731402	0.835997	0.909136	1.80475	1.63674	1.21942	1.32946	1.24827	1.60682	1.8592	1.60617	1.43631	1.59459	1.25662	0.880468	1.30149	1.51461	1.40748	1.24695	1.46749	1.32585	1.43885	1.06719	1.1002	1.5431	1.41328	0.739443	2.16722	2.64174	2.18732	2.14855	1.18458	1.53108	1.69187	1.54782	0.726513	0.884751	0.602698	1.00691	1.91317	1.64678	1.46656	1.89628	0.658205	0.628319	0.695407	0.704357	1.77479
ENSMUSG00000024295	0.136728	0.156625	0.214049	0.813848	0.325681	0.339768	0.55729	1.02806	0.415812	1.24255	0.58983	0.353164	0.532343	0.430426	0.482619	0.707048	0.23889	0.810856	0.259017	0.327927	1.09623	0.222349	0.213313	0.750569	0.806854	0.893547	0.876981	0.0609026	0.260728	0.341132	0.216184	0.953354	1.00058	1.21585	0.577119	1.01526	0.601096	0.967473	0.483989	0.143749	0.262624	0.302778	1.16828	0.249009	0.761893	0.406454	0.364992	1.09534	0.0940739
ENSMUSG00000024437	6.15429	3.96463	6.51816	6.64829	6.27283	6.28958	7.43364	9.03968	7.64818	4.76244	6.98456	8.42235	5.51052	4.20522	5.35812	5.50979	6.0849	5.14747	6.75366	4.5115	5.04903	4.65499	5.80557	7.52843	5.97973	6.07091	7.16402	10.9227	10.8078	11.0698	9.24044	9.19847	6.1073	6.03471	6.17539	4.50108	3.51619	5.99197	4.53553	3.05961	5.93801	6.00323	7.62687	7.33848	11.8035	13.2335	10.0559	10.7515	9.53231
ENSMUSG00000024761	0	0.130497	0.178342	0.0731267	0.198991	0	0.145931	0.0724786	0.0680522	0.262799	0.253397	0.140728	0.0677629	0	0.134037	0.0900014	0	0.119863	0.323713	0.107338	0.0837246	0.0783781	0	0.256678	0.221845	0.0772582	0.0787994	0.74423	0.179218	0.195405	0.165111	0.189946	0.25832	0.250411	0.146925	0.0684185	0.0810155	0.184727	0	0	0.48139	0.0816166	0	0	0.261853	0.128454	0.133806	0.082285	0.258657
ENSMUSG00000025201	0	0.228445	0.41627	0.170686	0.6967	0.573817	0.170309	0.422932	0.635364	0.204467	0.197152	0.164237	0.158166	0.306924	0.39107	0.105036	0.425864	0.41966	0	0.125269	0.488555	0.457357	0.253512	0.359468	0.604111	0.450822	0.367852	0.217139	0.069719	0.228048	0.481733	0.554191	0.301473	0.511425	0.0857347	0.718632	0.283648	0.107793	0	0.128129	0.561807	0.476255	0.335914	0	0.101866	0.674605	0.624636	0.384124	0.100622
ENSMUSG00000025922	1.26608	0.365117	1.16429	0.545603	0.494895	1.22282	0.1361	0.901279	0.211559	0.59912	0.157551	0.262496	0.337056	0.73582	0.375021	0.559589	0.226882	0.968831	0.46963	0.667378	0.41645	0.536052	0.472711	1.46824	0.275866	0.816607	0.342958	0.578411	1.33716	0.890957	0.513293	0.472399	1.24474	0.778472	0.685136	1.19111	0.654833	0.172283	0.45966	0.136523	0.498844	0.862675	0.68005	0.927775	0.814043	1.6772	1.16473	0.716256	0.214428
ENSMUSG00000025936	0	0	0	0	0	0	0	0	0	0	0	0	0	0	0	0	0	0	0	0	0	0	0	0	0	0	0	0	0	0	0.122313	0.105533	0	0	0	0	0	0	0	0	0	0	0	0	0	0	0	0	0
ENSMUSG00000029605	0.119077	0.066136	0.045192	0.055591	0.151273	0.103827	0.166405	0.128563	0.0862223	0.0887911	0.107018	0.142642	0.120198	0.0499814	0.0509475	0	0.0924671	0.0607467	0.0820289	0.217596	0.297022	0.397221	0.275224	0.143093	0.149908	0.156618	0.299517	0.282882	0.711485	1.12236	0.313794	0.842315	0.0490938	0.126909	0.130308	0.0520118	0.164235	0.327669	0.401437	0.333845	0.386284	0.620451	0.59808	0.400363	0.243297	0.471978	0.339066	0.271064	1.39827
ENSMUSG00000030363	0	0	0	0	0	0	0	0	0	0	0	0	0	0	0	0	0	0	0	0	0	0	0	0	0	0	0	0	0	0	0	0	0	0	0	0	0	0	0	0	0	0	0	0	0	0	0	0	0
ENSMUSG00000030424	0.764326	1.04801	1.26908	0.906931	1.71946	1.81604	1.40931	1.19361	1.64648	1.53168	1.786	1.67381	1.63948	2.08532	1.75773	0.969825	1.20559	1.19412	1.33825	2.13869	1.61713	1.67322	1.78868	1.12723	1.32306	2.2462	1.2176	0.756564	1.6154	2.51615	2.6352	2.2785	2.04829	1.69283	2.35989	1.62752	1.5648	1.57742	1.24542	1.58483	2.07165	1.94148	2.14184	1.90953	1.13576	0.692086	1.04738	0.869946	2.57684
ENSMUSG00000030735	0.290735	0.629756	0.69514	0.651502	0.664822	0.699662	0.379204	0.914781	0.555768	0.617852	0.533037	0.65301	0.603715	0.610167	0.796109	0.701613	0.440242	0.266972	0.400559	0.717222	0.590521	0.552811	0.362869	0.971891	0.686272	0.889068	0.526531	1.13962	0.887052	0.483585	0.919382	1.05767	0.74317	0.511264	0.545412	0.507963	0.96238	0.822887	0.431261	0.448309	0.506318	0.424166	0.448762	0.358423	0.939644	0.906001	0.869247	0.885824	0.672125
ENSMUSG00000031325	0	0	0	0	0	0.0269671	0	0	0.0111973	0	0	0.0115777	0	0	0	0	0.0150104	0	0	0	0	0.0128964	0	0	0	0	0.0129657	0	0	0	0.0135837	0.0156269	0	0.0103007	0	0.0112576	0	0.0151975	0	0	0.0132013	0	0	0	0	0	0	0	0
ENSMUSG00000031884	0	0	0	0	0	0	0	0	0	0	0	0	0	0	0	0	0	0	0	0	0	0	0	0	0	0	0	0.0284632	0	0	0	0	0	0	0	0	0	0	0	0	0	0	0	0	0	0	0	0	0
ENSMUSG00000031998	0	0	0	0	0	0	0	0	0	0	0	0	0	0	0	0	0	0	0	0	0	0	0	0	0	0	0	0	0	0	0	0	0	0	0	0	0	0	0	0	0	0	0	0	0	0	0	0	0
ENSMUSG00000032889	2.64162	1.67449	1.76535	1.44772	2.26157	2.88414	1.71202	2.07261	2.44502	1.15616	2.0438	2.63127	2.68306	3.56743	2.35873	2.24374	2.87629	2.28509	2.92741	1.73149	2.94671	2.24132	2.0706	1.99498	2.22308	2.71913	2.13781	1.02318	1.83973	2.34021	1.39225	1.94985	3.07791	2.84596	1.72369	3.21068	1.7227	1.82856	1.08415	1.44901	2.35315	2.81268	1.85722	2.05953	2.112	1.88374	2.25657	2.2927	1.32759
ENSMUSG00000034437	0.320934	0.534745	0.913504	1.72302	2.54818	1.51109	0.747485	1.0395	1.95203	1.97429	0.519179	2.30668	1.66606	1.4818	1.44178	1.19861	1.6822	1.5963	0.442165	1.86934	1.88696	1.2044	1.78027	2.47174	2.19691	2.13695	1.45305	2.95437	1.77478	1.40127	1.77604	2.04317	3.44023	2.62944	2.63403	2.10272	0.74696	0.851588	0.865557	1.01224	1.0685	1.505	1.35638	1.61858	0.983594	1.64491	2.39884	1.51733	1.23656
ENSMUSG00000035129	0.126977	0.0793392	0.108428	0.0889188	0.0806548	0.132858	0.0295742	0.0587538	0.19308	0.106517	0.102706	0.0570398	0.0549311	0.0532974	0.0543275	0.218875	0.0369757	0.194331	0	0.21753	0.13574	0.0953042	0.088045	0.187265	0.0299726	0.37577	0.191633	0.490181	0.338988	0.0528008	0.167306	0.269459	0.0785264	0.25374	0.148879	0.249581	0.0656741	0.0374366	0.0856141	0.0889984	0.097558	0.0330807	0.139996	0.106731	0.0707559	0.208258	0.189819	0.300165	0.139784
ENSMUSG00000036305	1.57578	3.0632	2.39216	2.45218	6.00556	4.67151	1.71274	6.56221	1.36921	2.9375	2.26593	3.53932	3.40847	3.52758	3.59576	1.50902	3.36503	3.21553	2.17103	1.43976	1.68454	3.41676	0.364213	8.26298	3.71959	2.59072	2.64241	12.7902	6.61075	3.93155	3.59887	4.14018	6.49675	6.7177	7.14399	6.42404	1.08669	1.85835	4.9582	0.736313	2.69043	2.1895	1.73735	1.47171	3.21963	5.81509	4.03827	3.86301	3.75857
ENSMUSG00000036322	0	0	0	0	0	0	0	0	0	0	0	0	0	0	0	0	0	0	0	0.0523168	0.408076	0	0	0	0	0	0	0.0453425	0.0291171	0	0	0.41661	0	0	0	0	0	0	0	0	0.0391051	0	0.280579	0	0	0.0313043	0	0.040106	0
ENSMUSG00000037438	0	0.737528	0.167989	0.413289	0.374879	0.463137	0.137459	0.273084	0.38461	0.495085	0.159124	0.265117	0.382975	0.495446	0	0.50866	0.515582	0.225809	0.40656	0	0	0	0.204614	0.870398	0.417932	0	0	0.701026	0.675256	0.122708	0.933155	0.536756	0	0	0.138396	0.38668	0.152625	1.04402	0.596894	0	0	0	0.216897	0	0.493304	0.241993	0.126038	0.930098	0.974564
ENSMUSG00000038165	0	0	0	0	0	0	0	0	0	0	0	0	0	0	0	0	0	0	0	0	0	0	0	0	0	0	0	0	0	0	0	0	0	0	0	0	0	0	0	0	0	0	0	0	0	0	0	0	0
ENSMUSG00000038218	0	0	0.282095	0	0	0	0	0	0	0	0	0.222599	0	0	0	0	0	0	0	0	0	0	0	0	0	0	0	0	0.0944933	0	0	0	0	0	0	0	0.256294	0.146097	0	0.347318	0.126907	0	0	0	0	0	0	0	0
ENSMUSG00000039339	0	0.0246304	0	0	0	0	0.0137717	0.0136798	0.0385331	0	0.0159423	0	0	0	0.0126492	0.0339743	0.0172183	0.0226233	0.0203662	0	0.0158024	0.0147933	0	0	0	0.0145819	0.0297457	0.035117	0.0563769	0.0122938	0	0	0	0	0.0277311	0	0	0.0348659	0.0398676	0	0	0	0	0	0.0658973	0	0.025255	0.0776536	0.0488196
ENSMUSG00000039617	0	0.384422	0.656707	0.323128	0.586194	0.603502	0.537358	0.80066	1.00235	0.645133	0.746463	0.829122	0.848376	0.532623	0.937766	0.92795	0.470289	0.529644	0.2384	0.711447	0.739914	0.577221	0.639905	1.58787	0.816895	1.42243	0.580324	1.09619	1.18788	0.863444	1.27677	0.979207	0.998768	1.19871	1.40665	1.00774	0.119329	0.40813	0.388899	0.323417	0.472697	0.360643	0.50874	0.517144	0.449968	0.756804	0.541984	0.787791	0.825454
ENSMUSG00000040078	6.2505	5.75549	8.24023	7.83265	8.35846	11.3589	10.6503	10.5032	12.4344	14.2582	10.9098	10.8618	11.6699	8.00885	9.92305	18.0516	13.6032	15.9853	11.3311	11.3843	5.01141	5.76136	6.27297	13.9621	9.78432	10.06	7.61278	10.9413	10.5391	9.16541	8.66919	10.5715	14.5804	15.646	15.8144	14.7285	4.25374	10.2811	6.4325	3.11281	4.88659	4.45671	11.9692	9.67823	6.5077	10.6563	7.30655	6.99903	8.51065
ENSMUSG00000040323	0.594636	0.536679	0.677027	0.740282	0.440659	0.881417	1.06181	0.825435	0.990309	0.942219	1.17572	0.801355	1.07185	0.457587	1.01767	1.25277	0.634912	0.834216	1.57024	0.950783	0.688648	0.743852	0.893352	1.20177	1.21647	0.879869	0.697994	1.23605	1.17172	1.03028	0.731265	1.56233	0.531181	0.594136	0.557761	0.606041	0.820142	0.935021	0.735043	0.347318	0.558392	0.67131	0.76487	0.666433	0.441802	0.528275	0.592618	0.728869	1.09102
ENSMUSG00000040540	2.52904	0.648296	2.65796	4.81354	2.47142	0.508879	2.44677	5.76106	3.88788	2.66551	3.46184	6.33581	2.18816	0.653255	2.45544	2.51504	2.94582	1.93527	2.07722	2.59956	3.69143	5.93796	4.72127	2.58218	3.58183	3.35835	3.47428	3.00402	8.19852	4.85376	4.76773	4.95406	3.04786	2.33253	1.68792	3.39896	4.77941	4.99002	4.72209	0.95448	0.747342	0.405463	3.89652	0.490568	2.1681	2.71211	2.11885	2.29941	1.55268
ENSMUSG00000041449	0.385951	0.298572	0.878856	0.308882	0.455285	0.288448	0.693451	0.510241	1.24561	0.585856	1.63523	1.16409	0.310078	0.485998	0.283081	0.72864	0.963334	0.421911	0.721652	0.188912	0.412588	0.110355	0.114693	0.487886	0.41647	0.435111	0.721161	0.916877	0.273363	0.412689	0.31965	0.401159	0.227318	0.242394	0.232726	0.337161	0.627374	0.487672	1.93312	3.51668	0.25417	0.0861858	0.283682	0.185379	1.44401	1.65035	1.27167	1.27441	0.303486
ENSMUSG00000041596	0.0911701	0.00759546	0.0103803	0.161738	0.277971	0.104932	0.305775	0.278424	0.316873	0.142762	0.422797	0.344021	0.00788816	0.0306142	0.140427	0.0104769	0.0955754	0.0279061	0.0879265	0.44982	0.389849	0.47444	0.543664	0.113542	0.163555	0.0539609	0.183458	0.119122	0.674553	0.796136	0.470897	0.431169	0.0150353	0.0728748	0.0598615	0.0398224	0.0282926	0.0967669	0.159826	0.242825	0.691132	1.05459	0.428876	0.674375	0.081285	0.186913	0.124609	0.21073	1.52556
ENSMUSG00000041750	0.0518009	0.129467	0.117957	0.0483665	0.0987107	0.325201	0.217169	0.119845	0.270061	0.144847	0.195531	0.255966	0.313732	0.260915	0.288122	0	0.120675	0.0396391	0.0713686	0.212982	0.193816	0.155519	0.0718368	0.186745	0.0489099	0.306595	0.312711	0	0.474144	0.56005	0.273014	0.251263	0.170855	0.103515	0.315826	0.135757	0.107168	0.427629	0.10478	0.326766	0.132664	0.350882	0.266523	0.580554	0.115461	0.0637201	0.0442502	0.0544239	0.741335
ENSMUSG00000042938	0.280722	0.27285	0.159809	0.393165	0.178312	0	0.261531	0.303084	0.284575	0.261654	0.302752	0.252208	0.242884	0.274937	0.280251	0.215063	0.326984	0.0716046	0.257842	0.256489	0.100032	0.140466	0.129767	0.490676	0.485933	0.369224	0.188295	0.222297	0.42825	0.311287	0.246588	0.567355	0.424372	0.411379	0.0877712	0.204362	0.580771	0.110354	0.189276	0.393517	0.143788	0.14627	0.137557	0.157308	0	0.345314	0.199835	0.294936	0.566567
ENSMUSG00000042962	2.08632	6.64579	2.23567	1.77611	1.63703	1.86193	0.91468	0.908579	2.18604	2.33353	1.72062	2.53596	1.06183	1.49386	1.36521	1.19876	2.00129	8.17029	6.50971	1.93425	1.63993	1.4738	0.850964	3.13723	3.41832	5.0846	7.28514	3.13414	1.35735	0.918586	1.81108	3.57169	2.42869	1.52051	1.78427	7.71914	4.95103	2.24334	4.2201	8.25772	1.38293	1.15102	5.59271	2.26945	2.05159	1.50963	1.93946	2.38537	2.49941
ENSMUSG00000043024	0.278126	0.364115	0.361901	0.38953	0.630942	0.478085	0.555242	0.625077	0.517856	0.911026	0.49278	0.588994	0.360958	0.567027	0.475989	0.319612	0.555362	0.395252	0.383188	0.680672	0.424745	0.457265	0.606103	0.755252	0.919113	0.960253	0.559663	0.448349	0.424291	0.561744	0.58634	0.698622	0.933723	0.984534	0.764003	0.69419	0.184951	0.210857	0.187526	0.139242	0.468078	0.372646	0.511071	0.757004	1.01845	0.651661	0.763667	0.751395	0.437399
ENSMUSG00000043192	0.825883	3.07329	1.66122	2.03063	1.25903	1.23859	0.897661	1.91073	1.33955	1.60116	0.801626	1.97865	0.928934	1.01686	1.38987	3.38502	2.7577	2.44366	2.76879	1.16961	0.441441	1.18465	0.687194	1.9849	1.94947	1.79233	1.68959	1.37339	1.32291	1.69424	1.68307	1.63577	1.4301	1.23228	1.34276	1.63535	2.81924	3.01934	2.26453	2.39263	1.01526	0.889342	1.11291	0.863894	0.736336	1.24167	1.08176	0.896625	1.45469
ENSMUSG00000043483	2.60563	7.18422	10.6658	5.56086	9.45757	10.1263	3.87244	7.75064	5.82184	9.78397	5.01805	8.13764	8.15887	8.64534	6.90131	7.84217	10.0445	8.5452	9.06021	15.0494	9.21854	4.40806	7.65707	10.8167	10.778	7.64978	7.17819	22.1071	8.47047	6.91375	10.8555	9.85518	14.5793	11.951	8.43778	13.3864	4.04299	6.73105	6.35809	4.26134	4.95717	4.65485	8.16234	10.2208	7.81285	6.41034	7.04843	6.71355	6.41984
ENSMUSG00000043618	1.05994	1.61892	2.51419	1.31956	1.34654	1.47872	1.64581	1.71657	1.68849	2.27229	2.00047	1.03164	1.14635	1.11225	1.13375	2.6391	1.95482	2.83882	1.46034	0.847391	1.22752	1.14913	0.489972	3.70537	3.91975	3.65954	1.7774	5.35082	0.80849	0.954973	1.58281	1.28533	2.47634	2.96535	1.65703	3.24083	0.639586	1.25001	1.19111	0	0.633398	0.644332	1.42831	1.28692	1.67347	2.82497	1.81088	2.50563	1.36133
ENSMUSG00000043623	0.0587541	0.0734228	0.0334475	0	0.0373201	0.092213	0.0547375	0	0.0510518	0	0.0316825	0.0527862	0.0254174	0.147969	0.0502763	0	0	0	0.0404741	0.0805234	0.0942136	0.0881972	0.0814793	0.0192556	0.0277375	0.028979	0.0591142	0	0.246486	0.14659	0	0.0356236	0	0	0.0275553	0.0256633	0	0.13858	0.0396149	0	0.090283	0.153069	0.0431854	0.0987722	0.163699	0.0722731	0.0250949	0.0617291	0.0970203
ENSMUSG00000043770	17.5679	8.87027	3.78827	7.20743	2.70521	9.05152	3.22378	4.80342	5.78214	7.74072	8.03792	8.96786	5.4121	5.4746	6.83316	3.21177	3.72055	6.51796	9.35157	7.11367	6.40238	7.45863	3.69134	9.42147	10.3043	7.08948	5.75795	7.11387	8.83194	7.41593	5.33097	12.1042	7.13325	4.68083	6.74118	6.16205	13.0788	4.08084	7.71727	16.0447	6.95331	8.59897	6.84766	6.71217	4.74638	6.43939	6.48033	6.15247	11.2816
ENSMUSG00000043801	1.84302	2.83096	2.95086	2.41992	2.48768	3.37467	2.41457	3.14466	3.30292	2.89885	2.11189	3.00117	2.89023	2.07903	2.51348	2.38267	2.41509	2.20362	1.74571	1.73655	1.4161	2.13259	2.63575	4.00163	3.58908	3.57929	2.60764	7.25162	2.28442	2.25125	2.42839	2.58412	2.612	2.43995	2.64712	3.42132	2.56182	1.63014	1.86398	1.69546	1.65202	2.28073	1.86265	0.968227	2.69586	4.91203	3.29635	2.54145	2.91657
ENSMUSG00000043859	0	0	0	0	0	0	0	0	0	0	0	0	0	0	0	0	0	0	0	0	0	0	0	0	0	0	0	0	0	0	0	0	0	0	0	0	0	0	0	0	0	0	0	0	0	0	0	0	0
ENSMUSG00000044141	0	0.115835	0.158305	0.129821	0.176634	0.14548	0	0.257342	0.241625	0.414707	0.0999675	0.083278	0.521296	0.505792	0.118977	0.213039	0	0.212792	0	0.127037	0.198181	0.32467	0.192818	0.243029	0.2188	0.548624	0.0466307	0.385358	0.106055	0.269812	0.195414	0.112403	0.343945	0.444553	0.34778	0.323901	0.143826	0.109315	0.0624983	0.0649688	0.332348	0.338085	0.170328	0.0519425	0	0.152029	0	0	0.153064
ENSMUSG00000044268	0	0.144454	0.276383	0.161896	0.220274	0.145138	0.0646154	0.160461	0.241058	0.193937	0.186999	0.218092	0.120017	0.32023	0.26707	0.278957	0	0.159219	0.143334	0.33269	0.22243	0.312339	0.0961829	0.227305	0.130972	0.205251	0.174455	0.247149	0.158709	0.173044	0.109662	0.294365	0.257354	0.166316	0.292751	0.393828	0.286977	0.163588	0.280582	0.145837	0.0355251	0.108415	0.101957	0.272058	0.231888	0.199069	0.296235	0.218606	0.267233
ENSMUSG00000044285	18.4814	20.6307	21.4575	26.3004	14.1592	22.3059	34.8136	30.6807	49.9015	43.0653	45.1962	47.5914	21.4257	17.9305	40.9586	16.9067	15.0123	13.8322	17.5894	34.883	16.6807	35.3276	15.7376	22.7402	23.0753	26.1871	20.3074	30.4254	47.6392	22.8868	46.6947	26.4905	15.2059	15.0643	13.7618	20.1813	31.4435	30.4946	33.8854	26.5323	16.6491	16.303	0.893698	0.863037	23.7588	28.3177	30.7094	32.575	26.1904
ENSMUSG00000044330	0	0.571777	0.937695	0.89714	0	1.14897	0.38364	0.381081	0.596346	0.460584	0	0.863248	0.237524	0.691381	0.469829	1.73511	0.159884	1.47051	0.945571	0.188122	0.293474	0.549466	0.571065	1.70946	1.03682	0.812422	0.828629	1.46739	0.3141	0.684939	0.723439	0.665802	0.565919	0.329155	0.90126	0.479644	0.283978	0.485633	0.185099	0.384833	0.28123	0.143042	0.201783	0.307674	0.305952	1.01308	0.117255	0.288428	0.453325
ENSMUSG00000044457	0	0	0	0	0	0	0	0	0	0	0	0	0	0	0	0	0	0	0	0	0	0	0	0	0	0	0	0	0	0	0	0	0	0	0	0.00738191	0	0	0	0	0	0	0	0	0	0	0	0	0
ENSMUSG00000044609	0.599918	0.957944	0.569201	0.186714	1.7783	1.67388	0.465755	1.52674	1.34662	1.45384	1.24008	2.02118	0.605566	1.5948	0.898369	1.3788	0.640552	0.612092	0.551023	0.75368	0.320661	0.600368	0.277319	1.5729	1.5105	1.28221	1.05629	2.61283	2.89812	2.61937	3.26723	2.66743	1.77259	1.55848	1.40679	1.7906	0.775713	0.412706	0.0674157	0.350403	0.870635	0.625175	0.771665	0.616323	0.891453	1.35292	1.49471	2.15351	4.23774
ENSMUSG00000044697	0	0.0756221	0	0	0	0	0	0	0	0	0.0978944	0.0815511	0	0	0	0	0.10573	0	0	0	0	0	0	0	0	0	0	0	0	0	0	0	0	0	0	0	0	0.107048	0	0	0	0	0	0	0	0	0	0	0
ENSMUSG00000044751	0.454117	1.89164	1.16334	2.27905	1.00958	0.950299	0.317304	1.36581	1.13443	1.26981	1.65292	1.58096	0.442021	2.19203	0.825755	1.82648	1.58686	1.56375	1.48594	1.32254	1.15296	1.02253	0.865923	1.71153	1.76868	1.67986	0.68535	3.37129	1.16905	1.51068	2.15406	1.37669	1.91907	1.40658	1.70382	1.68601	1.46797	1.74053	1.68403	1.43231	0.755957	0.828162	1.0848	1.20875	1.70808	1.62927	1.16377	1.01386	1.37478
ENSMUSG00000045048	0	0	0	0	0	0	0	0	0.0494657	0	0	0.0511462	0	0	0	0	0	0	0	0	0	0	0	0	0	0	0	0	0.0434232	0	0	0	0.0469418	0	0	0.0497319	0	0.0671371	0	0.0798027	0.0583186	0	0	0	0.0634452	0	0	0.0598112	0
ENSMUSG00000045055	0.717081	0.970785	0.459246	0.502153	0.455484	0.797186	0.208769	0.622128	0.311538	0.651665	0.676685	0.684509	0.581651	0.601976	0.460208	0.61803	0.626441	0.617315	0.617472	0.491385	0.479106	0.852172	1.05659	0.793161	0.507795	1.01684	0.40583	1.75675	0.717891	0.820005	1.18104	1.0326	0.960839	0.465711	0.630575	0.587278	0.185442	0.317125	0.6648	0.565428	0.413206	0.467044	0.922369	0.652975	0.44953	0.771817	0.306278	0.565042	0.789408
ENSMUSG00000045104	3.62068	15.6067	5.60103	4.40952	3.04977	17.2536	2.52988	3.31425	5.74494	3.52148	5.17813	5.16224	9.70445	8.35861	4.37795	7.50743	5.5926	6.6254	6.83192	6.79606	4.75407	4.84433	8.35033	3.55985	3.7902	3.80456	0.475158	1.68288	5.76362	9.0008	12.3622	6.96764	5.61407	5.15907	4.87275	0.378181	8.26415	20.932	10.9325	29.7909	0.604743	7.54624	3.99191	0.529285	1.14037	1.74279	2.28607	2.35684	10.6579
ENSMUSG00000045217	0	0	0	0	0	0	0	0	0	0	0	0	0	0	0	0	0	0	0	0	0	0	0	0	0	0	0	0	0	0	0	0	0	0	0	0	0	0	0	0	0	0	0	0	0	0	0	0	0
ENSMUSG00000045327	0.0732923	0.111944	0.152987	0.307949	0.26381	0.255623	0.307269	0.463481	0.679298	0.560175	0.316176	0.274366	0.169103	0.287128	0.574903	0.252674	0.313026	0.373898	0.403913	0.36831	0.470104	0.415635	0.457383	0.512433	0.426744	0.373546	0.491611	0.290192	0.372699	0.253976	0.309026	0.444384	0.735291	0.820184	0.916631	0.778995	0.151631	0.187276	0.131779	0.0856178	0.425464	0.39462	0.439949	0.301186	0.381183	0.290504	0.427827	0.29518	0.255502
ENSMUSG00000045463	0	0	0	0	0	0	0	0	0	0	0	0	0	0	0	0	0	0	0	0	0	0.0159161	0	0	0	0	0	0	0	0	0	0	0	0	0	0	0	0	0	0	0	0	0.0116899	0	0	0	0	0	0
ENSMUSG00000045709	0.0468984	0.0195357	0	0	0.0297895	0.0490705	0	0.282106	0.0611254	0	0.0505788	0.0632021	0.0608656	0.0590554	0.0401312	0.0269469	0	0.0358876	0.0969211	0	0.10027	0.117334	0.130076	0.138331	0.0885618	0	0.188743	0.306386	0.250407	0.0780069	0.123588	0.284353	0.0966778	0.243666	0.109975	0.122909	0.0727693	0.0553082	0.0316212	0.0986134	0.192174	0.0733092	0.103414	0.0788413	0.1568	0.423056	0.0801244	0.665186	0.154886
ENSMUSG00000045799	2.8223	4.89851	6.5606	5.16056	15.9849	29.8993	11.5035	12.2973	3.47412	4.07743	2.15601	3.59214	14.7531	21.7183	13.0816	4.05409	8.62946	4.85928	4.37447	18.0507	11.0626	23.0661	13.3726	3.854	3.77511	2.20405	2.01138	17.5999	3.67762	3.32519	2.47913	3.42242	11.9269	14.6636	8.05216	14.2794	5.47399	5.13128	3.48871	3.62662	20.2385	20.0977	13.6568	17.6605	10.4846	2.70021	9.24182	10.2547	2.07131
ENSMUSG00000045842	1.05812	0.915434	0.509694	0.721975	1.60272	2.12909	1.0237	0.527267	3.81908	4.14225	2.3701	1.3894	4.11975	1.70821	3.16904	0.748276	0.995478	0.996547	1.23354	2.67724	2.56683	2.81019	3.16052	1.12037	2.07498	2.48902	2.25205	0.821786	3.6009	2.77537	4.11822	4.3922	1.87922	1.78916	1.64145	1.74206	1.59972	1.67981	2.08543	1.08393	1.50086	1.95087	3.05113	1.32271	1.08853	0.800977	0.417177	1.02618	3.27053
ENSMUSG00000046057	0.237317	0.494277	0.270199	0.221583	0.452226	2.11062	1.21601	1.09809	1.64965	1.85806	0.767822	1.59909	1.43731	1.19534	2.13227	0.54543	0.691066	1.0896	0.326963	1.30099	0.253696	0.356242	0.658216	1.78886	1.45647	1.28756	1.07447	0.845665	0.543052	0.690784	0.125077	0.575558	1.85901	1.23301	2.1147	1.45121	0.122743	0.419809	0.160011	0.166336	0.85089	0.865579	0.784946	0.664927	0.661206	0.486537	0.91226	0.498667	0.783761
ENSMUSG00000046145	0	0	0	0	0.110967	0	0	0	0	0	0	0	0	0	0	0	0	0	0	0	0	0	0	0	0	0	0.0878849	0.103755	0	0	0.0920741	0.105923	0	0	0	0	0	0	0	0	0.0894822	0	0	0	0.194696	0.0716321	0.074617	0	0
ENSMUSG00000046203	0	0	0.069111	0	0	0	0	0	0.0527431	0	0.065464	0	0	0.0509569	0	0	0	0.0928985	0	0.249573	0.843567	1.21492	0.252536	0	0	0	0	0	0.0926006	0	0.0639837	0	0.050052	0.0970391	0	0	0	0	0	0	1.98984	3.03629	2.09695	1.90483	0	0	0	0	0.0668229
ENSMUSG00000046341	1.05286	1.90049	3.19665	2.04804	5.12724	8.0786	2.94266	4.87172	5.4128	5.88809	4.3527	6.38496	11.8424	8.76493	11.0365	3.12559	3.27033	4.02836	2.65939	9.74001	4.50211	5.70728	5.59703	6.95866	8.28418	9.26083	4.41382	6.98254	6.09009	4.8889	4.34676	4.78777	9.54979	9.60806	10.9456	11.6503	2.26897	4.0354	4.49598	3.68977	5.48273	5.21165	5.5461	6.68659	2.34676	4.02927	2.09858	2.76544	4.15329
ENSMUSG00000046388	0	0	0	0	0	0	0	0	0	0	0	0	0	0	0	0	0	0	0	0	0	0.0718109	0	0.0470343	0	0	0	0.085234	0	0	0	0	0	0	0	0	0	0	0	0	0	0	0	0	0	0	0	0	0
ENSMUSG00000046487	0.137025	0.0570782	0.0780053	0	0	0.143371	0	0.063403	0.0595309	0.0766306	0.073889	0.123107	0.177833	0.0575148	0.175879	0.0787317	0.0798031	0.104854	0.0943927	0.0938972	0	0.0685638	0	0.089815	0	0	0.275729	0	0.0522589	0.170937	0	0.0830805	0	0.0547638	0	0.119703	0.141742	0.161596	0.0923888	0	0.14037	0.0713968	0.0503579	0	0	0	0	0.0719815	0.0754228
ENSMUSG00000046580	6.49808	11.3911	5.54883	13.9041	11.3507	12.7482	21.9452	6.63988	17.0563	18.1701	14.8921	10.4598	22.606	14.774	26.2963	5.75607	4.7306	7.66588	3.54378	8.16357	14.1825	10.2963	46.7469	21.6513	17.5115	15.6245	15.9362	14.3114	8.88043	11.1461	7.99114	8.04397	13.8419	15.2577	15.4918	12.8906	5.04133	4.78957	7.11965	1.3284	9.98511	11.145	7.76135	7.73783	8.44889	10.8797	5.3196	6.40042	4.91803
ENSMUSG00000046636	2.46525	3.86118	1.12273	0.69054	5.51198	9.95658	6.93608	4.2434	1.19956	1.10294	0.212697	0.310078	10.5368	8.7334	10.9695	1.86975	2.64179	2.86741	1.90203	0.810877	0.316246	0.78947	0.205126	2.32687	2.04834	1.26456	0.744107	0.409955	0.263257	0.492059	0.415774	0.119578	4.51276	9.65564	3.97728	4.9102	0.765034	2.61658	0.664876	2.28082	5.85901	2.05523	6.74065	5.19425	1.75836	0.485198	3.32732	2.33106	1.08556
ENSMUSG00000046687	0	0.0529782	0.181005	0.0593749	0.201962	0.199609	0.177731	0.441365	0.0276273	0.106689	0	0.228527	0.0550198	0.0266917	0.0544152	0.0365381	0.0370354	0	0.0438061	0.0435762	0.0339899	0.0318193	0.0440935	0.229249	0.120084	0.0627294	0.191942	1.81282	0.0970101	0.132215	0.301637	0.462676	0.0524354	0.05083	0.0596476	0.027776	0	0.0749941	0.0428762	0	0.0651436	0.0994023	0.0701109	0.0356345	0.425221	0.677932	0.32593	0.334054	0.105007
ENSMUSG00000046721	15.8304	8.55736	15.616	9.2521	10.6694	8.15534	8.33102	12.2454	11.6551	11.9618	10.1654	14.2767	10.3509	8.97787	9.66843	19.5803	8.16391	17.662	9.98941	13.0009	11.5618	11.4886	11.228	31.6832	14.7186	26.7615	11.5504	20.3824	17.8819	15.1755	16.1771	18.1707	30.4909	13.04	13.2051	14.1986	9.25018	6.34178	5.29606	9.74034	16.0312	9.82254	21.1395	13.4079	13.5348	19.5719	16.6713	14.2831	17.4271
ENSMUSG00000046747	0	0.136041	0	0.0381168	0.207446	0.0427142	0	0.037779	0.0354718	0.0913214	0.0880542	0.110031	0.105963	0.137082	0.139732	0.0938253	0.0475511	0	0.0562444	0.223797	0.0872818	0.0817081	0.0566134	0.0802751	0	0	0.0821474	0.145472	0.49822	0.305561	0.258189	0	0.100986	0.0978939	0.0382919	0.0356627	0.126686	0.0962878	0.0550503	0.114453	0	0	0.180036	0.0457525	0	0.0669556	0.104618	0	0.314587
ENSMUSG00000046808	3.93745	4.63524	3.9212	4.70597	4.14494	3.35064	3.43842	3.75564	4.62003	4.24068	6.16332	5.3515	2.50495	2.67561	2.17152	4.78513	3.98812	3.39831	4.98083	3.13291	4.04233	2.75627	3.93819	3.18152	4.369	2.63741	4.39726	3.27746	4.30532	3.91111	4.28841	4.34118	2.6447	2.73679	2.62119	2.57757	3.42715	3.97252	4.31154	4.24199	4.24507	3.75691	4.78526	5.1521	3.8214	3.72032	3.56996	3.41208	4.10733
ENSMUSG00000046952	0	0.05354	0.0365849	0.120009	0.0408208	0.100863	0	0.0297363	0.0558405	0	0.207926	0.0288688	0.139008	0.0809242	0.137481	0.110777	0.0374281	0.0983542	0.0442706	0.132115	0.103051	0.0964702	0.133683	0.0631855	0	0.221881	0.0323296	0.0763352	0.0735291	0.160341	0.0338706	0.116896	0.158974	0.0770535	0.1507	0.0842116	0.0997165	0.0378947	0.346646	0.0450436	0.164586	0.0669709	0.0708543	0.108037	0	0.0527016	0.0548977	0.0675193	0.0707473
ENSMUSG00000046958	0	0.0060403	0	0	0	0	0	0.00335481	0	0	0.00390965	0.00651388	0	0	0	0	0	0	0	0	0.00387535	0.0108836	0	0	0.00342283	0	0	0	0	0.0120596	0	0.00879199	0	0	0	0	0	0	0	0	0.00371367	0.0151111	0	0.00406286	0.00404013	0	0	0	0.0119724
ENSMUSG00000046993	0	0.14678	0.200595	0.131602	0.0447641	0.0368687	0.229795	0.0978266	0.0918522	0.039412	0.0760039	0.0316576	0.182923	0	0.211066	0.0809852	0.164175	0.0539276	0.0970945	0.19317	0.113006	0.105789	0.146597	0.0923857	0.332701	0.208556	0	0.292982	0.268774	0.17583	0.482854	0.55548	0.0581104	0.0281656	0.0661032	0.123129	0.145799	0.207777	0.14255	0.246975	0.216582	0.0734404	0.129498	0.118474	0.157081	0.346756	0.150502	0.111063	0.310326
ENSMUSG00000047168	0	0	0	0	0	0	0	0	0	0	0	0	0	0	0	0	0	0	0	0	0	0	0	0	0	0	0	0	0	0	0	0	0	0	0	0	0	0	0	0	0	0	0	0	0	0	0	0	0
ENSMUSG00000047189	0	0	0	0	0	0	0	0	0	0	0	0	0	0	0	0	0	0	0	0	0	0	0	0	0	0	0	0	0	0	0	0	0	0	0	0	0	0	0	0	0	0	0	0	0	0	0	0	0
ENSMUSG00000047347	0	0.0221234	0.0302346	0.0123973	0.0168676	0.0138926	0	0.0122874	0.057685	0.0297018	0.0572783	0.0119289	0.0344638	0.0111463	0	0.0457742	0.0154657	0.0406411	0.0548795	0.0363943	0.0283879	0.0265751	0.0184132	0.095733	0.0501462	0.0261954	0.0534359	0.0315426	0.0405108	0.0331273	0.0139958	0.0322018	0.0766384	0.0530657	0.0373627	0.0463963	0	0.0313171	0.0179048	0	0.0816107	0.0553464	0.0487964	0.0744037	0.0147975	0.0217769	0.0226844	0.0278998	0.0292336
ENSMUSG00000047370	0	0.267373	0.0913504	0.0749139	0.203855	0.419748	0.149497	0.297	0.836585	0.179481	0.346119	0.216252	0.416514	0.538836	0.343281	0.276603	0.0934558	0.245585	0	0.219922	0.686166	0.321174	0	0.368132	0.606044	0.554025	0.322901	0.381209	0.489595	0.200181	0.169146	0.583763	0.39695	0.128266	0.225774	0.420544	0.331982	0.189242	0.108195	0.337414	0.410962	0.501668	0.294866	0.179842	0.0894176	0.394779	0.137076	0.252888	0.44163
ENSMUSG00000047643	0.0542626	0.13562	0.0926716	0.0759974	0.103401	0	0.0252765	0.0753238	0.0235746	0.0303461	0.0292604	0.0975018	0.0234743	0.0683286	0.0464328	0.311782	0.221217	0.0415228	0.11214	0.0743676	0.0580075	0.0814549	0	0.0177836	0.0768511	0.0267637	0.0272976	0	0.0620845	0	0.114395	0.098701	0.0894869	0.0650603	0.0254488	0	0.0841958	0.223975	0.109759	0.0380327	0.0277937	0.0282735	0.079768	0.0608143	0	0	0	0	0.0896035
ENSMUSG00000047905	1.01883	2.82931	2.22332	2.14037	1.83359	2.22086	1.26557	2.90711	1.99185	2.94384	1.37348	3.20369	1.24879	2.35203	1.16242	2.14646	1.78009	1.0395	1.52066	1.39632	1.27066	0.764693	2.0016	3.39468	4.00818	2.2613	2.6481	8.67293	2.26662	2.61256	3.66927	3.70639	1.47017	1.83235	1.75202	2.37341	1.4052	1.80228	1.37389	1.30918	1.21765	1.41563	1.06088	1.4273	3.50097	4.38638	2.61095	4.54926	2.14971
ENSMUSG00000047965	0	0.340692	0.310402	0.254552	0	0.570508	0.190492	0.630739	0.532997	0.152466	0.367527	1.16344	0.294851	0.400514	0.291611	0.391615	0.238167	0.20862	0.0939028	0.0934099	0.218582	0.204624	0.0945188	0.982837	0.90094	1.07573	0.480022	0.485745	0.935778	0.850249	1.07765	0.743844	0.505802	0.381357	0.383581	0.476325	0.0705031	0.241136	0.551456	0.191085	0.209463	0.213079	0.200386	0.0763861	0.227876	0.726607	0.349331	0.429647	0.60025
ENSMUSG00000048164	0.264393	0.660805	0.376284	0.493728	0.503822	0.691598	0.800537	1.40689	0.804066	1.40468	0.997997	1.66277	0.285946	0.99879	0.848412	1.06341	0.461948	0.910436	0.910668	1.81178	0.353301	0.396888	0.733314	1.21311	1.3106	0.652028	0.864546	1.80579	0.705846	1.48423	1.60249	1.44276	1.25357	1.21519	1.42599	1.03936	0.136748	0.857462	0.0891335	0.926569	0.135424	0.826574	0.971671	0.81487	0.368323	0.975687	1.2422	0.763897	1.52807
ENSMUSG00000048406	0.696018	0.579859	1.10944	1.14811	1.14947	1.35941	0.951041	1.03058	1.04828	1.14179	1.27609	1.18811	2.12779	1.55812	1.7272	0.373257	0.783697	1.38478	0.895007	1.17648	1.4385	2.0664	1.51219	1.00367	1.07338	1.21297	0.957055	1.48813	2.01742	2.04527	1.36951	1.40669	1.60697	1.18687	1.67566	1.45927	1.51196	0.902911	0.782149	0.84559	1.71123	2.22432	1.36423	1.27409	1.34453	1.23669	1.32786	1.34064	1.68569
ENSMUSG00000048538	0.242802	0.25285	0.276444	0.226704	0.616904	0.15878	0.31103	0.0842605	0.184601	0.305519	0.032732	0.0272675	0	0.66244	0.155825	0.0348773	0.212112	0	0.16726	0.0415955	0.194669	0.242984	0	0.0994677	0.458502	0.029939	0.213754	0.0721009	0.138901	0.0252411	0.0319918	0.0368038	0.025026	0.145559	0.170809	0.212108	0	0	0	0.0425451	0.808373	0.506048	0.066924	0.136059	0.0676488	0.0248891	0.0259262	0.255096	0.100234
ENSMUSG00000048559	0	0	0	0	0.131355	0	0	0	0	0	0	0	0	0	0	0	0	0	0	0	0	0	0	0	0	0	0	0	0	0	0	0	0	0	0	0	0	0	0	0	0	0	0	0	0	0	0	0	0
ENSMUSG00000048574	0.428868	0.561462	0.279024	0.514844	0.583744	0.320523	0.228314	0.141745	0.266176	0.445423	0.396449	0.357785	0.344558	0.694337	0.576691	0.38723	0.285454	0.234413	0.422051	0.797688	0.392972	0.122626	0.63723	0.401583	0.578475	0.302184	0.24657	0.69135	0.373859	0.280243	0.83955	0.371472	0.378893	0.538695	0.574676	0.561978	0.15844	0.10838	0.206546	0.21471	0.188288	0.159616	0.382775	0.343322	0.64866	0.502427	0.340186	0.386215	0.10117
ENSMUSG00000048709	0.81226	3.72185	1.38721	1.26401	6.1913	7.08234	4.41427	3.50786	7.29304	5.90529	5.11002	8.02732	5.85648	7.15971	6.95056	0.933417	0.788433	2.48623	1.49212	0.742143	3.03912	8.67061	4.13025	6.74384	6.51888	7.47838	5.99309	2.73364	4.23369	5.40419	3.42478	4.26823	9.93489	8.22398	6.73003	8.04187	3.50093	0.63861	2.00811	0.569314	10.6785	7.75919	1.69158	1.06206	4.37532	3.88561	2.6598	3.27132	2.08644
ENSMUSG00000048916	0.127974	0.0888468	0.121421	0.0597446	0.325152	0.200852	0.0596127	0.138168	0.352125	0.286276	0.368045	0.574875	0.166087	0.322295	0.164262	0.171573	0.149064	0.0979282	0.235087	0.321548	0.296413	0.533624	0.384523	0.139804	0.201386	0.27352	0.107299	0.126674	0.406726	0.496677	0.269792	0.258643	0.140698	0.102293	0.180057	0.204959	0.353012	0.100615	0.115048	0.837173	1.11434	1.33362	2.46132	1.93624	0.142623	0.122438	0.1822	0.0672269	1.33838
ENSMUSG00000048949	1.14759	0.941129	1.1841	0.820371	1.45788	1.3696	0.718327	0.829693	1.2776	1.56435	1.12162	1.30489	1.19459	1.50528	1.13544	1.00968	1.00253	1.31724	0.963476	1.27789	1.30347	0.915172	1.119	1.51616	1.54066	1.18511	0.938132	1.57611	1.13521	1.31231	1.03955	1.45684	1.59683	1.01763	1.32871	0.986851	0.760484	1.07847	0.846301	1.03057	0.863339	1.00904	1.09392	0.964613	1.47879	1.22048	1.60832	1.26222	1.3423
ENSMUSG00000049124	24.3219	12.2718	26.5218	29.746	22.1944	80.4671	44.0418	55.7946	21.4311	23.1807	15.5167	19.2354	62.8345	25.8817	63.0235	16.7305	24.34	38.5339	20.0584	43.6622	33.5077	21.0834	37.7673	46.9283	27.1692	38.8609	21.369	47.4038	30.8328	24.9283	12.6382	15.7853	73.8652	66.4011	67.9589	57.0083	9.56758	12.1197	20.3255	4.80204	21.231	19.9911	32.2291	38.2003	22.3338	56.8868	32.3354	26.4532	10.3706
ENSMUSG00000049233	0.134682	0.392718	0.613375	0.125753	0.171098	0.281841	0.125475	0.249277	0.117027	0	0.145252	0.242005	0.174794	0.169595	0.288122	0.619087	0.156878	0.515309	0.556675	0.0922922	0.287955	0.336959	0.0933879	0.308979	0.190748	0.199287	0.203262	0.719899	0.359559	0.22402	0.283934	0.163321	0.222111	0.376794	0.442157	0.176485	0.487616	0.397084	0.817285	0.471996	0.137971	0.280705	0.0494971	0.301888	0.225149	0.331344	0.345151	0.283004	0.370667
ENSMUSG00000049249	0	0	0	0	0	0	0	0	0	0	0	0	0	0	0	0	0	0	0	0	0	0	0	0	0	0	0	0	0	0	0	0	0	0	0	0	0	0	0	0	0	0	0	0	0	0	0	0	0
ENSMUSG00000049477	0.4353	0.181326	0.991228	0.508049	0.552998	1.36638	0.811083	1.00709	0.567352	0.365159	0.23473	0.684398	0.376627	0.730852	0.465611	0.875401	0.380277	1.16585	0.299866	0.596585	0.581678	0.217813	1.05642	0.285324	0.513756	0.429402	0.656952	0.517055	0.41504	0.271516	1.14711	0.659825	0.628139	0.608907	0.612459	0.475338	0.337714	0.898376	0.2935	0.762756	0.334446	0.453626	0.639907	0.487858	0.242564	0.356973	0.46481	0.457341	0.838609
ENSMUSG00000049576	0	0	0	0	0	0.0120559	0	0	0	0	0	0.0207038	0.00996921	0	0	0	0	0	0	0	0.0123175	0	0.0159789	0.0151049	0.0108792	0.0340985	0	0.0273726	0.0175776	0.0095826	0.0121455	0.0279446	0.00950095	0.00921006	0.0108077	0	0	0	0	0	0.0118036	0	0.00846909	0	0	0.00944898	0.00984272	0	0.0126844
ENSMUSG00000049832	0.966739	0.604049	0.68793	1.24114	1.8422	2.27591	0.562907	1.78929	0.315002	0.946129	0.260651	1.41138	1.56832	1.62312	1.8613	1.11094	1.26681	0.369884	0.499471	2.15301	0.775094	0.604665	1.34066	2.85149	1.48327	1.90728	0.729499	1.57892	1.10609	1.90949	1.52854	1.75845	1.79358	1.64207	2.15363	1.58349	0.625012	0.570047	0.651823	0.677589	0.742757	0.62965	1.33232	0.948031	0.80805	2.47746	0.722595	1.14265	0.798186
ENSMUSG00000049881	16.3631	29.552	16.8438	24.33	19.506	32.7174	25.4509	27.7963	22.1791	32.7179	18.9163	21.5732	50.5938	40.9272	51.9799	33.0354	20.5609	37.6927	34.5497	24.5762	20.0683	23.3573	21.4487	29.954	27.6456	47.9266	23.8493	12.8133	17.5036	17.2902	19.286	18.7212	44.9828	42.8665	46.413	45.2088	19.4189	21.2138	23.0101	21.5631	24.2541	23.3004	23.7866	22.4524	11.866	13.9472	13.3317	13.0114	15.1449
ENSMUSG00000049891	0.733606	0.977877	1.0023	1.64392	0.279588	0.46055	0.7518	0.950454	0.254974	0.492319	0.791176	0.790909	0.825143	0.615848	0.816076	1.85467	0.683602	1.45956	1.11179	0.703792	1.41162	0.513909	1.11909	2.01958	0.623396	1.01313	0.664292	1.30708	0.615526	1.40325	0.618628	0.355838	1.3913	1.58326	0.619302	1.53808	0.607088	0.951671	1.58282	0.719859	0.45091	0.764491	1.45588	0.493309	0.490548	1.38369	1.50401	0.539526	0.56532
ENSMUSG00000050243	0.100625	0.502988	0.343702	0.28186	0.639161	0.526427	0.421857	0.512163	0.393451	0.450192	0.379825	0.67803	0.522371	1.09814	0.301369	0.404719	0.351623	0.231	0.346589	0.413723	0.591632	0.604202	0.27909	0.428715	0.42754	0.6452	0.202483	0.298809	0.537272	0.460271	0.689439	0.671117	0.746753	0.482593	0.707886	0.395569	0.416355	0.118669	0.407077	0.0705281	0.515409	0.943751	0.406786	0.451097	0.616788	0.371334	0.644679	0.845759	0.332323
ENSMUSG00000050299	22.3989	10.9673	7.60601	10.6404	8.98587	19.9415	11.0745	15.0918	10.4996	21.2072	15.3628	19.5942	11.0499	9.97904	13.6186	7.56393	9.38334	16.6891	15.7007	16.6954	8.82177	12.3876	5.85828	21.8294	29.2188	18.5098	14.8265	31.9736	14.912	15.6053	15.9474	22.9922	17.9025	13.3495	14.9281	16.6494	12.8045	7.06731	8.08114	16.6635	9.76204	10.2377	15.3083	16.6255	9.19686	16.999	17.6234	19.1981	20.3322
ENSMUSG00000050550	2.02708	4.13305	4.13	4.15891	4.06605	3.51633	3.55336	3.87522	4.58875	5.48918	4.65996	3.95387	6.30002	7.16502	6.09386	4.59757	3.88345	6.16382	3.74823	4.24032	2.93682	2.98951	3.66185	4.40562	4.45747	7.57747	5.47445	5.41752	2.29893	2.8393	2.89581	2.26404	7.38967	6.86494	7.45538	6.89688	2.42794	3.58586	4.24413	4.44929	2.89627	2.61273	4.52863	4.33441	4.10207	5.1401	4.12394	4.28745	2.67197
ENSMUSG00000050900	0.242056	0.453733	0.688987	0.452015	1.76815	1.07639	0.620149	0.784015	0.420648	0.812213	0.326315	0.978613	0.471218	1.32081	0.46604	0.625862	0.563893	0.370452	0.166746	1.16109	0.517523	0.847831	0.58744	1.38827	0.628503	0.596941	0.48708	1.07819	1.10779	1.05687	0.89302	1.10072	1.29735	1.45112	1.19199	1.48019	0.500778	0.285461	0.652824	0.508972	0.743898	0.75674	0.667184	0.406923	0.944173	0.992506	0.982171	0.826515	0.532941
ENSMUSG00000051116	0	0.395422	0.270199	0.147722	0.301484	0.248309	0.221094	0.146413	0.687354	0.619353	0.341254	0.355353	0.410659	0.332039	0.0676912	0.54543	0.0921422	0.242133	0.8719	0.108415	0.507391	0.079165	0.329108	0.259255	0.224072	0.234102	0.0795906	0.845665	0.181017	0.526312	0.416922	0.479632	0.456599	0.252925	0.371001	0.345527	0.163658	0.186582	0.426695	0.443562	0.243111	0.329744	0.465153	0	0.352643	0.259487	0.202724	0.249333	0.348338
ENSMUSG00000051537	0.517594	0.850445	0.58931	0.483277	0.712338	1.35392	0.508999	0.452383	0.774553	1.43123	0.914848	0.78795	2.77405	2.83638	2.4483	0.446098	0.602892	2.1564	0.792347	0.70937	1.06052	0.877691	0.638037	0.461777	0.44798	3.16276	0.520766	0.0512337	0.701872	1.01637	0.530434	0.679957	2.33551	2.53982	2.33308	2.36129	0.58003	0.542585	0.95002	0.483709	0.957362	0.973889	0.686908	0.708997	0.0640935	0.141486	0.110537	0.0453168	0.696422
ENSMUSG00000051639	0.576909	0.755272	0.750679	0.461708	1.41344	1.20726	1.2285	0.991501	1.03837	1.06008	0.84439	1.25875	1.17657	1.24535	0.775758	1.08915	0.671982	0.756792	0.624512	1.52485	0.925086	0.824773	1.02863	1.48556	1.63413	1.38208	1.24381	1.81104	1.06868	0.753958	1.38997	1.94883	1.46109	1.2846	1.46879	1.25994	0.383637	0.291583	0.444549	0.462121	1.09756	1.07357	0.99952	0.785115	1.60737	1.04758	1.61925	1.42871	1.2702
ENSMUSG00000052025	0	0	0	0	0	0	0	0	0	0	0	0	0	0	0	0	0	0	0	0	0	0	0	0	0	0	0	0	0	0	0	0	0	0	0	0	0	0	0	0	0	0	0	0	0	0	0	0	0
ENSMUSG00000052192	1.00582	1.81557	5.15333	1.25218	3.62037	3.68342	2.34265	5.42972	4.66114	4.87501	4.7006	6.32559	3.04587	3.65892	3.58619	2.50434	3.71	2.82214	1.84769	2.75698	2.32968	2.34867	4.41705	7.03232	3.79874	3.47267	3.87928	5.17715	7.92779	6.55258	10.6022	7.52144	4.56155	3.7519	5.03172	4.53978	1.56067	2.37237	1.5824	1.17497	2.57595	3.31919	2.83397	3.38179	3.92334	6.46121	4.43923	5.10762	7.56635
ENSMUSG00000052241	0.291273	1.09198	0.331631	0.407942	1.01758	1.44762	1.22112	0.673877	2.40434	1.30314	2.04185	1.30843	3.02415	0.916942	2.05626	0.251039	0.424092	0	0.100325	0.698589	0.778437	2.33193	1.31278	2.05238	1.92511	2.29861	1.61182	0.77845	2.49945	2.18016	1.53514	3.17887	0.840614	1.39693	0.81963	1.08142	1.2052	0.0858759	0.294585	0	2.61086	2.65594	0.909887	0.326441	0.486921	1.31374	1.36848	0.994569	2.40488
ENSMUSG00000052426	0	0	0	0	0.0190653	0	0	0	0.0130401	0	0.0161852	0	0	0	0	0	0	0	0	0	0	0	0	0	0	0	0	0	0	0	0	0	0	0	0	0	0	0	0	0.0210375	0.0153739	0	0	0	0	0.0123071	0	0	0
ENSMUSG00000052825	1.51059	2.45074	3.25875	3.37763	3.18155	2.24605	2.07395	2.94302	2.24517	3.60148	2.10073	2.60717	1.71971	3.30377	1.83688	4.20273	3.14864	3.40696	2.35505	3.32336	3.05971	1.86976	2.59102	3.77817	4.39145	3.17632	2.43976	3.11642	1.87995	2.44647	1.96942	2.36205	4.1629	3.17752	3.02027	3.29907	1.15138	1.50018	2.30506	1.5603	1.62892	1.24278	2.54203	2.1385	2.87968	3.58594	4.24474	3.92593	2.36315
ENSMUSG00000052912	0.0489983	0.153078	0.167362	0.148686	0.326795	0.320423	0.239655	0.260729	0.298025	0.26032	0.409537	0.462224	0.222568	0.411331	0.220123	0.182997	0.328171	0.299956	0.37129	0.318976	0.392849	0.355504	0.356738	0.337225	0.381675	0.145003	0.209519	0.101851	0.513896	0.865935	0.632694	0.475336	0.313121	0.430822	0.356188	0.246123	0.139384	0.202246	0.198222	0.309087	0.426654	0.293602	0.477194	0.274572	0.122866	0.100454	0.115104	0.141568	0.863047
ENSMUSG00000053038	1.42677	3.96217	2.61718	2.88637	5.33693	4.81029	2.65846	4.40121	5.64765	5.23077	6.06945	7.90471	5.00641	4.59135	5.56185	4.19005	3.78543	5.09502	3.93145	4.01944	1.69471	3.64892	4.06716	10.0793	5.46339	7.42813	4.78504	7.24969	4.8973	4.21897	5.43089	5.28656	5.55557	4.87861	5.87361	5.88578	2.78778	2.71088	2.35155	3.11118	3.32921	3.38668	2.50523	3.19807	2.29679	5.07017	5.41686	5.24654	5.32284
ENSMUSG00000053168	0	0	0	0	0	0	0.039464	0	0.0368067	0	0	0.0380572	0	0	0	0	0	0	0	0	0.0452833	0	0	0	0	0	0.0426195	0	0	0	0	0	0	0	0	0	0.0438181	0	0	0	0	0.0441432	0	0	0.188835	0.104213	0.108556	0.0890094	0
ENSMUSG00000053173	1.11363	1.33367	1.18869	1.55969	1.76842	1.89346	1.88047	1.7391	2.4191	2.95826	2.47711	3.18914	1.86683	0.876441	1.7272	1.83962	1.62144	1.4913	0.863043	1.24007	1.19049	0.766194	1.2548	2.9654	2.49725	3.02099	1.4706	4.29905	2.97303	2.48906	3.59496	3.71367	2.35306	1.6134	1.63214	2.24971	1.07997	1.31332	0.750863	0.390272	1.35472	0.797853	1.33013	1.4041	1.2411	2.62558	1.60532	1.60877	3.67786
ENSMUSG00000053472	0.769426	0.320508	0.175207	0.215524	0.58648	0.563544	0.358413	0.284818	0.869127	0.172119	0.580866	0.553018	0.798861	1.09806	0.592563	0.530516	0.268868	0.117756	0.530037	0.210902	0.904781	1.54001	0.853623	0.655632	0.43589	1.0626	0.387071	0.822541	0.704271	1.21581	0.648835	0.55982	1.07856	0.246009	1.15474	0.403295	0.477548	0.0907399	0.103757	0.215717	0.788213	0.561274	1.47041	0.344931	0.771751	0.56788	0.985906	0.727547	0
ENSMUSG00000053541	0	0.0297417	0.0541949	0.0722211	0.128498	0.0311276	0.0443456	0.137656	0.0310197	0.0532398	0.0898363	0.0801839	0	0.00998974	0	0.0136749	0	0.0182121	0.00819752	0.0081545	0.0572453	0.0357265	0.0412565	0.00389999	0.00561787	0.0117387	0.0119728	0.409911	0.0499226	0.05938	0.0627177	0.0505058	0.0196247	0.00475596	0.011162	0.0155933	0.0123096	0.0140338	0.0240705	0.116769	0.0609523	0.0496036	0.02624	0.0133367	0.198931	0.331795	0.101653	0.0750147	0.111351
ENSMUSG00000053740	0.160467	0.601588	0.456752	0.37457	0.815418	0.755546	0.373743	0.4455	0.697154	1.07689	0.346119	0.720838	0.416514	0.60619	0.411938	0.645407	0.560735	0.98234	0.221083	0.549806	0.686166	0.481762	0.556333	0.736263	0.757555	1.0289	0.403626	0.476512	0.673193	0.86745	0.845731	0.875645	0.661583	0.641328	0.75258	0.841087	0.165991	0.473104	0.540973	0.674829	0.65754	0	0.648704	0.449604	0.804759	0.592168	0.616844	0.084296	0.618282
ENSMUSG00000054031	0	0	0	0	0	0	0	0	0	0	0	0	0	0	0	0	0	0	0	0	0	0	0	0	0	0	0	0	0	0	0	0	0	0	0	0	0	0	0	0	0	0	0.0305119	0	0	0	0	0	0
ENSMUSG00000054304	0.262107	0.676926	0.567005	0.538403	0.466166	0.466219	0.463958	0.727679	0.797112	0.879492	2.1766	1.13032	0.680334	0.440067	0.762573	0.301202	0.519012	0.722049	0.866679	0.86213	1.1488	1.23282	1.2722	0.257703	0.544452	0.853233	0.60654	0.1868	1.55942	1.3079	1.57482	2.00239	0.345802	0.796134	1.10634	0.526635	1.11163	1.17461	0.600865	0.661359	1.58419	1.03794	1.02106	1.61564	0.467375	0.408393	0.380631	0.413067	1.3273
ENSMUSG00000054957	0	0	0	0	0	0	0.0945916	0.0939606	0	0	0	0	0.0878473	0	0	0	0.118265	0	0	0	0	0.101609	0	0.0665511	0	0.200314	0	0	0.387228	0.337762	0.107024	0.123122	0	0	0.190473	0	0.105028	0.239479	0	0.142329	0	0	0.149257	0	0	0	0	0	0.111773
ENSMUSG00000055093	7.87892	3.35183	1.71778	1.72175	1.91667	2.45561	1.48368	1.70648	1.6751	1.875	2.3503	3.91584	1.23285	2.74419	1.00413	1.92641	1.26921	2.30902	3.34893	2.87186	2.15047	2.93584	1.39486	3.40628	4.43186	2.06707	0.927653	3.7833	2.62129	2.43979	2.73891	5.48862	2.34989	2.00995	2.43724	2.34311	1.99419	0.395394	1.01726	5.40485	1.88903	1.13551	3.0804	4.32118	2.33532	1.92462	2.14802	2.90606	3.22954
ENSMUSG00000055216	0	0.0465972	0.233499	0.0522235	0.023685	0.0195074	0.173694	0.120775	0.194398	0.333649	0.281499	0.117251	0.0967858	0.0939073	0.191445	0	0.217164	0.199734	0.102746	0.383277	0.518197	0.223895	0.180986	0.0488818	0.15843	0.165522	0.150066	0.044291	0.398187	0.294603	0.294785	0.406949	0.0461198	0.134123	0.699511	0.016287	0.0192858	0.0439743	0.150848	0	0.152793	0.194289	0.191851	0.33432	0.124668	0.107024	0.0637052	0.137116	0.389964
ENSMUSG00000055413	0	0.0207066	0.0282985	0.0464136	0	0.0260058	0.0231555	1.01205	0	0.0555995	0	0.0669902	0	0.04173	0.0638049	0.028562	0	0	0	0	0.13285	0	0	0.407284	0.117337	0.220661	0.325091	0.0885681	0.0379166	0.0620118	0	0.0602792	0.102472	0.218537	0.0233134	0.195413	0	0	0	0	0.0254615	0	0.310567	0	1.02489	1.01912	0.700647	1.9846	0.0547231
ENSMUSG00000055452	0.550396	0.366832	0.313329	0.2698	0.419529	0.734258	0.602505	0.318344	1.06409	0.938811	0.445192	1.03843	0.714315	0.704622	0.624046	0.110686	0.496853	0.421174	0.454984	0.71661	0.294191	0.853754	0.305313	0.369785	0.779517	0.692247	0.512237	0.392261	0.808161	0.629396	1.10232	0.533944	0.351728	0.439947	0.554985	0.360613	0.427008	0.357001	0.241218	0.327908	0.690698	0.702621	0.627055	0.586009	0.18402	0.214396	0.340872	0.448156	0.95431
ENSMUSG00000055497	0.227715	0.237139	0.453716	0.37208	0.433927	0.0595653	0.371258	0.368782	0.445191	0.254697	0.798151	0.664901	0.246277	0.95581	0.438428	0.457941	0.132621	0.0871259	0.313733	0.0780216	1.21715	1.13943	0.236843	0.373148	0.107503	0.224629	0.458221	0.202862	0.868465	0.757524	1.44019	0.828404	0.140825	0	0.213593	0.0994638	0.588884	0.268548	0.460609	0.399014	1.04974	1.00853	0.836873	0.829429	0.380671	0.326796	0.145891	0.418678	1.37875
ENSMUSG00000055676	0.47535	0.965294	1.08243	0.832189	1.05678	0.683878	0.719638	0.632356	1.13585	0.963661	1.08939	1.25451	0.951082	1.07244	0.686407	0.580394	0.449871	0.500152	1.0233	1.38438	1.30215	1.66497	1.48322	1.42156	1.094	0.849898	0.836961	0.458759	1.04242	0.914199	1.00212	0.828612	0.783921	0.66493	0.613075	0.674794	1.10636	1.71681	1.40221	1.66587	1.46087	1.08361	1.48491	1.43175	0.364212	0.535998	0.558333	0.312137	0.981179
ENSMUSG00000055897	1.77888	1.62145	2.38783	2.92963	2.63928	2.66828	4.23491	4.24615	5.17603	4.66212	7.05802	6.55789	3.29119	2.22072	4.55536	1.68591	3.31067	3.91292	3.54513	5.55068	6.92944	7.13071	5.74857	2.77515	3.071	4.34809	5.36605	1.70753	8.38405	8.91747	8.05046	8.09521	2.76043	3.10353	4.68861	2.63492	4.8006	3.7661	2.77944	2.93532	8.90311	8.73188	7.26368	6.46653	3.02497	2.48695	3.26626	3.1517	9.39768
ENSMUSG00000055958	0	0.232354	0.079386	0	0.0885775	0.0729544	0	0	0	0	0	0.0626428	0.060327	0	0	0	0.0812156	0	0	0	0.149074	0.209332	0	0.0914046	0.0658335	0	0	0	0.265919	0	0	0	0	0	0	0.0609106	0.0721253	0.0822281	0	0.0977407	0.28571	0.363302	0.256246	0.156287	0.0777063	0	0	0	0.0767577
ENSMUSG00000055968	0	0.379861	0	0	0.231696	0	0.0849572	0.0843906	0	0	0	0	0	0.153107	0.156066	0	0	0	0	0	0	0	0	0.0597727	0	0	0	0	0.0695576	0.15168	0	0	0	0.0728917	0	0	0.0943305	0	0	0	0.0934178	0	0	0	0.406519	0.0747826	0.0778988	0	0
ENSMUSG00000056366	0.196482	1.63691	0.894824	0.458638	0.124804	0	0	0	0	0	0	0	0	0.164943	0	0.677367	0.343293	0.150352	0.812107	0	0	0	0.136239	0	0	0	0	0	0.14987	0	0.207109	0.11913	0.0810068	0.0785267	0.0921488	0	1.52434	0.92686	0.529911	1.79029	0.10064	0	0	0	0	0	0	0	0
ENSMUSG00000056412	0	0.860852	0.294118	0.120599	0.656345	0.675725	0.721997	1.31483	0.224461	0.144467	0	0.232086	1.6763	0.650578	1.54735	0.890571	0.451346	0.593027	0.711814	0.177019	0	0.646298	0.179121	0.931278	0.731724	0.509651	0.389863	1.68763	0.985209	0.859355	1.08919	0.156627	1.49106	0.825946	0.605765	0.789841	0.400827	0.456972	0.174176	0	0.793898	0.269201	0.284811	0.434274	0.143948	0.741451	0.220671	0.678514	0.568762
ENSMUSG00000056682	0.063797	0.0265749	0.0726365	0.0297836	0.162093	0.133504	0.0594357	0	0.0554336	0.142713	0.103205	0.143292	0.137995	0.133891	0.0818872	0.0733129	0.260087	0.0976374	0.043948	0.0437173	0.0681999	0.255379	0.0884727	0.167267	0.120473	0.0943989	0	0.0757789	0.0973243	0.106115	0.100871	0.193406	0.184118	0.076492	0.0299204	0.055732	0.0329966	0.075237	0.043015	0.0447154	0.130709	0.0664829	0.11723	0.0357499	0.10665	0.104635	0.108995	0	0.105348
ENSMUSG00000056777	0	0.0680913	0.279168	0.0763127	0.103831	0.171034	0	0	0.142034	0	0.176291	0	0.0707152	0.205836	0.0699382	0	0.0952008	0.125085	0	0	0.262117	0	0	0.107144	0.15434	0.0806242	0.0822326	0.194164	0.0623421	0.0679728	0.172305	0.0991106	0.202181	0.130661	0	0	0.0845452	0.0963877	0	0.114572	0	0.0851725	0.120149	0.0915999	0.0910873	0.13405	0.279272	0	0.0899753
ENSMUSG00000056849	0	0.269016	0.367648	0.226123	0.410216	0.422328	0.075208	0	0.280576	0	0.0870618	0.072527	0.139692	0.338843	0.138157	0.0927679	0	0	0	0.110637	0.43149	0.242362	0.111951	0.952444	0.304885	0.477798	0.0812215	0	0.123151	0.335686	0	0.097892	0.13313	0.387162	0.0757206	0.211564	0.0835057	0.0952026	0.326579	0	0.330791	0.588877	0.237343	0	0.359869	0.331005	0.344798	0.339257	0.266607
ENSMUSG00000056904	2.74914	3.38677	2.43079	1.82958	2.93516	1.56064	1.03538	1.29913	2.05839	1.92999	1.8294	1.31378	1.36643	3.58454	1.25131	1.41156	1.53297	1.79038	1.85352	1.44296	2.5637	4.82924	2.79852	2.47291	2.73378	2.1349	2.41289	1.94539	1.20463	0.948592	1.35644	1.4186	1.8569	1.5429	1.39906	2.14611	3.14631	1.00023	1.77473	0.778951	4.70376	3.53539	1.8487	1.90109	2.86827	2.54227	2.49831	2.70398	1.19125
ENSMUSG00000057036	7.82557	5.92686	4.55618	3.7364	2.59834	4.93142	2.31974	3.12721	2.78169	5.96784	4.89118	5.5926	2.23128	2.53818	2.89162	3.16793	2.90029	5.0356	6.00342	7.80004	5.79892	4.44968	3.94632	5.53741	9.40394	6.22827	2.95258	9.08406	4.81596	4.06763	4.87431	6.79366	5.79281	4.54923	5.25498	5.82638	3.1276	1.78285	3.95729	7.10551	2.91514	2.40944	5.35976	6.3785	4.36067	3.93799	5.62137	7.00723	5.77589
ENSMUSG00000057262	19.6006	0.10743	15.9298	19.0837	17.938	32.2468	26.4299	30.9077	16.807	19.9039	16.0627	15.4664	0.11157	0.324757	26.8137	24.0061	21.4038	30.5896	18.5657	16.7893	30.534	31.8103	17.2569	27.0474	27.0295	15.3281	18.7477	68.3139	33.7866	15.7648	15.6315	36.0435	17.5444	18.9657	16.2684	22.4736	10.5378	15.4356	0	5.51331	14.8612	13.8412	25.3541	16.0418	17.1017	0.793111	19.9931	18.3576	13.9828
ENSMUSG00000057580	0.21237	0.265391	0	0.19829	0.269791	0	0.197852	0	0.0922648	0	0	0.286198	0	0.0891403	0.181726	0.732141	0.247368	0	0	0.145528	0.227027	0	0	0.139201	0.100259	0.104746	0.106836	0.504512	0.161989	0.264929	0.223857	0.128764	0.350229	0.0848765	0	0	0	0.125226	0	0.14885	0	0.442622	0.078048	0.119006	0	0.174157	0.0907069	0.111562	0.23379
ENSMUSG00000057605	4.61899	1.36904	0.556239	1.28553	0.733486	1.44058	0.744789	0.863124	1.3121	3.37796	2.39494	3.59119	1.34494	0.894819	1.5582	0.76557	1.08638	3.33062	3.97737	2.5565	1.47183	1.11117	0.985468	2.67825	5.61923	3.37349	1.78742	3.42906	1.7616	2.06846	1.91944	5.11643	3.22274	2.02354	3.04112	2.63831	1.37827	0.314265	1.31761	2.80164	1.00095	0.740531	2.28513	4.13139	1.08894	1.93035	2.23843	2.00647	3.22694
ENSMUSG00000057696	0.681175	0	0.646298	0.106002	0.144226	0.475149	0.211536	0.105063	0.0986463	0.507926	0	0.101998	0.491135	0.190611	0.680033	0	0.264477	0.347499	0.469243	0	0.242729	0.568072	0.314881	0.967388	0.535965	0.335973	0	0.404554	0.432981	0.283253	0.11967	0.413008	0.468065	0.272241	0.532445	0.396709	0.587187	0.133887	0.459281	0	0.348903	0.118309	0.0834461	0.254474	0.126525	0.372404	0.484903	0.477111	0.24996
ENSMUSG00000057818	0	0	0.0248356	0	0	0.0228235	0.020322	0.0201864	0.0189536	0.0731936	0	0.0195975	0.981399	0.805717	0.783959	0	0	0.500757	0	0	0.0932745	0	0	0	0.0617873	1.14044	0	0	0.0831918	0.126988	0.252923	0.37032	0.305772	0.627692	0.920723	0.323946	0	0	0.029415	0.0611556	0	0	0	0.0244469	0	0	0	0	0.0240133
ENSMUSG00000057829	0	0.0595644	0.081403	0	0	0.074808	0	0.0661646	0.0621239	0.159937	0	0.0642344	0	0	0	0	0.0832791	0	0	0	0	0	0	0.0468635	0	0.0705279	0	0	0.0545352	0	0.452182	0.173399	0	0	0	0	0	0	0	0	0	0	0.105103	0.0801291	0	0	0.12215	0	0
ENSMUSG00000057886	0	0.416951	0.244209	0.200269	0.181656	0.37404	0.199827	0.264659	0.621239	0.559779	0.231322	0.321172	0.494878	1.08036	0.24472	0.492966	0.416396	0.437685	0.295513	0.881884	0.229293	0.500851	0.297451	0.65609	0.607556	0.775807	0.359674	0.509548	0.10907	0.356765	0.829001	0.520196	0.412679	0.800088	0.737692	0.499666	0.221874	0.337269	0	0.200448	0.366211	0.521547	0.420411	0.240387	0.0796807	0.469054	0.2443	0.300467	0.629664
ENSMUSG00000058101	0.0395727	0	0	0.0184745	0	0	0	0	0	0	0	0	0	0	0.0169313	0	0	0.0302818	0	0	0	0	0	0.0129693	0	0	0.0199076	0	0.0452771	0.0164555	0.0208566	0.0479872	0.0163153	0	0.0185594	0	0.0204675	0	0	0	0	0	0	0	0.0220513	0.0162261	0.0338044	0	0.0435641
ENSMUSG00000058176	0	0	0	0	0	0	0	0	0	0	0	0	0	0	0	0	0	0	0	0	0	0	0	0	0	0	0	0	0	0	0	0	0	0	0	0	0	0	0	0	0	0	0	0	0	0	0	0	0
ENSMUSG00000058281	0	0	0	0	0.114261	0.0941078	0.167587	0.0832345	0	0.402398	0.0970004	0.727257	0.155638	0.0755047	0.153928	0	0.314293	0.275302	0.743504	0	0	0.360038	0	0	0	0.0887234	0.633454	0.106834	0.205814	0.224404	0.189614	0.218134	0.0741638	0.0718931	0.590552	1.02143	0.0930383	0.10607	0	0.252162	0.460691	0.468643	0.528873	0.504009	0.100238	0	0	0.0944962	0.990139
ENSMUSG00000058492	0.0552907	0.391537	0.157379	0.412999	0.245841	0.231406	0.28331	0.332588	0.288255	0.216448	0.387593	0.37256	0.26311	0.232077	0.402157	0.28592	0.193208	0.211548	0.0761766	0.303107	0.0886599	0.525656	0.268367	0.616099	0.417639	0.163625	0.222518	1.54336	0.358478	0.413847	0.407969	0.469332	0.341934	0.419856	0.414896	0.45886	0.28597	0.35863	0.298237	0.193767	0.254883	0.37452	0.304798	0.650649	0.523768	0.544102	0.7557	0.987535	0.669542
ENSMUSG00000058542	0.42898	0.238258	0.569821	0.267025	0.363313	0.299232	0.199827	0.396988	0.372743	0.47981	0.539752	0.57811	0.309299	0.18006	0.18354	0.082161	0.666233	0.218842	0.0985042	0.391949	0.152862	0.1431	0.0991504	0.65609	0.405038	0.352639	0.431609	1.0191	0.490817	0.416226	0.829001	0.520196	0.353725	0.514343	0.335315	0.437208	0.295832	0.0843173	0.096413	0.100224	0.219727	0	0.315308	0.160258	0.398403	0.879476	0.305374	0.676051	0.314832
ENSMUSG00000058581	0.505708	1.13754	1.26671	1.55819	1.79884	1.6403	2.49702	1.12319	1.23036	2.14939	1.7998	2.90778	2.14397	1.44341	1.90404	0.290569	1.237	0.773955	0.557389	1.94062	2.00025	2.22678	1.54288	0.430916	0.381987	1.94554	1.78083	4.08467	4.01166	2.01877	2.18555	3.06619	0.542091	0.404226	1.04356	2.07636	0.31387	0.715669	0.204584	0.14178	0.984305	0.263499	1.07794	0.17003	0.450876	0.248827	0.561591	1.27515	0.334029
ENSMUSG00000058590	0	0	0	0	0	0	0	0	0	0	0	0	0	0	0	0	0	0	0	0	0	0	0.180303	0	0	0	0	0	0	0	0	0	0	0	0	0	0	0	0	0	0	0	0	0	0	0	0	0	0
ENSMUSG00000058603	19.8404	15.5756	4.88714	6.23436	18.419	14.0724	9.95296	21.1855	17.7367	17.6037	21.5003	25.795	14.6903	18.4974	14.2024	4.05573	5.4442	6.27728	7.49085	10.589	8.0556	20.2371	4.36526	26.0719	27.6493	22.4885	17.4668	11.4434	24.9559	26.0993	23.3266	35.2791	26.5848	20.8911	21.5626	25.915	19.3394	3.8247	5.53102	14.5747	18.1751	17.296	9.6753	13.7906	20.9421	20.5726	23.6299	27.0584	27.617
ENSMUSG00000058613	0	0.0219679	0	0	0	0	0	0	0	0	0	0	0	0	0.0225637	0	0	0	0	0	0	0	0	0	0	0	0.0530604	0.0939628	0	0	0	0	0	0	0	0.0230351	0	0	0	0	0.0270124	0	0	0.0295523	0.0293869	0	0	0	0.0580563
ENSMUSG00000058625	0.17457	0.290871	0.0331263	0.13583	0.40658	0.547966	0.13553	0.188476	0.227528	0.162713	0.282404	0.365956	0.402774	0.537343	0.473039	0.0668696	0.135559	0.400753	0	0.279126	0.124412	0.174701	0.080697	0.781901	0.219769	0.344409	0.322007	0.207357	0.199734	0.193577	0.153343	0.141126	0.335873	0.32559	0.272907	0.279586	0.0601932	0.0686246	0	0.163142	0.268248	0.272879	0.0855415	0.195648	0.129702	0.238597	0.173978	0.244546	0.0320296
ENSMUSG00000058809	0.457811	2.61263	1.56373	1.96631	3.05338	1.5089	1.23689	1.75823	1.84975	2.12504	1.28372	1.83033	1.02987	1.99848	1.05773	2.73571	1.6531	1.36627	2.55453	2.35289	1.76186	0.962124	1.55547	2.94078	1.98839	2.34836	1.38185	4.64944	1.16983	1.59912	1.88203	1.72099	3.09549	2.65307	2.27593	2.63958	1.39703	1.67371	1.66686	1.54023	0.914528	1.12115	1.2787	1.43664	3.29089	2.81575	3.85212	3.46314	1.10877
ENSMUSG00000058816	0	0	0	0	0	0	0.0594838	0.0590871	0	0	0.0688593	0	0	0	0	0	0	0	0	0.175011	0.0682552	0.255586	0.177089	0.167402	0.0602852	0.0629836	0.06424	0.0758403	0.0487016	0.106201	0	0.0774251	0	0.102072	0.0598893	0.111554	0	0	0	0	0.0654076	0	0	0	0	0.0523599	0	0	0
ENSMUSG00000058905	5.91396	1.82775	0.543015	0.801561	0.121177	0.89824	1.15525	0.971002	0.745938	2.66723	2.77755	2.65663	1.32047	0.640601	1.87733	0.7673	1.11106	1.7518	2.23411	2.22239	2.54924	2.00462	0.661403	1.81315	3.06214	2.07007	0.959712	1.35962	1.23688	2.22121	1.20655	4.74243	2.20229	0.91494	3.1315	1.24992	1.87473	0	1.15766	4.94738	1.56345	1.09343	1.68266	3.31401	0.956747	1.32979	1.62965	2.80606	3.78027
ENSMUSG00000058922	0.246473	1.43737	0.935413	0.958883	3.80957	2.96572	1.49255	2.35695	1.78468	2.15948	1.7721	2.87869	1.67047	4.65546	1.08969	1.32177	1.00482	1.32024	1.01873	1.97047	1.40525	3.08322	1.36722	3.28494	2.67625	3.16074	1.69456	1.95176	2.44402	1.98149	2.77125	1.89292	3.31951	4.00592	3.12105	3.8039	1.91219	1.5018	0.720132	0.806182	2.90365	3.89556	1.57007	1.28908	2.28905	1.3138	2.28091	2.80533	2.35155
ENSMUSG00000059033	2.86781	0.377241	0.257776	0.352325	0.383497	1.02653	0.421857	0.698405	0.327876	0.7597	0.406956	1.08485	0.326482	0.0633545	0.387474	0.260177	0.175811	0.808501	0.207953	1.03431	0.484063	0.453151	0.104659	0.791473	0.42754	0.223338	0.379656	0.537856	0.748344	0.564878	0.477304	1.46425	0.373376	0.422269	0.283155	0.263713	0.4684	0	0.508846	1.26951	0.463868	0.314584	0.388296	0.0845808	0.252322	1.05211	0.451276	0.63432	0.830806
ENSMUSG00000059159	1.48659	0.774056	1.26943	0.694014	1.65247	0.583291	1.03872	0.859828	0.645854	1.03921	1.20244	0.834744	1.44699	1.09197	0.477032	0.640623	1.29868	1.99074	0.512036	2.03739	0.993242	0	1.54619	1.94882	0.877263	1.83306	0.934814	2.64869	1.84262	1.8545	2.15462	2.25336	0.919351	1.03974	2.61451	1.13633	1.15332	0.657437	0.250583	0.781465	1.52289	1.35553	1.09267	2.91564	1.65676	1.37148	0.476211	0.780931	0.818266
ENSMUSG00000059195	0.139821	0.232972	0.318389	0.228464	0.488473	1.20695	0.260525	1.03515	0.911187	0.547361	0.603175	1.38181	0.362925	0.528198	0.538407	0.160677	0.244295	0.588467	0.144479	0.191627	0.33631	0.524723	0.581706	0.985215	0.990132	1.17238	1.30127	0.539765	0.533254	0.436064	0.921149	0.932537	0.807049	0.502933	0.786903	0.6718	0.289269	0.0412235	0.188549	0.294003	0.57294	0.400696	0.385392	0.274231	0.155826	0.601977	0.447901	0.477428	0.808101
ENSMUSG00000059237	0.249333	0	0.21291	0.291003	0.395936	0	0	0.173054	0.162485	0.209158	0.0672249	0.280009	0.215726	0.470948	0.160017	0.143262	0.217817	0.476987	0.257638	0.170857	0.13327	0.3119	0.0864429	0.245144	0.0588543	0.122977	0.0627153	0.0740403	0.142637	0.10368	0.0657048	0.226763	0.30839	0	0.526211	0.272266	0.0644791	0.514576	0.168113	0.087379	0.0638552	0.129915	0.137448	0	0.138937	0.102234	0.266236	0.458426	0.137241
ENSMUSG00000059301	0	0	0	0.0253674	0.0690294	0.028427	0.0759342	0	0	0	0	0.0488182	0	0.0456152	0	0.0312212	0	0	0	0	0.0290438	0.0271891	0.0753543	0.0178081	0.0256524	0.0804018	0	0.0645427	0.0414467	0	0	0.0329457	0.0672077	0.0651501	0.101936	0.0712024	0.028104	0	0	0.0380852	0	0	0	0	0	0.02228	0	0.0285444	0.029909
ENSMUSG00000059461	0.816469	1.44544	1.0458	0.47646	0.388961	1.28143	1.42622	0.850027	0.975473	2.16888	2.97183	1.92553	0.883024	0.68541	1.39732	1.05553	1.66429	2.65531	1.68733	2.93733	1.09102	1.94057	0.283067	2.34136	1.83089	1.40946	1.23221	0.72736	2.33541	3.22536	2.79705	4.20784	1.17817	0.489469	0.765838	1.15904	1.16129	1.32396	1.23863	2.14599	1.56826	0.957198	2.62553	2.97391	0.682446	1.42281	1.56928	1.17949	3.48293
ENSMUSG00000059565	0.272156	0	0.0774664	0.190584	0.0864358	0.783094	0.0633878	0.37779	0.295598	0	0.220136	0.30564	0.0588683	0.114235	0.232886	0.0781878	0.396259	0.312389	0	0.186497	0.509144	0.20427	0.188711	1.73929	0.642417	0.268469	0.410737	1.29308	0.778468	1.01854	0.286877	0.24752	0.617135	0.652626	0.319099	0.475502	0	0.16048	0.0917505	0	0	0.141807	0.25005	0.228762	0.151655	0.278982	0.116243	0.214453	0.149803
ENSMUSG00000059658	0	0.756657	0.12926	0.530011	0.144226	0.475149	0	0.525313	0.690524	0.380944	0.489754	0.713983	0.196454	0.190611	0.291443	0.260926	0.132239	0	0	0.155593	0.242729	0.454457	0.157441	0.66973	1.07193	0.895928	0.571125	0.134851	0.259789	0.0944176	0.23934	0.137669	0.280839	0.362988	0.319467	0.495886	0.46975	0	0	0	0	0.709853	0	0	0.126525	0.0931011	0.290942	0	0.37494
ENSMUSG00000059695	0	0	0	0	0	0	0	0	0	0	0	0	0	0	0	0	0	0	0	0	0	0	0	0	0	0	0	0	0	0	0	0	0	0	0	0	0	0	0	0	0	0	0	0	0	0	0	0	0
ENSMUSG00000059776	0.124078	0.62022	0.211904	0.115851	0.551692	0.454385	0.173393	1.09083	0.700777	0.693899	0.334537	0.557373	0.590444	0.520804	0.424696	0.0712925	0.216788	0.28484	0.170947	0.0850251	0.0663204	0.372512	0.258103	1.1386	1.05437	0.611982	0.436933	0.294762	0.378569	0.619142	0.850127	1.50461	1.68813	0.793429	0.407341	0.921333	0.128349	0	0.0836591	0.0869661	0.381321	0.646507	0.182399	0.0695294	0.483982	1.17014	0.529957	0.521441	0.887851
ENSMUSG00000059912	0.674854	0.0702784	0.480226	0.0787639	0.107166	0.441319	0.15718	0	0.293193	0.754819	0.181954	0.227365	0.21896	0.283264	0.288739	0.0969394	0.0982587	0.387309	0.116222	0.346837	0.0901787	0	0.116985	0.718808	0.477892	0.582497	0.169748	0.601201	0.514756	0.631405	0.533517	1.32982	0.695583	0.809144	0.0791256	0.442156	0	0.198967	0.113755	0.118252	0.0864165	0.351633	0.248015	0.283626	0.282039	0.345889	0.288242	0.886282	0.650057
ENSMUSG00000060019	16.6359	14.5332	6.31363	2.26521	4.4029	10.7581	5.70434	7.69761	7.32788	7.23608	6.72801	8.82234	8.89602	5.72197	8.20513	3.31897	4.84435	10.078	4.775	8.07489	7.90399	6.58996	4.16548	16.9621	16.1437	10.9403	4.6494	19.8975	8.10703	11.4334	10.838	20.3133	15.6227	7.01812	6.61012	10.395	11.7114	2.58862	4.51784	9.87869	4.26051	4.09328	12.8221	11.6528	9.65632	13.074	12.1385	19.7844	11.3189
ENSMUSG00000060068	0.304206	0.253436	0.173178	0	0.386458	0.159148	0	0.281519	0.132163	0.170126	0.164039	0	0	0.127687	0	0.349581	0.354338	0	0	0	0.1626	0	0	0.199396	0	0.150042	0	0.36134	0.116019	0	0	0	0.25084	0	0.428012	0.132874	0.157339	0.179378	0	0	0	0	0.335395	0.170468	0	0.249468	0.519726	0.159804	0
ENSMUSG00000060096	1.25561	0.784542	1.5636	0.879269	1.6948	0.49266	0.840772	0.98041	1.36376	1.71159	0.846338	0.8108	0.373438	2.04224	0.604367	1.35271	1.1426	1.26107	1.35149	1.07552	0.587239	0.549739	1.63243	1.00304	0.703907	0.967651	0.789564	0.372856	0.448937	0.783177	0.6204	0.95162	0.938275	0.658639	1.03052	0.856934	0.405884	0.971749	0.634943	0.935059	1.08528	0.572455	0.836373	0.83553	2.36137	1.02968	1.70943	1.56653	0.950297
ENSMUSG00000060128	0	0.436146	0.22352	0.122202	0.332534	0.547764	0.182898	0.242237	0.454887	0.292775	0.70575	0.823097	0.339715	1.04377	0.167991	0	0.0762239	0	0.0901591	0.807173	0.279824	0.261955	0.181501	0.38604	0.67966	0.129106	0.263363	0.31092	0.449236	0.544234	0.206937	0.158709	1.24107	1.30769	1.16625	1.25767	0.135385	0.308697	0	0.0917334	0.335187	0.409168	0.0961987	0.366704	0.218791	0.429317	0.167702	0.687531	0.28816
ENSMUSG00000060161	0	0	0	0	0	0	0	0	0	0	0	0	0	0	0	0	0	0	0	0	0	0	0	0	0	0	0	0	0	0	0	0	0	0	0	0	0	0	0	0	0	0	0	0	0	0	0	0	0
ENSMUSG00000060183	0	0	0	0	0	0	0	0.00961919	0	0	0	0.00933857	0	0	0	0.0119448	0	0.0318159	0.0286416	0	0	0	0.0144147	0.00681314	0	0.0102535	0	0.0370397	0.0237854	0.0259337	0.0547829	0	0	0.00830849	0	0	0	0	0	0.0145708	0	0	0	0	0.0347526	0.0255721	0.00887923	0	0.0228855
ENSMUSG00000060419	23.4577	10.9649	5.81051	7.77453	5.34586	9.64904	5.67205	13.5056	11.2026	14.7209	13.808	12.8702	11.3874	6.08808	10.9558	4.52707	7.40446	12.0582	16.036	12.7615	11.5812	12.6337	4.59405	19.1316	25.1918	17.8407	13.0619	21.2698	12.7708	12.8073	12.4576	21.4971	18.8996	13.7407	14.6967	14.7044	10.7434	4.01236	6.03677	15.9395	7.06239	9.14366	10.8584	13.0447	9.3795	15.3454	15.1435	19.2837	19.1214
ENSMUSG00000060438	11.005	6.11223	3.08705	3.72295	2.22878	6.25798	2.60031	5.09213	4.57327	6.60047	5.76229	8.31095	5.65779	4.21756	4.91323	2.47431	2.69376	5.00392	4.61454	6.99477	5.37074	5.58642	3.6495	9.46103	11.0684	6.45059	4.33269	11.1774	7.17767	8.09125	9.66685	10.6373	6.90444	4.90823	5.75967	5.22487	7.01178	1.03451	3.54874	7.48983	4.8199	4.90311	5.97873	6.52436	4.44373	4.97016	7.22093	7.12165	11.4127
ENSMUSG00000060467	0.901479	0.75103	1.3343	0.84171	0.801657	0.848908	0.503911	0.83425	0.23499	1.0083	0.777779	0.809912	0.779971	0.681097	0.694261	0.72516	1.68007	0.551864	0.869406	0.864843	0.578217	0.270646	0.250032	0.827243	0.595816	0.444632	0.544203	1.4991	0.41257	0.374862	0.760191	0.765215	0.594668	0.504404	0.676461	0.630013	0.466256	0.744192	0.729385	0.758217	0.554094	0.28183	0.795125	1.11136	0.703269	0.96105	1.15511	1.23126	0.396962
ENSMUSG00000060530	0.0125221	0.0469453	0.0213858	0.0818433	0.0159079	0.0327553	0.0233322	0.0463531	0.038082	0.0350148	0.00675241	0.0112502	0.119177	0.126145	0.155371	0.0647547	0.0656359	0.0862397	0.0345046	0.0429044	0.0334659	0.0626576	0.0260483	0.0410391	0.0709395	0.154406	0.0440961	0.0669328	0.052533	0.072899	0.0329986	0.0151848	0.103254	0.155144	0.182057	0.0601652	0.0388596	0.0443028	0.0253291	0.0175536	0.00641394	0.00652466	0.032214	0.0280681	0.0418666	0.0718826	0.0481358	0.0460466	0.0827109
ENSMUSG00000060647	0.284952	0.178047	0.162217	0.199545	0.0904996	0.223612	0.132736	0.329627	0.247597	0.478075	0.230486	0.320011	0.123272	0.179409	0.182876	0.245592	0.248934	0.327076	0.196296	0	0.304618	0.142583	0.197584	0.326858	0.134524	0.351364	0.0716747	0.33847	0.597717	0.296229	0.375456	0.345543	0.234964	0.398597	0.267282	0.124465	0.147381	0.168025	0	0	0.291909	0	0.261807	0.0798393	0.31757	0.233679	0.365124	0.224535	0.156847
ENSMUSG00000060680	0.11848	0.0987067	0.607034	0.276562	0.150515	0.0619838	0	0.109644	0.154422	0	0	0.106446	0.10251	0.0994618	0.0506921	0.204229	0.414016	0.362653	0.244853	0.324757	0.126657	0.177853	0	0.349468	0.111868	0.23375	0.119206	0.140732	0.135559	0.147803	0.124888	0	0.195391	0.142057	0.111133	0.103502	0.428956	0.139726	0.31954	0.498257	0.121373	0.123468	0.0870851	0	0.132042	0.242903	0.20242	0	0.13043
ENSMUSG00000060730	9.37436	4.92765	6.22606	3.64701	1.70129	4.67073	2.18338	4.23435	4.4606	8.36315	6.61966	8.12138	3.08983	2.34214	3.43787	3.46263	4.2897	5.46548	7.38028	5.6591	5.60717	6.70099	2.47623	7.60756	9.16727	5.61446	3.81764	8.35124	5.53308	5.38314	6.70524	12.5856	6.99367	4.81704	7.01349	4.97206	6.34927	1.84256	2.55836	9.22999	5.83054	4.76821	4.51153	8.12982	3.8556	4.02682	7.91257	10.318	7.61706
ENSMUSG00000060777	0	0	0	0	0	0	0	0	0.104043	0	0.129137	0	0	0	0	0	0	0	0	0.164106	0.128004	0	0	0	0	0	0	0	0	0	0	0	0.0987348	0	0.336945	0	0	0	0	0	0	0	0.0880116	0	0	0	0.102287	0	0
ENSMUSG00000060989	1.40947	0.29356	0.722142	0.460607	0.492405	0.663637	0.0984835	0.29348	0.520496	0.630591	0.570029	0.538179	0.426821	0.857835	0.211066	0.485911	0.492524	0.593204	0.679661	1.35219	1.24306	0.317368	0.977315	0.923857	0.432511	0.48663	0.389979	0.711529	0.51067	0.439574	0.408568	0.213646	0.900712	1.29562	1.0907	0.861901	0.0364497	0.581775	0.2851	0.938503	0.180485	0.514083	0.854688	0.750333	0.471242	0.491237	0.270904	0.518292	0.387908
ENSMUSG00000061062	1.96564	1.5921	2.48666	2.49807	2.98266	5.39877	3.25558	4.09285	5.17131	5.74065	4.26923	5.02814	3.8738	3.66692	3.90132	4.5804	4.64274	6.55974	4.02461	4.86405	3.12276	2.62281	3.14238	6.94308	5.41313	5.14375	3.76309	3.98863	4.06066	3.63276	3.30937	3.54229	5.15508	4.36441	4.68618	4.57906	1.35554	3.44497	2.83473	2.10485	2.48907	2.47514	4.97646	4.37534	3.10341	4.11942	3.49816	2.89697	3.48628
ENSMUSG00000061242	0	0.136183	0.651393	0.228938	0.519153	0.598619	0.304577	0.529454	0.568137	0.548497	0.440728	0.660868	0.777867	0.411673	0.419629	0.0939226	0.476004	0.625426	0.337816	0.672086	0.349489	0.57255	0.340033	0.696439	0.54019	0.483745	0.164465	0.582491	0.997473	1.29148	0.775371	1.58577	1.28048	1.17595	0.919959	1.07099	0.591816	0.481938	0.551074	0.229143	0.58609	0.596208	0.540669	0.458	0.364349	0.871326	0.279272	0.34348	1.0797
ENSMUSG00000061669	6.47277	4.3698	5.46369	5.52262	3.68613	7.23964	3.8469	5.99006	4.75151	4.24399	4.45322	4.7124	3.76574	3.18531	4.58383	5.12983	6.88952	7.00265	5.84272	6.5768	5.84578	7.81782	4.7977	7.09551	8.00819	7.15568	5.38961	6.89309	6.04383	6.21846	5.29361	6.76647	6.25749	5.53068	7.01349	5.45952	3.92501	4.6064	6.17016	0.782203	7.54541	6.39639	9.43319	9.00533	4.22872	6.04023	5.81526	5.86251	3.80853
ENSMUSG00000061724	1.93744	2.01762	2.32844	1.90949	1.57249	5.34949	4.0111	3.93454	5.09713	5.05636	4.9335	5.5604	7.58991	2.98181	5.61837	2.90673	3.88659	4.4477	3.48492	3.98294	1.72596	1.45417	1.26877	5.71466	5.13223	4.51253	4.22352	4.47479	3.11983	3.44637	3.85755	4.11146	5.72459	5.93649	5.95669	5.64172	1.00207	2.34833	2.39491	1.88605	1.59882	1.62642	2.92723	5.06653	0.779717	2.11843	1.83892	1.75283	3.49552
ENSMUSG00000061728	0	0.0561345	0.0511437	0	0	0	0.0209245	0.0207849	0	0	0	0.0201785	0.0194326	0.0188546	0.0192191	0	0.0261612	0	0	0.0307816	0	0.0899069	0	0.0147217	0.0212064	0	0.0451951	0	0.0342633	0.0560369	0.35512	0.680891	0	0.0179528	0	0	0.0464661	0.105949	0.0302871	0.0314843	0	0	0.0165084	0.0251717	0.0750925	0	0.0959301	0.0707914	0.0247253
ENSMUSG00000061833	1.07807	0.449076	0.920587	0.461357	0.741849	0.987005	0.209245	0.623547	0.234186	0.150727	0.290669	0.524642	0.582977	0.52793	0.269067	0.30972	0.366257	0.549976	0.185664	0.246253	0.816338	0.584395	0.373764	1.7666	0.678603	0.753289	0.451951	0.533563	0.513949	0.448295	0.236747	0.381299	1.25935	0.430867	0.674147	0.902546	0.511127	0.264874	0.242297	0	0.690248	0.842596	0.363186	0.453091	0.60074	1.2893	0.652324	0.755108	0.148352
ENSMUSG00000061848	12.1214	5.12136	3.45024	3.96122	3.07977	7.51911	2.74253	3.28511	4.51388	7.45674	7.00321	11.4347	3.97031	3.63418	3.40807	3.38287	4.73996	5.30032	6.08366	9.37425	6.29388	6.75843	3.12182	10.7827	14.3061	7.25972	4.9654	13.6781	7.46269	8.28074	9.0352	17.8486	6.35396	5.12132	7.95882	4.68945	4.47811	2.7569	5.37073	10.3165	3.63652	2.97748	7.70033	8.53912	2.99127	5.39618	6.58253	5.73083	11.7237
ENSMUSG00000061897	16.4505	16.8789	15.9697	12.207	24.9682	23.1009	20.9723	13.7013	17.7546	19.2713	18.7686	16.802	22.4735	27.2563	16.8181	16.7153	19.0607	20.6712	15.2688	21.2404	29.8034	23.5679	27.4961	22.6437	24.2796	24.8539	22.0394	15.5293	20.2087	22.466	18.0704	15.4338	28.8427	25.1221	24.5262	26.624	13.7926	13.7845	14.8279	11.8943	17.9165	14.7972	22.2737	18.3397	17.7546	18.1056	18.1944	16.2828	14.4878
ENSMUSG00000062036	0	0	0.0293637	0	0	0.0134924	0.0120136	0.0238669	0	0.0144231	0	0.0115853	0	0	0	0	0	0	0.0177662	0.017673	0.0413553	0	0	0.0169046	0.0121754	0.0127204	0	0	0.00983597	0	0	0	0	0.0103074	0	0	0	0	0	0	0.02642	0	0.00947817	0	0	0	0	0	0.0141958
ENSMUSG00000062073	0.0550974	0.137706	0.188195	0.154333	0.104992	0.115299	0.179658	0.101977	0.095749	0.277317	0.237685	0.198004	0.119177	0.13876	0.188589	0.0633157	0.192532	0.379454	0.113865	0.226535	0.20615	0.248124	0.114612	0.162515	0.260112	0.163053	0.11087	0.130891	0.252158	0.0916445	0.116155	0.066813	0.11358	0.132123	0.129202	0.288793	0.227976	0.194932	0.185747	0.0386178	0.197549	0.114834	0.283483	0.18525	0.0921064	0.203325	0.117665	0.289436	0.242619
ENSMUSG00000062081	3.55283	1.47995	3.56921	2.34161	2.38948	3.06137	2.14173	1.83734	1.36195	2.10378	2.4793	3.19196	1.98903	1.92987	2.32484	2.88196	1.94745	2.079	2.44745	2.72103	3.79803	1.77775	2.75333	2.19177	2.56524	2.78314	1.7873	2.23417	2.31145	3.21546	2.75367	1.90072	2.41259	2.67282	2.25435	2.4647	3.56705	3.08083	3.52278	2.3437	2.67616	2.39568	3.22585	3.04491	2.79495	2.14231	3.30274	2.96422	2.07063
ENSMUSG00000062083	1.16056	0.859443	0.440456	0.842812	0.900997	1.61909	1.20136	1.25301	1.28854	1.51443	0.973496	1.33231	0.613637	0.649513	1.21379	0.740928	0.826113	0	0.532987	0.530189	0.551404	0.903336	0.178828	1.14106	2.00895	1.33564	1.03793	2.68048	1.77047	1.93038	1.76704	1.40734	1.22279	1.44304	1.14907	0.901198	0.600257	0.608299	1.04334	0.451911	0.792599	1.14223	0.805644	0.505823	0.646705	1.58622	1.15662	1.15159	1.70349
ENSMUSG00000062093	2.76582	2.28384	2.8007	1.80543	1.44589	1.97197	2.83898	1.46099	2.03106	1.47833	1.09548	1.40737	2.30832	0.94518	2.25154	1.8142	1.36848	0.936488	1.28144	1.0399	0.575642	1.02878	1.17105	2.43057	2.75012	1.87121	1.31751	5.26227	0.952155	0.977086	1.13521	0.652978	2.12925	1.75103	1.83668	1.33638	1.69637	0.952558	1.23773	0.72053	1.46682	1.59417	1.42125	1.16584	3.32792	7.31629	3.47081	3.08588	0.983495
ENSMUSG00000062152	0.653853	0.408548	0.186112	0.0763127	1.55746	0.427585	0.304577	0.378182	0.426103	0.365665	0.264437	0.367149	0.282861	0.686121	0.419629	0	0.0952008	0	0	0.112014	0.174745	0.245379	0	0.9643	0.84887	0.725618	0.657861	0.194164	0.685763	0.47581	1.29228	1.18933	1.21309	1.5026	1.37994	1.28519	0.422726	0	0	0	0.669817	0.425863	0.300371	0.1832	1.09305	0.871326	0.907634	0.94457	0.539852
ENSMUSG00000062284	0.202543	0	0.807125	0.472786	0.385961	0.635772	0.471742	0.562314	0.879955	0.7929	0.655314	1.54675	0.438107	0.76514	0.69327	0.465509	0.235922	0.46497	0.279053	0.971559	0.324782	0.608085	0.702209	0.53104	0.478097	0.299698	0.305677	2.28554	0.540725	0.842234	1.60124	0.982443	0.58454	0.485695	0.854923	0.619284	0.838063	0.597157	0.273129	0.425888	0.103744	0.633211	1.11655	0.567496	0.677183	0.664392	0.951606	0.638396	0.445944
ENSMUSG00000062353	627.429	417.572	461.566	251.587	510.197	713.366	637.196	316.348	236.792	262.157	211.167	207.985	553.546	494.552	294.444	462.859	475.774	495.022	451.967	506.551	510.276	486.713	595.45	521.4	580.495	418.399	461.575	776.108	586.125	523.382	483.576	488.426	511.191	500.512	514.871	522.911	310.06	342.328	410.401	282.941	495.637	473.568	541.613	494.756	564.725	606.053	493.464	515.236	555.747
ENSMUSG00000062458	0	0.226345	0.10311	0.507348	0.460196	0.0947568	0	0.251426	0.393451	0.405173	0.293008	0.244091	0.391779	0.380127	0.309979	0	0.210974	0.1386	0.124772	0.496468	0.290438	0.181261	0.502362	0.949768	0.256524	0.714683	0.36447	0.215142	0.414467	0.376585	0.572764	0.658915	0.0746753	0.289556	0.0849464	0.316455	0.56208	0.106802	0.366369	0	0.463868	0.18875	0.199695	0	0.100929	1.26254	0.464169	0.570888	0.996968
ENSMUSG00000062472	0	0.0726106	0	0	0.110722	0	0	0.0806565	0	0	0	0	0	0	0.0745802	0	0	0	0	0	0	0	0	0.0571279	0	0	0.0876905	0.103525	0	0.144969	0.183741	0.105689	0.143733	0.208999	0.163503	0.0761382	0	0	0	0	0	0	0	0	0	0	0.0744519	0	0.191894
ENSMUSG00000062543	0	0	0	0	0	0	0	0	0	0	0	0	0	0	0	0	0	0	0	0	0	0	0	0	0	0	0	0	0	0	0	0	0	0	0	0	0	0	0	0	0	0	0	0	0	0	0	0	0
ENSMUSG00000062554	2.48808	8.4641	2.00658	4.25905	9.61416	7.80996	21.8277	5.75632	12.2508	11.8273	5.25487	5.77467	0.627877	9.31211	16.3228	0.833934	0.724528	1.90393	0.714155	2.55746	9.08764	14.9397	17.971	13.8622	4.50267	6.74952	6.98847	17.1166	9.09374	9.57022	9.1793	10.4343	6.92417	4.22618	6.22344	5.61499	9.32979	0.855821	1.53779	2.76117	7.9651	13.9365	2.28598	0.232374	25.0715	7.22636	12.7524	15.5755	8.33124
ENSMUSG00000062588	0.785275	0.872292	1.71366	0.67211	1.9952	2.67035	1.28029	1.15063	1.25094	1.97623	1.1292	1.88136	1.75519	3.51586	2.18389	0.601604	0.762239	1.60242	0.540955	1.61435	1.04934	1.24428	1.72426	1.9731	2.65685	2.58212	1.25097	2.79828	1.14805	0.707505	1.10367	0.793543	3.50738	2.45846	3.92842	2.85835	0.812308	0.308697	0.529471	0.183467	1.0726	1.15931	1.87587	1.54016	2.33377	1.34161	1.28572	1.99384	0.93652
ENSMUSG00000062611	1.99214	1.82564	1.58772	1.44155	1.58174	2.0323	2.22715	1.7514	3.20232	2.89665	2.41704	2.86367	1.42199	1.17066	1.40637	0.457858	1.16022	1.44821	1.30372	2.52549	1.81019	1.54507	1.72667	3.19916	4.04406	2.84947	3.25708	3.31281	2.05138	2.56802	2.20489	3.01968	2.66933	1.79142	1.86861	1.82732	1.33947	0.939749	2.0148	2.79259	1.12243	1.08991	1.42766	2.23268	1.2766	1.79705	1.57413	2.40697	3.39927
ENSMUSG00000062742	0.216454	0	0.369668	0.101051	0.13749	0.679438	0.201657	0.500779	0.0940392	0.121051	0.11672	0.194468	0.0936394	0.181709	0	0	0.378188	0.165635	0.149109	0.741633	0.809874	0.216616	0.60035	0.070939	0.102187	0.320282	0.10889	0.38566	0.247656	0.270024	0.456323	0.39372	0.089241	0.0865088	0.203031	0.0945453	0.111953	0.127634	0.437831	0	0.221739	0.112783	0.397745	0.242589	0.241231	0.355012	0.0924513	0.227414	0
ENSMUSG00000062758	0.196973	0.1641	0	0	0.375347	0.103048	0.137631	0.273425	0.0855756	0.220313	0.106215	0.442415	0.21303	0.124016	0.294965	0.113177	0	0	0	0	0	0.197121	0.0682899	0.258218	0.139485	0.145728	0.148635	0.175475	0.225367	0.0819073	0.415254	0.417999	0.0812093	0.27553	0.0923792	0.215091	0.152815	0	0	0	0.100891	0.153949	0	0.0551889	0.10976	0.282678	0.378588	0.15521	0.21684
ENSMUSG00000062846	0	0.275798	0	0	0.210279	0.34638	0.308416	0.459538	0.431474	0.370274	0.26777	0.594843	0.143213	0.416862	0.14164	0.190213	0.192802	0.126662	0	0.340279	0.442368	0.331295	0.918183	0.542475	0.390714	0.571483	0.333076	0.786445	0.568151	0.481808	0.436191	0.702519	0.614188	0.595384	0.388148	0.0722993	0	0.0976026	0	0.116016	0.508695	0.431231	0.425821	0	0.276706	0.339349	0.35349	0.260857	0.182219
ENSMUSG00000062933	0.805616	0.872515	1.00896	0.977864	1.12579	1.68586	0.300217	1.56563	1.68001	0.991183	0.521303	1.23044	1.04554	0.811559	1.03406	0.648047	1.31373	1.72613	0.998941	0.441643	0.172243	0.644976	0.893773	1.74258	2.05376	1.43046	1.29689	4.11476	1.10609	1.005	0.934109	0.488459	1.46144	1.03032	0.831224	1.61868	0.16667	0.950079	0.869097	0.338794	0.825286	0.335813	0.532929	0.722309	1.16718	1.51951	0.688185	0.592486	0.709498
ENSMUSG00000063171	59.8865	71.772	34.4254	65.2874	57.7498	53.9963	57.4679	72.7586	60.3208	45.6997	59.6701	66.0146	27.7526	23.4516	34.1754	39.3115	30.2502	30.4016	26.6193	26.5943	30.758	49.1337	41.0609	66.8845	51.6479	34.7355	54.1946	42.2234	88.2008	73.4557	120.256	129.469	23.7938	23.8342	19.025	25.3907	73.1524	39.8501	45.6231	38.633	41.5989	37.5231	27.3881	19.404	43.5312	61.0797	51.1929	61.0295	68.9194
ENSMUSG00000063286	0.0954122	0.401859	0.277616	0.202919	0.451171	0.110924	0.404941	0.313944	0.0782985	0.0474301	0.0800331	0.0904831	0.0917243	0.173543	0.0362866	0.566493	0.172878	0.0648989	0.606148	0.116234	0.294658	0.185663	0.24258	0.0416929	0.060058	0.0575174	0.0693312	0.41555	0.141511	0.158701	0.0726359	0.122128	0.0655619	0.118635	0.0447477	0.0463058	0.60863	0.437583	0.907789	1.10714	0.363817	0.513717	0.576623	0.392085	0.827041	0.899806	0.873908	0.517924	0.390966
ENSMUSG00000063314	0	0.0800488	0.109398	0	0.244128	0.402139	0.0895159	0.355675	0.0834884	0.322409	0.20725	0.431624	0	0.0806611	0.16444	0.110416	0.111919	0.147051	0	0.26337	0	0.0961565	0	1.00768	0.272165	0.37913	0.0966734	0.342391	0.14658	0.319638	0.202563	0.116515	0.475372	0.230409	0.45063	0.503627	0	0.226629	0	0	0	0.200259	0.141248	0	0.214166	0.472772	0.0820787	0.10095	0
ENSMUSG00000063388	0	0.0270123	0.701406	0	0	0.0339253	0.181242	0	0.112692	0.108796	0.664393	0.262172	0.0841598	0	0.0832351	0	0	0	0	0.0888739	0.0346613	0.227135	0.269787	0	0.0612279	0	0	0.0770263	0.445169	0.40448	0.0341773	0.0393179	0	0	0	0	0.771414	0.152951	0.349785	0.227257	0.564659	0.473041	0.452807	0.508738	0.14454	0.186126	0.083092	0.0681306	0.428327
ENSMUSG00000063442	2.04117	0.510155	0.464799	0.381168	0.777922	0.106786	0.285245	0.283342	0.443397	0.456607	0.550339	1.10031	0.264907	0.257029	0.349329	0	0.356633	1.24956	1.68733	1.11898	0.872818	0.306405	0.566134	1.07033	2.50543	0.704731	0.102684	1.33349	0.0778468	0.594146	0.86063	0.742559	0.420774	0.163156	1.24449	0.445783	0.422288	0.361079	0.137626	2.28906	0.209101	0.212711	0.60012	0.91505	0.454964	0.669556	0.784638	0.750584	0.561763
ENSMUSG00000063514	0	0	0	0.0227194	0	0.0254597	0	0.0450361	0	0.0272159	0	0	0	0.0204268	0.0416433	0	0.0283427	0	0	0	0.026012	0.0243509	0	0.0318985	0	0.048006	0.0244818	0.0578054	0	0.0202365	0.102595	0.0295067	0	0.0194498	0.0684713	0.0637699	0	0.028696	0.0328126	0	0.0498536	0	0	0	0.027118	0.0199543	0.0207858	0	0.026787
ENSMUSG00000063548	0	0	0	0.0903753	0	0	0	0	0.0841038	0	0	0	0.167493	0.325022	0.414131	0	0.112744	0.296271	0	0	0	0	0	0	0	0	0	0	0	0	0	0	0	0	0.0907904	0.169113	0	0.228299	0	0.135684	0	0	0	0	0.107872	0	0	0	0
ENSMUSG00000063556	0.168714	0.281113	0.480226	0.393819	0	0.353055	0.23577	0.390329	0.293193	0.283057	0	0.45473	0.21896	0	0	0.387758	0.0982587	0	0	0.346837	0.541072	0.16884	0.935878	0.829394	0.63719	0.166428	0.254622	0.601201	0.836479	0.631405	0.533517	0.613764	0.347792	0.269715	0.237377	0.442156	0.174522	0	0.113755	0.354755	0.518499	0.52745	0.0620039	0.189084	0.564078	1.2452	0.360303	0.0886282	0.278596
ENSMUSG00000063684	0.220853	1.58695	0.628634	1.05683	0.806633	0.404393	0.154316	0.332121	0.143925	0.401411	0.535915	0.59526	0.382169	0.509855	0.330724	1.20553	0.900372	0.929505	1.67354	0.378353	0.442678	0.552546	0.421129	0.542855	0.390988	0.517419	0.249982	1.27887	0.715951	0.505104	0.931194	0.903872	0.796728	0.529601	0.569682	0.482333	1.11372	1.69296	1.52632	1.70276	0.565613	0.460302	0.466702	0.525977	1.0153	0.905566	0.660311	0.638098	0.54704
ENSMUSG00000063696	1.81885	10.6415	0.847172	0.733339	2.10058	10.5103	1.38642	1.91273	1.83184	10.7267	2.05075	3.4539	8.22612	6.97511	1.41491	5.36788	5.34463	0.69591	3.41715	1.13307	1.01638	2.06842	0.573262	11.2174	3.23952	5.46417	12.4773	4.0754	2.68012	2.64716	2.7887	4.46133	7.46478	2.04862	6.86301	10.6169	1.71042	0.536251	0.557435	0.637417	2.15969	2.11081	0.78998	0.6486	3.68555	3.55943	3.35463	3.99561	3.00346
ENSMUSG00000063754	0.90771	0.680599	1.34352	0.59327	0.57657	0.664826	0.253697	0.420008	1.26194	1.11679	1.17473	0.978613	0.706826	1.52401	0.69906	0.938794	0.74011	1.3892	0.875416	0.870821	0.679249	0.0908391	0.50352	1.78492	1.19987	1.43266	0.730619	3.12675	1.93864	1.13236	1.91361	1.54101	1.79634	1.16089	1.19199	1.42733	0.281687	0.963432	0.979236	0.636215	0.278962	0.662148	0.86734	1.3225	0.606969	1.19101	0.775398	0.381469	1.79868
ENSMUSG00000063875	0.316847	0.175979	0.240499	0.0986132	0.469603	0.442029	0.44278	0.244348	0.412966	0.354391	0.113904	0.521883	0.59397	0.531974	0.497068	0.0606846	0.246042	0	0.363779	0.796113	0.338714	0.264237	0.219699	0.519205	0.349024	0.156277	0.0531315	0.501807	0.6042	0.966198	0.333985	0.38422	0.609614	0.379896	0.495331	0.322924	0.327754	0.124555	0.284845	0.444157	0.432777	0.275155	0.310518	0.236735	0.411968	0.649586	0.541323	0.443854	0.639476
ENSMUSG00000063902	17.9092	20.0447	16.4494	13.7835	22.4972	24.6357	15.3789	15.5411	20.6823	21.1193	18.1114	18.9689	21.4113	28.724	21.4453	14.7944	16.4619	18.3457	13.6773	19.3301	26.8829	35.4445	22.2574	20.815	19.2598	23.3109	19.7173	14.7822	15.8646	14.8468	15.5909	15.4381	20.6414	20.3068	20.0188	20.6687	22.6689	12.3823	13.1555	10.8682	35.931	25.103	19.5983	19.5586	22.4143	16.939	20.7486	21.7617	15.9048
ENSMUSG00000064193	8.17567	10.6961	7.86049	10.1499	9.92463	15.176	16.2491	19.2512	12.3134	17.6792	11.1032	10.4466	14.3308	8.18515	16.0907	20.1822	19.9278	19.0003	16.6457	10.0844	5.14684	5.18181	7.5586	20.4232	21.1282	16.7272	15.172	7.08556	5.12748	5.08694	5.90484	4.88362	15.2806	13.4089	11.9859	16.4269	4.72972	9.10608	9.02406	4.45693	5.58353	5.93236	8.14591	7.22844	5.50066	11.3978	6.23382	5.21741	3.9668
ENSMUSG00000066180	0.817316	0.680913	0.837505	0.381564	1.55746	1.53931	0.609154	0.302545	0.710171	1.27983	0.969601	1.17488	0.353576	0.548897	1.04907	0.845304	1.42801	1.62611	0.563027	1.5682	1.13584	0.654343	0.906753	1.66074	0.69453	1.12874	0.411163	2.32997	0.685763	1.42743	0.775371	0.991106	2.0892	1.69859	1.76325	1.92778	0.929997	1.25304	0.881719	1.14572	1.08845	0.936898	1.50186	1.1908	0.819785	1.00538	1.88509	1.03044	1.79951
ENSMUSG00000066270	0	0	0.655747	0.215104	0	0	0	0.213197	0	0	0	0.206978	0.099663	0	0	0.926594	0.402516	0.35258	0.158701	0.315736	0.246278	0	0.159742	0.226507	0.10876	0.113628	0	1.36823	0	0.095798	0	0	0.379927	0.0920737	0.432183	0.301881	0	0.543378	0	0	0.118001	0.120039	0.338664	0.258194	0	0.283387	0	0	0
ENSMUSG00000066407	10.2769	4.71993	3.90027	2.46038	2.17593	3.30857	3.55968	2.19472	7.32688	5.59993	9.37822	9.70649	6.49776	1.65908	9.01946	0.908442	4.60403	6.04927	9.07622	11.0149	5.49306	6.98823	3.28888	6.21796	9.33009	10.2676	3.31406	13.146	8.34133	9.97132	10.1383	7.98851	5.5407	3.37008	11.9877	5.29454	2.72581	0.621523	1.77671	9.41939	3.50926	3.84444	5.22948	14.3233	1.90887	2.91727	3.03883	0	15.0846
ENSMUSG00000066475	0	0.236967	0.0809622	0.199185	0.271009	0.446417	0.198745	0.592257	0.185362	0.238606	0.306759	0.511093	0.553723	0.35817	0.365093	0.163432	0.248484	0.108829	0.0979708	0.487283	0.380085	0.142326	0.197227	1.11863	0.469985	0.35073	0.643908	0.422324	1.0848	1.24192	0.749556	0.517379	0.879524	0.511557	0.533598	1.11816	0.29423	0.503164	0.0958909	0.299044	0.145691	0.518722	0.209067	0.15939	0.237748	0.699771	0.607442	0.29884	0.547972
ENSMUSG00000066487	1.07318	0.707809	0.712762	0.459262	0.568062	0.74859	0.708202	0.78624	1.16562	1.30037	1.10917	1.28556	0.812463	0.487995	0.727008	0.359699	0.781274	0.752783	0.554463	0.367702	0.239009	0.357995	0.124022	1.67065	1.39326	1.45563	0.899798	1.06228	0.716262	0.743766	0.612747	0.650687	0.5162	0.679109	0.629143	0.703134	0.138765	0.0527342	0.180897	0.0626827	0.870344	0.885369	0.197202	0.451033	0.448509	0.843405	0.420176	0.18792	0.836842
ENSMUSG00000066491	1.02769	1.56965	1.56011	0.6397	1.08796	0.89607	0.478716	0.792537	0.148827	0.766306	1.10833	0.9233	1.18556	0.431361	0.586265	3.93658	1.59606	1.04854	1.17991	0.704229	1.09861	0.514228	1.18765	1.01042	1.29377	1.35168	0.516993	2.23795	2.09036	1.70937	2.16654	1.45391	1.12987	0.958367	1.28528	0.897769	1.06306	2.01995	1.84778	0.480204	0.526389	0.178492	0.881264	0.959808	1.90887	0.702306	1.0242	1.43963	2.07413
ENSMUSG00000066553	90.573	165.832	74.0536	86.941	88.058	62.3728	54.0298	52.0658	54.0055	58.0179	61.5489	68.3991	52.3765	89.3209	52.9873	75.0087	64.9951	61.5287	74.8083	63.4908	87.6849	127.406	73.0561	61.3363	65.5565	68.7188	66.4864	59.4181	77.7217	76.5749	60.157	78.4514	58.4898	55.1292	60.4664	60.5533	187.621	68.8027	92.6936	124.698	144.029	129.059	63.6858	72.3768	84.4606	51.4434	79.0483	82.6573	88.1352
ENSMUSG00000066554	0.479772	1.31014	0.84972	0.746605	1.32057	2.06375	1.26643	1.55397	1.76015	1.81855	1.95471	2.10731	2.26002	2.25993	2.02991	1.34771	1.58337	1.55011	1.35873	2.3379	1.36769	1.62711	1.03497	2.86521	2.26498	2.39265	1.6895	1.61466	1.93142	2.77088	2.10718	2.32715	2.43958	2.19444	1.95009	2.3983	1.29586	1.54025	0.7548	0.597819	1.17411	1.61102	1.64566	1.04553	0.980267	1.18033	0.956289	1.23216	1.58449
ENSMUSG00000066592	0.591289	0.431032	0.504913	0.690108	1.03285	1.00535	0.757442	1.02599	0.642219	0.744021	1.03625	0.863248	1.21503	0.744564	0.50597	0.424678	0.860916	0.904932	0.305492	0.607778	0.790121	0.739665	0.102499	1.2596	0.767646	1.16656	0.89237	0.790134	1.18391	1.04497	0.856997	1.07553	0.487561	0.590792	1.10924	1.09765	0.305822	0.348659	0.498345	0.207218	0.832873	0.53916	0.380283	0.745517	0.49423	0.969788	0.947062	1.70838	1.13912
ENSMUSG00000066620	0	0.062277	0	0	0	0	0	0	0	0	0	0	0	0	0	0	0	0.114404	0	0	0	0	0	0	0	0	0	0	0.0570188	0.0621687	0.0787958	0.0906476	0	0	0	0	0	0	0	0	0	0	0	0	0	0	0.0638563	0	0
ENSMUSG00000066629	0	0.209045	0.285688	0.351427	0.318766	0.262543	0.116884	0.232208	0.109014	0.140327	0.135306	0	0.4342	0.105322	0.42943	0	0.146136	0	0.172853	0	0.268239	0.251109	0.173987	0.575645	0.592292	0.123761	0	0.447071	0.382788	0.208681	0	0.152138	0.413806	0.300852	0.353041	0.328801	0.259559	0.147958	0	0	0.257048	0.130743	0.368864	0.281218	0.139822	0.205771	0.214346	0.39544	0.414345
ENSMUSG00000066647	2.56744	3.83899	3.29491	4.22631	1.97961	2.2671	1.47249	1.81975	2.43074	2.47328	2.25675	2.45999	2.8313	2.72218	2.62875	5.56824	3.88944	4.39492	5.2957	2.00343	2.47493	1.68568	2.2536	1.95038	2.17192	3.25732	2.29948	0.960725	2.1508	2.40677	2.38562	2.15956	2.67384	3.05461	2.82584	2.74849	3.84557	5.32058	4.71298	4.42079	1.84717	2.25023	2.55797	2.66953	1.38105	1.30831	1.47692	1.3877	2.39345
ENSMUSG00000066724	2.20218	2.90488	0.905419	1.08521	0.0777117	0.960075	0.797859	1.35864	1.32881	2.0526	2.24306	1.64875	1.21731	0.872993	0.942211	0.421777	1.14004	2.34049	3.11833	2.76662	1.83102	1.59166	0.593825	2.04489	3.29219	1.44823	1.10784	1.52587	0.979855	1.47535	1.67649	2.8188	2.26983	2.10254	2.18038	2.08411	2.53111	0.577129	1.81478	5.2308	1.12798	0.573724	2.5179	4.18202	1.02261	0.551812	1.0451	1.34965	2.28962
ENSMUSG00000067121	0.274527	0.114355	0.208377	0.213605	0.116252	0.239368	0.0852532	0.127027	0.159026	0.358232	0.0986903	0.164428	0.0791748	0.11523	0.0783048	0.315475	0.10659	0.140049	0.252152	0.125414	0.0978245	0.183155	0.190355	0.269914	0.302406	0.361077	0.18414	0.48913	0.3839	0.190261	0.482293	0.332901	0.264095	0.146291	0.128751	0.279793	0.236648	0.0539592	0	0.0641388	0.328102	0.0953616	0.134522	0.0512789	0.25496	0.48778	0.15634	0.144214	0.151108
ENSMUSG00000067161	0.176856	0.552525	0.402721	0.206413	0.337012	0.185047	0.0823828	0.286416	0.153671	0.346171	0.190735	0.238338	0.076509	0.259817	0.227005	0.762133	0.412003	0.338334	0.365494	0.302979	0.141796	0.221235	0.122631	0.318788	0.417463	0.523379	0.0889699	0.787769	0.0674498	0.147084	0.139816	0.214462	0.291661	0.565463	0.165889	0.347621	0.320152	0.469281	0.536602	0.247917	0.226467	0.0460754	0.0974943	0.198209	0.3942	0.435099	0.226615	0.418074	0.097347
ENSMUSG00000067189	0	0	0	0.0988783	0	0	0	0	0.184034	0	0.11421	0.190286	0.183251	0.0889006	0	0.243391	0.123352	0	0	0	0	0	0	0.138827	0.299967	0.940182	0.213097	0.125789	0.323106	0.0880723	0.111627	0	0.349288	0.253945	0.0993325	0	0	0.249779	0.285611	0	0	0	0.0778382	0.118686	0.236043	0.173689	0	0	0
ENSMUSG00000067203	0.0922591	0.0192155	0.0262606	0.0646067	0.175807	0.144798	0.386784	0.576306	0.260535	0.0773933	0.174124	0.227942	0.858105	0.0968122	0.848677	0.0530102	0.161195	0.247095	0	0.158053	0.0986264	0.300067	0.447802	0.24189	0.239552	0.70532	0.394504	4.63003	0.774093	1.03583	0.194498	0.167815	0.247242	0.221236	0.411055	0.382831	0.0477176	0.163204	0	0.0323323	0.236279	0.264394	0.152577	0.232647	2.21063	2.02386	2.08849	0.654281	0.914082
ENSMUSG00000067224	0.312656	1.33494	0.845445	0.547362	0.595789	0.654273	0.655384	1.19352	0.71313	1.09282	0.547937	0.912919	0.541028	0.885831	0.936395	1.07787	0.728362	0.717751	0.861521	0.803436	0.376013	0.508447	0.433586	0.794123	1.07012	1.07947	0.865074	0.835598	0.268294	0.910081	0.700329	0.758275	0.70897	0.937178	1.13641	1.53636	0.727693	0.506991	1.15944	0.383497	1.0009	0.692365	0.545794	0.56941	0.392001	0.608944	0.500778	0.205304	0.860478
ENSMUSG00000067344	2.0899	2.26345	4.0451	2.24404	2.65498	3.28004	1.84968	4.15819	4.35823	5.49321	4.05703	5.4451	2.80272	2.98253	1.87776	6.00407	4.26005	4.95762	4.31903	4.00994	2.34584	2.50976	3.76772	6.64381	5.52513	4.43241	4.41569	10.302	6.0576	4.69283	5.17691	5.57543	4.82517	3.2575	4.80274	4.56426	1.51329	2.71113	3.10005	3.07611	1.49865	1.30673	4.83877	3.63047	3.49369	5.91278	4.10611	4.39144	4.25628
ENSMUSG00000067608	22.4246	14.3062	33.6973	27.5399	22.97	38.5241	34.0195	35.2882	36.249	46.2657	29.9037	27.8608	45.053	33.495	47.5833	26.9303	30.9442	41.6627	28.9471	40.5624	24.2962	14.0512	27.456	33.9656	44.9213	43.9925	29.4222	87.5278	20.5719	19.4477	18.9526	23.3344	50.0583	46.8301	47.4213	45.9301	7.262	23.4081	21.7262	15.3635	12.7278	13.0528	35.972	33.0568	44.2981	78.3215	46.8543	45.3691	19.3488
ENSMUSG00000067716	0	0	0	0	0	0	0	0	0	0	0	0	0	0	0	0	0	0	0	0	0	0	0	0	0	0	0	0	0	0	0	0	0	0	0	0	0	0	0	0	0	0	0	0	0	0	0	0	0
ENSMUSG00000067719	0.255809	2.45084	0.582507	0.716547	0.81244	0.802972	0.476643	0.828562	0.666823	0.858362	0.137942	0.80439	0.221329	0.751614	0.656693	0.881897	0.446949	0.978752	1.58598	0.525886	0.273464	0.640003	0.177376	1.50907	0.60383	1.00937	0.643443	1.6712	0.878052	0.957358	1.2134	1.24081	0.9492	1.32909	0.959784	1.22909	0.926154	0.603362	1.20735	0	0.655138	1.46618	0.376049	1.14678	0.570183	0.629339	1.20187	1.34381	1.26725
ENSMUSG00000067736	0	0.224027	0.153082	1.00431	0.341613	0	0.125261	0.124426	0.116827	0	0	0.241592	0	0.338611	0.345156	0.154508	0.15661	0.823087	0.370483	0.184269	0	0	0	0.088129	0.88864	0.397893	0.270554	0.159705	0.205112	0.223638	0.141725	0	0.332598	0.429887	0.25223	0.469822	0.139081	0.634251	0	0.376952	0.275471	0	0	0.301373	0.299686	0	0.344562	0.141261	0.148014
ENSMUSG00000067869	0.436264	0.436146	0.745068	0.448073	0.775912	0.410823	0.162576	0.444102	0.720238	0.683141	0.4705	0.862292	0.226477	0.512729	0.26132	0.651738	0.711423	0.667676	0.180318	0.837068	0.699559	0.436591	0.665505	0.857867	0.329532	0.688565	0.570619	1.45096	0.732088	1.16103	0.735777	0.74064	0.719463	1.25538	0.613815	0.647892	0.541539	0.411596	0.529471	0.489245	0.536299	0.454631	0.609258	0.488939	0.632063	0.39354	0.484473	0.870872	0.86448
ENSMUSG00000067870	17.1372	14.2771	3.21229	3.90268	2.65498	7.10676	3.30995	3.48128	5.0846	8.29826	11.3822	10.4208	6.50955	4.12291	8.4052	1.68114	5.23377	8.47594	9.50186	9.73841	6.5907	10.4573	2.60842	10.4109	17.0687	10.6172	5.67732	15.391	6.61554	5.82259	5.28706	18.3736	11.8044	7.85142	13.7221	11.5932	9.94449	3.08083	6.62283	23.1441	7.49325	4.68246	10.1384	12.9994	5.82282	5.39863	8.48001	13.6135	13.9192
ENSMUSG00000068262	0.717452	0.380364	0.63121	0.761232	0.828581	0.853047	0.243056	0.48287	0.340036	0.328281	0.422048	0.351588	0.451453	0.65704	0.474399	0.487185	0.569786	0.499099	0.404373	1.07267	2.12659	1.04435	0.949727	2.88572	0.985323	0.80424	0.623415	0.968408	0.945246	0.84077	0.446879	0.790916	0.752934	0.573479	0.581194	0.71222	0.674682	0.230756	0.835553	0.228574	0.935415	0.951563	1.12659	0.69443	0.617855	1.63135	0.780019	0.993619	0.430809
ENSMUSG00000068303	0.0917487	0.00955458	0.078346	0.289122	0.262251	0.659987	0.491491	0.445759	0.797211	0.333516	0.927646	0.535792	0.764054	0.336968	0.951934	0.250406	0.440834	0.105312	0.347618	0.628715	0.563965	0.700109	0.556657	0.428484	0.378998	0.554347	0.600022	0.0408677	0.726072	0.724885	0.834135	0.458938	0.463378	0.275015	0.591657	0.500939	0.260995	0.148777	0.0773269	0.0803836	0.76366	0.740989	0.724949	0.719786	0.178939	0.0658348	0.078375	0.108444	0.921651
ENSMUSG00000068348	0	0	0	0	0	0	0	0	0.169038	0	0	0	0	0	0	0.11178	0	0	0	0	0.103984	0	0.134894	0	0	0	0.0978669	0	0.0741948	0.0808961	0	0	0	0	0	0	0	0	0	0	0.398583	0	0.142992	0.109015	0	0	0	0	0
ENSMUSG00000068396	1.11599	0.929745	1.65181	1.042	1.27597	1.51799	1.14367	1.54915	0.290909	0.374469	0.361072	1.00264	0.965573	1.03054	0.668475	1.15421	1.4299	0.853982	1.53756	1.07064	1.67022	1.22852	1.54765	2.41394	1.05371	1.32105	1.23512	3.97678	2.55373	1.485	1.52926	1.35329	0.828197	0.802841	0.942111	1.46237	0.923531	0.92128	0.752458	0.625762	0.80027	0.814085	0.820278	0.875519	1.11937	1.83037	0.953322	0.820752	1.1057
ENSMUSG00000068480	0.0734289	0.275284	0.250809	0.342803	0.513056	0.23049	0.239432	0.101929	0.22331	0.328519	0.237574	0.164926	0.317658	0.585601	0.282751	0.295336	0.17106	0.224757	0.0505832	0.805084	0.353235	0.220452	0.560066	0.19252	0.138662	0.289736	0.0369395	0.436099	0.0840137	0.122136	0.232202	0.178085	0.48438	0.46955	0.378815	0.384878	0.151913	0.129894	0.198037	0.0514664	0.300887	0.229561	0.377802	0.452621	0.450088	0.421514	0.156814	0.154294	0.0808352
ENSMUSG00000068487	0	0.155177	0.106036	0.0869568	0.118313	0.097445	0	0.0861861	0.0809226	0	0.10044	0.0836718	0	0.0781821	0.159386	0.107023	0.108479	0	0.256623	0	0	0.0932013	0	0	0.175867	0.183739	0.187405	0	0	0.232361	0.490844	0.112935	0	0.148885	0.0873562	0.0813581	0.0963376	0.219664	0	0	0	0.0970524	0	0	0.207584	0.152747	0.0795562	0.293541	0.102525
ENSMUSG00000068629	0	0	0	0	0	0.121233	0	0.107226	0.302032	0	0.124959	0.208195	0.200498	0.0972678	0	0	0.134961	0.177327	0	0	0.123863	0	0	0.379732	0.1094	0.228593	0.582884	0.275256	0.265137	0.385446	0	0.140504	0	0.185231	0.217363	0.101219	0	0	0	0	0.118696	0	0.170328	0	0	0.475089	0	0.3652	0.255106
ENSMUSG00000068631	0	0	0.141047	0	0	0	0	0	0.107642	0.138562	0	0.111299	0	0	0	0	0	0	0.170679	0	0	0	0	0	0	0	0.124642	0	0.472467	0.412112	0.652915	0.150224	0	0	0	0	0	0	0	0	0.126907	0	0	0	0	0	0	0	0.545511
ENSMUSG00000068674	0	0.798055	0.408995	0.782611	1.21693	2.25515	0.446219	0.997296	0.93639	1.33929	0.516549	0.53789	0.518005	1.10572	1.43448	1.37601	0.278947	0.733022	0.494916	0.164106	0.640022	0.718982	0.166054	1.33426	1.01752	0.826827	0.722847	2.70236	0.91334	1.195	0.631085	1.01641	1.28355	1.43568	1.23547	1.15064	0.123863	0.847274	0.32294	0.67141	0.61332	0.374345	1.05614	1.34198	1.46792	1.08014	1.12515	1.00643	0.922725
ENSMUSG00000068706	4.25888	6.14096	3.54349	2.82944	1.3526	2.39946	1.29714	2.19801	2.34844	2.65658	1.67825	3.53196	2.05501	2.47517	2.24268	2.91766	2.86196	2.63225	5.30346	3.14292	2.18885	2.213	2.2716	3.75785	3.5572	2.82771	1.89528	5.93431	1.68674	2.24777	2.58994	3.67472	3.03902	2.61864	2.22786	3.00501	5.42214	4.0567	3.7551	8.61073	1.84583	1.79234	2.82936	3.39624	2.28192	2.28359	2.93845	3.09775	2.61471
ENSMUSG00000068964	0	0	0	0	0	0	0	0	0	0	0	0	0	0	0	0	0	0	0	0	0	0	0	0.0594973	0	0.0895412	0	0	0	0	0	0	0	0	0	0	0	0	0	0	0	0	0	0	0.101161	0	0	0	0
ENSMUSG00000069011	0.363923	1.06115	1.03587	0.89196	1.09801	2.04668	1.3138	1.64182	1.93682	2.03522	1.32463	1.79827	1.65307	1.48934	1.79061	0.679583	0.741819	1.11392	0.75209	1.74566	0.923967	1.00154	0.630853	1.93813	1.5033	1.92958	1.73923	2.16136	1.70023	1.36197	2.10984	1.6549	2.85077	2.25442	2.90152	2.58307	0.799958	0.751067	0.981498	0.637685	1.02522	0.758488	1.20371	1.37654	1.31814	1.93986	1.20464	1.57719	1.70267
ENSMUSG00000069136	0.194541	0.405185	0.221497	0.272465	0.123571	0.407103	0.634347	0.900166	0.422596	0.326389	1.04904	0.611734	0.589119	0.326628	0.499411	0.11178	0.226601	0.893201	0.402043	1.1998	0.415935	0.973436	0.809361	0.701333	0.0918418	0.479764	0.685068	0.115539	1.03873	0.970753	0.820255	0.235908	0.401034	0.466507	0.547432	0.509844	0.704335	0.802992	0.393508	0.136354	0.896811	0.405463	1.21543	0.872122	0.43362	0.239304	0.747828	0.204392	0.535409
ENSMUSG00000069236	0.234492	0.879107	0.711953	0.474381	0.248246	0.368029	0.145641	0.180837	0.23771	0.218564	0.379341	0.491572	0.270514	0.360894	0.234099	0.763494	0.682839	0.598126	0.592295	0.0535624	0.0835585	0.234668	0.32519	0.358636	0.369007	0.385525	0.471858	0.789176	0.149052	0.162514	0.0823917	0.189569	0.418937	0.468589	0.366584	0.341414	0.404274	0.13827	0.632423	0.328711	0.120109	0.203637	0.201082	0.306605	0.261334	0.288447	0.200311	0.0821217	0.0430239
ENSMUSG00000069376	0.234725	0.488878	0.445413	0.328743	0.149095	0.45026	0.364464	0.144813	0.373915	0.656344	0.379717	0.456913	0.440021	0.29557	0.200855	0.494516	0.273407	0.478976	0.538985	0.48254	0.125462	0.391501	0.217009	0.974408	0.517123	0.694633	0.629769	0.371746	0.32824	0.325352	0.329894	0.332075	0.419353	0.500325	0.477033	0.64933	0.768883	0.184544	0.36928	0.383877	0.360684	0.448446	0.172527	0.0876885	0.0871977	0.513304	0.233928	0.328813	0.3876
ENSMUSG00000069540	0	0.147269	0.14376	0.0235787	0.128324	0.158535	0.14116	0.0701091	0.153597	0.141226	0.108939	0.0453759	0.218492	0.233193	0.129655	0.0580394	0.0882438	0.42513	0.0695844	0.276876	0.161975	0.202175	0.210123	0.182077	0.0238436	0.29893	0.127039	0.0299958	0.404504	0.399035	0.372664	0.214358	0.270698	0.363337	0.378992	0.110303	0.156734	0.0595626	0.170268	0.141599	0.336304	0.34211	0.352667	0.311322	0.0844309	0.144963	0.0647159	0.0795949	0.361401
ENSMUSG00000069682	6.08939	7.24732	5.58895	4.06119	7.34118	8.12682	4.22589	6.95783	6.20896	9.66041	6.56726	8.8762	6.88146	6.83329	5.47658	6.35504	4.84924	4.65972	5.82138	7.49401	5.38043	7.52417	4.56702	12.1778	10.267	7.41666	5.50154	11.5877	8.19946	9.71519	12.379	12.8093	9.27375	8.14547	10.083	10.2592	4.88495	4.10362	2.76511	7.40378	8.33864	9.06537	7.7185	7.86921	8.79466	7.2867	9.92583	10.6411	12.5179
ENSMUSG00000069890	0	0	0	0	0	0	0	0	0	0.048447	0	0	0	0	0.0185323	0	0	0	0	0	0	0	0	0	0	0	0	0	0	0	0.0456574	0	0	0	0.0203143	0	0	0	0	0	0	0	0	0	0	0	0	0	0
ENSMUSG00000069972	8.367	7.47889	3.87007	3.49924	1.99299	5.65396	4.1411	5.80726	5.37688	7.31127	7.42568	6.96901	7.31465	2.12181	7.30886	3.10485	4.36534	9.33712	13.689	6.80859	4.47223	3.83775	3.62601	8.34067	13.7428	9.88717	4.82298	12.216	4.85303	4.20409	6.06345	10.4632	8.98333	6.40931	9.31967	8.14679	5.49955	2.67241	3.05578	13.8059	2.76781	2.17981	6.27803	8.49812	4.07958	6.00378	7.81745	9.15694	10.0744
ENSMUSG00000070025	0.470852	0.42496	0.134023	0.146545	0.249235	0.369495	0.219332	0.290492	0.204563	0.351096	0.211585	0.528782	0.135796	0.164696	0.268607	0.495994	0.045704	0.240204	0.108119	0.107552	0.209728	0.157068	0.163243	0.385784	0.444573	0.19353	0.513216	0.046607	0.0897875	0.261059	0.24816	0.237905	0.323543	0.25091	0.368045	0.274219	0.446473	0.416464	0.529119	0.275017	0.200979	0.122669	0.288404	0.131926	0.0437291	0.160887	0.201109	0.164898	0.215977
ENSMUSG00000070282	1.08907	0.783589	1.29633	0.989131	1.76087	1.97861	2.4812	2.00654	2.8303	2.71308	2.68008	2.59734	2.40709	1.63734	2.17731	0.989835	1.54532	2.19709	1.3777	3.41938	2.84708	2.94269	2.74601	2.10261	2.59876	2.28536	2.2413	1.57585	3.90432	4.12521	3.59003	2.91742	1.51847	2.27919	2.46097	2.08442	1.49525	1.37777	1.09478	1.3046	3.29627	3.18809	3.76229	3.41758	1.63302	1.78621	1.78453	1.84114	4.81747
ENSMUSG00000070343	6.02679	3.61265	3.59829	3.77435	3.17458	4.07578	1.7803	4.21701	4.21492	5.59003	5.15224	5.34859	2.48005	2.71479	3.33329	3.12503	3.33878	4.94927	3.44287	5.03647	5.10704	4.78092	4.48471	7.9007	7.49471	6.45264	4.06714	6.8968	5.26977	4.95111	3.56375	6.23879	5.87859	3.70116	5.65305	6.2922	3.95343	1.99357	2.87422	5.56356	3.38814	3.59981	4.53785	6.0955	3.19451	5.06289	5.08551	5.63698	5.17828
ENSMUSG00000070443	0.157894	0.690601	0.134829	0.184282	0.200586	0.206509	0.183875	0.182649	0.205793	0.220754	0.297999	0.60289	0.307377	0.463922	0.168889	0.362891	0.183915	0.120824	0.217538	0.108198	0.0421979	0.0790063	0.109483	0.232862	0.335434	0.389387	0.317724	0.281323	0.3312	0.196971	0.374478	0.382936	0.325488	0.378628	0.111077	0.344835	0.489989	0.139656	0.21292	0.221337	0.242624	0.0822709	0.145069	0	0.351936	0.0971124	0.236038	0.248834	0.391095
ENSMUSG00000070572	0	0	0.237947	0.195134	0.663744	0.328004	0.292055	0.773617	0.635575	0.233754	0.901563	0.751049	0.723284	0.438608	0.715336	0.240163	0	0.47977	0.143968	0.429636	0.33512	0.62744	0.724561	0.753421	1.38128	0.618475	0.420542	0.868844	0.398526	1.04285	0.881176	1.14043	0.516983	0.668206	0.882135	0.456426	0	0	0	0	0	0.435577	0.384029	0.234224	0.349369	0.856925	0.624843	0.658716	0.460139
ENSMUSG00000070610	0.908233	1.13499	0.840187	0.901018	0.937467	0.65333	0.687492	0.893032	0.863155	1.3968	0.82646	0.713983	1.44885	1.31045	1.31149	1.33725	0.661193	0.781873	0.97759	1.36144	0.849551	1.13614	1.25952	1.0418	1.33991	1.39989	0.742463	1.0451	1.16905	0.731736	1.22662	1.13577	1.09995	1.15702	1.35773	1.3141	1.11566	0.836795	1.1482	0.99466	0.930409	1.09436	1.0848	0.667993	0.759148	0.83791	0.557638	0.447291	1.09358
ENSMUSG00000070621	0	0	0	0	0	0	0	0	0	0	0	0	0	0	0	0	0	0	0	0	0	0	0	0	0	0	0	0	0	0	0	0	0	0	0	0	0	0	0	0	0	0	0	0	0	0	0	0	0
ENSMUSG00000070667	0	0.435278	0	0.0975669	0.132749	0.546674	0.0973515	0.773617	0.0907964	0.467507	0.450782	0.563286	0.542463	0.877216	0.268251	0	0.121716	0.159923	0	0.286424	0.446827	0.522867	0	0.890407	0.295989	0.309238	0.315407	0.372362	0.557937	0.434521	0.330441	0.253429	0.344655	0.417629	0.294045	0.36514	0.432369	0	0	0	0.107046	0.217789	0.0768058	0.234224	0.116456	0.257077	0.0892633	0.329358	0.575174
ENSMUSG00000070692	0.593889	0.824623	0.563481	0.739352	0.754467	1.13922	0.645504	1.4656	1.37609	1.1071	1.38774	1.51177	1.54152	0.581651	1.94808	0.796219	0.461174	0.757426	1.63646	2.57746	1.37557	1.48584	1.09813	1.42734	2.24297	1.85517	2.58929	2.70415	1.66099	1.48174	2.50404	2.76065	2.20367	1.58237	1.39265	1.98878	0.819111	0.116731	0.667381	1.66503	1.62237	1.23778	0.945793	1.77492	1.54436	2.43513	1.86018	1.87188	2.07034
ENSMUSG00000070729	0.292173	0.892509	2.27315	0.818405	1.91772	0.764262	0.861964	1.44205	1.35398	1.68843	1.26041	1.57497	1.01117	2.20746	1.33341	0.783424	1.30457	0.894306	1.3418	2.4693	1.09318	1.41323	1.55319	1.69166	1.37933	1.48911	1.12686	2.42933	2.4886	2.42988	2.25849	2.24389	1.96749	2.25757	2.78622	2.21206	1.10818	1.60797	0.787988	1.02392	1.79584	1.72535	1.8254	1.25522	2.27932	1.797	3.61897	3.06967	2.46592
ENSMUSG00000070834	0	0	0	0	0	0	0	0	0.168622	0	0	0	0	0	0	0	0	0	0	0	0	0	0	0.127201	0	0	0	0	0.148024	0	0	0	0.160018	0	0	0	0	0	0	0	0	0	0	0	0	0	0	0	0
ENSMUSG00000070960	0.364765	0.412421	0.474636	0.413563	0.529591	0.0817842	0.606837	0.747459	0.611254	0.553696	0.42149	1.26404	0.541028	0.196851	0.445903	1.64675	1.21394	0.398751	0.682037	0.571332	0.167117	0.0782225	0.867173	1.24669	0.934819	0.385525	1.17965	0.15474	0.158989	0.563383	0.357031	0.0947843	0.601551	0.916352	0.635412	0.75111	0.242564	0.0614535	0.0702693	0.146094	0.507125	0.705941	0.0383013	0	0.377482	0.0854658	0.111284	0.410609	0.544969
ENSMUSG00000071035	2.04995	2.41323	1.72512	1.87242	2.43438	0.792677	1.57767	1.3197	0.813162	0.54829	1.05735	1.32124	1.27239	2.61875	1.67788	2.45814	1.66106	1.63686	1.10516	1.40474	1.33391	2.36367	1.79222	1.31446	0.967768	1.80237	1.38995	1.27041	1.15573	1.29717	1.78503	1.67524	1.61684	1.31799	1.83922	1.55722	2.4432	1.57666	1.20189	1.18693	2.23695	2.46133	1.04817	1.24862	3.22824	1.02327	2.89318	2.38785	1.0793
ENSMUSG00000071041	1.12264	1.40293	1.83014	1.81055	2.33377	2.34928	2.85245	2.62092	2.61604	3.0821	1.92619	2.72784	2.627	2.54887	2.68547	1.93515	1.66429	2.26482	1.51157	2.55268	2.37297	1.94057	2.5476	3.81307	3.63769	3.27196	2.7468	3.60649	2.31594	2.65244	4.0342	3.12494	2.58776	2.44735	2.94369	3.76687	1.08211	1.11333	0.963381	1.78833	1.46371	1.88781	1.83787	2.05886	2.72979	3.22224	3.00778	2.62704	1.76955
ENSMUSG00000071151	1.56137	0.700427	0.341868	0.953211	0.762901	0.879678	0.335685	0.666891	0.208721	0.403011	0.58289	1.61859	0.415668	0.302479	0.4111	0.207031	0.489646	0.459536	0.910112	0.658426	0.513579	1.20196	0.582962	0.905338	0.963919	0.770109	0.422946	1.78329	1.28257	0.749152	0.759611	0.728221	0.544697	0.720027	0.506959	1.04922	0.372721	0.354107	0.080981	0.505093	0.553671	0.312905	0.30898	0.336518	0.468488	1.28042	0.718189	0.694029	1.05776
ENSMUSG00000071204	0	0	0	0	0	0	0	0	0	0	0	0	0	0	0	0	0	0	0	0	0	0	0	0	0	0	0	0	0.0209254	0.0228154	0	0.0332669	0	0	0	0	0	0	0	0	0	0	0	0	0	0	0	0	0
ENSMUSG00000071265	0.14727	0.0613458	0.0838375	0.103129	0.467722	0	0.68601	0	0.255927	0.04118	0	0.0330777	0.573388	0.803595	0.661603	0.0846182	0.0857697	0.281734	0.050725	0.201835	0.0787167	0.14738	0.357405	0.0723976	0	0.217911	0	0	0.224665	0.183717	0	0.0446461	0.425021	0.794587	0.690685	0.450283	0.114255	0	0.0992964	0.361275	0.150865	0.15347	0.108246	0	0	0	0.0314507	0	0.162124
ENSMUSG00000071332	0.050587	0.0105361	0.0287981	0.0826578	0.0642649	0.05293	0.0117822	0.0117036	0.0659331	0.0282906	0.109114	0.113622	0.0437685	0.0424668	0	0.0290663	0.0147309	0.0193551	0.069696	0.0519977	0.175754	0.10125	0.10523	0.0414475	0.0119409	0.0249508	0.0763456	0.0600879	0.0675256	0.105178	0.0933155	0.153359	0.0208563	0.0404356	0.0593125	0.022096	0.0130821	0.0149146	0.0341082	0.070913	0.0906887	0.0790751	0.092956	0.0850423	0.0986608	0.0414845	0.0648198	0.0664356	0.041767
ENSMUSG00000071335	0.130662	0.580564	0.123972	0.223665	0.0829955	0.0227856	0.0811532	0.181377	0.0756888	0.0243574	0.140916	0.254346	0.0188418	0.0548442	0	0.625632	0.126829	0.299956	0.420045	0.0298457	0.1164	0.0435867	0.0906002	0.214111	0.102808	0	0.131463	1.16402	0.249162	0.217333	0.436143	0.528152	0.071827	0.0870348	0	0	0.315374	0.410913	0.352395	0.457906	0.245396	0.0680815	0.176072	0.0976255	0.800903	1.08937	0.706902	0.594872	0.383576
ENSMUSG00000071343	1.02324	2.49183	2.01637	1.69032	0.94993	1.85301	0.623303	1.09261	0.820705	1.1885	1.23087	1.13145	0.919369	1.12329	1.38074	1.89947	1.46691	1.566	1.5182	0.593307	0.715214	0.984619	0.982392	1.34139	1.52351	1.31995	1.42547	1.02843	0.510321	0.392762	0.622259	0.572683	1.10334	0.849359	0.885954	0.790742	1.54698	1.43879	1.96361	0.99303	1.20949	0.697207	0.723172	0.882141	0.877204	0.580928	0.672373	0.661568	0.649871
ENSMUSG00000071419	1.44237	2.5535	2.25805	1.59925	3.77924	4.52751	1.76369	4.75522	2.27157	3.42821	3.01389	1.94379	2.6519	3.55684	2.77704	1.55391	1.57506	1.51762	1.11781	1.48259	2.50561	2.16517	2.50032	5.14073	3.48978	2.93457	2.53961	7.06721	5.15713	4.12348	3.04076	3.17018	4.60868	3.09848	3.29775	3.93758	1.95828	1.70101	1.45877	0.758217	4.43275	2.53647	2.05407	1.71755	2.61214	4.06598	2.92628	2.2731	3.57266
ENSMUSG00000071532	0.337427	0.210835	0.19209	0.0787639	0.107166	0.264792	0.15718	0.156132	0.513087	0.37741	0.545861	0.606307	0.291946	0.0708159	0.288739	0.0969394	0.0982587	0	0	0	0.270536	0.4221	0.350954	0.442344	0.398244	0.416069	0.509243	0.400801	0.70779	0.701561	1.42271	1.12523	0.139117	0.404572	0.395628	0.294771	0.0872608	0.298451	0	0	0.259249	0.351633	0.0620039	0.0945421	0.188026	0.484245	0.216182	0.265884	0.742922
ENSMUSG00000071568	2.02024	2.65408	1.85782	2.68434	4.04714	4.63411	4.34338	3.2358	2.09297	2.86798	1.84358	2.58293	2.1513	2.80484	2.46012	0.982205	1.26709	1.18917	1.17758	2.23631	3.48869	2.95487	2.37061	4.48189	3.08132	2.836	2.18898	3.04573	2.25218	2.58485	1.80189	2.73248	2.8191	3.16755	1.82207	3.12242	2.25054	0.824713	2.20038	1.19814	3.58194	3.23891	2.79849	1.91583	2.51128	2.5488	3.11964	2.77562	1.79631
ENSMUSG00000071573	1.6536	3.05915	1.82735	2.86088	1.2975	0.559767	0.8609	0.765141	1.28892	1.38716	0.865459	1.09238	1.6832	1.38817	1.26934	4.05201	2.15271	2.60517	3.98693	0.73321	0.779879	0.657069	0.977978	0.892606	1.30875	1.84709	0.660602	0.606582	3.78393	4.22682	1.76867	1.44493	1.58408	1.39952	1.57387	1.59326	3.92415	4.61721	4.72209	4.87467	1.34522	1.039	1.10819	1.17191	0.406519	0.578319	0.540098	0.434333	4.49743
ENSMUSG00000071671	0.237317	0.790843	1.0808	0.77554	0.904451	0.496617	0.33164	0.658856	0.721722	0	0.383911	0.319818	0.102665	0.199223	0.101537	0.681788	0.691066	0.907998	0.490444	0.813116	0.887934	0.94998	0.658216	0.544436	0.224072	0.117051	0.716315	0	0.995596	0.986835	1.00061	0.719447	0.0978426	0.284541	0.1113	0.103658	1.10469	1.5393	0.800054	1.16435	0.85089	0.618271	0.872163	0.930898	0.132241	0.194615	0.101362	0	1.17564
ENSMUSG00000071763	0	0	0	0	0	0	0	0	0	0	0	0	0	0	0	0	0	0	0	0	0	0	0	0	0	0	0	0	0	0	0	0	0.0465383	0	0	0	0	0	0	0	0.0578173	0	0	0	0	0	0	0	0.0621319
ENSMUSG00000071793	0.909982	1.39777	1.20874	0.893902	1.33666	1.13065	1.20101	0.868435	1.34252	0.922388	1.6561	0.970842	0.951355	1.18566	1.19235	1.03482	1.39118	1.40718	1.59327	1.67585	2.95889	2.80788	2.56333	1.0873	0.939744	1.32778	1.25889	0.596741	1.94493	1.7422	1.93839	2.01154	0.719082	0.742527	0.889116	0.438876	2.17677	1.08434	1.15041	1.31548	2.16542	2.40037	1.44222	1.39167	1.03527	0.691829	0.704463	0.946099	1.64874
ENSMUSG00000071796	0.252226	0.656663	0.538452	0.5814	0.961274	0.585547	0.79307	0.54707	0.780762	0.670019	0.986074	0.849776	0.62741	0.899892	0.445153	0.416657	0.807931	0.772035	0.673289	1.23149	1.37345	1.45139	1.25704	0.454646	0.595373	0.637573	0.864413	0.318323	1.16636	1.13405	1.04686	0.965366	0.578442	0.655237	0.658003	0.516424	1.00287	0.76223	0.573964	0.795537	1.40497	1.83992	0.909576	1.08655	1.01898	0.581742	0.848376	0.745306	0.95448
ENSMUSG00000072255	0	0.696445	0.832816	0.292701	0.530995	0.21867	0.194703	0.193404	0.363186	0.116877	0	0.375524	0.361642	0.438608	0.447085	0.360244	0.243431	0.159923	0.863806	1.43212	0.558534	0.209147	0.434737	0.47945	0.690641	0.515396	0.210271	1.73769	0.478232	0.60833	0.330441	0.506857	0.258491	0.250577	0.294045	0.273855	0	0.246466	0.563645	0.146481	0.321139	0.217789	0.230418	1.75668	0.116456	0.34277	0.53558	0.439144	0.920278
ENSMUSG00000072324	0.131975	0	0.375654	0.431288	0.670637	2.34749	0.307383	1.58773	0.344023	0.590453	0.284664	0.296425	0.0570934	0.166186	0.28233	0.909964	0.384312	0.30297	0.909142	0.723496	0.987585	1.38678	0.183021	1.98962	0.747657	0.585842	0.331961	2.19467	1.56033	0.658551	0.278227	0.880208	1.14264	0.632949	0.804643	1.21056	0.546074	0.233462	0.0889842	0.0925017	0.675988	1.03149	0.582026	1.10933	0.735411	0.108228	0.507321	0.415973	0.508504
ENSMUSG00000072381	0.152692	0.0636046	0	0.142569	0.193978	0.0798822	0	0.211958	0.132675	0.0853926	0.0823375	0	0.0660557	0.256365	0.0653299	0.0877339	0	0.233686	0.105186	0.104634	0	0	0.105876	0.400338	0.288341	0.0753118	0.153628	0.090685	0.0582343	0.063494	0.0804756	0.09258	0.188859	0.366153	0.0716118	0.133389	0.157949	0	0	0	0.15642	0.0795604	0.112232	0.171129	0	0.187826	0.326088	0.160424	0.0840467
ENSMUSG00000072407	0.368174	1.22692	0.523984	0.257823	0.701584	0.385226	0.171502	0.596255	0.239932	0.2059	0.0992667	0.165389	0.238912	0.695419	0.472573	0.105773	0.214424	0.422601	0.253625	0.378441	0.196792	0.36845	0.382934	0.482651	0.521439	0.181593	0.463039	1.31197	0.421246	0.612391	0.873198	0.446461	0.303586	1.03002	0.518014	0.804077	0.761697	0	0.372361	0.516107	0.377163	0.479593	0.202961	0.412628	0.307739	0.754815	0.314507	0.676929	0.607964
ENSMUSG00000072421	5.09284	3.86852	3.06979	2.51745	4.94754	4.54508	4.04694	2.49514	2.73321	3.35077	4.20015	3.76809	4.27679	5.78429	3.97345	3.95904	2.09369	5.27261	2.47646	7.59568	3.5228	2.99804	4.56997	4.41818	1.27287	1.92088	3.31557	2.31299	4.34166	3.48807	2.84204	2.54296	5.80508	4.43004	6.32253	4.05646	4.18354	1.94315	4.03981	0.629926	4.6034	4.21458	5.06451	4.029	2.3371	1.96539	2.43115	3.14748	2.30857
ENSMUSG00000072460	0.253342	0.211061	0.144222	0	0	0.662688	0.118011	0.117224	0.44026	0.708401	0.136611	0.113804	1.20557	0.850702	1.6259	0.145565	0.295092	0	0.17452	0.347208	0.135413	0.126766	0.175665	0.332113	0.598006	0.499818	0	0.150461	0.289861	0.421388	0.534089	0.153605	0.731145	0.810011	1.30697	0.774603	0.131031	0.149385	0.170815	0.177568	0.519055	0.396011	0	0.28393	0.141171	0.207756	0.108207	0.133085	0.139447
ENSMUSG00000072492	0.0594187	0.148507	0.101478	0.110958	0.150969	0.279768	0.193749	0.274938	0.516293	0.332297	0.224286	0.427067	0.231344	0.0997618	0.254225	0.136563	0.242238	0	0.163728	0.407171	0.127039	0.237853	0.329604	0.136314	0.252461	0.351682	0.239132	0.0705784	0.52121	0.370621	0.281847	0.360266	0.146985	0.142485	0.306537	0.103814	0.122928	0.140147	0.200315	0.0416467	0.121739	0.185761	0.28388	0.266372	0.0331101	0.0974542	0.0507576	0.187282	0.457883
ENSMUSG00000072576	0	0.4711	0.214608	0	0	0	0.175605	0	0.163781	0	0	0.169345	0.32617	0.316469	0.161293	0	0.219554	0	0	0	0	0.188632	0	0.617747	0.533913	0.371874	0	0.223892	0.287549	0.470281	0	0	0.155425	0.150666	0	0.329325	0.19498	0	0	0.264227	0.193093	0	0.138545	0	0	0.154575	0	0.198035	0
ENSMUSG00000072594	0	0.174885	0.239004	0.326667	0.177784	0.0732135	0.195568	0.323772	0.0607997	0.156528	0	0.188596	0.0605413	0.293704	0.119752	0.402049	0.244512	0	0.289214	0.0958986	0.149604	0.14005	0	0.183459	0.132135	0.138049	0.140803	0.166229	0.160118	0.116387	0.29503	0.254554	0	0.223724	0.0656335	0.122254	0.289526	0.330081	0.660506	0.392352	0	0.0729186	0.0514313	0.156842	0.0779823	0.114764	0	0.147031	0.0770304
ENSMUSG00000072599	0	0	0.0964582	0	0	0	0	0	0.147227	0	0.0913681	0.0761143	0	0	0	0	0	0	0	0.116109	0	0	0	0	0	0	0	0	0	0	0	0	0	0	0.079466	0	0	0	0	0	0	0	0	0	0	0	0	0	0
ENSMUSG00000072616	0	0	0	0	0	0	0	0	0	0	0	0	0	0	0	0	0	0	0	0	0	0	0	0	0	0	0	0	0	0	0	0	0	0	0	0	0	0	0	0	0	0	0	0	0	0	0	0	0
ENSMUSG00000072692	10.3089	7.58059	5.38955	5.402	4.81086	6.10859	4.01806	5.45147	6.85519	10.4715	11.0044	10.8211	3.77708	4.01798	5.8059	3.56605	5.26871	8.21054	7.82615	9.94759	7.14073	8.42172	4.9599	13.135	13.756	9.65036	5.45062	8.93387	10.15	9.40457	10.0348	14.8608	7.89324	6.30625	7.79488	5.74341	8.05223	4.09384	5.39037	7.07805	6.25014	5.97436	8.737	10.7873	5.80307	8.32453	8.3569	7.57055	12.1014
ENSMUSG00000072714	0.360591	0.300412	0.410554	0.168342	1.25975	0.188646	0.16797	0.3337	0.15666	1.10913	0.486112	0.485947	0	0.227032	0.0771401	0.310783	0.945037	0.965761	0.621005	0.864843	0	0.451077	0.500063	0.886332	0.340466	0.266779	0.634903	0.214158	0.343809	0.824696	0.665167	0.655899	0.148667	0.432346	0.169115	0.315007	0.186502	0.318939	0.243128	0.379109	0.369396	0.563659	0.331302	0.40413	1.2056	0.147854	0.231022	0.568275	0.396962
ENSMUSG00000072723	0	0.0121871	0	0.0136586	0.0557515	0.0306121	0	0.0135376	0.0127108	0	0.157765	0.0131427	0.0253136	0.0122804	0	0	0.0170393	0	0.0403088	0.0200486	0.0156381	0.0146395	0	0.0287655	0	0.0288607	0.0441546	0	0.245479	0.218987	0.0925186	0.0354781	0	0.011693	0.0548855	0.0127792	0.0151321	0.0172517	0.0197265	0	0.0149857	0.0152444	0.0107522	0.0819739	0.016303	0.0119963	0.0124962	0.0153692	0.209352
ENSMUSG00000072768	0	0	0	0	0.0871887	0	0	0	0	0	0	0	0	0	0	0	0	0	0	0	0	0	0	0.0899715	0	0	0	0	0	0	0	0	0	0	0	0	0	0	0	0	0	0.0715212	0	0	0	0	0	0	0
ENSMUSG00000072789	4.29272	1.49012	1.68008	1.08553	2.21544	2.1522	1.95797	1.98629	0.893639	1.65047	1.5432	1.88817	1.77968	1.50152	2.25755	1.90127	1.97923	1.71087	1.41696	1.34824	0.382415	1.74522	0.248045	2.1103	1.73103	1.01453	1.12475	1.11539	1.05734	1.11565	0.895554	1.3556	2.43352	2.43049	2.81017	3.9063	0.786338	1.00195	0.482393	0.940241	1.42004	1.02516	1.34755	1.95448	1.4452	0.806735	1.37512	1.22148	1.1322
ENSMUSG00000072852	0	0.0943103	0.0644441	0.158546	0.143811	0	0	0	0	0	0	0.0508523	0	0	0.0484342	0.195132	0.0659293	0.17325	0.233947	0	0	0	0	0	0	0	0	0	0.0863474	0	0.0596629	0.205911	0	0	0	0.0494461	0.05855	0.133502	0.0763269	0.317376	0.0579835	0.0589844	0.0416032	0	0.0630805	0	0	0	0.311552
ENSMUSG00000072898	0.671976	1.46955	0.191271	0.39214	0.74696	0.439437	0.469529	0.310932	1.67867	0.9395	1.44942	1.05651	0.581403	1.26925	0.790645	0	0.489198	0.128552	0.34718	0.920954	0.448971	2.1015	0.815401	1.5416	1.66549	1.57432	2.1128	0.498864	1.53768	0.768426	0.796863	1.01858	1.10819	0.738553	0.393941	1.24743	0.955775	0.297178	0.453079	0.117747	1.20467	1.75067	0.802613	0.188278	1.12334	1.23989	0.789286	0.441251	0.739754
ENSMUSG00000072940	6.78568	2.19847	2.7899	2.63991	3.35238	7.88884	5.61937	6.27963	5.40478	9.27633	10.9773	10.8381	7.01265	2.53175	7.25818	1.94946	2.19554	6.34643	8.56986	8.00822	5.84349	5.47034	3.65955	12.3549	14.5936	10.2265	8.72373	11.1946	11.9333	10.8165	8.34482	11.4285	10.8797	9.64262	10.2545	11.0324	6.04438	2.00062	3.30434	7.39836	5.21352	6.08923	6.78868	11.83	2.10067	5.41011	6.27961	8.71355	8.92262
ENSMUSG00000073018	0.164601	0	0.0156174	0.0256147	0.0174256	0.0143521	0.0255582	0.0380815	0.119186	0.0306842	0.0147932	0.0985882	0.0237359	0.02303	0.0117375	0.0630511	0.0479319	0.0209927	0.0188983	0.0751963	0.0879808	0.0411812	0.0570667	0.0629362	0.0259025	0.0405928	0.0690043	0.016293	0.408045	0.456308	0.477137	0.632072	0	0.0328926	0.0385985	0	0.042567	0.032353	0.0554912	0.0192282	0.0562068	0.0428828	0.0604926	0.0614919	0.0305739	0.0337459	0.0468694	0.0288227	0.211404
ENSMUSG00000073173	0	0	0	0	0	0	0	0	0	0	0	0	0	0.163718	0	0	0	0	0	0.267282	0	0	0	0	0	0	0	0	0	0	0	0.236492	0	0	0	0	0.403473	0	0	0	0	0	0	0	0	0	0	0	0
ENSMUSG00000073233	0.234725	0.554061	0.489954	0.401798	0.149095	0.61399	0.437357	0.253423	0.611861	0.525075	0.50629	0.49206	0.473869	0.5583	0.200855	1.1239	0.956924	1.0777	0.646782	0.589772	0.292745	0.391501	0.596773	0.589773	0.369374	0.694633	0.590409	0.51115	0.38792	0.422957	0.577315	0.711588	0.419353	0.469055	0.697201	0.888557	0.607013	0.553631	0.474788	0.0548396	0.761443	0.529981	0.661354	0.394598	0.78478	0.673712	0.668367	0.616525	0.602933
ENSMUSG00000073367	0	0	0	0	0.0821778	0.0676834	0.0602652	0	0	0	0	0	0	0.108608	0	0	0	0	0	0	0	0	0	0	0	0	0	0	0	0	0	0	0	0	0.060676	0	0	0	0	0	0	0.0674108	0	0	0	0	0	0	0.071212
ENSMUSG00000073371	14.652	30.0562	24.5512	44.6555	47.7635	47.8721	41.2087	41.1897	62.3351	54.5757	45.3186	42.4718	77.2587	53.6099	72.27	30.9747	26.8881	30.886	21.7103	42.6244	65.165	37.6259	89.1362	65.7777	56.5117	71.4495	75.1	22.0011	44.0717	42.0745	37.4457	31.3447	65.0815	63.4203	63.5309	71.1233	23.1636	22.1698	37.0933	9.8821	43.3301	47.8233	31.699	27.8849	20.9507	48.0624	24.7964	22.6552	37.7378
ENSMUSG00000073403	0.224471	0.0561026	0.0511146	0.0419177	0.313681	0.0469735	0.501901	0.186958	0.48761	0.225962	0.121043	0.564677	0.038843	0.471097	0.0576243	0	0.0261463	0	0.0618528	0.0307641	0.0479925	0	0.0311293	0.0441398	0	0.0885718	0.067754	0.213304	0.873215	0.858743	0.212951	0.544402	0.0370185	0.0717702	0.0842203	0.0196094	0	0.0264723	0	0.251731	0.137971	0.140353	0.0329981	0.150944	0.0500331	0.110448	0.0767003	0.0471674	2.0016
ENSMUSG00000073405	1.18927	0.0928868	0.423142	0.104102	1.0387	0.0777721	1.59271	0.481504	0.0322927	0.0415685	0.0400813	0.133559	0.225088	0.124796	0.127208	0.0427082	0.129868	0	0.102407	0.10187	0.0397297	0.223156	0.154619	0.0730806	0.105272	0.219967	0.112178	4.10546	0.198436	0.309084	0.313399	0.270404	0.153225	0.0891204	0.13944	0.0973995	0	0.569778	0	0.416781	0.418794	0.154918	0.218534	0.166608	0.0828378	0.0914323	3.20649	0.0390466	0.24548
ENSMUSG00000073406	0.141031	0.0979117	0.13381	0	0.0895817	0.491876	0.306576	0.152266	0.347204	0.604677	0.329547	0.422353	0.589772	0.493303	0.884994	0.0540223	0.0547575	0.287786	0	0.0322141	0.0251274	0.141137	0.0977898	0.292729	0.0887731	0.370987	0.496634	0.279197	0.84266	0.645093	0.099106	0.171019	0.387634	0.432131	0.418903	0.431208	0.0972573	0	0.0950899	0.0658992	0.313028	0.146968	0.120937	0.0263432	0.392936	0.443341	0.0803157	0.0493906	1.47493
ENSMUSG00000073420	0	0	0	0	0	0	0	0	0	0	0	0	0	0	0	0	0	0	0	0	0	0	0	0	0	0	0	0	0	0.0154615	0	0	0	0	0	0	0	0	0	0	0	0	0	0	0	0	0	0	0
ENSMUSG00000073448	1.87148	1.6371	3.46253	3.93165	3.50681	2.79037	1.74354	3.63701	3.33359	3.82015	3.63302	3.78312	3.5623	5.42019	4.04363	1.98933	2.67037	3.65184	3.15857	2.18016	2.8009	1.87288	2.78999	2.33071	1.85538	3.8307	2.96565	3.61232	3.92563	4.16346	3.25496	2.7233	5.0153	5.08614	4.47633	3.26978	1.59712	2.09672	2.83914	2.95137	1.6296	1.41395	2.95748	2.20231	4.11926	3.49151	3.67697	4.1291	4.32651
ENSMUSG00000073554	0	0.103046	0	0	0.235697	0.258833	0	0.286159	0.214947	0.276688	0.200092	0.222249	0.160525	0.467252	0.264602	0.0710686	0	0	0	0.254274	0.132224	0.247561	0.0857644	0.24322	0.116785	0.549055	0.124446	0.220377	0.0471725	0.0514331	0.195567	0	0.458954	0.0988672	0.232036	0.540259	0	0.0729338	0	0	0.190062	0.257791	0.090913	0.0693111	0.137846	0.101432	0.264147	0.194926	0.136164
ENSMUSG00000073607	0.0599842	0.162413	0.22196	0.266034	0.228609	0.502099	0.32133	0.235921	0.495146	0.419324	0.72778	0.417658	0.428168	0.579089	0.23098	0.224027	0.349348	0.206555	0.247929	0.390494	0.705364	0.405197	0.540704	0.471811	0.651318	0.325443	0.407375	0.160313	0.423224	0.38662	0.347758	0.418249	0.333864	0.371589	0.351653	0.327507	0.310246	0.282962	0.404443	0.357366	0.506952	0.453194	0.396806	0.554621	0.217264	0.135275	0.179342	0.0630215	0.280646
ENSMUSG00000073647	12.3666	10.5683	13.6446	12.4395	17.6539	15.8074	16.1534	14.6889	25.4234	16.9691	25.0242	15.8067	13.7883	17.4988	15.2187	12.5996	19.5279	17.3654	16.1598	23.0641	27.4623	26.0914	30.0564	12.9945	16.9729	20.7509	16.2264	9.16183	19.206	23.6444	27.6164	26.9003	12.5625	14.7255	18.9542	10.8589	13.5177	13.9828	14.7852	9.38263	20.1782	20.9916	20.9438	18.6464	14.2084	11.0301	11.163	12.7249	19.2279
ENSMUSG00000073753	0.0481597	0.0200611	0.164498	0.33725	0.0917719	0.0503902	0.0673011	0.155988	0.209231	0.296264	0.155817	0.259608	0.104171	0.0404291	0.267869	0.0830148	0.168289	0.0368528	0.331759	0.132007	0.0772252	0.0963916	0.267149	0.0473505	0.181887	0.118768	0.145365	0.0286024	0.146938	0.0600787	0.126911	0.0876002	0.138989	0.0384953	0.158106	0.14725	0.249088	0.0567957	0.227301	0.101266	0.0986711	0.225843	0.300885	0.215898	0.107345	0.078988	0.164559	0.0758973	0.106034
ENSMUSG00000073835	0	0	0	0	0	0	0	0	0	0	0	0	0	0	0	0	0	0	0	0	0	0	0	0	0	0	0	0	0	0	0	0	0	0	0	0	0	0	0	0	0	0	0	0	0	0	0	0	0
ENSMUSG00000073840	0	0	0	0	0	0	0	0	0	0	0	0	0	0	0	0	0	0	0	0	0	0	0	0	0	0	0	0	0	0	0	0	0	0	0	0	0	0	0	0	0	0	0	0	0	0	0	0	0
ENSMUSG00000073902	0.0324147	0.00450082	0.006151	0.0151328	0.212759	0.0452213	0.0503312	0.0599946	0	0.0120852	0	0.0436833	0	0.0136057	0	0	0.00629276	0	0	0	0.0404271	0.010813	0.0374602	0.00354111	0	0	0.0271778	0.410694	0.0247248	0.031451	0.00569465	0.0262048	0	0	0	0.00471949	0	0	0.0218555	0.0908779	0.0166031	0.0168897	0.0079418	0	0	0.225948	0.00922991	0.00567599	0.0178421
ENSMUSG00000074026	0.480422	0	0.546989	0.44857	0.915481	0.75401	0.44758	0.444594	0	0.268674	0	0.431624	0.207834	0.201653	0	0.276041	0	0.367629	0.33095	0	0.513579	0.480782	0.333121	0.3149	0.907218	0.473913	0.483367	1.71196	0.36645	0.599322	0	0.582577	0	0.576022	0.90126	0.839378	0	0.283286	0.647848	0	1.23038	0.250324	0.706239	0.269214	0.535415	1.57591	0.61559	0	1.05776
ENSMUSG00000074034	0.447158	0.558797	0.712762	0.37576	1.07932	0.421082	0.499907	0.289667	0.621662	1.00029	0.482249	0.682956	0.851151	0.900914	0.4209	1.02771	0.677104	0.205305	0.308035	0.428986	0.478019	0.178997	0.124022	0.967219	1.13994	1.05864	0.539879	1.16851	0.511615	0.483448	0.565613	0.759135	0.663686	0.428911	0.461372	0.742197	0.323786	0.421874	0.301496	0.0626827	0.412268	0.419385	0.427271	0.300689	0.747515	0.660056	0.649363	1.03356	0.541486
ENSMUSG00000074065	0.0673412	0.0280513	0.0766719	0.0628765	0.0427746	0.211381	0.0627376	0.0623192	0.0877699	0.0753206	0	0.0302506	0.0291323	0.0565317	0.0576243	0.0773858	0.078439	0	0.139169	0.0922922	0.215966	0.0673917	0.186776	0.0441398	0.0635828	0	0	0	0.256828	0.308027	0.248443	0.244981	0	0	0.0947479	0.0588282	0.139319	0.0794168	0.227024	0.235998	0.275942	0.245617	0.197988	0.113208	0	0.0828361	0.0287626	0.141502	0.2224
ENSMUSG00000074092	0	0	0.170544	0.139858	0.19029	0.156727	0	0.138619	0	0.167538	0.161544	0	0	0	0	0.344264	0	0	0.206372	0.205289	0	0	0	0.0981818	0.282859	0	0	0.177922	0	0	0	0.18164	0.123512	0.119731	0	0	0.154946	0	0	0	0	0	0	0	0.166936	0.245674	0	0.157374	0
ENSMUSG00000074164	0	0.00693283	0	0.00776991	0	0	0.00775275	0	0.00723072	0	0	0	0	0	0	0	0	0.0254715	0	0	0	0	0	0	0	0.00820889	0.00837264	0	0	0.0207623	0.00877174	0	0	0	0	0	0	0.00981387	0	0	0	0.00867198	0	0	0	0	0	0	0.0274829
ENSMUSG00000074196	0	0	0	0.0121717	0	0	0	0	0	0.0291612	0	0	0	0.0218869	0	0	0.0151842	0	0	0.017866	0	0	0	0	0	0	0	0	0	0	0	0	0	0	0	0	0	0	0	0	0.0267085	0.0135848	0	0	0	0.0106903	0	0	0
ENSMUSG00000074224	0	0	0	0	0	0	0	0	0	0	0.0044845	0.00373582	0	0	0	0	0	0	0	0.00569885	0	0.0041613	0	0	0	0	0	0	0.168101	0.228241	0.00438309	0.0100847	0	0	0	0	0	0	0	0	0	0	0	0.00932049	0	0	0.00355207	0	0.329587
ENSMUSG00000074250	0.0587103	0.024456	0	0	0.149169	0	0.0820451	0	0.0255069	0.0328335	0	0.0263734	0	0.0492862	0	0	0	0	0.040444	0	0.0313811	0	0.0407093	0.0769652	0.110867	0.0579149	0	0.104605	0.0223911	0	0.0928288	0	0.0242055	0.0469288	0.110139	0.0512884	0.0607314	0	0	0	0.0601438	0.0611821	0.0215766	0	0.0327154	0.0481462	0.0501524	0.123366	0.032316
ENSMUSG00000074412	0	0.380742	1.76915	1.1948	0.6967	1.14763	0.340617	0.592104	0.555944	0.817867	0.887182	0.985425	0.316332	0.690578	0.39107	1.68058	0.851727	0.699433	1.00744	1.50323	1.27024	0.0914714	1.01405	1.61761	0.949317	0.991809	0.643742	2.82281	1.32466	1.06422	1.92693	1.10838	1.05516	1.46122	1.20029	1.43726	0.661846	0.754552	0.493026	1.40942	0.187269	0.571506	0.873377	0.92195	0.509328	0.674605	0.858875	0.480155	1.20746
ENSMUSG00000074467	0.0622348	0.0518483	0.035429	0	0.0790621	0.130234	0.144951	0.115187	0.162229	0.0696091	0.167797	0.195697	0.107693	0.130612	0.186391	0	0.108736	0.190493	0	0.0426469	0.46571	0.249126	0.302072	0.122378	0.146903	0.306958	0.125233	0.0369617	0.332294	0.310549	0.295204	0.226404	0.0769757	0.124365	0.0875632	0.108735	0.128754	0.0366974	0.0839235	0.130861	0.510035	0.291847	0.320206	0.209247	0	0.0255182	0.0265816	0.065386	0.17128
ENSMUSG00000074479	2.16157	5.71761	6.09116	5.60066	7.48292	9.55562	6.39382	8.40155	6.9024	9.85213	4.60413	10.7782	8.27572	8.48324	3.60686	5.89948	4.46908	5.95468	3.72262	4.59182	2.13745	0.486718	0.599527	6.09239	6.42893	4.79764	4.34964	0.834451	0.865606	1.03367	5.75318	5.11133	5.39168	5.09702	6.08258	6.56188	0.447197	0.509836	0.437231	5.68143	2.15899	5.01198	4.92527	4.36061	1.26473	0.664734	0.738596	2.5549	12.5524
ENSMUSG00000074482	0.171841	0.107372	0.146738	0.120336	0.218304	0.13485	0.12007	0.238539	0.149314	0.336356	0.463317	0.308774	0.0743397	0.360644	0.147046	0	0.350281	0.131496	0.0591884	0.5299	0.367402	0.0859851	0.17873	0.422385	0.243376	0.466161	0.345789	0.204115	0.393224	0.250099	0.181136	0.260476	0.283391	0.446412	0.402963	0.412824	0.133318	0.202656	0.173796	0.361332	0.176037	0.134307	0.09473	0.288884	0.383023	0.211381	0.220189	0.225678	0.472934
ENSMUSG00000074506	0	0.285391	0.0975067	0.159925	0.217593	0.179214	0.0797859	0.475522	0.297654	0.287365	0	0.230825	0.296389	0.0718936	0.293132	0.0984146	0.399016	0.262135	0	0.352115	0.091551	0.0857047	0.23753	0.112269	0.485165	0.337921	0.172331	0.4069	0.261295	0.284895	0.0902726	0.103851	0	0.410729	0.240989	0.37407	0.0885887	0	0.230972	0.120051	0.0877315	0	0.188842	0.191962	0.190887	0.0702306	0.0731571	0.0899769	0.282835
ENSMUSG00000074516	0.493461	0.753695	0.187278	0.691116	0.522404	0.602368	0.459727	1.06554	0.500233	0.827898	1.41916	0.960566	0.498107	0.345209	0.633386	0.661576	0.0957971	1.00695	0.453243	0.563579	0.879195	0.905357	0.684324	1.02425	0.69888	0.486775	0.496486	0.879209	1.06645	0.683986	0.346768	0.797851	0.406894	0.723134	0.46286	0.431079	0.935822	0.969913	1.10905	0.807024	0.421258	0.342824	0.785857	0.460868	0.733262	0.944228	0.281021	0.432039	1.08647
ENSMUSG00000074553	0	0.0997568	0.545326	0.111802	0.304233	0	0	0.110811	0.104043	0.535715	0.516549	0.430312	0.207202	0	0.102463	0.550404	0	0.183256	0.659888	0.492318	0.256009	0.11983	0.332109	0.470914	0.565288	0.708709	0.120474	1.13784	0.365336	0.497917	0.378651	0	0.691143	1.14854	0.336945	0.94143	0	0.282425	0.32294	0.167853	0.245328	0	0.528069	0.536792	0.133447	0.0981947	0.204573	0.125803	0.131818
ENSMUSG00000074580	0.0355627	0.11851	0.0506128	0.0332049	0.0790621	0.0186049	0.0579803	0.0658212	0.139053	0.0894974	0.163003	0.175728	0.146154	0.0895627	0.083686	0.0510841	0.113914	0.0816399	0.0857438	0.0609241	0.0950428	0.13346	0.0739768	0.110723	0.0839448	0.254337	0.125233	0.116165	0.325513	0.369701	0.159317	0.269529	0.0219931	0.0923854	0.13343	0.093201	0.0827707	0.0524248	0.0599453	0.0747779	0.118401	0.16677	0.0914875	0.0996415	0.0495419	0.094782	0.113921	0.0747269	0.430647
ENSMUSG00000074589	0.0265016	0	0	0	0	0	0	0	0	0	0	0	0	0	0	0	0	0	0	0	0	0	0	0	0	0	0	0	0	0	0	0	0	0	0	0	0	0	0	0	0	0	0	0	0	0	0	0	0
ENSMUSG00000074620	0	0	0	0	0	0	0	0	0	0	0	0	0	0	0	0	0	0	0	0	0	0	0	0	0	0	0	0	0	0	0	0	0	0	0	0	0	0	0	0	0	0	0	0	0	0	0	0	0
ENSMUSG00000074800	4.29759	2.26756	1.14171	1.47131	1.81987	1.64877	0.26692	1.3257	0.871315	0.801138	0.617981	1.02962	0.991556	1.4431	0.612913	0.329242	0.667444	2.1924	0.394733	1.57064	1.5314	2.72385	0.993307	7.04231	1.48784	2.96756	0.576525	1.70158	3.16879	2.85931	1.35901	1.73714	4.60678	1.8321	3.62798	3.00345	2.51914	0.337883	0.57953	1.40569	5.72328	3.13497	1.79	1.9266	2.71407	4.22916	5.26199	3.61216	1.26162
ENSMUSG00000074868	0	0.0442915	0	0.0496393	0.202617	0.222506	0.0495297	0.0491994	0.138584	0.0594637	0	0	0.183993	0.0892606	0.0454929	0.183282	0.0619255	0	0	0	0.113667	0.053204	0	0.0348472	0.200788	0.104888	0	0	0	0.0442145	0	0	0	0.0424955	0	0.0464433	0	0.0626975	0.286767	0.521679	0.163387	0.166207	0	0.0595832	0.0592497	0	0.227073	0.0558561	0.175579
ENSMUSG00000074973	0	0	0	0	0	0	0	0	0	0	0	0	0	0	0	0	0	0	0	0	0	0	0	0	0	0	0	0	0	0	0	0	0.182493	0	0	0	0.228937	0	0	0	0	0	0	0	0	0	0	0	0
ENSMUSG00000074978	0.140319	0.0876759	0.0399404	0.262032	0.178259	0.477159	0.294135	0.454492	0.213368	0.392365	0.567491	0.504266	0.819491	0.117795	0.690414	0.161249	0.122583	0.0536875	0.144993	0.240387	0.300007	0.175531	0.340537	0.528853	0.463707	0.449859	0.247064	0.0833365	0.214062	0.320919	0.295818	0.467929	0.173555	0.112161	0.263235	0.398387	0	0.165481	0.141915	0.049175	0.179682	0.146227	0.154706	0.235892	0.117286	0.115071	0.0898992	0.18428	0.617889
ENSMUSG00000074981	0	0.00731609	0	0.00819945	0.00557805	0.0275652	0.012272	0.0121902	0.0305218	0.0294667	0.0615604	0.0710072	0.0987743	0.103209	0.0563591	0.0151373	0.0204578	0.0268797	0.00604946	0.0541594	0.0469388	0.0307589	0.0365349	0.0143902	0.00829156	0.0173254	0.0309243	0	0.0401902	0.0146067	0.0462833	0.0425959	0.0398263	0.0456263	0.0823711	0.0345219	0.018168	0.0103564	0.0177631	0.0923264	0.0404824	0.0686355	0.0129094	0.029526	0.0146804	0.00360077	0.00375081	0.00461317	0.0531709
ENSMUSG00000075036	0	0	0	0	0.126061	0.103827	0	0	0	0	0	0	0.171712	0	0	0	0	0.151867	0	0	0	0	0	0.0650423	0	0	0.099839	0	0.908279	0.495157	0.104598	0.240661	0	0	0	0	0	0	0	0	0	0.206817	0	0	0	0	0	0	0.546198
ENSMUSG00000075053	1.20218	1.57937	1.4214	1.16565	1.46849	1.11273	0.344615	0.941371	1.28564	1.34463	0.947461	1.82782	0.800111	1.51382	0.553924	1.64717	1.72345	1.76911	1.46519	0.570327	0.642576	0.694087	0.641219	1.39414	1.48435	1.96129	0.976946	2.14195	2.01031	2.3457	2.72937	2.18671	2.17321	1.36749	1.4746	1.6561	1.67403	1.63588	1.87055	1.87967	0.852602	0.819136	0.849642	0.777309	1.13367	1.09962	1.65891	1.40879	1.83245
ENSMUSG00000075162	0	0	0	0	0	0.0757706	0	0	0	0	0	0	0	0	0	0	0	0	0	0	0	0.0724709	0	0.1424	0	0	0.291442	0	0.0552369	0.120452	0.152667	0	0	0	0	0	0	0	0.0976536	0	0	0.377327	0.0532276	0	0	0	0	0	0
ENSMUSG00000075268	0.56278	0.468857	0.320379	0.656835	1.07242	1.91375	0.786461	1.10672	0.978007	1.49498	0.606945	1.13764	1.27818	0.767721	1.20394	0.323362	0.573585	0.215325	0.193842	0.771299	0.752026	0.774403	0.292671	1.19887	1.72695	1.1797	1.27402	1.00272	1.01952	1.28711	0.519068	0.853059	1.33415	0.618538	0.593866	1.65927	1.38262	0.580736	0.28459	0.29584	1.58543	0.95302	0.517068	0.236524	1.0192	1.6153	0.9014	1.25646	1.00676
ENSMUSG00000075279	1.76902	0.566839	0.154933	0.254112	0.345743	0.0711904	0.126776	0.62965	0.295598	0.761012	0.587028	0.794665	0.529815	0.285588	0.291107	0.312751	0.0792518	0.416519	0.749925	0.372994	0.436409	0.476631	0.377422	0.579764	0.578175	1.47658	0.410737	0.888995	0.363285	0.339512	1.00407	0.907572	0.841548	0.870168	0.319099	0.772691	0.914957	0.481439	0.825755	1.04915	0.627303	0.141807	0.80016	0.228762	0.606619	0.334778	0.813699	0.786326	0.898821
ENSMUSG00000075312	0.421333	2.54487	0.359784	0.196699	0.802882	2.64508	0.588794	1.36469	1.18982	0.942515	0.567997	1.79805	1.45817	1.23795	1.17175	0.363134	0.490768	0.483618	0	0.577443	0.337808	1.58118	0.438224	1.7951	0.994544	1.24687	0.635873	0	1.04448	1.83963	1.66546	1.14958	1.47653	1.68391	1.97603	1.19623	2.39711	0.248443	0.426125	0.295313	1.18696	1.64652	0.541954	0.118051	0.821734	0.604659	1.16973	0.774667	1.50745
ENSMUSG00000075517	0	0.0164018	0	0	0.200085	0	0.165074	0.291508	0	0	0	0	0	0	0	0	0	0	0	0.026982	0.0420924	0	0.0273023	0.0258089	0	0.0776829	0.0594244	1.59018	0.0150169	0.0327465	0.062257	0	0	0	0	0	0	0	0	0	0.0605045	0.0205163	0.101295	0.0661936	1.03123	1.16244	0.941793	1.13764	0
ENSMUSG00000075525	0.511618	0.639351	0.946574	0.358273	0.243732	0.0669143	0.536224	0.059183	0.0555686	0.0715302	0.0689711	0.0574564	0.331994	0.107373	0.328346	0.0734914	0.670424	1.85963	0	0	0	0.128001	0	0.209593	0.060383	0.0630858	0.128689	0	0.292684	0.319119	0.202234	0.697957	0.1582	0.153356	0.179959	0.0558677	1.72	0.0754202	0.344958	0.0896485	0.262055	0.13329	0.0470062	0	0	0	0	0	0.492819
ENSMUSG00000075581	0.316847	0.439946	0.12025	0.246533	0.805034	0.60779	0.295187	0.195478	0.412966	0.531586	0.512568	0.759103	0.41121	0.310318	0.542256	0.242738	0.184531	0.242458	0	0.723739	0.338714	0.369932	0.439399	1.03841	0.797768	0.6772	0.265657	0.313629	1.12784	1.31754	0.723633	0.768439	0.566071	0.295475	0.495331	0.599716	0.437006	0.186832	0.0712112	0.222078	0.216389	0.330186	0.116444	0.236735	0.470821	0.90942	0.225551	0.554817	1.68589
ENSMUSG00000075587	0	0.118484	0.566735	0.663948	0.542018	0.52082	0.132496	0.394838	0.123575	0.0795353	0.0766898	0.319433	0.0615248	0.298475	0.121698	0.245148	0.165656	0	0	0.584739	1.29229	0.426977	0.986135	1.21185	0.201422	0.280584	0.143091	0.675718	0.759358	0.591388	0.299822	0.344919	0.293175	0.341038	0.666998	0.37272	0.29423	0.0838607	0	0.299044	0.218537	0.518722	0.365868	0.0796952	0.633994	0.874713	0.425209	0.52297	0.234845
ENSMUSG00000075611	0	0	0.120573	0	0	0	0	0	0	0	0	0	0	0	0	0	0	0	0	0	0	0	0	0	0	0	0	0.377367	0.0807766	0.176145	0	0	0	0	0	0	0	0	0	0	0	0	0	0.118686	0.236043	0.0868443	0.361852	0.222523	0
ENSMUSG00000078123	0	0	0	0	0	0	0	0	0	0	0	0	0	0	0	0	0	0	0	0	0	0	0	0	0	0	0	0	0	0	0	0	0	0	0	0	0	0	0	0	0	0	0	0	0	0	0	0	0
ENSMUSG00000078126	0.168714	0.351392	0.864406	0.236292	0.535828	1.23569	0.62872	1.09292	0.879578	1.13223	0.545861	0.90946	0.802853	1.13305	0.649662	0.969394	0.884328	0.258206	0.116222	0.115612	0.631251	1.09746	0.584924	1.76937	0.955785	1.33142	0.763865	2.4048	1.28689	1.47328	1.60055	1.22753	1.46072	0.741716	1.26601	1.0317	0.261782	0.497418	0.22751	0.236503	0.345666	1.23072	0.558035	0.756337	1.12816	2.07534	1.36915	1.15217	1.02152
ENSMUSG00000078134	0.300722	0.576229	0.34239	0.645804	0.611253	0.818091	0.168099	0.333955	0.391949	0.269084	0.389186	0.567371	0.416302	0.580637	0.437461	1.45143	1.54124	0.828427	1.07723	0.535788	0.353624	0.451422	0.375334	0.946143	1.30612	0.533966	0.574875	0.750124	0.206443	0.300118	0.221892	0.619933	1.38862	0.841314	1.01547	0.814389	0.404397	0.212789	0.283866	0.716641	0.431291	0.595428	0.618903	1.31442	0.469204	0.271272	0.385331	0.789873	0.79453
ENSMUSG00000078141	0	0.293036	0.200237	0	0.223421	0.184014	0.163846	0.325506	0.152814	0	0.18967	0.158005	0.152164	0	0.451476	0.808406	0.409704	0	0	0	0.188007	0.880004	0.243892	0	0.166053	0.346972	0.707787	0.417799	0.40244	0.146263	0.185381	0.639794	0.145017	0	0	0.307272	0.54577	0.207406	0.237159	0.493067	0.900814	0.366546	0.129267	0.197103	0.196	0.144224	0.4507	0.369548	0.77443
ENSMUSG00000078180	2.17465	1.46331	2.38074	1.87428	1.06255	1.66277	0.779226	1.23844	1.16281	1.77747	1.17265	1.12717	1.3026	1.12343	0.715716	1.44174	1.55879	1.15206	1.03712	1.1463	1.60943	1.59036	1.50789	2.90564	1.4215	1.56764	0.925684	3.57657	2.42433	2.43461	1.67512	1.41995	0.896579	1.27026	2.11825	0.949869	1.55736	1.38094	0.789522	0.468989	0.942508	2.00472	2.705	1.03113	1.11857	3.29234	1.57187	1.93326	1.10492
ENSMUSG00000078214	0	0	0	0	0	0	0	0	0	0	0	0	0	0	0	0	0	0	0	0	0	0	0	0	0	0	0	0	0	0	0	0	0	0	0	0	0	0	0	0	0	0	0	0	0	0	0	0	0
ENSMUSG00000078289	0.188943	0.078705	0.645368	0.352832	0.360045	0.395388	0.0880132	0.349705	0.164174	0	0	0	0	0.317228	0.565879	0.108563	0.220081	0.433749	0.780947	0.258949	0.807932	0.0945424	0	0.247691	0.0891989	0.186383	0.380202	0.448858	0.144119	0.392841	0.398325	0.114559	0.389493	0.453082	0.443066	0.0825287	0.293171	0.111412	0.382184	0.13243	0.193556	0.492244	0.208315	0.211756	0.421142	0.852199	0.242103	0.59553	0
ENSMUSG00000078370	0.386601	0.450913	0.528201	0.57755	0.196453	0.121352	0.0720344	0.321993	0.16796	0.345928	0.20847	0.243133	0.40139	0.259635	0.132327	0.488693	0.495343	0.532502	0.639165	0.370889	0.495939	0.0773781	0.375293	0.354765	0.182512	0.381363	0.233382	0.780656	0.147443	0.0964561	0.0815023	0.0937611	0.382537	0.494433	0.253839	0.405274	0.439901	0.410333	0.469197	0.379357	0.158416	0.282014	0.312575	0.173312	0.172342	0.348741	0.165124	0	0.0425595
ENSMUSG00000078430	0	0	0	0	0	0	0	0	0	0	0	0	0	0	0	0	0	0	0.217975	0	0	0	0	0	0	0	0	0	0	0	0	0	0	0	0	0	0	0	0	0	0	0	0	0	0	0	0	0	0
ENSMUSG00000078480	0.99262	1.34381	0.565078	0.868884	1.10338	0.973682	0.635774	0.918594	0.808589	0.624509	0.936703	0.891796	0.536768	1.24993	0.743218	0.784217	1.01168	1.04441	0.854737	0.765226	1.26009	1.61422	0.77431	0.935278	0.527187	0.795577	0.561771	1.62119	1.27767	1.49626	0.719338	1.20369	0.869643	0.991786	0.581916	1.19231	1.34766	0.658472	1.08757	0.869661	1.52528	1.35766	0.911994	1.25153	2.35077	1.4754	2.64978	2.21612	1.16104
ENSMUSG00000078592	0.0787105	0.196723	0.448083	0.698174	0.149989	0.370602	0	0.182101	0.239372	0.0880371	0.127331	0.247505	0.170253	0.132152	0.0673531	0.407029	0.687614	0.542078	0.596437	0.269685	0.2945	0.0393848	0.218309	0.670696	0.148635	0.349398	0.237579	0.327227	0.240151	0.196381	0.0829679	0.143171	0.162256	0.188746	0.0738295	0.171901	0.284971	0.464124	0.318423	0.275842	0.120949	0.164049	0.318196	0.176428	0.263161	0.161369	0.0336186	0.165392	0.129974
ENSMUSG00000078685	0	0	0	0	0	0	0	0	0	0	0	0	0	0	0	0	0	0	0	0	0	0	0	0	0	0	0	0	0	0	0	0	0	0	0	0	0	0	0	0	0	0	0	0	0	0	0	0	0
ENSMUSG00000078915	0.501044	2.03494	1.14094	36.2564	0.0795649	0.0655313	0	1.91267	0.816302	0.77057	0.810547	0.844034	0	0	0	1.43945	0.875424	12.1732	1.20805	0.0858361	1.87468	1.1282	0.607986	0.205261	1.24184	0.185346	0.693159	1.1159	1.9109	1.56262	0.528145	8.43023	0	0.200249	0	0.054713	1.03659	1.03406	1.43577	19.4029	0.0641598	0.848476	0.69052	0.0701926	0.0697998	0.102722	0	0	1.79264
ENSMUSG00000078967	0.384964	0.641433	0.474829	0.35944	0.244526	0.402794	0.298872	0.385942	0.445997	0.430579	0.276783	0.547614	0.444101	0.32317	0.549027	1.0691	1.19575	1.52201	1.94474	0.263799	0.171472	0.545774	0.088977	0.693909	0.545217	0.474685	0.258216	0.114316	0.195758	0.213439	0.37197	0.194509	0.846482	0.512853	0.421273	0.616546	0.365032	1.21065	0.735424	0.494673	0.131454	0.234016	0.613071	0.611213	0.107257	0.263079	0.137021	0.168523	0.17658
ENSMUSG00000079076	0.127697	0	0.0726954	0.119231	0	0	0.0594838	0	0.0554785	0.285657	0.0688593	0	0.165728	0.107199	0.327814	0.146745	0	0.0977165	0.0879673	0	0.0682552	0	0	0.0418506	0	0.125967	0.06424	0.0758403	0	0.106201	0	0.0774251	0.105296	0	0.0598893	0	0	0.075298	0	0	0	0.133073	0	0	0	0.0523599	0	0	0
ENSMUSG00000079138	0	0	0	0	0	0	0	0.0697069	0	0	0	0	0	0	0	0	0	0	0	0	0	0	0	0.0246862	0	0.0371519	0.037893	0.0447356	0	0	0	0	0.0310552	0	0	0	0	0	0	0	0.0771635	0	0	0	0	0	0	0	0
ENSMUSG00000079139	5.44478	6.00366	12.6172	11.1544	10.7416	15.0132	11.9653	14.4641	18.0057	21.7447	14.922	14.3299	20.9219	16.8582	23.1312	14.7222	13.6541	21.7146	14.1205	16.8118	11.7781	6.66685	13.0584	16.7527	19.0516	21.6104	15.0811	14.3043	12.4104	13.4248	12.6264	10.7583	27.0962	25.3194	24.7546	25.3772	3.24681	10.3116	9.32901	5.65704	7.31666	6.64194	14.4308	14.7888	7.24595	13.0012	8.37203	8.31152	10.2603
ENSMUSG00000079140	0	0.125108	0	0.0934758	0.127182	0	0	0.0926473	0.0434946	0.055988	0.161955	0.179889	0.0433097	0.0840433	0.0428338	0	0	0	0.0689654	0.0686034	0.0535114	0	0	0	0	0.148135	0	0.178374	0.0381816	0.166521	0	0.242802	0.123826	0.0400117	0.0469526	0	0	0.0590328	0	0.210509	0	0.104328	0	0	0.16736	0.0410496	0.0855204	0	0.0551056
ENSMUSG00000079223	2.27962	1.33535	1.94661	2.06196	3.03174	2.83242	3.55069	2.63701	2.35217	2.70909	2.4201	2.65609	2.86608	4.51512	2.74315	1.76007	2.69678	2.61661	1.91388	3.17306	2.28464	1.81793	3.50711	1.86776	2.42144	2.52982	1.57684	2.36929	1.95617	1.807	1.98992	2.76434	4.22935	4.21374	3.9424	3.60948	1.40012	1.30219	1.00868	1.89737	2.22581	2.44983	2.72279	2.79438	2.77874	1.98627	2.37331	2.88154	1.52925
ENSMUSG00000079225	2.19062	3.52838	3.15925	2.6249	7.56028	7.98407	3.94567	5.57494	6.43998	7.63642	5.19757	6.65877	5.11745	11.2178	5.3424	3.39845	3.14701	3.79962	2.5654	5.20394	4.05913	4.89605	4.30372	6.55716	8.85946	8.96789	6.17133	6.20154	4.42796	4.28134	5.31094	5.62276	13.6679	14.0082	10.9588	11.6097	3.09691	1.89452	2.06783	1.07479	4.97443	4.98421	3.81068	3.80543	6.18482	5.92827	5.39559	6.13744	3.85851
ENSMUSG00000079230	0	0	0	0	0	0	0	0	0	0	0	0	0	0	0	0	0	0	0	0	0	0	0	0	0	0	0	0	0	0	0	0	0	0	0	0	0	0	0	0	0	0	0	0	0	0	0	0	0
ENSMUSG00000079266	0	0	0	0	0	0	0	0	0	0	0	0	0	0	0	0	0	0	0	0	0	0	0	0	0	0	0	0	0	0	0	0.104304	0	0	0	0	0	0	0	0	0	0	0	0	0	0	0	0	0
ENSMUSG00000079293	0.0898054	0.112226	0.35787	0.0838512	0.950728	0.281894	1.05977	0.595607	0.130054	0.0837055	0.161422	0.121025	0.116551	0.138215	0	0	0.104605	0	0.103108	0.164106	0.112004	0.0898727	0.124541	0.127539	0.070661	0.0295295	0.0903558	1.5823	0.182668	0.23651	0.0946628	0.163352	0.111077	0.0478559	0.0842363	0.0523016	0.0928969	0.353031	0.141286	0.692392	0.15333	0.358747	0.385051	0.234847	1.38451	1.12924	1.36808	1.25803	0.378976
ENSMUSG00000079297	0.175217	0.705545	0.864477	0.627133	0.445186	1.03888	0.190445	0.675625	0.938858	0.849242	0.598397	0.734625	0.353733	1.20125	0.574748	0.805409	0.748339	0.625705	0.804682	0.400229	0.437056	0.467596	1.21494	0.574243	0.827189	0.748986	0.617019	2.08125	0.735073	0.777178	0.5233	0.602011	1.22807	1.05042	1.80787	0.841867	0.271873	0.378834	0.472559	0.736859	0.35899	0.578214	0.515151	0.81822	0.911278	1.2932	0.947951	1.04317	0.835856
ENSMUSG00000079311	0.637324	1.79199	1.36056	1.52487	1.36628	1.54207	1.55861	1.76939	1.07294	1.06926	0.816216	0.823097	1.37855	1.47131	1.8406	1.6021	1.53111	1.88981	2.08542	1.36479	0.68131	1.15602	0.828593	1.4621	1.27873	1.21809	1.20231	0.993592	0.48613	0.397528	0.713784	0.386421	1.41234	1.24174	1.15824	1.53108	1.48335	1.83205	1.71886	1.22843	1.02013	0.664156	0.849058	0.80356	0.532708	0.783969	0.680531	0.836994	0.350804
ENSMUSG00000079356	0	0	0.0422544	0.0173258	0	0.0388311	0	0.0171723	0	0.0622646	0.0200123	0	0.016055	0.0467325	0.0158786	0.0213239	0	0	0	0	0	0.01857	0	0	0.0175205	0.0366094	0.0186699	0	0.127386	0.108027	0	0	0.0153009	0.0148324	0.0348108	0	0	0	0	0	0	0	0.0409173	0.0207966	0.0206802	0.0152172	0.0158513	0.0194957	0.306416
ENSMUSG00000079382	0	0.0206156	0	0.0231047	0	0	0	0	0	0	0	0	0	0	0	0	0	0	0	0.0339139	0.0264532	0.0247639	0.0343165	0	0	0	0	0	0	0	0	0	0	0	0	0	0	0	0	0	0	0.0257872	0.0181883	0	0.0275779	0	0	0	0.0272413
ENSMUSG00000079491	0.415652	0.548282	0.499536	0.150926	1.20275	0.604033	0.946581	0.619721	0.481551	0.45199	0.684859	0.622389	0.559421	0.75602	0.375436	0.358238	0.632087	0.229714	0.556756	0.617129	0.604795	0.473737	0.688503	0.665979	0.555977	0.410021	0.52275	0.905149	1.10966	1.08506	0.90061	1.16208	0.304654	0.295327	0.638965	0.353021	0.0119434	0.599118	0.0311392	0.760699	1.59675	0.806144	0.984429	1.50104	0.0386026	0.0473418	0.572049	0.0485221	1.41086
ENSMUSG00000079575	0.711292	2.55267	0.934439	2.24783	2.29379	2.63345	1.52923	2.86084	5.77635	3.39649	3.06845	3.34269	4.37894	6.26972	4.91608	2.54648	3.85577	3.72632	3.1284	4.31177	3.18775	4.40784	2.95923	3.90914	3.17715	7.52929	5.25729	2.50215	5.23769	2.844	4.98882	2.75348	6.72233	4.15482	6.54353	6.40492	1.16027	1.74221	1.84457	2.99127	0.224203	4.0483	5.08737	0.521229	1.0976	1.27878	1.49566	1.3509	5.54148
ENSMUSG00000079711	0	0	0	0	0	0	0	0	0	0	0.0183605	0	0	0	0	0	0	0	0	0	0	0	0	0	0	0	0	0	0	0	0	0	0	0	0	0	0	0	0	0	0	0	0	0	0	0	0	0	0
ENSMUSG00000079741	0	0	0	0	0	0	0	0	0.0166166	0.0213896	0.0206244	0.0515434	0	0.0160539	0.0163642	0	0	0	0	0	0	0.0191379	0	0	0	0	0.115445	0	0	0.0159043	0	0.0463799	0	0	0	0.0167061	0	0	0	0	0	0	0	0	0	0	0	0.0200919	0
ENSMUSG00000079871	0	0	0	0	0	0	0	0	0.286047	0	0	0.0985882	0	0.0921199	0	0	0	0	0	0.150393	0	0	0	0.143854	0	0.108248	0.110407	0	0.50221	0.638831	0	0	0	0.0877136	0	0	0	0	0	0	0.112414	0	0	0.122984	0	0.0899891	0	0	0
ENSMUSG00000079884	0.65331	2.28597	1.71081	0.670995	2.24088	0.820283	0.669514	1.26964	1.13533	1.02301	1.05687	2.4065	1.07398	2.24861	0.559042	1.8769	1.82634	1.09984	1.53016	1.43259	1.25712	1.69988	1.9932	1.49878	0.925272	1.41781	1.44609	3.95766	1.44514	1.467	2.13481	2.29746	1.61611	1.2533	1.34815	1.54095	1.3516	1.54092	1.93817	1.4653	0.803114	1.15739	1.10445	0.439315	1.89304	1.76799	2.00909	2.88284	1.15073
ENSMUSG00000079915	0.152692	0	0.0869245	0	0.096989	0.159764	0.284508	0.0706526	0.265351	0.0853926	0.164675	0.137183	0	0	0.19599	0	0.0889279	0	0.210371	0.209267	0.244846	0.0764034	0.105876	0.200169	0.0720852	0.225935	0.153628	0.18137	0.582343	1.0159	0.160951	0.74064	0	0	0.143224	0.0666947	0.157949	0	0	0.214045	0.312841	0.397802	0.280579	0.342257	0.255256	0.0626087	0.0652176	0.0802119	0.924514
ENSMUSG00000079942	0	0.251173	0.572105	0.656835	0.255338	0.94636	0.468132	0.465009	0.43661	0.337214	0.325149	0.541732	0.434754	0.421824	0.515973	0.577433	0.585291	0.307608	0.138459	0.826392	0.537161	0.704003	0.97557	0.988079	0.474438	0.594809	0.202225	1.6712	0.689898	0.585052	0.529661	0.974925	0.662933	0.160659	0.282793	0.614544	0.207912	0.118517	0.135519	0	0.308851	0.314182	0.664802	0.450522	0.336	0.741721	0.858476	0.21117	0.553164
ENSMUSG00000079988	0.246988	0	0.140605	0	0	0.258428	0	0.114284	0	0	0	0	0	0.207342	0	0.141914	0.431537	0.189	0.170144	0.338501	0	0	0.51378	0.242838	0.116602	0.121821	0	0.440064	0	0.308115	0.260347	0	0.10183	0.394849	0	0	0	0	0.166532	0	0	0.128693	0.181541	0.27681	0.13763	0.101273	0	0	0.2719
ENSMUSG00000079993	0	0.42902	0	0	0	0	0	0.0794264	0.0745757	0	0	0.0771093	0.0742587	0.0720502	0.146886	0.098629	0	0	0	0	0.0917505	0.171783	0	0	0.162074	0	0.0863532	0	0	0.0713789	0	0	0.0707707	0	0	0	0	0	0.115738	0.120313	0	0.178881	0	0	0	0.0703836	0.0733165	0	0
ENSMUSG00000079998	0	0	0.321144	0	0	0.0983752	0.262779	0	0	0.315484	0	0.0844706	0	0	0	0.108045	0.109515	0	0.129537	0	0.301528	0.376364	0	0.369763	0.0887731	0	0.0945969	0	0.143431	0.390966	0.099106	0.228025	0	0	0.0881902	0	0	0	0	0	0.0963162	0.0979789	0.345535	0.105373	0	0	0.0803157	0.197563	0.103504
ENSMUSG00000080002	0	0.501616	0.39173	0.160623	0.327814	0.989981	0.721209	0.716398	0.149477	0.288619	0.556587	0.540944	0.297683	0.505453	0.588825	0.69191	0.200379	0	0	0.235768	0.0919508	0.430395	0.357851	0.902072	0.406069	0.0848491	0.432708	0.408677	0.656089	0.357674	0.272001	0.312912	0.496476	0.412522	0.322722	0.300563	0.355902	0.304316	0.11599	0	0.528688	0.537814	0.379334	0.2892	0.575162	0.282149	0.293906	0.361479	0.0946902
ENSMUSG00000080006	5.76946	3.68005	0.821109	2.0201	0.916179	1.32052	1.09181	0.750825	2.03658	4.43651	3.5	4.45452	1.71594	0.832452	1.31138	1.03594	1.36505	3.17322	3.97443	5.8068	2.2165	3.5184	1.37517	3.42715	7.23491	4.97988	3.53732	3.31944	2.61295	2.1742	4.18105	8.30805	3.49367	1.8735	4.48155	2.99256	2.14478	0.531566	1.21564	5.56026	1.10819	1.69098	3.57806	8.28466	1.80841	1.77425	4.0814	5.39861	5.45823
ENSMUSG00000080057	0	0	0	0	0	0	0	0	0	0	0	0	0	0	0	0	0	0	0	0	0	0	0	0	0	0	0	0	0	0	0	0	0	0	0	0	0	0	0	0	0	0	0	0	0	0	0	0	0
ENSMUSG00000080069	0	0	0	0	0	0	0	0	0	0	0.0415716	0.103894	0	0	0	0	0	0	0	0	0	0	0	0	0	0	0	0	1.3819	1.57082	2.07221	2.71109	0	0	0	0	0	0	0	0	0	0	0	0	0	0	0	0.0404984	1.27304
ENSMUSG00000080076	0	0	0	0	0.285164	0.587168	0.418251	0.311596	0.0975221	0.125534	0.605216	0.403341	0.485538	0.0942195	0.864365	0	0	0	0	0	0	0.336959	0.311293	0.0735664	0.847771	0.775003	0	1.06652	0.428047	0.186683	0.236612	0.544402	0.277639	0.269138	0.315826	0.392188	0.116099	0	0	0	0.114976	0.467842	0.16499	0	0.625414	0.36816	0.287626	0.235837	0.123556
ENSMUSG00000080078	0	0.0187062	0	0	0.0142623	0	0.0209185	0.020779	0	0.012557	0.0121078	0.0201728	0.00971352	0.0188493	0.00960679	0.0129013	0	0.0171818	0	0	0	0.0337055	0	0.00735874	0.0212003	0.0221493	0.0112956	0.0133353	0	0.00933682	0	0	0.00925726	0.0179477	0.0105305	0	0.0116132	0.0132399	0	0	0	0.0116994	0.00825187	0	0	0	0	0	0
ENSMUSG00000080152	0	0	0	0	0	0	0	0	0	0	0	0.0863248	0	0	0	0	0	0	0	0	0	0	0	0	0	0	0	0	0.07329	0.0799095	0	0.116515	0	0	0	0.0839378	0	0	0	0	0	0	0.0706239	0	0	0	0	0	0.105776
ENSMUSG00000080186	0	0	0.214608	0	0.239456	0.394442	0	0.174434	0	0	0	0	0	0.316469	0.322586	0.216606	0	0.865422	0	0.25833	0.403	0.188632	0	0	0.355942	0.557812	0.189646	0	0.143775	0.313521	0	0	0	0.150666	0.530407	0.329325	0.779919	0	0	0	0.965466	0.392853	0.277089	0	0.420135	0	0.322031	0.198035	0.207503
ENSMUSG00000080198	0.125062	0.156286	0.142391	0.291926	0.317754	0.523419	0.174769	0.289339	0.217335	0	0.202315	0.280898	0.432822	0.0524937	0.214033	0.215575	0.291345	0.2871	0.516912	0.342799	0.267387	0.187734	0.346869	0.860727	0.708494	0.431787	0.188743	1.03985	0.620056	0.364032	0.329567	0.30331	0.206246	0.0999657	0.0586534	0.273131	0.194051	0.294977	0.421616	0.262969	0.256232	0.195491	0.459616	0.350406	0.139378	1.07687	0.320498	0.197092	0.275353
ENSMUSG00000080227	0	0	0	0	0	0	0	0	0	0	0	0	0	0	0	0	0	0	0	0	0	0	0	0	0	0.373662	0	0	0	0	0	0	0	0	0	0	0	0	0	0	0	0	0	0	0	0	0	0	0.417001
ENSMUSG00000080237	0	0.240263	0.0656707	0.107709	0.146548	0	0.0537358	0.0533773	0	0	0.0622052	0	0.199618	0.193681	0.0493561	0	0.134368	0.0882739	0	0	0.184979	0.115444	0	0.0378065	0.0544597	0	0	0.0685117	0.0879909	0	0	0.0699433	0.142681	0.0461042	0	0.201549	0	0	0.0777797	0.161709	0.0590871	0.180321	0.08479	0.129286	0.257125	0.0946005	0.295628	0.242397	0.0634965
ENSMUSG00000080242	32.093	54.4642	30.2565	30.9165	37.6426	39.4425	41.3683	48.0852	21.4677	19.4673	21.3346	27.5365	42.2386	29.7212	37.1248	18.2449	16.3175	26.8971	14.3878	19.3157	23.235	54.9729	19.6628	44.6873	21.0029	31.8257	24.9434	37.1121	37.1078	34.1045	21.9261	20.5911	35.3541	30.4034	34.6422	35.1562	62.5314	20.3257	19.8068	13.0918	54.2725	49.8124	22.5281	12.7505	41.1601	56.466	73.8319	68.9525	21.7775
ENSMUSG00000080708	0.179066	0.261068	0.356786	0.250791	0.398096	0.18736	0.0834126	0.248569	0.19449	0.300427	0.241399	0.603293	0.154931	0.150323	0.229842	0.205776	0.208576	0.205538	0.185031	0.0613533	0.0478562	0.313601	0	0.205401	0.253609	0.26496	0.135123	0.797616	0.307318	0.223383	0.330316	0.325713	0.184567	0.143133	0.209953	0.391074	0.463077	0.0527941	0.120735	0.062754	0.0917193	0.139954	0.0329043	0.200687	0.449019	0.624095	0.229447	0.2822	0.197128
ENSMUSG00000080712	0.169804	0.0707327	0	0	0.107858	0.0888345	0.0790981	0.157141	0.0737721	0.189925	0.091565	0	0.0734585	0.0712738	0	0	0.098894	0	0	0	0	0	0	0.0556505	0	0.167504	0.0854226	0.201696	0	0	0	0	0.140016	0	0	0	0.087825	0	0	0	0.17395	0	0	0.0951533	0	0.13925	0.290106	0	0
ENSMUSG00000080718	0	0	0	0.0627692	0	0	0	0	0	0	0	0	0	0	0	0	0.0783051	0	0	0	0	0	0	0	0.0634743	0	0.0676384	0.319409	0.051278	0	0	0	0	0	0.0630575	0.0587278	0	0	0	0	0	0	0.0494126	0	0.0749216	0	0	0	0
ENSMUSG00000080731	0	0.0757093	0.103467	0.0848506	0	0	0.0846633	0.0420493	0.157925	0.101644	0	0.0408226	0	0.0381442	0.0777629	0	0	0.13908	0.0626018	0.0622733	0.0485738	0.0909439	0.126025	0.0297829	0.0429019	0.0448222	0.137149	0.0539717	0.0693169	0.0755777	0.0478955	0	0.187334	0.0363197	0.0426202	0	0	0	0	0.0636949	0.0930946	0.236754	0.100193	0.0509241	0.253195	0.0745238	0.116444	0.0954772	0.0500209
ENSMUSG00000080738	0	0	0	0	0	0	0.151659	0	0	0	0	0	0	0	0	0	0	0	0	0.223103	0	0	0	0	0	0	0	0	0	0	0.171593	0	0	0	0	0	0	0	0	0	0	0	0	0	0.181422	0.133496	0	0	0
ENSMUSG00000080746	0.265284	0.36835	0.352381	0.206413	0.393181	0.370094	0.123574	0.654666	0.192089	0.395624	0.238418	0.357507	0.34429	0.185584	0.302673	0.406471	0.257502	0.0676668	0.182747	0.242383	0.0945308	0.530965	0.490522	0.666556	0.876672	0.523379	0.533819	0.525179	0.640773	0.625106	0.699081	0.536154	0.437491	0.459438	0.414721	0.540744	0.320152	0.417139	0.119245	0.371875	0.588815	0.276452	0.16249	0.297314	0.443475	0.507615	0.377691	0.557432	0.389388
ENSMUSG00000080749	0	0	0	0	0	0	0	0	0	0	0	0	0	0	0	0	0	0	0	0	0	0	0	0	0	0	0	0	0	0	0	0	0	0	0	0	0	0	0	0	0	0	0	0	0	0	0	0	0
ENSMUSG00000080756	0	0	0	0	0	0	0	0	0	0	0	0	0	0	0	0	0	0	0	0	0	0	0	0	0	0	0	0	0	0	0	0	0	0	0	0	0	0	0	0	0	0	0	0	0	0	0	0	0
ENSMUSG00000080767	0	0	0	0	0	0	0	0	0	0	0	0	0	0	0	0	0	0	0	0	0	0	0	0	0	0	0	0	0	0	0	0	0	0	0	0	0	0	0	0	0.042038	0	0	0	0	0	0	0	0
ENSMUSG00000080768	0.356512	0.371267	0.202955	0.249657	0.113227	0.279768	0	0.329925	0.077444	0.199378	0.38449	0.240225	0	0.149643	0.0762675	0.204845	0.207633	0.27281	0.368388	0.122151	0.666955	0.267585	0.741609	0.175261	0.168307	0	0.179349	0.317603	1.15573	1.26011	0.563693	0.21616	0.146985	0.356213	0.167202	0.155722	0.0921964	0.105111	0.240378	0.37482	0.913043	0.743044	0.393065	0.699226	0.496652	0.438544	0.152273	0.187282	0.588707
ENSMUSG00000080775	1.83572	5.16923	2.54989	5.26202	3.708	3.70704	4.73734	4.56983	5.23184	5.76961	4.47431	5.78891	5.79726	3.79099	4.6654	2.84788	2.90802	2.89375	4.04666	6.44067	6.80959	3.8028	5.16788	5.17399	6.91574	6.10257	6.03961	5.36402	4.06066	3.374	5.05039	5.0309	9.06699	7.0726	6.35376	6.86365	4.15863	2.44634	4.7529	7.84863	3.40379	4.1321	3.9939	6.70703	3.98942	4.16998	4.70442	5.92103	4.60761
ENSMUSG00000080776	1.16437	1.65717	2.20951	2.26495	1.849	2.69042	0.994376	1.751	1.55975	2.22483	1.72665	2.44091	1.51115	2.72877	0.705756	2.23008	2.14741	1.70775	2.27263	2.12772	1.91896	1.94208	2.62395	3.05282	3.80205	2.0579	2.48946	6.16613	3.18252	2.5016	3.32408	3.94172	2.92034	2.94726	2.36636	2.20388	1.15427	1.4876	1.37389	0.88412	1.1928	1.41563	1.74733	2.71867	2.48718	2.26779	1.82352	1.47819	3.15113
ENSMUSG00000080780	0	0	0	0	0	0	0	0	0	0	0	0	0	0	0	0	0	0	0	0.115119	0.134691	0	0.232972	0	0	0	0	0	0	0	0	0	0	0	0	0	0	0	0	0	0.21512	0.350134	0.246958	0.235347	0	0	0	0	0
ENSMUSG00000080789	0	0	0	0	0	0	0	0	0	0	0	0	0	0	0	0	0	0	0	0	0	0	0	0.123549	0	0	0	0	0	0	0	0	0	0	0	0	0	0	0	0	0	0	0	0	0	0	0	0	0
ENSMUSG00000080791	0	0.0718162	0.0981467	0	0	0	0	0	0	0	0	0.0774468	0	0	0	0	0	0	0	0	0	0	0	0.0565029	0	0	0	0	0	0	0	0	0.0710804	0	0.0808571	0	0	0	0	0	0	0	0	0	0	0.0706916	0	0	0
ENSMUSG00000080792	0	0	0	0	0	0	0	0	0	0	0	0	0	0	0	0	0	0	0	0	0	0	0	0	0	0	0	0	0	0	0	0	0	0	0	0	0	0	0	0	0	0	0	0	0	0	0	0	0
ENSMUSG00000080797	0.218589	0.435037	0.483926	0.442209	0.308547	0.165182	0.452547	0.404575	0.253245	0.162993	0.327421	0.490966	0.231154	0.22428	0.249398	0.362836	0.466789	0.464635	0.58559	0.24965	0.454368	0.2066	0.3705	0.230836	0.137593	0.311462	0.244366	0.129822	0.527986	0.535276	0.524828	0.530138	0.210283	0.135897	0.307551	0.190956	0.502476	0.429644	0.44215	0.408559	0.510054	0.366998	0.267779	0.408303	0.31128	0.278844	0.539432	0.331727	0.641698
ENSMUSG00000080806	0	0	0	0	0	0	0	0	0.117428	0	0.0728751	0.121417	0	0	0	0	0	0	0	0.555653	0.361179	0.135246	0.655958	0.0442913	0	0	0	0.0802632	0.463876	0.168591	0.427363	0.327762	0.0557182	0	0	0	0	0.159379	0.091121	0	0.276888	0.845005	0.546336	0.681579	0	0.0554135	0.0577226	0.0709937	0.66949
ENSMUSG00000080810	0	0.0702784	0.0960451	0	0	0	0	0	0	0	0.0909768	0	0	0	0	0	0	0	0	0	0	0	0	0	0	0	0	0	0	0.0701561	0	0.204588	0	0	0	0	0	0	0	0.236503	0	0	0	0	0	0	0	0	0.0928653
ENSMUSG00000080813	0	0	0.0388675	0	0	0	0	0	0	0	0	0.03067	0	0	0	0	0	0.0522453	0.0470328	0	0.0364935	0	0	0	0.0644644	0.0336749	0	0	0.0520778	0.0283907	0.0359839	0	0	0.027287	0.0320205	0	0.105938	0	0.0460343	0.047854	0.0699419	0	0	0	0	0	0	0.071732	0.0375807
ENSMUSG00000080816	0	0	0.0956355	0	0	0.0878875	0	0	0	0	0.181178	0	0	0.141028	0.143754	0	0	0.128552	0	0.115119	0	0	0.232972	0.0550572	0.158618	0.165718	0	0.299319	0	0	0.0885403	0.203716	0.138523	0.0671411	0	0	0.0868887	0	0	0	0.0860479	0.175067	0.0617394	0	0	0.0688829	0.0717532	0	0
ENSMUSG00000080823	0	0.104856	0.286601	0	0	0.131691	0	0.116475	0	0	0	0	0	0	0.215401	0	0.146603	0.57787	0.173405	0	0.134548	0	0	0.247493	0.356511	0.124156	0	0	0.192006	0.104674	0	0.152624	0.311346	0	0.118056	0.439802	0.260388	0	0.169724	0	0	0	0	0	0	0.103214	0	0.132234	0
ENSMUSG00000080831	0	0	0	0	0	0	0	0	0	0	0	0	0	0	0.126256	0	0	0	0	0	0	0.147656	0	0	0	0	0	0.175256	0	0	0	0	0	0	0	0	0	0	0	0	0	0	0	0	0	0	0.126038	0	0
ENSMUSG00000080832	0.0950413	0.158359	0.10821	0.13311	0.301847	0	0.044272	0.13193	0.082582	0.0531515	0.0512499	0.213469	0.082231	0.119678	0.0813275	0.163826	0.110704	0	0.196414	0	0	0.237781	0.197703	0.186889	0.179474	0.14063	0.23906	0.508011	0.144989	0.276647	0.450819	0.288126	0.117553	0.113954	0.133721	0.0415133	0.0491566	0	0.128163	0.133229	0	0.0990426	0.0349286	0.159775	0.423682	0.23382	0.121781	0.299561	0.366196
ENSMUSG00000080836	0.172405	0.646346	0.981467	0.241462	0.547553	0.721562	0.481858	0.558418	0.37451	0.578502	0.0929675	0.387234	0.671253	0.361828	0.88517	0.396243	0.301226	0.527712	0.593827	0.708852	0.368608	0.431337	0.358634	0.904046	0.569741	1.02042	0.520386	1.33111	0.52602	0.716913	0.363461	1.77705	0.355402	0.137808	0.404285	0.451831	0.535021	0.304982	0.464976	0.845874	0.264922	0.359328	0.633606	0.386443	0.19214	0.848299	0.368187	0.633973	0.474487
ENSMUSG00000080844	0	0.0997568	0.408995	0.447207	0	0.250573	0	0	0.208087	0.401786	0.129137	0	0	0	0	0.412803	0.139474	0	0.164972	0.328212	0.128004	0.11983	0.498163	0.392429	0.339173	0	0	0.142229	0.091334	0.29875	0.126217	0.435605	0.296204	0.287136	0.336945	0.523016	0.247725	0.564849	0.484409	0	0	0.249563	0.352046	0	0.133447	0.0981947	0.102287	0.251607	0.131818
ENSMUSG00000080845	1.16985	0.414209	0.499477	0.3823	0.891694	0.489612	0.51769	0.568368	0.330359	0.556098	0.252331	0.499235	0.379563	0.466481	0.475497	0.201651	0.306593	0.626634	0.282057	0.160329	0.281382	0.351217	0.283907	0.536756	0.552278	0.548149	0.235404	1.49378	0.267696	0.267552	0.400765	0.14186	0.940509	0.911714	0.740679	0.919764	0.30253	0.172453	0.0788768	0.0409974	0.778967	0.335252	0.279455	0.393329	1.56451	1.24715	1.82377	1.8129	0.0965882
ENSMUSG00000080848	11.5424	13.7273	3.99964	4.6076	14.557	20.4783	6.2338	19.1959	11.4828	14.1262	13.8012	17.2081	11.7958	14.2535	11.523	6.05532	5.74803	6.14432	8.52741	7.68024	4.29182	16.6569	2.55181	20.3395	20.6907	15.4288	11.6973	13.4121	16.2047	17.7379	15.5169	25.052	22.2765	17.5163	17.4167	15.5632	12.8049	4.3401	4.84992	12.78	16.7081	16.5607	6.88546	10.1238	11.5586	16.2559	15.8616	17.8387	18.3232
ENSMUSG00000080850	0	0.721319	1.23223	0.909463	0.824939	1.24564	2.21822	1.00156	1.6927	1.81577	1.40064	1.75021	2.06007	0.999399	2.50048	0.24874	0.756376	1.49071	1.6402	1.92825	2.19823	1.40801	1.80105	0.780329	1.43061	2.45549	1.85114	0.257107	1.23828	1.44013	0.228162	1.04992	1.16013	1.47065	2.53789	0.850908	1.00757	1.02107	0.583775	1.51713	2.10652	1.80453	1.67053	2.30459	0.120616	0.177506	0.184903	0	2.50201
ENSMUSG00000080851	0	0	0.190459	0	0.212511	0.0875143	0	0.232208	0.0726757	0	0	0.225434	0	0	0	0	0	0.128007	0.115235	0.229261	0.0894129	0.167406	0	0.16447	0.157945	0.0825072	0	0.397397	0.0637981	0.139121	0.176329	0.101425	0.137935	0.066856	0	0.0730668	0	0	0	0	0.34273	0.174323	0.122955	0	0	0.0685904	0	0.175751	0.184153
ENSMUSG00000080860	0	0	0	0.178991	0	0.60174	0.0892981	0.266107	0	0.107208	0	0.17223	0.0829312	0	0.08202	0.220295	0	0	0.264116	0.525459	0.204932	0.191845	0	0.251307	0.0905011	0.189104	0	0.227705	0.0731116	0	0.101035	0	0.0790359	0.076616	0.0899067	0.167467	0.0991503	0.113039	0.258509	0	0	0	0.0704521	0.107424	0	0	0.081879	0	0.211037
ENSMUSG00000080875	0.347855	1.0143	2.07928	1.13677	1.65716	2.72975	0.972226	1.77052	1.28458	1.55629	1.50062	1.87513	1.88106	1.6791	1.48831	1.09929	1.41814	1.73021	1.19814	1.07267	0.929657	1.21841	1.5678	2.50808	1.47798	1.97307	1.13746	2.27253	1.45933	1.08486	1.37501	1.58183	2.22295	2.7805	2.69184	2.2791	1.07949	0.923024	1.52452	0	0.979959	0.906251	1.2784	0.584783	0.581511	1.28368	0.148575	0.456836	0.765882
ENSMUSG00000080877	1.02324	1.10821	1.04851	0.382158	1.55988	1.17769	0.381315	1.42039	0.978007	0.457793	0.772476	1.28702	1.06238	0.68719	1.31339	0.470345	0.238373	0.939602	0.563904	1.12189	1.31263	1.024	0.567604	2.54865	1.15935	1.51406	0.514755	2.67391	1.24878	1.61687	1.07858	0.620407	1.43435	2.20833	2.11152	1.78777	0.529231	0.241345	0.8279	0.143438	0.838576	1.38621	0.526469	0.917427	0.798256	1.51041	1.57335	1.82758	1.0138
ENSMUSG00000080893	50.8888	67.8498	47.0901	63.9341	34.4458	45.6392	38.7151	36.6385	30.3036	37.5796	29.7721	30.7153	53.9746	42.8851	51.2799	56.8989	60.8772	60.2911	68.8937	46.7203	44.5289	49.3539	42.6429	41.405	36.9177	33.5308	29.8506	44.9264	27.5011	21.2428	23.9211	21.6817	43.8247	40.5198	42.757	37.3324	60.8721	59.8983	67.2987	61.5584	43.275	43.4078	47.4413	43.2703	32.7364	30.9365	36.086	40.9765	24.55
ENSMUSG00000080902	0.106905	0.178128	0.365154	0.199635	0.135811	0.391499	0.0995971	0.54413	0.510899	0.478291	0.172942	0.14407	0.508727	0.314108	0.503138	0.122851	0.37357	0.0818061	0.0736442	0.293031	0.571417	0.160478	0	0.665691	0.504694	0.738198	0.268902	0.253967	0.326175	0.40009	0.619782	0.45373	0.484832	0.512714	0.50138	0.513649	0.165878	0.252151	0.216242	0.14986	0.219031	0.278515	0.432176	0.35944	0.595713	1.1397	0.41095	0.280796	0.647285
ENSMUSG00000080904	9.16154	30.9119	4.69393	7.27101	3.4916	7.66869	4.69438	7.20656	7.96052	12.2965	10.8686	17.6966	11.4937	8.07549	8.23157	11.0545	10.1378	16.8254	27.1379	19.4618	11.2629	12.8358	6.9878	10.2086	20.328	8.58554	6.45239	14.1469	5.24108	8.00025	9.65707	19.9973	20.3968	12.0831	17.6165	12.4052	31.2739	7.56307	16.6783	48.16	10.793	6.20571	13.4678	21.5622	5.10512	3.38087	15.2609	17.807	5.54708
ENSMUSG00000080916	0.0929118	0.0387028	0	0	0	0.0486076	0.12984	0	0	0	0.0501016	0.0417372	0.0803885	0	0.0795053	0	0	0	0	0	0	0	0	0	0.0877263	0.137479	0	0.055181	0.106305	0.154542	0.244843	0.901345	0	0	0.0435751	0.0405831	0.0961104	0	0	0	0.0475902	0.0968235	0	0	0	0	0	0	0.102283
ENSMUSG00000080921	2.22988	1.70292	4.86613	2.25555	1.4164	4.4719	2.25057	6.19076	1.13024	1.87058	0.801626	2.50423	3.21554	2.02794	2.22615	1.92187	3.03026	2.27514	1.53611	5.09348	1.58919	1.67367	2.31928	8.89147	4.21086	4.76596	0.934814	7.94606	6.3783	5.09989	2.93812	3.60538	5.51611	6.9811	6.79771	5.68164	1.92221	2.62975	1.75408	0.781465	1.90361	3.09835	2.5951	2.91564	2.48514	6.55265	5.71454	3.70942	1.43197
ENSMUSG00000080928	0	0.213463	0.437591	0.358856	0	0.536185	0.417741	0.533513	0.556589	0.501525	0.552666	0.517949	0.166267	0.483966	0.274067	0.147222	0.223838	0.0980343	0.26476	1.14127	0.342386	0.384626	0.266497	0.37788	0.48385	0.442319	0.386694	0.304348	0.4886	0.53273	0.810252	0.466062	1.26766	1.12644	1.08151	1.23109	0.198784	0.0755428	0.259139	0	0.328102	0.267012	0.329578	0.502533	0.356944	0.420242	0.60191	0.336499	0.211552
ENSMUSG00000080942	0	0	0	0	0	0	0.0408703	0.0405977	0	0.19627	0.047312	0.0394133	0.0759126	0	0.0750785	0	0	0	0	0.0601235	0.0468969	0.482924	0.243349	0	0.0414209	0.0865498	0	0.104217	3.27928	3.7214	2.08089	3.67062	0.0361734	0.0701318	0	0	0.136138	0.103472	0	0.430473	0.539285	0.274297	0.257958	0.147498	0.195564	0.107927	0.112424	0.0921812	4.926
ENSMUSG00000080946	0	0	0	0	0	0	0	0	0.188078	0.242102	0	0	0.187279	0.363418	0.185221	0	0	0	0.298219	0.296653	0.231393	0	0	0	0	0	0.217781	0	0	0.540048	0	0	0.178482	0	0.203031	0	0	0	0.291888	0	0	0.225567	0	0.242589	0	0.177506	0	0	0
ENSMUSG00000080950	0.112556	0.257871	0.448531	0.446648	0.464716	0.441634	0.367015	0.442689	0.562354	0.786832	0.697987	0.455055	0.58431	0.377955	0.457496	0.420371	0.458868	0.645976	0.310147	0.30852	0.391054	0.225281	0.429251	0.774654	0.850193	0.74946	0.424672	1.97201	0.450733	0.514846	0.682203	0.545958	0.788891	0.517323	0.448699	0.565381	0.0873231	0.331849	0.341509	0.433899	0.14413	0.263913	0.22751	0.409975	0.501761	1.40762	0.456709	0.413894	0.402704
ENSMUSG00000080956	0	0	0	0	0	0	0	0	0	0	0	0	0	0	0	0	0	0	0	0	0	0	0	0	0	0	0	0	0	0	0	0	0	0	0	0	0	0	0	0	0	0	0	0	0	0	0	0	0
ENSMUSG00000080957	0	0	0	0.0422305	0	0.047324	0	0	0.0392999	0.0505885	0	0.0406351	0.0391329	0	0	0	0	0	0	0	0	0	0	0.0592923	0.0854098	0.0446164	0	0.0537238	0	0	0	0	0	0	0	0.0395115	0	0	0.0609915	0.0634024	0	0	0	0	0.201626	0.0741816	0	0.0950387	0.0497911
ENSMUSG00000080959	0	0	0	0	0	0	0	0	0	0	0	0	0	0	0	0	0	0	0	0	0	0	0	0	0	0	0	0	0	0	0	0	0	0	0	0	0	0	0	0	0	0	0	0	0	0	0	0	0
ENSMUSG00000080970	0	0	0	0	0	0	0	0	0	0	0	0	0	0	0	0	0	0	0	0	0	0	0	0	0	0	0	0	0.110474	0	0	0	0	0	0	0	0	0	0	0	0	0	0	0	0	0	0	0	0
ENSMUSG00000080977	0	0	0	0	0.158374	0	0	0	0	0	0	0.112004	0	0.20931	0	0	0.145211	0.190795	0	0	0	0	0	0.326858	0.117709	0.368932	0	0.148081	0	0.10368	0.13141	0.453525	0.30839	0.0996494	0.116936	0.32672	0	0	0	0	0	0.129915	0	0	0	0	0.106495	0	0
ENSMUSG00000080980	0	0	0	0	0	0	0	0	0	0	0	0	0	0	0	0	0	0	0	0.0660036	0	0	0	0	0	0	0	0.0572047	0	0	0	0.0584001	0.0397112	0	0	0.0420715	0	0	0	0	0	0	0	0	0	0	0	0	0
ENSMUSG00000080993	0	0	0	0	0	0	0	0	0	0	0	0	0	0	0	0	0	0	0	0	0	0	0	0	0	0	0	0	0	0	0.0764741	0	0	0	0	0	0	0	0	0	0	0	0	0.0813097	0	0	0	0	0
ENSMUSG00000080994	0	0.281113	0.480226	0.236292	0.160748	0.750243	0.117885	0.468395	0.256544	0.283057	0.318419	0.985249	0.620386	0.0708159	0.180462	0.484697	0.491293	0.45186	0.174333	0.231224	0.315625	0.33768	0.0584924	1.46526	0.438068	0.374462	0.381932	0.1002	0.418239	0.491093	0.533517	0.460323	0.521687	0.472001	0.395628	0.626388	0.305413	0.298451	0.341265	0.354755	0.216041	0.395587	0.0930058	0.283626	0.329045	0.864724	0.324272	0.354513	0.371461
ENSMUSG00000081006	0	0	0	0	0	0	0	0	0	0	0	0	0	0	0	0	0	0	0	0	0	0	0	0	0	0	0	0	0	0	0	0	0	0	0	0	0	0	0	0	0	0	0	0	0	0	0	0	0
ENSMUSG00000081010	0	0	0.28448	0.233294	0	0	0	0.231227	0.0723684	0.0931555	0.179646	0	0.0720608	0.209753	0.071269	0	0	0.127465	0.114748	0	0	0.166698	0	0.109183	0.0786384	0.164317	0.0837972	0.494646	0	0.0692662	0	0.302989	0.068676	0	0.0781219	0.0727579	0	0.0982217	0	0	0	0.0867932	0.122435	0.0933428	0.0928204	0.204901	0.0711464	0.175008	0.0916873
ENSMUSG00000081021	0	0.740858	0.607491	0.166062	1.01674	0.465228	0.331391	0.658361	0.695423	0.397856	0.287717	0.479366	0.769407	0.522567	0.913144	0.204382	0.414328	0.544389	0.367556	0.243751	0.475321	0.622955	1.1099	0.816039	0.335855	0.43861	0.715776	1.26754	0.746135	0.591655	0.562421	0.323508	0.806594	0.42649	0.250237	0.621481	0.551929	0.524366	0	0.373974	0.455491	0.185342	0.392178	0	0.891956	1.09389	0.759645	0.747437	0.587378
ENSMUSG00000081026	0	0	0	0	0	0.0220778	0	0	0.0183344	0	0	0.0379145	0	0.0177135	0.0180558	0	0	0	0	0.0289185	0.0451135	0.0422326	0	0	0	0	0	0	0	0	0.0222418	0	0.0173989	0.0168662	0	0.018433	0	0.0248842	0	0	0.0864627	0.0219888	0.0310185	0.0945927	0	0	0.0180248	0	0
ENSMUSG00000081043	0	0.049577	0.0677539	0	0.0755986	0	0	0.0550706	0	0	0	0.053464	0	0.0499562	0	0	0.0693154	0	0.0819876	0.407786	0	0.119106	0	0.0390058	0	0	0	0	0.0453911	0.0494908	0	0.144324	0	0	0	0	0.246228	0.0701795	0.240741	0	0.0609615	0	0.0874798	0	0.0663203	0	0.101668	0.0625217	0.131021
ENSMUSG00000081051	14.7172	14.8619	7.61656	7.14834	9.34827	10.3437	8.65602	8.59828	10.3337	12.8862	12.0244	12.4878	8.36041	9.67172	8.39576	5.63749	5.62763	6.71165	6.86128	11.5113	10.1708	10.042	6.80322	13.9828	17.4049	13.3447	17.7241	19.512	15.1378	14.9597	17.237	15.0525	7.90642	7.90201	8.50586	10.3243	7.45816	6.74968	7.51748	11.8783	11.0409	9.2176	9.77941	12.7455	10.0234	10.6671	11.3656	12.2606	20.9476
ENSMUSG00000081053	0	0	0	0	0	0	0	0	0	0	0	0	0	0	0	0	0	0	0	0	0	0	0	0	0	0	0	0	0	0	0	0	0	0	0	0	0	0	0	0	0	0	0	0	0	0	0	0	0
ENSMUSG00000081054	0	0.22951	0	0	0	0	0	0	0.239372	0	0	0	0.47671	0	0	0	0	0	0	0	0.2945	0	0	0.180572	0.260112	0	0	0.981681	0.210132	0	0	0	0.227159	0.220204	0.258403	0	0	0	0	0	0	0	0	0	0	0	0	0.289436	0
ENSMUSG00000081059	0.165872	0.0690947	0.188855	0.154875	0.210721	0.0867773	0.0772664	0	0	0	0.0894446	0.223536	0	0	0.141938	0	0.0966038	0	0.342795	0	0	0.0829982	0	0	0.156615	0	0.166889	0.197025	0.0632608	0.137949	0	0.100571	0.273547	0	0	0	0.0857911	0.0978081	0.223678	0.23252	0.339844	0	0.121919	0.278849	0.277289	0.0680128	0.0708469	0.348542	0
ENSMUSG00000081076	0.79944	1.18404	0.910209	0.124406	0.733486	1.20823	0.57928	0.287708	0.115773	0.397408	0.431089	0.438923	0.730113	1.30495	0.418052	0.357266	0	0.475803	0.0611903	1.21738	0.807135	0.0888933	0.246367	1.22268	0.838691	1.05148	0.536227	1.1606	0.237139	0.849546	0.234078	1.45414	0.878929	0.710016	0.333273	0.853572	0.551307	0.157133	0.239565	0.622587	1.54692	0.925663	0.522314	0.796413	0.989945	0.983387	0.64497	1.11989	1.46679
ENSMUSG00000081087	0.403014	0.419693	1.37656	0.940735	0.89597	3.47886	0.844792	2.61071	0.612818	1.12692	0.651962	1.53883	1.04608	1.01497	1.20702	1.50516	1.64301	1.38777	1.52694	1.79509	1.83102	0.504145	0.558894	1.45289	1.99774	0.496942	1.31782	3.59029	2.22869	1.34068	2.23027	2.6879	1.74465	2.09391	1.13407	1.32025	0.833776	0.950565	0.951061	0.564946	1.34178	0.944958	0.888669	0.564593	1.23515	1.15674	0.860672	0.529276	1.66374
ENSMUSG00000081094	0.934788	2.0582	1.82453	1.18453	1.27236	2.16576	0.746472	2.0391	1.56647	1.79238	1.58423	2.15958	2.19529	2.07395	2.17117	1.91825	1.24439	1.7372	0.919929	1.09812	1.28482	1.9378	1.94453	2.97607	2.90002	2.43704	1.07488	5.86901	2.64838	2.16568	1.82993	2.34808	2.97309	2.08149	2.31731	3.09147	1.31231	1.18116	1.08048	0.935992	1.77842	1.18289	1.52141	1.72115	1.33945	2.7378	1.93928	2.24485	1.91114
ENSMUSG00000081096	0.430072	0.859912	0.930358	0.762961	0.273179	0.134997	0.0801343	0.199	0.0373693	0.0481032	0.0463823	0.0772777	0.111631	0	0	1.23555	0.551042	0.59238	1.0073	0	0.0459754	0.0430395	0	0.112759	0.0812139	0.0848491	0.0432708	0	0.0328045	0.178837	0.0906668	0.0521521	0.0709252	0.137507	0.0806805	0.0375704	0.711804	0.963666	0.869927	1.62777	0	0	0	0	0.143791	0	0	0.0451849	0
ENSMUSG00000081100	0	0	0	0	0.204271	0.336483	0	0	0	0.359694	0.173413	0	0	0	0.275186	0	0.187293	0	0	0.661113	0.171892	0	0	0.105395	0.30364	0	0.32356	0.381987	0.367946	0.133726	0	0.77994	0.132587	0.385582	0.150823	0.421402	0.16633	0.379256	0.433662	0	0	0.167564	0	0	0.1792	0.263723	0	0.168936	0
ENSMUSG00000081104	0	0	0.0902476	0	0	0.082936	0.0738461	0	0.0688737	0.0886571	0	0	0.068581	0	0.0678274	0	0.184655	0	0	0.108634	0	0.0793243	0	0	0.149682	0	0	0.470759	0.120921	0.197764	0.250656	0.192239	0	0.0633585	0	0.207733	0.0819935	0	0	0.333341	0.1624	0.165204	0.116522	0	0.441691	0.0650022	0.0677108	0.166557	0.174519
ENSMUSG00000081108	0	0	0	0	0	0	0	0	0	0	0	0	0	0	0	0	0	0	0	0	0	0	0	0	0	0	0	0	0	0	0	0	0	0	0	0	0	0	0	0	0	0	0	0	0	0	0	0	0
ENSMUSG00000081111	0.281793	0.516481	0.866261	0.657774	1.07395	1.12041	0.446299	0.9388	0.783525	1.22921	0.942111	1.4937	0.731432	1.04086	0.699282	1.16577	0.754933	0.90566	0.931773	0.733782	0.81335	0.423006	0.664336	1.256	1.06426	1.38987	0.878912	1.13804	0.752297	0.63276	1.15843	1.33268	1.2315	1.23885	1.11014	1.23085	0.495539	0.731112	0.759994	0.355516	1.01036	0.646044	0.911341	1.13694	0.722313	0.808807	1.01101	0.710547	0.80656
ENSMUSG00000081126	0.215713	0.336961	0.245602	0.125882	0.171274	0.197491	0.150725	0.174673	0.257723	0.301592	0.232642	0.339154	0.209968	0.339538	0.184587	0.185917	0.345486	0.165068	0.111449	0.184774	0.144125	0.242859	0.224361	0.212089	0.254592	0.478779	0.108518	0.224199	0.185106	0.22425	0.369494	0.261581	0.200105	0.172425	0.202336	0.25911	0.167354	0	0.290889	0.0377984	0.165735	0.168596	0.23783	0.241759	0.0300507	0.110562	0.138202	0.254965	0.326522
ENSMUSG00000081133	0	0	0	0	0	0	0	0	0	0	0	0	0	0	0	0	0	0	0	0	0	0	0	0	0	0	0	0	0.0670734	0.219394	0	0	0	0	0	0	0	0	0	0	0	0	0	0	0	0	0	0	0
ENSMUSG00000081136	0.168714	0	0	0.0787639	0.107166	0	0.07859	0.0780658	0	0.188705	0.0909768	0.151577	0.0729866	0	0.0721847	0	0.0982587	0	0.116222	0	0.0901787	0.25326	0	0.055293	0	0.166428	0.0848739	0.1002	0.193034	0.0701561	0	0.204588	0	0.0674287	0.0791256	0.0736927	0.0872608	0	0.113755	0.118252	0.259249	0	0.186012	0.0945421	0.094013	0	0.144121	0.0886282	0.185731
ENSMUSG00000081137	0.694944	1.41122	1.68137	1.72356	1.95881	2.34045	2.08393	2.00974	3.45322	3.37635	4.30951	5.63871	1.40924	1.49494	1.98842	1.07312	2.30193	1.69506	2.21412	2.97635	2.15907	1.6952	1.74678	1.69393	2.64514	2.03516	2.20686	0.773872	20.0105	22.0888	5.86026	5.13528	1.77282	1.4408	2.19999	1.23315	2.44864	2.56113	1.22998	1.46126	2.00225	2.10471	1.54835	2.60429	0.726087	0.872656	0.742057	1.25491	31.247
ENSMUSG00000081143	0	0	0	0.0549817	0	0	0.109721	0.0544943	0	0.0658633	0	0	0	0	0	0	0	0	0.0811297	0	0	0	0	0.0385976	0	0	0	0	0	0	0	0	0	0	0	0	0	0	0	0	0.0603236	0	0	0.0659957	0	0.0482901	0.100605	0.0618675	0
ENSMUSG00000081164	0	0.170937	0.23361	0.335259	0.260658	0.161013	0.0477884	0.142409	0.0891413	0.172119	0.221282	0.184339	0.221906	0.0430612	0.0877871	0.47157	0.238994	0.078504	0.353358	0.421804	0	0.205334	0.213406	0.268977	0.484322	0.303601	0.206438	0.182787	0.352135	0.17064	0.270348	0.497618	0.169186	0.123005	0.144342	0.0896211	0.106122	0.241973	0.484199	0.359528	0.0525475	0.106909	0.301623	0.114977	0.343	0.294456	0.0876361	0.269462	0.225875
ENSMUSG00000081165	0	0	0	0	0	0	0	0	0	0	0	0.0400375	0	0	0	0	0	0	0	0	0.0476397	0	0	0	0	0	0	0	0.0339919	0	0	0	0	0	0	0	0	0	0	0	0.0913043	0.0464402	0.0982663	0.0499447	0	0	0	0	0.147177
ENSMUSG00000081169	0	0	0	0	0.207661	0.171034	0.0507628	0	0.473447	0.426609	0.587637	0.0489532	0.518578	0.228707	0.51288	0	0	0	0	0	0	0	0	0	0	0.161248	0.109643	0	0.0831228	0	0	0	0.584078	0.304875	1.02218	0.428396	0	0	0	0	0	0	0	0	0.0607248	0	0	0.114493	0
ENSMUSG00000081175	0	0	0	0	0	0	0	0	0	0	0	0	0	0	0	0	0	0	0	0	0	0	0	0	0	0	0	0	0	0	0	0	0	0	0	0	0	0	0	0	0	0	0	0	0	0	0	0	0
ENSMUSG00000081176	0	0	0	0	0	0	0	0.0889188	0.0834884	0	0	0.0863248	0	0.161322	0.0822201	0.110416	0	0	0.13238	0.395055	0	0.0961565	0	0	0.181444	0.0947826	0	0.228261	0	0	0.101281	0	0.237686	0.0768029	0	0.0839378	0	0	0	0	0	0	0.0706239	0	0	0	0.164157	0.10095	0
ENSMUSG00000081189	0	0.0393761	0	0.0661957	0.0300218	0	0	0	0	0.0264323	0	0	0	0	0.0202221	0	0.0275266	0.0361674	0.0976769	0.0323881	0	0.0236498	0.0327726	0.0774499	0.0223131	0	0.0475538	0.0842114	0.0360514	0.0196538	0.0249103	0.114628	0	0.0566692	0	0.0412891	0.122228	0	0.127471	0	0	0	0	0	0.0526743	0.0581393	0.0807493	0.148972	0.0520313
ENSMUSG00000081195	0	0	0	0	0	0	0	0	0	0	0	0	0	0	0	0	0	0	0	0	0	0	0	0	0	0	0	0	5.25855	5.83589	0.648835	1.045	0	0	0	0	0	0	0	0	0	0	0.0904869	0	0	0	0	0	8.13152
ENSMUSG00000081208	0.909356	0.378796	0.517678	0.818742	0.783907	0.679624	0.75642	0.96176	0.507951	0.762831	1.26093	0.846168	0.871086	0.872443	0.917096	0.485177	0.643096	0.646154	1.34235	0.623143	1.00683	1.13755	0.67558	0.532189	0.521295	0.64074	1.04563	0.771533	1.51111	1.56657	1.67745	1.26025	0.401695	0.700914	1.00528	0.340457	1.07504	0.880918	0.963494	1.04711	1.39734	1.2184	1.2413	0.982754	0.94106	0.639197	0.721318	0.784794	2.00215
ENSMUSG00000081209	0.350174	0.729333	0.797388	0.817394	0	0	0	0	0	0	0	0.0524343	0.0504959	0	0.0499411	0.87188	0.543844	1.42912	1.60817	0	0	0	0	0.0765091	0	0	0	0	0	0	0	0	0	0	0.0547432	0	0.482972	0.550623	0.236105	0.409063	0	0	0	0	0.065043	0	0	0	0
ENSMUSG00000081216	0	0	0	0	0	0	0	0	0	0	0	0	0	0	0	0	0	0	0	0	0	0.0727383	0	0	0	0	0	0	0	0	0	0	0	0	0	0	0	0	0	0	0	0	0	0	0	0	0	0	0
ENSMUSG00000081219	0.133315	0.499797	0.683042	0.248953	0.592765	1.3949	0.807309	0.555178	0.810869	0.969227	1.36588	0.419208	1.55717	1.56682	1.36894	0.383001	0.698784	0.408062	0.734698	0.639486	0.855096	0.667076	0.462199	1.00491	1.95106	1.31509	1.07306	0.791768	1.11857	1.2196	1.40526	1.13164	1.9787	1.06562	1.5631	1.514	0.62057	1.10055	0.0898876	0.840967	0.682851	1.04196	0.930897	0.149412	0.520014	0.601297	0.512471	0.140065	1.46762
ENSMUSG00000081228	0.235192	1.07767	0.937228	0.548996	1.04574	0.123042	0.438227	0.435304	0.30654	0.13153	0.380473	0.105651	0.203491	0.296159	0.40251	0.405409	0.273951	0.359947	1.29614	0.322334	0.251424	0	0.16308	0.53956	0.444131	0.348008	0	0.838092	0.448491	0.782398	0.371869	0.570404	0.678765	0.469988	0.661821	0.616379	0.486577	0.138683	0.792889	0.824231	0.240934	0.735281	0.17287	0.263589	0.393171	0.289308	0.401818	0.617752	0.258914
ENSMUSG00000081240	0	0	0	0	0	0	0	0	0	0	0	0	0	0	0	0	0	0	0	0	0	0	0	0	0	0	0	0	0	0	0	0	0	0	0	0	0	0	0	0	0	0	0	0	0	0	0	0	0
ENSMUSG00000081264	0	0	0	0	0	0	0	0	0	0	0	0	0	0	0	0	0	0	0	0	0	0	0	0	0	0	0	0	0	0.034128	0	0	0	0	0	0	0	0	0	0	0	0	0	0	0	0	0	0	0
ENSMUSG00000081270	0	0	0	0	0	0	0	0	0.0339586	0	0	0	0	0	0	0	0	0	0	0	0	0	0	0	0	0	0	0	0	0	0	0	0.0322259	0	0	0	0	0	0	0.219141	0	0	0	0	0	0	0	0	0
ENSMUSG00000081272	7.17362	8.43727	7.34396	4.75615	7.31358	6.33899	6.03736	7.81016	5.76179	5.83231	6.98893	7.90727	8.73633	9.69105	7.4797	6.40787	5.86312	7.93425	6.06294	8.34443	4.67211	6.45507	3.84555	7.36919	5.86256	7.04669	5.33738	9.88141	6.41441	6.94363	5.84596	5.70185	9.32012	10.0226	10.3193	8.79452	5.17569	4.97646	5.32455	5.91529	6.79298	6.06217	6.51339	7.83708	8.6666	7.04455	9.57815	8.86688	6.96809
ENSMUSG00000081277	0	0.139068	0.475138	0.623436	0.318091	0.349315	0.233272	0.154478	0.217565	0.280059	0.270039	0.224957	0.0722134	0.210197	0.21426	0.479563	0.388871	0.127735	0.229982	0.114388	0.0892234	0.167052	0	0.218829	0.236415	0.411662	0.16795	0.892248	0.318314	0.416478	0.263933	0	0.275286	0.467001	0.391437	0.291648	0.172673	0.19686	0.675299	0.701994	0.256503	0.260931	0.061347	0.0935406	0.930171	0.27378	0.356486	0.526136	0.735052
ENSMUSG00000081278	0	0.208381	0.284781	0	0	0	0	0.115736	0.217335	0.279762	0	0	0	0.104987	0.107017	0	0	0	0.516912	0	0.133694	0.125156	0	0.163948	0	0.246736	0	0.445652	0.28618	0.104009	0	0.151655	0.103123	0	0.117307	0	0.258735	0.147488	0	0	0	0	0.183846	0	0	0.410236	0.106833	0.26279	0.275353
ENSMUSG00000081281	0.296944	0.824623	0.901569	0.554514	1.1317	1.70884	0.276645	1.5572	1.97813	1.60529	0.747244	1.68962	1.41306	1.62031	1.14344	1.08058	1.67176	1.0604	1.29553	1.2209	0.370344	0.445751	0.754963	2.10856	2.42989	1.41579	1.34444	3.05686	1.62324	1.93449	2.60838	2.5206	1.46911	1.58237	1.34623	1.90231	0.307167	0.642019	0.934334	0.693763	0.608389	0.515743	0.873039	0.998393	0.717026	1.86693	1.18375	0.46797	2.5062
ENSMUSG00000081285	0.191236	0.637281	0.0544333	0.178557	0.121472	0.15007	0.311785	0.132731	0.332333	0.26737	0.206244	0.257717	0.124095	0.200674	0.204552	0.164821	0.111376	0.146338	0.0658687	0.131046	0.0511086	0.239224	0.0663008	0.470057	0.361126	0.235806	0.529123	0.340729	0.0364671	0.119282	0.30237	0.0579749	0.19711	0.114645	0.269066	0.417652	0.247274	0.281911	0.193411	0.335094	0.0979526	0.249109	0	0.0535815	0.0532816	0.196032	0.245041	0.10046	0.315787
ENSMUSG00000081296	0	0	0	0	0	0	0	0	0	0	0	0.11857	0	0	0	0	0	0	0	0	0	0	0	0	0	0	0	0	1.00666	0.493913	0.556454	0	0	0.0527457	0	0	0	0	0	0	0	0	0	0	0	0	0	0	0.581147
ENSMUSG00000081297	0	0	0	0	0	0	0	0	0	0	0	0	0	0	0	0	0	0	0	0	0	0	0	0	0	0	0	0	0	0	0	0	0	0	0	0	0	0	0	0	0	0	0	0	0	0	0	0	0
ENSMUSG00000081298	0	0	0	0	0	0	0	0	0	0	0	0	0	0	0	0	0	0	0	0	0	0	0	0	0	0	0	0	0	0	0	0	0	0	0	0	0	0	0	0	0	0	0	0	0	0	0	0	0
ENSMUSG00000081302	0.11581	0.0964821	0.241736	0.234285	0.441369	0.141369	0.233768	0.303657	0.234798	0.302242	0.208163	0.242775	0.167	0.24305	0.148649	0.510155	0.53958	0.4431	0.531855	0.50261	0.412675	0.309058	0.240905	0.594623	0.437385	0.552163	0.504918	1.46731	0.220839	0.176576	0.284839	0.421305	0.636624	0.647989	0.470722	0.708186	0.159729	0.341442	0.390423	0.135285	0.177956	0.1408	0.383051	0.30285	0.365688	0.348228	0.52762	0.486695	0.212485
ENSMUSG00000081308	0	0	0.103827	0.0851452	0.231696	0.19083	0	0	0.0792367	0	0.196695	0.0819286	0.1578	0.0765533	0.0780329	0.104793	0	0	0.125638	0.124979	0.0974849	0.182519	0	0.179318	0	0.359823	0	0.108318	0.139115	0.3792	0.192247	0.110582	0.225582	0	0.0855363	0.318653	0	0	0	0	0.186836	0.0950305	0	0	0.20326	0.149565	0.155798	0.287426	0
ENSMUSG00000081309	0.384964	0.106906	0.219152	0.239627	0.0815086	0.201397	0	0.178127	0.334498	0.358816	0.276783	0.345862	0.0555126	0.538616	0.219611	0.147462	0.224203	0.098194	0.176794	0.703465	0.617298	0.51367	1.06772	0.126165	0.908696	0.253165	0.516431	0.381054	0.489395	0.586958	0.270524	0.389017	0.264526	0.153856	0.240728	0.168149	0.331847	0.226998	0.259561	0.0899406	0.46009	0.468033	0.848867	0.647167	0.357525	0.0526158	0.109616	0.134819	0.635689
ENSMUSG00000081320	0	0	0.128888	0	0	0	0	0	0	0	0	0	0	0	0	0	0	0	0	0	0	0	0	0	0	0	0	0	0	0	0	0	0	0	0	0	0	0	0	0	0	0	0	0	0	0	0	0	0
ENSMUSG00000081330	0	0	0.0859254	0	0	0	0.0703094	0.0698405	0.13115	0	0	0	0	0	0	0	0	0	0	0.103431	0	0.0755252	0	0	0	0	0	0	0	0	0	0	0	0	0	0.131856	0.0780666	0.0890016	0	0	0	0.0786459	0	0	0.0841074	0.123778	0.128936	0.0792899	0
ENSMUSG00000081339	0	0	0.199791	0.327686	0	0.367209	0.163481	0.162391	0.22871	0.588809	0.47312	0.788267	0.759126	0.220965	1.0511	0	0	0.805672	0	0.480988	0.656557	0.526826	0.730048	0.172529	0.0828418	0.692399	0.706211	0.208434	0.870012	0.802655	0.462421	0.319185	0.144694	0.561055	1.15217	0.383235	0.272277	0.206944	0	0.122992	0.898808	0.182865	0.580406	0.589993	0.0977819	0.215853	0.149899	0.276544	0.772705
ENSMUSG00000081340	0	0.107255	0.439736	0.120205	0	0	0.11994	0	0	0.287991	0	0.115664	0	0.108075	0.220328	0.147944	0.149957	0	0.177372	0.176441	0.137626	0.128837	0.357071	0.16877	0	0	0.12953	0	0.392796	0.107068	0	0	0	0.205812	0.120757	0	0.266345	0.151826	0	0.180469	0.131884	0	0.0946268	0	0.143477	0	0.109975	0.135259	0
ENSMUSG00000081341	0	0	0	0	0	0	0	0	0	0	0	0	0	0	0	0	0	0	0	0	0	0	0	0	0	0	0	0	0	0	0	0	0	0	0	0	0	0	0	0	0	0	0	0	0	0	0	0	0
ENSMUSG00000081344	49.1274	58.6899	34.8271	47.3848	34.1492	70.8001	42.0988	62.8342	46.3115	64.7979	59.4806	69.9536	61.3525	36.1836	67.4205	31.9558	32.6606	52.4887	61.619	72.7289	46.5725	55.8896	24.745	73.2124	100.648	71.7783	45.9312	102.67	55.1485	61.6714	56.67	91.8895	86.7507	74.0922	74.9902	72.8777	55.8526	23.776	35.9365	82.8352	46.2913	39.8457	59.1039	77.3944	48.0362	60.4314	75.8166	95.439	70.1543
ENSMUSG00000081352	0	0.15741	0	0.264624	0	0.098847	0.0880132	0.0874262	0.0820869	0.105666	0.101885	0.0848757	0.163476	0	0.0808399	0.217126	0	0.433749	0	0	0.100992	0.0945424	0.131012	0.185768	0.178398	0	0.0950506	0.112215	0	0.235704	0	0.114559	0.0778987	0	0.265839	0	0.0977237	0.111412	0	0.264861	0	0.0984488	0.277753	0.105878	0	0.232418	0.161402	0.099255	0.104
ENSMUSG00000081353	0	0	0	0	0	0	0	0	0	0	0	0	0	0	0	0	0	0	0	0	0	0	0	0	0	0	0	0	0	0	0	0	0	0	0	0	0	0	0	0	0	0	0	0	0	0	0	0	0
ENSMUSG00000081355	6.83052	0.397016	4.06933	2.81803	1.1099	1.91137	1.4799	1.76403	1.44926	0.799522	1.79881	1.42714	1.09951	0.866781	1.29132	2.00798	2.12782	0.972437	0.984843	1.30623	1.27359	0.874326	1.21159	1.0412	0.749918	0.54844	0.719203	0.943417	3.4532	2.97244	1.59069	1.4447	0.982371	0.444404	1.26649	0.832609	1.23238	2.24801	0.963935	1.11338	1.46455	1.24153	1.34271	1.06817	1.15071	1.10726	0.949862	1.33514	3.23512
ENSMUSG00000081378	0.346326	0.360659	0.394313	0.242524	0.109992	0.362367	1.2906	1.36212	1.27893	1.25893	1.02714	1.32238	1.12367	0.363418	0.814973	0.198992	0.30255	0.66254	0.357862	0.474645	1.01813	0.779819	0.60035	0.567512	0.899243	1.28113	0.609786	0.514214	0.990623	0.936083	1.18644	1.57488	0.49975	0.69207	0.730912	0.453817	0.447811	0.510537	0.116755	0.364111	0.620869	0.631587	1.20914	0.485178	0.482462	1.34904	1.25734	0.181931	1.04846
ENSMUSG00000081382	0.601445	1.69111	0.427987	0.280784	2.00567	1.73058	0.700411	1.6002	1.0452	1.42951	1.62161	1.48597	1.88637	1.26225	1.67265	0.604761	0.525421	0.460237	0.414319	0.412144	0.482215	2.78377	0.625556	1.77402	1.56166	1.63156	1.2859	2.76832	2.35115	2.06331	2.29816	2.37033	2.23171	1.9831	1.26933	2.88977	1.01099	0.265986	0.709666	0.316165	1.54032	1.64526	0.828887	0.674063	1.8433	1.54132	1.99088	2.21164	2.56567
ENSMUSG00000081400	0.198963	0.290076	0.396429	0.464429	0.695088	0.4684	0.463403	0.736499	0.6483	0.890153	0.697374	0.80439	0.774653	0.876884	0.595888	0.45728	0.521441	1.06575	0.41118	0.409022	0.478562	0.448002	0.206939	1.49975	1.73769	1.22667	0.750684	1.12257	0.948513	1.36512	1.46807	0.90476	1.1074	1.51085	0.933123	1.04286	0.411624	0.410621	0.268301	0.697266	0.305731	0.466513	0.548405	0.61321	0.776082	0.775019	0.807314	0.418074	1.69749
ENSMUSG00000081406	1.3675	2.80438	3.7128	2.25902	3.94223	2.91671	1.47002	2.82308	2.74208	3.52971	2.43913	4.11109	2.18434	3.84136	2.52039	2.29678	2.14424	2.49536	1.81161	1.58585	3.31735	3.10551	2.84465	3.5854	2.78101	2.80172	2.75177	6.18498	4.49329	5.0741	4.87882	4.33705	3.72978	2.94292	2.22006	3.53794	1.84984	2.72922	1.6313	1.9907	2.90955	2.74053	2.04894	2.71155	3.04808	2.8036	4.08859	3.37083	4.2847
ENSMUSG00000081413	0	1.83694	1.17154	0.137249	0.56022	0.769015	0.273892	0.408098	0.25545	0.65765	0.317061	1.4527	0.635909	1.23399	0.503138	0.675682	0.513658	0.6749	0.607565	0.402917	0.628559	0.735525	0.611551	0.5781	0.416373	0.43501	0.591584	2.61904	1.0091	0.733498	1.23956	0.534753	1.4545	0.587485	1.24091	0.898886	1.97672	0.86677	0.198222	0.618174	0.301168	0.306367	0.972396	0.658972	2.45732	0.843815	1.00455	1.2355	0.485464
ENSMUSG00000081418	0	0	0	0.0526219	0.214791	0.0589688	0.157517	0.156467	0.195881	0.252146	0.182344	0.101268	0.0487621	0.0946239	0.192905	0.064765	0.196939	0.0862534	0.0776478	0.15448	0.120496	0.338405	0.0781572	0.110823	0	0	0.170112	0.20083	0.25793	0.281227	0.178221	0.273369	0.371774	0.270294	0.422909	0.246169	0.233195	0.132929	0.0759994	0	0.173204	0.234925	0.0414246	0.252653	0.314049	0.277305	0.0481434	0.118424	0.062043
ENSMUSG00000081434	9.77616	3.65817	1.32059	2.04993	0.631499	2.08047	0.887629	1.68675	2.4116	4.16996	3.30597	5.5453	1.82789	0.9737	2.51675	0.999669	1.44753	4.81822	3.36727	4.82569	2.87842	3.48226	1.09149	6.81522	8.95675	5.02617	3.0842	4.4284	2.43298	2.68718	2.6199	6.22886	5.32856	2.58271	3.92442	4.1254	3.29949	0.732789	2.40201	8.41999	2.03692	1.85624	3.50149	5.15329	1.89281	3.73677	4.81252	4.5698	3.60261
ENSMUSG00000081436	0	0.0456785	0.093639	0.0511938	0.0696539	0.0286842	0.0255404	0	0.0476413	0.0306629	0.0591318	0.0246299	0.0237194	0	0.0703763	0.0630073	0.127729	0.0419562	0.0755404	0	0.058613	0.0548701	0	0.0898462	0	0.108172	0.11033	0.0325633	0.0418217	0.227995	0.0577946	0.0332438	0.113026	0.0219131	0	0.0478977	0.0850747	0.0323304	0.0369684	0.0384297	0.0561677	0.114275	0.0403004	0.0614491	0.183315	0.0449632	0	0.0576052	0.181078
ENSMUSG00000081453	0.228375	0.808609	1.26759	1.17278	1.26929	1.04541	0.39893	0.924627	0.669722	1.02174	0.862038	1.4106	0.691574	1.17426	0.415271	1.01695	0.798031	0.961162	0.865266	1.25196	0.793442	1.02846	1.18765	1.25367	1.05119	1.07008	0.890376	1.93277	1.32825	2.01801	1.71518	1.76546	1.50649	1.46037	1.23172	1.19703	0.856357	1.00998	1.38583	0.840358	0.731096	1.1007	1.51074	0.959808	1.04988	1.05346	1.1949	0.929761	1.85414
ENSMUSG00000081455	0.744465	0.155055	6.56903	5.27123	3.46778	12.6579	7.62929	6.77463	12.1827	13.4616	0.133815	1.00327	0.268384	0.156241	31.3213	1.99619	5.9978	7.121	6.92337	14.2842	21.9521	12.2308	0.77431	8.17352	8.78644	6.48701	6.42916	20.707	14.3856	0.670737	4.83918	6.31935	18.3648	18.1993	18.7959	13.4406	2.63115	0.0731635	5.5215	7.13122	6.22825	11.3139	21.8423	16.0613	2.21249	7.17347	0.105991	0.13036	6.76132
ENSMUSG00000081467	0	0.0618079	0.0281563	0	0.0314164	0.0517504	0	0.0228856	0.0214879	0.0276601	0	0	0.0427931	0.0207602	0	0	0.0576105	0	0	0.0338926	0.0264366	0.0247484	0	0	0.0233496	0.0975791	0.0248814	0.0587489	0.0188631	0	0	0.0599765	0.0203915	0.0790689	0	0.0432071	0	0	0	0	0	0	0	0	0	0	0.0211251	0.12991	0
ENSMUSG00000081470	0.658406	0.411393	0	0.256147	1.32435	0.688901	0.817861	0.66008	0.476744	0.429579	0.828421	0.443647	0.664605	0.829079	0.610352	0.504409	0.319546	0.251913	0.453558	0.375981	0.7625	0.384358	0.684801	0.61138	0.362635	0.703609	0.772849	0.260688	0.460359	0.501939	0.636183	0.665338	0.950081	0.920993	0.463183	1.00655	0.056756	0.194118	0.591906	0.076913	0.562068	0.514594	0.564598	0.245967	0.856068	0.359956	0.328086	0.345872	0.422809
ENSMUSG00000081473	0.200482	0.0835114	0	0	0	0	0	0	0	0	0.216215	0.0900589	0	0	0	0.345578	0.233521	0.153412	0.552425	0.137381	0	0	0	0.328522	0.0946462	0.0988826	0	0.238135	0	0	0	0	0.0826558	0.16025	0	0.0875687	0	0.354648	0.135174	0.140518	0	0	0.221037	0.224688	0	0	0.0856292	0.105316	0
ENSMUSG00000081476	0.132197	0.440537	0.451541	0.246864	0.587792	0.484118	0.307899	0.61169	0.8615	0.961096	0.64157	0.771999	0.800648	0.610371	0.73529	0.379788	0.384956	0.708117	0.637467	0.996477	0.494621	0.33074	0.64165	0.909829	0.686502	0.521622	0.532028	1.33471	0.504176	0.879541	1.3238	1.28245	0.599532	0.36984	0.557995	0.808394	0.478617	0.467707	0.178267	0	0	0.275525	0.242918	0.370396	0.441987	0.867277	0.508172	0.486117	0.873183
ENSMUSG00000081485	1.23753	1.54649	3.05283	2.50354	0.524045	2.58969	0.960773	4.00833	0.716864	0.230694	0.889763	0.926523	3.74754	1.21203	1.23545	0.474039	1.68172	1.26264	1.705	2.54407	1.76391	0.206409	0.286031	3.51501	2.92115	2.23806	0.622557	6.85978	2.98916	2.40147	1.30446	2.00089	3.40144	1.97838	2.32157	3.24325	1.06677	2.4324	3.33761	0.867385	0.845162	1.07469	1.06121	1.61811	1.83891	3.72112	2.11428	2.16698	1.36235
ENSMUSG00000081487	0.115189	0	0	0.161328	0.146334	0.120524	0	0.266496	0.100088	0.193257	0.0621143	0.258722	0.0498315	0	0.197136	0	0.201258	0	0	0.0789341	0.246278	0.172913	0.0798712	0.151005	0.16314	0.113628	0.173843	0.0684115	0.131793	0.095798	0.0607097	0.0698411	0.0949817	0.184147	0.162069	0.251568	0.0595772	0	0	0.322944	0.0590007	0.360116	0.042333	0.129097	0.192562	0.236155	0.147598	0.0605107	0.0634036
ENSMUSG00000081488	0	0	0	0	0	0	0	0	0	0	0	0	0	0	0	0	0	0	0	0	0	0	0	0	0	0	0	0.0546015	0	0	0	0	0	0	0	0	0	0	0	0	0	0	0.0337874	0	0	0	0	0	0
ENSMUSG00000081491	0	0.296566	0.1351	0.332374	0.301484	0.124154	0.110547	0.219619	0.206206	0.132719	0.12797	0.106606	0.513324	0.697281	0.203074	0.136358	0.276427	0	0.163481	0.325246	0.380543	0.118747	0.329108	0.699989	0.112036	0.234102	0.119386	0.422833	0.181017	0.197367	0.125077	0.431668	0.782741	0.189694	0.2226	0.829265	0.122743	0.279873	0.480032	0.166336	0.121556	0.247308	0.610514	0.265971	0.264482	0.291922	0.506811	0.623334	0.261254
ENSMUSG00000081494	0	0.466004	0.0909798	0.22383	0.355298	0.250827	0.148891	0.369744	0.243014	0.178753	0.0430894	0.430748	0.0345687	0.167703	0.205133	0.275481	0.0930767	0.122294	0.495418	0.0547575	0.0427114	0.159936	0.0554076	0.235696	0.264069	0.236476	0.200994	0.237289	0.0914266	0.0664562	0.210575	0.242248	0.39534	0.25549	0.187382	0.209419	0.371965	0.235593	0.161634	0.168023	0.204648	0.249816	0.205569	0.044778	0.0890549	0.0655296	0.13652	0.167908	0.131952
ENSMUSG00000081502	0	0	0	0	0	0	0	0	0	0	0	0	0	0	0	0	0	0	0	0	0	0	0	0	0	0	0	0	0	0	0	0	0	0	0	0	0	0	0	0	0	0	0	0	0	0	0	0	0
ENSMUSG00000081505	0	0	0	0	0	0	0	0	0	0	0	0.0594843	0.0572853	0	0	0	0	0	0.0912198	0	0	0	0	0	0	0	0.0666153	0	0	0	0	0	0.109189	0	0	0	0	0	0	0	0	0	0	0	0	0	0	0	0
ENSMUSG00000081519	15.3348	6.7549	9.13116	7.24134	5.82194	13.4631	12.8907	11.826	11.5632	12.2232	11.4057	9.9766	13.7254	6.80657	15.0829	6.68427	5.95399	6.60909	4.85689	6.28082	4.8991	9.5253	8.92199	10.6869	9.90228	13.9969	10.2859	11.6199	10.218	8.64882	10.962	8.65654	10.5372	10.2146	9.25858	10.9326	9.93699	5.50854	7.01183	4.32399	11.0145	10.9291	7.12559	4.83984	7.85755	12.2864	11.895	10.7409	10.5752
ENSMUSG00000081564	0.432908	1.44264	2.21801	4.85047	1.09992	0.679438	1.51243	2.20343	2.1629	2.29997	2.91801	2.04191	1.21731	1.72624	0.833495	0.49748	2.89944	3.3127	3.72773	1.33494	4.39646	3.03263	2.10123	0.993147	1.5328	2.56226	3.15782	0.642767	2.88932	3.60032	1.71121	2.6248	0.89241	1.29763	2.94395	1.04	5.26178	3.06322	3.6486	1.51713	3.32608	3.15794	2.22737	2.062	0.964924	0.710024	1.10942	0.909656	3.45515
ENSMUSG00000081569	0	0	0	0	0	0	0	0	0	0	0.0760039	0	0	0	0	0	0	0	0	0	0	0	0	0	0	0	0	0	0	0	0	0	0	0	0	0	0	0	0	0	0	0	0.0517993	0	0	0	0	0	0
ENSMUSG00000081590	0	0	0	0.0910464	0	0	0	0.0902394	0	0	0.105164	0	0	0	0	0	0	0	0	0	0.208482	0.0975846	0	0	0	0	0	0	0.0743784	0	0	0.118246	0	0	0	0	0	0	0.131494	0.136692	0	0	0	0	0	0	0.0832977	0	0
ENSMUSG00000081596	0	0	0	0	0	0	0	0	0	0	0	0	0	0	0	0	0	0	0	0	0	0	0	0	0	0	0	0	0	0.0280745	0	0	0	0	0	0	0	0	0	0	0.0345814	0	0	0	0	0	0	0	0
ENSMUSG00000081600	0.314842	0.721319	0.537699	0.587936	0.549959	0.452958	0.146659	0.218522	0.205176	0.264111	0.254662	0.424294	0.238355	0.33038	0.471472	0.678382	0.550091	0.421616	0.975988	0	0.252428	0.0787696	0.436619	0.619104	0.371588	0.776441	0.316772	0.467467	0.27017	0.0981905	0.20742	0.381789	0.389415	0.251662	0.516807	0.481321	0.447811	1.06749	0.424564	0.0551683	0.201581	0.328097	0.376049	0.396963	0.219301	0.419559	0.100856	0.082696	0.346598
ENSMUSG00000081603	30.5549	76.9269	66.1856	51.137	126.703	114.811	122.637	54.1516	43.414	58.1411	42.3825	49.5504	79.3925	123.815	47.8521	59.2936	55.288	60.5852	37.1988	165.528	117.712	197.89	91.8082	119.221	112.495	72.3191	81.4957	123.946	78.347	44.9891	68.0612	49.1695	191.654	181.793	94.1817	168.211	47.0125	35.694	54.6784	47.0073	112.703	102.533	31.9926	47.8125	128.928	132.534	199.205	216.133	39.9833
ENSMUSG00000081606	0	0	0	0	0	0	0	0	0	0	0	0	0	0	0	0	0	0	0	0	0	0	0	0	0	0	0	0	0	0	0	0	0	0	0	0	0	0	0	0	0	0	0	0	0	0	0	0	0
ENSMUSG00000081614	0	0	0	0.0396793	0	0.0222326	0	0.0983191	0	0	0	0	0	0.053513	0	0	0	0	0.029275	0.174728	0	0	0	0.0139276	0.0200625	0.0209606	0	0.0757176	0	0	0.0447955	0	0	0.0169845	0	0	0	0	0.0286535	0.0297861	0	0.022143	0	0.023814	0.0473614	0	0.0181512	0.0446487	0.0233916
ENSMUSG00000081616	0	0	0	0	0	0	0	0	0	0	0	0	0	0	0	0	0	0	0	0	0	0	0	0	0	0	0	0	0	0	0	0	0	0	0	0	0	0	0	0	0	0	0	0	0	0	0	0	0
ENSMUSG00000081621	0	0	0	0	0	0	0	0	0	0	0	0	0	0	0	0	0	0	0	0	0	0	0	0	0	0	0	0	0	0	0	0	0	0	0	0	0	0	0	0	0	0	0	0	0	0	0	0	0
ENSMUSG00000081629	0.335988	0.349893	0.382542	0.156856	0.74696	0.439437	0.0782548	0.233199	0.364928	0.1879	0.452944	0.452791	0.0726753	0.282056	0.287507	0.096526	0.293519	0.128552	0.34718	1.15119	0.359177	0.16812	0.349458	0.660686	0.634472	0.82859	0.253536	0.69841	0.448491	0.69857	0.708323	0.713005	0.692617	0.537129	0.472729	0.660406	0.521332	0.297178	0.453079	0.470989	0.258144	0.2626	0.493916	0.470695	0.655284	0.757712	0.287013	0.264751	0.184939
ENSMUSG00000081643	0.244308	0.559721	0.625857	0.285138	0.232774	0.575152	0.284508	0.56522	0.318421	0.614827	0.26348	0.713351	0.317067	0.35891	0.313584	0.912433	0.497996	0.467373	1.00978	0.585948	0.326461	0.122245	0.338802	1.20101	0.749686	0.421746	0.430159	0.943124	0.419287	0.406362	0.450663	0.814704	0.654711	0.537025	0.630184	0.800337	0.252718	0.360146	0.164724	0.77056	0.375409	0.127297	0.538713	0.273806	0.544546	1.10191	0.469566	0.128339	0.470661
ENSMUSG00000081656	0	0.858663	0.651934	0.534633	1.45483	0.599116	0.10669	0.105979	0.398026	0.128089	0.123506	0.411548	0.198167	0.384547	0.19599	0.263202	0.266784	0.701059	0.315557	0.627801	1.5915	0.573026	0.794068	0.825697	0.216256	0.564838	0.115221	0.816165	0.349406	0.571446	0.72428	0.69435	0.283288	0.274615	0.429671	0.800337	0.236923	0.540219	0	0.4816	0.234631	0.238681	0.168348	1.02677	0.63814	0.657391	0.489132	0.721907	0.37821
ENSMUSG00000081657	0	0.197711	0	0	0.150742	0.496617	0.221094	0	0	0	0.12797	0.106606	0.102665	0.0996116	0.304611	0.136358	0	0	0	0.650493	0.253696	0.118747	0.658216	0	0.112036	0	0	0.281888	0	0.29605	0	0	0.293528	0.094847	0	0.310974	0.122743	0	0	0.166336	0.121556	0.123654	0	0.132985	0.264482	0.0973074	0.101362	0.249333	0
ENSMUSG00000081661	0.329662	0	0	0	0	0	0.153563	0	0	0.553087	0.177766	0	0.285228	0.138373	0	0.189417	0	0	0	0.225903	0	0.164955	0	0.216082	0	0	0.165841	0.195789	0.125728	0.137083	0	0.19988	0	0	0	0.143994	0	0	0	0	0	0	0	0	0	0	0	0.173177	0
ENSMUSG00000081669	2.54159	0.435939	2.29797	1.25634	2.27915	4.38003	3.48212	3.59725	2.40326	0.501661	2.9829	0	1.87563	0.313767	1.40726	0.687221	2.69922	3.88975	4.32559	3.07349	0.0799117	2.31907	0.414663	0.685968	3.67019	2.06471	1.95548	3.99565	3.6492	0.559518	3.861	0.453238	0.308195	2.86809	2.94492	2.87332	0.695934	3.43813	0.80643	0.209577	0.229733	0.467398	0.329668	0.50267	2.33266	3.06509	6.06635	4.7908	0.658339
ENSMUSG00000081670	0.0271875	0.0339751	0.139295	0.0888472	0.069077	0.04267	0.0506577	0.0754797	0.0590584	0.0912269	0.0439815	0.0977037	0.0117615	0.0114117	0.0930579	0.0468641	0.110838	0.0208044	0.0936435	0.093152	0.0726595	0.0680196	0.0942579	0.0267307	0.0256701	0.0402286	0.109416	0.0645873	0.311065	0.271328	0.243593	0.148358	0.0336271	0.0543292	0.114757	0.0593763	0.112494	0.128251	0.0366622	0.0190557	0.0696282	0.184158	0.0999165	0.0914103	0.106048	0.0891817	0.0812857	0.0856922	0.419015
ENSMUSG00000081672	0	0	0	0	0	0	0	0	0	0	0	0	0	0	0	0	0	0	0	0	0	0	0	0	0	0	0	0	0	0	0	0	0	0	0	0	0	0	0	0	0	0	0	0	0	0	0	0	0
ENSMUSG00000081673	0	0.515497	0.469666	0.19258	0.786068	1.51065	0.960773	0.572619	0.358432	1.15347	0.889763	0.741218	0.356908	0.51944	0.352987	1.65914	0.48049	0.946981	0.568333	0.56535	0.440979	0.412818	0.858093	1.62231	1.55795	1.62768	0.415038	2.44992	0.629296	1.20073	0.869642	0.500223	0.170072	0.494595	0.773857	0.540542	0.42671	0.24324	0.278134	0.867385	0	0.429876	0.758005	0.462316	0.229864	0.676567	0.704759	0.433396	0.681174
ENSMUSG00000081677	0	0.307687	0.140166	0.689676	0.625579	1.80334	0.114692	0.797491	1.28363	0.550782	0.132769	0.995433	0.21303	0.516735	0.105344	0	0.286792	0.18841	0	1.01233	0.658023	1.23201	0.512174	1.37178	2.09227	0.364321	1.23863	0	0.469514	1.22861	0.389301	1.34357	0.406047	0.196807	0.115474	0.537726	0.891424	0.435552	0.498033	0.172573	1.38725	0.898038	0.271461	0.827834	0.1372	0.100956	0.525817	0	0.677626
ENSMUSG00000081679	0.610769	0.254419	0	0	0	0.319529	0.569016	0.28261	0.265351	0.34157	0.6587	0	0.264223	0.512729	0.26132	1.40374	0.355712	0.467373	0	0	0.652922	0.305614	0.423503	0.200169	0.288341	0.301247	0.307257	0	0.465874	0.507952	0.321902	0.37032	0.251812	0.488205	0	0	0.315898	0.720292	0	0.428089	0.312841	0.318242	0.448927	0.342257	0.340342	0	0	0	0.672374
ENSMUSG00000081684	0.626021	167.937	0.305469	134.814	0.852094	163.707	0.208295	144.172	150.248	182.752	118.055	146.032	0.58033	218.284	244.657	81.3948	80.4712	96.151	72.0186	196.414	235.042	289.707	440.652	223.867	202.91	197.348	168.082	469.263	244.211	261.136	204.799	222.915	218.39	197.442	204.933	184.924	169.201	106.101	132.417	27.3924	167.702	162.722	196.413	91.9607	487.38	566.695	532.019	449.41	60.6956
ENSMUSG00000081690	0	0.103208	0	0	0	0	0	0	0.107642	0.138562	0	0	0	0.103997	0.106007	0.142361	0	0	0	0	0.264865	0	0	0	0	0.122204	0	0	0.28348	0.103028	0	0.150224	0	0.0990226	0	0	0	0	0.167055	0	0	0	0.091056	0	0	0	0	0.26031	0.409133
ENSMUSG00000081700	0.376982	1.4133	1.28765	0.527982	0.478912	1.57777	0.175605	1.39547	0.491343	0.421651	0.203283	0.846726	0.489255	0.632939	0.967758	0.649819	0.219554	0.288474	1.03877	0.25833	0.805999	0.188632	0	0.988395	1.06783	0.743749	0.189646	1.56725	1.00642	0.783802	0.397372	0	1.2434	1.65733	0.884011	1.3173	0.38996	0.666873	0.508359	0	0.772373	0.392853	0.554178	0.21125	1.05034	0.772873	1.77117	0.594106	0
ENSMUSG00000081719	0	0	0	0	0	0	0	0	0	0	0	0.044632	0	0	0	0	0	0.0760291	0	0	0	0	0	0	0.0469054	0.0490049	0.0499825	0	0	0	0	0	0.0409631	0.0397089	0	0	0	0	0	0.139277	0	0	0.0730285	0.0556761	0	0	0	0	0.0546886
ENSMUSG00000081721	0.157421	1.40985	0.313658	0.440952	1.19991	0.782383	0.293319	0.473464	0.547137	0.440186	0.33955	0.777872	0.612912	0.66076	0.471472	0.316578	0.550091	0.481847	0.433773	0.161811	0.336571	0.787696	0.327464	0.90286	0.92897	0.737619	0.514755	0.467467	0.390245	0.229111	0.456323	0.572683	0.876185	0.723528	0.664466	1.16892	1.30272	0.18565	0.742987	0.551683	0.564426	0.410122	0.289269	0.264642	0.263161	0.67775	0.437042	0.454828	0.346598
ENSMUSG00000081723	0.0427274	0.0177983	0.0486476	0.0398945	0.0271401	0.0223532	0.119419	0.0593114	0.0371261	0	0	0	0	0.0179344	0	0	0	0	0	0	0.0228381	0	0	0.0140032	0.0403427	0	0	0.304513	0	0.0533019	0.0225192	0	0	0	0.0200389	0	0.0441983	0.0251946	0	0	0.0218853	0.0222631	0.0314054	0.0718294	0.309519	0.210235	0.182496	0.359127	0.0705555
ENSMUSG00000081729	0.0407812	0.220838	0.139295	0.190387	0.259039	0.21335	0.0189966	0.11322	0.265763	0.228067	0.153935	0.348069	0.0705688	0.102705	0.10469	0.281185	0.237509	0.187239	0.112372	0.223565	0.174383	0.0816235	0.11311	0.187115	0.269536	0.160915	0.205156	0.411744	0.202192	0.25437	0.343896	0.346169	0.168135	0.293378	0.286892	0.285006	0.105463	0.192376	0.274967	0.257252	0.0835538	0.0637472	0.194837	0.182821	0.204522	0.150494	0.348367	0.2785	0.179578
ENSMUSG00000081730	0.114353	0	0	0.0533857	0.0726361	0.119649	0.0532678	0.0529125	0.198724	0.127903	0.123327	0.154107	0.0494699	0.0479986	0.146779	0	0	0.0875052	0	0	0.0611226	0	0.0792916	0.112432	0.0539854	0.112804	0.115054	0	0.0872246	0.190206	0.0602691	0.0693343	0.0942924	0.0914055	0	0.0998969	0	0.134859	0.231307	0.400751	0	0.0595837	0.210129	0.12816	0.0637214	0	0.146527	0.120143	0.314718
ENSMUSG00000081738	0.124078	0.051685	0.635713	0.405479	0.315252	0.324561	0.288988	0.287061	0.485153	0.346949	0.267629	0.445898	0.375737	0.312482	0.583957	0.712925	0.289051	0.28484	0.427368	0.6802	0.663204	0.434597	0.602241	0.203321	0.292881	0.305991	0.561771	1.17905	0.473211	0.361166	0.588549	0.300922	0.971954	0.991786	0.581916	0.812941	0	0.365818	0.250977	0.521797	0.381321	0.387904	0.775195	0.556235	0.345701	0.305254	0.317974	0.13036	0.204889
ENSMUSG00000081739	0.120972	0.105822	0.282355	0.378388	0.276626	0.25315	0.371918	0.352644	0.273295	0.399154	0.482723	0.353225	0.601834	0.233574	0.253616	0.375344	0.577724	0.601708	0.516674	0.140925	0.407362	0.139222	0.36069	0.277526	0.348373	0.453466	0.657255	0.129323	0.253752	0.38734	0.388922	0.29339	0.508727	0.638197	0.834008	0.517829	0.269044	0.649126	0.415984	0.279806	0.61963	0.504261	0.782469	0.467746	0.788696	0.441462	0.403021	0.565585	0.499402
ENSMUSG00000081745	0.25375	0.0528502	0	0.0592315	0.0805899	0.132751	0.0591007	0.293532	0.165364	0.141908	0.410494	0.0569938	0.164661	0.0532545	0.108568	0.0728997	0.0738918	0.388348	0	0	0	0.190455	0.0879741	0.124743	0	0.625779	0.255305	0.150704	0.145164	0	0.0668686	0.0769264	0.0523088	0.152122	0.119007	0.110836	0.131242	0.074813	0.17109	0.177853	0.129973	0.132216	0.0932554	0.0710969	0.070699	0.0520227	0.0541904	0.0666495	0.0698359
ENSMUSG00000081749	0	0	0	0	0	0	0	0	0	0	0	0	0	0.0456152	0	0	0	0	0	0	0	0	0	0	0	0	0	0	0	0	0	0	0	0	0	0.0474683	0	0	0	0	0	0	0	0	0	0	0	0	0
ENSMUSG00000081752	0.429759	0.775745	1.06016	0.434705	1.09192	0.974272	0.567205	0.629707	0.715723	1.00142	0.617981	0.836566	0.898598	1.41304	0.674205	0.987725	0.584014	0.493291	0.690783	0.687157	0.880554	1.0752	0.844311	0.75118	1.04825	1.34247	0.504459	0.595553	0.901466	0.565905	0.339753	0.825141	1.91949	1.34545	1.37729	1.56429	0.77797	0.422353	0.57953	0.552235	0.770442	0.671779	0.631763	0.682336	0.439041	0.293692	0.642452	0.526774	0.433681
ENSMUSG00000081755	0.125461	0	0	0	0	0	0	0	0	0	0	0	0	0	0	0	0	0.0960049	0	0.0859728	0	0	0	0	0	0	0.0631148	0	0	0	0	0	0	0	0	0	0.12978	0.221937	0	0.175871	0	0.0653713	0	0	0.0699109	0	0	0	0
ENSMUSG00000081766	0	0.380522	0.390027	0	0.145062	0	0	0	0	0.127718	0	0	0	0	0	0	0	0	0	0	0	0	0	0	0	0	0	0	0.174196	0.284895	0.601818	0.415403	0	0	0	0	0	0	0	0	0	0.118995	0	0.127974	0	0	0.292628	0.119969	0.502818
ENSMUSG00000081772	0	0	0	0	0	0	0	0	0	0	0	0	0	0.103347	0	0	0	0	0	0	0	0	0	0	0	0	0	0	0.0939028	0	0	0	0	0	0	0	0	0	0	0	0	0	0.0904869	0	0	0	0	0	0.271051
ENSMUSG00000081788	4.26299	3.34542	2.81686	2.87865	5.80247	4.69939	5.67367	3.96269	3.22459	3.42709	3.28396	2.99218	4.5117	5.84734	5.09725	4.0678	4.78819	3.58251	3.98547	4.74703	4.9641	6.55165	4.19636	3.34311	3.16255	3.19147	3.21684	4.27245	3.13554	3.18133	3.18963	3.16168	4.53517	4.97438	4.31995	4.73823	4.05539	3.95012	3.15662	2.82787	6.80406	6.36622	5.84711	5.11897	4.34799	3.02772	4.42194	4.71879	2.91216
ENSMUSG00000081792	0.728566	0.520264	1.65903	0.874623	1.45445	0.816761	0.533311	0.818711	0.633056	0.814896	0.336746	0.93509	0.855495	1.52904	1.06875	0.538225	1.15172	0.557513	0.430191	0.998511	0.55632	0.781192	1.01037	0.9551	0.884448	1.07804	0.890111	2.47257	0.833589	0.952159	0.713118	1.0728	1.58771	1.45591	1.51321	1.22747	0.484488	0.920585	0.280706	0.291802	0.693044	0.813471	0.53551	0.524915	1.21795	1.53635	1.15582	1.03883	0.859341
ENSMUSG00000081805	0.0973909	0.121706	0.166328	0.272802	0.185586	0.203803	0.272199	0.135192	0.296183	0.653586	0.262584	0.131248	0.168528	0.0408789	0.250014	0.0559589	0.283602	0.447153	0.06709	0.333689	0.312337	0.194928	0.405181	0.0957545	0.137933	0.240178	0.146982	0.231364	0.148573	0.20249	0.205317	0.0590498	0.160612	0.116771	0.456757	0.382856	0	0.172283	0.0656657	0.136523	0.44896	0.202982	0.250545	0.2183	0.379887	0.0399333	0.207987	0.358128	0.053607
ENSMUSG00000081809	0.2789	0.116177	0.317544	0.130204	0.0885775	0.0729544	0.129917	0.516201	0.424092	0.701882	0.601574	0.751713	0.241308	0.468262	0.71597	0.240375	0.893371	1.28052	1.15276	1.24227	0.670834	1.25599	0.773549	0.228512	0.395001	0.687803	0.561219	0.331281	1.22323	1.10176	1.10244	0.253653	0.287467	0.445865	2.15824	0.852748	0.721253	0.657824	0.376096	0.293222	1.35712	0.799265	1.63997	1.09401	1.47642	0.228716	0.536054	0.219766	0.99785
ENSMUSG00000081828	0	0	0	0	0	0	0	0	0	0	0	0	0	0	0	0.112895	0	0	0.270702	0	0	0	0.136239	0	0	0	0	0	0.0749349	0.081703	0	0	0	0	0	0	0	0	0	0	0	0	0	0	0	0	0	0	0
ENSMUSG00000081829	0	0	0.115008	0	0.128324	0	0	0	0	0	0	0.0907517	0	0.0847975	0.0864365	0	0	0	0	0.138438	0.107983	0.101088	0	0.0662098	0	0	0	0.119983	0.154097	0	0.106475	0	0.249875	0.242225	0	0.176485	0.104489	0.119125	0.408643	0	0.724347	0.105265	0.0742456	0.113208	0.112575	0.165672	0.0862879	0.31838	0.556001
ENSMUSG00000081833	0	0	0	0	0.109751	0	0	0.0799489	0	0	0	0	0	0	0	0	0.100629	0	0	0	0	0.0864565	0	0	0	0	0	0	0.0658967	0	0	0.104762	0	0.0690553	0	0	0	0	0	0	0	0.0900289	0.0634996	0	0	0	0	0	0
ENSMUSG00000081834	0	0	0	0	0	0	0	0	0	0	0	0	0	0	0	0	0	0	0	0	0	0.129685	0	0	0	0	0	0	0.098845	0.215545	0	0.157142	0	0	0	0	0	0	0	0	0	0	0	0	0	0	0	0	0
ENSMUSG00000081838	0	0	0	0	0	0	0	0	0	0	0	0	0.0744208	0	0	0	0	0	0	0	0	0	0	0	0	0	0	0	0	0	0	0	0	0	0	0	0	0	0	0	0	0	0	0	0	0	0	0	0
ENSMUSG00000081852	0	0	0	0	0	0.138785	0	0	0	0	0	0	0	0.11135	0	0	0	0	0	0	0.141796	0	0.367892	0	0	0	0.133455	0	0	0	0.139816	0.160846	0.218746	0	0.124416	0	0	0.156427	0	0.185938	0.271761	0	0	0.148657	0	0	0.113307	0	0.146021
ENSMUSG00000081854	0	0	0	0	0.0583971	0	0	0	0	0	0.0495755	0	0.0397722	0	0	0	0.160631	0	0	0	0	0.0460025	0	0.0301305	0	0	0	0	0	0	0	0	0.037904	0	0	0.0803139	0.0475505	0	0	0	0	0	0.0337874	0	0	0	0	0	0
ENSMUSG00000081858	0	0	0	0	0	0	0	0	0	0	0	0	0	0	0	0	0	0	0	0	0	0	0	0	0	0	0	0	0.320351	0.139714	0.177081	0.101858	0	0	0	0	0	0	0	0	0	0	0	0	0	0	0	0	0.184939
ENSMUSG00000081860	0	0	0	0.154549	0.105139	0.17319	0	0.382949	0.0719123	0	0.178513	0.0743554	0.21482	0	0.212459	0	0.0964008	0	0.114025	0.453705	0.0884737	0.0828239	0	0.271237	0.0781427	0.489843	0	0.0983056	0.189384	0.275319	0.261715	0.40144	0.0682431	0.0661538	0.0776296	0.0722993	0	0.0976026	0	0.116016	0.508695	0.258738	0.121663	0.0927545	0	0.20361	0.070698	0	0.0911094
ENSMUSG00000081862	0	0	0	0	0	0	0	0	0	0	0	0	0	0	0	0	0	0	0	0	0	0	0	0	0	0	0	0	0	0	0	0	0	0	0	0	0	0	0	0	0	0	0	0	0	0	0	0	0.139447
ENSMUSG00000081865	0.190542	0.555598	0.867774	0.48925	1.14979	0.897153	0.48817	0.749413	0.331127	0.85248	0.616486	0.213985	0.329719	0.95974	0.529907	0.766372	0.721316	1.02065	0.590668	0.979279	0.96754	0.715069	1.18909	1.4675	0.944516	0.939803	0.670986	0.396075	0.508687	0.633865	0.351485	0.173294	0.942696	1.18037	0.670224	0.624205	0.591305	0.168533	0.449655	0	0.683181	0.992821	0.665248	0.533871	1.11486	0.820348	0.691764	1.35128	0.262201
ENSMUSG00000081873	0	0.068805	0	0	0.104919	0.0864134	0	0	0	0.0923744	0	0.0741995	0	0	0	0	0	0	0	0	0	0	0	0	0	0	0	0	0.0629956	0.0686853	0	0	0	0	0	0	0	0	0	0	0	0	0	0	0	0	0	0	0.0909184
ENSMUSG00000081874	0	0	0	0	0	0	0	0	0	0	0	0	0	0	0	0	0	0	0	0	0	0	0	0	0	0	0	0	0	0	0	0	0	0	0	0	0	0	0	0	0	0	0	0	0	0	0	0	0
ENSMUSG00000081884	0	0.167791	0.045862	0	0.0511721	0.168586	0.112581	0.0372768	0.140001	0.135161	0.173768	0.108568	0	0.033815	0	0	0	0	0	0.331233	0.0430608	0.080622	0.335165	0.079208	0.114098	0	0.324222	0.0478461	0.583772	0.569498	0.594433	0.0976918	0.0332145	0.0643951	0.0377829	0.0351886	0	0	0	0	0.28885	0.167907	0.148036	0.225722	0	0.0330328	0.172046	0	0.354749
ENSMUSG00000081885	0	0.0230477	0.0944938	0.0645764	0.0351449	0.0434191	0.0257735	0.0512033	0.12019	0.0309428	0.0895074	0.0497095	0.0478718	0.0696721	0.0473458	0.0158956	0.0644478	0.0635089	0.0571725	0.0568725	0.0443611	0.0276855	0.0575476	0.0271999	0.222026	0.0272899	0.0278343	0.0492909	0.179365	0.39113	0.0583222	0	0.057029	0.0663396	0.155695	0.0241675	0.0429257	0.0163128	0.0746117	0.0387805	0.0850207	0.0864884	0.0711695	0.06201	0.0154158	0.0340303	0	0.0435983	0.593875
ENSMUSG00000081887	0.0557997	0.162705	0.381188	0.182351	0.0354436	0	0.0259926	0.0774576	0.193939	0.218441	0.0902681	0.025066	0.0482787	0.117107	0.0716223	0.160307	0	0.256194	0.153756	0.0764744	0.208778	0.0279208	0.0773823	0.164587	0.0263427	0.110087	0.140354	0.198839	0.148968	0.116016	0.235271	0.101497	0.0920219	0.0446023	0.0523395	0.17061	0.0577207	0.0987086	0.150492	0.430211	0.0285811	0.116298	0.0615208	0.125074	0.124374	0.183037	0.23833	0.263813	0.122856
ENSMUSG00000081890	0	0	0	0	0	0	0	0	0	0	0	0	0	0	0	0	0	0	0	0	0.107159	0	0	0	0	0	0	0	0	0	0	0	0	0	0	0	0	0	0	0	0	0	0	0	0	0	0	0	0
ENSMUSG00000081895	0	0.118484	0.323849	0.13279	0	0.223209	0.0662482	0.263225	0.185362	0.0795353	0.383449	0.19166	0.0615248	0.11939	0.0608488	0.0817161	0.496969	0.217657	0.783766	0.682196	0.152034	0.213488	0	0.0466098	0.335703	0	0.429272	1.18251	0.379679	0.118278	0.524689	0.517379	0.293175	0.113679	0.200099	0.37272	0	0.251582	0.287673	0.0996814	0.145691	0	0.209067	0.557867	0	0.291571	0.485953	0.22413	0.547972
ENSMUSG00000081926	53.6882	17.1361	8.73245	12.6949	3.98599	7.66021	9.41897	8.06565	16.0549	21.4464	25.9429	25.6835	8.44578	5.85328	10.7395	6.00939	10.558	20.8084	28.3387	24.8454	13.4167	15.0021	8.70243	11.8826	35.2209	13.0683	14.0305	14.4936	8.77534	10.7277	12.1269	35.9342	26.1595	10.3106	24.1984	17.6641	19.1132	4.1114	8.46216	41.5398	8.57129	7.26605	19.2185	32.4296	5.82797	10.864	12.5079	17.215	19.5732
ENSMUSG00000081934	0	0	0.118659	0	0	0	0	0.192893	0	0	0	0	0	0.0874895	0	0	0	0	0.287174	0	0	0	0	0.0683117	0	0	0.104857	0	0	0.0866744	0	0.252758	0	0	0	0	0	0.122907	0	0	0	0	0.0766027	0	0	0	0	0	0.11473
ENSMUSG00000081944	1.57578	1.4222	2.69118	2.20696	1.83503	1.78617	3.1808	2.1874	3.42303	2.35	2.69079	4.24718	1.81785	0.661421	4.71943	1.35812	0.76478	2.61261	2.17103	4.49924	3.2287	2.75969	2.73159	1.63538	1.98378	2.8498	1.45332	1.71576	5.20847	3.49471	3.18361	5.41408	1.84075	1.4695	2.70979	1.26186	2.98839	2.63267	1.77079	0.736313	3.76661	3.14741	3.08862	4.26794	2.78059	2.69217	2.01914	1.9315	4.19225
ENSMUSG00000081953	0.0776249	0.0646699	0.0883804	0	0.14792	0.324881	0.0723183	0.0718359	0.0674488	0.217057	0.167433	0.10461	0.235067	0.0651646	0.199272	0.0892034	0.0904173	0.1188	0.0534737	0.159579	0	0.233049	0.107649	0.483364	0.403109	0.0382866	0.117151	0.276612	0.0592096	0.0645575	0.286382	0.0941306	0.224026	0.310238	0.145622	0.305153	0.0802971	0.0457723	0	0	0.15904	0.161786	0.0570558	0.217493	0.129766	0.127315	0.13262	0.163111	0.128182
ENSMUSG00000081957	0.117421	0.0489121	0.0668451	0.0548178	0.298339	0.122859	0	0	0.153041	0.197001	0	0.105494	0.0507969	0.246431	0.0502388	0.202403	0.205157	0	0.0808879	0	0.0627622	0	0	0.15393	0.110867	0.0579149	0.0590702	0	0.0447822	0.146481	0	0	0.145233	0.281573	0.165209	0.205153	0.0607314	0.207715	0	0.164601	0.240575	0.0611821	0.0431532	0	0.0654308	0.0962923	0.401219	0.246732	0
ENSMUSG00000081960	0	0	0	0	0	0	0	0	0	0	0	0	0	0	0	0	0	0	0	0	0	0	0	0	0	0	0	0	0	0	0.180939	0.208154	0	0	0	0	0	0	0	0	0	0	0	0	0	0	0	0	0.188968
ENSMUSG00000081965	0.0427274	0.0355965	0.0729714	0.0398945	0	0.0447063	0.0597096	0.0593114	0.167067	0.0955804	0.0691207	0.115162	0.0924207	0.0717376	0.0914052	0.0245503	0	0.130783	0.0294337	0.117117	0.114191	0.320695	0.118507	0	0.0201713	0.0632227	0.171957	0.152256	0.342205	0.515252	0.135115	0.207251	0.0704636	0.0512297	0.100194	0.0746518	0.0883965	0.100778	0.0288089	0.089843	0.0875412	0.0667893	0.0314054	0.0718294	0.0952366	0.122637	0.091248	0.0897817	0.399814
ENSMUSG00000081967	0	0.340987	0.116501	0.0955396	0.519962	0.321189	0.190657	0.284078	0	0.114448	0.220707	0.459652	0.0885318	0.257696	0.437795	0.470345	0.238373	0.783001	0	0.140236	0.109386	0.204801	0.425703	0.335348	0.0966129	0.100937	0.102951	0.85079	0.468294	0.340394	0.755008	0.620407	0.337493	0.490741	0.0959784	0.357553	0.211692	0.241345	0	0.430313	0	0.106632	0.15042	0	0.456146	0.419559	0.437042	0	0.225289
ENSMUSG00000081974	0.0827328	0.287189	0.109896	0.16737	0.0525512	0.11542	0.0899232	0.191407	0.0958495	0.246763	0.178451	0.148659	0.155093	0.196783	0.117992	0.0950733	0.0642447	0.105515	0.189975	0.0755911	0.103183	0.151791	0.0573664	0.23499	0.16925	0.312846	0.180353	0.0327571	0.0315529	0.160546	0.130812	0.183929	0.193288	0.165327	0.142271	0.168639	0.28527	0.146353	0.0929709	0.0386584	0.0847529	0.086216	0.0608102	0.0927221	0.153672	0.0452308	0.10601	0.101409	0.0910775
ENSMUSG00000081992	0.197715	0.205897	0.393942	0.138454	0.18838	0.724051	0.460496	0.457424	0.38654	0.331713	0.319846	0.488488	0.171065	0.165978	0.338371	0.568014	0.403021	0.0756476	0.340501	0.609684	0.21136	0.197863	0.342735	0.550779	0.32669	0.536348	0.547048	1.17424	0.565537	0.411078	0.364715	0.299695	0.448333	0.434606	0.324544	0.30226	0.0511302	0.291461	0.199963	0.554314	0.0506355	0.309058	0.581296	0.221587	0.275433	0.405346	0.295566	0.571246	0.380899
ENSMUSG00000081993	0	0	0	0	0	0	0	0	0	0	0	0	0	0	0	0	0	0	0	0	0	0	0	0	0	0	0	0	0	0	0	0	0	0	0	0	0	0	0	0	0	0	0	0	0	0	0	0	0
ENSMUSG00000081999	0.477511	1.19345	2.24265	1.89487	1.21324	3.43493	1.00095	2.2095	2.07456	2.6037	1.15871	2.35954	1.39438	2.10452	1.94089	1.7148	1.87719	1.827	1.23354	2.04511	1.33997	0.955737	1.32441	4.65575	3.21238	4.12161	1.74159	4.32485	1.68456	1.78707	1.69877	2.38857	3.44524	2.52868	3.52721	4.01502	0.308718	1.8302	1.28784	0.585704	1.10063	1.30624	1.88651	2.14066	1.2639	3.37745	2.09052	2.13218	1.4456
ENSMUSG00000082008	0	0	0	0	0	0	0	0	0	0.111269	0.107288	0	0	0	0.0851268	0	0	0	0.13706	0	0	0	0	0.0652066	0	0.0981335	0.100091	0	0.075881	0	0	0	0	0.0795182	0	0	0.102906	0	0	0	0	0	0	0	0	0	0	0.104519	0.219031
ENSMUSG00000082029	0	0.320195	0.218795	0	0.244128	1.00535	0.268548	0.266756	0.500931	0.214939	0.103625	0.517949	0.166267	0.0806611	0.16444	0.441665	0.335757	0.588206	0.13238	0.395055	0	0.192313	0.399746	0.18894	0.181444	0.284348	0.0966734	0.913043	0.36645	0.0799095	0.303844	0.233031	0.316915	0.230409	0.45063	0.251813	0.198784	0.679886	0.259139	0	0.0984305	0.10013	0.494367	1.07686	0.107083	0.472772	0.164157	0.302849	0.317327
ENSMUSG00000082039	0	0	0	0	0	0	0	0	0	0.0972684	0.0468942	0	0	0	0	0	0	0	0	0	0	0	0.0603001	0.0570018	0.0821103	0.128678	0	0	0.0331665	0	0	0	0	0.0347563	0	0	0	0	0	0	0.0445436	0.0453125	0.03196	0	0	0	0.148575	0	0.0478676
ENSMUSG00000082044	2.55073	3.18755	10.1645	6.88022	6.66084	13.3444	8.18523	10.36	7.51095	7.29093	5.50181	6.74762	15.5711	9.27892	14.6724	6.35093	6.10724	9.3256	5.8571	9.51638	7.1199	5.38891	5.50249	13.0038	6.42232	9.50554	6.27334	8.07945	9.72806	8.01395	6.12425	5.84253	16.125	14.0455	16.0833	12.3793	4.1044	4.67931	5.35057	1.39052	3.77435	4.57787	6.66608	5.87623	4.89578	9.52913	6.89992	7.44413	6.08401
ENSMUSG00000082057	0	0.0242035	0.13231	0.108504	0.0369073	0.0303977	0.054132	0.0268855	0.0504871	0.162473	0.062664	0.0261012	0.0754087	0.121943	0.0497201	0.066771	0.101519	0	0.0800528	0.0796326	0.0310571	0	0.120867	0.0380853	0	0.200609	0.116921	0	0.0664798	0.0724843	0	0.0352296	0.119778	0.0928885	0.136252	0.0507588	0.0901566	0.0342617	0	0.0407253	0	0.0302752	0.0213538	0.0651197	0	0.0952981	0.0496346	0.0305231	0.0639647
ENSMUSG00000082061	0.131315	0.2188	0.224265	0.306523	0.417053	0.686987	0.0611692	0.243045	0.0570504	0.0734376	0.212431	0.117977	0.170424	0.110237	0.0561837	0.0754512	0	0	0.0904597	0.269955	0.210567	0.394242	0.273159	0.688582	0.18598	0.323841	0.330301	0.389946	0.450733	0.273024	0.207627	0.398094	0.162419	0.157446	0.492689	0.401502	0.203754	0.0774314	0.177079	0.368157	0.269043	0.273688	0.0482597	0.0735853	0.292694	0.861495	0.39261	0.275929	0.21684
ENSMUSG00000082063	0.165177	0.55044	0.470158	0.694014	0.524594	0.604894	0.230827	0.382146	0.358808	1.29324	0.623487	0.519397	3.50137	2.14927	2.26148	0.569443	0.288596	1.39036	0.7965	0.792319	0.706305	0.743852	0.343597	0.216535	0.0779789	3.1773	0.332378	0	0.629956	0.412112	0.261166	0.200299	1.4301	1.65038	2.40147	1.44296	0.59802	0.97398	0.445481	0.92618	0.338419	1.29098	1.03197	0.925601	0	0	0.0705498	0.0867701	1.27286
ENSMUSG00000082065	0	0	0	0	0	0	0	0	0	0	0	0	0	0	0	0	0	0	0	0	0	0	0	0	0	0	0	0	0	0	0	0	0	0	0	0	0	0	0	0	0	0	0	0	0	0	0	0	0
ENSMUSG00000082066	0	0.353325	0.107304	0.263991	0.179592	0.0986106	0.131704	0.174434	0.0818906	0.263532	0.101642	0.211682	0.0407712	0.158235	0.201616	0.433213	0.164666	0.288474	0.0649232	0.452077	0.10075	0.23579	0.392095	0.185324	0.177971	0.139453	0.237058	0.447784	0.287549	0.431091	0.347701	0.285714	0.271993	0.188333	0.0884011	0.246994	0.341215	0.166718	0.0635449	0.0660568	0.337913	0.196427	0.0692723	0.0528124	0.367618	0.154575	0	0.0990176	0.36313
ENSMUSG00000082071	0	0.0475652	0.0325022	0.0266542	0	0	0	0	0	0	0	0	0	0	0	0	0.0332513	0	0.157321	0	0	0	0	0	0	0	0	0	0	0	0.0300909	0	0	0	0	0	0	0	0	0	0	0	0	0	0	0	0	0	0
ENSMUSG00000082073	0	0	0	0	0	0	0	0	0	0	0	0	0	0	0	0	0	0	0	0	0	0	0	0	0	0	0	0	0	0	0	0	0	0	0	0	0	0	0	0	0	0	0	0	0	0	0	0	0
ENSMUSG00000082078	0	0	0.177285	0	0	0.0814609	0	0	0	0	0	0	0	0	0	0	0	0	0	0	0	0	0	0	0	0	0	0	0.11877	0	0.164132	0.188819	0	0.0622316	0	0	0	0	0	0	0	0	0	0	0.0867669	0	0	0	0.0857077
ENSMUSG00000082082	0.100241	0.793359	0.627715	0.608366	1.17793	0.157325	0.723758	0.440635	0.718574	0.196207	0.432429	0.968134	0.325236	0.483864	0.171553	0.403174	0.583802	0.958828	0.690532	0.996016	1.09838	0.777449	1.07735	0.279243	0.283939	0.716899	0.781628	0.208368	1.6439	1.70901	1.63777	3.06928	0.516599	0.380595	0.564148	0.262706	0.80361	1.15261	0.980015	0.386424	1.25793	0.809573	0.957826	0.786407	0.446861	0.493222	0.984735	0.447595	2.28979
ENSMUSG00000082088	0.0743295	0.0619245	0	0	0.094427	0	0	0	0.0968781	0	0	0.166949	0.0643108	0.124796	0.0954063	0.0427082	0	0.113757	0	0.152804	0.0397297	0.0371926	0.103079	0	0	0.183306	0.0373925	0.220724	0.14174	0.0309084	0.117525	0.135202	0.030645	0.0594136	0.0697201	0.064933	0.0384441	0	0	0.156293	0.0380722	0.116188	0.109267	0.041652	0.0828378	0.0609549	0.158737	0.0780931	0.12274
ENSMUSG00000082100	2.18663	0.793321	1.88728	1.08669	2.1506	2.28791	3.25287	3.29644	1.5016	1.81457	2.05394	0.221801	2.25808	1.83564	1.78058	0.0810577	1.23241	0	0.923223	0.145007	1.84741	1.80003	1.22274	0.300522	0.133199	0.173952	2.37746	3.39326	3.30887	2.90379	0.631989	3.76354	0.261731	0.169145	2.67958	3.05016	0.328341	1.123	0.998742	0.0494391	1.55356	0.183765	1.97014	0.197633	2.2404	2.603	2.80184	2.77905	0.504732
ENSMUSG00000082116	0	0.106214	0	0	0.323924	0	0	0	0	0	0	0.114541	0	0	0	0	0	0	0	0	0	0	0	0	0	0	0	0.30287	0	0	0	0.1546	0	0	0	0	0	0	0	0	0	0	0.0937081	0	0.426253	0.522752	1.30688	1.47341	0
ENSMUSG00000082117	0	0	0	0	0	0	0	0	0	0	0	0	0	0	0	0	0	0	0	0	0	0	0	0	0	0	0	0.021406	0	0	0	0	0	0	0.0169038	0	0	0	0	0	0	0	0	0	0	0	0	0	0
ENSMUSG00000082127	1.15867	4.98735	1.97881	2.70461	3.43455	25.863	17.4512	9.65031	0.503386	0.647979	13.5373	10.9302	41.7705	5.83607	9.25379	1.33149	3.37403	5.61535	2.92664	19.0556	0.206439	0	6.96289	11.8983	7.65799	4.76236	3.10871	6.88139	0.589194	10.921	2.23912	0.936692	28.0252	35.0394	35.3215	17.2072	3.3959	5.69349	3.90614	1.08281	4.35217	0.603723	0.993581	18.8292	1.72173	2.53381	5.44375	6.49245	0.850355
ENSMUSG00000082145	3.43095	3.11356	4.1156	3.88993	4.51429	2.05135	3.71011	2.6081	2.66176	1.57611	2.643	2.2568	2.12036	3.24024	3.46015	2.39379	3.06864	1.78154	2.19467	0	2.29233	2.14595	2.03914	2.04808	1.38834	1.45048	1.41778	2.69263	2.14969	1.5286	0.0645807	0.891533	2.52595	1.17534	2.70098	1.28452	3.29555	1.73408	3.30473	2.92006	1.75736	3.4477	1.35097	1.09863	8.12532	4.87354	1.88411	2.12418	2.69786
ENSMUSG00000082149	0	0	0.131727	0	0.0734894	0	0	0.107068	0.100529	0	0.124776	0	0	0.0485625	0.0495011	0	0	0	0.1594	0.396409	0.123681	0.289458	0.320892	0	0	0	0	0.0687129	0.308873	0.62543	0.365863	0.280595	0	0	0.108522	0	0.0598396	0.0682215	0	0	0.414824	0.602837	0.170078	0.324164	0	0.0474392	0	0	0.382098
ENSMUSG00000082152	0	0	0.120573	0	0	0	0	0	0	0.0592239	0	0.0475715	0	0	0	0	0.123352	0	0.0729513	0	0.0566041	0.0529895	0	0.0694135	0	0	0	0	0.121165	0.0440362	0	0	0.0436609	0.0846484	0	0	0	0	0	0.0742251	0.108485	0.055179	0	0.118686	0	0	0.0452315	0	0.116581
ENSMUSG00000082154	0.0720194	0.03	0.122997	0.100867	0.182985	0.226065	0.100644	0.133297	0.156445	0.201383	0.194178	0.129408	0.124624	0.120918	0.0616275	0.0827618	0.125832	0.220443	0.0992245	0.0987037	0.192475	0.21622	0.0998755	0.141619	0.17	0.106565	0.0362304	0.0855456	0.219736	0.299478	0.0759148	0.0873333	0.207848	0.0575671	0.270213	0.220202	0.0372494	0.0849339	0.097118	0	0.0737779	0.0750515	0.0529357	0.121073	0	0.0590605	0.0615215	0.0756661	0.158567
ENSMUSG00000082171	1.38574	0.659698	0.901569	0.646933	1.88617	0	1.47544	1.0076	0.344023	0.44284	0.106749	0.266783	1.11332	0.581651	0.423495	0.454982	0.230587	1.21188	0.272743	0.271311	0.317438	0.0990557	0.137266	0.648789	0.467286	0.683483	0.497941	0.587858	0.150999	0.246957	0	0.120028	0.408087	0.55383	0.464217	0.432343	0.409556	0.583654	0.266953	0.138753	0.608389	0.206297	0.654779	0.221865	0.441247	1.13639	0.25366	0.415973	0
ENSMUSG00000082173	0	0	0	0	0	0	0	0	0	0	0	0	0	0	0	0	0	0	0	0	0	0	0	0	0	0	0	0	0	0	0	0	0	0	0	0	0	0	0	0	0	0	0	0	0	0	0	0	0
ENSMUSG00000082179	0	0	0.0424343	0	0.0473475	0.0389964	0	0	0	0.0833729	0	0.0334845	0.0644934	0	0	0.0428294	0	0	0.205396	0	0.0796849	0.0372982	0.103372	0.0488587	0	0	0	0	0.0284285	0.0309961	0.0785722	0.135586	0.061464	0.0297911	0.034959	0.130235	0.0771065	0.175814	0.201035	0	0.152721	0.116518	0.0273943	0	0.0415365	0.15282	0.0318375	0.0391574	0
ENSMUSG00000082183	0	0	0	0	0	0	0	0	0	0	0	0	0	0	0	0	0	0	0	0	0	0	0	0	0	0	0	0	0	0	0	0	0	0	0.0921488	0	0	0	0	0	0	0	0	0	0	0	0	0	0
ENSMUSG00000082185	0	0.180826	0.247124	0.10133	0	0.0567758	0.202212	0.150648	0.282895	0.121384	0.0585209	0.243755	0.0469487	0.136657	0.232164	0.187069	0.063205	0	0.0747601	0	0.116015	0	0.150501	0.320105	0.102468	0.214109	0.0545952	0.193361	0.0827793	0.270768	0.285988	0.197402	0.0894869	0.216868	0.101795	0.142209	0.0561306	0.0639929	0	0.152131	0.111175	0.339282	0.039884	0.121629	0.181422	0.266992	0.231765	0.228041	0.298678
ENSMUSG00000082186	0.164487	0.171294	0.093639	0.499139	0.104481	0.172105	0.306485	0.30444	0.214386	0.275966	0.221744	0.295559	0.320212	0.0345209	0.246317	0.378044	0.33529	0.377606	0.339932	0.169074	0.0439598	0.246915	0.171081	0.377354	0.310613	0.202823	0.0827476	0.439605	0.25093	0.307794	0.173384	0.299194	0.237355	0.131479	0.270002	0.179616	0.212687	0.0969913	0.332715	0.288223	0.168503	0.214265	0.181352	0.368694	0.504118	0.269779	0.386404	0.129612	0.271616
ENSMUSG00000082189	0	0.0720527	0.0738525	0.0403762	0.137339	0.158361	0.0201435	0.0800367	0.13151	0.0483673	0.116592	0.233105	0.0748293	0.108906	0.0740071	0.0993869	0.0503697	0.0992718	0.119157	0.0888983	0.161797	0.0865514	0.0299846	0.12755	0.102074	0.149301	0.108771	0.179777	0.14843	0.287709	0.136747	0.209753	0.106972	0.103697	0.162247	0.132218	0.0447319	0.0254988	0	0.0303093	0.0442991	0.11266	0.111246	0.0484645	0.120483	0.106387	0.11082	0.0681493	0.142815
ENSMUSG00000082191	0	0	0	0	0	0	0	0	0	0	0	0	0	0	0	0	0	0	0	0	0	0	0	0	0	0	0	0	0	0	0	0	0	0	0	0	0	0	0	0	0	0	0	0.0775943	0	0	0	0	0.0762181
ENSMUSG00000082193	0.794068	0.404278	0.954321	0.494281	0.224172	0.230791	0	0.24495	0.459981	0.148027	0.6185	0.832314	0.190844	0.296269	0.452993	0.405561	0.41108	1.41782	1.4587	1.5115	0.471595	0.176592	0.489423	0.607232	1.37454	0.78331	0.310697	1.93881	0.672987	0.733772	0.651014	0.695439	0.909399	0.77577	0.827585	1.23322	0.365069	0.416205	0.713866	0.989447	0.361536	0.137917	0.907909	1.58212	0.393317	0.506478	0.376845	0.648881	0.728467
ENSMUSG00000082195	0	0.0206675	0.0141225	0.0231629	0.0315153	0.0129783	0.0462236	0.0459153	0.0323334	0.0277472	0.053509	0.0222879	0.010732	0.052064	0.0106141	0.014254	0.0577919	0.0189833	0.0341787	0.0679986	0.0397797	0.0372394	0	0.0487818	0.0351347	0.0489432	0.0124799	0.0294669	0.189225	0.288842	0.0130748	0.0300827	0.0204558	0.0594884	0.034904	0.0325074	0	0	0.0167266	0	0	0.0129261	0.0273512	0.0139015	0.0138237	0.0203439	0.0317874	0.0390957	0.382338
ENSMUSG00000082196	1.46647	0.111066	0.683042	0.311191	0.423404	0.488214	0.124201	0.0616865	0.347515	0.223668	0.0718886	0.239548	0.288365	0.167873	0.456314	0.229801	0.388213	0.102015	0.0918372	0.0913552	0.142516	0.26683	0.18488	0.0436917	0.314687	0.131509	0	0.0791768	0.406753	0.221746	0.70263	0.889144	0.219856	0.159844	0.437668	0.174693	0	0.157221	0.179775	0.186882	0.13657	0.138928	0.195978	0.149412	0.0742877	0.218654	0.113882	0	0.146762
ENSMUSG00000082208	0	0.253632	0.485273	0.113702	0.850864	0.509666	0.623983	0.281737	0.899404	0.47672	0.656664	0.875256	0.368768	0.715602	0.781536	0.13994	0.28369	0.372743	0.167777	0.250344	0.911265	0.243735	1.01327	0.27937	0.402429	0.660695	0.551352	0.0723237	0.371547	0.405106	0.962722	0.738351	0.652687	0.827382	0.856685	0.425527	0.503874	0.143613	0.246323	0.170706	0.810872	0.317258	0.492293	1.22832	0	0.0499321	0.156038	0.127942	0.402177
ENSMUSG00000082226	0.28478	0.395422	0.16212	0.664748	0.301484	1.39053	0.0884374	0.131771	0.618619	0.955574	0.409505	0.341139	10.595	7.17203	9.46323	0.763602	0.221141	3.70463	0.26157	0.390296	0.202956	0.379992	0.394929	0.373327	0.268886	7.91263	0.33428	0	2.136	2.48682	0.950582	1.036	5.36177	5.61494	4.80817	6.26095	0.343681	0.223898	0.320021	0.266137	0.145867	0.346232	0.313979	0.425553	0.0528965	0	0.0405449	0	2.24678
ENSMUSG00000082241	0	0.321765	0.659604	0.180308	0.49065	0.80822	0.359819	0.178709	0.335591	0.215993	0.208266	0.173496	0.501246	0.810565	0.165246	0.221915	0.224935	0	0.266058	0	0	0	0	0.379732	0.182333	0.571483	0.194295	0.458759	0.441895	0.481808	0.610668	0.468346	0.159234	0.308718	0.181136	0.337397	0.399518	0	0	0	0.197826	0	0	0.216427	0	0.316726	0.659848	0.202889	0.637766
ENSMUSG00000082258	0	0.135062	0.553742	0.302739	0	0.169626	0.151035	0.300055	0.140865	0	0.34968	0	0	0.136095	0	0	0	0.248112	0.223357	0.888739	0.173306	0	0.224823	0.212525	0	0	0	0.192566	0.247316	0.134827	0.170886	0	0.133678	0	0.152064	0	0.335397	0.191189	0	0.227257	0	0	0	0	0	0.265894	0	0.340653	0.17847
ENSMUSG00000082260	0	0.0945821	0.12926	0.106002	0.432677	0.475149	0.211536	0.525313	0.0986463	0.253963	0.122439	0.203995	0.0982269	0.285917	0.194295	0.260926	0.528954	0.17375	0.156414	0.311187	0.121364	0.113614	0	0.372072	0.750351	0.447964	0.22845	1.07881	0.0865962	0.0944176	0.478679	0.550678	0.280839	0.272241	0.425956	0.198354	0.117437	0.133887	0	0.159146	0.116301	0	0.417231	0.127237	0.253049	0.558606	0.581884	0.477111	0.6249
ENSMUSG00000082271	0	0	0	0	0	0	0	0	0	0	0	0	0	0	0	0	0	0	0	0	0	0	0	0	0	0	0	0	0	0	0	0	0	0	0	0	0	0	0	0	0	0	0	0	0	0	0	0	0
ENSMUSG00000082272	0.284438	0.592419	0.539748	0.531159	0.481794	0.148806	0.397489	0.570322	0.453108	0.689306	0.562392	0.511093	0.369149	0.35817	0.730186	0.435819	0.662625	0.0725525	0.391883	0.454797	0.405424	0.474418	0.131485	1.14971	0.895209	0.93528	0.286181	1.1262	0.397759	0.591388	0.549675	0.919784	0.469079	0.682076	0.88933	0.207067	0.29423	0.39135	0.383564	0.398726	0.38851	0.247011	0.38329	0.637562	0.581161	1.20516	0.850418	1.09575	0.887193
ENSMUSG00000082276	0	0	0	0.395513	0	0	0.19732	0	0	0	0	0	0	0	0	0	0	0	0	0	0	0.211958	0	0.138827	0	0	0	0	0.161553	0	0	0.256835	0.174644	0.169297	0	0	0	0	0.285611	0	0	0	0.155676	0	0	0.173689	0.180926	0	0.466324
ENSMUSG00000082279	0	0.0646699	0.0441902	0.0362392	0.0493067	0.16244	0.0361591	0.107754	0.202346	0.30388	0.0418583	0.13948	0.201486	0.130329	0.132848	0.0446017	0.135626	0.1782	0	0.212772	0	0.0776831	0	0.152641	0.146585	0.11486	0.117151	0.23051	0.207234	0.129115	0.122735	0.282392	0.192022	0.124095	0.182028	0.169529	0.120446	0	0.0523385	0	0.238561	0.161786	0.0285279	0.173995	0.173021	0.286458	0.19893	0.203888	0.128182
ENSMUSG00000082280	0	0.0205897	0.0281387	0.0230757	0.0313967	0.025859	0.0230248	0	0.0214744	0.0829283	0	0.022204	0.0213831	0	0	0.0568014	0	0	0.0340501	0	0	0.0247329	0	0.0161994	0.023335	0	0.0745974	0	0	0	0.0521021	0	0.0203788	0	0	0.02159	0.0255651	0.0291461	0.0666544	0	0	0	0	0.0276983	0	0	0	0.0259657	0
ENSMUSG00000082284	0.963194	4.01222	4.60594	8.54367	3.54852	10.7835	5.83276	6.06126	10.629	9.15726	10.1801	9.86509	9.50039	4.36635	11.7862	2.76716	2.69262	4.56974	4.91004	10.2966	16.7836	4.53041	11.7545	7.57608	14.7329	15.7724	12.9859	19.3352	6.75916	6.40839	5.88869	8.29282	15.4079	13.9353	14.5458	10.3496	4.48358	2.95337	7.92307	4.18564	4.73621	5.21947	5.38054	8.85182	6.54804	18.5622	5.26588	5.56581	5.51379
ENSMUSG00000082286	1.57578	1.70664	2.66555	2.05983	1.97325	2.47315	4.00571	2.91654	3.61863	3.04661	3.32606	4.2674	2.33724	1.88977	3.44808	1.55214	2.491	1.75705	2.9464	4.22672	2.93591	4.1677	2.55989	2.06574	2.2105	2.33165	2.64996	1.55087	7.98442	7.32017	5.86102	4.66794	1.16941	1.54747	2.40714	1.47491	2.98063	3.98219	1.9428	1.83026	3.96647	4.08186	3.80562	4.11236	2.10739	2.28912	2.5768	2.57797	8.02929
ENSMUSG00000082287	0	0	0	0	0	0	0	0	0	0	0	0	0	0	0	0	0.25282	0	0	0	0	0	0	0	0	0	0	0	0	0	0	0	0	0	0	0	0	0	0	0	0	0	0	0	0	0	0	0	0
ENSMUSG00000082292	0.123785	0.438287	0.493278	0.375629	0.43245	1.03615	0.980245	0.687322	1.15625	0.969169	1.06799	1.08432	0.615828	0.909259	0.767947	0.355622	0.432554	0.378891	0.383725	0.805835	0.661641	0.712298	0.858317	0.405684	0.438287	0.671594	0.62272	0.441101	0.424886	0.411788	0.521922	0.412792	0.561384	0.890504	0.899844	0.783991	0.416151	0.510938	0.542503	0.824231	0.380423	0.354741	0.659637	0.832386	0.586307	0.837471	0.766627	0.682778	0.476947
ENSMUSG00000082308	0.135144	0.056295	0.15387	0.0630922	0.257528	0.0707019	0.125906	0.062533	0.058714	0.226737	0.14575	0.0607087	0.233858	0.0567256	0.231288	0	0.236124	0.103415	0.186195	0	0.144472	0.202869	0.0937082	0.265748	0.127602	0.333284	0.203959	0	0.103084	0.0561971	0.356136	0.0819405	0.111436	0.162037	0.443674	0.17709	0	0.398446	0	0.094723	0.0692221	0.140834	0.0993338	0	0	0.221654	0.173168	0.283975	0.148776
ENSMUSG00000082319	1.44413	4.75652	5.86952	0.313578	5.43982	5.86838	6.83656	0.217559	0.262636	4.99601	4.81727	5.5217	5.39021	4.59555	0.359231	10.8449	0.312953	9.22613	0.393303	13.6703	0.143609	0.151244	0.232873	6.64807	6.29445	6.54307	5.08545	0.55849	0.281788	0.30724	9.52288	0.244354	7.17245	7.5166	0.220513	6.32252	2.97033	7.90157	6.36305	0.353091	0.172023	0.297487	0.197482	0.131738	3.79903	5.50828	4.64763	4.71055	0.388205
ENSMUSG00000082344	0	0	0	0	0	0	0	0	0	0	0	0	0	0	0	0	0	0	0	0	0	0	0	0	0	0	0	0	0	0	0	0	0	0	0	0	0	0	0	0	0	0	0	0	0	0	0	0	0
ENSMUSG00000082352	0	0.0518483	0.141716	0	0.0790621	0	0	0	0	0	0	0.111827	0	0	0	0	0.217473	0	0	0.0852937	0	0	0.0863063	0	0.117523	0	0	0	0.0474706	0	0.196803	0.301872	0.0513171	0	0.0583755	0	0.0643772	0.146789	0	0	0	0	0.137231	0.0697491	0	0	0	0.130772	0.205536
ENSMUSG00000082354	0	0	0	0	0	0	0	0	0	0	0	0	0	0	0	0	0	0	0	0	0	0	0	0	0	0	0	0	0	0.0400525	0	0	0	0	0	0	0	0	0	0	0	0	0	0	0	0	0	0	0
ENSMUSG00000082357	0.247765	0.258019	0.141047	0.462676	0	0.12962	0.115414	0.0573219	0.161463	0.138562	0.0668022	0.166949	0.0535924	0.0519985	0.265018	0	0.216447	0	0.170679	0.0848914	0.132432	0.185963	0.343597	0.203002	0.0584842	0.183306	0.186963	0.588597	0.236233	0.309084	0.261166	0.300448	0.153225	0.0990226	0.1162	0.216443	0.0640736	0.292194	0	0.173659	0	0.129098	0.136584	0.20826	0.759347	1.1683	1.11116	1.10632	0
ENSMUSG00000082363	0	0	0	0	0	0	0	0	0	0	0	0	0	0	0	0	0	0	0	0	0	0	0	0	0	0	0	0	0	0	0	0	0	0	0	0	0	0	0	0	0	0	0	0	0	0	0	0	0
ENSMUSG00000082372	0	0	0	0	0	0	0	0	0	0	0	0	0	0	0	0	0	0	0	0	0	0	0	0	0	0	0	0	0	0	0	0	0	0	0	0	0	0	0	0	0	0	0	0	0	0	0	0	0
ENSMUSG00000082383	0.439345	0.610037	0.75033	0.341847	0.372091	0.459694	0.682184	0.609871	0.63625	0.491404	0.157941	0.0657866	0.443482	0.737644	0.877218	0.504878	0.341166	0.112065	0.403538	0.301065	0.391389	0.512954	0.81237	0.191984	0.27655	0.794553	0.368365	0.26093	0.558529	0.730771	0.15437	0.443971	0.0603787	0.351181	1.09893	0.127935	0.530215	0.345419	0.888684	0.923813	0.825133	0.839377	0.322927	1.14891	0.163212	0.900727	0.750608	1.00011	1.12854
ENSMUSG00000082389	0.0567237	0.0236285	0.0322916	0.0264815	0	0	0	0	0	0	0.0305876	0	0	0.0238092	0.0485389	0	0	0	0	0	0.0303193	0.0283831	0	0.0371804	0.0267789	0	0.0285357	0.202132	0.0432669	0.0235874	0.0597918	0.103178	0.0233864	0.0226704	0.0532062	0.0495529	0.0293382	0.0334477	0.0382459	0	0	0	0	0	0.0632168	0.139551	0.0726831	0.14899	0.0312225
ENSMUSG00000082396	0.0639523	0.399594	0.582507	0.417986	0.40622	0.501857	0.268112	0.295915	0.666823	0.679536	0.655225	0.603293	0.497991	0.671084	0.766142	0.293966	0.595932	1.07663	0.484605	0.613533	0.546928	0.288001	0.310408	0.209593	0.39249	0.914744	0.45041	0.265872	1.56098	1.54241	0.337057	0.348979	0.8701	0.638985	0.749831	0.586611	0.926154	0.527941	0.948635	0.403418	0.556867	0.299901	0.493565	0.322533	0.178182	0.10489	0.245836	0.436738	1.61926
ENSMUSG00000082397	0	0	0	0	0	0	0	0	0	0	0	0	0	0	0	0	0	0	0	0	0	0	0	0	0	0	0	0	0	0	0	0	0	0	0	0	0	0	0	0	0	0	0	0	0	0	0	0	0
ENSMUSG00000082398	0	0	0	0	0.0661114	0.0544507	0	0	0	0.0582068	0	0.0467545	0.0450261	0	0.0445313	0	0	0	0	0	0.055632	0	0	0	0	0	0	0	0	0	0	0	0	0.0415974	0.0488133	0	0.107664	0	0	0	0	0	0.0382507	0.0583238	0	0	0	0.0546755	0
ENSMUSG00000082402	0	0	0	0	0	0	0	0	0	0.121384	0.117042	0.195004	0	0	0	0	0.12641	0	0	0	0.116015	0	0.150501	0	0	0	0	0.257815	0	0	0	0	0	0	0	0.0948057	0	0	0	0	0	0	0	0	0	0	0	0.11402	0
ENSMUSG00000082404	0	0.0766822	0	0	0	0	0	0	0.0799772	0.10295	0	0	0	0	0.0787622	0	0	0	0	0	0.0983959	0	0	0	0.0869064	0	0	0.109331	0.210623	0.229647	0	0.111615	0	0	0	0	0	0.217097	0	0.129027	0	0	0.0676537	0.103157	0	0	0	0	0.101327
ENSMUSG00000082406	0	0	0	0	0	0	0	0	0	0	0	0	0	0	0	0.124713	0	0	0	0	0	0	0	0	0	0	0	0	0	0	0	0	0	0	0	0	0	0	0	0	0	0	0	0	0	0	0	0	0
ENSMUSG00000082419	1.74383	0.462253	0.721981	0.444057	0.30209	1.74166	0.369231	1.02695	0.275495	0.177314	0.0854852	0.213641	0.960133	0.266165	0.881757	0.182176	0.646293	0.48524	0.436827	0.977703	0.254206	0.237973	0.98931	2.4419	0.598728	0.8601	0.638006	1.12982	1.51151	0.856978	0.417761	0.865074	0.915035	0.696944	0.520446	0.830933	0.491961	0.186957	0.427554	0.444455	0.1624	1.07383	0.99044	0.533012	0.706705	3.38011	0.406265	0.333113	0.261779
ENSMUSG00000082420	0.308977	0.514823	0.351789	0.288492	0.29439	0.242466	0.359819	0.714838	0.402709	0.431986	0.499837	0.555187	0.267331	0.194536	0.396591	0.710129	0.989715	0.236436	0.425693	0.317594	0.0825754	0.231907	0.428485	0.556941	0.2188	0.380989	0	0.275256	0.235678	0.321205	0.244267	0.562015	0.382162	0.308718	0.144909	0.337397	0.399518	0.182192	0.208328	0	0.316521	0.402482	0.227104	0.173142	0.344346	0.380071	0.197954	0.0811556	0.425177
ENSMUSG00000082431	21.1515	3.6895	24.9853	12.7135	7.13748	16.1142	11.3307	17.6778	16.828	19.0001	17.3937	17.8154	17.4427	8.93362	18.6085	13.5964	12.2416	13.2519	13.1136	12.3201	4.38093	4.10117	4.49155	20.6661	19.5341	17.6048	13.7662	59.5125	10.4364	13.0832	9.68462	10.5802	14.8793	12.099	14.3839	14.5511	4.03405	15.3564	9.89382	7.69052	3.11476	3.85734	10.2025	11.4082	20.1841	50.8983	16.2615	16.4585	8.00418
ENSMUSG00000082435	0	0	0	0	0	0	0	0	0	0	0	0	0	0	0	0	0	0	0	0	0	0	0	0	0	0	0	0	0	0	0	0	0	0	0	0	0	0	0	0	0	0	0	0	0	0	0	0	0
ENSMUSG00000082436	0.769927	1.28287	0.438304	1.07832	2.60828	1.61117	3.58647	2.13753	1.89549	1.29174	1.24552	1.15287	1.55435	1.29268	1.64708	2.06446	1.19575	0.98194	2.65191	1.93453	1.37177	2.43993	2.3134	2.35508	2.18087	1.51899	0.774647	0.457265	1.46819	1.17392	1.21736	0.622427	1.16391	1.12828	1.92582	1.34519	0.929171	1.21065	1.03825	0.359762	1.57745	1.06979	1.60342	1.72578	0.85806	1.57847	1.09616	1.48301	0.565057
ENSMUSG00000082437	0	0	0	0	0	0	0	0	0	0	0	0	0	0	0	0	0	0	0	0	0	0	0	0	0	0	0	0	0	0	0	0	0	0	0	0	0	0	0	0	0	0	0	0	0	0	0	0	0
ENSMUSG00000082450	0	0	0	0	0	0	0	0	0	0	0	0.0340319	0	0	0	0	0	0	0	0	0	0	0	0	0	0	0	0	0	0.0315028	0.199641	0.459339	0	0	0	0	0	0	0	0	0	0	0.0278421	0	0	0	0	0	0
ENSMUSG00000082454	0.469237	1.35047	1.52991	1.09532	1.84253	2.254	1.07303	1.6975	1.76062	2.55262	2.07025	2.85521	1.60551	2.7037	1.60612	1.10297	1.54033	1.66478	1.20482	2.68931	1.84688	1.64356	1.9522	2.39065	1.97358	2.5248	1.41634	2.58415	1.96855	2.02218	2.63047	3.31063	2.67327	2.72781	2.72086	2.7949	1.36792	1.38345	1.17925	1.40525	1.96648	2.00043	1.91262	1.72111	1.99672	1.34682	2.02242	2.2409	2.60631
ENSMUSG00000082465	1.15712	1.00782	0.538955	0.5402	0.334087	0.220129	0.0490007	0.292043	0.594117	0.529457	1.13448	1.41762	0.500577	0.883072	0.315049	0.483532	0.551377	1.04644	0.869572	0.792924	0.787167	0.789536	0.729398	0.689501	1.3905	0.363186	0.264593	0.562271	0.842492	1.22478	0.99794	1.14804	0.997498	0.630625	0.74002	0.872998	0.979325	0.310139	0.638334	0.811026	0.700446	0.548106	0.889163	0.943149	0.468935	0.38819	0.988451	0.552595	1.15803
ENSMUSG00000082474	1.43253	0.596727	0.713571	0.334389	0.909933	0.4684	0.750713	0.662849	0.933552	0.90128	0.675916	1.04571	0.387327	0.450969	0.689527	0.823104	1.04288	1.23323	1.11019	1.10436	0.669987	0.268801	0.74498	1.2324	0.760826	0.794881	0.630574	2.12698	0.956101	1.26584	0.283128	0.759998	1.40271	0.500964	0.671849	0.938577	0.0926154	1.795	0.603677	0	0.275158	0.373211	1.38198	0.501718	0.798256	0.587383	1.3002	0.940667	1.28133
ENSMUSG00000082479	0	0	0	0	0	0	0	0	0	0	0	0	0	0	0	0	0	0	0	0	0	0	0	0	0	0	0	0	0	0	0	0	0	0	0	0	0	0	0	0	0	0	0	0	0	0	0	0	0
ENSMUSG00000082480	0.35611	0.445017	0.253407	0.249375	0.452396	0.232877	0.207353	0.453134	0.386783	0.248941	0.336049	0.399923	0.385138	0.261579	0.380907	0.15346	0.259247	0.136251	0.122657	1.09812	0.285515	0.31183	0.308655	0.466835	0.504352	0.570838	0.492652	0.740236	0.509303	0.296162	0.563056	0.593768	0.367048	0.142324	0.334026	0.427751	0.0920922	0.104992	0.240106	0.436796	0.364804	0.0927755	0.196311	0.349218	0	0.547561	0.228151	0.280606	0.588042
ENSMUSG00000082487	0.926932	0.386118	0.263842	1.08185	0.88317	0	0	0	0.201354	0	0	0.624585	0.200498	0.583607	0.793182	1.06519	0.269922	0.354654	0.319269	0	0.495452	0.231907	0.964092	0.911358	0.2188	0.228593	0	0	1.23731	0.192723	0.488534	0	0.382162	0.370461	0	0.202438	0.958842	0.273287	0.312491	0.974532	0.712173	0.965957	0.681313	0.779138	1.03304	0.950179	0.989772	0.486934	0.255106
ENSMUSG00000082497	0	0	0	0	0	0	0	0	0	0	0	0	0	0	0	0	0	0	0	0	0	0	0	0	0	0	0	0	0	0	0	0	0	0	0	0	0	0	0	0	0	0	0	0	0	0	0	0	0
ENSMUSG00000082513	0	0	0	0	0	0	0	0	0	0	0	0	0	0	0	0	0	0	0	0	0	0	0	0	0	0	0	0	0	0	0	0	0	0	0	0	0	0	0	0	0	0	0	0	0	0.0383227	0	0	0
ENSMUSG00000082530	0.429369	0.0894278	0	0.300676	0.136366	0.112314	0.200008	0.0993371	0.186541	0.120062	0.115766	0.385757	0.0928739	0.0901118	0.367414	0.246707	0.250064	0.328562	0.14789	0.147114	0	0.214846	0.446582	0.351796	0.304054	0.52944	0.216001	0.637513	0.245631	0.0892722	0	0	0.177023	0	0	0.0937724	0.44415	0.126591	0.289502	0	0.219926	0.335584	0.0788986	0	0	0.792247	0.183391	0.45111	0
ENSMUSG00000082532	0	0	0	0.195134	0	0.109335	0.0973515	0.0967022	0.544779	0.818138	0.450782	0.187762	0.0904104	0.0877216	0.0894171	0.360244	0.486863	0	0.287935	0.71606	0.446827	0.31372	0.144912	0.0684929	0	0.103079	0	0	0.0797053	0.173809	0.110147	0	0	0.167051	0.490075	0.18257	0.108092	0.246466	0.281823	0	0.535232	0	0.230418	0.234224	0	0.0856925	0.26779	0	0.345104
ENSMUSG00000082534	0	0.0143194	0	0.0160483	0.0655056	0	0	0.0159061	0.0149347	0.0192245	0.0556102	0.015442	0	0.0288578	0.0147078	0.0395032	0.0200204	0	0.0236805	0	0.0367482	0	0	0	0.0162286	0.03391	0.0172932	0.040832	0.0262207	0.0142945	0.0181175	0	0.042518	0.0137387	0	0.0450451	0	0.02027	0.0231778	0	0.0176075	0	0	0	0.0383107	0	0	0.0541745	0
ENSMUSG00000082536	2.19501	5.63041	4.86675	4.39559	5.06334	5.40927	2.52928	5.10501	5.27005	6.49309	5.26405	7.36925	5.22266	4.67941	4.54742	6.07371	4.64251	4.02235	4.775	10.1332	4.41512	3.41059	5.00659	8.57572	8.50816	8.31919	6.24763	12.4531	8.06297	8.6471	9.9247	10.1216	7.19215	7.47984	6.79976	8.47747	3.01747	5.04099	4.94625	3.76524	3.90547	4.15347	4.75521	4.53164	4.24878	6.91596	5.1564	4.49093	9.63382
ENSMUSG00000082545	0	2.89218	0.171851	0	3.06797	0.947568	2.2499	0.698405	1.5738	1.68822	1.7906	2.1697	3.13423	3.29443	3.35811	0	0	0	0	0	0	4.68256	0	2.57229	1.56765	2.23338	1.82235	0	2.76312	1.12976	1.43191	1.28122	2.86255	4.22269	5.09678	5.27425	3.2788	0	0	0	3.71094	5.34792	0.221884	0	1.85036	1.36156	3.99701	3.80592	1.49545
ENSMUSG00000082550	0	0	0.273494	0	0	0	0	0	0	0	0	0	0.103917	0	0	0	0	0	0.165475	0	0	0.120196	0	0	0	0	0	0	0.183225	0.0998869	0	0	0.0990358	0	0	0.104922	0	0	0	0	0.123038	0	0	0.269214	0.133854	0	0	0	0.396659
ENSMUSG00000082570	0	0	0.0839945	0	0.0937197	0.0771895	0	0	0	0.0825142	0	0.0662793	0.0638291	0.0619308	0.0631278	0	0	0	0	0.101107	0	0.073828	0	0	0	0	0	0	0	0	0	0.0894594	0.060831	0	0.138396	0.0644466	0	0	0	0.103415	0	0	0	0	0	0	0.0630192	0	0
ENSMUSG00000082575	0.527606	0.830268	1.80213	1.39577	0.633026	1.01208	0.600769	0.895143	1.09516	1.31139	1.54897	2.21207	0.862263	0.664374	0.953117	1.31366	1.02426	0.897189	0.848059	0.763264	1.31605	0.821337	1.21946	2.15182	1.30075	1.87943	1.44507	2.33271	2.12399	1.53576	2.71893	2.59472	1.30515	1.14804	1.01727	1.02424	1.39474	1.45184	1.14627	1.23267	0.720652	0.916365	1.48657	1.24832	1.176	1.63453	1.45226	1.63217	2.5169
ENSMUSG00000082586	0	0	0	0	0	0	0	0	0	0	0	0	0	0	0	0	0	0	0	0	0	0	0	0	0	0	0	0	0	0	0	0	0	0	0	0	0	0	0	0	0	0	0	0	0	0	0	0	0
ENSMUSG00000082593	0	0	0.312565	0.256326	0	0.143621	0	0.254054	0.238538	0.307056	0.592142	0.123321	0.356286	0.34569	0.234915	0	0.479653	0.210074	0.189114	0.188122	0.146737	0.686832	0.190355	0.0899715	0.259205	0	0.138105	0.48913	1.1517	0.342469	0.144688	0.499352	0.226368	0.219437	0.643757	0.119911	0.141989	0.161878	0	0.192416	0.140615	0.143042	0.201783	0.46151	0.611903	0.450259	0.469021	0.288428	1.66219
ENSMUSG00000082609	0.183231	0.305302	0.208619	0.342165	0.34916	1.1503	0.256057	1.5261	0.238816	0	0.39522	0.164619	0.951202	0.153819	1.09754	0.105281	0.32014	0	0.252446	0.502241	0.489691	0.458421	0.762305	1.38117	0.519013	0.451871	0.368708	0.979398	0.349406	0.990507	0.579424	0.333288	0.679892	0.439384	1.03121	1.28054	0.189539	0	0.123543	0.38528	0.0938523	0.38189	0.202017	0	0.306307	1.87826	0.234783	0.481272	0.201712
ENSMUSG00000082612	0	0	0	0	0	0	0	0	0	0	0	0	0	0	0	0	0	0	0	0	0	0	0	0	0	0	0	0	0	0	0	0	0	0	0	0	0	0	0	0	0	0	0	0	0	0	0	0	0
ENSMUSG00000082616	0	0	0	0	0	0	0	0	0	0	0	0	0	0	0	0.226354	0	0	0	0	0	0	0	0	0	0	0	0	0.150244	0	0	0	0	0	0	0	0	0	0	0	0	0	0	0	0	0	0	0	0.433681
ENSMUSG00000082644	0	0	0	0	0	0	0	0	0	0	0	0	0	0	0	0	0	0	0	0	0	0	0	0	0	0	0	0	0	0	0	0	0	0	0	0	0	0	0	0	0	0	0	0	0	0	0	0	0
ENSMUSG00000082649	0	0	0	0	0	0	0	0	0	0	0	0	0	0	0	0	0	0	0	0	0	0	0	0	0.0821103	0	0	0	0	0.0723243	0.0916676	0	0	0	0	0	0	0	0	0	0.0890872	0	0	0	0	0	0	0	0
ENSMUSG00000082651	0.320281	0.266829	1.09398	1.9438	1.0172	0.670231	0.596773	0.148198	0.695737	1.0747	1.72708	2.15812	0.554223	0.672176	0.548134	0.736109	1.30572	0.490172	2.42697	1.97528	1.71193	0.641043	1.55457	0.524834	0.302406	0.631884	1.61122	0	3.6645	4.12866	1.68802	1.74773	0	0.512019	0.75105	0.699481	0.828268	1.88857	1.7276	0.897943	1.31241	0.333766	2.00101	1.97424	0.535415	0.919278	0.683989	1.0095	4.23103
ENSMUSG00000082652	0	0	0	0	0	0	0	0	0	0	0	0	0	0	0	0	0	0	0	0	0	0	0	0	0	0	0	0	0	0	0	0	0	0	0	0	0	0	0	0	0	0	0	0	0	0	0	0	0
ENSMUSG00000082664	0	0	0	0	0	0	0	0	0	0	0	0	0	0	0	0	0	0	0	0	0	0	0	0	0	0	0	0	0	0	0	0	0	0	0	0	0	0	0	0	0	0	0	0	0	0	0	0	0
ENSMUSG00000082674	1.40139	1.62154	1.24099	1.52656	2.37374	2.36237	1.95838	3.02605	0.608838	0.870802	0.251894	1.0492	2.02083	2.02609	2.26511	1.34202	1.17891	2.7405	2.57435	0.960313	1.16519	2.18157	1.83546	2.14331	1.24967	1.6128	1.09665	2.77432	0.296926	0.58274	0.656528	0.660868	3.14566	2.42703	2.84805	2.44846	1.93284	0.642711	1.25985	0.436549	1.9939	2.02832	1.31617	1.48334	2.25594	2.48999	3.25882	3.35368	0.428538
ENSMUSG00000082675	0.251188	0.9417	0.905641	0.547246	1.0105	0.657054	0.390027	1.16228	0.945788	1.26428	0.76755	0.752246	0.579549	0.421735	0.322415	0.962183	1.2191	0.192214	0.749825	0.688513	0.358032	0.41896	0.522515	1.31716	0.948675	1.11503	1.09515	1.094	1.27732	1.07933	1.94168	1.31993	0.828491	0.836589	0.863907	0.804589	0.692893	0.493718	0.677452	0.704232	0.300208	0.654408	0.646197	0.563033	0.793166	0.755296	0.572196	0.615782	0.645221
ENSMUSG00000082676	0	0.0774056	0.528928	0.260255	0.118034	0.19443	0.17312	0.343931	0.48439	0.519606	0.501016	0.333898	0.160777	0.0779977	0.238516	0.640623	0.108224	0	0	0.509348	1.19189	0.743852	0.515395	0.182701	0.789537	0.274959	0.65437	0	0.85044	1.08179	0.979373	0.788677	0.0766126	0.519869	0.610051	0.324665	0.384441	0.547864	0	0.260488	0.190361	0.871412	0.068292	0.10413	0.103547	0.152387	0.396843	0.195233	0.409133
ENSMUSG00000082677	0	0	0	0	0	0	0	0	0	0	0	0	0	0	0	0	0	0	0	0	0	0	0	0	0	0	0	0	0	0	0	0	0	0	0	0	0	0	0	0	0	0	0	0.0563872	0	0	0	0.05286	0
ENSMUSG00000082687	0.285468	0	0	0	0.181327	0	0	0	0.124023	0.159647	0	0	0.123495	0	0	0	0.166257	0	0	0	0	0.285682	0.197942	0.0935573	0.134768	0	0.143609	0	0.108873	0	0	0	0	0	0.133883	0.12469	0	0	0	0	0.146219	0	0.104912	0.159968	0	0.117051	0	0	0
ENSMUSG00000082691	0.924214	4.42733	1.84147	3.23602	1.02734	2.41755	1.50681	3.52807	3.21222	1.80902	2.24267	3.94411	2.69879	4.65516	3.95428	2.12414	2.55674	2.6521	2.06917	1.58331	2.223	1.7342	3.36443	4.4677	2.0725	3.98865	2.09223	4.25395	2.6436	1.63334	4.38391	3.08202	4.47723	5.0789	5.09305	3.22951	2.74859	1.49867	3.42733	1.94335	3.78712	3.37093	1.95303	3.36636	3.09002	3.03165	2.56586	2.67028	3.81537
ENSMUSG00000082706	0.272627	1.2492	0	0.127276	0.865853	3.28042	5.71477	0.883035	4.38242	2.28698	2.49919	1.83702	7.07642	1.02989	4.66578	0	0.158778	0.417239	0	0	0.145721	1.90982	1.13423	4.55679	2.70282	3.89953	2.05724	1.94298	2.49541	2.0406	2.01161	0.661195	2.58521	2.50606	2.55721	2.38163	0.987043	0.321515	0	0	1.39642	1.70463	0.400772	0	0.151917	2.45929	1.51377	1.00251	1.2005
ENSMUSG00000082709	0	0.0962463	0	0	0.146763	0	0	0.106911	0.100382	0	0	0.103792	0	0	0.197714	0	0	0	0	0	0	0	0	0	0	0.227923	0.116235	0	0	0	0.121775	0	0	0.0923437	0	0.100922	0	0.136243	0	0	0	0	0	0	0.128751	0	0	0.121376	0
ENSMUSG00000082715	0	0.148172	0.101248	0.166062	0.112971	0.0930456	0	0.0822951	0.231808	0.099464	0	0	0.0769407	0	0.152191	0.102191	0.103582	0.136097	0	0.121876	0.0950642	0	0	0.233154	0.0839638	0.0877221	0.178944	0.316886	0.135661	0.147914	0.0937368	0.107836	0.366634	0.284327	0.0834124	0.15537	0	0.209747	0.119918	0.124658	0	0	0.065363	0	0.297319	0.0729257	0.227893	0	0
ENSMUSG00000082716	0	0	0	0	0	0	0	0	0	0	0	0	0	0	0	0	0	0	0	0	0	0	0	0	0	0	0	0	0	0	0	0	0.0868549	0	0	0	0	0	0	0	0	0	0	0	0	0	0	0	0
ENSMUSG00000082718	0	0	0	0.0772747	0	0	0	0.153179	0.503386	0.0925684	0.178513	0	0	0.138954	0.14164	0	0	0	0.114025	0	0.0884737	0.0828239	0	0.162742	0	0	0.333076	0.491528	0.126256	0.137659	0.261715	0.20072	0.136486	0.0661538	0.232889	0.0722993	0.0856109	0.0976026	0	0	0	0	0.0608315	0.185509	0.0922354	0.407219	0.282792	0.34781	0.0911094
ENSMUSG00000082728	0	0	0	0	0	0	0	0	0	0	0	0	0	0.0424532	0	0	0	0	0	0	0	0	0	0	0	0	0	0	1.67795	0.90424	0.106612	0.0306619	0	0	0.0237174	0	0	0	0	0	0	0	0	0	0	0	0	0	0.974251
ENSMUSG00000082738	0	0	0	0	0	0.0763319	0	0	0	0	0	0.0655429	0.0631199	0	0	0.0838347	0	0	0.100511	0	0	0	0	0.0478182	0	0	0	0.0866546	0	0.0606721	0	0	0.0601551	0	0	0.191192	0.150929	0	0	0	0	0.0760244	0	0	0	0	0	0	0.0803113
ENSMUSG00000082743	0	0.344025	0.188063	0.385563	0	0.432067	0	0.229288	0.287046	0.369497	0.178139	0.519397	0.357282	0.277325	0.353357	0	0.192397	0.379189	0.455143	0.452754	0.176576	0.0826502	0.114532	0.649605	0.623831	0.407347	0.249284	0.588597	0.755947	0.480797	0.696443	0.600897	0.817201	0.594136	0.697201	1.01007	0	0.097398	0.22274	0.231545	0.0846048	0.258196	0.121408	0.18512	0.552252	0.338638	0.0705498	0.17354	0.454592
ENSMUSG00000082762	0.0903546	0.376376	0.51437	0.337456	0.344355	0.567237	0.168356	0.250849	0.471059	0.555835	0.194891	0.405885	0.469056	0.493032	0.347927	0.155748	0.21049	0.0691412	0.186729	0	0.0482953	0.135634	0	0.829141	0.554527	0.534783	0.681814	0.429298	0.310138	0.338149	0.285725	0.438269	0.409772	0.325003	0.550885	0.473594	0.0467326	0	0.0609215	0	0.370243	0.235397	0.0664124	0.151896	0.151046	0.444579	0.578881	0.474649	0.596809
ENSMUSG00000082765	0	0.504369	0.147705	0.403762	0.0549356	0	0.0805741	0.440202	0.338169	0.145102	0.279821	0.505062	0.0748293	0.254113	0.111011	0.397547	0.201479	0.264725	0.655361	0.296328	0.554733	0.346206	0.299846	0.198411	0.285809	0.17063	0.174033	0.10273	0.725659	0.791201	0.866062	0.839013	0.0356572	0.0345655	0.365055	0.0377766	0.313124	0.662969	0.466508	1.33361	0.221496	0.495702	0.508554	0.145393	0.240966	0.0709244	0.406339	0.0454329	0.714074
ENSMUSG00000082772	0	0	0	0	0	0	0	0	0	0	0	0	0	0	0	0	0	0	0	0	0	0	0	0	0	0	0	0	0	0	0	0	0	0	0	0.016903	0	0	0	0	0	0	0	0	0	0	0	0	0
ENSMUSG00000082776	0	0.0463887	0.0316983	0.0259949	0.0353684	0.0291302	0.0259375	0.0257645	0.145146	0.0622793	0.0900767	0.0250128	0.0240882	0.0233718	0.0238235	0.0319934	0.0324288	0	0.0383575	0.190781	0.0297622	0.0835848	0	0	0.0262869	0.0274635	0	0	1.50775	1.57447	0.410852	0.607691	0.0229567	0.0445077	0.104457	0.0729636	0.0575983	0.0328331	0	0	0.142602	0.116051	0.0409269	0.0624045	0.0310276	0.0228311	0.047565	0.0585008	2.08412
ENSMUSG00000082778	0.0788681	0.492793	1.39184	1.06777	0.300578	0.206302	0.0367383	0.291946	0.239852	0.52928	0.382758	0.354286	0.238832	0.430354	0.269952	1.1329	1.05645	0.724217	1.35825	0.972809	0.969579	0.315709	0.765612	0.749582	0.521265	0.505697	0.75384	1.03049	0.150395	0.196774	0.41567	0.52601	0.552776	0.346728	0.221932	0.447836	0.407916	1.20914	1.5953	0.331673	0.201984	0.246566	0.550711	0.57454	0.131844	0.258707	0.33686	0.290015	0.303881
ENSMUSG00000082791	1.70626	2.63396	2.17123	2.67085	7.01286	5.5134	7.20004	8.03441	7.54374	5.33241	7.52303	7.84511	5.12357	6.23505	5.92613	1.84543	4.32563	3.60979	2.3508	6.53393	10.3004	9.69282	8.62975	5.98671	5.07002	4.90092	8.28066	3.87462	6.27773	7.88814	8.51668	8.21545	6.70365	4.4125	5.13087	5.91841	4.56824	2.78161	2.43624	4.78369	9.45936	10.4594	5.93871	7.08668	5.14544	3.49811	2.82936	4.48165	6.29804
ENSMUSG00000082809	1.74699	2.95938	2.32056	3.04484	1.99741	0.396046	3.8519	3.0448	0.430092	0.651331	2.32371	0.706294	7.45682	2.81092	0.622879	2.00757	3.73063	3.16383	4.81382	0.319237	2.14769	0.233107	2.82648	3.51161	4.92097	3.33175	3.72046	0.657114	0.310927	1.86456	0.337605	3.00115	4.08147	3.93324	7.2647	5.01083	1.29511	0.377714	2.55213	0.326525	0.357929	0.212396	0.278215	0.358952	2.36881	3.5816	0.472574	2.41667	0.320533
ENSMUSG00000082816	0.707688	2.84964	0.940034	1.06457	1.64823	1.97457	1.31862	1.67366	1.09318	1.62706	0.508816	1.23629	1.2246	1.2872	1.48029	1.89757	1.55704	1.0229	2.11253	0.86213	0.462323	0.786909	0.545228	1.41736	1.59623	1.66768	1.18671	0.887301	0.479822	0.621253	0.66308	0.47676	1.58853	1.91701	1.65951	1.95771	1.95213	2.04011	1.43147	0.606246	1.168	1.18817	1.01143	0.793134	1.27068	0.773798	0.940383	0.743521	0.605941
ENSMUSG00000082843	0	0	0	0	0	0.0246822	0	0.0218304	0.0819886	0.0263848	0.0254408	0.0211935	0	0	0	0	0	0	0	0	0.0252176	0.0236073	0	0.0309243	0.022273	0	0.0474684	0	0.0179933	0.0196185	0	0	0	0	0	0	0.0244017	0	0.0318105	0	0	0	0	0	0	0.019345	0	0	0
ENSMUSG00000082863	0	0	0	0	0	0	0	0	0	0	0	0	0	0	0	0	0	0	0	0	0	0	0	0	0	0	0	0	0	0	0	0	0	0	0	0	0	0	0	0	0	0	0	0	0	0	0	0	0
ENSMUSG00000082876	0.146177	0.213117	0.291254	0.341213	0.278551	0.382367	0.0680919	0.135275	0.063507	0.122623	0.0788241	0.29549	0.0948555	0.245425	0.28144	0.335961	0.170266	0.0559287	0.302092	0.250422	0.390663	0.182858	0.304074	0.287441	0.172523	0.36049	0.110305	0.434077	0.250872	0.638239	0.346687	0.487462	0.301333	0.175265	0.51417	0.446941	0.264616	0.215486	0.591357	0.307366	0.336928	0.228496	0.268607	0.286696	0.285091	0.239748	0.249739	0.460735	0.442532
ENSMUSG00000082878	0.0924756	0.154084	0.4738	0.345378	0.528658	0.338656	0.258461	0.299527	0.281234	0.258583	0.0997328	0.124624	0.36005	0.388158	0.237396	0.212539	0.107715	0.141528	0.191112	0.633696	0.840292	0.462725	0.961829	0.363687	0.349258	0.136834	0.37217	0.494297	0.634836	0.422995	0.292432	0.112139	0.610023	0.406551	0.303594	0.323141	0.143489	0.272646	0.311758	0.129633	0.331567	0.192738	0.305871	0.518206	0.309184	0.417097	0.355482	0.145737	0.407212
ENSMUSG00000082884	0	0.193438	0	0	0.491614	0.0809808	0	0	0.06725	0	0.16694	0.556278	0.133928	0.194918	0	0.0889405	0.0901509	0.2369	0.213264	0	0	0.0774542	0.107332	0.304383	0.0730765	0.229042	0.0778705	0.459661	0.413246	0.514938	0.652659	0.0938532	0.0638187	0.371189	0.0725966	0.067612	0.0800605	0.0912748	0.208737	0.325482	0.396429	0.241964	0.0568876	0	0.345022	0.0634697	0.330572	0.243945	0.170405
ENSMUSG00000082893	0	0.0407196	0	0	0	0	0	0	0	0	0	0	0	0	0	0.0561671	0	0	0	0	0	0	0	0	0	0	0	0	0	0.0812975	0	0	0.0403024	0	0	0	0	0	0	0	0	0.0509345	0	0	0	0.040082	0.0417522	0	0
ENSMUSG00000082895	0.534769	0.594027	0.40591	0.208047	1.2455	0.839305	0.498211	1.03102	1.08422	1.19627	0.528674	0.720675	0.771148	0.935267	0.724541	0.460901	0.363357	0.750229	0.491184	0.366454	0	0.847352	0.309004	1.48972	1.34646	0.967126	0.896744	0.899874	1.39367	0.889491	1.36226	0.918679	1.17588	0.926153	1.17041	1.75187	0.691473	0.683218	0.240378	0.31235	0.913043	0.650163	0.556842	0.649282	0.744978	1.57145	0.989772	0.84277	1.03024
ENSMUSG00000082896	0.179884	0.464575	0.532502	0.403099	0.891236	0.35761	0.402208	0.382879	0.422017	0.482878	0.349201	0.484838	0.544733	0.739946	0.38482	0.764848	0.775256	0.825905	0.793071	0.616335	0.423058	0.324034	0.299353	0.660284	0.441596	0.816256	0.488664	0.790575	0.617443	0.508648	0.511957	0.719842	1.77993	1.53851	1.06299	1.33572	0.167469	0.190927	0.339603	0.277378	0.257987	0.26244	0.304102	0.383047	0.601425	0.54581	0.691485	0.774869	0.554478
ENSMUSG00000082900	0.156483	0.293327	0.178165	0.292216	0.149095	0.286529	0.0364464	0.289626	0.339923	0.262538	0.126572	0.24603	0.0338478	0.197047	0.100428	0.269736	0.227839	0.239488	0.215594	0.160847	0.0418207	0.1566	0.0542521	0.384635	0.258562	0.192954	0.157442	0.418214	0.1492	0.0650703	0.0824735	0.142318	0.258063	0.187622	0.220169	0.205052	0.445143	0.184544	0.316526	0.274198	0.240456	0.122303	0.172527	0.0438442	0.0871977	0.0962445	0.167092	0.0411016	0.0861332
ENSMUSG00000082901	0.251723	0.209712	0.429902	0.293792	0.239839	0.197536	0.117257	0.291188	0.164043	0.0703875	0.610824	1.07423	0.108897	0.211317	0.161551	0.216952	0	0	0.34681	0.258742	0.269096	0.188934	0.0872714	0.494987	0.237674	0.372468	0.316582	0.4485	0.576017	1.09908	1.06135	1.60255	0.415128	0.45272	0.236113	0.219901	0.130194	0.371077	0.0848619	0.0882165	0.257869	0.19674	0.0925105	0.211587	0	0.670893	0.483819	0.396703	0.900615
ENSMUSG00000082908	19.6973	39.4621	35.0637	34.8852	63.1537	33.3679	42.3815	41.3755	28.3894	32.8721	18.7141	27.2471	36.3841	61.9426	34.1115	30.1805	30.9554	34.2128	24.9841	36.4224	46.2914	50.6882	42.2747	32.1748	25.3877	23.5941	30.6708	35.4665	28.4987	28.0825	23.0697	22.7482	40.0891	40.9859	41.0574	41.3793	35.4144	24.5199	29.9347	31.3371	54.6094	52.2939	28.3813	34.3398	63.9396	32.8189	49.143	52.0652	22.8887
ENSMUSG00000082917	0	0	0	0	0	0	0	0	0	0	0	0	0	0	0	0	0	0	0	0	0	0	0.103863	0	0	0	0	0.088961	0	0	0	0	0	0	0	0	0	0	0	0	0	0	0	0	0	0	0	0.078687	0
ENSMUSG00000082920	0.200993	0.37676	0.228842	0.0938335	0.0638346	0.578331	0.374505	0.51151	0.261966	0.50582	0.487724	0.406299	0.347803	0.33746	0.558971	0.115487	0.409704	0.0769019	0.276917	0.619794	0.214865	0.25143	0.209051	0.461104	0.61677	0.346972	0.151669	0.53717	0.383277	0.292526	0.423729	0.670261	0.8701	1.08445	1.22544	1.00961	0.103956	0.355552	0.271039	0.140876	0.10295	0.261819	0.406268	0.450522	0.168	0.659308	0.429238	0.316755	0.608481
ENSMUSG00000082922	0	0.0382517	0.104553	0	0	0	0	0.0424903	0.0797908	0.10271	0	0	0.119177	0.0770887	0.0785786	0	0	0	0	0	0	0.0459489	0.127347	0.0300953	0.0433519	0	0	0	0	0.0763704	0	0	0	0	0	0.0401101	0	0	0	0.0643631	0	0	0	0.0514582	0	0	0	0	0.0505456
ENSMUSG00000082926	0.105193	0.0438184	0.119768	0.147327	0.200452	0.110065	0.147002	0	0.137104	0.235314	0.0567239	0.519793	0.182028	0.176614	0.045007	0.181325	0.122528	0.160991	0	0.216252	0.168679	0.105271	0.291759	0.482651	0.148982	0.259418	0.158756	0.437322	1.20356	0.918586	0.720735	1.21182	0.260217	0.25225	0.296008	0.137842	0.0544069	0.124056	0.070926	0.147459	0.161641	0.109621	0.154637	0.117894	0.234468	0.301926	0.134789	0.110519	0.694816
ENSMUSG00000082927	0.156483	0.488878	0.489954	0.547906	0.397587	0.736788	0.145786	0.289626	0.339923	0.175025	0.126572	0.456913	0.169239	0.328411	0.401711	0.359648	0.63795	0.419104	0.37729	0.160847	0.209104	0.274051	0.217009	0.6667	0.406311	0.347317	0.157442	0.278809	0.08952	0.390422	0.288657	0.142318	0.322579	0.218892	0.330253	0.580979	0.445143	0.230679	0.263771	0.274198	0.120228	0.122303	0.143773	0.175377	0.130797	0.288734	0.334183	0.24661	0.2584
ENSMUSG00000082935	1.47335	2.16267	1.91714	1.99799	2.58476	2.67943	1.76481	2.33739	1.43261	2.43266	1.36198	2.30071	2.42812	2.4737	1.80108	1.53187	1.18497	1.39588	0.91829	1.9231	0.975022	0.842547	1.55674	2.5293	2.78224	1.79943	2.29416	3.5418	1.52519	1.45872	1.81188	1.31871	3.55788	3.25267	2.2046	3.34032	0.834611	1.117	1.46646	1.42607	2.15618	1.49882	2.65579	3.0666	0.625525	2.70416	1.40842	1.03197	2.08538
ENSMUSG00000082956	0	0	0	0	0.01193	0	0	0.00869052	0.00815977	0.0420144	0	0.00843699	0.00812509	0	0	0	0	0	0	0	0	0.0187958	0.0130231	0	0	0	0	0.0223092	0.014326	0.00780999	0.00989879	0	0	0	0	0.00820369	0	0	0	0.0131641	0.0192403	0	0	0	0.0313974	0.0616087	0.032088	0.0591981	0
ENSMUSG00000082962	0	0	0	0	0	0	0	0	0	0.0310081	0	0	0	0	0.0237229	0	0	0.0424286	0	0	0	0.027744	0	0.0181716	0	0.0546951	0.0557862	0	0.0211463	0.0461125	0.0292227	0	0.0228598	0.0221599	0.026004	0.048437	0	0	0	0	0	0.0288903	0	0	0	0.0227347	0	0	0
ENSMUSG00000082969	0	0.0838314	0	0.0469767	0	0.157928	0.046873	0.0931206	0.174867	0.225096	0	0.271212	0.0870619	0.168945	0.129158	0.173451	0.117208	0.462001	0.0693178	0.137908	0.107569	0.15105	0	0.131912	0.0950088	0.148892	0.151862	0.119524	0.0383766	0.2929	0.318202	0.122021	0.248918	0.0402161	0.0943849	0.131856	0.0520444	0.178003	0.0678462	0	0.154623	0.367014	0.147922	0.0563872	0	0.247556	0.214893	0.05286	0.221548
ENSMUSG00000082998	0	0.330403	0.150514	0.432012	0.167941	0.276639	0.123159	0.244676	0.287167	0.369652	0.213857	0.712614	0.285946	0.499395	0.113122	0.0759576	0.307965	0.10116	0.0910668	0.543533	0.423961	0.396888	0.274993	0.563227	0.624093	0.45642	0.266014	0.785125	0.655429	0.494742	0.209021	0.801532	0.817544	0.317005	0.495996	0.808394	0.136748	0.155902	0.178267	0.0926569	0.744835	0.344406	0.291501	0.296316	0.294658	0.487843	0.734026	0.694452	0.436592
ENSMUSG00000083015	0	0	0	0	0	0	0	0	0	0	0	0	0	0	0	0	0	0	0	0	0	0.0779134	0	0	0	0	0	0	0.0593851	0.0647488	0	0	0	0	0	0	0	0	0	0	0	0	0.11445	0	0	0	0	0	0
ENSMUSG00000083020	0	0	0	0	0	0	0	0	0	0	0	0	0	0	0	0	0	0	0	0	0	0	0	0	0	0	0	0	0	0	0	0	0	0	0	0	0	0	0	0	0	0	0	0	0	0	0	0	0
ENSMUSG00000083022	12.0596	9.71204	2.51726	2.62734	1.91504	4.41634	1.87253	3.99908	5.9379	10.566	8.3455	9.66089	5.21705	3.79642	4.72975	2.07876	3.97998	4.30651	10.6613	6.8866	5.37161	6.4366	3.34481	11.33	15.2769	6.64204	6.97676	10.0272	7.51222	7.02062	7.83898	16.0863	12.5957	8.35428	11.3117	6.93557	8.42044	1.30369	4.33662	15.6373	3.50031	3.66546	8.05149	10.5873	5.82401	4.03826	6.69611	8.55239	15.2673
ENSMUSG00000083043	0	0.549289	0.18767	0	0	0.344931	0	0	0.143223	0	0	0.148089	0	0.415118	0	0.378834	0.38399	0	0.227095	0.225903	0	0.329909	0	0.108041	0.311263	0	0	0.195789	0.125728	0	0.347493	0	0.27183	0.131754	0.309219	0	0.170505	0.583165	0.222274	0	0	0.343541	0	0	0	0.405516	0	0	0.181456
ENSMUSG00000083044	1.25186	1.79255	2.0489	2.19162	1.44125	3.27461	0.838267	1.48434	0.985777	1.4002	1.30792	1.12471	2.16626	1.31365	1.84117	2.65241	1.91385	2.15539	2.15594	1.17954	2.04921	0.783002	1.46481	3.87199	2.17931	3.47317	1.77123	1.53345	0.746	0.94352	0.659788	0.664149	2.58063	1.6886	1.79805	2.22139	1.13309	2.30679	2.26843	0.932274	1.12213	1.30457	1.46648	0.482287	0.741181	2.66276	0.634948	0.534321	0.430666
ENSMUSG00000083054	0	0.0339751	0	0	0.0518078	0	0.0379933	0.0377399	0.0708701	0.0912269	0	0	0.0352844	0.13694	0	0	0	0	0	0.111782	0	0.122435	0.0565548	0.0267307	0	0.0804573	0	0.0484404	0	0	0.042987	0.0494527	0.134508	0.0977925	0.0382522	0.106877	0.0421851	0	0	0	0.0835538	0	0	0	0	0.100329	0.0348367	0.0428461	0.0448945
ENSMUSG00000083060	0	0	0	0	0	0	0	0	0	0	0	0	0	0	0	0	0	0	0	0	0	0	0	0	0	0	0	0	0	0	0	0	0	0	0	0	0	0	0	0	0	0	0	0	0	0	0	0	0
ENSMUSG00000083061	0.681175	0.567493	0.258519	0.212004	0.721128	0.593937	0.846145	0.945563	0.295939	0	0.122439	0.40799	0.589361	0.571833	0.777181	0.521853	0	0.347499	0.469243	0.311187	0.485458	0.681686	0.314881	0.66973	0.857543	1.00792	0.68535	0.674257	0.69277	1.13301	0.718019	0.688347	1.31058	0.998217	0.851912	0.892595	0.46975	0.133887	0.306188	0.477437	1.62822	1.53801	0.417231	0.636184	1.5183	0.83791	1.45471	2.02772	0
ENSMUSG00000083064	1.50327	0.920875	1.91293	1.6513	1.29188	2.08178	2.55387	2.08675	2.42032	2.17593	2.14577	1.5492	1.95098	0.890802	2.42139	1.7275	1.75101	1.89467	1.70564	2.78741	1.0871	1.23892	1.41025	1.507	2.17081	2.26797	1.91285	1.94316	2.46192	1.98563	1.53798	1.60846	2.00517	1.97912	2.2395	1.85398	0.823248	1.56427	1.84829	0.80573	0.90587	1.10581	1.7549	1.83344	0.985501	2.10298	1.05753	1.02196	2.14163
ENSMUSG00000083065	0	0	0	0	0	0	0	0	0	0	0	0	0	0	0	0	0	0	0	0	0	0	0	0	0.143061	0	0	0	0	0	0.159713	0	0	0	0	0	0	0	0	0	0	0	0	0	0	0	0	0	0.1668
ENSMUSG00000083076	0	0	0	0	0	0	0	0	0	0	0	0	0.0658007	0	0	0	0.0885846	0	0	0	0.0813001	0	0	0.0996981	0	0	0	0	0	0.0632489	0	0	0	0.18237	0	0	0	0.0896889	0	0	0	0.0792532	0	0	0.169514	0	0	0	0
ENSMUSG00000083083	0	0.0612313	0.0836811	0.0686245	0	0	0	0	0.191587	0	0.0792652	0.264128	0.127182	0.0616997	0.188677	0	0.0856097	0	0	0.201459	0.0785699	0	0	0	0	0	0	0	0.336368	0	0.154946	0	0	0	0.137879	0	0	0.173354	0.198222	0	0	0.153183	0.162066	0.164743	0	0.120545	0	0	0.323642
ENSMUSG00000083087	2.02024	0.765035	1.20235	0.771666	0.58329	0.528451	0.684411	0.637355	0.638326	0.61626	0.742765	0.907517	0.794516	0.770887	0.667918	0.738683	0.374368	0.702693	1.26517	1.1956	0.392666	0.505438	0.318368	1.2941	1.77743	0.996433	0.554351	1.03622	0.490308	0.267296	0.24199	0.66813	0.530038	0.587211	0.818277	0.802202	0.284971	0.270739	0.247662	1.02981	0.470355	0.478475	0.776204	0.720415	0.255851	0.790708	0.549105	0.530633	0.303273
ENSMUSG00000083090	0	0	0	0	0.297895	0	0.364102	0.289339	0.135834	0.0874257	0.252894	0.421347	0.135257	0.131234	0.267542	0	0	0	0	0.428499	0.167117	0.547558	0.216793	0.0512337	0.0738015	0.0771049	0.314572	0.0928442	0.596208	0.845075	0.49435	0.379137	0.128904	0.0624786	0.513218	0.136565	0	0	0	0.10957	0.560507	0.651638	0.517068	0.61321	0	0.128199	0.133541	0.0821217	0.860478
ENSMUSG00000083097	0.363084	0.680599	0.51674	0.762776	0.57657	0.949751	0.169131	1.34403	0.946459	0.812213	0.391578	1.22327	0.549754	0.990607	0.388367	1.46035	0.42292	0.972437	0.875416	0.870821	0.582214	0.363356	0.25176	1.54693	0.857049	0.626788	1.27858	2.91111	1.17703	0.905887	1.43521	1.21079	1.64664	2.10412	1.02171	1.66522	0.281687	0.428192	0.856832	0.508972	0.929873	0.472963	0.667184	0.406923	1.11278	1.5632	1.00802	1.23977	0.799412
ENSMUSG00000083098	0	0	0	0	0	0	0	0	0	0	0	0	0	0	0	0	0	0	0	0	0	0	0	0	0	0	0	0	0	0	0	0	0	0	0	0	0	0	0	0	0	0	0	0	0	0	0	0	0
ENSMUSG00000083104	0.987953	0.77163	0.562421	1.67194	0.62754	0.129214	1.49567	1.71427	1.0194	1.65753	1.06548	1.77521	1.17534	0.518355	0.951072	0.425743	1.65423	1.0395	1.44622	1.69251	2.90438	1.91559	1.45571	0.445204	1.22432	1.27912	1.36676	0.586752	2.11944	2.00275	1.36682	1.49753	0.356405	0.740342	0.926688	0.863059	0.894218	1.45639	0.58286	0.346229	1.83439	1.99475	1.36156	2.00687	1.03223	0.557001	1.4769	1.29747	1.22355
ENSMUSG00000083140	0	0	0	0	0	0	0	0	0	0	0	0	0	0	0	0	0	0	0	0	0	0	0	0	0	0	0	0	0	0	0	0	0	0	0	0	0	0	0	0	0	0	0	0	0	0	0	0	0.0529525
ENSMUSG00000083152	0.671976	0.769765	0.286907	0.78428	0.533543	1.31831	0.547784	1.01053	0.583885	0.5637	1.26824	0.679187	0.726753	0.493598	0.718768	0.868734	0.587038	1.67118	0.69436	1.15119	1.16732	1.00872	0.116486	0.495514	0.713782	0.331436	0.42256	0.69841	1.34547	0.977997	1.06248	0.611147	0.41557	0.805694	0.393941	0.513649	0.434443	0.396238	0.792889	1.17747	0.688384	1.48807	1.23479	0.753111	0.936121	0.619946	1.36331	1.14725	1.38704
ENSMUSG00000083161	0.0800975	0.0444866	0.106395	0	0.118714	0	0.298487	0.0864782	0.0231991	0.0298628	0.0287944	0.0119936	0	0	0.03427	0.0153408	0.0310992	0	0.0919617	0.128071	0.185522	0.0935172	0.0925651	0.00875019	0.025209	0.0131687	0	7.07214	0.0305478	0.0333069	0.0140716	0.0323763	0	0.0106707	0	0	0.110473	0.0629737	0.0540056	0.168421	0.164106	0.111293	0.353239	0.269306	3.8682	2.74782	3.69479	2.86121	0.0440882
ENSMUSG00000083175	0	0	0	0	0	0	0	0	0	0	0	0	0	0	0	0	0	0	0	0	0	0	0	0	0	0	0	0	0	0.0546049	0	0	0	0	0	0	0.067918	0	0	0	0	0	0	0	0	0.0538435	0	0	0
ENSMUSG00000083182	0	0	0	0	0	0	0	0	0.0945587	0.12172	0.117365	0.0977712	0	0	0.0931222	0	0	0	0	0	0	0	0	0	0	0	0	0	0	0	0	0	0	0	0	0	0	0	0	0	0	0	0	0	0	0	0	0	0
ENSMUSG00000083186	0.394604	0.273957	0.524159	0.307035	0.417749	0.41288	0.367628	0.486901	0.228583	0.294241	0.283714	0.531784	0.512125	0.938577	0.337665	0.680194	0.306423	0.100653	0.362443	0.901351	0.913982	0.3949	0.729641	0.344866	0.124193	0.129752	0.132341	0.859312	0.451486	0.109392	0.554596	0.0797518	0.921909	0.630835	0.987023	0.689439	0.272125	0.155121	0.443435	0.184386	0.0673731	0.274145	0.531743	0.589665	0.586365	0.377533	0.561807	0.552779	0.144802
ENSMUSG00000083190	0	0	0	0	0	0	0	0	0	0	0	0	0	0	0	0	0	0	0	0	0	0	0	0	0	0	0	0.0462386	0	0	0	0	0	0	0	0	0	0	0	0	0	0	0.0286125	0	0	0.031923	0	0.0817971	0
ENSMUSG00000083218	0.579147	0.40907	0.602055	0.364418	0.495825	0.250292	0.387073	0.209722	0.32819	0.154902	0.257986	0.475076	0.130718	0.285368	0.107735	0.390639	0.307965	0.327564	0.468343	0.20706	0.242263	0.251992	0.139679	0.264077	0.14265	0.372587	0.291349	0.254231	0.307307	0.586361	0.398134	0.50382	0.103815	0.171082	0.141713	0.175977	0.833509	0.772087	0.764001	0.65301	0.386927	0.380486	0.462701	0.310427	0.238533	0.309742	0.225854	0.264553	0.651422
ENSMUSG00000083219	0	0.0574781	0	0.0322091	0	0.0360939	0.0321379	0.159618	0.029974	0.0771674	0	0.0619845	0.149233	0.0579178	0.20663	0	0	0	0.0950539	0.094555	0.110631	0	0	0	0.0325709	0	0	0.040975	0.0263125	0.0286891	0.036362	0	0.0568892	0.0551475	0.032357	0	0.0713674	0.040682	0.046518	0.0967137	0	0.0359485	0.0253553	0.0773225	0.0768898	0.028289	0.117871	0.0362429	0.0379756
ENSMUSG00000083223	0	0.13694	0.187148	0.358107	0.139211	0.458628	0.459407	0.811276	0.380865	0.674114	1.18181	0.836834	0.189623	0.137988	0.468849	0.125927	0.0638203	0.251562	0.452927	0.600733	0.820012	0.548319	1.06376	0.215481	0.155199	0.108097	0.49614	0	0.501511	0.546808	0.693053	0.265765	0	0.218979	0.154179	0.0478644	0.283385	0.387696	0.0738853	0.307224	1.23483	1.08485	0.845719	0.736876	0.488501	0.179728	0.32763	0.230261	0.965076
ENSMUSG00000083230	0	0	0	0.239627	0.326035	0	0.119549	0.118752	0.111499	0.143526	0	0.230574	0	0	0.109805	0	0	0	0.353588	0	0	0	0.355908	0	0	0	0	0	0.489395	0.10672	0.135262	0	0	0	0	0.112099	0.132739	0	0	0	0	0.133724	0.0943186	0.143815	0	0.105232	0	0	0
ENSMUSG00000083237	0	0	0.0987953	0.0810192	0	0	0	0	0.226191	0	0	0.155917	0	0	0	0	0.101072	0	0.11955	0.118923	0	0.173675	0.120335	0	0	0	0	0	0	0.072165	0.182931	0.105223	0	0.0693595	0.162783	0	0	0.204665	0	0	0.0888909	0.0904255	0.127559	0.0972492	0	0.142317	0.37062	0.182332	0.191049
ENSMUSG00000083245	0.234958	0.717733	0.356684	0.511887	0.198991	0.36876	0.255378	0.398632	0.408313	0.350398	0.337862	0.562913	0.609866	0.427359	0.469128	0.810013	0.456131	0.359589	0.647425	0.268345	0.418623	0.470268	0.217224	0.795702	0.554612	0.888469	0.354597	0.651201	0.238957	0.227973	0.619166	0.379891	0.58122	0.657329	0.477507	1.0947	0.688632	0.415636	0.369647	0.384259	0.200579	0.408083	0.115132	0.131663	0.0436422	0.642268	0.267612	0.123427	0.172438
ENSMUSG00000083249	0	0	0	0	0	0	0	0	0	0	0	0	0	0	0	0	0	0	0	0	0	0	0	0	0	0	0	0	0	0	0	0	0	0	0	0	0	0	0	0	0	0	0	0	0	0	0	0	0
ENSMUSG00000083261	0	0.275105	0.225581	0.277489	0.3356	0.241856	0.276877	0.0916766	0.430389	0.480145	0.320516	0.652682	0.228565	0.30493	0.25431	0.151788	0.11539	0.303224	0.272971	0.543077	0.317704	0.165231	0.320556	0.3896	0.342963	0.390889	0.199343	0.47068	0.377815	0.466865	0.661344	0.600645	0.462886	0.501504	0.557527	0.346164	0.273266	0.155772	0.0890588	0.231448	0.202966	0.309705	0.388343	0.222051	0.25761	0.162478	0.282081	0.381629	0.363521
ENSMUSG00000083277	0	0	0	0	0	0	0	0	0	0	0	0	0	0	0	0	0	0	0	0	0	0	0	0	0	0	0	0	0	0	0	0	0	0	0	0	0	0	0	0	0	0	0	0	0	0	0	0.0529276	0
ENSMUSG00000083284	0.389403	0.432553	0.295572	0.24239	0.164897	0.135813	0.181391	0.0600605	0.394748	0.508135	0.279975	0.408158	0.224611	0.272414	0.499822	0.447486	0.151192	0.297979	0.625915	0.444736	0.208139	0.324746	0.0900031	0.34032	0.245113	0.256085	0.457088	0.308359	1.48512	0.917577	0.547287	0.314803	0.214061	0.570644	0.30438	0.396872	0.201404	0.153077	0.350073	0.0909778	0.531881	0.135266	0.524734	0.509157	0	0	0.166321	0.0681867	0.571573
ENSMUSG00000083285	0.930582	0	0	0	0	0	0.144494	0	0	0	0	0	0	0	0	0	0.180657	0	0	0	0	0.310426	0	0	0	0	0	0.368452	0	0	0	0	0.127889	0.123973	0.145479	0	0	0	0	0	0	0	0	0	0.691402	0.890325	1.45738	0.814751	0
ENSMUSG00000083294	0	0	0	0	0	0	0	0	0	0	0	0	0	0	0	0	0	0	0	0	0	0	0	0	0	0	0	0	0	0	0	0	0	0	0	0	0	0	0	0	0	0	0.0355722	0	0	0	0	0	0
ENSMUSG00000083307	2.44648	3.10954	2.71404	2.37214	1.75321	0.656357	1.51949	1.85767	1.5807	0.596388	1.08245	1.88801	0.379925	0.342296	0.456269	3.27996	4.45716	2.35212	3.15456	1.11765	0.804716	0.94166	1.3484	2.50817	1.27343	0.897265	2.42992	0.670607	9.66541	9.07762	7.20744	5.55303	0.439668	0.576633	0.500142	0.493201	2.14136	3.03314	2.96071	2.50616	1.41376	1.30743	1.49851	0.632739	0.419466	0.565871	0.66983	0.39544	9.84069
ENSMUSG00000083311	0.0816469	0.204062	0.464799	0.495519	0.311169	0.81157	0.0760653	0.264453	0.212831	0.273964	0.0880542	0.220061	0.282568	0.548328	0.558926	0.281476	0.42796	0.249911	0.168733	0.279746	0.829177	0.20427	0.50952	1.2844	0.192725	0.281892	0.205368	0.387925	0.280249	0.407414	0.473347	0.297024	0.7069	0.424207	0.497795	0.713254	0.168915	0.144432	0.550503	0.171679	0.585483	0.553048	0.45009	0.411772	0.136489	0.736511	0.488219	0.214453	0.224705
ENSMUSG00000083325	0.0571351	0.380798	0.130103	0.186714	0.145167	0.0597813	0.0532292	0.132185	0.223403	0.25562	0.0924282	0.153995	0.123585	0.0959276	0.0977817	0.262629	0.133102	0.174884	0.118076	0	0.152696	0.0571779	0.0792341	0.205975	0.107893	0.281805	0.0862279	0.271463	0.065371	0.166309	0.180676	0.450346	0.259116	0.365357	0.13398	0.224605	0.147755	0.168451	0.11557	0.120138	0.0585301	0.0595405	0.0209977	0.0960504	0.159188	0.0702815	0.195227	0.0900421	0.125796
ENSMUSG00000083327	50.91	55.9236	47.0911	53.4229	49.9631	60.0207	53.0303	52.813	64.0768	59.1959	58.456	57.4238	51.446	52.1711	51.3152	62.0425	56.5524	53.5977	62.31	54.5073	48.6625	39.6373	54.064	62.3374	62.5139	58.6872	55.2763	39.8085	51.5267	46.7536	51.8334	47.672	59.011	53.7084	52.0704	57.3956	35.6336	48.8542	53.4991	47.5772	37.9401	39.8241	51.4462	52.3939	38.2084	47.324	41.6001	40.9419	48.8139
ENSMUSG00000083341	0	0	0	0	0	0	0	0	0	0	0	0.109917	0	0	0	0	0	0	0	0	0	0	0	0	0.115515	0	0	0	0	0	0	0	0	0	0	0	0	0	0	0	0	0	0	0	0	0	0	0	0
ENSMUSG00000083353	0	0	0	0.115669	0.314757	0.12962	0	0.573219	0.107642	0.692808	1.06883	1.11299	0.107185	0.311991	0.424028	0.142361	0.432894	0.568784	0.682714	0.169783	1.19189	0.495901	0.343597	0.649605	0.70181	0.122204	0.623209	0.147149	1.22841	0.721196	0.522332	0.751121	0.10215	0.198045	1.162	0.108222	0.512589	0.292194	0.835276	1.21561	0.507629	0.258196	0.91056	0.41652	0.276126	0.101591	0.105825	0.130155	0.681888
ENSMUSG00000083355	0	0	0	0	0	0	0	0	0	0	0	0	0	0	0	0	0	0	0	0	0.110679	0.0518057	0	0	0	0	0	0.0614894	0.039486	0.0861049	0.0545669	0	0	0	0	0	0.160647	0.305249	0.209423	0.072567	0	0	0	0	0	0.0424521	0	0.163164	0.227953
ENSMUSG00000083364	0.803972	0.669796	0.800948	0.563001	1.53203	0.841208	1.7789	1.39503	0.43661	0.449618	0.758682	0.902887	1.04341	2.27785	1.03195	0.808406	1.17058	0.769019	0.553835	1.51505	1.28919	2.21258	0.418101	1.11982	0.664213	0.892214	1.11224	1.19371	0.459932	0.835789	0.95339	0.853059	1.07727	0.562307	1.03691	1.75584	0.935605	0.47407	0.677596	0	1.4413	1.36146	1.3296	1.1263	2.576	0.824134	3.09051	3.06197	0.885063
ENSMUSG00000083367	0.112076	0.676942	0.638024	0.706354	1.06784	1.26062	0.339346	0.881599	0.754721	0.940169	0.966968	1.38451	0.581816	1.85819	0.863135	0.708361	0.750638	0.900507	0.694854	1.07521	1.0783	1.402	1.35997	1.70799	1.26985	1.52016	0.563814	0.998438	0.983107	1.21172	1.26998	1.0193	1.36312	1.43336	1.44548	1.56652	0.782554	0.859125	0.680102	0.706986	1.11942	1.02195	0.885562	0.816451	0.405941	0.804205	0.741977	0.88313	0.956195
ENSMUSG00000083380	0	0.421851	0.230607	0.283672	0.128654	0	0.0943484	0	0.351982	0.339814	0	0.454925	0.0876214	0.170031	0.259976	0	0.117961	0.46497	0.697632	0.832765	0.541304	0.40539	0.140442	0.13276	0.382478	0.0998994	0.305677	0.360875	0.231739	0.0842234	0.426997	0.122805	0.250517	0.161898	0.284974	0.353876	0.314273	0.119431	0.136564	0.993739	0.414977	0.316605	0.148873	0.340497	0.338592	0.166098	0.0865097	0.531997	0.55743
ENSMUSG00000083381	0	0	0	0	0	0	0	0	0	0	0	0	0	0	0	0	0	0	0	0	0	0	0	0	0	0	0	0	0	0	0	0	0	0	0	0	0	0	0	0	0	0	0	0	0	0	0	0	0
ENSMUSG00000083396	0.462301	0.60523	0.60155	0.277489	1.04875	0.656467	0.584517	0.672295	0.7747	0.886422	0.712258	1.51304	0.571412	1.49693	0.678161	0.607151	0.307707	0.606449	0.545943	0.859872	0.600108	0.396555	0.549525	0.627689	0.62357	0.814352	0.697702	0.745244	0.377815	1.42806	0.835381	0.920989	1.08914	0.818244	1.08408	0.750022	0.375741	0.311543	0.311706	0.416606	0.811866	0.757058	0.703871	0.592136	0.478418	0.460355	0.846243	0.763257	0.545282
ENSMUSG00000083397	0.125128	0.24324	0.118722	0.155777	0.344416	0.480054	0.291436	0.115797	0.416779	0.419866	0.382353	0.524621	0.577402	0.455186	0.517521	0.143793	0.0485832	0.127668	0.258593	0.228654	0.22294	0.333926	0.231369	0.177704	0.295362	1.04918	0.293756	0.0247716	0.286331	0.190785	0.109914	0.126446	0.171963	0.516763	0.52816	0.236839	0.0862907	0.0737832	0.140613	0.116937	0.534099	0.282526	0.22993	0.210355	0.139452	0.0684088	0.320667	0.0876429	0.206624
ENSMUSG00000083409	0	0	0	0	0	0	0	0	0	0	0	0	0	0	0	0	0	0	0	0	0	0	0	0	0	0	0	0	0	0	0	0	0	0	0	0	0	0	0	0	0	0	0	0	0	0	0	0	0
ENSMUSG00000083424	2.37317	0.790843	0.675498	0.110791	0.150742	0.248309	0.33164	0.109809	0.824825	1.85806	1.15173	1.70569	0.410659	0.498058	0.609221	0.272715	0.41464	0.726399	1.47133	0.813116	0.887934	1.30622	0.164554	1.39998	2.46479	1.63871	0.835701	0.563777	0.814578	1.48025	1.37584	3.16557	0.978426	1.32786	0.890402	1.45121	1.35018	0.419809	0.800054	1.49702	0.972445	0.370962	0.784946	2.39374	0.396723	0.194615	1.11498	1.24667	1.04501
ENSMUSG00000083436	0	0	0	0	0	0	0	0	0	0	0	0	0	0	0	0	0	0	0	0	0	0	0	0	0	0	0	0	0.457597	0	0	0	0	0	0	0	0	0	0	0	0	0	0	0	0	0	0	0	0.220143
ENSMUSG00000083439	0.795851	0.331515	2.03878	0.557314	0.505518	1.24907	1.66825	0.920624	0.69152	1.11269	2.14577	0.53626	1.03287	0	0.851268	1.82912	2.31752	2.1315	2.19296	1.36341	0.850777	0	0.551837	0.912892	1.12715	0.785068	0.600547	1.41798	0.607048	0.496408	0.629173	0.241269	1.47653	2.06747	0.933123	0.869053	0.205812	1.40784	1.0732	0.557813	0	0.622018	0.731207	1.78388	0	0.326324	0.169961	0	0.219031
ENSMUSG00000083448	0	0	0	0	0	0	0	0	0	0	0	0	0	0	0	0	0	0	0	0	0	0	0	0	0	0	0	0	0	0	0	0	0	0	0	0	0	0	0	0	0	0	0	0	0	0	0	0	0
ENSMUSG00000083454	0.391014	0.488635	0.890383	0.638906	0.620922	0.511405	0.455354	0.723707	0.509632	0.984028	0.632548	1.14172	0.930353	0.738559	0.585538	0.224669	0.569315	0.149606	0.404038	0.133972	1.045	0.88044	0.542252	1.21741	1.84595	0.482145	0.786821	1.62558	1.19301	1.38206	1.64865	1.77809	1.28968	1.17205	1.00861	0.512374	0.404474	0.230565	0.527281	0	1.10154	0.203738	0.502954	0.328669	0.980488	1.28262	1.25257	1.12973	1.39897
ENSMUSG00000083457	7.16266	0.397818	8.83469	2.22926	0.909933	0.124907	2.0019	1.54665	0	0.133523	0.257492	1.50153	1.96245	0.501076	1.53228	0.137184	1.11241	0.730801	0.657888	0	0.765699	0.83627	0.993307	0.547735	0.22543	0.23552	0.360328	11.0603	0.364229	1.29066	0	1.30285	1.08279	0.477109	0.895798	0.208573	1.85231	5.20902	1.12686	1.84078	0.611462	0	0.350979	0.133791	8.24864	6.06963	7.13836	5.89485	0.131418
ENSMUSG00000083465	0.0622348	0.103697	0.283432	0.348652	0.355779	0.358145	0.231921	0.316765	0.243343	0.313241	0.302034	0.363437	0.269232	0.20898	0.266274	0.143035	0.072491	0.190493	0.342975	0.383822	0.232855	0.0622815	0.215766	0.407927	0.352568	0.552524	0.219157	0.88708	0.118676	0.491702	0.426406	0.226404	0.590147	0.522333	0.437816	0.380571	0.193132	0.293579	0.25177	0.348964	0.159386	0.226992	0.160103	0.488243	0.277435	0.408292	0.34556	0.196158	0.34256
ENSMUSG00000083475	0	0	0	0	0	0	0	0	0	0	0	0	0	0	0	0	0	0	0	0	0	0	0	0	0	0	0	0	0	0	0	0	0	0	0	0	0	0	0	0	0	0	0	0	0	0	0	0	0
ENSMUSG00000083478	0	0	0.0528928	0	0	0	0	0	0	0	0	0	0	0	0	0	0	0	0	0	0	0.0464908	0	0	0	0	0	0	0	0	0	0	0	0	0	0	0	0	0	0	0	0.0484118	0.068292	0.10413	0	0	0	0	0
ENSMUSG00000083495	0	0	0	0	0	0	0	0	0	0	0	0	0	0	0	0.108824	0	0	0.130471	0	0	0	0	0	0	0	0	0	0	0	0	0	0	0	0	0	0	0	0	0	0	0	0	0	0	0.0776588	0	0	0
ENSMUSG00000083500	0	0	0	0.0268487	0.10959	0	0.0267894	0.133054	0.0999423	0	0.0310118	0.0516689	0.0497587	0.0241394	0.024606	0	0.066988	0.0440081	0	0.0788189	0.0307398	0	0	0.0753921	0.0543007	0.141828	0.0867944	0.102467	0.0658005	0.0478291	0.0909316	0.0348696	0.0237108	0.0689544	0.0809161	0.0502401	0	0	0	0	0	0	0	0	0.0961403	0.165068	0.0982548	0.0604224	0.0316555
ENSMUSG00000083505	0	0	0.0839945	0.206645	0.0937197	0.154379	0.206188	0.409626	0.705118	0.412571	0.636497	0.397676	0.319145	0.0619308	0.441894	0.593436	0.171861	0.790333	0.40656	0.404426	0.157728	0.516796	0.716148	0.193422	0.208966	0.873278	0.2969	0.0876282	0.618984	0.552184	0.388815	0.178919	0.060831	0.117937	0.345989	0.128893	0.381562	0.435008	0.0994823	0	0.302296	0.307514	0.542243	0.57876	0.246652	0.36299	0.252077	0.542557	0.812137
ENSMUSG00000083524	0	0	0	0	0	0	0.0828477	0	0.0772692	0	0	0	0	0	0	0	0	0	0	0	0	0	0	0	0	0	0	0	0	0.221871	0.374947	0.647015	0	0	0	0	0	0	0	0	0	0	0	0	0	0	0	0	0
ENSMUSG00000083530	0	0	0	0	0	0	0	0	0	0	0	0	0	0	0	0	0	0	0	0.274763	0	0.100316	0	0	0	0	0	0	0	0	0	0	0	0	0	0	0	0	0	0	0	0.104461	0	0.56172	0	0	0	0	0
ENSMUSG00000083534	0	0.0637901	0.174356	0.0714922	0	0.0801151	0	0.106288	0.199593	0.171283	0.0412888	0.275166	0.264993	0.096417	0.294842	0.0439949	0.133781	0.410144	0.369223	0.104939	0.12278	0.191565	0.106184	0.0501882	0.0722953	0.226594	0	0	0.058404	0.286556	0.282486	0.139275	0.0315683	0.122407	0.179551	0.133778	0.237614	0.135449	0.154879	0.0536672	0.117657	0.0398962	0.0281397	0.0858137	0	0.0313956	0.0327039	0.0402229	0.0421459
ENSMUSG00000083548	0	0	0	0.0853428	0	0.191272	0	0	0	0	0	0	0	0	0	0	0	0	0	0	0	0	0	0	0	0	0	0	0.139438	0	0	0	0	0	0	0	0	0	0	0	0	0	0	0	0	0	0	0	0
ENSMUSG00000083556	0	0	0	0	0	0	0	0	0	0	0.136611	0	0	0	0	0	0	0	0	0	0	0	0	0.166057	0	0	0	0	0	0	0	0	0	0	0	0	0	0	0	0	0	0	0	0	0	0	0	0	0
ENSMUSG00000083563	0.306176	3.2735	3.39884	2.95405	2.00963	1.78866	0.427867	1.53477	1.90661	1.74081	1.32081	2.26938	1.41284	2.18474	0.960654	2.96136	1.78317	1.75719	2.24977	1.57357	2.3457	1.60863	2.05223	3.6291	1.51771	2.54206	1.97667	3.84894	3.6588	3.2678	2.71636	2.97024	2.46153	2.42695	2.6565	2.29578	4.09091	2.94881	4.12877	1.64526	2.27397	2.55253	1.91288	1.54415	2.55917	7.49066	2.46289	2.11772	1.85382
ENSMUSG00000083567	3.13153	5.9483	3.13758	5.78933	1.5913	0.589782	1.16698	1.449	0.816302	1.05078	0.675456	1.57553	0.758643	0.893812	1.01827	5.18202	3.86646	4.79262	6.38539	0.858361	1.07125	0.564098	0.694841	1.60103	1.30097	1.17386	0.945217	2.45498	0.955449	1.40636	1.18833	1.29112	0.671365	1.30162	0.8812	0.984834	3.82241	5.09644	6.84103	2.19489	0.577438	0.717941	1.15087	0.561541	1.4658	2.31125	1.60504	1.57924	1.24106
ENSMUSG00000083577	0	0	0	0	0	0	0	0	0	0	0	0	0	0	0	0	0	0	0	0	0	0	0	0	0	0	0	0	0	0	0	0	0	0	0	0	0	0	0	0	0	0	0	0	0	0	0	0	0
ENSMUSG00000083579	0	0.105192	0	0.35368	0.160405	0	0.588165	0	0.329137	0.988583	0.680868	0.340319	0.655476	0.105997	1.1885	0.145098	1.02951	0.386481	0.695844	0.692191	0.809874	1.2636	1.22572	0.331049	0.476871	0.747324	0.762233	0	1.8299	1.57514	0.266189	1.07179	0.624687	0.908342	1.89496	0.882423	1.1755	0.148907	0	1.06199	1.29348	2.23687	2.04176	1.13208	0.985027	0.517726	0.647159	0.397975	1.529
ENSMUSG00000083603	0	0.0676701	0.0924805	0	0	0	0	0.150337	0.0705778	0.0908507	0.350401	0.145951	0	0.204563	0.0695056	0	0	0	0	0.111321	0	0.0812869	0	0.0532408	0.0766927	0.160251	0.0817239	0.0964814	0.433695	0.0675524	0.0856194	0.196995	0.133954	0	0.228567	0.0709577	0.0840222	0.0957914	0.219066	0.113863	0	0.169291	0.179108	0.0910333	0.0905238	0.0666105	0.138772	0.0853389	0.178837
ENSMUSG00000083609	0	0	0	0	0	0	0	0	0	0	0	0	0	0	0	0	0	0	0	0	0	0	0	0	0	0	0	0	0	0	0	0	0	0	0	0	0	0	0	0	0	0	0	0	0	0	0	0	0
ENSMUSG00000083610	0.294539	0.306729	0.419188	0.206258	0.0935445	0.462272	0.068601	0.20443	1.02371	0.74124	1.11179	1.12464	0.382259	0.24726	0.378059	0.676945	0.600388	0.225387	0	0.201835	0.23615	0.29476	0.102116	0.723976	1.1124	1.08956	0.518603	0.0874644	1.34799	1.1023	1.08665	1.51797	0.182152	0.412008	0.207206	0.128652	0.609358	0.347356	0.496482	0.206443	0.377163	0.30694	0.162369	0.165051	0.246191	0.12077	0.0629014	0.0773633	1.54018
ENSMUSG00000083620	0	0	0	0	0	0	0	0	0	0	0	0	0	0	0	0	0	0	0	0	0	0	0	0	0	0	0	0	0.393389	0.42892	0.209091	0.0481081	0	0	0	0	0	0	0	0	0	0	0	0	0	0	0	0	0.742455
ENSMUSG00000083621	25.5533	14.3537	7.93469	7.04927	13.772	9.92502	7.75511	11.0176	9.41963	13.9658	15.4495	20.088	7.62091	14.5448	8.53109	7.22997	8.34305	12.8878	11.4686	13.6635	9.82992	14.3361	6.5773	17.1934	21.5682	12.89	10.9072	19.8901	15.209	15.3752	16.5285	26.4092	16.4414	14.5454	13.8001	14.7974	15.4192	6.73482	6.65676	16.9605	13.1877	11.1963	13.0906	16.8143	14.1313	9.60451	17.2809	19.2201	19.8193
ENSMUSG00000083623	0.648942	0.238517	0.521547	0.392064	0.242472	0.399411	0.426762	0.317937	0.215598	0.320222	0.185259	0.325809	0.198167	0.208296	0.391979	0.285135	0.400176	0.321319	0.394446	0.313901	0.346865	0.286513	0.158814	0.237701	0.360426	0.207107	0.32646	0.816165	0.451316	0.507952	0.281665	0.32403	0.377718	0.38141	0.340156	0.366821	0.138205	0.472692	0.386072	0.321067	0.117315	0.159121	0.280579	0.299475	0.893397	0.829565	0.586958	0.842225	0.441245
ENSMUSG00000083626	0	0.210835	0.38418	0.236292	0.107166	0.0882638	0.15718	0	0.366491	0.0943524	0.181954	0.151577	0.291946	0.35408	0.216554	0.678576	0.393035	0.129103	0.929778	0.231224	0.180357	0	0.350954	0.221172	0.398244	0.249642	0.509243	1.1022	0.257378	0.0701561	0.0889195	0.102294	0.556467	0.202286	0.158251	0.663234	0.261782	0.198967	0.341265	0.473006	0.0864165	0.0879083	0.186012	0.189084	0.188026	0.830135	0.216182	0.265884	0.185731
ENSMUSG00000083642	0.1059	0.132339	0.120573	0	0.269066	0.110804	0.09866	0	0.0920168	0	0.0571051	0.142714	0	0.133351	0.0453095	0	0	0	0	0.145137	0	0.105979	0.07343	0	0	0.0522324	0	0.0628944	0.201941	0.220181	0.223255	0	0.130983	0	0.0496662	0	0.109545	0.124889	0	0	0.379698	0.055179	0.0778382	0.118686	0.118022	0	0	0.111262	0.0582904
ENSMUSG00000083657	0.442636	0.092191	0.881942	0.413289	0.281159	0	0.206188	0.512033	0	0.123771	0.119343	0.198838	0.0957436	0.0928962	0.0946917	0.127165	0.257791	0.508071	0	0	0.118296	0.221484	0	0.435199	0.208966	0.218319	0.445349	0.262885	0	0.184061	0.233289	0.134189	0.273739	0	0.207594	0.19334	0.114469	0.391507	0.596894	0.310244	0	0	0.0813365	0	0.246652	0.544484	0.378115	0.116262	0
ENSMUSG00000083667	0	0	0	0	0	0	0	0	0	0	0	0	0	0	0	0	0	0	0	0	0	0	0	0	0	0	0	0	0	0	0	0	0	0	0	0	0	0	0	0	0	0	0.186812	0	0	0	0	0	0
ENSMUSG00000083668	0.0993559	0.165549	0.282806	0.347882	0.220885	0.233905	0.231409	0.298826	0.323741	0.694555	0.401824	0.714112	0.64473	0.479593	0.212549	0.342527	0.347189	0.646248	0.307996	0.680844	0.451405	0.298291	0.447802	0.569838	0.445601	0.833083	0.124956	0.914626	0.227356	0.309864	0.41892	0.391568	0.614447	0.734616	0.326181	0.694365	0.179858	0.234345	0.234467	0.0696387	0.305345	0.284732	0.456428	0.417571	0.885832	0.611086	0.742641	0.46974	0.246099
ENSMUSG00000083669	0.681175	2.36455	0.775557	2.01404	1.58648	1.42545	1.05768	2.31138	1.47969	1.52378	1.71414	2.34594	1.37518	0.85775	1.36007	1.30463	1.58686	0.694998	0.625658	0.777967	0.970915	1.47699	1.25952	3.12541	3.64456	2.23982	2.2845	1.61822	1.73192	1.51068	1.79505	1.51436	1.77865	1.08896	1.70382	2.87614	1.879	0.93721	1.37784	0.636582	1.16301	1.53801	0.166892	0.636184	0.759148	1.58272	0.775845	0.596388	0.37494
ENSMUSG00000083671	0	0	0	0	0.112717	0	0	0	0	0	0	0	0	0	0	0	0	0	0	0	0	0	0	0	0	0	0	0	0	0	0	0	0	0	0	0	0	0	0	0	0	0	0	0	0.098883	0.218284	0	0.186439	0
ENSMUSG00000083672	0.0502482	0.209311	0.286053	0.351876	0.383007	0.210302	0.304286	0.255755	0.633085	0.25291	0.135479	0.225722	0.217377	0.485098	0.429977	0.0577433	0.146323	0.153804	0.207688	0.241031	0.778884	0.0754289	0.627152	0.214084	0.450716	0.19827	0.176947	0.0596855	0.306621	0.480578	0.185381	0.731193	0.331467	0.381566	0.117831	0.307272	0.207912	0.0888881	0.169399	0.352191	0.489014	0.523637	0.406268	0.450522	0.448001	0.164827	0.171695	0.21117	0.691456
ENSMUSG00000083674	0.17751	0.232391	0.158797	0.165741	0.161076	0.358197	0.177188	0.328545	0.396617	0.255271	0.505951	0.364526	0.329109	0.39383	0.368892	0.291411	0.221533	0.485123	0.244564	0.260658	0.33886	0.329909	0.386837	0.407232	0.371121	0.375226	0.484767	0.0602426	0.483567	0.326891	0.454414	0.338258	0.439111	0.527016	0.404363	0.365522	0.183621	0.14953	0.410353	0.31993	0.493578	0.621017	0.484616	0.213153	0.0423921	0.155968	0.0649867	0.0266426	0.586244
ENSMUSG00000083678	0.215861	0.449589	0.49154	0.302324	0.479896	0.282323	0.150828	0.549348	0.750252	0.543237	0.582002	0.678773	0.140074	0.588936	0.184714	0.434103	0.565728	0.247772	0.594803	0.517721	0.346138	0.432046	0.598706	0.884309	0.815254	0.745277	0.434368	1.21791	0.411629	0.448807	0.341305	0.523521	0.800969	0.73331	0.556806	1.03715	0.279115	0.763707	0.36386	0.151297	0.110566	0.224949	0.555317	0.181443	0.601425	0.752333	0.553188	0.737071	0.415858
ENSMUSG00000083679	5.50492	6.2487	3.29053	3.98346	1.48609	0.647988	1.63474	0.987038	1.82362	7.0808	2.15214	2.53471	25.2138	20.5358	20.7266	1.22567	1.56296	5.58153	1.13766	0.990226	1.17697	1.65272	1.19284	0.766761	0.389827	12.0825	0.450017	0.408677	1.15472	1.17317	1.92214	2.37813	4.02855	5.14278	6.0349	6.70256	5.69443	2.19107	3.15494	1.83274	1.33934	1.14734	1.46676	1.19536	0.421786	0.677158	0.881719	0.86755	1.51504
ENSMUSG00000083692	0.0588858	0.171704	0.301702	0.219927	0.561057	0.308066	0.0822904	0.108989	0.434914	0.296385	0.285781	0.290975	0.178321	0.593202	0.151167	0.270677	0.13718	0.225303	0.283954	0.322816	0.1259	0.147325	0.367479	0.385976	0.277997	0.493748	0.266611	0.594536	0.247039	0.220378	0.279319	0.464146	0.485557	0.353018	0.524725	0.540138	0.0913695	0.173613	0.119111	0.165093	0.211133	0.276142	0.19477	0.263983	0.426572	0.386321	0.176058	0.24747	0.226888
ENSMUSG00000083700	0	0.0861417	0.117725	0	0.131355	0	0.0963295	0	0.0898432	0	0.111512	0.0928954	0.268384	0.260402	0.353913	0.118821	0	0.158244	0.427368	0	0.331602	0.103475	0	0.271095	0.0976272	0	0.312095	0	0.0788685	0.171984	0.326972	0.125384	0.170518	0.247946	0.290958	0.180653	0.213915	0.365818	0	0	0.105923	0.215502	0.227998	0.463529	0.230467	0.254379	0.176652	0	0.341481
ENSMUSG00000083701	0	0	0	0	0	0	0	0	0	0	0.0407346	0.033934	0	0	0	0	0	0	0	0	0	0	0	0	0	0	0	0	0.0288101	0.125649	0.11944	0.183207	0	0	0	0	0	0	0	0	0	0	0	0	0	0	0	0	0
ENSMUSG00000083715	0	0	0	0	0	0	0	0	0	0.142137	0	0	0	0	0	0	0	0	0	0	0	0	0	0	0	0	0	0	0.0969319	0.528434	0	0	0	0	0	0	0	0	0	0	0	0	0	0	0.141626	0	0	0	0
ENSMUSG00000083716	31.1816	43.8373	23.1397	38.8623	39.2589	32.7715	42.6023	37.1652	38.887	47.0208	43.5371	45.9611	36.2527	31.844	37.5815	11.1977	14.674	18.2152	11.1237	37.5838	56.6969	49.1061	47.2962	44.6635	53.3624	46.5507	54.4121	32.6562	46.8253	43.1822	48.055	53.3418	26.0559	18.9158	25.4614	33.5024	33.191	9.11119	19.0531	34.5391	48.057	47.9437	28.2396	33.4644	50.2647	48.2308	53.0945	58.2083	48.8849
ENSMUSG00000083718	0.0686616	0.171608	0.117263	0.208355	0.3271	0.0898022	0.207895	0.0953117	0.0894909	0.191994	0.111075	0.215906	0.103962	0.273791	0.176263	0.177532	0.079977	0.367789	0.165547	0.188204	0.183501	0.188961	0.0714142	0.0900107	0.0648295	0.220127	0.120894	0.163114	0.144025	0.157034	0.108563	0.0416308	0.155695	0.192091	0.322019	0.224931	0.19532	0.101218	0.27777	0.0721876	0.105507	0.0894405	0.176637	0.173142	0.114782	0.12669	0.161296	0.108207	0.151174
ENSMUSG00000083722	0	0	0	0	0	0	0	0	0	0	0	0	0	0.012508	0.0254994	0	0	0	0	0	0	0	0.0206626	0	0	0	0	0	0	0	0	0	0.0245717	0	0	0	0	0	0	0	0	0	0	0	0	0	0	0	0
ENSMUSG00000083744	0	0	0	0	0.0679977	0.336026	0	0.0495336	0.372068	0.179603	0.692709	0.480885	0.231554	0.179734	0.778633	0	0	0	0	0.0733572	0	0.0535654	0	0	0.050538	0.369601	0.0538534	0	0	0	0	0	0.308949	0.213921	0.552267	0.187035	0	0	0	0	0	0.0557788	0.0393421	0.059988	0	0	0.0457232	0	0
ENSMUSG00000083745	0	0	0	0	0	0	0	0	0	0	0	0	0	0	0	0	0	0	0	0	0.0529729	0	0	0	0	0	0	0	0	0	0	0	0	0	0	0	0	0	0	0	0	0	0	0	0	0	0	0	0
ENSMUSG00000083754	0.388507	0.258935	0.35387	0.290199	0.296132	0.325201	0.289558	0.21572	0.0675153	0.130363	0.209498	0.314141	0.302527	0.326144	0.132979	0.223228	0.316773	0.297293	0.0535264	0.266227	0.249192	0.194399	0.21551	0.585702	0.220094	0.383243	0.156355	0.553769	0.207438	0.161553	0.245713	0.188447	0.416458	0.465817	0.0364415	0.305454	0.160753	0.274904	0.15717	0.054461	0.198996	0.283405	0.342672	0.174166	0.649468	0.669061	0.630565	0.653086	0.256616
ENSMUSG00000083757	0.157264	0.262036	0.537162	0.51393	0.499464	1.15183	0.879078	0.436607	0.751562	0.967442	0.508816	0.42387	0.2041	0.924141	0.538287	0.632525	0.549543	0.601708	0.758344	0.969897	0.588412	0.786909	0.218091	0.97927	0.148487	0.387833	0.39557	0.467001	0.419845	0.91553	0.66308	0.381408	0.713216	1.13135	0.590047	1.03037	0.325356	0.649126	0.42414	0.220453	0.483311	0.573597	0.751348	0.44063	0.525797	0.19345	0.470191	0.24784	0.605941
ENSMUSG00000083763	0	0	0	0	0	0	0	0	0.229733	0	0	0	0	0	0	0	0	0	0	0	0	0	0	0.0577669	0	0	0	0	0.0672235	0	0.185796	0.106871	0	0	0	0	0	0	0	0	0	0	0	0	0	0	0	0	0
ENSMUSG00000083773	289.13	480.67	227.453	309.137	298.474	227.964	215.176	182.722	174.132	197.289	161.992	162.369	210.479	338.655	212.857	333.481	255.202	234.767	268.119	166.621	158.547	192.188	178.989	193.237	189.405	195.51	190.602	91.1044	66.9858	69.5925	73.9061	78.4712	135.658	137.84	118.956	189.607	330.82	253.036	259.928	288.942	184.129	177.774	125.62	125.205	214.247	126.314	136.495	128.684	67.3747
ENSMUSG00000083774	0	0.512812	0.613225	1.00578	0.390987	0.402531	0.286731	0.640841	0.066856	0.430299	0.248942	0.483891	0.332859	0.129184	0.263361	1.06103	0.537736	0.235512	0.530037	0	0.493517	0.0770003	0.426812	0.554765	0.508538	0.607201	0.696728	1.00533	0.0586892	0.25596	0.811043	0.186607	0.253779	0.492019	0.57737	0.470511	0.477548	0.72592	0.415028	0.539292	0.0788213	0.240546	0.226217	0.431164	0.514501	0.883369	0.197181	0.56587	0.25411
ENSMUSG00000083791	0	0	0	0	0	0	0	0	0	0	0	0	0	0	0	0	0.171861	0	0	0.202213	0	0	0	0	0	0	0	0	0	0	0	0	0	0	0	0	0	0	0	0	0	0	0	0	0	0	0	0	0
ENSMUSG00000083798	2.35377	2.47698	3.66723	2.66039	5.90169	5.05519	3.00075	4.64307	6.62	7.5516	5.01016	5.95451	4.44817	6.18782	4.18728	5.76561	4.47324	6.54102	6.31511	4.75392	4.23783	4.15317	4.72446	5.03444	6.08236	5.43808	5.11031	3.38443	4.72467	5.04837	5.68036	5.18274	5.77148	5.6938	5.81001	6.43919	3.07553	4.52901	3.84227	4.51513	4.82247	4.84118	6.96578	5.83128	4.07286	2.18422	3.06892	2.79834	4.97778
ENSMUSG00000083808	0.30777	0	0	0	0	0	0	0	0	0	0	0.276509	0	0	0.131681	0.353677	0	0	0.42403	0	0.329011	0.462002	0.213406	0	0	0	0	0.182787	0.234757	0.38394	0	0.55982	0.12689	0	0.144342	0	0	0	0.207514	0	0	0.320728	0.113109	0	0	0	0.131454	0.161677	0.169407
ENSMUSG00000083811	2.73136	0.70016	1.4353	0.882786	0.533827	1.09918	2.54464	1.16662	1.09537	1.5275	2.49252	1.32134	2.27232	1.23465	0.988833	0.362166	0.978918	1.28621	1.44735	0.863855	1.57224	1.26157	1.60254	0.895156	0.892703	2.4871	1.26836	0.124783	1.44235	1.13578	1.32881	1.65607	0.952856	1.00765	0.985378	1.83544	1.41269	1.61057	0.424988	0.589051	1.39902	1.53265	2.0076	1.88378	0.46831	1.37839	0.628176	0.551858	0.809538
ENSMUSG00000083813	0	0.951304	0.216681	0	0	0	0.88651	0.880597	0.165364	0	0.410494	0.683926	0.329321	0.47929	0.325703	0.656097	0.443351	0.582523	0.262202	1.30413	0.406893	0.190455	0	1.24743	1.25783	0.750935	0.765915	1.13028	0.580655	0.791375	2.80848	1.61545	0.627705	1.06485	1.07106	0.332507	0.590591	0.897756	0.769907	0.26678	1.16975	0.396649	0	0.426581	0.636291	1.40461	1.62571	1.79954	0.838031
ENSMUSG00000083816	0.899592	2.06101	1.23762	1.39991	2.23804	2.39236	2.89841	2.46282	1.75874	3.06048	2.91057	3.06449	3.21065	3.24102	2.50181	1.46451	1.48444	2.75354	1.23941	1.64387	2.20384	2.43822	2.4431	2.03921	1.84033	2.18153	2.90388	0.80141	1.62967	2.0886	2.17307	2.22721	2.41078	2.96616	2.60174	2.61956	1.66725	1.59136	1.11201	1.10342	1.99671	2.22648	1.21223	1.80637	1.87981	0.829937	1.8251	1.654	1.56802
ENSMUSG00000083817	0	0.138546	0.021038	0.345054	0.0234739	0	0	0.393295	0.0963328	0.082669	0.199278	0.249014	0	0.108582	0.158116	0.10617	0.0860916	0.452466	0.178204	0.101296	0.750615	0.11095	0.461245	0.181673	0.157019	0.0911371	0.018591	0.109741	0.281884	0.307344	0.214249	0.336102	0.24378	0.103389	0.103992	0.0968513	0.24848	0.217912	0.27409	0.569848	0	0.346603	0.244467	0	0.247115	0.0757647	0.157844	0.135894	0.508538
ENSMUSG00000083820	0	0.756657	0.258519	0.636013	0.144226	0.237575	0.105768	0.315188	0.493231	0.253963	0.122439	0.305993	0.0982269	0.190611	0.582886	0.260926	0.132239	0.17375	0.469243	0.311187	0.121364	0.340843	0	0.66973	0.643158	0.335973	0.342675	1.48337	0.346385	0.283253	0.478679	0.413008	0.842518	0.635229	0.745423	1.09095	0.117437	0	0.612375	0.477437	0.348903	0.118309	0.417231	0.38171	0.253049	0.0931011	0.193961	0.954221	0.49992
ENSMUSG00000083822	0	0.295144	0.322684	0.132312	0.180023	0.444812	0.26404	0.131139	0.12313	0.396246	0.152828	0.19097	0.122607	0.0594803	0.18189	0.0814221	0.0825302	0.108437	0.195237	0.097106	0.151487	0.21272	0.294776	0.185768	0	0.209681	0.142576	0.336644	0.216179	0.235704	0.149372	0.257759	0.408968	0.396447	0.531679	0.247586	0	0	0.191092	0.198646	0.0725836	0.0738366	0.312473	0.238226	0	0.0581044	0.242103	0.148883	0.156
ENSMUSG00000083827	0	0	0	0	0	0	0	0	0	0	0	0	0	0	0.0291863	0	0	0	0	0	0	0	0	0	0	0	0	0	0	0	0	0	0	0	0	0	0	0	0	0.0478126	0	0	0	0	0	0	0	0	0.0750963
ENSMUSG00000083829	0	0.263161	0.565159	0.379203	0.229307	0.141647	0.0840814	0.417603	0.19605	0.151418	0.146001	0.567588	0.0390432	0.18941	0.193071	0.362995	0.210249	0.276248	0.248686	0.247381	0.0964799	0.316116	0	0.50283	0.255642	0.356113	0.181609	0.375205	0.309782	0.600466	0.428097	0.383046	0.297675	0.252491	0.4656	0.236526	0.186716	0.159652	0.304259	0.253029	0.138682	0.0470254	0.232177	0.303444	0.301746	0.296046	0.385478	0.237052	0.34774
ENSMUSG00000083832	0	0.276962	1.89253	1.39681	1.47816	0.521762	0.929152	0.461477	0.722157	1.67326	1.25487	0.298677	0.862905	0.418621	0.711186	0.191016	0.968076	0.508786	1.14506	1.82248	1.59925	0.166347	1.15257	0.326858	0.784725	0.49191	0.334482	2.56673	0	0.829441	0.876064	0.403133	0.548249	0.398597	0.467743	1.01646	1.20361	1.3722	2.46565	1.39806	1.19196	0.34644	1.95482	1.86292	0.555748	0.954188	0.709963	1.04783	0.914939
ENSMUSG00000083844	7.12794	6.16104	5.82583	5.59763	4.86718	5.27393	5.05165	5.54802	5.01011	5.16792	5.20267	5.37473	5.36325	5.11826	4.75973	5.68992	5.76736	5.57133	6.83928	6.45449	6.38165	6.76389	6.58407	4.78892	5.31199	5.08519	4.84085	3.73441	4.52432	4.14962	4.8301	5.8653	4.42912	4.32404	4.94281	4.5923	7.09683	6.60481	6.21348	5.72754	8.99708	8.76774	7.46583	7.57488	3.75915	3.89343	4.05567	3.73106	6.05332
ENSMUSG00000083853	1.59708	0.517432	0.505102	0.82844	0.901735	0.742689	1.15726	0.985317	1.00224	1.09164	2.10517	1.03629	1.38181	0.744843	0.759239	0.305883	1.24018	0.271582	0.733457	0.729607	1.99185	1.3319	0.984358	0.407101	0.502648	1.13782	1.78541	0.526953	0.609099	0.737903	0.748206	1.07593	0.9511	0.780138	0.915469	0.23253	1.65206	0.209274	0.957181	0.621886	1.99965	1.75678	1.17388	1.59103	1.97766	1.30971	1.74325	0.838973	0.976759
ENSMUSG00000083854	0	0.750171	0.384455	0.630561	0.714947	0.235538	0.524307	0.416648	0.293402	0.251786	0.364167	1.01123	0.77908	0.566932	0.38526	0.25869	0	0.344521	0	0.462779	0.240648	0.450562	0.624365	0.663989	0.531371	0.777217	0.339738	3.20869	1.1161	0.468042	0.474576	0.409468	0.742485	0.629784	0.422305	1.0816	0	0	0	0	0.461217	0.351884	0.248193	0	0.752641	0.830728	1.24994	1.41906	0.619544
ENSMUSG00000083856	2.46633	1.16619	3.41521	1.92938	2.03234	4.77752	5.62011	5.02745	1.59278	1.00651	1.68938	1.46723	6.28636	2.68597	6.18877	3.44701	3.61038	3.11147	3.48981	5.98376	2.7078	3.00184	1.98745	2.64335	1.57343	1.28221	0.938926	2.25654	1.42364	1.66309	0.878287	0.808313	3.57266	3.70304	3.3763	4.16351	1.41352	2.90859	1.61798	1.91554	2.62898	2.74382	6.58977	6.64882	2.08006	1.66723	2.81859	2.41613	1.10071
ENSMUSG00000083857	0	0	0	0	0	0	0	0	0	0	0	0	0	0	0	0	0	0	0	0	0.114439	0	0	0	0	0	0	0	0.217746	0.118706	0.112841	0	0	0.0285228	0	0	0	0.0420823	0	0	0	0	0	0	0	0	0	0	0.196413
ENSMUSG00000083863	0.939365	11.2987	4.47862	4.60469	6.93637	1.90432	0.820451	1.68429	2.34663	3.15202	2.27944	3.27031	2.03188	4.48504	1.60764	3.17097	3.07736	3.05499	4.36795	2.89668	3.64021	5.75793	3.09391	4.34853	2.77168	3.30115	1.83118	6.20658	4.11997	4.19912	3.15618	3.27493	4.35698	5.20909	4.84612	3.9492	10.1421	4.63896	6.33366	5.18492	7.45783	6.4853	2.71865	2.17137	7.32825	7.36636	4.71433	4.13277	2.77918
ENSMUSG00000083878	0.197963	0.577236	0	0.277257	0.251489	1.13922	0.0922149	0.549599	0.172011	0.22142	0.213498	0.71142	0.4282	0.0830931	0.508194	0.113746	0	0	0.136371	0	0	0.0990557	0.137266	0.843426	0.467286	0.195281	0.199176	0.352715	1.057	0.74087	1.46069	0.240057	0.816174	1.02854	0.371374	0.345874	0.409556	0	0	0	0.405593	0.515743	0.291013	0.110933	0.220623	0.324684	0.169107	0.415973	0.21793
ENSMUSG00000083880	0	0	0	0	0	0	0	0	0.121384	0	0	0	0	0	0	0	0	0	0	0	0	0	0.19373	0.0915667	0	0	0	0	0	0	0	0	0.115191	0	0.131034	0	0	0	0	0	0	0	0	0	0	0	0	0	0
ENSMUSG00000083889	0	0	0	0	0.205952	0.226169	0.151035	0	0.0939102	0.181327	0.11656	0.194201	0.233777	0.27219	0.323692	0	0	0	0	0.0740616	0	0.0540798	0.0749409	0	0.204093	0.159921	0.0543705	0	0.0412193	0	0	0	0.0445593	0.215975	0.405505	0.188831	0	0	0	0	0.0553587	0	0	0	0	0	0	0	0.0594898
ENSMUSG00000083890	0.17927	0.186689	0.153082	0.292923	0.0569355	0	0.125261	0.124426	0.0389423	0.0501281	0.241673	0.241592	0.193884	0.11287	0.0383507	0.103005	0.104407	0.205772	0.123494	0.491385	0	0.134553	0.0621523	0.0587527	0.296213	0.221052	0.135277	0.372644	0.239297	0.0372729	0.28345	0.380431	0.184777	0.250767	0.0840766	0.0783037	0.0927208	0.211417	0.181309	0.125651	0.0918236	0.0934088	0.197651	0.351602	0	0.220519	0.344562	0.235434	0.049338
ENSMUSG00000083896	0	0	0	0	0	0	0	0	0	0	0	0	0	0	0	0	0	0	0	0	0	0	0	0	0	0	0	0	0	0	0	0	0	0	0	0	0	0	0	0	0	0	0	0	0	0	0	0	0
ENSMUSG00000083899	0.314737	0.757497	1.51302	1.35507	1.95476	1.37214	0.912244	1.50487	1.26103	1.72104	0.86745	1.53952	1.10439	1.87887	0.987517	1.48692	1.03872	1.52534	1.03589	1.31802	0.934608	0.699941	1.13968	2.16614	1.70048	1.82834	0.985185	2.74156	1.4671	1.73049	1.6588	1.69627	2.82593	2.80929	2.09934	2.45927	0.560708	1.07229	1.17895	0.882399	0.752318	0.692419	0.822535	1.19539	1.59793	2.83915	2.13594	2.00241	1.13569
ENSMUSG00000083902	0.956044	1.00732	0.704331	1.07644	1.75037	1.97123	0.62872	1.56132	2.02792	0.817721	2.03182	1.03577	1.2651	0.826186	1.20308	0.0646263	0.949834	0.774618	0.774815	1.42588	1.20238	1.77282	1.20884	0.350189	1.40713	1.30368	0.22633	1.9038	2.12337	1.1225	2.13407	1.09114	0.231861	1.07886	0.896757	0.245642	1.45435	0.729547	0.530856	0.118252	0.144027	0.117211	0.392691	0.15757	1.59822	1.17602	1.00885	1.29988	0.371461
ENSMUSG00000083906	0.420583	0.291993	1.35677	1.30899	0.445252	0.58675	1.76324	0.713566	1.58361	1.41126	1.28517	1.51145	0.909735	0.294226	1.61953	0.241659	0.979789	1.28735	0.965762	2.11352	1.7235	1.61344	1.55536	0.229731	0.13237	1.3138	0.846322	0.249787	3.90315	4.19738	3.02943	2.55007	0.289001	0.784428	2.16976	0.551122	0.797613	1.15734	0.472629	0.687837	1.50798	1.38792	1.59721	1.02129	0.781211	0.574841	0.778433	1.54658	2.93236
ENSMUSG00000083907	0	0.073505	0.100455	0.0823802	0.224172	0.115395	0.0410991	0.08165	0.0766635	0.0740133	0.0475769	0.099085	0.133591	0.111101	0.0566241	0.10139	0	0	0.0911688	0.0906902	0.0707393	0.132444	0.0611779	0.101205	0.0833056	0.0217586	0.0443853	0.235801	0.050474	0	0.046501	0.133738	0.0727519	0.123418	0.0620689	0.0770761	0	0.0260128	0.0297444	0.123681	0.045192	0.0459722	0.0810633	0.0741621	0.073747	0.036177	0.0565268	0.0463487	0.0485645
ENSMUSG00000083909	0	0	0.0726954	0.178846	0	0.0668059	0.0594838	0	0.110957	0	0.0688593	0	0	0.0535997	0.0546357	0.146745	0	0	0.0879673	0	0	0	0	0	0.0602852	0	0.12848	0.227521	0	0	0	0	0	0	0.0598893	0.0557771	0.0660467	0.075298	0.0860998	0	0.130815	0	0	0	0	0	0.109084	0.0670816	0
ENSMUSG00000083911	0.215271	0.179344	0.857845	0.301498	0.546954	0.450483	0.40111	0.597651	0.0935253	0.240779	0.116082	0.193405	0.0931277	0.45179	0.184209	0	0.501495	0.32946	0	0.885097	0.345192	0.430865	0.298535	0.634963	0.203257	0.637063	0.324886	0.767106	0.821008	0.268548	0.113457	0.130523	0.26626	0.602252	0.605765	0.282086	0.111341	0	0.290293	0.150884	0.330791	0.336501	0.712028	0.482526	0.959652	0.353072	0.735569	0.904685	0.473968
ENSMUSG00000083912	0	0.160882	0.586315	0.180308	0.408875	0.336758	0.179909	0.595698	0.335591	0.287991	0.138844	0.636152	0.334164	0.702489	0.330492	0.665746	0.449871	0.689604	0.620802	0.705764	0.275251	0.128837	0.446339	0.67508	0.486222	0.317491	0.323824	0.611679	0.196398	0.160603	0.33926	0.468346	0.477702	0.565982	0.664164	0.449863	0.133173	0.303653	0.347213	0	0.263768	0.268321	0.425821	0.360712	0.430432	0.422302	0.439899	0.202889	0
ENSMUSG00000083914	0.344058	0.0716594	0.0979325	0.0803117	0.655628	0.359993	0	0.636799	0.448431	0.288619	0.278294	0.695499	0.223262	0	0.515222	0.197689	0.300569	0.26328	0	0.117884	0.275852	0.172158	0.238567	0.451036	0.568497	0.339396	0.259625	0.510846	0.524871	0.143069	0.362667	0.625825	0.14185	0.137507	0.242042	0.225422	0.533853	0	0.11599	0.361726	0.0881146	0.62745	0.189667	0.0963999	0.383442	0.352686	0.587812	0.361479	0.378761
ENSMUSG00000083921	0	0.106906	0.219152	0.718881	0.326035	1.20838	0.956391	0.771885	0.724745	1.21997	0.138391	0.0576436	0.166538	0.0538616	3.01965	0.221192	0.448405	0.785552	0.618779	1.23106	1.30319	0.898922	0.266931	0.841101	1.09043	1.13924	0.645539	1.3718	0.734093	0.10672	0.202893	0.622427	1.79877	1.84627	1.80546	0.896794	0.398216	0	0.173041	0.539643	0.328636	0.73548	1.17898	1.36624	0.357525	0.526158	0.0548082	0.269637	1.20075
ENSMUSG00000083923	0	0	0	0	0	0	0	0	0	0	0	0	0	0	0	0	0	0	0	0	0	0	0	0	0	0	0	0	0	0	0	0	0	0	0	0	0	0	0	0	0	0	0	0	0	0	0	0	0
ENSMUSG00000083935	0.322246	0.20135	0.0917241	0.676983	0.409377	0	0	0.223661	0.210002	0.270323	0.260651	0.361893	0.278812	0.20289	0.206811	0.370313	0	0.246589	0.554967	0	0.172243	0.483732	0.223443	0.0528053	0.152131	0.23841	0.243166	0	0.122899	0.334999	0.084919	0.195384	0.132858	0.12879	0.151132	0	0.583345	0.380031	0.543186	0	0.247586	0.25186	0.4145	0.541732	0	0.0660656	0.0688185	0	0.620811
ENSMUSG00000083956	0	0	0	0	0	0	0	0	0	0	0	0.0679984	0	0.0635371	0	0	0	0	0	0	0	0	0	0	0	0	0	0	0.894827	0.566506	0.11967	0.183559	0	0	0	0	0	0	0	0	0	0	0	0	0	0	0	0	1.37478
ENSMUSG00000083961	0	0	0	0	0	0	0	0	0	0	0	0	0	0	0	0	0	0	0	0	0	0	0	0	0	0	0	0	0	0	0	0	0	0	0	0	0	0	0	0	0	0	0	0	0	0	0	0	0
ENSMUSG00000083964	0.324569	0.270402	0.646697	0.643982	1.28852	0.976356	0.907144	0.901093	1.69212	1.40674	1.70645	1.12996	0.77226	1.05582	1.00679	0.559473	0.51983	0.683009	0.838452	2.16853	1.73485	1.70527	1.63164	0.664825	0.919364	1.04056	1.51034	0.192764	0.959336	1.04598	0.812547	0.590377	0.869801	0.94046	0.875271	1.20504	0.461646	0.382771	0.711232	0.341237	0.664988	1.39522	1.19282	0.545637	0.180861	0.166355	0.173287	0.127876	0.93793
ENSMUSG00000083975	0	0	0	0	0	0	0	0	0	0	0	0	0	0	0	0	0	0	0	0	0	0	0	0	0	0	0	0	0	0	0	0	0	0	0	0	0	0	0	0	0	0	0	0	0	0	0	0	0
ENSMUSG00000083981	0	0	0	0	0	0	0	0	0	0	0	0	0	0	0	0	0	0	0	0	0	0	0	0	0	0	0	0	0	0.0521702	0.132247	0.076069	0	0	0	0	0	0	0	0	0	0	0	0	0	0	0	0	0.138115
ENSMUSG00000083988	0	0	0	0	0	0	0	0	0	0.179481	0	0	0	0.0673545	0	0	0	0	0	0	0	0	0	0	0	0	0	0	0	0	0	0.0972939	0	0	0	0.0700906	0.0829955	0	0	0	0	0	0	0	0.0894176	0	0	0	0
ENSMUSG00000083990	0	0.0843702	0	0	0	0	0.0943484	0	0	0	0.109219	0	0.0876214	0	0	0	0	0	0	0	0	0.101347	0	0.06638	0	0	0	0.120292	0	0.168447	0	0	0	0	0	0	0	0	0	0	0	0	0.148873	0.113499	0	0	0	0	0
ENSMUSG00000083992	22.2665	11.1412	15.9761	11.9329	8.11788	23.7114	16.755	22.6178	13.5662	15.4735	13.7831	15.0332	21.2602	10.7287	20.0683	13.5509	13.2749	16.0306	17.6986	16.432	12.2537	12.3942	12.6074	23.7923	20.8994	15.7263	13.3888	36.621	17.4866	16.8745	20.4155	17.415	19.6641	16.5345	20.8239	18.8186	10.4262	12.1974	14.7467	21.2398	11.81	10.7095	16.2695	18.0887	11.3798	22.5818	15.7006	15.2269	20.2336
ENSMUSG00000083993	0.0734974	0.091847	0.167362	0.102937	0.18674	0.192254	0.102709	0.204049	0.127725	0.205516	0.118898	0.132064	0.0635909	0.462748	0.0943383	0.0844603	0.128415	0	0.354413	0.302188	0.15714	0.110329	0.305776	0.28905	0.104093	0.217505	0.110922	0	0.0560613	0.12225	0	0	0.212114	0.146871	0.310229	0.128412	0.114041	0.086677	0.0495556	0.257572	0.037646	0.229775	0.162066	0.164743	0.204776	0.0602725	0.188352	0.115828	0.0809106
ENSMUSG00000084009	0	0	0	0	0	0	0.0458769	0.0455709	0.0855756	0.0550782	0.0531077	0.0442415	0.0426059	0	0	0.113177	0	0	0	0	0	0	0.13658	0.0645545	0	0.0485761	0	0	2.29123	1.92482	0.415254	0.537427	0	0	0	0	0	0	0	0	0.0504456	0.0513165	0.0361948	0	0	0	0.0841307	0	3.25261
ENSMUSG00000084020	1.10149	0.0269901	1.10657	1.14946	0.781973	0.0338974	0.905465	0.629598	1.04155	0.688478	0.768664	0.611231	0.0560604	0.0271966	0.332667	0.148917	0.0754717	0	0.133904	0.0444004	0	0.0324212	0	0.148645	0.0611775	0.0639159	0.0325955	0.0384815	0.148268	0.0808296	0.136597	0.235714	0.0801408	0.0517914	0.0303879	0.0849042	0.134049	0.0382063	0.0873743	1.36242	0.199127	0.438891	0.666745	0.871404	0	0.0265675	0.0553491	0.0340373	0.677626
ENSMUSG00000084055	0	0	0	0	0	0	0	0	0	0	0	0	0	0	0	0	0	0	0	0	0	0	0	0	0	0.0541993	0	0	0	0	0	0	0	0	0	0.0479979	0	0	0	0	0	0	0	0	0	0	0.0469348	0	0.0604855
ENSMUSG00000084081	0	0.0230154	0.0314538	0.0257943	0	0.0289055	0.0514748	0.102263	0	0.0308994	0	0.0248199	0.071707	0	0.0236397	0.0634933	0	0	0.152246	0.113585	0.0590652	0.08294	0.0383113	0.0181079	0	0.0545033	0.0277953	0	0.0842886	0.0689262	0.116481	0.0335002	0.0683389	0.0662466	0.0777384	0.0241336	0	0.0977395	0.0745071	0.0387262	0.169803	0.172734	0.101528	0.154808	0.0615765	0.0453101	0.141594	0.116099	0.12165
ENSMUSG00000084083	0	0.0739189	0.303061	0.082844	0.112717	0	0	0.0821097	0.0770952	0	0.0956896	0	0.0767674	0.0744843	0	0.101961	0	0	0	0.121601	0	0	0.24609	0.116314	0	0.0875245	0.0892705	0.105391	0.0676777	0.221371	0	0	0.146323	0	0.0832245	0.23253	0.0917811	0	0	0	0	0	0	0	0.098883	0.0727614	0.151587	0	0
ENSMUSG00000084087	0	0.0759722	0	0	0	0.19083	0	0	0	0.101997	0	0.0819286	0	0	0	0	0	0	0	0	0	0.0912596	0	0	0.172203	0	0	0	0	0	0	0	0	0.145783	0	0	0	0	0.245942	0.511329	0.0934178	0.190061	0	0.204403	0.10163	0	0.155798	0	0.100389
ENSMUSG00000084088	0.719536	0.749315	2.04809	2.85528	1.59965	1.12929	1.50828	3.16291	4.68908	2.61559	5.04402	5.81805	0.622552	0.302019	3.38642	0	2.30482	4.40483	2.72618	2.2188	4.23058	3.96042	3.24299	1.17908	0.169845	1.59702	2.35283	1.28201	4.3907	4.63767	2.65459	6.32588	0.59331	1.0065	0.674916	0.942863	2.23292	2.54569	0.485147	0.504324	2.21131	3.18678	4.49542	3.62886	2.00475	0.442549	1.6903	1.32295	2.17831
ENSMUSG00000084093	0.463466	0.579176	0.791525	0.865476	0.58878	0.484932	0	0.428903	0.805418	1.03677	0.499837	0.624585	0	0.194536	0.793182	0.532597	0.269922	0.354654	0.319269	0	0.495452	0.927627	0.321364	1.21514	1.3128	0.457187	0.233154	1.65153	0.176758	0.963615	0.732801	1.40504	0.955404	0.370461	0.217363	0.607314	0.719132	1.09315	0.624983	0.324844	0	0.241489	0.510985	0.259713	0.516518	2.09039	0.593863	0.973867	1.27553
ENSMUSG00000084094	0	0	0.00940119	0.00770965	0.0104897	0	0.00769263	0.00764132	0.0143493	0.0092355	0.0178102	0.0148368	0	0.020795	0.0141313	0.00948873	0.0192357	0.025274	0.0113762	0.0113165	0	0.00826329	0	0.021649	0.0155925	0.0325809	0.0249231	0.0196158	0.0125965	0.0206013	0.0261111	0.0100128	0.0340429	0.00660012	0.0154901	0.00721326	0.00854135	0.0194755	0.033404	0	0	0.0258142	0.0121383	0.0370163	0.0276068	0.0270854	0	0	0.0363597
ENSMUSG00000084098	0	0.782982	0.624198	0.365634	0.397983	0.327787	0.145931	0.289914	0.476365	0.525597	0.337862	0.562913	0.203289	0.788971	0.201055	0.63001	0.72981	0.958904	0.215808	0.751365	0.251174	0.39189	0.434448	0.616027	0.517637	0.618066	0.630395	1.02332	0.418175	0.455945	0.495333	0.284918	0.77496	0.939042	0.440775	0.547348	0.486093	0.369454	0.633681	0.65873	0.401158	0.163233	0.230265	0.61443	0.698275	0.256907	0.468322	0.32914	0.0862189
ENSMUSG00000084101	0	0	0	0	0	0	0	0	0	0	0	0	0	0	0	0	0	0	0	0.323299	0	0	0	0	0	0	0	0	0	0	0	0	0	0	0	0	0	0	0	0	0	0	0	0	0	0	0	0	0
ENSMUSG00000084106	2.65582	1.21692	3.47737	2.27309	1.68695	1.85255	1.40208	2.13006	2.69227	3.41609	1.43212	4.21537	1.26382	1.11475	1.24993	2.13637	3.04193	2.23551	3.23215	3.39718	2.5552	0.841639	2.14845	4.06186	4.34649	3.36212	2.76117	7.36077	3.37628	2.76092	5.0857	4.02567	2.81039	2.22901	2.78176	2.86143	1.05311	1.77483	1.55192	2.544	0.997576	1.29156	2.76544	4.11747	1.77589	3.66619	2.11745	1.8602	3.99571
ENSMUSG00000084120	0	0	0	0	0.288729	0.118902	0	0.0701091	0.592447	0.338943	1.42982	0.612574	0	0	0	0	0.0441219	0	0	0.0519143	0	0	0	0.173801	0.0357653	0.0747324	0.304893	0.0449937	0.0577863	0	0.0399283	0.0459339	0.0937031	0	0.0355305	0.0992726	0	0	0	0	0.0388043	0	0	0	0	0.0310635	0	0	0
ENSMUSG00000084129	0	0	0.0708579	0.232434	0.237186	0.586055	0	0.0575936	0	0.278436	0	0.0559134	0.107693	0.10449	0.159764	0.143035	0	0.476233	0.0857438	0.511762	0.59877	0.249126	0.863063	0.203964	0.117523	0.306958	0.187849	0.517463	0.237353	0.103516	0.262404	0.150936	0.564488	0.24873	0.408628	0.706775	0.193132	0.146789	0	0.0872409	0.44628	0.713404	0.320206	0.418494	0.138717	0.306219	0.212653	0.065386	0
ENSMUSG00000084132	0	0	0.0812556	0	0	0	0	0	0	0	0	0	0	0	0	0	0	0	0	0	0	0.0714206	0	0	0	0	0	0.0847708	0	0.0593531	0	0	0	0	0	0	0	0	0	0	0.0731096	0.0743717	0	0	0	0	0	0	0
ENSMUSG00000084145	0.3192	0.731303	0.545142	0.993457	0.60826	0.500976	0.346942	0.787721	0.577823	0.62479	0.631125	1.02762	0.598382	0.960199	0.591807	0.51965	0.495739	0.488517	0.732961	0.619747	1.02369	0.532399	1.10666	0.67998	0.828809	1.07582	0.562024	0.695109	0.933321	0.907008	0.476659	0.58061	0.921213	0.893009	0.848317	1.06892	0.38522	0.533289	0.717401	0.447456	0.490491	0.582118	0.488788	0.715481	0.948636	0.785293	0.454453	0.503044	0.966338
ENSMUSG00000084159	0.261469	0.798717	1.38925	1.22067	1.66083	0.77514	0.771382	0.766236	1.40102	1.94967	0.845964	1.0571	1.24424	2.41448	1.04412	0.651017	0.964435	0.733631	0.480317	1.97091	1.25781	1.04666	1.6317	1.45676	1.64584	0.816766	1.13998	1.60464	1.13016	1.12351	1.60773	1.47964	1.8326	1.32366	2.16641	1.90346	0.54094	0.61671	1.23406	0.977407	0.937485	0.862843	0.992953	1.22099	1.31129	0.78621	1.26568	0.869909	1.29529
ENSMUSG00000084166	1.43053	0.733408	1.81667	1.95216	1.67753	3.45412	3.94695	3.05503	1.33861	1.60004	1.2461	1.43352	3.76075	1.2009	3.20153	2.90845	1.66628	2.44196	2.42573	1.88516	1.76453	0.770864	2.36535	2.34416	2.28578	1.79107	1.71609	3.13699	2.56003	2.37943	2.14587	1.60127	3.5841	3.51835	3.35455	3.17228	0.967547	2.53058	1.4097	1.54256	1.29637	1.37608	2.06249	2.89819	1.34901	1.98529	2.06802	1.44516	1.2114
ENSMUSG00000084168	0.253342	0.105531	0.144222	0.236545	0	0	0.354034	0.234448	0.110065	0	0	0.227609	0.438389	0	0.433572	0.145565	0.295092	0.193862	0.17452	0.347208	0.135413	0	0.175665	0.332113	0.119601	0.124955	0.382342	0.752307	0.289861	0.210694	0	0.307211	0.104449	0	0.118816	0.110658	0.262063	0	0.170815	0.355135	0	0	0.186211	0.141965	0.282341	0.103878	0	0.399254	0
ENSMUSG00000084172	0	0	0	0	0	0	0	0	0	0	0	0	0	0	0	0	0	0	0	0	0	0	0	0	0	0	0	0	0	0	0	0	0	0	0	0	0	0	0	0	0	0	0	0	0	0	0	0	0
ENSMUSG00000084195	0	0	0	0	0	0	0	0	0	0	0	0	0	0	0	0	0	0	0	0	0	0	0	0	0	0	0	0	0	0	0	0	0	0	0	0	0	0	0	0	0	0	0	0	0	0	0	0	0
ENSMUSG00000084221	0	0	0.141492	0	0.236812	0.455102	0.0578888	0.172508	0.215964	0.486495	0	0.223301	0.161284	0.0521625	0.0531707	0	0	0.0950964	0.0856085	0.0851592	0.066425	0.124366	0.0861702	0.366556	0.176006	0.183884	0.187553	0.44284	0.426561	0.310059	0.196492	0.226047	0.102472	0.248338	0.291417	0.488534	0	0.0732789	0.0837911	0	0.127308	0.323763	0.0913432	0	0.207748	0.050956	0.159238	0.130566	0.205212
ENSMUSG00000084224	0	0.0822556	0	0	0	0.103306	0	0	0	0.110433	0	0	0	0	0.0844868	0.11346	0.230009	0.151106	0.13603	0	0	0	0	0.0647163	0.186446	0	0.0993386	0	0.150621	0.0821126	0	0	0	0	0.0926107	0.345007	0.306397	0.116438	0	0	0	0	0.0725709	0.110655	0	0.32387	0	0.207465	0
ENSMUSG00000084235	3.07391	2.15655	1.10521	1.51058	1.23317	1.86206	1.65797	1.79664	1.54634	2.26194	2.3555	3.9245	1.32979	1.56188	2.00739	1.95213	2.35559	4.70444	3.00913	5.21062	1.47008	1.78097	1.34617	3.55249	4.20077	3.27165	1.05805	4.99643	1.54255	2.1528	2.6433	4.11991	4.26891	2.90968	3.94556	2.82665	1.92458	1.52637	0.872666	4.42242	1.40875	1.18017	3.50799	4.44231	2.43411	2.05644	2.21124	2.46466	2.84965
ENSMUSG00000084241	0	0.0814897	0	0.114161	0.124261	0.0511722	0	0.0226299	0.0849913	0.0820532	0.0263725	0.0219697	0.08463	0.0615848	0.20925	0.028101	0	0	0.0673815	0.0335139	0.0522824	0.0244719	0	0.0641137	0.0230887	0.0964888	0.0246034	0.0871387	0.0373046	0.101685	0.0515523	0.0296532	0.0604911	0.136825	0.0917484	0.0213622	0.0252953	0	0.065951	0.068558	0.0250506	0.0509661	0.0718952	0.0822182	0	0.0601603	0.0626672	0.102767	0.02692
ENSMUSG00000084244	0	0	0	0	0	0	0	0	0	0	0	0	0	0	0	0	0	0	0	0	0	0	0	0	0	0	0	0	0	0	0	0	0	0	0	0	0	0	0	0	0	0	0	0	0	0	0	0	0
ENSMUSG00000084274	0.0353315	0.161892	0.221248	0.18144	0.381519	0.480583	0.740614	0.752022	0.675395	0.39518	0.45725	0.618984	0.275123	0.533882	0.377917	0.142105	0.34981	0.270364	0.146034	1.50109	0.944248	1.02538	0.979944	0.48633	0.500394	0.174264	0.319933	0.188853	1.67088	1.43981	1.52694	0.771196	0.553535	0.564829	0.64624	0.354948	0.456847	0.458338	0.309689	0.396222	0.832466	0.865246	0.831019	0.910741	0.216567	0.333202	0.6489	0.259843	1.38078
ENSMUSG00000084277	12.7453	13.0315	4.61723	11.3594	12.5116	10.911	8.63565	9.11418	13.088	12.3116	14.3703	15.6146	8.52118	7.78142	12.8892	10.6519	7.42286	7.9797	1.59635	7.93984	6.19316	5.2179	5.62387	10.2528	15.316	15.4301	11.6577	3.4407	12.815	14.4542	16.488	18.968	4.77702	6.94615	5.97748	4.55486	10.1877	6.83218	6.24983	8.1211	5.3413	6.64095	7.23895	5.19425	1.93694	3.32563	4.94886	2.43467	12.1176
ENSMUSG00000084284	0	0.440115	0.257776	0.42279	0.287622	0.157928	0.140619	0.139681	0.327876	0.337644	0.244173	0.339015	0.326482	0.443481	0.322895	0	0.175811	0.1155	0.207953	1.75832	0	0.15105	0.418635	0.939874	0.712566	0.893353	0.303725	0.537856	0.805909	0.878699	0.875057	0.274548	0.746753	0.301621	0.637098	0.527425	0.2342	0	0.305308	0.634753	0.695802	0.707813	0.0554709	0	0.168215	0.928335	0.515744	0.792899	0.498484
ENSMUSG00000084289	0.617955	0.450471	2.72636	0.865476	0.68691	0.080822	0.647674	0.57187	0.939654	0.777575	0.66645	0.763382	0.668328	0.324226	0.660985	0.443831	0.629819	0.472871	0.957808	0.423458	0.247726	0.154605	0	0.405048	0.802266	0.380989	0.621743	6.05563	0.824871	1.28482	1.70987	1.31137	0.828017	0.493948	0.579634	0.472356	0.239711	1.63972	0.312491	0.324844	0.158261	0.0804964	0.397433	0.173142	0.516518	1.90036	0.725833	1.4608	0.850355
ENSMUSG00000084314	0.199973	0.333198	0.341521	0.746858	0.254042	0.313852	0.465755	0.647708	0.347515	1.11834	0.539165	1.43729	0.173019	0.167873	0.427795	0.804302	1.51403	0.918139	0.413268	0.685164	0.213774	0.300184	0.277319	0.851989	0.755248	0.493158	0.804794	1.54395	0.915194	1.49678	2.10789	1.69746	1.23669	0.959062	0.656502	0.786118	0.62057	0.589579	0.404494	0.140161	0.409711	0.625175	0.587935	0.672353	0.222863	0.491971	0.597883	0.525246	1.10071
ENSMUSG00000084319	17.0355	23.5696	21.7338	27.6226	25.7961	27.9304	18.3508	22.5215	31.3887	32.8343	31.6596	37.9212	28.0969	24.1329	26.5517	15.032	18.4256	21.7653	22.1085	28.0378	30.7314	21.9953	26.3667	39.8294	41.0017	39.236	32.4434	49.4132	45.4214	49.1444	40.0824	43.6213	37.7514	34.4071	32.8142	36.1419	25.8036	21.8841	31.9972	28.2514	22.048	21.9531	26.2167	26.3373	24.6642	33.8652	23.6475	25.8883	48.8938
ENSMUSG00000084328	0	0.0646063	0.176587	0.217221	0.394065	2.51535	2.38415	2.36825	0.202147	0.433687	0.0836342	0.0696716	5.23348	0.195301	4.84419	0.0891156	0.0903283	0.118683	0.213684	0.318844	0.248702	0.23282	0.107543	0.254152	0	0.229493	0	2.1186	0.0591513	0.0644939	0.0817429	0.376152	1.08705	1.67364	1.96397	0.880686	0.160436	0.457272	0	0.652246	0.0794419	0.24244	0.0569996	0.608382	0.259276	0.317973	0	0.16295	0.0853703
ENSMUSG00000084329	1.72441	0.991954	1.02842	1.70592	1.69516	0.128877	1.31965	2.35572	2.12267	1.10214	2.25825	0.959064	0.817039	0.79274	1.68639	1.62776	1.48253	1.16247	1.47074	2.27893	2.30428	1.33537	0.967944	1.10338	0.755936	0.70877	0.784873	2.56035	2.25484	1.51949	2.7698	2.38981	1.15107	1.32914	0.885762	1.29122	0.785711	1.25892	1.57793	1.98563	0.778108	1.58308	1.41837	1.05834	0.915145	1.07743	0.929427	0.992137	2.10174
ENSMUSG00000084342	0	0.502649	0.727347	0.629614	0.405781	0.557016	0.396773	0.919629	0.80179	0.79392	0.995172	0.573943	1.10545	0.655462	0.971826	2.32471	1.1575	2.28128	1.17353	1.02145	0.948501	0.355173	1.03358	1.93082	1.07232	1.64546	0.571331	1.26469	0.595563	0.708387	0.598565	0.903781	1.19985	0.907797	0.765665	0.899117	0.330412	1.50677	0.143577	0.298505	0.509001	0.221909	1.09562	0.875068	0.791064	0.261941	0.757934	0.111863	0.546985
ENSMUSG00000084343	0	0.0981166	0	0	0.0748076	0.123226	0.0548603	0.0544943	0.102333	0	0.190521	0.0529046	0.101898	0.0988671	0	0	0	0	0	0.0807039	0.18885	0	0	0.115793	0	0.058088	0	0	0	0.146919	0.0620709	0.214221	0	0.0470691	0.0552342	0	0	0	0	0	0	0	0.0432822	0	0.0656264	0.0965802	0.0503023	0.24747	0.194476
ENSMUSG00000084345	0.142219	0.236967	0.404811	0.331974	0.0903363	0.892835	0.0662482	0.131613	0.0617875	0.477212	0.15338	0.255546	0.12305	0.23878	0.48679	0.572013	0.331313	1.19712	0.685795	0.487283	0.456102	0.355814	0.295841	0.652537	0.537126	0.420876	0.214636	1.01358	0.488159	0.473111	0	0.258689	0.469079	0.454718	0.533598	0.37272	0.220672	0.335443	0.287673	0.0996814	0.437074	0.296413	0.784002	0.0796952	0.316997	0.174943	0.303721	0.29884	0.313127
ENSMUSG00000084347	0.380887	0.770635	0.681469	0.787476	0.483873	0.967854	0.83643	0.604255	0.827389	0.730319	0.528143	1.22214	0.541401	0.662334	0.628575	0.812872	0.919004	0.83275	0.674699	0.708444	0.581678	0.626213	0.716855	1.0343	0.847698	0.885641	0.848563	0.937162	0.850832	1.04081	0.946366	1.45161	0.673006	0.674147	0.612459	0.475338	0.731713	0.93046	0.623688	0.762756	0.501669	0.595384	0.779887	0.82326	0.697371	0.513149	0.534532	0.657428	1.37772
ENSMUSG00000084349	37.9935	25.7619	19.2916	22.8789	20.4904	28.5705	14.3892	24.4854	12.486	15.1978	11.913	17.3599	22.2439	19.8864	21.0515	12.7312	17.3831	25.5826	18.047	19.7386	27.9015	46.3373	19.3855	38.9997	29.1661	26.0037	17.3428	34.2146	30.4963	26.3133	14.0822	17.8994	39.5501	30.1348	34.8733	30.3724	26.5942	12.3737	16.6533	7.21697	48.5012	43.9734	29.363	24.0658	31.5209	45.9874	38.412	35.6722	12.6983
ENSMUSG00000084350	0.0326926	0.326838	0.0744449	1.221	0.872176	0.324965	0.106602	1.40684	0.170441	1.42609	1.8158	0.572752	0.32529	0.686121	0.125889	0.262983	0.152321	0.325222	0.112605	0.828906	1.36301	0.441682	0.430708	0.342862	0.138906	0.403121	0.904558	0.660157	1.07228	0.570972	0.964906	0.75324	0.795245	0.391982	0.490645	0.913912	0.101454	0.404828	0.176344	0.435372	1.03822	0.425863	0.492609	0.531279	0.364349	0.335125	0.89367	0.549568	0.575842
ENSMUSG00000084353	0	0.549289	0.18767	0.153903	0.418798	0.862327	0.307126	0.457616	0.429668	0.368724	0.177766	0.296177	0.142614	0.55349	0.282094	0.378834	0.191995	0	0.454191	0.67771	0.176207	0.329909	0	0.648246	0	0.487793	0	0.978943	0.251455	0.274167	0.521239	0.39976	0.951407	0.922278	1.23688	0.575975	0.341011	0.388777	0	0.231061	0.337711	0.343541	0	0.369466	0.734796	0.811031	1.68965	0.519532	0
ENSMUSG00000084369	0	0	0	0	0	0	0	0	0	0	0	0	0	0	0	0	0	0	0	0	0	0	0	0	0	0	0	0	0	0	0	0	0	0	0	0	0	0	0	0	0	0	0	0	0	0	0	0	0
ENSMUSG00000084371	0.0808095	0.0673231	0	0.188629	0.102659	0.126828	0.0376426	0.186958	0.035108	0.135577	0	0.108902	0.174794	0.169595	0.207448	0.139295	0.0470634	0.061837	0.0556675	0.166126	0.172773	0.202175	0	0.105936	0.0762994	0.199287	0.0813048	0.0959866	0.0308194	0	0.127771	0	0.0333167	0.0968898	0.0378992	0.105891	0.459753	0.238251	0	0.113279	0.0827825	0.126317	0	0.0905665	0.0900596	0.0994033	0.0345151	0.0424506	0
ENSMUSG00000084372	0	0	0	0	0	0	0	0	0	0	0	0	0	0	0	0	0	0	0	0	0	0	0	0	0	0	0	0	0	0	0	0	0	0	0	0	0	0	0	0	0	0	0.100891	0	0	0	0	0	0
ENSMUSG00000084375	0	0	0	0	0.169648	0	0	0.123582	0	0.149365	0	0	0.115541	0	0.057136	0	0	0	0	0	0	0.0668206	0	0.0437658	0	0.0658659	0	0	0	0	0	0.161937	0.110114	0.106743	0	0	0.0690691	0	0	0	0	0	0	0	0.0744137	0	0	0	0.0735052
ENSMUSG00000084380	0	0	0	0	0	0	0	0	0	0	0	0	0	0	0	0	0	0	0	0	0	0	0	0.100474	0	0	0	0	0	0	0	0	0	0	0	0	0	0	0	0	0	0	0	0	0	0	0	0	0
ENSMUSG00000084381	0.799079	0.33286	0.727839	0.44766	0.507569	0.501654	0.372226	0.59159	0.27773	0.536258	0.947967	0.574331	0.345687	0.335406	0.341889	0	0.651537	0.611472	0.220186	0.547575	0.768806	0.639743	0.775706	0.157131	0.150896	0.551777	0.803978	0.0949158	0.426658	0.53165	0.33692	0.581395	0.13178	0.191618	1.04934	0	0.413294	0.471185	0.646534	0.336046	1.55532	1.33235	1.11594	0.716449	0.712439	1.24506	0.955642	0.503724	1.75935
ENSMUSG00000084384	0.298821	0.995803	0.283521	0.558019	0.316348	0.312662	0.185596	0.368715	0.346197	0.445639	0.429696	0.536938	0.387816	0.292664	0.426172	0.400626	0.290056	0.152443	0.480317	0.341283	0.212963	0.249205	0	0.35909	0.658335	0.294773	0.501088	0.88736	0.721781	0.207098	0.577471	0.785116	0.944533	0.557331	0.467151	0.609106	0.824289	0.293672	0.26864	0.977407	0.357137	0.259502	0.402672	0.334901	0.610549	0.490105	0.638159	0.523253	0.548269
ENSMUSG00000084401	0.240211	1.30079	0	0.869104	1.29693	1.66511	0	0.889188	3.65262	3.99653	3.62687	1.61859	1.35092	4.08347	3.80268	0	1.11919	2.89508	1.3238	1.48146	0	1.26205	0.0832803	0	0.935569	2.78424	1.60115	0.641984	1.41999	0.0499435	1.29767	0.0728221	0	1.77607	2.76011	1.15414	0.559081	2.01841	1.90305	0.841822	1.53798	1.22033	1.67732	2.12006	1.0039	1.62515	1.30813	1.35651	1.81802
ENSMUSG00000084407	0	0	0	0.0815582	0	0	0	0	0	0	0	0	0	0	0	0	0	0	0	0	0	0	0	0.0572546	0	0	0	0	0	0	0	0	0.072026	0	0.0819328	0	0	0	0	0	0	0	0.0642036	0	0	0	0	0	0.0961598
ENSMUSG00000084408	0.596436	0.248448	0.135815	0.473358	0.530392	0.499249	0.194482	0.496761	0.673722	0.73382	0.90054	0.99133	0.903078	0.500697	0.637968	0.10281	0.173682	0.638967	0.369782	0.367841	0.797	0.835637	0.454921	0.312755	0.506834	0.52952	0.810125	0.283382	0.614171	0.570437	0.880175	0.650934	0.393444	0.595935	0.391615	0.573141	0.462727	0.211017	0.201073	0.543456	0.947049	1.21202	0.723347	1.06952	0.199413	0.317925	0.764245	0.438646	0.787914
ENSMUSG00000084411	0.228375	0	0.260018	0.106617	0.145062	0.238952	0.106381	0	0.694527	1.66033	0.123148	0.205178	0.296389	0.0958581	0.293132	0.262439	1.46306	0.873784	0.786606	1.56495	0.488272	0.342819	0.158353	0.149692	0.215629	0.901122	0.114887	0.271266	0.609687	1.23454	0.842545	0.138468	0.0941558	0.638911	1.28528	0.299256	0.826828	0.80798	0.307963	0.320136	0.467901	0.475979	0.503579	0.895821	0	0.0936408	0.0975428	0.239938	0.754228
ENSMUSG00000084413	0.157264	0.556826	0.223818	0.256965	0.349625	0.411369	0.146513	0.254688	0.17081	0.351797	0.339211	0.105968	0.2041	0.26404	0.134572	0.496984	0.0915904	0	0.162502	0	0.0420294	0.118036	0.109046	0.412324	0.408339	0.310266	0.237342	0.0934001	0.0899667	0.13079	0.0414425	0.047676	0.129676	0.282837	0.258145	0.480841	0.244017	0.0927322	0.21207	0.220453	0.281932	0.0409712	0.086694	0.0881261	0.219082	0.0967248	0.268681	0.24784	0.129845
ENSMUSG00000084416	14.4789	8.59452	4.39601	5.29491	3.75539	5.68106	3.59709	6.36457	5.97588	10.3915	9.17389	11.2196	5.4285	4.20352	5.78185	5.06089	7.09735	7.10936	11.304	10.9966	8.89993	7.78823	4.35047	13.0493	18.1708	10.4145	8.25499	15.6217	10.0316	9.58303	11.3829	17.5576	11.6404	7.86024	11.4873	10.4877	7.9255	4.55339	7.07772	11.6705	6.18017	5.28096	10.1545	12.4408	7.19408	9.30098	7.36949	9.69766	11.2239
ENSMUSG00000084817	2.24045	1.86654	2.76346	2.44056	1.18593	0.390703	0.695763	1.20946	0.730029	1.14855	0.805425	1.6774	0.726926	0.470204	0.718939	1.8237	2.17473	1.4287	1.15754	0.895584	0.798359	0.8408	0.517838	1.28497	0.793279	1.01296	0.657471	2.43947	0.783265	0.931647	0.787212	1.01882	0.769757	1.04467	1.48857	0.733958	1.06222	1.87157	1.88828	1.04689	0.765052	0.486412	0.617541	0.941612	1.76865	2.5263	2.23285	1.27503	1.02768
ENSMUSG00000084830	0.910858	2.65595	3.1112	2.76402	1.73571	3.81218	0.424295	1.68586	1.78076	1.78288	1.71909	2.45502	1.97022	1.14697	1.364	5.23361	2.12193	6.27306	5.01973	2.49669	0.730291	1.13943	2.21054	5.22407	4.0851	2.92018	2.52021	6.2211	1.56324	1.51505	1.44019	1.38067	4.31865	3.27633	4.91265	2.78499	1.88443	2.14839	4.60609	1.27684	0.699823	0.949206	1.50637	1.27604	1.01512	2.8011	0.972609	1.67471	1.5041
ENSMUSG00000084838	0	0.115158	0.472138	0.387187	0.175601	0.867773	0	0.383755	0	0.154606	0	0.248373	0.597978	0.232077	0.354845	0	0.161006	0	0.190441	0.189442	0.147767	0.968313	0.191691	1.35904	0	0.136354	0.139074	0.328375	0.738043	0.229915	0.291406	0.167619	0.911824	0.220977	0.648275	0.48301	0.28597	0	0.186398	0	0.708009	0.144046	0.101599	0.309833	0.154049	0.226709	0.354234	0.290452	0
ENSMUSG00000084893	0	0	0.202041	0.082844	0.112717	0	0.165322	0	0.0770952	0	0.478448	0.0797143	0.0767674	0	0.0759239	0	0	0	0	0	0	0	0.123045	0	0.167549	0.262573	0	3.89946	0.338388	1.10686	0.0935257	0.968337	0.0731616	0	0.0832245	0	0.367124	0.104637	0	0.248755	0	0	0	0.0994395	1.08771	1.09142	0.606347	0.745754	0
ENSMUSG00000085006	2.4304	0.239293	2.66653	1.03148	0.533303	0.485476	0.988039	1.39039	0.748727	0.420114	0.78634	0.893266	0.305864	0.0370959	0.605007	0.101561	1.18384	0.676288	0.334848	0.514776	0.519628	0.552779	0.520887	0.637218	0.354644	0.523085	0.86697	0.997281	2.7976	2.7379	1.77001	1.28605	0.400809	0.317894	0.476662	0.424632	0.319973	0.573244	0.446917	0.123889	0.362145	0.552595	0.389758	0.32191	0.763335	0.905947	0.698336	0.90532	2.72419
ENSMUSG00000085028	5.14131	2.57217	5.11443	5.25821	4.81441	4.03458	7.01193	6.86706	7.33423	7.49938	7.47402	6.94054	6.50052	3.99344	9.17308	2.28409	5.58729	5.51604	5.64118	9.26181	6.62936	7.51884	7.44229	4.58591	4.6667	6.052	5.33281	2.83311	7.14583	6.78841	6.46696	6.15419	3.69307	3.80243	5.92867	4.60712	5.67468	6.56331	3.41292	3.6407	6.59713	7.34621	7.31443	7.73722	4.65179	4.70519	4.5164	4.58025	6.87063
ENSMUSG00000085042	0.225757	0.4702	0.578335	0.579671	3.22648	0.295267	4.25906	6.11094	6.76759	5.36579	6.81726	6.03408	0.634816	0.284278	0.386364	0.454004	3.02406	1.29565	0.622072	2.78463	3.25806	4.85742	2.66115	10.4693	8.31313	2.00429	5.3946	0.268157	2.4108	1.87753	0.89238	0.889723	0.27923	0.270681	0.158818	0.0493044	0.700587	0.19968	0.228325	0.474701	4.62539	3.823	3.15278	2.27714	0.943497	0.509121	0.819611	0.711565	1.67756
ENSMUSG00000085107	0	0	0	0	0	0	0	0	0	0	0	0.0287282	0	0	0	0	0	0	0	0	0	0	0	0	0	0	0	0	0	0	0	0	0	0.0255594	0	0	0	0	0	0	0	0	0	0.035837	0	0	0	0	0
ENSMUSG00000085155	0	0	0	0	0	0	0	0	0	0	0	0	0	0	0	0	0	0	0	0	0	0	0	0	0	0	0	0	0	0	0	0	0	0	0	0	0	0	0	0	0	0	0	0	0	0	0	0	0
ENSMUSG00000085232	0	0	0	0	0	0	0	0	0.134765	0	0	0	0	0	0	0	0	0	0	0	0	0	0	0	0	0	0	0	0	0	0	0	0	0	0	0	0	0	0	0	0	0	0	0	0	0	0	0	0
ENSMUSG00000085254	0	0	0	0	0	0	0	0	0	0	0	0.0376123	0	0	0	0	0	0	0	0	0	0.041896	0	0	0	0	0	0	0	0	0	0.0507665	0	0	0	0	0	0	0	0	0	0.0436272	0	0	0	0	0	0	0.0460872
ENSMUSG00000085342	1.17346	4.18979	4.29444	3.99132	11.0741	9.99785	1.87412	10.394	5.31661	7.59376	5.96614	7.90698	3.91612	8.5844	3.2993	4.14179	4.39342	5.13116	4.04181	3.5611	2.50889	7.21378	4.30081	7.19714	7.99317	6.28389	4.13227	8.06441	7.86386	7.94675	10.6022	7.52144	6.63498	7.23582	6.83999	6.07745	6.67619	3.4597	2.93875	1.76245	7.04092	8.38533	5.11347	4.79087	5.41795	7.14858	7.01686	7.66143	9.04271
ENSMUSG00000085500	0	0	0.0078387	0	0	0	0	0	0.00598222	0	0	0	0	0	0	0.00791169	0	0	0	0	0	0	0	0	0	0.00679148	0	0	0.00525147	0.0114516	0.00725715	0	0	0	0	0	0	0	0.00928409	0	0	0	0	0	0	0	0	0	0
ENSMUSG00000085521	0.0968522	0.322753	0.0827039	0.271292	0.184559	0.430686	0.338367	0.291295	0.18935	0.162493	0.391698	0.326305	0.293292	0.162611	0.476543	0.111299	0.16922	0.148226	0.200157	0.298659	0.310609	0.290774	0.335783	0.39677	0.388649	0.071655	0.267976	0.0862817	0.221627	0.342329	0.255227	0.469785	0.459205	0.425791	0.317962	0.274977	0.175326	0.228439	0.195907	0.475187	0.148825	0.252324	0.6051	0.868369	0.0539693	0.119137	0.0620509	0.127195	0.399829
ENSMUSG00000085603	0.30777	0.881396	0.525622	0.790254	0.07331	0.311962	0.107524	0.204713	0.618418	0.570146	0.497885	0.604864	0.366145	0.637845	0.534952	0.906298	0.481722	0.279671	0.927565	0.448167	0.431827	0.336876	0.37346	0.239558	0.163459	0.550276	0.377394	0.0913935	0.498858	0.623903	1.13546	1.07299	0.444114	0.584272	0.694648	0.604942	0.73622	0.918742	0.752238	0.674115	0.433517	0.300682	0.311049	0.226361	0.107188	0.149857	0.115022	0.0808386	0.317637
ENSMUSG00000085627	1.60358	1.60315	2.19092	2.04626	2.58041	2.34899	3.08751	4.8477	2.69383	3.40782	2.42119	2.83337	3.69984	2.73722	3.7964	3.62411	3.05082	3.43586	3.01941	2.71053	2.34281	1.60478	2.29795	3.18831	4.69365	4.37646	2.15121	4.44443	2.52786	2.26718	2.64816	2.33347	4.98055	4.91351	4.76311	5.13649	1.05056	2.01721	2.37867	0.599441	1.14991	0.445625	3.45741	2.6958	2.26371	3.81361	2.87665	2.35869	1.00035
ENSMUSG00000085666	14.5294	11.5819	13.0085	16.2177	15.5634	23.1836	17.7816	14.3321	18.6215	20.9048	15.456	16.1094	24.7707	24.0063	24.5268	19.5806	17.6931	23.7526	15.6504	16.8806	20.5449	12.7889	22.1184	18.3112	21.1078	26.4176	17.9077	10.002	8.71493	7.82685	9.04996	7.40796	25.1592	24.6265	22.2701	25.4142	8.2663	10.203	13.715	8.51729	12.8207	13.6614	17.1599	19.0224	10.0836	14.4606	10.437	10.5121	6.79785
ENSMUSG00000085682	1.6059	3.38652	2.09981	2.41314	1.27507	0.0393814	1.15715	1.74156	0.545068	0.350817	0.568286	0.879193	0.04342	0.0947896	0.042943	1.9031	0.935272	0.480025	1.20997	0.515837	0.496241	0.640329	0.608954	0.945703	0.379067	0.40841	0.605902	0.357657	3.36854	3.18238	1.81178	2.03865	0.0103451	0.0401136	0.152985	0.0657602	5.64541	5.45965	4.95707	7.17554	0.706881	0.692936	0.544074	0.660861	0.713091	0.339522	0.718058	0.171357	4.65447
ENSMUSG00000085700	54.1676	44.1019	796.142	28.7365	3.51888	25.44	194.117	17.3739	35.2999	27.5391	86.3	6.63622	331.794	47.0229	328.148	78.1627	209.359	261.889	149.258	10.1233	7.23825	10.472	21.3406	140.406	83.4003	130.245	63.4797	10.2361	9.39028	64.7579	12.6523	44.7856	208.099	48.4638	229.793	34.1456	61.4446	144.821	24.0716	41.8491	0.63057	1.28291	3.16704	3.10438	13.034	12.872	15.5116	17.4611	3.38813
ENSMUSG00000085711	0.302803	1.0343	0.482662	0.508908	0.500078	0.538606	0.423154	0.700552	0.315729	0.440287	0.326565	0.571296	0.314387	0.482974	0.285021	0.869921	0.423245	0.463421	0.458904	0.622493	0.453181	0.606059	0.545899	0.774059	0.457444	0.53766	0.36559	1.00708	0.531225	0.679937	0.542607	0.477346	0.399493	0.363058	0.255623	0.211619	0.720421	0.392811	0.530827	0.721598	0.77549	0.851987	0.445131	0.441172	0.539942	0.57113	0.775994	1.01803	0.533351
ENSMUSG00000085722	0	0	0	0	0	0	0	0	0	0	0	0	0	0	0	0	0	0	0	0	0	0	0	0	0	0	0	0	0	0	0	0	0	0	0	0	0	0	0	0	0	0	0	0	0	0	0	0	0
ENSMUSG00000085775	0	0	0	0	0	0	0	0	0	0	0	0	0	0	0	0	0	0	0	0	0	0	0	0	0	0	0	0	0	0	0	0	0	0	0	0	0	0	0	0	0	0	0	0	0	0	0	0	0
ENSMUSG00000085787	0.304206	1.3939	1.38542	1.5622	3.09166	3.50125	0.991933	1.82987	1.85028	3.23239	0.984236	1.63984	4.21124	2.42606	3.25388	0.524371	0.354338	0.931137	1.25735	1.87613	1.626	0.913301	1.89841	4.48641	1.86698	3.15088	1.83642	3.79406	2.20436	1.39148	1.92396	1.84445	1.8813	2.91792	2.56807	2.39174	0.472017	0.179378	0.20511	0.426436	0.934899	2.06058	1.11798	0.340936	0.678055	3.24308	2.20884	1.59804	0.837222
ENSMUSG00000085867	0	0.0321765	0.0439736	0.108185	0.09813	0	0.0359819	0	0	0	0	0	0.0668328	0	0.0660985	0	0	0	0.0532116	0.370526	0.454165	0.270558	0.428485	0	0	0	0	0.0458759	0.324057	0.353326	0.32569	0.187338	0.0955404	0.154359	0.0362271	0.0674794	0.159807	0.182192	0.364573	0.378985	0.276956	0.281737	0.596149	0.259713	0.12913	0	0.13197	0.0811556	0.38266
ENSMUSG00000085880	0	0.0234932	0.0321067	0	0	0	0	0.0260964	0	0	0	0	0	0	0	0	0	0	0	0	0	0	0	0	0	0	0	0	0	0	0	0	0	0	0	0	0	0	0	0	0	0	0	0	0	0	0.0722669	0	0
ENSMUSG00000085915	0.0894316	0.0372531	0	0	0.170419	0.233934	0.166636	0.248286	0.0388539	0	0	0.0803477	0.0386887	0.0750761	0.0765272	0	0	0.0684348	0	0.0612837	0	0	0	0.293097	0.253321	0.22055	0.17996	0.053114	0.238754	0.111565	0.659882	0.27112	0.0737429	0.107228	0.0419429	0.039063	0	0	0.0602992	0	0.0916152	0	0.032867	0	0.199337	0.0733396	0.0763956	0.2349	0.098452
ENSMUSG00000085939	0.270444	0.300412	0.153958	0.336684	0.343567	0.89607	0.125978	0.458837	0.509146	0.302489	0.583334	0.607434	0.428984	0.189194	0.11571	0.517972	0.315012	0.206949	0.248402	0.741294	0.385478	0.40597	0.437555	0.915877	1.06396	0.266779	0.544203	0.588934	1.13457	1.23704	1.1878	1.80372	0.446001	0.324259	0.507346	0.393758	0.652759	0.531566	0.364693	0.758217	0.554094	0.516687	0.993906	0.454646	0.251167	0.221781	0.577556	0.331494	1.19089
ENSMUSG00000085977	0	0	0	0	0	0	0	0	0	0	0.034968	0	0	0	0	0	0	0	0	0	0	0	0	0	0	0	0	0.0385131	0	0	0	0	0	0	0	0	0	0.114713	0.0437231	0.0454514	0.0332152	0.0337886	0.0238319	0	0.14454	0.0531787	0.0276973	0.0340653	0.0356939
ENSMUSG00000085998	0.019411	0.0646859	0.0442011	0.0906202	0.0493188	0.10155	0.0452101	0.125744	0.0674654	0.173688	0.14654	0.104636	0.12596	0.0814758	0.240847	0.0334595	0.0339149	0.222805	0.254063	0.0931107	0.166005	0.087415	0.0807567	0.0445313	0.0458191	0.201054	0.0585899	0.034585	0.266509	0.274437	0.132996	0.117692	0.152055	0.209463	0.345938	0.144136	0.200792	0.125905	0.117791	0.0544208	0.248562	0.131483	0.156942	0.20667	0.0648988	0.00795912	0.00829078	0.0203939	0.256426
ENSMUSG00000086142	0	0	0	0	0	0	0	0	0	0	0	0	0	0	0	0	0	0	0	0	0	0	0	0	0	0	0	0	0	0	0	0	0	0	0	0	0	0	0	0	0	0	0	0	0	0	0	0	0
ENSMUSG00000086229	0	0.0311977	0.042636	0.0349646	0.0475725	0.0391818	0.0348874	0	0.0976148	0.0418846	0.0403861	0.134575	0.0647999	0.0628727	0.128176	0	0.0872373	0.171933	0.103186	0.102644	0.120095	0.0749509	0.155794	0.0490909	0.0353574	0.1847	0.0753538	0.0444805	0.199945	0.0934304	0.27631	0	0.15439	0.0598654	0.140501	0.19628	0.077473	0	0.0504977	0.104988	0.0383617	0	0.110098	0.0839376	0.0834678	0.0921276	0.0959665	0.078687	0.123673
ENSMUSG00000086235	0	0.493534	0.337241	0.921873	0.752576	0.723144	1.28777	0.730962	0.600531	0.44173	1.06482	0.266114	0.256276	0.248654	0.422434	0.340381	0.460018	0.302211	0.680148	0.270631	0.42219	0.296422	0.273844	0.776596	0.745783	0.876561	0.397354	0.117277	0.301242	0.410563	0.936663	0.47891	0.651303	0.631362	0.277832	0.690015	0	0.232876	0.79885	0.830429	0.202288	0	0.290284	0.221309	0	0.161935	0.337366	0	1.08692
ENSMUSG00000086240	0.577211	0.601099	2.79305	0.943147	1.28324	2.41578	1.47882	1.73603	2.00617	3.87363	1.24502	2.33362	2.3722	1.81709	1.97569	1.65827	3.0255	1.54593	1.39169	1.77992	1.07983	1.44411	1.80105	3.2159	3.67872	3.41634	2.32299	1.54264	1.65104	1.92017	2.12951	1.39989	3.33167	3.92173	1.7596	3.40363	0.447811	0.850895	0.972959	0	1.18261	1.80453	1.16672	1.61726	1.92985	4.26014	1.84903	0.909656	1.58857
ENSMUSG00000086265	0	0	0	0.380511	1.03544	0	4.55605	8.7999	1.29839	1.21552	0.879024	1.70864	0.117534	0	0.232484	0	0	0	0	0.930878	1.01653	2.17513	0.565158	3.65067	0.128262	1.07202	4.64699	10.3268	0.621701	0.903804	0.429573	0.494186	0.112013	0	0.12742	0.118671	0.42156	0.160203	0.366369	0.190426	3.06153	1.69875	2.79573	2.58817	9.84056	8.35502	8.58713	12.5595	0.897271
ENSMUSG00000086373	0	0	0	0	0	0	0	0	0	0	0.0302824	0	0	0	0	0	0	0.042973	0	0	0	0	0.0389393	0	0	0.0553968	0	0	0	0	0.0591952	0	0.0231531	0	0	0	0	0	0	0	0	0	0	0.0314691	0	0	0	0	0
ENSMUSG00000086377	0	0.00928955	0	0	0.0141654	0	0	0.0103189	0.00968872	0.0249434	0	0	0	0	0	0	0	0.0341303	0	0	0.01192	0	0	0.00730875	0	0	0	0	0	0	0.0235072	0	0.0275831	0.00891288	0.020918	0.00974087	0	0	0.0150364	0	0	0	0.00819581	0	0.0248537	0	0.00952512	0	0.0368254
ENSMUSG00000086414	0	0.0390095	0	0	0.21811	0	0	0.014444	0	0	0	0.0140226	0.0270085	0.131026	0	0	0	0	0	0	0	0.0156197	0	0.0102305	0	0	0	0.0185394	0.0357158	0.0389417	0	0.0189268	0	0.0124759	0	0	0.0322906	0	0	0.0218794	0	0	0	0	0.0869732	0.0639978	0.0399987	0.0491949	0.0171823
ENSMUSG00000086422	0	0	0	0	0	0	0	0	0	0	0	0	0	0	0	0	0	0	0	0	0	0	0	0	0	0	0	0	0	0	0	0	0	0	0	0	0	0	0	0	0	0	0	0	0	0	0	0	0
ENSMUSG00000086477	0.444393	0.514205	0.79643	0.822175	1.02455	0.706074	1.0657	1.02051	1.12981	1.02171	1.52656	1.6192	0.882914	0.842838	1.09152	0.44448	0.891471	1.17131	0.907053	1.46622	1.60114	1.49889	1.55211	0.744393	0.870262	1.1284	1.14263	0.342129	1.85177	2.13537	1.85637	1.61666	0.916086	0.881461	1.25822	0.819564	1.28543	1.16463	0.909992	1.03825	2.0486	2.15257	2.00822	2.14899	0.779579	0.485907	0.843591	0.691696	2.11088
ENSMUSG00000086513	0.0216098	0.0315058	0.024604	0.0100885	0.0480423	0	0.0100662	0.0149987	0	0.00604259	0.00582641	0.0097074	0.00467426	0.00453525	0.00462291	0.0620827	0.0188783	0	0.0446592	0	0	0	0.00749203	0.00708223	0.00510093	0.0159877	0	0.0256684	0	0.013479	0.017084	0.00655119	0.00445471	0	0.00506743	0	0.0502958	0.0445985	0.0728518	0.0984511	0.0110687	0.0225196	0.0555926	0.024219	0.042146	0.0531641	0.0230748	0.039732	0.0118947
ENSMUSG00000086567	62.7852	109.058	68.7981	106.804	8.86237	4.83038	5.44788	6.7407	1.15884	2.86866	0.774487	2.1199	8.965	4.56449	8.1642	153.26	79.8239	40.6651	124.806	5.20225	6.03188	5.13335	5.97536	5.98474	3.19653	4.75641	5.26417	2.3153	7.98173	7.25221	6.81276	6.46903	5.24477	6.15023	6.54353	5.01878	106.44	152.685	175.695	134.463	4.51909	4.38328	8.06841	9.31313	2.17234	1.26196	2.01563	1.50899	5.30807
ENSMUSG00000086583	9.75191	15.3461	14.3195	17.4881	16.5674	16.4391	14.9258	16.7601	15.2658	15.3656	10.9346	12.2729	14.7321	14.3589	14.1729	17.7881	15.8666	17.2937	14.8219	15.2744	14.7273	11.6569	15.2411	18.2883	19.9134	14.0098	17.0926	29.3723	13.6962	14.3861	15.0927	12.6233	18.4755	18.6832	19.0203	19.6751	9.08687	11.8201	14.6638	11.2291	11.1	10.1625	12.6859	16.3507	17.553	19.2631	14.2807	15.2059	12.6526
ENSMUSG00000086670	0.254159	0.423484	0.434062	0.237308	0.16144	0.26593	0.355176	0.117602	0.33126	0.284275	0	0.342515	0.109951	0.106681	0.217485	0.584138	0.296044	0	0.350166	0	0.679249	0.127175	0.176232	0.249888	0	0	0.383575	0.754733	0.387728	0.105687	0.267906	0.154101	0	0.304734	0.119199	0	0.657271	0.599469	0	0.534421	0.130182	0.264859	0.280217	0.712115	0.70813	0.312639	0.325667	0.801084	0.139897
ENSMUSG00000086688	0.166398	1.0397	0.71045	0.854509	1.05694	1.0011	0.503822	0.500462	0.795212	1.07016	0.44864	0.896976	0.683854	1.04766	0.961115	1.1473	1.25983	0.82765	0.515821	1.08324	1.02282	0.666089	0.865342	1.39061	1.0605	1.23107	1.00451	1.48237	0.729804	0.449755	1.27163	0.706228	1.26916	1.06405	1.09255	0.872173	0.946692	0.588708	0.392677	0.933026	0.639226	0.56356	0.91729	0.979065	0.649057	1.05754	0.746249	0.568175	0.503748
ENSMUSG00000086697	0.0313901	0.0130757	0	0	0.0797551	0.032844	0.0438664	0	0.0545502	0	0	0.0141009	0.0271592	0.0395271	0.0402911	0	0	0	0.0216238	0.0215103	0	0.0157068	0.0652971	0	0.0148191	0.0464473	0.0473738	0	0.14366	0.0261059	0.049632	0	0.0258835	0.025091	0	0.0274219	0.0324707	0	0	0	0.0160783	0.0654234	0.0576809	0	0.052475	0	0	0	0.0172781
ENSMUSG00000086699	0	0.132339	0.542577	0	0	0.332413	0	0.147003	0	0	0	0.142714	0	0.266702	0	0	0	0	0.218854	0	0.169812	0	0.22029	0.728841	0	0	0.159823	0	0	0	0	0.192626	0	0.126973	0.148999	0	0.492953	0	0	0	0.650911	0.993222	0.116757	0.534087	0.177032	0.260533	0	0	0.174871
ENSMUSG00000086785	0	0	0	0.150749	0.102554	0.0844656	0	0.0747064	0.140288	0.0902922	0.174124	0.217581	0.139692	0.135537	0.138157	0	0	0	0.111221	0	0.0862981	0.403936	0.223901	0	0	0.0796329	0.0812215	0	0.123151	0.335686	0.425465	0.587352	0.066565	0.064527	0.378603	0.0705215	0	0.38081	0.10886	0.113163	0.248093	0.252376	0.237343	0.180947	0	0	0.0689596	0.0848142	0.088869
ENSMUSG00000086821	0	0	0.0665476	0	0	0	0	0	0	0	0	0	0	0	0.0500152	0	0	0	0.0805279	0	0	0	0	0	0	0	0	0	0	0	0	0	0	0	0	0	0	0	0	0	0.0598761	0	0	0	0	0	0	0	0.0643443
ENSMUSG00000086882	0.301874	0.251494	0.343702	0.14093	0.191748	0.631712	0	0.139681	0.13115	0.506466	0.488347	0.542424	0.261186	0.126709	0.387474	0.346902	0.351623	0.462001	0.207953	0.206862	0.161354	0.15105	0	0.395737	0.142513	0.446677	0	0.358571	0.345389	0.376585	0.795506	0.549095	0	0.241297	0	0.131856	0.156133	0.890016	0.610616	0.423169	0.309245	0.314584	0.443767	0.338323	0.504644	0.371334	0.128936	0.63432	0.332323
ENSMUSG00000086926	0.137623	0.171982	0	0	0.131126	0.251995	0.25643	0.12736	0.298954	0.538756	0.44527	0.247288	0.267915	0.115532	0.206089	0.0790755	0.0801516	0.052656	0	0	0.110341	0.275453	0.0954269	0.0676554	0.162428	0.0678792	0.10385	0.163471	0.183705	0.143069	0.145067	0.417217	0.0567402	0.0275015	0.0322722	0.120225	0.177951	0.0811508	0.0927922	0.0482301	0.387704	0.179271	0.202311	0	0.0766883	0.0282149	0.117562	0.0722958	0.113628
ENSMUSG00000086984	0	0	0	0	0	0	0	0	0	0	0	0	0.11835	0	0	0	0	0	0	0	0	0	0	0	0	0	0	0	0	0	0	0	0	0	0	0	0	0	0	0	0	0	0	0	0	0	0	0	0
ENSMUSG00000086996	0	0	0	0	0	0	0	0	0	0.0227478	0	0	0	0	0	0	0	0	0	0	0	0	0	0	0	0	0	0	0	0	0.064314	0.0246625	0	0	0	0	0	0	0	0	0	0	0	0	0	0	0	0	0
ENSMUSG00000087021	0	0	0	0	0	0	0	0	0	0	0	0	0	0	0	0	0	0	0	0	0	0	0	0	0	0	0	0	0	0	0	0	0	0	0	0	0	0	0	0	0	0	0	0	0	0	0	0	0
ENSMUSG00000087052	0	0.0298364	0	0.0167194	0.0227483	0	0.100095	0.0497137	0.0311184	0.0200284	0	0	0	0.0150323	0.0306457	0	0.0208576	0	0.0493416	0.0490826	0	0.0179201	0.0248327	0.0234744	0.0169072	0	0	0	0.546343	0.625474	0.0566256	0	0	0.0143133	0.0167962	0	0	0.0422353	0	0	0.0550316	0.0559816	0.0131617	0.0401374	0.0798256	0.0146846	0.0611859	0.131693	0.532245
ENSMUSG00000087149	0.0387742	0.0807579	0.0220734	0.0543052	0.0492582	0.101425	0.0632162	0.0627945	0.101074	0.0758952	0.0836342	0.0348358	0.00838699	0.0244127	0	0.0222789	0.0677463	0.0890125	0	0.106281	0.207251	0.291025	0.134429	0.031769	0.00915255	0.0286867	0.0292589	0.0230283	0.192242	0.169297	0.439368	0.293869	0	0	0.0272773	0.00846813	0.160436	0.137182	0.117646	0.0951192	0.178744	0.222237	0.0641246	0.130368	0.0108032	0.0158987	0.0331223	0.0203688	0.138727
ENSMUSG00000087150	0	0.0258323	0.0353035	0.0434271	0.137869	3.7472	0.0866624	0	0.323308	0.658944	0.217363	0.278577	0.657281	0.754868	0.530661	0.0178161	0	0.332182	0.02136	1.08364	1.16015	1.34982	0.666505	0.233728	1.21498	0.77997	0.155986	0.276231	0.165559	0.10315	0.310501	0.282003	2.67182	2.26782	1.39605	2.38369	0.0320746	0.0182837	0	0.0869319	1.54057	1.51869	1.67513	2.06768	0.241896	0.165281	0.172168	0.162886	0.238943
ENSMUSG00000087152	0	0	0	0	0	0	0	0	0	0	0.0709285	0	0	0	0	0	0	0	0	0	0	0	0	0	0	0	0	0	0	0	0	0	0	0	0	0	0	0	0	0	0	0	0	0	0	0	0	0	0
ENSMUSG00000087153	1.83872	2.45097	2.45985	1.80265	2.56947	1.77959	2.09845	1.61652	2.87582	1.90235	2.97453	2.31274	1.86929	2.54689	1.96676	1.42627	2.40946	1.26632	2.27996	3.77999	4.32437	4.14023	4.46235	1.65718	1.60589	2.35795	2.08124	1.85645	2.98034	3.09661	4.21553	2.89861	1.8952	1.65346	1.9834	1.32518	2.32998	2.00581	1.98361	3.28635	3.24924	3.25743	2.90572	2.73047	2.0492	1.31938	1.09949	1.44887	4.09897
ENSMUSG00000087181	0	0	0.291254	0.119424	0	0	0	0.118366	0.444549	0	0	0.229826	0	0	0	0	0.148983	0	0	0.175295	0	0.128001	0.532129	0	0	0.126172	0	0	0	0.212746	0.269646	0	0	0	0.119973	0	0.132308	0.15084	0.344958	0	0.131028	0.399869	0.0940123	0	0	0.10489	0.109261	0	0.281611
ENSMUSG00000087204	0	0	0	0	0	0	0	0	0	0.0698851	0	0	0	0	0	0	0	0.0478121	0	0.0856319	0.0333969	0.0312642	0	0	0.0294972	0	0	0	0	0.0259817	0	0	0.0257603	0	0.0293035	0.0272914	0.0323162	0	0	0	0	0	0	0.0350128	0	0	0	0	0.0687836
ENSMUSG00000087207	0.167281	0.116136	0.190459	0.0520633	0.0354185	0.0875143	0.0519484	0.180607	0.145351	0.124735	0.120272	0.0751447	0.0241222	0.0702145	0.0238572	0.160194	0.194848	0	0.0384117	0.11463	0.0894129	0.027901	0.193319	0.0548234	0.0526482	0.0825072	0.112204	0.0331164	0.552916	0.301428	0.499598	0.574743	0.0459784	0.066856	0.0261512	0.0243556	0.0288399	0.164398	0.112789	0.15633	0.171365	0.0581078	0.184432	0.0937392	0.0310715	0.0685904	0.119081	0.0878755	0.306922
ENSMUSG00000087208	0	0	0	0	0	0	0	0	0	0	0	0.113622	0	0	0	0	0	0	0	0	0	0	0	0	0	0	0	0	0	0	0	0	0	0	0	0	0	0	0	0	0	0	0.092956	0	0	0	0.108033	0	0
ENSMUSG00000087298	0.569904	0.59349	1.54106	0.0665149	0.995496	0.223612	0.199104	1.12073	0.247597	0.478075	0.384143	0.384013	0.246544	0.358818	0.304794	0.654911	0.995735	0.327076	0.294444	0.390531	0.533082	0.213874	0.691543	0.560329	0.336311	0.562183	0.286699	1.77697	0.543379	0.296229	0.600729	0.431929	0.411187	0.91108	0.534563	0.560091	0.294762	0.588087	1.15277	0.59917	0.291909	0.148474	0.471252	0	1.90542	1.05155	0.973664	1.04783	0.548963
ENSMUSG00000087350	0	0.0450206	0	0	0	0	0.050345	0	0	0	0	0	0	0	0	0	0	0	0.0744524	0	0	0	0	0	0.0510232	0	0	0	0.123658	0	0.170886	1.24507	0	0	0	0	0	0	0	0	0	0	0	0	0	0	0	0	0.0594898
ENSMUSG00000089640	0.516409	0.645337	0.0419973	0.172204	0.609178	0.771895	1.30586	0.68271	0.320508	0.866399	0.477373	0.729073	1.34041	0.774135	0.820661	0.593436	0.386687	0.73388	0.30492	1.21328	0.354889	0.627538	0.409228	0.822043	0.139311	0.145546	0.371125	0.394327	0.422035	0.460153	0.233289	0.0894594	1.00371	1.09092	1.14177	1.03115	0.305249	0.348006	0.0497412	0.155122	0.302296	0.53815	0.271122	0.992161	0.739956	0.36299	1.16586	0.968852	0.203034
ENSMUSG00000089645	0	0.0166093	0	0	0	0	0.0185736	0	0	0.0222989	0	0	0.0172494	0.0167364	0.0170598	0	0	0	0.0274675	0	0	0	0	0.0130677	0	0	0	0.0710427	0	0	0	0.0241758	0.0164391	0.0318717	0.0187002	0	0	0	0	0	0	0	0.0146537	0	0.0222187	0.0490477	0	0	0
ENSMUSG00000089646	2.71687	2.91015	2.65141	2.35554	1.4792	1.82745	1.08477	1.61631	1.85484	2.82174	1.25575	4.35876	1.34324	1.62912	0.996362	1.78407	2.26043	2.376	2.13895	4.78737	2.69692	0.971039	2.69123	2.41682	3.84786	3.25436	1.36676	3.45765	2.66443	3.22787	2.04559	2.58859	1.28015	2.79215	1.82028	2.20388	1.4052	2.05975	1.57015	4.08055	1.988	2.22456	2.85279	1.52245	1.94649	1.43229	3.14972	3.26221	3.20454
ENSMUSG00000089659	0	1.72325	0.642287	1.40459	0.597211	0	0.262779	0.348036	0.16339	0.315484	0	0.0844706	0.0813478	0.236785	0.080454	0.756313	0.65709	0.431679	1.16583	0.128857	0	0	0	0.554645	0.0887731	0.27824	0.189194	0.446716	0.430294	0.703738	0.198212	0.570063	0.155054	0.0751532	0.0881902	0.246404	1.75063	0.443521	0.507146	0.658992	0	0.195958	0.207321	0	0.523915	0.231308	0.160631	0.197563	0.414015
ENSMUSG00000089662	5.4055	5.86802	4.84898	2.75297	1.87283	3.17071	2.67059	1.66746	2.6331	2.19855	2.82652	1.17732	3.04708	2.33766	4.34519	5.17648	4.76994	3.76036	3.61086	2.02045	2.01374	1.96711	1.36296	2.79155	1.54661	2.10059	3.21374	1.1674	1.18696	2.11154	1.98562	1.58907	2.63382	2.42225	3.22655	2.64727	4.99854	3.86352	4.96998	4.59239	1.84583	1.87769	1.44478	1.46865	2.09936	2.41792	1.74908	2.06517	2.07373
ENSMUSG00000089664	0.305978	0	0	0	0	0	0	0	0	0	0	0	0	0	0	0	0	0	0	0	0	0	0	0	0	0	0	0	0	0.190852	0	0.0927598	0	0	0	0	0	0	0	0	0.0783621	0	0.0562249	0	0	0	0	0	0.0842099
ENSMUSG00000089684	0	0	0	0	0	0	0	0	0	0	0	0.163857	0	0	0	0	0.212439	0	0	0	0	0	0	0	0	0	0	0	0	0.15168	0	0	0	0	0	0	0	0	0	0	0	0	0	0	0	0	0	0	0
ENSMUSG00000089689	0	0	0	0	0	0	0	0	0	0	0	0	0	0	0	0	0	0	0	0	0	0	0	0	0	0	0	0	0	0	0	0	0	0	0	0	0	0	0	0	0	0	0	0	0	0	0	0	0.0395334
ENSMUSG00000089690	0	0	0	0	0	0	0	0	0	0	0	0	0	0	0	0	0	0	0	0	0	0	0	0	0	0	0	0	0	0	0	0	0	0	0	0	0	0	0	0	0	0	0	0	0	0	0	0	0
ENSMUSG00000089695	0.186704	0.388862	0.744008	0.61014	0.474373	0.293028	0.695763	0.950294	0.486686	0.730896	0.503391	0.754831	1.61539	1.01878	0.878703	0.107277	1.08736	1.14296	1.15754	1.53529	0.59877	1.21449	1.94189	0.550702	0.616994	1.56549	0.469622	0.997965	2.13618	1.78566	0.885613	0.452809	1.23161	0.596952	0.963195	1.22326	0.482829	0.440368	0.755311	0.261723	1.24321	0.972824	0.960619	0.941612	1.04038	0.842101	1.19617	0.882711	1.74706
ENSMUSG00000089764	1.50505	1.44195	3.38433	2.74026	2.48559	1.73223	1.08667	1.60173	1.70007	2.31465	2.23184	3.11	1.3673	1.95836	1.22349	2.42136	2.14752	1.32445	1.39966	2.62993	1.81003	1.95803	2.34808	3.32946	3.37499	2.56103	2.15784	5.54192	1.8655	2.65984	3.45054	3.28513	3.56794	2.31582	2.36462	3.78001	1.55686	1.68619	2.02955	1.00215	1.69597	1.68604	2.21248	2.23497	2.85146	2.77703	2.44276	2.60907	2.77523
ENSMUSG00000089769	7.30707	9.30782	12.6601	19.6273	5.85219	1.88367	4.88367	8.72217	6.67122	7.28454	12.1634	11.3696	0.458128	0.488954	1.13274	8.0319	15.6657	15.9642	20.8641	3.41072	5.4906	6.67667	3.89179	3.99127	3.29964	1.88036	9.42956	1.00631	5.65436	6.42928	5.24649	6.42087	0.218305	1.10043	0.943658	0.971377	27.6054	18.4836	15.6372	15.6615	7.70245	8.38721	5.44867	4.98481	2.7145	2.60533	3.4376	2.55902	5.30443
ENSMUSG00000089775	0	0	0	0	0	0	0	0	0.0317241	0	0	0.120273	0	0	0	0	0	0	0	0	0	0	0	0	0	0	0	0	4.79	5.36433	0.474649	0.457495	0	0	0	0	0	0	0	0	0	0	0	0	0.0135632	0	0	0	6.99356
ENSMUSG00000089782	0.48436	3.3627	4.50369	3.39185	6.15323	6.16599	2.18103	4.48238	3.29677	4.42432	3.48247	5.22194	3.14306	5.35371	3.93747	3.98902	2.72688	2.84159	1.89076	5.08931	2.84784	2.98913	4.70193	6.66711	4.42083	5.09651	4.06108	10.0683	4.55659	5.16956	4.8503	4.99249	7.9878	6.13007	6.13337	7.26371	2.58868	2.76087	2.83035	2.60275	3.88679	4.54277	3.56014	2.80468	4.58833	5.36228	5.37885	4.57997	4.44345
ENSMUSG00000089791	0.226081	0.588594	0.321758	0.817981	0.179506	0.354828	0.28961	0.183068	0.441998	0.221261	0.213345	0.558572	0.220059	0.593096	0.386918	1.03921	0.987521	0.259503	1.20699	0	0.120842	0.169688	0.235144	0.592753	0.160097	0.195141	0.227467	0.167839	0.517341	0.235028	0.089366	0.342692	0.372841	0.135535	0.291584	0.345626	0.496961	0.633227	1.21948	0.871533	0.0579003	0.1178	0.145402	0.190034	0.0944851	0.254926	0.120704	0.0890732	0.995537
ENSMUSG00000089817	0	0.0962463	0	0.0359558	0.0489211	0.0402925	0	0	0.0334607	0.0430719	0	0.0345974	0.0333184	0.064655	0.0329523	0.0442529	0	0.0589356	0	0.052777	0	0.115613	0.0534036	0	0.0727194	0.0759743	0.038745	0	0	0	0.0405918	0	0	0	0	0	0	0.0454143	0	0	0.0394492	0	0.113219	0.0431585	0.128751	0	0	0.0404588	0
ENSMUSG00000089838	0	1.07767	0.535559	0.658795	0.74696	0.615212	0.219114	0.217652	0.408719	0.26306	0.126824	0.316954	0.305236	0.789756	0.201255	0.405409	0.273951	0.719894	0.324035	0.322334	0.251424	0.470736	0.16308	0.69372	0.666196	0.116003	0.236633	1.25714	0.448491	0.293399	0.619782	0	0.678765	0.469988	0.551518	1.13003	0.851509	0.832099	0.951467	0.164846	0.120467	0.490187	0.518611	0.395383	0.786341	0.096436	0.904091	1.2355	0.388371
ENSMUSG00000089883	0.486353	0.202593	0.184581	0.454108	0.308928	0.932945	0.30207	0.225041	0.211298	0.453319	0.26226	0.582604	0.140266	0.340237	0.416176	0.558898	0.660921	0.124056	0.670072	0.222185	0.0866532	0.243359	0	0.478182	0.535744	0.479764	0.489335	0.770263	0.61829	0.606721	0.170886	0.294885	0.200517	0.323963	0.228097	0.566494	0.419247	0.382377	0.437231	0.227257	0.498228	0.168943	0.417059	0.45423	0.451688	0.465314	0.20773	0.425816	0.713878
ENSMUSG00000089965	0.416874	0.0868254	0	0.194618	0.397193	0.109046	0	0.0964463	0	0	0.224795	0.187265	0.180343	0.262469	0.178361	0	0	0.319001	0	0	0.334234	0	0.144529	0	0.098402	0.30842	0	0.371377	0.238483	0	0	0	0.171872	0.333219	0.195511	0	0	0	0.421616	0.292188	0.747342	0.108606	0.0766027	0.350406	0.464593	0.0854658	1.15735	0.766469	0.229461
ENSMUSG00000089975	0.18737	0.1561	0.319998	0.349895	0.178524	0.196049	0.130921	0.173397	0.203509	0.157179	0.35363	0.378762	0.405288	0.353911	0.240501	0.107659	0.109124	0.14338	0.129074	0	0.100151	0.0937554	0.129921	0.0614074	0.265369	0.0924159	0.188519	0	0.428759	0.311657	0.296257	0.397621	0.193126	0.411868	0.527253	0.245525	0.387641	0.386697	0.252669	0.262656	0.527849	0.244074	0.206581	0.262492	0	0.0384139	0.0800292	0	0.103135
ENSMUSG00000089987	0.276453	0	0.0786896	0	0.175601	0	0	0.0639592	0	0	0	0.124187	0.119596	0.290097	0.0591408	0	0.0805032	0	0.0952207	0	0	0.13833	0.191691	0	0.065256	0.409062	0	0.246281	0.210869	0.0574788	0.0728516	0.167619	0	0.110488	0	0.0603763	0.0714926	0.163014	0.0931992	0.0968833	0.283203	0.216069	0.253998	0.0774582	0	0.113355	0.177117	0.145226	0.304337
ENSMUSG00000089988	0.134682	0.392718	0.536703	0.503012	0.0855492	0.211381	0.125475	0.685511	0.643646	0.301283	0.653633	0.242005	0.0582645	0.395722	0.288122	0.154772	0.549073	0.309185	0.278337	0.276876	0.935855	0.336959	0.560327	0.397259	0.317914	0.398573	0.542032	0.639911	0.873215	0.728065	0.851803	0.898264	0.111056	0.645932	0.315826	0.411797	0.557276	0.158834	0.0908095	0.471996	0.827825	0.421058	0.494971	0.301888	0.750497	0.331344	0.287626	0.566008	1.112
ENSMUSG00000089991	0	0.033365	0.0151993	0.0373935	0.0169591	0	0.0994958	0.024708	0.0347986	0	0	0.0119936	0.0808516	0.0560336	0.0456933	0.0153408	0.0155496	0	0.0735694	0.311029	0.242605	0.414147	0.425799	0.00875019	0	0	0.0268628	0.174425	0.244383	0.333069	0.295504	0.339952	0.0660462	0.106707	0.100174	0.0466479	0.151901	0.267638	0.324034	0.243275	0.382915	0.542553	0.57892	0.433881	0.104144	0.0328425	0.0228074	0.0561021	0.587843
ENSMUSG00000089993	0.171654	0.643529	0.553742	0.267122	0.908611	0.269407	0.213226	0.370657	0.273444	0.383988	0.709646	0.668281	0.321788	0.480335	0.489618	0.493145	0.299914	0.350275	0.551824	0.705764	0.214084	0.515349	0.43642	0.618823	0.70232	0.874863	0.374197	1.15539	0.807414	0.666203	0.784067	0.832615	0.754887	0.823247	0.590368	0.649801	0.562284	0.573566	0.540109	0.360938	0.410306	0.715524	0.420564	0.705392	0.605793	0.539608	0.684287	0.63121	0.881849
ENSMUSG00000090004	0	0	0	0	0	0	0	0	0	0	0	0	0	0	0	0	0	0	0	0	0	0	0	0	0	0	0	0	0	0	0	0	0	0	0	0	0	0	0	0	0	0	0	0	0	0	0	0	0
ENSMUSG00000090041	0	0	0	0.0485901	0.0661114	0.598958	0.145449	0	0.135655	0.232827	0.168373	0.280527	0.810469	1.0048	0.578908	0	0.18185	0.557513	0.215096	0.142644	0.166896	0.104159	0.144338	0	0.049136	0.462018	0.0523594	0	0.0396947	0.12984	0.10971	0	0.600756	0.457571	0.58576	0.772848	0	0.0613723	0	0	0.106622	0.0542314	0.0765015	0.0583238	0	0	0	0	0.114579
ENSMUSG00000090090	0	0	0	0	0	0	0	0	0	0	0	0	0	0	0	0	0	0	0	0	0	0	0	0	0	0	0	0	0	0	0	0	0	0	0	0	0	0	0	0	0	0	0	0	0	0	0	0	0
ENSMUSG00000090119	0	0.147395	0.134291	0	0.0749196	0.0617054	0.0549424	0.0545759	0.102486	0	0.127204	0.158951	0.2041	0.0990151	0.100929	0	0	0.0902561	0.0812512	0	0	0	0.0817843	0.0773108	0	0.11635	0	0.2802	0.224917	0.0980925	0.248655	0.143028	0.0486284	0	0	0.0515187	0.0610042	0	0.0795263	0.0826699	0.0604139	0.0614568	0.130041	0	0.0657246	0	0.151133	0.0619601	0.194767
ENSMUSG00000090152	0	0	0	0	0	0	0	0	0	0	0	0	0	0	0	0	0	0	0	0	0	0	0	0	0	0	0	0	0	0	0	0	0	0	0	0	0	0	0	0	0	0	0	0	0	0	0	0	0
ENSMUSG00000090222	0	0	0	0.0144359	0	0	0	0	0.0403025	0.034586	0.0666973	0.0555623	0	0	0	0.0177672	0	0	0.0213013	0.0423791	0.148752	0.0464178	0.0214411	0	0	0	0.0155558	0.110189	0.176897	0.334315	0.211864	0.0749942	0	0.0123584	0	0	0.0479797	0.0182335	0.0416982	0.563505	0.174223	0.435022	0.32956	0.138622	0.0516924	0.164827	0.132073	0.0487316	0.476572
ENSMUSG00000090256	0.0365272	0.0152156	0.0207942	0.0170527	0.0928072	0.038219	0.0850754	0.0338032	0.206302	0.26556	0.196969	0.0820426	0.142217	0.260643	0.250053	0	0	0.167708	0.0503253	0.0750917	0.0976204	0.0548319	0.202622	0.0598558	0.0862215	0.144129	0.128629	0.0650813	0.15324	0.197458	0.0962573	0.0885884	0.135537	0.160585	0.239835	0.191457	0	0	0	0	0.187095	0.171293	0.0671205	0.0818751	0.0407084	0.0299546	0.0156014	0.0767535	0.180952
ENSMUSG00000090300	1.12959	2.35269	6.10902	5.14167	3.04942	1.62513	3.02557	6.66413	8.34286	8.37031	8.83225	7.61143	6.71921	4.26723	4.95383	3.08295	8.38791	9.07608	8.36509	8.12766	7.09438	4.38046	7.4409	4.44246	4.79948	8.21789	6.39292	2.01262	7.64685	9.15952	8.03718	8.56117	2.91073	4.62744	10.5955	4.93398	3.21332	4.66254	3.99855	4.55247	5.64123	5.29718	8.09517	8.38714	2.67516	2.54743	2.0505	1.92854	8.70471
ENSMUSG00000090306	0	0	0	0	0	0	0	0.0122461	0	0	0	0.0118889	0	0	0	0	0	0	0	0.0725441	0.0565851	0.0529717	0.0734053	0	0	0	0	0	0.030281	0.0110053	0.0139487	0.0160468	0	0	0	0	0	0	0	0	0.122005	0.0275802	0.0680855	0.0741538	0.0147478	0	0	0	0
ENSMUSG00000090308	0	0	0	0	0	0	0	0	0	0	0.0298778	0	0	0	0	0.0318359	0	0	0	0	0.0296157	0.0277244	0	0	0	0	0	0	0.105657	0.02304	0.0292021	0.0335944	0	0	0	0	0	0	0	0	0.1419	0.05774	0	0	0	0	0	0	0
ENSMUSG00000090323	0.262631	0	0.14951	0.245218	0.166821	0	0.122338	0.303806	0.171151	0.0734376	0.0708103	0.235954	0	0.0551184	0.0561837	0.150902	0.305912	0.301455	0	0.0899849	0.210567	0	0.0910532	0.129109	0	0.0647681	0.13212	0.467935	0.100163	0.0546049	0.069209	0	0.216558	0.209928	0.123172	0.172072	0.135836	0.232294	0	0	0	0	0.0965193	0	0.0731734	0	0.168261	0.0689823	0.14456
ENSMUSG00000090381	0.261758	0.508837	0.298027	0.162936	0.720489	0.228235	0.162576	0.322983	0.606516	0.585549	0.4705	0.274366	0.301969	0.439482	0.26132	0.501337	0.25408	0.467373	0.180318	0.777278	0.186549	0.218295	0.423503	0.571912	0.823831	0.559459	0.438938	0.46638	0.732088	0.507952	0.873735	0.581932	0.503624	0.59282	0.368289	0.381113	0.270769	0.205798	0.23532	0.5504	0.0446916	0.0909262	0.416861	0.293363	0.291721	0.39354	0.335405	0.275012	1.00856
ENSMUSG00000090389	0.286506	0.358036	0.217469	0.401266	0.606622	0.249813	0.26692	0.22095	0.207456	0.373864	0.463485	0.858016	0.371834	0.601292	0.122583	0.0548736	0.333722	0.438481	0.328944	0.196331	0.510466	0.525656	0.397323	0.406889	0.67629	0.471041	0.480438	0.680632	0.801304	0.436839	0.503338	0.579046	1.0631	0.801543	0.940588	1.00115	0.345764	0.0563138	0.837098	0.401625	0.684837	0.646898	0.456273	0.214066	0.53217	0.469907	0.367116	0.702365	0.473106
ENSMUSG00000090396	0	0	0	0	0	0	0	0	0	0	0	0	0	0	0	0	0	0	0	0	0	0	0	0	0	0	0	0	0	0	0	0	0	0	0	0	0	0.0760374	0	0	0	0	0	0	0	0	0	0	0
ENSMUSG00000090489	0	0.0416497	0.0569201	0	0	0.0523086	0	0.0462649	0	0.111834	0	0.134746	0	0	0.085559	0	0	0	0	0	0	0	0	0.0327688	0	0.246579	0.0502996	0.0593826	0.0762662	0	0.105394	0	0.041223	0.0399609	0.046893	0.13102	0	0	0	0.0700806	0	0.0520979	0.0734919	0.0560294	0	0	0	0	0.110071
ENSMUSG00000090516	0.332444	0.623164	1.04089	0.776007	0.73908	1.21745	0.696864	1.69208	2.3109	1.95214	1.79267	2.09074	1.6539	0.976782	1.49349	0.955078	0.677653	0.254393	0.801541	0.797334	0.799623	0.74856	0.461029	2.0701	3.37432	1.6397	1.33793	1.18464	2.09201	1.65888	1.92734	1.91488	1.85034	1.39509	1.6371	1.23427	0.429861	0.490072	0.67245	0.466021	0.425701	1.03932	0.794146	0.931459	1.1115	2.04469	0.922952	0.873193	1.4639
ENSMUSG00000090535	0	0.0451444	0.0616961	0	0.0688395	0	0.0504835	0	0.141253	0.121218	0.116881	0.0486839	0.23442	0.0909795	0.139107	0.0622706	0	0.0829314	0	0.0742654	0	0	0.075147	0.106555	0.102327	0.160361	0.0545201	0	0.206664	0.22533	0.171357	0.0657102	0.0446819	0.0433139	0.20331	0	0	0.0639049	0	0	0	0	0	0	0	0	0.0462892	0	0.119307
ENSMUSG00000090555	0	0.0265105	0	0	2.78933	0	3.76502	4.88838	0.0552993	0.0355917	0.0686368	0	0	0	0	0	0	0	0	0	0	0	0	1.39746	0.0901356	0.973091	3.68187	18.0295	0.0242721	0.105858	0	0.15435	0	0	0	0	0	0	0	0	0.0325981	0	0.0233892	0	10.4263	9.39433	9.21496	7.92349	0
ENSMUSG00000090574	0	0	0	0	0	0	0	0	0	0	0	0	0	0	0	0	0	0	0	0	0	0	0	0	0	0	0	0	0	0	0	0	0	0	0	0	0.573955	0	0	0	0	0	0	0	0	0	0	0	0
ENSMUSG00000090602	0.185169	0.42423	0.527063	0.259338	0.646897	0.581235	0.388148	0.428399	0.321788	0.517774	0.1997	0.12477	0.480631	0.777228	0.15845	0.159591	0.377447	0.779321	0.255115	1.01511	0.346409	0.370615	0.513578	0.606858	0.611919	0.319655	0.419183	0.989756	0.317791	0.269495	0.24398	0.224542	0.91611	1.14708	0.694744	0.687481	0.143657	0.16378	0.187275	0.324462	0.426802	0.43417	0.408307	0.259407	0.567503	0.493512	0.751343	0.729542	0.101923
ENSMUSG00000090607	0	0.455833	0	0.127718	0.521316	0.572489	0.127436	0.379757	0.594275	0.764975	0.885129	0.491572	0.2367	1.03347	0.117049	0.47157	0	0	0.188458	0.187468	0	0.273779	0	0.627613	0.387458	0.404801	0.550501	0.974864	0.208673	0.568801	0.288371	0.331745	0.338372	0.8747	0.898131	0.597474	0.424487	0	0.368914	0	0.140127	0.427637	0.100541	0.306605	0.457334	0.560869	0.817937	1.1497	0.752918
ENSMUSG00000090671	0.0781639	0.162798	0.0444971	0.0729816	0.148947	0.0817842	0	0.217004	0.169793	0.0874257	0.252894	0.210674	0.0338142	0.0328086	0	0	0	0	0.10769	0.0535624	0.0417792	0.0391113	0.108397	0.0768506	0.0738015	0.0385525	0.0393215	0.0464221	0.685639	0.942584	1.56544	1.84829	0.0322259	0.0937178	0.0366584	0.0341414	0.0404274	0.0921803	0.0527019	0.10957	0	0.244364	0	0.0438007	0.0435556	0.096149	0.0333852	0.0410609	0.645358
ENSMUSG00000090674	0.144567	0.0602202	0.0822992	0.0337456	0	0	0.0336711	0.0668931	0.125616	0.0808488	0	0.0324708	0.0625408	0.0303404	0.0618536	0	0.084196	0.0553129	0.0497943	0.297198	0	0.036169	0.050121	0.0236897	0.0341247	0.0713043	0	0.171719	0.0827033	0.0901732	0.0761934	0	0.0298016	0.0577783	0.0339006	0.189438	0	0.0426228	0.0974744	0.0506638	0.0740486	0.188317	0.0796949	0.0810113	0.120837	0.118554	0.154368	0.151888	0
ENSMUSG00000090704	0.746496	1.01767	0.424964	0.98214	1.16387	1.77516	1.54899	1.31885	1.20882	1.70785	1.20762	1.52425	1.73213	1.42425	1.82924	0.467914	0.592853	0.882815	0.747987	1.2091	1.30584	1.56203	1.03523	1.44567	2.1145	1.84095	1.87768	1.61218	0.879985	1.07234	1.35914	1.35784	1.56683	1.49174	1.59137	2.16387	0.982793	0.720292	0.640594	0.998875	1.42516	1.52049	1.1722	1.17889	1.24792	1.55826	1.21739	1.56859	1.08327
ENSMUSG00000090753	0	0	0	0	0.128654	0.52981	0	0.187438	0	0.113271	0	0	0.0876214	0.0850155	0.0866587	0.116377	0.117961	0	0.279053	0.138794	0	0	0.280884	0.46466	0.191239	0.0998994	0	0.360875	0.231739	0.336894	0	0.245611	0.58454	0.0809491	0.474957	0.265407	0.209516	0	0.273129	0	0.103744	0	0	0	0	0.581343	0.173019	0.106399	0.111486
ENSMUSG00000090782	0	0	0	0	0	0	0	0	0	0	0	0	0	0	0	0	0	0	0	0	0	0	0	0	0	0	0	0	0	0	0	0	0	0	0	0	0	0	0	0	0	0	0	0	0	0	0	0	0
ENSMUSG00000090793	0	0	0	0	0	0	0	0	0	0	0	0	0	0	0	0	0	0	0	0	0	0	0	0	0	0	0	0	0	0	0	0	0	0	0	0	0	0	0	0	0	0	0	0	0	0	0	0	0
ENSMUSG00000090795	0	0	0	0	0	0	0	0	0	0	0	0	0	0	0	0	0	0	0	0	0	0	0	0	0	0	0	0	0	0	0	0	0	0	0	0	0	0	0	0	0	0	0	0	0	0	0.0711464	0	0
ENSMUSG00000090808	0	0	0	0	0	0	0	0	0	0	0	0	0	0	0	0	0	0	0	0	0	0	0	0	0	0	0	0	0	0	0	0	0	0	0	0	0	0	0	0	0	0	0	0	0	0	0	0	0
ENSMUSG00000090816	0	0	0	0.0253499	0	0	0	0.0251252	0	0	0	0	0	0	0	0	0	0	0	0.0372095	0.0870712	0	0	0	0	0	0	0	0	0	0.0286185	0	0	0	0	0	0	0	0	0	0	0	0	0	0	0.0222647	0	0	0
ENSMUSG00000090818	0	0	0	0	0	0	0	0	0	0	0	0	0	0	0	0	0	0	0	0	0	0	0	0	0	0	0	0	0	0	0	0	0	0	0	0	0	0	0	0	0	0	0	0	0	0	0	0	0
ENSMUSG00000090855	0	0	0	0	0	0	0	0	0	0	0	0	0	0	0	0	0	0	0	0.182402	0	0	0	0	0	0	0	0	0.0507582	0	0	0	0	0	0	0	0	0	0	0	0	0	0.0489118	0	0	0	0	0	0
ENSMUSG00000090939	0.365611	0.0761485	0.104067	0	0	0.191272	0.0851543	0	0.0794205	0.102233	0.197152	0	0.0790829	0.153462	0.312856	0	0	0.139887	0.12593	0.125269	0	0	0.253512	0	0.0863015	0.270493	0	0	0.139438	0	0.192693	0	0	0.219182	0.171469	0.079848	0.0945494	0.215586	0	0.256258	0.187269	0	0.134366	0	0.101866	0.149912	0.0780795	0.096031	0
ENSMUSG00000090955	0.553295	0.322668	0.818946	0.671595	0.913767	0.405245	1.13404	1.28008	2.40381	2.04223	3.46095	3.42996	0.335103	0.185792	0.378767	0.0635825	1.16006	0.846785	0.38115	1.06162	2.48422	1.93799	1.5346	0.580265	0.574656	0.927858	1.72573	0.197163	1.35051	2.30077	1.86631	1.74446	0.501856	0.442264	0.726578	0.241675	1.03022	0.783014	0.671506	0.310244	1.64373	1.61445	1.58606	1.17819	0.493304	0.181495	0.330851	0.813836	1.46185
ENSMUSG00000090957	0.13309	0.0923986	0.277806	0.103555	0.169075	0.208881	0.103326	0.184747	0.212012	0.17367	0.143534	0.219214	0.153535	0.148969	0.151848	0.0764708	0.155023	0.0678954	0.0611214	0.152001	0.0711376	0.0887932	0.184567	0.247168	0.314155	0.175049	0.178541	0.421563	0.236872	0.166028	0.32734	0.215186	0.164614	0.248226	0.145643	0.193775	0.0458905	0.156956	0.0897357	0.0621886	0.0454465	0.046231	0.228255	0.0745797	0.0741623	0.163713	0.208432	0.163134	0.146514
ENSMUSG00000090991	0	0	0	0	0	0	0	0	0	0	0	0.0555623	0	0	0	0	0	0	0	0.0847581	0.0661122	0	0.0857644	0	0	0	0	0	0.141518	0.257166	0.130378	0.0749942	0	0	0	0	0	0	0	0	0	0	0.0454565	0.277244	0	0.050716	0	0	0.0680818
ENSMUSG00000091003	0.347089	0.289163	0.395181	1.13427	0.330702	0	0.404202	1.04391	0.75397	1.55287	1.0294	1.48121	0	0	0.594013	0.698007	0.404289	0.2656	0.11955	0	0.927609	2.17093	1.44401	1.36503	0	0	0.349217	0.927624	0.860431	0.43299	0	0.947008	0.715501	0	0	0.0758028	1.25663	1.12565	0.819086	1.45965	0.9778	1.62766	0	0	3.57808	1.49433	2.22372	2.27915	0.955244
ENSMUSG00000091011	0	0	0	0	0	0	0	0	0	0	0	0	0	0	0	0	0	0	0	0	0	0	0	0	0	0	0	0	0	0	0	0	0	0	0	0	0	0	0	0	0	0	0	0	0	0	0	0	0
ENSMUSG00000091020	1.10195	0.829769	0.530805	0.613375	0.511501	0.643011	0.651506	0.529495	0.810183	0.711069	0.959881	0.875786	0.51338	0.800536	0.61654	0.389635	0.444305	0.48648	0.905083	0.813204	0.611653	1.23002	0.705307	0.722288	0.7003	0.815263	0.660957	0.704797	0.775872	0.845949	0.647788	0.66813	0.856215	0.863878	0.795087	0.925618	0.986437	0.424852	0.485799	0.59412	0.890057	1.23667	0.965713	0.902498	0.614043	0.816775	0.905117	0.779251	0.956478
ENSMUSG00000091037	0.29399	2.08187	0.502087	1.09799	0.74696	0.769015	0.547784	1.36033	1.14952	1.15089	1.5853	2.64128	2.41646	0.616997	1.76098	0	0.342439	0.224967	0	0.201459	1.25712	6.32552	2.4462	1.1562	1.80428	1.16003	1.03527	1.04761	4.70915	8.92423	4.02858	6.23879	0	0.469988	0.965156	0.642061	7.4507	0.520062	0.198222	0.618174	6.62569	9.95693	0.756308	0.494229	0.491463	2.65199	2.38579	1.38994	0.970927
ENSMUSG00000091071	0.0535981	0.0223265	0.0305123	0.0750668	0	0	0.049934	0.0248005	0	0	0	0.024077	0	0	0.0229321	0	0	0	0	0	0	0	0	0	0	0	0	0	0.102207	0.0891508	0.112994	0.194985	0	0.0214212	0.0251372	0	0	0	0	0	0	0	0	0	0	0	0	0	0.0590042
ENSMUSG00000091083	0.141453	0.0589228	0	0	0.0898497	0	0.0658914	0.0654519	0	0.079107	0.305107	0.127085	0.122387	0	0.181563	0	0.082382	0	0	0.193863	0	0	0	0	0.133558	0.209305	0	0.0840098	0	0.0588203	0.149104	0	0.0583191	0	0	0.123571	0	0	0	0	0.0724533	0	0	0	0	0	0.060417	0.148615	0
ENSMUSG00000091086	1.53956	1.84848	3.09331	1.69116	3.10632	2.17941	2.40458	3.01711	2.04595	1.97522	1.2697	2.44091	2.23314	3.04101	2.05361	2.70584	1.79328	1.5939	1.37249	2.29617	2.17828	2.03918	1.88386	2.61186	1.62465	1.6527	1.36676	4.67935	2.07234	2.33483	2.91155	2.74548	2.65097	2.35264	2.50592	3.04588	0.84312	1.38843	0.915923	3.74504	2.59766	1.65156	1.99695	2.99416	3.6839	3.19347	3.71335	3.37775	2.79151
ENSMUSG00000091135	0	0.443513	0	0.284037	0.386458	0.318295	0.283409	0.14076	0.132163	0.425314	0.410098	0.136653	0.197402	0.319219	0.650777	0.262186	0.531507	0.698353	0.314339	0.10423	0.406501	0.456651	0.421868	0	0.430841	0.525147	0.765176	0	0.464075	0.316244	0.32066	0.276668	0.31355	0.30395	0.214006	0.199312	0.708025	0.717511	0.41022	0.639654	0.389541	0.951039	0.558992	0.511403	0.0847569	0.0623669	0.0649658	0.0799022	0.502333
ENSMUSG00000091157	0	0	0	0	0	0	0	0	0	0	0	0	0	0	0	0	0	0	0	0	0	0	0	0	0	0	0	0	0	0	0	0	0	0	0	0	0	0	0	0	0	0	0	0	0	0	0	0	0
ENSMUSG00000091230	0	0	0	0	0	0	0	0.0548221	0	0.132519	0	0	0	0	0	0	0	0	0	0	0	0	0.0821532	0	0.111868	0	0	0	0.0903726	0.0492675	0	0	0	0	0.0555664	0.0517511	0	0	0	0	0.121373	0	0.0870851	0.265571	0	0.0485806	0	0	0.0652152
ENSMUSG00000091268	0	0	0	0	0	0	0	0	0	0	0	0	0	0	0	0	0	0	0	0	0	0	0	0	0	0	0	0	0	0	0	0	0	0	0	0	0	0	0	0	0	0	0	0	0	0	0	0	0
ENSMUSG00000091269	5.27214	4.39227	4.63537	4.9226	4.79998	0.827449	4.28412	3.19843	0.8144	0.622445	1.35829	0.842068	4.00401	4.59798	0.902281	3.29854	5.86805	3.45161	5.89165	1.40497	4.41487	0.234493	3.08701	3.12933	2.5166	1.50243	2.21019	0.695814	0.446824	1.55898	0.524857	1.31415	2.77742	2.29438	4.80784	3.71011	2.9995	0.414503	2.09334	0.533759	0.240039	0.335751	0.473627	0.361087	7.27926	5.88475	0.550446	6.43151	0.483659
ENSMUSG00000091273	0	0	0	0	0	0	0	0	0.0492522	0	0	0	0	0	0	0	0	0	0	0	0	0	0	0	0	0	0	0	0.345886	0.707113	0.238995	0.0687357	0	0	0	0	0	0	0	0	0	0	0	0	0	0	0	0	1.3104
ENSMUSG00000091285	0	0.0705806	0	0	0.107626	0	0	0.156803	0	0.0947582	0	0.152229	0	0.213362	0	0	0	0	0	0	0.0905666	0.169566	0.234976	0.277654	0	0	0	0	0.129243	0.140916	0.089302	0.102734	0.0698575	0.0677187	0.158932	0	0.0876361	0	0	0	0.0867881	0	0	0.0949487	0.0944173	0.208426	0.217111	0.0890094	0
ENSMUSG00000091304	0	0	0	0	0	0	0	0	0.0130451	0	0	0	0	0	0	0	0	0	0	0	0	0	0	0	0	0	0	0	0	0	0	0	0	0	0	0	0	0	0	0	0	0.0156453	0.011035	0	0	0	0	0	0
ENSMUSG00000091325	0	0	0	0.046036	0	0	0	0	0	0	0	0	0	0	0	0	0	0	0	0	0	0	0	0	0	0	0	0	0	0	0	0	0	0	0	0	0	0	0	0	0	0	0	0	0	0	0	0	0
ENSMUSG00000091358	0	0	0	0	0.0058018	0	0	0.00422638	0	0	0	0.00410308	0	0.00383388	0	0	0	0	0	0	0	0	0	0.00299349	0	0	0	0	0	0	0	0	0	0	0	0	0	0	0	0	0	0	0	0	0	0	0	0	0.0050276
ENSMUSG00000091363	0.106616	0.111028	0.242777	0.223981	0.135443	0.223108	0.248319	0.221996	0.208439	0.357748	0.40244	0.21552	0.207553	0.20138	0.182464	0.153149	0.155233	0.122377	0.183612	0.182649	0.227948	0.26674	0.147854	0.366886	0.402662	0.262929	0.134087	0.50656	0.243969	0.221671	0.112383	0.19393	0.263738	0.255663	0.45002	0.20956	0.0827147	0.0628672	0.0359429	0.186818	0.245743	0.36109	0.0587736	0.388339	0.326756	0.196722	0.273225	0.280036	0.11737
ENSMUSG00000091366	0	0	0.0781412	0.0320407	0.0871887	0	0.0639399	0	0	0	0	0.0308303	0	0.057615	0	0.0394344	0	0.157555	0	0.0470304	0.0366842	0	0	0	0	0	0	0.163043	0.026175	0.0285391	0	0.0416126	0	0	0.0643757	0.0299778	0.0709944	0.0404694	0.0925497	0.0962082	0.0351537	0	0.100891	0.0384592	0.267708	0.112565	0.146569	0.216321	0
ENSMUSG00000091383	0.466208	0.873905	0.398104	0.870597	0.148066	1.09755	1.30301	0.43144	0.708911	0.651813	0.754192	1.25656	1.41179	0.391373	1.19681	0	0.27152	0.356752	0.160579	0.159736	0.872172	2.33279	1.13143	0.305584	0.330142	1.14973	1.17267	3.18417	2.93377	3.19875	4.79139	3.25071	0.192211	0.0931633	0.437298	0.305454	6.51048	0.412357	0.785851	0.163383	1.07458	0.850214	0.171336	0	1.81851	1.62486	7.46722	5.63287	1.668
ENSMUSG00000091386	0	0	0	0	0	0	0	0	0	0	0	0	0	0	0	0	0	0	0	0	0	0	0	0	0	0	0	0	0	0	0	0	0	0	0	0	0	0	0	0	0	0	0	0	0	0	0	0	0
ENSMUSG00000091396	0	0	0	0	0	0	0	0	0	0	0	0	0	0	0	0	0	0	0	0	0	0	0	0	0	0	0	0	0	0	0	0	0	0	0	0	0	0	0	0	0	0	0	0	0	0	0	0	0
ENSMUSG00000091401	0	0	0	0	0	0	0	0	0	0	0	0	0	0	0.0421115	0	0	0	0	0	0	0.0246247	0.0341236	0.0161286	0.0232329	0	0	0	0.0187688	0	0	0	0	0.0196685	0.0230804	0.0214956	0	0	0	0	0.0252071	0.0256422	0.0361721	0	0	0	0.0420391	0	0
ENSMUSG00000091416	0	0	0	0	0	0	0	0	0	0	0	0	0	0	0	0	0	0	0	0	0	0	0	0	0	0	0	0	0	0	0	0	0	0	0	0	0	0	0	0	0	0	0	0	0	0	0	0	0
ENSMUSG00000091421	0.538178	1.25541	1.77697	1.30649	1.50412	1.35145	0.651803	1.69334	3.08633	2.64857	2.26361	3.33624	1.11753	2.12341	1.98025	1.97905	2.25673	3.2946	1.63124	2.36026	1.84103	1.56189	1.26877	3.6334	2.33745	3.50385	2.43665	1.72599	2.42197	2.95403	2.83644	3.45885	3.55014	4.00068	3.58411	3.14996	1.33609	1.58671	1.59661	1.73516	1.48856	1.62642	1.89874	2.17137	1.55943	1.27989	1.37919	1.1874	2.9623
ENSMUSG00000091449	0.640563	0.711545	1.09398	0.996822	1.76315	1.00535	0.298386	0.889188	0.463825	0.358232	0.460555	0.863248	0.646594	0.806611	0.456778	0.858794	0.621772	0.816953	0.588356	1.31685	0.684772	0.961565	1.03638	2.02936	0.705614	0.631884	0.42966	1.90217	1.30293	0.443942	0.90028	1.683	1.49654	1.53606	0.80112	1.11917	0.552179	1.00724	0.719831	0	1.09367	0.445021	1.09859	0.478603	0.713887	0.875503	0.63839	0.672998	0.352586
ENSMUSG00000091460	1.2247	4.67642	1.162	0.857629	2.85238	2.2425	2.37704	2.73898	2.30566	3.0821	2.64163	3.75938	4.41512	2.65596	2.9693	1.52466	0.832144	3.12389	2.67161	3.63669	2.07294	2.65551	1.6984	2.87652	4.91449	3.62433	3.28589	8.97077	3.8145	3.64975	3.33494	7.54935	4.79682	3.18155	4.97795	4.19036	2.21701	0.481439	0.963381	6.43797	2.82286	1.70169	2.4755	3.43144	3.07101	3.93364	5.49247	5.14686	4.94351
ENSMUSG00000091498	8.38183	3.19222	8.99788	4.80747	1.67328	3.38273	3.23509	4.1	2.91321	2.67858	2.0662	2.15156	2.07202	2.0104	3.27881	4.67843	3.06842	3.11535	1.81469	2.46159	4.35215	4.31389	3.6532	3.2964	2.82644	2.48048	1.68664	5.8314	3.47069	5.27792	2.39812	4.21084	2.86331	2.10566	2.35862	2.82429	5.07837	3.81273	4.68262	2.51779	4.04792	3.24432	3.52046	1.87877	4.13686	6.87363	6.44405	7.045	2.76818
ENSMUSG00000091534	1.66066	0.999204	0.735296	1.11985	0.703227	0.289596	1.46118	1.53682	0.641316	0.722337	1.89049	1.32621	0.957885	0.232349	0.23684	0.636122	0.967169	1.12958	1.01688	0.252885	1.57802	1.2926	1.40738	0.423308	0.34844	0.910091	1.02107	0.547933	1.2667	1.15092	1.36149	1.79003	0.380372	0.14749	0.951917	0.322384	0.954351	1.95845	0.622056	1.42262	1.89023	1.53829	1.15281	1.24078	0.719739	0.832241	1.02454	0.678514	2.94537
ENSMUSG00000091550	0	0	0	0	0	0	0	0	0	0	0	0	0	0	0	0	0	0	0	0	0	0	0	0.016855	0	0	0	0	0	0.0213857	0.0271054	0.0311823	0	0	0	0	0.0265997	0.0303256	0.0346759	0.0360467	0.0263424	0.0267971	0	0.0288193	0.028658	0.042175	0.0219662	0.0270165	0
ENSMUSG00000091553	0.0643703	0.0804412	0.0732893	0.0601025	0	0.0673517	0.149925	0.0893547	0.195761	0.0719977	0.208266	0.086748	0.055694	0.108075	0.0550821	0.147944	0.0749784	0	0.133029	0	0.0688128	0	0	0.147674	0	0	0.12953	0.15292	0.0490995	0.0267671	0.033926	0	0.026539	0.0771794	0.0301893	0.0562328	0.0665863	0.0759132	0.0868032	0.315821	0.032971	0	0	0.0721424	0.0717387	0.131969	0.137468	0.304333	0.0708629
ENSMUSG00000091561	0.119923	0	0.273078	0	0.152348	0.125477	0	0.166469	0.104202	0.0670663	0.323335	0.377096	0	0.151009	0	0.206716	0.279372	0.0917673	0	0	0.256399	0	0	0.393026	0.169845	0	0.120658	0.284892	1.18915	1.04722	3.79228	3.05387	0	0.0479288	0	0	0.124051	0.0707136	0	0.168108	0	0.187457	0.220364	0.134402	0.13365	0.0491721	0.307327	0.125995	1.32019
ENSMUSG00000091639	0.46552	0.436307	0.596274	0.298826	0.739236	0.821949	0.189742	0.484654	0.404493	0.585765	0.53343	0.94103	1.08245	1.41663	0.821594	0.568392	0.745576	0.578866	0.400855	0.478501	0.653163	0.611453	0.726273	0.934467	0.686779	1.34894	0.4391	0.725748	0.466046	0.362957	0.429362	0.317535	0.815692	0.813975	1.03705	1.01668	0.421352	0.377435	0.313876	0.693353	0.447081	0.363839	0.427708	0.489119	0.648509	0.501054	0.671057	0.33625	0.448415
ENSMUSG00000091697	0.119197	3.59977	3.86781	3.03277	0.605704	2.71261	3.96998	3.75046	2.07142	2.03314	1.4462	0.428359	2.32044	5.75366	2.21845	1.88343	1.18014	2.2803	1.80646	2.7363	1.8795	3.39966	2.31421	3.06658	2.58852	2.46922	2.57845	5.34479	5.09149	2.32959	2.41865	2.52949	3.48918	3.02506	2.59947	2.81147	1.38713	1.44086	2.21013	1.58736	0.366322	2.29798	1.73034	1.63646	2.78967	3.37234	2.34191	2.34811	2.91964
ENSMUSG00000091742	0.15181	0	0.259266	0.0708723	0	0.397102	0.0707158	0.0702442	0.0659542	0.254697	0.0818616	0.27278	0.459717	0.637207	0.389714	0.0872268	0	0.348503	0.104578	1.4564	0.162287	0.151924	0.105264	0.646789	0.358342	0.973394	0.15274	0.360643	0.347386	0.378762	0.240031	0.460225	0.125178	0	0.355989	0.464165	0.0785179	0.0895161	0	0.106404	0	0.395503	0.223166	0.0850697	0.0845936	0.311234	0.194522	0.0797483	0
ENSMUSG00000091743	0	0	0	0	0	0	0	0	0	0	0	0.149549	0	0	0	0	0	0	0	0	0	0	0	0	0	0	0	0	0	0	0	0	0	0	0	0	0	0	0	0	0	0	0	0	0	0	0	0	0
ENSMUSG00000091749	0	0	0	0	0.0643269	0	0	0	0	0	0.191133	0.113731	0.0438107	0	0	0	0	0.0387475	0	0.0346985	0.0270652	0	0	0.03319	0.0478097	0.0499497	0	0	0	0	0.106749	0.0307014	0.0208764	0	0	0	0	0	0	0	0.0518721	0	0.0372183	0	0.028216	0	0.0216274	0	0
ENSMUSG00000091762	0	0	0	0	0	0	0	0	0	0	0.123148	0	0	0	0	0	0	0	0	0	0	0	0	0	0	0.11264	0	0	0.0870982	0.18993	0.481454	0	0	0	0	0	0	0.134663	0	0	0	0	0	0	0	0	0	0	0
ENSMUSG00000091788	0	0	0	0	0	0	0	0	0	0	0	0	0	0	0	0	0	0	0	0	0	0	0	0	0	0	0	0	0	0	0	0	0	0	0	0	0	0	0	0	0	0	0	0	0	0	0	0	0
ENSMUSG00000091817	0	0	0	0.103906	0	0	0	0	0	0	0	0	0	0	0	0	0	0	0	0	0	0	0	0	0	0	0	0	0	0	0	0	0	0	0	0	0	0	0	0	0	0	0	0	0	0	0	0	0
ENSMUSG00000091866	0.520061	0.649901	0.394746	0.32372	1.32135	0.997605	0.524884	0.681809	0.301256	0.630158	0.373916	0.739791	0.787436	2.76502	0.630444	0.597633	0.706727	0.464288	0.119419	0.653355	1.11191	1.99506	1.14192	1.36353	0.491036	1.02603	0.566853	0.566258	0.79337	0.504599	0.502508	0.525537	1.03633	1.45495	1.54473	1.21151	1.0311	0.613318	0.292209	0.30376	1.55388	1.85168	0.955637	1.11714	1.78707	0.852966	1.14766	1.36599	0.524806
ENSMUSG00000091900	4.43997	3.16094	2.98714	1.4698	6.87111	4.56114	4.02363	2.76414	1.96403	2.9345	3.74366	1.84944	3.98121	6.98016	3.03945	1.48429	2.53882	2.59449	2.16881	4.20421	3.92656	6.01865	5.4296	2.143	2.09608	4.33999	2.15237	4.74647	2.15515	2.78619	3.95683	2.59414	2.99543	2.25845	4.69468	2.9619	2.29641	1.71365	1.19746	0.905303	2.39823	2.10313	1.95808	3.16658	9.13168	2.41634	7.30971	8.77827	1.55521
ENSMUSG00000091929	0	0	0	0	0	0	0	0	0	0	0	0	0	0	0	0	0	0	0	0	0	0	0	0	0	0	0	0	0	0	0	0	0	0	0	0	0	0	0	0	0	0	0	0	0	0	0	0	0
ENSMUSG00000091936	0	0	0	0	0	0	0	0	0	0	0	0	0	0	0	0	0	0	0	0	0	0	0	0	0	0	0	0	0	0	0	0	0	0	0	0	0	0	0	0	0	0	0	0	0	0	0	0	0
ENSMUSG00000091952	0.143907	0.179836	0.24577	0.0671831	0.548453	0.225859	0.234622	0.532701	0.343866	0.442638	0.155201	0.25858	0.77819	0.48323	0.554141	0.289402	0.167623	0.110121	0.148701	0.197227	0.153839	0.180019	0.199569	0.75461	0.543502	0.425873	0.289579	2.00849	0.246977	0.209443	0.189614	0.392641	0.504314	0.63266	0.438696	0.660004	0.148861	0.212141	0.0970293	0.0504324	0.221131	0.074983	0.105775	0.241924	0.841996	1.06212	0.768317	0.566977	0.0792111
ENSMUSG00000091970	0	0	0	0	0	0	0	0	0	0	0	0	0	0	0	0	0	0	0	0	0	0	0	0	0	0	0	0	0	0	0	0	0	0	0	0	0	0	0	0	0	0	0	0	0	0	0	0	0
ENSMUSG00000091989	0	0.0702784	0.19209	0	0.107166	0.264792	0	0.234197	0.0732982	0.188705	0.0909768	0.303153	0	0.141632	0	0	0	0.387309	0	0.346837	0	0	0	0.276465	0.159297	0.416069	0	0.2004	0.321723	0.0701561	0.177839	0.102294	0.0695583	0.0674287	0	0.0736927	0.0872608	0.0994836	0.45502	0	0.172833	0.439541	0	0	0.188026	0.415067	0.216182	0.0886282	0
ENSMUSG00000092021	0	0.0979336	0.0836499	0.137198	0.858683	0	1.09516	1.23743	0.0510709	0.0164351	0.0475414	0	0.0127134	0	0	0.0844288	0.102693	0.0899532	0.141712	0	0.0157081	0.014705	0.0407549	0.606779	0.180361	0.869695	0.783556	0.680696	0.0224162	0.0488816	0.232332	0.338551	0	0	0.0137828	0	0.303997	0.259934	0.317037	0.32957	0.0150528	0.0765632	0.0432015	0	0.851552	0.51815	0.652711	0.818215	0.0647044
ENSMUSG00000092029	0.238755	0.348091	0.271837	0.334389	0.530794	1.99851	1.94629	0.773324	1.34846	1.13495	0.64373	0.750764	2.11739	1.15248	1.99197	0.68592	0.903831	0.822151	0.41118	0.981653	0.957124	0.657069	0.827756	1.21284	1.07079	1.23648	1.02093	0.425395	0.3187	0.496408	0.377504	0.434285	2.55932	3.29205	2.2395	2.34644	0.246974	0.140784	0.965883	0.167344	0.856047	1.24404	0.526469	0.802748	0.598692	0.244743	0.458895	0.250845	0.459965
ENSMUSG00000092051	0.0279891	0.011659	0	0	0.0177784	0.0292854	0	0.0129509	0	0	0	0	0	0.0117481	0.0479009	0.016082	0.0163008	0	0	0	0	0	0	0.00917293	0	0	0	0.0166229	0.0853965	0.0116387	0	0	0.0346185	0.0223724	0.0262534	0.0244508	0.0144763	0	0.0377432	0	0.0143362	0	0	0	0	0.0114764	0.0119546	0.0294063	0
ENSMUSG00000092054	0	0	0	0	0	0	0	0	0	0	0	0	0	0	0	0	0	0	0	0.0130287	0	0	0	0	0	0	0	0	0	0	0	0	0	0	0	0	0	0	0	0	0	0	0	0	0	0	0	0	0
ENSMUSG00000092072	0.552261	2.22378	1.88634	1.28911	1.75396	1.4446	0.943263	1.10733	0.879749	1.0295	0.694867	1.65389	1.67238	2.54987	1.2602	0.634636	0.428849	1.83127	1.39494	1.13532	0.787167	1.38169	1.65938	1.99093	1.12978	1.54354	1.2039	2.18661	1.12332	1.60753	1.45533	1.33938	3.41535	2.20719	1.72671	1.52775	0.952121	0.542744	0.868843	1.80638	1.60294	1.34286	0.879499	1.65051	3.28255	0.830296	1.25803	1.35386	1.21593
ENSMUSG00000092075	0	0	0	0	0	0	0.028606	0	0	0	0	0	0	0	0	0	0	0	0	0	0	0	0	0	0	0	0	0	0	0	0	0	0	0	0.028801	0	0	0	0	0	0	0	0	0	0.0342198	0.0503602	0	0	0
ENSMUSG00000092097	0.719536	0.52452	0.614426	0.587852	0.228522	0.752862	1.17311	1.49822	0.703361	0.603597	1.261	0.727257	0.700371	0.604037	0.923568	0.310073	0.314293	0.137651	0.123917	0.616335	0.576897	0.720076	0.498921	0.648493	0.339689	0.443617	0.361973	0.96151	0.823257	0.748012	0.474034	0.327201	0.59331	0.287573	0.337458	0.392859	0.186077	0.530352	0.36386	0.126081	0.460691	1.21847	0.462764	0.60481	1.6038	1.03261	1.15247	1.70093	0.594083
ENSMUSG00000092147	0	0	0	0	0	0	0	0	0	0	0	0	0	0	0	0	0	0	0	0	0	0	0	0	0	0	0	0	0	0	0	0	0	0	0	0	0	0	0	0	0	0	0	0	0	0	0	0	0
ENSMUSG00000092212	0.488363	0.113017	0.370686	0.557314	0.103401	0.255491	0.505531	0.502159	0.282895	0.424846	0.438907	0.609386	0.234743	0.204986	0.673276	0.187069	0.537242	0.124568	0.3738	0.594941	0.377049	0.407274	0.301002	0.142269	0.0768511	0.347928	0.627845	0.386723	0.351812	0.270768	0.314586	0.0658007	0.0671152	0.130121	0.381732	0.33182	0.252588	0.479947	0.0731729	0.114098	0.611462	0.424103	0.418782	0.456107	0.272133	0.378239	0.278118	0.256546	0.448017
ENSMUSG00000092229	0.255809	0.586071	0.946574	0.955396	0.974928	1.27137	2.20447	1.06529	3.0007	1.93131	3.58649	2.29826	1.38331	1.2348	1.86063	0.367457	1.34085	1.27238	1.32165	2.98002	2.46118	1.85601	2.66064	1.42523	2.05302	1.3248	2.05902	0.22789	2.53659	2.81889	2.49422	2.17142	0.896467	0.613426	1.25972	0.838015	1.25692	1.43298	0.776156	0.62754	1.76887	2.19928	1.92725	2.15022	0.427637	0.262225	0.327782	0.268762	2.39369
ENSMUSG00000092238	0	0	0	0	0	0	0	0	0	0	0	0	0	0	0	0	0	0	0	0	0	0	0	0	0	0	0	0	0	0	0	0.0428827	0	0	0	0	0	0.0417045	0	0	0	0	0	0	0	0	0	0	0
ENSMUSG00000092247	0.107636	0.538033	0.122549	0	0.205108	0.168931	0.0501387	0.149413	0.0467626	0.421363	0	0.290108	0.0931277	0.316253	0.0460522	0	0.250748	0	0.444884	0	0.057532	0.161574	0.298535	0.141103	0.0508141	0.0530886	0	0.191777	0.164202	0.492339	0.226915	0	0.13313	0.129054	0.100961	0	0.111341	0.507747	0.362866	0.226326	0.110264	0.0560836	0.2769	0.0603158	0	0.176536	0.229865	0.339257	0.355476
ENSMUSG00000092253	0.39069	0.108496	0.148275	0.121596	0	0	0.0606637	0.060259	0	0	0	0	0	0	0	0.374138	0.530922	0.398619	0	0	0	0	0	0.0426807	0.0614809	0	0	0	0.149003	0.0541536	0	0.0789608	0	0	0	0	0.269427	0	0.0878075	0	0	0	0	0	0	0	0	0	0
ENSMUSG00000092257	0.157107	0.654437	0.581346	0.110018	0.648656	0.863014	0.402509	0.763301	0.682557	0.702892	0.593027	0.635171	0.543725	0.758359	0.773016	0.315947	0.182998	0.0601108	0.216454	1.77637	0.0419875	0.275144	0.163405	1.26148	0.741694	0.774893	0.790351	0.466535	0.359508	0.424644	0.496815	0.571541	0.680118	0.50232	0.478935	1.02935	0.771949	0.231599	0.370753	0.33035	0.241415	0.450234	0.144346	0.0440191	0.700364	0.644189	0.134206	0.577718	0.25943
ENSMUSG00000092261	0	0.275028	0	0.102745	0.559177	0.345412	0.307555	0.203669	0.19123	0.12308	0.949412	0.296591	0.0952088	0.461886	0.282488	0	0.256351	0	0	0.301625	0.117635	0.220247	0.305206	0.072128	0.207799	0.32565	0.442861	0.130708	1.34297	1.28123	0.579964	1.33439	0.362947	0.615711	0.516085	0.28839	0.341487	0.259547	0.14839	1.07979	0.789093	0.802716	0.566175	0.739963	0.490548	0.0902404	0.846007	0.231225	1.8171
ENSMUSG00000092270	0	0	0	0	0	0	0	0	0	0	0	0	0	0	0	0	0	0	0	0	0	0	0	0	0	0	0	0	0	0	0	0	0	0	0	0	0	0	0	0	0	0	0	0	0	0	0	0	0
ENSMUSG00000092281	14.126	1.57252	23.0851	35.3046	33.8799	55.1076	40.1051	25.1309	80.6289	94.7311	0.984996	1.64111	0.842899	2.09569	95.1389	13.2943	44.6102	45.3814	31.7937	89.206	186.809	111.935	3.54643	70.0022	71.4024	50.6933	40.6775	93.6593	84.2483	1.51915	27.3413	61.9476	96.4973	95.003	83.898	73.8289	24.6898	2.01058	38.2621	50.017	56.8858	90.1647	152.924	81.0689	29.1789	38.3479	1.04026	1.15148	62.0023
ENSMUSG00000092284	0	0.0310208	0.127183	0	0.0473027	0.0389596	0.138758	0.0689163	0.0647075	0	0	0.0669058	0.128865	0.125032	0	0	0.0867425	0	0.0513004	0	0.0796096	0.0745258	0.103274	0.0732187	0.0703137	0.146922	0.0749265	0.0442282	0.142008	0	0.039249	0.0451525	0	0	0.0698519	0.0325279	0	0.043912	0	0	0.152577	0.116408	0.0273684	0.166923	0	0	0.0318074	0.0391204	0.0819813
ENSMUSG00000092300	0.56205	1.08549	0.610839	0.787179	0.681564	0.962316	1.35667	1.27669	1.5317	1.62877	1.70826	1.83622	0.685231	0.600512	1.04935	0.38166	0.833223	0.899284	0.950354	1.57561	1.22899	1.78968	1.13374	0.7703	0.844266	0.806451	1.25951	0.333806	1.75383	1.65727	1.77735	1.61096	0.631979	0.490104	0.694941	0.58027	1.55921	1.08464	0.723473	0.537194	1.91052	2.02337	1.2018	1.20256	0.654859	0.502818	0.371004	0.483144	2.19372
ENSMUSG00000092358	0	0	1.08867	0	0.242943	0	0	0.530923	0.332333	0.427792	0.206244	0.171811	0.16546	0.160539	0	0.219761	0	0.292675	0	0	0	0	0	0.250697	0	0	0	0.681458	0.291737	0.47713	0	0	0	0.15286	0.179377	0.334121	0.197819	0	0.515763	0.268075	0.195905	0	0.421686	0	0.213126	0.156826	0.163361	0.200919	0.210525
ENSMUSG00000092390	1.74089	0.491247	4.47572	3.72284	2.42562	0.499449	0.967895	2.67644	0.268377	0.219842	0.817624	0.681123	0.728825	0.70715	0.600681	0.419472	0.68683	0.42973	0.773711	0	0.0900502	0	0.389393	0.386499	0.238606	0.443175	0.508517	2.53479	0.599693	0.840673	0.947123	0.953383	0.601979	0.381551	1.15886	0.31888	0.639	1.52324	0.454371	0.432971	0.143822	0.117044	0.123831	0	3.47352	1.31251	3.02223	2.95006	0.401843
ENSMUSG00000092394	0	0.0581915	0	0	0	0.0730837	0.130147	0.129279	0.182076	0.234375	0.15066	0.0627538	0.120868	0.0586366	0.11954	0	0.244079	0.106899	0.0962337	0	0.224008	0.139802	0.0968651	0	0.0659503	0	0.140554	0	0.213113	0.232361	0.147253	0.254103	0	0	0.262069	0.0610186	0.144506	0.247122	0.188381	0.48957	0.214662	0.145579	0	0.0782822	0.155688	0	0.0596671	0.0733854	0.384469
ENSMUSG00000092428	0	0.157033	0	0	0	0	0	0.174434	0.327562	0.210826	0	0.508036	0	0	0	0	0	0	0	0.25833	0	0	0	0.247099	0	0.371874	0.379293	0.223892	0.431324	0.470281	0.198686	0	0.466274	0.301332	0.176802	0.329325	0.19498	0	0	0	0	0	0	0	0.420135	0.309149	0.322031	0.198035	0.207503
ENSMUSG00000092438	0.294723	0.163691	0.559265	0.412774	0.374411	0.513955	1.00677	1.22735	1.15239	1.04388	0.847604	1.4122	1.06249	0.412357	1.42911	0.225789	0.801016	0.451056	0.473729	1.14445	0.735148	0.393258	0.749315	0.676132	0.510169	0.775279	0.840167	1.16692	1.16149	1.14384	1.19088	0.893478	0.445538	0.431897	0.506818	0.472019	0.457303	0.92686	0.662388	0.482001	0.654158	0.716639	0.758194	0.495462	0.492689	0.805638	0.503525	0.412861	0.973349
ENSMUSG00000092444	0.889817	0.438049	1.33546	0.868586	1.23317	0.761751	1.01739	0.561448	1.15975	0.769059	1.04689	1.19915	1.01484	1.15443	1.14213	0.371833	0.612452	0.680906	0.72442	1.05321	0.994466	0.607148	0.616993	0.556733	0.687399	0.758066	0.447636	0.816724	1.3883	0.8073	1.40692	1.42235	0.433561	1.06688	0.644947	0.494664	0.669418	0.620087	0.545416	0.396883	0.99441	0.716534	0.95132	0.997254	0.766293	0.829211	0.794663	1.10485	1.24672
ENSMUSG00000092454	0	0.548142	0.093639	0.307163	0.522404	0.430263	0.306485	0.45666	0.428771	0.827898	0.532186	0.960566	0.640423	0.690418	0.422258	0	0.383188	0.125869	0	0.450864	0.439598	0.740746	0.114054	0.916432	0.69888	1.13581	0.744728	0.976899	1.00372	0.410391	1.12699	0.698119	1.01724	0.197218	0.154287	0.574772	0	0.193983	0.110905	0.115289	0.252755	0.685648	0.302253	0.184347	0.549946	0.539559	0.281021	0.345631	0.543233
ENSMUSG00000092471	0	0	0	0	0	0	0	0	0.0249128	0	0	0	0	0	0	0	0	0	0	0	0	0.057386	0	0	0	0	0	0	0	0.0238449	0.0302223	0.0695361	0	0	0	0	0	0	0	0	0.0293715	0	0	0	0.0319535	0	0	0	0
ENSMUSG00000092517	0	0	0	0	0	0	0.0292909	0	0	0	0	0	0	0	0	0	0	0	0	0	0	0	0	0	0	0	0	0.373451	0	0.0261476	0	0	0	0	0	0	0	0	0	0	0	0	0.138655	0.0352364	0.140157	0.335179	0.188001	0.231225	0
ENSMUSG00000092528	0	0	0	0	0.0290629	0	0.0106567	0.0423423	0	0	0.0246726	0	0	0.00960251	0.0097881	0	0.0133237	0	0	0	0.0122281	0.0114472	0	0.00749762	0	0	0	0.0271739	0.008725	0.00951304	0.0120573	0	0	0	0	0	0	0.0134898	0	0	0.0234358	0	0.00840761	0	0.0637399	0.0187608	0.0293138	0.0480713	0
ENSMUSG00000092552	0	0.168596	0	0.0629841	0.257087	0.141162	0.12569	0	0	0.150899	0.0727503	0.242419	0	0.226514	0.057723	0.0775183	0.0785733	0.103238	0.092938	0.1849	0	0	0.0935478	0.0442154	0.0636917	0	0.06787	0	0.205814	0.729311	0.0711052	0.0818002	0	0.10784	0.0632734	0.117858	0.139558	0.477317	0.18193	0.283682	0.0691036	0.0702965	0.247909	0.151203	0	0	0.0576237	0.141744	0.519823
ENSMUSG00000092553	0	0	0	0	0	0	0	0	0	0	0	0	0	0	0	0	0	0	0	0	0	0	0	0	0	0	0	0	0	0	0	0	0	0	0	0	0	0	0	0	0	0	0.10268	0	0	0	0	0	0
ENSMUSG00000092555	0	0	0	0	0	0	0	0	0	0	0	0	0	0	0	0	0	0	0	0	0	0	0	0	0	0	0	0	0	0	0	0	0	0	0	0	0	0	0	0	0	0	0	0	0	0	0	0	0
ENSMUSG00000092556	0	0	0	0	0.0551171	0	0.0404202	0	0	0	0.0467909	0	0	0	0.0742516	0	0	0	0	0	0	0	0.0601673	0	0	0	0.0436521	0.0515347	0	0	0	0	0	0	0	0	0	0	0.0585061	0	0	0	0	0	0	0	0.0741239	0	0
ENSMUSG00000092571	0.422085	0.234429	0.640758	0.985252	0.268105	0.0736057	0.524307	0.781215	1.28363	1.18025	0.83455	0.632021	0.426059	0.354333	0.722362	0.404203	0.491644	0.430651	0.775369	0.482062	0.601621	0.492802	0.585342	0.230552	0.332107	0.902127	0.637009	0.417799	2.09269	1.63815	2.00212	1.79142	0.232027	0.449846	0.527881	0.184363	2.11031	1.90813	1.13836	0.788907	0.576521	0.733092	1.13755	0.315365	0.627201	1.15379	1.08168	0.739096	0.309772
ENSMUSG00000092572	0.0905103	0.0659793	0.27051	0.0633821	0.316203	0.0118378	0.59026	0.324572	0.0589838	0.0126544	0.134218	0.050823	0.0293665	0.0474886	0.0484064	0.0650068	0.092248	0	0.0311751	0.0310114	0.0725677	0.0226446	0.0156898	0.1409	0.0534118	0.0334815	0.079682	1.20948	0.0517787	0.084683	0.119257	0.054878	0.0466452	0.0180868	0.0636732	0.0494177	0	0	0.0152566	0	0.0231801	0.0235802	0.0249476	0.0253597	2.04264	2.16178	2.17454	1.80677	0.0498197
ENSMUSG00000092577	0	0.0444715	0	0.0996822	0	0.111705	0	0	0	0	0	0	0	0	0	0	0	0	0	0	0	0.106841	0.074027	0	0	0	0	0	0	0	0	0.0647308	0	0	0.05007	0	0.0552179	0	0	0	0.109367	0	0.0392355	0	0.0594906	0	0	0.0560831	0
ENSMUSG00000092603	0	0	0	0	0	0	0	0	0	0	0	0	0	0	0	0	0	0	0.414319	0	0.642954	0	0	0	0	0	0	0	0	0	0	0	0	0	0	0	0	0	0	0	0	0.313383	0	0.337032	0	0.246611	0	0	0
ENSMUSG00000093402	0.320934	0.0668432	0.548103	0.674225	0.611564	0.839495	0.52324	0.4455	0.418292	0	0.432649	0.360419	0.208257	0.336772	0.137313	0.461005	0.0934558	0.613962	0.331624	0.549806	0.514625	0.642349	0.556333	0.420722	0.151511	0.554025	0.403626	0.285907	1.04039	1.0009	1.18402	0.681057	0.7939	0.448929	0.526806	0.280362	0.414978	0.0946209	0.324584	0.674829	0.575347	0.418057	0.530758	1.16897	0.357671	0.197389	0.548306	0.758664	0.794934
ENSMUSG00000093446	0	0	0	0	0	0	0	0	0	0	0	0	0	0	0	0	0.113863	0	0	0	0	0	0	0	0	0	0	0	0	0	0	0	0	0	0	0	0	0	0	0	0	0	0	0	0.980488	0.080164	0.250513	0.308109	0
ENSMUSG00000093447	0	0.794032	0.361718	0.59327	1.4126	0.831033	0.29598	0.441009	0.552101	0.710687	0.513946	0.285429	0.549754	0.400053	0.135928	0.182543	0	0.243109	0.437708	0.217705	0.339625	0.158968	0	1.0412	0.899902	0.940182	1.75805	0.377367	0.363495	0.264217	0.502324	0.963131	1.57179	0.50789	0.297997	0.971377	0.164318	0.187334	0.428416	0.445351	0.488183	0.827685	0	0	0.177032	0.781599	0.814168	0.66757	0
ENSMUSG00000093580	0	0	0	0	0	0	0	0	0	0	0	0	0	0	0	0	0	0	0	0	0	0	0	0	0	0	0	0	0	0	0	0	0	0	0	0	0	0	0	0	0	0	0	0	0	0	0	0	0
ENSMUSG00000093610	0	0	0	0	0	0	0	0	0	0	0	0	0	0	0	0.0255046	0	0	0	0	0	0	0	0	0	0	0	0	0	0	0	0	0	0	0	0	0	0	0	0	0	0	0	0	0	0	0	0	0
ENSMUSG00000093756	0	0	0	0	0	0	0	0	0	0	0	0	0	0	0	0	0	0	0	0	0	0	0	0	0	0	0	0	0.0214329	0	0	0	0	0	0	0	0	0	0	0	0	0	0	0	0.0313153	0	0	0	0
ENSMUSG00000093798	1.50268	0.964299	1.52593	0.834248	1.67681	1.74226	1.04051	1.50337	1.53507	1.95329	1.0293	1.7879	0.931181	1.31261	0.938326	1.42346	1.04073	1.74036	1.06313	1.2802	0.933443	1.34123	0.704019	1.47743	1.16956	1.16182	1.185	1.76079	1.17717	1.35105	1.62677	1.47746	1.27256	1.13621	1.14284	1.49011	0.630167	1.07765	0.711965	0.512383	0.956906	1.01575	1.14928	0.751025	0.814714	1.96501	1.35303	1.23741	1.09538
ENSMUSG00000093814	0	0	0	0	0	0	0	0	0	0	0	0	0	0	0	0	0	0	0	0	0	0	0	0	0	0	0	0	0	0	0	0	0	0	0	0	0	0	0	0	0	0	0	0	0	0	0	0	0
ENSMUSG00000093827	0	0	0	0	0	0	0	0	0	0	0	0	0	0	0	0	0	0	0	0	0	0	0	0	0	0	0	0	0	0	0	0	0	0	0	0	0	0	0	0	0	0	0	0	0	0	0	0	0
ENSMUSG00000093867	0	0	0	0	0	0	0	0	0	0	0	0	0	0	0	0	0	0	0	0	0	0	0	0	0	0	0	0	0	0	0	0	0	0	0	0	0	0	0	0	0	0	0	0	0	0	0	0	0.0136937
ENSMUSG00000093899	0	0	0	0	0	0	0	0	0	0	0	0	0	0	0	0	0	0	0	0	0	0	0	0	0	0	0	0	0	0	0	0	0	0	0	0	0	0	0	0	0	0	0	0	0	0	0	0	0
ENSMUSG00000093916	0	0	0.0170999	0	0.0190798	0	0.0279844	0.0138989	0.0522002	0	0.0161975	0.0269868	0	0.0126081	0.0128518	0	0.017494	0.0229856	0.0206923	0	0	0	0	0.0196888	0.0141807	0.0148154	0.015111	0.053519	0.0229118	0.0499625	0.0633251	0.0182125	0	0.012005	0	0.0131203	0	0	0	0	0	0	0.0220784	0	0.0167381	0.0492658	0.0128297	0.0157794	0.0165338
ENSMUSG00000093919	0	0.0507264	0.0693247	0	0	0.0637082	0.226903	0.0563473	0.370343	0.204309	0.0656664	0.218814	0.105362	0.204458	0.156307	0	0	0	0.0838884	0	0	0.0609338	0.506633	0.0798201	0.11498	0.0600632	0.245045	0.0723237	1.0682	0.455744	0.256726	0.516846	0.15062	0.0486695	0.228449	0.0531909	0.188953	0	0	0	0.686123	0.126903	0.0895079	0.0682398	0.135716	0.0499321	0.0520128	0	0.469207
ENSMUSG00000093949	0	0	0	0	0	0	0	0	0	0	0	0	0	0	0	0	0	0	0	0	0	0	0	0	0	0	0	0	0	0	0	0	0	0	0	0	0	0	0	0	0	0	0	0	0	0	0	0	0
ENSMUSG00000093976	0	0	0	0	0	0	0	0	0	0	0	0	0	0	0	0	0	0	0	0	0	0	0	0	0	0	0	0	0	0	0	0	0	0	0	0	0	0	0	0	0	0	0	0	0	0	0	0	0
ENSMUSG00000094017	0	0.104856	0.0716503	0	0.399731	0.263382	0.351772	0.116475	0.109362	0	0	0.169616	0.544485	0.264146	0.215401	0.144635	0.146603	0	0.173405	0.0862475	0	0.125956	0	0.412489	0.178255	0.0620781	0.126633	0.822249	0.192006	0.104674	0.0663345	0.076312	0.51891	0.402418	0.472226	0.439802	0.0650971	0.222646	0	0.352866	0.386803	0.262321	0.185021	0.070529	0.49094	0.103214	0.591334	0.46282	0.138556
ENSMUSG00000094090	0.191857	0.293036	0.364067	0.507554	1.09679	0.970257	0.178741	0.503055	0.805745	0.643771	0.620739	0.861847	0.719321	1.15427	0.49252	0.440949	0.372458	0.146813	0.308385	0.569709	0.957124	0.640003	0.97557	0.796452	0.815171	0.567772	0.482582	0.303854	0.682929	0.824391	0.539291	0.465305	0.896467	0.741223	0.779824	0.838015	0.496154	0.301681	0.301838	0.179297	1.14649	0.933027	0.470062	0.609229	0.320728	0.419559	0.327782	0.335953	0.352014
ENSMUSG00000094118	0	0	0	0	0	0	0	0	0	0	0	0	0	0	0	0	0	0	0	0	0	0	0	0	0	0	0	0	0	0	0	0	0	0	0	0	0	0	0	0	0	0	0	0	0	0	0	0	0
[truncated: 1,095 more rows]
[truncated: 297 more columns]
