# Supplementary material for: Evolution and function of developmentally dynamic pseudogenes in mammals
Source: Genome Biol. 2022 Nov 8;23:235. doi: 10.1186/s13059-022-02802-y (PMC9641868; doi:10.1186/s13059-022-02802-y)
Supplement: Supplementary file 15 — Additional file 15: Table S14. Expression level of mouse DDPs in ENCODE project. [file 13059_2022_2802_MOESM15_ESM.xlsx]

## Sheet: Sheet1
V1	AdrenalGland	CentralNervousSystem	Cerebellum	Colon	Cortex	Duodenum	FrontalLobe	GenitalAdiposeTissue	Heart	Kidney	LargeIntestine	Limb	Liver	Lung	MammaryGland	Ovary	Placenta	SmallIntestine	Spleen	Stomach	SubcutaneousAdiposeTissue	Testis	Thymus	UrinaryBladder	WholeBrain
ENSMUSG00000000386	56.158	111.502	16.9182	427.52	71.6859	142.662	98.8161	174.772	152.362	234.957	350.975	85.3812	343.169	508.339	1051.77	184.451	110.46	305.189	1151	780.105	424.217	93.0273	865.592	210.177	23.512
ENSMUSG00000006395	12071.5	1986.52	2722.8	8947.39	1024.75	18379.7	1463.83	2780.18	1229.87	12005.8	3523.76	2998.35	18251.3	9635.44	6035.31	8295.31	1444.91	6977.62	4357.49	4741.84	3589.33	192.401	2072.43	1529.18	1466.68
ENSMUSG00000006638	7181.98	714.754	2307	8278.15	1798.64	15825.8	1857.96	5783.77	4977.33	4730.98	9166.11	1104.3	8220.2	5040.99	7266.22	2865.49	585.499	20682.5	4583.76	13936.5	8657.81	266.06	3240.27	794.324	548.79
ENSMUSG00000023341	125.495	95.211	170.316	71.3506	168.612	133.157	380.86	122.701	262.466	162.601	344.515	76.1484	512.457	279.374	303.684	234.566	155.224	151.788	410.024	134.12	379.265	68.6192	323.07	151.56	35.1662
ENSMUSG00000029605	1337.07	231.488	249.441	1174.55	184.494	2175.23	327.656	1197.23	1101.73	1227.2	788.639	324.062	1093.95	2876.89	3593.34	1221.75	875.16	1261.02	5319.98	1419.42	2085.5	59.6015	4461.61	1021.98	65.3356
ENSMUSG00000036322	0	0	0	0	0	0	0	0	0	0	11.9855	0	0	8.59243	3.04296	0	0	4.56917	0	0	0	6.36866	0	0	0
ENSMUSG00000041750	39.2032	132.05	3.22313	11.3477	0	8.57746	0	50.0714	4.23571	67.1221	25.1012	162.511	131.528	147.642	20.497	60.8199	15.603	8.11445	211.088	64.5534	80.6355	0	1827.02	1.04525	89.4264
ENSMUSG00000046203	0	3.85403	0	0	5.69983	0	0	40.6144	0	67.7972	5.12152	0	0	11.2896	4.83873	856.56	9.75126	0	0	232.558	1606.69	0	44.2203	46.5436	0
ENSMUSG00000046808	346.182	343.014	193.614	211.002	333.324	111.786	353.95	1045.99	823.086	542.464	259.114	500.531	245.502	1953.93	1402.41	839.426	278.654	181.446	2563.36	515.523	2121.04	237.002	429.543	737.614	408.742
ENSMUSG00000055413	2013.94	52.3012	95.8824	2120	70.0162	3210.83	98.07	1693.11	2798.35	3179.73	2304.81	92.0664	1830.65	18726.3	17766.9	1911	210.62	3925.07	32080.8	443.641	6742.08	88.1356	6305.06	1566.76	29.9356
ENSMUSG00000060183	0	4.29068	15.522	17.6726	3.90416	95.2985	3.2379	2.84747	0	23.3602	139.044	11.0008	331.234	0	8.08575	0	0.834904	63.0787	11.4407	0	6.13145	0	48.8116	4.61429	4.17309
ENSMUSG00000071573	396.567	239.934	435.767	302.201	180.393	235.852	189.377	454.176	2052.89	490.701	263.733	158.095	199.106	677.861	296.843	260.768	150.401	188.675	120.858	252.481	301.457	13553.6	137.301	124.635	341.704
ENSMUSG00000073406	11.0513	200.789	1050.09	681.58	315.623	19279.5	156.202	2.42791	0	167.758	5065.69	14.2151	90.1351	5.29081	4.45124	39.2441	11.328	79900.3	14.4707	102.161	36.5592	16.0812	24.9008	13.2802	50.9585
ENSMUSG00000079293	17.8741	52.0583	39.1147	51.4607	36.5422	19.9678	48.179	255.075	170.421	118.732	187.472	67.889	252.317	1980.48	202.642	84.5721	302.362	37.629	367.459	25.5615	481.149	1.62422	450.011	365.444	45.6693
ENSMUSG00000079491	455.042	34.4655	274.43	440.455	93.2387	578.155	212.2	424.682	504.623	389.775	726.495	46.2595	450.65	1527.69	2665.38	506.67	80.22	739.422	5480.54	338.645	1662.58	5.10594	10456.1	360.182	17.6145
ENSMUSG00000092021	61.9641	67.2118	177.371	13.4774	78.6475	42.407	61.0302	88.2909	40.8175	53.0368	23.5048	17.7729	1223.69	58.3491	553.643	61.9907	80.848	20.5388	40.8069	0	415.342	11.1594	256.126	61.079	95.5685
ENSMUSG00000092212	95.1717	393.624	553.712	355.948	552.84	3483.76	501.459	105.602	172.202	241.415	221.854	272.784	200.109	290.637	205.693	159.885	171.072	665.608	248.746	231.258	216.043	55.0163	280.113	142.34	470.559
ENSMUSG00000092300	226.702	922.101	639.026	482.819	642.92	527.32	965.604	271.449	174.065	136.798	252.799	1274.66	85.3994	607.454	384.344	455.294	162.113	242.456	370.384	847.693	289.515	138.573	856.296	307.244	826.699
ENSMUSG00000092517	0	0	0	72.8972	0	89.7811	0	8.61285	0	55.0693	575.121	0	51.0918	7.5926	75.47	0	3.78805	18.0785	354.929	0	5.21791	0	61.2532	5.07528	0
ENSMUSG00000092572	0	1.41294	0	0	0	0	0	5.63929	0	3.11856	0	83.8169	15.0021	11.5916	1.7274	0	1.81751	0	13.4568	11.6676	2.12475	0	0.624217	3.65269	6.3591
ENSMUSG00000097993	24.7092	183.639	59.2432	172.05	330.484	157.284	193.611	1303.86	82.1731	40.8222	132.411	2336.27	82.5978	208.184	523.41	2841.07	67.146	237.543	942.608	128.99	115.107	963.85	1028.24	20.5848	105.121
ENSMUSG00000103081	0	11.4344	25.5166	5.26448	8.82479	0	16.8554	0	15.6432	0	0	14.2089	0	13.5204	2.65329	2.93575	3.77436	0	0.94743	0	0	0	0	1.37916	14.4062
ENSMUSG00000023795	744.882	1412.06	1057.01	627.394	846.887	376.276	1063.04	648.884	320.691	532.93	172.51	1090.02	219.611	1183.7	571.22	764.482	143.831	129.153	542.604	373.117	502.238	350.002	1764.95	295.871	1532.67
ENSMUSG00000024274	27.85	233.944	103.292	91.7697	106.419	39.8409	109.391	175.582	98.093	129.986	32.6614	238.921	23.2675	133.17	69.9248	79.051	33.9763	11.4224	60.6298	49.8615	115.14	56.0786	164.785	108.222	211.478
ENSMUSG00000024295	15.2329	104.267	53.1711	182.823	24.0728	123.2	15.9718	175.335	10.9379	52.7445	107.485	129.2	52.4417	57.7704	34.7277	48.8448	64.5212	68.2357	88.2064	55.3951	86.9403	447.813	88.4486	77.9397	74.1053
ENSMUSG00000025936	86.0009	2.83444	0	129.791	2.724	60.1658	0	503.168	175.456	625.154	47.9353	13.1579	49.8859	8117.27	83.2041	0	20.971	36.647	525.851	55.492	53.7988	35.3372	91.8233	444.872	0
ENSMUSG00000030363	0	2.2481	0	30.2218	0	12.0365	0	0	0	12.7832	8.88578	0	0	0	0	5.45412	2.27319	0	0	0	0	0	0	0	0
ENSMUSG00000030424	127.839	1515.69	1422.76	295.904	930.031	54.6216	997.01	347.596	269.034	262.93	189.247	613.91	245.262	388.325	192.407	227.641	170.749	106.146	96.2822	135.045	325.311	150.277	33.881	485.175	1435.84
ENSMUSG00000031884	0	0	0	183.409	0	137.058	2.48817	1.74843	0	68.8653	27.1784	1.81148	40.6378	8.91358	14.1026	0	2.88712	123.812	24.472	209.13	0	0	2.65435	8.70346	0
ENSMUSG00000038218	41.1714	0	0	0	0	68.8803	0	52.7094	0	0	553.005	0	0	46.0815	96.348	83.0265	0	526.396	86.4773	224.877	52.595	0	0	0	0
ENSMUSG00000039339	5.32305	1.81924	0	30.2447	0	11815.4	0	8.89501	9.16166	80.5431	2780.49	10.0573	1.64458	6.89716	45.8688	1.55175	8.31144	4686.74	0	17.7371	26.6624	1.60351	28.9018	2.9828	0
ENSMUSG00000041449	17.4556	23.5793	6.86127	37.0606	2.58866	12.6005	5.72505	267.65	54.9308	28.7922	53.2309	93.7809	56.9713	910.039	441.003	56.7211	36.5365	37.4532	413.884	43.496	231.627	76.5988	812.622	62.3027	17.7086
ENSMUSG00000041596	9.15606	450.518	90.7637	19.1403	178.068	5.29145	268.854	47.0628	49.306	83.1208	10.2669	1441.13	41.9126	36.1444	40.718	94.6417	160.375	12.3941	11.4071	12.9543	119.919	318.926	7.22909	107.804	956.793
ENSMUSG00000045463	0	0.303221	0	0	0	0	4.95424	33.4077	0	0	0	0	0	0	0	0	0	0	0	0	0	1884.58	0	0	0
ENSMUSG00000046636	5.41388	621.727	251.561	13.9223	134.263	0	184.305	46.22	38.6212	14.7472	26.437	283.27	92.2181	61.6135	13.6001	14.4445	176.234	0	32.4706	8.66061	43.5745	4.94187	8.21853	131.325	431.525
ENSMUSG00000048106	1531.51	1644.27	2339.14	1204.68	1251.12	1098.61	1597.76	780.233	859.14	1549.05	417.695	1406.43	774.556	1716.73	1021.88	1555.67	340.52	828.667	929.121	718.155	854.901	36.36	918.835	528.392	1585.97
ENSMUSG00000053168	14.0129	0	0	2058.12	0	147.4	0	1922.23	112.025	29560.8	244.039	3.20222	35451	19.7644	122.234	0	0	108.199	60.7004	6.48026	2081.73	2.12288	45.0738	3.41899	0
ENSMUSG00000053541	1.33082	0.125926	0.740428	8.31744	0.558706	5.5732	1.23563	24.5951	26.521	85.4565	18.7558	0	9.24639	75.3866	122.443	2.35622	1.91167	2.98686	401.943	0	22.4012	0	126.529	0.720359	0
ENSMUSG00000054031	0	0.824381	0	767.249	3.89799	35.4815	0	39.9406	0	234.621	17.5891	0	137.809	0	0	5.11214	0	14.9064	0	29.6972	0	4.50302	0	0	0
ENSMUSG00000055897	2355.9	1780.01	1372.32	1946.2	833.651	1176.2	1005.34	2650.42	968.66	1846.93	493.403	4539.67	1028.33	3499.34	2288.74	2582.9	584.719	1044.51	1872.46	1711.92	2029.87	1583.76	1707.85	878.957	1606.24
ENSMUSG00000058492	24.5789	46.9946	168.573	47.0369	171.331	46.2075	91.858	269.815	186.52	375.275	175.939	37.6177	705.815	73.7819	90.6255	8.09016	124.351	35.6657	13.2963	52.3932	733.906	6.22676	23.2823	326.892	35.5166
ENSMUSG00000058613	0	19.5701	0	191.618	4.95206	130.13	2.73799	0	20.3885	22.689	75.8189	9.96675	1702.28	9.80852	0	0	4.23599	264.934	0	53.3815	0	16.4982	11.7251	0	14.8209
ENSMUSG00000060161	0	0	0	46.0287	0	19.0179	0	9.79989	0	43.1575	9.01531	0	0	0	0	0	2.30633	14.4578	0	0	0	1314.42	3.1901	0	0
ENSMUSG00000061728	2.79809	10.8438	27.9497	426.445	10.545	6751.55	6.99638	2.31994	0	14.636	7068.39	23.7702	21.0482	26.8202	78.6345	7.48133	299.471	7313.82	37.0806	0	31.2202	51.9133	22.5646	0	10.8205
ENSMUSG00000062073	44.9646	100.501	140.558	170.431	121.582	165.143	131.584	59.9691	17.074	548.803	76.9634	89.5502	16.4162	30.3795	40.8686	48.5028	18.8087	461.272	329.632	16.5749	18.2707	317.674	40.3062	13.3412	137.146
ENSMUSG00000062543	0	0	0	21.6953	0	22.2229	0	0	0	0	0	0	0	0	0	0	0	0	0	0	0	1598.65	0	1.24206	0
ENSMUSG00000063286	54.9945	46.3112	133.245	99.2767	86.1087	37.9946	114.483	239.171	697.635	503.005	183.113	40.0709	234.288	898.405	1594.52	51.6897	192.233	97.3913	2820.03	23.0367	485.842	6.8991	899.373	257.342	23.8347
ENSMUSG00000066647	234.33	1219.32	2428.56	403.358	2116.81	284.096	1866.91	537.65	1963.08	908.715	275.412	564.873	343.766	711.754	569.74	298.196	211.29	189.961	281.932	368.207	599.264	78.016	257.167	285.685	1446.05
ENSMUSG00000067203	3813.49	114.214	3079.77	16295.4	368.186	6309.01	1005.87	1648.68	2082.1	3077.81	3280.36	237.129	7289.5	12431.7	12553	1359.74	563.198	5800.95	24774.8	3124.07	4172.98	28.8724	6493.95	1336.65	51.8557
ENSMUSG00000067736	117.041	373.647	1873.95	42.0003	1401.4	73.3047	2568.81	92.3703	970.931	293.91	22.9368	335.414	224.448	57.4761	71.3955	307.994	842.369	74.6274	0	120.855	575.009	13.4763	7.41817	81.3907	604.571
ENSMUSG00000068303	20.2182	256.807	7.13592	50.9151	3.23073	15.3229	5.95422	25.5712	31.3703	546.287	8.98101	555.732	77.317	141.413	68.9938	195.342	10.1331	120.285	15.5677	19.0203	79.8528	11.4831	31.3878	9.7195	97.6126
ENSMUSG00000068348	0	0	0	43.3187	0	0	0	440.298	0	7.31495	0	0	0	0	0	297.697	0	0	0	0	234.078	0	76.1013	39.2551	0
ENSMUSG00000069755	13.225	1665.34	493.082	71.3669	575.986	20.143	568.352	124.299	100.681	169.37	62.9095	836.201	122.145	183.406	101.569	33.0028	631.939	3.04022	83.8843	31.0415	152.415	329.799	69.8349	393.614	1558.15
ENSMUSG00000070621	0	0	0	0	0	0	0	0	0	0	0	6.64747	0	0	0	0	0	0	0	0	0	0	0	0	0
ENSMUSG00000071204	3.04332	0	0	0	0	0	0	4.68156	0	0	0	0	8751.89	5.10234	30.5556	45.2749	0	0	0	0	0	0	10.8437	0	0
ENSMUSG00000071332	23.0142	14.1078	62.9518	0	26.1259	0	14.445	65.9774	5.89769	19.8059	4.81907	21.9889	13.5646	4.70431	17.9488	14.0659	21.3323	1.02546	6.44971	11.0448	68.6344	12.1342	5.61367	21.9463	23.3559
ENSMUSG00000071335	400.915	13.041	27.0999	377.904	6.13464	3847.11	22.6122	315.675	1538.05	3618.67	2367.63	100.421	3393.93	470.242	345.274	135.793	1060.88	2491.3	16.9233	426.064	632.044	9.63044	137.862	161.708	10.4915
ENSMUSG00000071763	0	24.4791	14.0469	0	0	0	0	0	0	0	4.76199	8.53314	0	0	0	0	312.802	8.98877	0	0	0	267.048	0	2.2777	9.06361
ENSMUSG00000071793	638.16	2401.56	2448.83	1333.86	1849.6	682.037	2325.79	1688.99	1046.67	1171.39	688.827	2751.63	648.677	3943.14	1191.91	1100.24	681.814	824.9	1945.21	551.164	1028.31	205.24	1660.53	781.527	2624.33
ENSMUSG00000071796	65.7639	1131.03	1076.99	179.076	734.953	96.8745	862.633	194.199	180.798	215.971	174.407	1499.76	249.143	428.884	208.726	204.495	471.984	145.311	244.463	106.377	206.94	32.0981	209.668	340.996	1396.8
ENSMUSG00000072599	0	0	0	0	0	0	0	0	0	0	0	0	2.59212	0	0	0	0	0	0	0	0	0	0	0	0
ENSMUSG00000072616	0	0	0	0	0	0	0	17.0974	0	0	0	0	0	0	0	0	0	0	0	0	0	69.7375	0	0	0
ENSMUSG00000072723	92.3997	87.5729	56.4328	341.848	52.198	104.564	50.1256	66.0714	17.866	27.7442	78.4322	51.9752	8.42582	261.509	52.3125	198.2	97.5253	347.599	5.43762	130.756	54.3688	1252.37	29.6399	62.5779	109.238
ENSMUSG00000072852	247.406	19.3884	126.786	137.942	122.243	39.6795	193.949	657.128	759.054	447.408	36.9788	25.673	0.859408	894.967	272.072	587.038	25.0051	122.488	46.6195	68.0333	336.894	6.14218	16.0837	66.243	18.1793
ENSMUSG00000073018	21.3163	8.36441	8.53478	11.3881	19.3203	4.70979	17.0914	10.5178	6.72964	18.1813	8.01604	11.4062	6.30474	54.78	33.1403	617.604	130.009	1.26877	36.4721	33.6199	23.9282	15.6838	59.2034	13.2855	3.30418
ENSMUSG00000073173	0	3.87296	0	0	0	0	0	0	0	0	16.4548	0	13.0358	0	0	0	0	0	0	0	0	0	0	0	0
ENSMUSG00000073403	17.733	22.2406	2.79338	1310.21	2.1078	65728.9	53.6084	15.1451	61.4473	23.3219	14587.6	18.6659	12.5766	184.13	254.152	108.95	9.01506	29579.5	81.5444	115.369	65.4804	3.93279	10651	48.012	9.01197
ENSMUSG00000073405	277.886	76.4322	286.743	1875.89	345.49	6281.32	131.206	265.28	33.9119	1018.12	2470.73	132.046	208.304	916.748	2465.33	703.72	188.066	8089.85	5634.51	2639.97	504.254	5.894	10308.8	373.461	65.6513
ENSMUSG00000073420	0	0.747916	2.31353	25309	0	32796.1	7.72166	8.47398	0	0	30462.5	9.83788	7.49124	38.1551	2.83851	15.8706	271.032	29156.1	15.4406	7451.06	16.6216	2.17073	203.339	0	2.98556
ENSMUSG00000073835	0	0	0	0	0	0	0	0	0	0	0	0	486.488	0	0	0	0	0	0	0	20.4375	0	0	0	0
ENSMUSG00000073840	0	3.16416	0	0	0	0	0	0	0	0	0	0	191.956	0	0	0	0	0	0	0	0	0	0	0	0
ENSMUSG00000073902	3.43801	12.2035	6.05065	23.7259	7.10212	2.49862	5.60964	38.8051	30.3856	65.8086	42.598	23.2789	77.0502	326.185	342.277	12.3438	52.7236	37.6409	723.873	10.2356	74.1429	2.79437	145.453	61.4828	8.24202
ENSMUSG00000074164	0	3.43274	4.14227	0	4.68845	0	3.45632	2.27966	1.3609	1.71741	0	0.62908	0.124442	3.55735	0	0	0.668417	0	3.49414	0	0	467.705	1.38406	1.0075	3.34094
ENSMUSG00000074196	0	0.497074	0	0	11.0168	1.38607	10.8287	18.3383	0	0	5.19288	0	0	0	0	0	2.09417	2.61737	0	0	0	0	0	13.6782	0
ENSMUSG00000074589	0	0	0	0	0	0	0	0	0	0	0	0	0	0	23.5791	0	0	0	0	0	0	137.446	0	0	0
ENSMUSG00000074973	0	0	0	0	0	0	0	39.009	106.346	0	18.6734	0	2.55837	49.8168	0	0	168.88	0	0	0	36.5899	0	0	0	0
ENSMUSG00000075053	32.4976	520.195	863.094	140.207	525.355	30.4433	446.504	134.075	1124.99	302.772	207.138	227.2	182.166	131.102	96.0585	40.1309	285.974	0	35.5278	82.5075	240.046	296.718	49.3338	403.056	638.58
ENSMUSG00000075517	2.4527	1.61528	0	1659.84	0	108.944	0	6.71936	0	85.4138	54.1128	0	17180.9	3.66165	30.9201	16.3342	170.786	139.724	0	6381.09	0	1.14976	14.6563	0.794519	0
ENSMUSG00000075611	47.4438	2.01903	0	16060	19.8881	20208.9	10.9961	44.4643	34.6372	143.79	25331.7	216.15	236.907	980.668	173.896	2946.86	284.956	20313.6	1003.51	200.115	1306.09	404.701	559.3	59.8324	8.50323
ENSMUSG00000078141	390.401	366.009	0	449.264	33.0285	41.6867	36.5228	622.743	844.64	557.976	244.96	584.977	165.311	1712.86	869.163	735.88	1236.05	477.4	814.002	842.414	923.227	111.572	29.3898	652.967	437.764
ENSMUSG00000078430	0	3.34841	0	0	29.7124	0	0	0	0	0	0	0	0	0	0	0	0	0	0	0	0	0	0	0	0
ENSMUSG00000078685	0	2.97342	0	0	0	0	0	0	0	0	0	0	300.813	0	15.0062	0	0	0	0	0	24.439	0	0	0	5.93471
ENSMUSG00000079266	0	0	0	0	0	0	0	0	0	0	0	0	0	0	0	0	13.8178	0	0	0	0	38.7404	0	0	0
ENSMUSG00000079356	0	9.77298	11.5459	3.44709	1.74244	0	3.85356	18.9997	0	1.60147	2.62637	4.20829	4.52782	0	1.4792	1.78807	0.745239	0	0	0	4.81027	200.195	7.26137	2.24658	4.4699
ENSMUSG00000079711	0	2.04596	2.11857	0	0	0	0	1.24218	0	0	0	1.28698	0.763755	0	0	3.16246	2.05118	0	0	0	0	402.343	0	0	2.73397
ENSMUSG00000079741	0	1.57881	0	0	0	0	0	0	0	0	0	0	0	0	0	74.3201	0	0	0	0	0	0.958387	4.25899	0	0
ENSMUSG00000080069	0	2.39711	0	0	0	0	0	0	0	0	0	0	0	0	0	0	0	0	0	0	0	82.657	0	0	0
ENSMUSG00000080076	75.259	519.302	0	660.604	0	366.499	11.654	30.7462	0	0	126.882	661.792	613.949	52.3673	53.7639	178.688	58.5979	436.712	655.36	355.959	46.4959	6.55464	841.625	9.05887	342.455
ENSMUSG00000080152	43.0466	145.67	179.355	72.0289	252.628	0	329.239	71.3004	29.0946	64.0783	0	7.26357	11.2304	46.4075	29.3405	83.2057	23.1533	0	164.519	0	56.7396	10018.8	64.5278	7.75528	231.454
ENSMUSG00000080792	0	0	0	0	0	0	0	0	0	0	0	0	0	0	0	0	0	0	0	0	0	107.25	0	0	0
ENSMUSG00000080959	0	0	0	0	0	0	0	0	0	0	0	0	0	0	0	0	0	0	0	0	0	34.5434	0	0	0
ENSMUSG00000080970	0	0	0	0	0	0	0	955.429	0	0	0	0	0	0	0	0	17.4501	0	0	0	0	83.337	0	0	0
ENSMUSG00000081006	0	0	0	0	0	0	0	0	0	0	0	0	0.973055	0	0	0	0	0	0	0	0	7.36888	0	0	0
ENSMUSG00000081053	0	0	0	0	0	0	0	0	0	0	0	13.7873	0	0	0	0	0	0	0	0	0	0	0	0	0
ENSMUSG00000081108	0	0	0	0	0	0	0	0	0	0	0	0	0	0	0	0	417.293	0	0	0	0	528.967	21.9901	0	0
ENSMUSG00000081133	0	0	0	0	0	0	0	0	0	0	0	0	0	0	0	0	3.53157	0	0	0	0	546.684	0	0	0
ENSMUSG00000081169	5.25369	33.4425	6.7806	1702.59	0	0	16.9732	7.95136	0	19.7216	8.45333	4.11904	30.327	113.606	188.173	19.5108	8.75321	47.8093	57.5018	1465.46	66.1716	1210.33	266.166	103.35	4.3751
ENSMUSG00000081175	0	2.48756	0	0	0	0	0	0	0	0	0	0	0	0	0	0	0	0	0	0	0	502.278	0	0	0
ENSMUSG00000081195	0	0	0	0	0	0	0	0	0	0	0	0	0	0	0	12.7252	69.2187	0	0	0	0	162.301	0	0	0
ENSMUSG00000081240	0	0	0	0	0	0	0	0	0	0	0	0	0	0	0	0	50.9456	0	0	0	0	294.621	19.8077	0	0
ENSMUSG00000081298	0	0	0	0	0	0	0	0	0	0	0	0	0	0	0	0	0	0	0	0	0	9.22973	0	0	0
ENSMUSG00000081355	43.9857	37.1071	168.025	122.963	104.413	164.05	16.4942	215.425	23.7268	132.712	190.674	18.0125	26.6103	308.679	26.6315	138.262	258.374	228.25	21.9576	140.756	19.7218	88.1468	57.5999	147.444	51.0194
ENSMUSG00000081488	0	2.76216	28.602	924.152	0	968.11	0	88.6592	0	44.5968	331.716	38.2249	219.572	30.7515	75.8283	22.9565	90.4609	440.799	10.896	232.974	142.02	2.68457	0	359.892	14.7641
ENSMUSG00000081502	0	0	0	0	0	0	0	5.71514	0	0	0	0	0	0	0	0	0	0	0	0	0	1963.63	0	0	0
ENSMUSG00000081590	0	48.7613	351.903	0	293.005	0	313.879	10.0722	0	36.9292	0	51.6001	1.50294	0	0	10.2362	125.318	0	0	0	50.5554	5.69475	0	66.8989	62.6376
ENSMUSG00000081670	0	22.9491	16.9164	0	31.9116	0	26.8187	5.70764	2.22309	3.36866	0	13.3592	6.64005	2.52828	6.81703	6.16095	18.5621	0	5.70781	0	2.25605	18.9401	3.0701	11.5205	31.6538
ENSMUSG00000081723	270.296	3.39298	0	311.296	4.01214	90.9721	4.43661	325.831	316.987	199.376	55.3998	1.615	38.1533	2056.83	426.99	118.755	49.7637	52.2998	1850.42	54.8459	423.029	8.02298	119.552	81.9057	1.7154
ENSMUSG00000081960	0	0	0	0	0	0	0	0	0	0	0	0	0	0	0	0	0	0	0	0	0	135.348	0	0	0
ENSMUSG00000082065	0	0	0	0	0	0	0	0	0	0	0	0	370.565	0	14.6885	0	0	0	0	0	7.03269	0	0	0	0
ENSMUSG00000082071	0	0	0	0	0	0	0	0	0	0	0	0	0	0	0	0	0	0	0	0	0	232.522	0	0	0
ENSMUSG00000082082	0	0	0	0	2.35317	0	15.6128	0	0	0	0	0	0.346208	0	0	0	1.00645	0	3.33381	0	0	8.15528	4.33593	0	0
ENSMUSG00000082088	0	243.006	18.4995	40.1443	62.8164	42.3322	96.4753	106.27	28.2095	35.7282	99.6144	30.9045	18.0778	63.7831	282.763	48.3261	10.4481	26.603	364.609	19.7301	107.358	2.16895	363.635	46.4951	244.7
ENSMUSG00000082173	0	0	0	0	0	0	0	0	0	19.1076	0	0	537.033	0	0	0	0	0	0	0	0	0	0	0	0
ENSMUSG00000082191	0	0	0	0	0	0	0	11.815	10.3414	0	0	0	0	0	0	0	58.3919	0	0	10.3547	0	1091.35	0	0	0
ENSMUSG00000082286	7756.46	15385.1	10423.8	5437.47	17758.2	3009.97	22820.6	4812.42	1809.29	3496.62	2550.03	15901.2	4577.3	10775.8	11063.6	5283.54	1226.84	3201.35	16553.7	5972.39	4838.71	1573.95	11685.3	9807.9	14467.6
ENSMUSG00000082344	0	0	0	0	0	0	0	0	0	0	0	0	0	0	0	0	0	0	0	0	0	161.67	0	0	0
ENSMUSG00000082363	0	1.49017	0	0	0	0	0	0	0	0	0	0	0	0	0	0	0	0	0	0	0	0	0	0	0
ENSMUSG00000082437	0	0	0	0	0	51.828	0	0	0	0	0	0	0	0	0	0	0	0	0	0	0	0	0	0	0
ENSMUSG00000082450	0	0.752247	0	0	0	0	0	337.151	0	0	0	0	0	0	0	0	0	0	0	0	0	430.504	0	0	0
ENSMUSG00000082497	0	0	0	0	0	0	0	0	0	0	0	0	0	0	0	0	0	0	0	0	0	540.046	0	0	0
ENSMUSG00000082513	0	0	0	85.8813	4.38813	132.574	0	26.7028	0	78.9617	7.25001	3.5327	173.674	103.388	76.8169	5.39727	88.2096	104.939	43.1866	115.395	55.1916	10.5257	0	158.417	3.75231
ENSMUSG00000082534	0	0	0	0	0	0	0	0	0	0	0	0	0.903543	0	0	0	2.07087	0	0	0	0	0	0	0	1.3801
ENSMUSG00000082586	0	0	0	0	0	0	0	0	0	0	0	0	321.384	0	0	0	0	0	0	0	0	0	0	0	0
ENSMUSG00000082593	0	22.3763	0	0	12.8892	0	0	46.8483	0	0	11.5814	0	32.344	0	0	0	77.1777	0	0	0	0	37.7903	7.68179	0	0
ENSMUSG00000082644	0	0	0	0	0	0	0	0	0	0	0	0	0	0	0	0	0	0	0	0	0	0	0	0	0
ENSMUSG00000082652	0	0	0	0	0	0	0	16.2581	22.0206	0	0	0	0	0	0	0	0	0	0	0	0	3831.08	0	0	0
ENSMUSG00000082677	31.388	14.8933	0	132.158	0	509.671	0	101.334	8.22798	97.3668	8.49008	7.60681	270.073	109.66	33.6289	91.6417	80.8246	594.598	6.69316	343.666	103.24	16.7919	5.59444	276.139	8.07969
ENSMUSG00000082765	0	69.7305	371.311	0	194.908	0	372.685	3.15523	7.07191	2.42055	7.29718	42.4971	0.489958	0	0	10.8755	34.7342	0	0	0	11.2099	2.16715	0	59.3351	69.4446
ENSMUSG00000082884	7.46251	332.722	1348.39	0	930.248	0	1301.9	5.64718	36.0929	22.994	6.67311	421.259	146.172	0	9.00943	0	463.142	0	0	0	6.42244	0	0	106.197	403.945
ENSMUSG00000082922	137.931	227.638	594.227	260.174	271.619	26.0887	615.013	232.065	184.269	60.8715	75.0343	225.611	101.386	495.727	228.851	194.212	51.6317	32.7972	190.994	36.8404	168.554	109.559	175.17	183.442	243.323
ENSMUSG00000082956	3.11716	0.377791	0	905.866	1.76362	149.322	0	41.7184	0	0	318.984	0	0.108555	7.50761	4.64598	3.75281	9.42874	400.645	3.18519	87.0623	0	1.56749	2.09186	3.03186	0.754041
ENSMUSG00000082962	0	0	3.44995	12.0515	0	0	2.87864	4.73098	0	0	0	14.6703	5.37819	0	11.0111	0	17.8144	0	0	0	0	472.586	0	0	2.22604
ENSMUSG00000083020	0	0	0	2612.73	0	10558.7	0	0	0	0	5659.18	0	0	0	0	0	0	6324.61	38.1341	0	0	0	45.6461	0	0
ENSMUSG00000083060	0	0	0	0	0	0	0	0	0	0	0	0	0	0	0	0	0	0	0	0	0	0	0	0	0
ENSMUSG00000083161	1.66312	16.4381	0	29.8077	10.0283	9.78346	19.4062	26.5573	8.27375	21.4008	61.6231	33.3027	498.04	68.9087	85.8391	9.93023	268.605	29.1439	404.888	0	56.3314	1.55818	274.527	50.6419	31.0853
ENSMUSG00000083190	0	0	0	0	0	0	0	0	0	0	0	0	0	0	0	0	1.56338	13.4012	0	0	0	0	0	0	0
ENSMUSG00000083249	0	0	0	0	0	0	0	0	0	0	0	0	0	0	0	0	0	0	0	0	0	15.4069	0	0	0
ENSMUSG00000083277	5.5885	0.960459	6.26902	59.6237	4.73042	106.644	0	60.6271	0	88.4604	7.90857	0	194.01	46.1838	13.8957	32.2823	30.348	48.5386	11.1729	45.5318	96.208	11.7661	2.77944	99.6186	8.09003
ENSMUSG00000083294	0	0.961102	0	0	4.54446	0	0	8.53021	7.22881	2.70899	0	0	0.361861	0	0	0	0	0	0	0	0	1267.34	0	0	0
ENSMUSG00000083381	0	0	0	0	0	0	0	0	0	0	0	0	0	0	0	0	0	0	0	0	0	1182.3	0	0	0
ENSMUSG00000083457	13.2431	201.56	0	0	0	76.1582	0	17.4207	215.916	37.2351	0	18.0489	839.48	189.302	47.4146	0	762.305	0	2859.32	0	0	228.138	6.63704	0	57.5127
ENSMUSG00000083475	0	0	0	0	0	0	0	0	0	0	0	0	0	0	0	0	0	0	0	0	0	4.3216	0	0	0
ENSMUSG00000083478	0	0	0	0	0	0	0	0	0	1427.71	0	0	884.616	0	0	0	0	16.5775	0	0	0	0	2.58281	0	0
ENSMUSG00000083524	0	0	0	0	0	0	0	65.3931	0	0	0	0	0	0	0	0	0	0	0	0	0	0	0	3.58879	0
ENSMUSG00000083530	0	17.9674	0	18.6213	0	0	0	7.31404	0	0	0	0	0	0	21.9425	0	4.02581	59.7237	0	427.606	0	277.689	5.88763	0	8.04886
ENSMUSG00000083534	25.3827	636.636	71.4632	48.1375	1038.94	0	620.142	45.1737	76.9016	16.14	0	121.554	30.2356	213.362	26.2981	4.01886	136.842	7.19043	219.343	0	25.8088	92.9598	83.7059	66.4361	673.218
ENSMUSG00000083556	0	7.87732	0	0	0	0	0	0	0	0	0	0	0	0	0	0	0	0	0	0	0	404.824	0	0	30.5132
ENSMUSG00000083563	185.101	1578.06	6610.59	134.946	5620.66	92.6143	8114.87	315.815	3689.42	889.144	170.596	1091.7	856.825	116.051	396.756	192.217	3904.12	137.701	57.3617	347.281	1257.14	20.6538	44.2216	735.194	2038.46
ENSMUSG00000083623	0	7.15971	16.6263	0	17.9224	2.90797	9.90928	1.39264	0	4.02327	1.35072	4.32858	1.18927	3.54989	0	0	0	0	2.11657	0	3.16766	2.2278	0	0.770267	9.19535
ENSMUSG00000083701	0	12.7601	0	0	7.09337	15.6327	7.84382	271.97	0	0	0	8.56586	0	0	11.2788	0	0	0	0	0	352.554	168.632	0	0	9.09837
ENSMUSG00000083722	11.8908	2.63518	0	0	0	0	0	7.3431	0	0	0	7.88444	0.728922	0	0	1275.17	0.59839	0	0	0	134.767	1401.92	16.9258	0	3.58911
ENSMUSG00000083817	0	0.36695	0	0	0	0	0	0	0	0	0	0	0.255271	0	0	0	0	0	0	0	3.05488	0	0	0	0
ENSMUSG00000083844	2664.35	1858.53	3909.23	2063.59	2960.55	1606.07	2811.18	3351.58	6027.82	3929.68	1614.01	2072.62	2572.75	3769.71	4233.39	2326.44	1143.54	1774.52	1943.07	3288.3	3346.91	1406.77	1393.34	1129.06	1843.75
ENSMUSG00000083863	249.973	2512	6699.67	342.408	6543.87	118.011	10125.8	331.661	14042.6	5206.18	392.874	1003.04	2488.94	461.481	532.574	23.4573	3532.12	87.5671	82.6998	225.486	915.816	121.481	65.7665	535.472	1216.25
ENSMUSG00000083896	0	0	0	0	0	0	0	10.0857	20.9277	0	0	0	0	0	0	0	0	0	0	0	0	2348.48	0	0	0
ENSMUSG00000083923	0	0	0	0	0	0	0	0	0	0	0	0	0	0	0	0	0	0	0	0	0	52.7652	0	0	0
ENSMUSG00000083981	0	0	0	0	0	0	0	0	0	0	0	9.48429	0	0	0	0	0	0	0	0	0	701.404	0	0	0
ENSMUSG00000084009	26.5564	6.14982	0	0	0	0	0	0	0	0	0	11.1677	0.379491	0	0	9.33631	11.8661	0	0	0	4.62399	84.2354	2.73778	0	0
ENSMUSG00000084132	0	45.192	195.385	24.0676	234.55	48.8767	148.208	10.4146	0	63.1154	6.0215	37.7653	40.7602	129.234	123.385	0	54.4578	66.9163	27.2699	0	18.5004	12.4979	75.3866	23.041	11.4609
ENSMUSG00000084195	5.33149	5.62176	0	123.362	0	447.727	9.82125	70.7747	0	160.055	26.9941	3.57511	219.121	45.8286	35.9254	12.4674	117.759	175.157	40.4129	124.744	47.4589	5.52193	2.60927	148.868	3.79736
ENSMUSG00000084350	5.45536	192.495	107.812	1.51829	81.3515	0	117.115	21.5816	43.3947	6.96429	17.4737	108.743	88.6789	12.1609	5.70426	2.42136	240.276	1.23094	10.1207	0	38.1576	100.394	3.73706	315.328	97.1273
ENSMUSG00000084369	0	0	0	0	0	0	0	0	0	0	0	0	0	0	0	0	0	0	0	0	0	69.4646	0	0	0
ENSMUSG00000084401	0	0.596294	0	0	0	0	0	0	0	0	0	0	0	0	0	0	1.2059	0	0	0	0	128.795	0	0	0
ENSMUSG00000084407	0	37.2217	21.74	0	0	0	36.2798	33.4411	0	11.4583	13.5516	26.413	2.53301	107.173	30.4677	0	3.50808	0	43.2257	0	51.5815	208.471	137.094	21.1508	28.055
ENSMUSG00000084893	0	7.2797	0	0	0	0	0	0	13.2528	0	0	13.4147	2.45152	0	0	0	3.56338	0	26.7424	0	8.33152	0	0	0	0
ENSMUSG00000085006	117.059	138.286	63.2387	172.573	14.5229	69.8473	22.942	273.973	37.3779	268.612	76.4825	40.0861	262.464	209.072	73.1292	104.414	1796.88	70.2881	66.2143	174.476	14.6535	144.908	27.4745	181.899	23.0632
ENSMUSG00000085500	0	5.87686	5.99731	0	7.11134	1.04894	4.28929	1.21349	0	0	1.56805	0	0	0	0	0.663416	0	8.25798	0	9.57974	1.13824	299.882	0.762626	0	4.97532
ENSMUSG00000085700	0	1353.83	0	0	0	0	0	0	0	0	0	1535.57	60.8225	0	0	0	4561.02	0	0	0	0	89.8703	0	0	815.513
ENSMUSG00000085867	0	7.09373	0	0	0	0	4.01034	22.8073	24.3273	5.80893	0	35.0361	877.337	15.8768	3.07876	38.4715	6.20448	0	0	0	25.6148	0	0	35.8492	3.10118
ENSMUSG00000085915	0	14.1704	0	29.0481	8.39771	22.1942	0	757.738	6.86099	8.86511	22.2763	172.397	5.94706	35.7485	15.597	19.7169	1.79585	28.3594	114.84	20.369	37.5657	14.9241	49.6491	0	14.3619
ENSMUSG00000085998	14.7783	131.377	288.659	2.41317	350.872	0	376.907	30.1828	9.13111	56.5506	8.79744	95.3803	2.2828	50.6386	7.86214	24.0692	322.743	6.75609	7.54438	1.45154	31.7269	60.501	15.2249	5.87521	176.902
ENSMUSG00000086513	1.79184	0.321861	0.672295	1536.21	1.01459	498.184	1.12193	9.73466	20.5686	11.9297	2253.64	0	5.42957	27.2506	18.4564	0.872878	1.30182	514.721	55.7999	0	18.9223	0.812237	12.1452	4.79653	0
ENSMUSG00000086821	0	24.6611	0	0	10.9768	0	12.1381	0	8.73035	0	14.7947	17.674	0	0	0	0	2.34739	0	0	0	0	158.503	0	0	32.8522
ENSMUSG00000087021	0	0	0	0	0	0	0	7.94761	0	0	0	0	0	0	0	9.47544	0	0	0	0	0	365.949	0	0	0
ENSMUSG00000087149	1.06439	15.0163	0	11.1204	0	7.68857	0	0	29.6665	0	0.685997	1933.1	0.331716	22.9309	3.02546	10.6493	22.5798	0	0	11.6976	7.33915	9.2192	1.68119	0	3.11339
ENSMUSG00000087150	10.2141	195.66	353.064	252.627	324.644	263.325	645.538	939.125	100.812	2107.67	1518.71	59.7723	46.1778	1098.55	707.735	268.256	37.9814	749.905	743.668	176.323	301.657	16.0376	1248.87	894.711	131.956
ENSMUSG00000087153	247.951	5056.04	4702.16	686.803	2917.91	438.032	3799.39	2103.61	1331.02	1212.85	932.244	4969.23	1074.59	2197.02	1337.65	858.587	1687.37	873.888	1257.26	231.341	1543.6	642.879	1484.05	1556.44	5126.82
ENSMUSG00000087207	0	22.4115	10.4084	0	26.1797	0	20.2646	0	4.2778	0	0	4.21524	1.45305	6.73286	8.90596	0	7.83793	2.57885	7.4179	0	7.22732	36.5319	4.63675	7.87603	11.1932
ENSMUSG00000089664	0	31.9011	104.711	46.784	150.841	17.1992	190.628	105.113	11.737	59.5797	19.5036	0	148.786	175.7	23.3585	68.6145	6.14424	0	0	37.9723	158.733	317.218	8.49866	64.8281	61.4214
ENSMUSG00000089689	0	0	0	0	0	0	0	6.32962	0	0	0	0	0	0	0	0	0	0	0	0	0	62.9362	0	0	2.8835
ENSMUSG00000089690	0	2.51555	0	0	0	0	0	0	0	0	0	0	0	0	0	0	0	0	0	0	0	199.773	0	0	0
ENSMUSG00000089991	0	11.8393	3.32252	0	3.76061	0	6.93079	17.0399	10.4026	11.155	0	20.1834	353.778	22.17	12.3965	10.1873	14.4757	0	0	0	29.0171	2.11713	2.23026	35.0183	15.0067
ENSMUSG00000090090	0	0	0	0	0	0	0	11.3944	0	0	0	5.04757	1078.29	0	0	0	0	0	0	0	0	0	0	0	5.36136
ENSMUSG00000090222	16.0273	71.072	36.5562	4.36574	13.0662	0	32.1079	77.6229	433.288	73.8596	2.4272	31.5572	75.2058	279.635	44.8101	16.26	41.6026	4.9549	7.35505	13.974	244.852	6.70921	10.3046	125.415	27.3118
ENSMUSG00000090256	0	110.789	220.459	0	46.3042	0	96.7168	0	0	0	11.7509	49.7035	4.17941	22.1088	6.61984	7.41921	7.33492	0	0	7.2064	15.1322	3.1991	8.11925	43.4864	129.05
ENSMUSG00000090306	0	0	0	0	0	0	0	9.25546	0	2.7894	0	0	650.108	0	0.96556	5.28822	5.31455	0	0	0	30.8817	1.43599	0	0.534038	0
ENSMUSG00000090396	0	0	0	0	0	0	0	0	0	0	0	0	0	0	0	0	0	0	0	0	0	0	0	0	0
ENSMUSG00000090535	0	26.7989	148.352	2092.92	325.651	0	399.49	9.55102	0	0	0	8.19275	0	0	0	0	0	0	0	0	0	612.217	3.01019	0	30.4572
ENSMUSG00000090555	37.0101	30.3061	0	0	2.98804	17.693	3.30416	22.2565	0	3.56239	7.73919	0	9030.93	0	241.982	9.55574	1588.53	0	9.09334	56.2516	30.7229	48.5919	0	0	0
ENSMUSG00000090793	0	0	0	0	0	0	0	33.0626	0	0	0	0	0	0	0	0	0	0	0	0	0	1327.8	10.819	0	0
ENSMUSG00000090795	0	0	0	0	0	0	0	0	0	0	0	0	0	0	0	0	0	0	0	0	0	165.37	4.59519	0	0
ENSMUSG00000090808	0	8.08225	0	0	0	0	13.7267	11.2797	0	0	0	0	0	0	0	0	0	0	0	0	0	1561.38	0	0	0
ENSMUSG00000090991	0	10.1798	0	0	5.80721	0	0	6.38803	0	0	0	0	0	0	0	0	0	0	0	0	15.3957	2573.14	0	0	0
ENSMUSG00000091011	0	0	0	0	0	0	0	0	0	0	0	0	0	0	0	0	0	0	0	0	0	0	0	0	0
ENSMUSG00000091071	833.992	27.2993	33.3495	191.264	93.1089	146.051	55.6538	148.419	53.1806	155.733	21.6165	348.454	73.2136	250.261	292.463	129.847	87.1793	42.6909	78.8425	180.909	203.761	779.078	81.617	113.559	92.529
ENSMUSG00000091157	0	0.66171	0	0	0	0	0	0	0	0	0	2.36354	0	0	0	0	1.25567	0	0	0	11.0408	70.1941	6.9875	0	0
ENSMUSG00000091273	0	0	0	0	0	0	0	0	0	0	0	12.855	0	0	0	0	232.199	0	0	0	0	0	0	0	0
ENSMUSG00000091304	0	0	0	0	0	0	0	0	0	0	0	0	0	0	0	0	0.602951	0	0	0	0	11.9066	0	0	0
ENSMUSG00000091325	0	0	0	0	0	0	0	0	0	0	0	0	0	0	0	0	0	0	0	0	0	619.647	0	0	0
ENSMUSG00000091386	0	8.22596	0	0	6.88008	0	10.144	0	0	0	0	0	0	0	0	0	0	0	0	0	0	147.343	0	0	9.80533
ENSMUSG00000091550	6.05618	2.08938	0	0	0	0	2.67007	12.5289	4.20529	0	2.21711	0	0.786772	0	0	0	3.09819	0	0	0	10.9172	1567.87	0	3.11325	0
ENSMUSG00000091553	3.62838	28.4667	0	2.98945	6.04443	6.84428	3.34195	98.2458	0	0	0	2.43306	184.41	13.2307	19.6037	3.96358	0	2.60973	6.41313	0	142.208	39.2096	10.7464	3.89665	20.6745
ENSMUSG00000091749	0	13.0899	15.7531	0	0	0	0	15.0928	0	0	0	3.82785	0.825928	0	0	0	7.11761	0	3.36809	0	0	367.61	0	0	2.0329
ENSMUSG00000091788	0	0	0	0	12.9796	0	14.3528	0	0	0	0	0	0	0	0	0	0	0	0	0	0	7.49713	0	0	0
ENSMUSG00000091817	0	2.20999	0	0	94.0472	0	23.1105	0	0	0	0	0	0	0	0	0	0	0	0	0	0	5.57705	0	0	0
ENSMUSG00000091929	0	96.3814	6.25303	0	103.804	0	135.656	0	0	0	0	0	0	0	0	0	0	0	0	0	0	626.033	5.58267	0	32.2776
ENSMUSG00000091936	0	0	0	0	0	0	0	0	0	0	0	0	0	0	0	0	0	0	0	0	0	70.37	0	0	0
ENSMUSG00000092075	7.23154	0.609772	0	0	2.88323	0	0	8.41146	0	0	0	0	14985.9	0	63.6245	0	6.16579	0	0	0	0	1.7932	1.71837	0	0
ENSMUSG00000092147	0	0.994148	0	0	0	0	0	8.89838	0	0	0	0	0	0	0	0	0	0	0	0	0	175.112	0	0	0
ENSMUSG00000092229	42.5544	1986.99	756.048	119.457	2336.01	0	2549.95	214.675	181.66	110.213	259.503	870.214	11.4884	223.906	212.045	226.454	25.6841	229.349	101.908	190.765	402.288	25.0792	210.015	98.074	1751.06
ENSMUSG00000092253	0	6.80555	0	265.608	0	3722.75	0	0	0	0	608.001	132.905	0	14.6568	13.2204	0	60.1476	2427.98	0	0	0	147.787	302.811	0	15.6853
ENSMUSG00000092284	11.8192	1.5761	13.9009	9.2581	3.4964	0	0	10.2003	0	0	0	5.62961	1.40058	23.6879	0	2453.07	139.073	12.0768	0	6.21069	64.886	2.17456	4.16763	1.50268	5.97958
ENSMUSG00000092390	0	51.4798	0	0	5.27326	0	14.5779	0	0	0	0	38.2075	49.1772	10.4447	0	7.06169	303.347	0	0	0	2.63663	15.6947	0	49.8593	31.5644
ENSMUSG00000092438	0	7.57001	18.3381	0	0	25.7483	0	0	0	0	4.23518	0	3.76028	0	0	0	0	0	5.44713	0	0	2.86868	2.71013	5.947	0
ENSMUSG00000092444	0	0	0	0	0	0	0	0	0	0	2.86231	0	0	0	0	0	0	0	0	0	0	0	4.46309	0	0
ENSMUSG00000092471	297110	1.76025	21.4078	27.0826	10.7691	178.019	65.4965	224.032	18.0595	148.431	23.6228	28.1767	2929.38	175.782	117.547	75.6684	419.141	55.4371	231.582	162.464	303.883	23.923	1.59405	26.6129	0
ENSMUSG00000092528	6.42705	9.10097	17.0814	13.5864	55.853	0	30.881	43.9187	18.9802	13.0697	7.72095	38.0473	18.4306	36.7247	45.7008	13.0011	24.3477	12.2087	77.2626	3.46065	74.3237	14.0262	39.2039	49.3937	5.5108
ENSMUSG00000092556	4.76398	0.918232	16.1973	42.4815	36.666	61.505	0	60.204	73.4825	21.0096	47.1972	9.83942	16.0741	184.045	255.846	47.8786	8.71224	53.4551	548.718	100.691	144.789	0	150.875	12.2564	3.4837
ENSMUSG00000092571	0	4.19109	0	0	0	0	0	5.13289	0	22.7041	0	0	0	0	0	0	0	0	0	0	0	19.3704	0	0	5.64857
ENSMUSG00000093610	0	0	0	0	0	0	0	0	0	0	0	0	20.1353	0	0	8.40003	0	0	0	0	0	0	0	0	0
ENSMUSG00000093827	0	0	0	0	0	0	0	0	0	0	0	0	0.794747	0	0	0	1213.53	0	0	0	0	352.756	0	0	0
ENSMUSG00000093867	0	0	0	90.7913	0	0	0	3.1001	0	0	12.0323	0	0	0	0	2.3584	0	4.99101	0	0	0	1120.35	7.61434	36.646	0
ENSMUSG00000093899	0	0	0	0	0	0	0	0	0	0	0	0	0	0	0	0	0	0	0	0	0	212.37	0	0	0
ENSMUSG00000093949	0	0	0	0	0	0	0	0	0	0	0	0	0	0	0	0	46.5336	0	0	0	0	300.401	0	0	0
ENSMUSG00000094118	0	0	0	0	0	0	0	13.7893	0	0	0	0	0	0	0	0	0	0	0	0	0	771.072	0	0	0
ENSMUSG00000094222	0	0	0	0	0	0	0	0	0	0	0	0	5.80647	0	0	0	0	0	0	0	0	0	0	0	0
ENSMUSG00000094317	0	0	0	0	0	0	0	0	13.9147	0	0	0	0	0	0	0	0	0	0	0	0	192.38	0	0	0
ENSMUSG00000094421	0	3.7171	7.86898	0	0	0	13.1318	0	0	0	0	0	0	0	0	0	2.53955	0	0	0	0	747.096	0	2.5519	0
ENSMUSG00000094427	0	0	0	0	0	0	0	0	0	0	0	0	0	0	0	0	0	0	0	0	0	505.127	0	0	0
ENSMUSG00000094529	0	0	0	0	0	0	0	0	0	0	0	0	0	0	0	0	0	0	0	0	0	0	0	0	0
ENSMUSG00000094920	0	0	0	0	0	0	0	0	9.21357	0	0	0	0	0	0	0	0	0	0	0	0	782.16	0	0	0
ENSMUSG00000094948	0	0	0	0	0	0	0	0	0	0	0	0	5.80647	0	0	0	0	0	0	0	0	0	0	0	0
ENSMUSG00000095065	0	0	0	0	0	0	0	0	0	0	0	0	0	0	0	0	2.22211	0	0	0	0	488.49	0	0	0
ENSMUSG00000095298	1383.99	29.7503	122.559	326.754	80.9198	43.8476	217.311	584.495	336.499	999.863	423.366	83.7581	9.80156	1365.35	6919.25	56.9447	24.721	68.8513	8159.3	297.696	325.549	108.889	1631.45	168.92	9.885
ENSMUSG00000095392	0	0	0	0	0	0	0	0	0	0	0	0	0	0	0	0	0	0	0	0	0	31.927	0	0	0
ENSMUSG00000095398	0	0	0	0	0	0	0	0	0	0	0	0	0	0	0	0	0	0	0	0	0	51.8261	0	0	0
ENSMUSG00000095403	1252.49	18033.4	11708.9	2077.97	8418.58	1686.17	9856.08	4997.11	4261.97	4184.52	2665.82	28426.4	3909.67	6831.36	3761.81	2791.41	7509.35	2542.78	4221.3	1155.29	3904.82	1369.51	4152.27	5445.59	25508.7
ENSMUSG00000095457	1.12299	0	0	162.457	0	34.9887	0	0	0	0.40728	13.1979	0	0.0417368	0	0.630437	1.02681	0.217507	14.0617	2.73361	0	0	0	0	0.218564	0
ENSMUSG00000095532	0	0	0	0	0	0	0	0	0	0	0	0	1470.41	0	14.1902	0	0	0	0	0	0	0	0	2.9496	0
ENSMUSG00000095649	0	0.317444	0	986.338	0.507086	316.897	1.6822	1.34585	3.2704	0.977296	887.025	0	1.90632	4.73959	2.54642	0.436259	1.0844	757.02	5.61099	0	1.78561	0.315378	0	1.08967	0
ENSMUSG00000095704	0	0	0	574.211	0	1203.58	0	6.07841	27.1812	125.548	1916.44	0	32.0505	48.465	1889.79	24.1719	21.4576	2426.69	4898.69	99.5554	41.6331	0	638.8	54.6235	0
ENSMUSG00000096107	0	2.00267	126.786	317.569	88.8352	76.0213	191.43	100.711	3.62331	383.052	24.3201	25.673	0.181376	463.183	12.8434	630.063	12.6649	60.2346	152.764	174.781	515.53	15.5903	18.8832	65.5904	9.73892
ENSMUSG00000096137	0	0	0	0	0	0	0	0	0	0	0	0	0	0	0	0	0	0	0	0	0	46.3821	0	0	0
ENSMUSG00000096308	0	0	0	0	0	0	0	0	0	0	0	0	0	0	0	0	0	0	0	0	0	69.5841	0	0	0
ENSMUSG00000096374	0	0	0	0	0	0	0	0	0	0	0	0	0	0	0	0	0	0	0	0	0	112.18	0	0	0
ENSMUSG00000096375	0	6.73035	26.9361	0	30.4878	0	22.4756	0	0	18.3846	0	0	3.11359	0	0	0	4.34655	0	0	0	0	105.621	0	8.73534	0
ENSMUSG00000096401	238.316	4992.9	4478.39	522.978	3847.16	245.556	4599.11	1044.2	507.012	758.582	672.267	6815.75	835.21	1262.22	487.489	849.337	1525.7	1451.05	625.182	151.374	911.029	150.693	831.268	1952.49	5235.52
ENSMUSG00000096780	2786.86	15856.3	30210.2	7593.84	35728.7	3552.14	39882.4	1768.58	4511.54	956.468	2109.28	8702.81	486.117	7433.46	3707.79	3428.75	1783.23	3373.8	3907.28	9090.24	2569.33	1424.23	4047.37	4901.79	15087
ENSMUSG00000096828	0	0.31306	0	0	0	0	0	0	0	0	0	0	0	0	0	0	12.0291	0	0	0	0	57.2134	0	0	0
ENSMUSG00000097199	0	11.1765	0	0	0	0	0	0	0	0	0	0	0	0	0	0	2.56841	0	0	0	33.8955	250.324	0	2.5809	0
ENSMUSG00000097412	421.235	811.85	563.023	384.246	416.456	330.292	577.962	979.406	1188.47	1110.45	502.795	1002.44	767.82	739.42	673.74	484.451	677.207	244.823	596.503	498.064	668.977	135.983	537.927	387.398	570.021
ENSMUSG00000097532	1.70912	86.9956	168.717	0	102.715	1.63813	97.5845	23.0564	9.76695	4.63813	13.1267	158.395	7.6212	9.45149	24.9464	5.83107	1293.19	1.16018	8.07133	5.01042	15.807	57.9736	9.52203	23.6268	50.7201
ENSMUSG00000097574	1567.57	1775.86	1034.95	764.729	1261.32	429.744	1551	2845.36	1211.71	1651.76	521.866	3495.09	1237.84	2570.94	2067.25	1393.78	443.879	346.593	923.546	1165.44	2864.68	2237.39	858.164	3014.06	1553.04
ENSMUSG00000097715	1270.6	925.603	576.75	1809.42	450.91	136.468	447.363	185.319	342.063	2401.59	62.3554	889.815	93.7056	2772.06	1105.02	912.264	469.704	242.326	1049.56	374.966	539.812	28.5487	538.558	471.649	1033.8
ENSMUSG00000097891	61.0827	17.8494	39.6418	99.8737	0	111.629	5.51287	98.3505	153.051	238.939	0	0	18.6716	248.25	133.745	35.5381	12.7936	25.6591	181.245	0	88.1138	139.117	169.674	10.7132	4.26307
ENSMUSG00000098090	27.5913	1742.33	42.786	108.813	76.4647	45.8328	82.6754	93.5518	28.0194	7.35739	140.599	1785.2	376.718	35.7234	41.377	63.7785	1552.35	45.3533	123.959	101.248	57.7483	526.097	334.382	103.701	587.016
ENSMUSG00000098485	0	0	0	0	0	0	0	0	0	0	0	0	0	0	0	0	0	0	0	0	0	4.26842	0	0	0
ENSMUSG00000098832	22.2731	44.089	90.9378	14.287	124.762	0	110.369	12.7167	0	0	4.70134	22.5991	0	12.3558	21.9069	18.0849	2.66803	0	0	0	8.26902	331.79	9.25496	6.7025	40.0067
ENSMUSG00000099055	0	0	0	0	0	0	0	0	0	0	0	0	754.966	0	0	0	0	0	0	0	0	0	0	0	0
ENSMUSG00000099242	0	1.44716	0	0	0	0	0	0	0	0	0	0	738.571	0	0	0	0	0	0	0	0	0	0	0	0
ENSMUSG00000099352	0	0	0	0	0	0	0	0	0	0	0	0	0	0	0	0	0	0	0	0	0	8.95078	0	0	0
ENSMUSG00000099435	0	0	0	0	0	0	12.3831	31.4641	0	0	0	0	0	0	0	0	0	0	0	0	0	5889.45	6.75325	0	0
ENSMUSG00000099476	0	0	0	0	0	0	0	20.4331	0	5.4417	0	0	0	0	0	0	0	0	0	0	2.14222	2498.16	2.86907	0	0
ENSMUSG00000099489	0	0	0	0	0	0	0	0	0	0	0	0	0	0	0	0	0	0	0	0	0	69.832	0	0	0
ENSMUSG00000099624	252.678	0	0	62.9732	0	9.80864	0	191.45	1591	289.198	215.153	9.38466	208.409	0	257.068	321.688	1.66191	129.224	98.6354	103.908	316.538	11.3927	112.622	1.66999	0
ENSMUSG00000099684	0	0	0	0	0	0	0	0	0	0	0	0	0	0	0	0	0	0	0	0	0	114.516	0	0	0
ENSMUSG00000099693	0	9.31354	0	0	14.6793	40.8843	0	26.6775	0	0	76.0406	0	3.5066	0	0	16.159	31.3917	0	41.5932	0	0	0	8.6251	208.192	12.5524
ENSMUSG00000099719	311.997	23.5209	42.0805	40.7497	23.8145	119.389	43.89	2931.23	78.1647	12.3816	807.309	57.5163	53.4503	50.345	1392.68	209.015	59.4152	328.909	976.606	86.0496	5658.31	10223.5	78.3229	83.5856	20.3639
ENSMUSG00000099765	0	0	0	0	0	0	0	0	0	0	0	0	0	0	0	0	0	0	0	0	0	340.587	0	0	0
ENSMUSG00000099775	0	3.805	12.1647	0	9.17913	0	20.3005	83.9566	0	17.6908	0	0	123.626	65.3946	75.8338	18.5336	35.3332	0	64.1097	0	9.17914	33.4236	513.822	11.835	0
ENSMUSG00000099889	93.8484	1.51275	29.6216	32.8188	7.45053	6.04435	0	0	97.144	0	19.2241	0	1110.54	34.819	102.169	4.58198	1.5933	0	0	0	0	142.022	4.40767	11.2073	0
ENSMUSG00000099981	0	0	0	0	0	0	0	0	0	0	0	0	0	0	0	0	0	0	0	0	0	254.502	0	0	0
ENSMUSG00000100036	0	0	0	0	0	0	0	0	0	0	0	0	0	0	0	0	0	0	0	0	0	48.0437	0	0	0
ENSMUSG00000100087	0	0	0	0	0	0	0	0	0	0	0	0	0	0	0	0	0	0	0	0	0	7.48889	0	0	0
ENSMUSG00000100091	0	0	0	0	0	0	0	0	0	0	0	0	0	0	0	0	0	0	0	0	0	10.5005	0	0	0
ENSMUSG00000100107	0	0	0	0	0	0	0	8.30756	0	0	0	0	0	0	0	0	0	0	0	0	0	19.4695	0	0	0
ENSMUSG00000100127	0	0.32684	0	1100.71	0	16.8217	0	15.2434	10.3819	9.66628	73.4818	0	0.710494	0	0	6.87831	1.37697	54.7235	0	18.0059	4.26765	3804.1	15.5205	105.159	0
ENSMUSG00000100131	33.6968	639.827	3019.86	20.8837	2075.77	0	4296.25	36.6944	506.078	124.393	13.3572	452.666	169.089	19.2463	84.6973	37.7814	958.326	38.0268	9.28128	30.7892	177.319	4.88385	15.1176	161.709	741.093
ENSMUSG00000100141	0	18.0253	13.2497	0	3.3326	0	0	0	0	0	3.06001	5.36588	5.38711	0	0	0	55.5888	0	0	0	0	0	1.95813	14.3228	2.84973
ENSMUSG00000100246	0	0	0	0	0	0	0	0	0	0	0	0	0	0	0	0	0	0	0	0	0	97.5968	0	0	0
ENSMUSG00000100257	6.33543	18.8358	55.9472	20.3975	36.9391	0	40.8472	111.545	145.912	18.1373	27.128	8.49662	38.6346	57.5775	16.7814	4.53996	18.0558	20.3787	7.4761	8.59721	4.66337	172.549	9.34427	27.2154	31.5869
ENSMUSG00000100270	0	0	0	0	0	0	0	0	0	0	0	0	0	0	0	0	0	0	0	0	0	78.8535	0	0	0
ENSMUSG00000100275	0	0	0	0	0	0	0	0	0	0	0	0	0	0	0	0	0	0	0	0	0	44.2681	0	0	0
ENSMUSG00000100300	0	0	0	0	0	0	0	0	0	0	0	0	0	0	0	0	0	0	0	0	0	94.8256	0	0	0
ENSMUSG00000100374	0	0	0	0	0	0	0	0	0	0	0	0	0	0	0	0	0	0	0	0	0	0	0	0	0
ENSMUSG00000100472	0	0	0	0	0	0	0	0	0	0	0	0	0	0	0	0	0	0	0	0	0	77.2405	0	0	0
ENSMUSG00000100473	0	0	0	0	0	0	0	0	0	0	0	0	0	0	0	0	0	0	0	0	0	41.3227	0	0	0
ENSMUSG00000100477	0	1.18769	0	0	0	0	0	0	0	0	0	0	0	0	0	0	0	0	0	0	0	53.3738	0	0	0
ENSMUSG00000100484	0	0.772297	0	0	1.82586	0	2.01903	3.31823	0	0	0	0	0	0	0	0	0	0	0	0	0	586.272	0	0	0
ENSMUSG00000100490	0	578.907	380.915	20.324	103.474	0	117.599	12.6805	10.0117	11.2682	6.91504	199.001	16.6228	20.6699	7.32012	16.026	8.60528	11.9312	0	0	15.2207	16.3509	0	21.0001	749.632
ENSMUSG00000100683	0	0	0	0	0	0	0	0	0	0	0	0	0	0	0	0	0	0	0	0	0	98.3878	0	0	0
ENSMUSG00000100721	0	0	0	0	0	0	0	2.60773	0	0.855361	0	0	0	0	0	0	0	0	0	0	0	2083.84	0	0	0
ENSMUSG00000100752	0	0	0	0	0	0	0	0	0	0	0	0	0	0	0	0	0	0	0	0	0	2.82443	0	0	0
ENSMUSG00000100776	0	0	0	0	0	38.762	0	21.7634	0	102.001	22.2618	2.47966	1.0327	0	0	0	30.2991	24.601	0	0	0	1.91564	0	0	0
ENSMUSG00000100800	0	0	0	0	0	0	0	0	0	0	0	0	0.421998	0	0	0	0	0	0	0	0	38.1412	0	0	0
ENSMUSG00000100819	7.64256	106.433	77.953	62.7793	209.142	0	202.359	44.4593	175.363	250.913	21.7248	63.1392	88.442	12.9452	29.8546	11.2456	19.5671	0	7.71837	0	47.6368	3.48812	7.7098	146.062	83.8304
ENSMUSG00000100841	0	0	0	0	0	0	0	1.57965	4.63074	0	0	0	0	0	0	0	0	0	0	0	0	373.628	1.694	0	0
ENSMUSG00000100845	0	0	0	0	0	0	0	0	0	0	0	0	0	0	0	0	0	0	0	0	0	44.1848	0	0	0
ENSMUSG00000100862	105.733	2004.17	6596.84	97.3344	7392.92	35.1985	16162.8	176.565	1526.93	567.894	80.78	1508.83	944.964	118.47	163.972	319.525	3545.21	202.1	14.3979	122.275	900.001	15.543	22.5696	1174.17	2934.25
ENSMUSG00000101055	0	0	0	0	0	0	0	0	0	0	0	0	0	0	0	0	0	0	0	0	0	22.1578	0	0	0
ENSMUSG00000101056	0	0	7.12554	0	0	0	0	0	0	0	0	0	0	0	0	0	0	0	0	0	0	40.1419	0	0	0
ENSMUSG00000101082	41.1588	11.1135	161.111	95.9374	0	0	19.2045	0	0	120.936	15.9465	13.9815	423.328	44.6645	160.671	53.4741	37.1395	0	56.0884	56.5882	0	63.268	205.574	22.392	29.7014
ENSMUSG00000101108	0	0	0	0	0	0	0	0	0	0	0	0	0	0	0	0	0	0	0	0	0	45.1521	0	0	0
ENSMUSG00000101111	162.295	1767.81	7146.68	296.1	7904.54	230.55	10843.6	764.194	4920	1658.08	265.164	1370.98	979.263	124.762	827.547	1485.38	3267.47	893.098	50.0294	513.286	2304.85	42.455	118.902	1449.55	2657.57
ENSMUSG00000101124	0	0	0	0	0	0	0	0	0	0	0	0	0	0	0	0	0	0	0	0	0	77.6902	0	0	0
ENSMUSG00000101195	0	0	0	0	0	13.1581	0	2.6312	0	0	0	0	0	0	0	0	0	0	0	0	0	913.66	10.3512	0	0
ENSMUSG00000101196	0	0	0	0	0	0	0	0	0	0	0	0	0	0	0	0	0	0	0	0	0	481.999	2.83843	0	0
ENSMUSG00000101212	0	0	0	0	0	0	0	0	0	0	0	0	0	0	0	0	0	0	0	0	0	26.4712	0	0	0
ENSMUSG00000101249	903.841	3371.57	14687.2	3050.05	15309.1	1747.25	20727.7	2450.12	25785.7	8087.07	1145.31	2420.06	3697.59	1264.75	6307.88	2374.15	7681.93	1286.27	633.029	2806.3	8238.07	302.615	1248.42	2441.41	4889.75
ENSMUSG00000101348	0	0.372046	4.37517	0	0	0	0	5.56517	2.87484	0	0	0	0	0	0	0	0	2.89635	0	0	0	1634.77	0	0	0
ENSMUSG00000101380	0	0	0	0	0	0	0	0	0	0	0	0	0	0	0	0	0	0	0	0	0	6.43087	0	0	0
ENSMUSG00000101397	13.9014	1.53206	1.90754	1.19377	0	0	0	3.92377	3.76022	1.61557	0	0	10709.5	5.12724	23.754	123.668	0.923429	0	1.64703	0	1.90799	3.3262	1.73061	0	0
ENSMUSG00000101454	0	0	0	0	0	0	0	4.29683	0	1.45511	0	0	0	0	0	0	0	0	0	0	0	552.172	2.57494	0	0
ENSMUSG00000101470	0	0	0	0	0	0	0	0	0	0	0	0	0	0	0	0	0	0	0	0	0	163.968	0	0	0
ENSMUSG00000101494	0	0	0	0	0	0	0	0	0	0	0	0	0	0	0	0	0	0	0	0	0	101.241	0	0	0
ENSMUSG00000101511	0	0	0	0	0	0	0	4.3882	0	0	0	0	0	0	0	0	0	0	0	0	0	764.724	0	0	0
ENSMUSG00000101548	0	0	0	0	0	0	0	0	0	0	0	0	0	0	0	0	0	0	0	0	0	1034.11	0.855045	0	0
ENSMUSG00000101576	0	0	0	0	0	0	0	0	0	0	0	0	0	0	0	0	0	0	0	0	0	0	0	0	0
ENSMUSG00000101611	0	0	0	0	0	0	0	0	0	0	0	0	0	0	0	0	0	0	0	0	0	33.4902	0	0	0
ENSMUSG00000101619	0	0	0	0	0	0	0	0	0	0	0	0	0	0	0	0	0	0	0	0	0	105.647	0	0	0
ENSMUSG00000101650	0	0	0	0	0	0	0	0	0	0	0	0	0	0	0	0	0	0	0	0	0	10.2944	0	0	0
ENSMUSG00000101660	0	1.5779	0	7.50981	7.77141	0	0	4.27435	652.327	0	0	3.12822	8.42946	23.0892	4.81702	17.2856	4.98574	0	4.58886	68.633	3.88571	0	6.91478	0	0
ENSMUSG00000101710	0	0	0	0	0	0	0	0	0	0	0	0	0	0	0	0	0	0	0	0	0	123.941	0	0	0
ENSMUSG00000101837	0	0	0	0	0	0	0	0	0	0	0	0	0	0	0	0	0	0	0	0	0	119.657	0	0	0
ENSMUSG00000101838	0	66.9016	48.5754	0	25.3755	0	15.589	3.10151	4.91045	4.51609	2.53344	36.3179	0.673525	7.25116	10.9545	7.39546	3.6177	0	25.9148	0	4.98326	323.956	4.98129	12.1176	79.5622
ENSMUSG00000101939	0	2416.79	19239	0	17098	63.5076	13187.3	0	105.878	30.295	0	1281.26	328.056	0	0	0	2754.95	36.1399	0	0	70.1995	0	0	1132.29	1645.97
ENSMUSG00000101940	126.201	76.0089	33.2525	177.83	19.7147	112.648	35.6734	1811.46	235.233	60.2608	56.6319	51.943	5.96407	134.013	72.7778	157.948	167.873	49.2154	28.5533	334.486	111.282	2187.63	21.2675	1072.98	125.67
ENSMUSG00000101955	62.8552	25.026	5.89228	8.59296	4.44614	5.61167	4.91653	537.475	7.7434	40.2539	11.3409	60.8499	94.9011	99.6517	47.9894	25.2473	5.70484	15.0835	4.51024	40.5356	133.983	25.6851	2.63248	53.504	34.2173
ENSMUSG00000102017	0	0	0	0	0	0	0	0	0	0	0	0	0	0	0	0	0	0	0	0	0	806.261	0	0	0
ENSMUSG00000102039	0	0	0	0	0	0	0	0	0	0	0	0	0	0	0	0	0	0	0	0	0	18.8932	0	0	0
ENSMUSG00000102051	0	16.9814	37.0457	31.8337	4.65893	93.6357	0	49.1828	61.8002	50.9514	76.3127	75.0142	1096.9	587.826	150.572	5.20833	131.513	67.6886	1741.37	0	96.5779	2.89758	490.33	28.0323	11.9516
ENSMUSG00000102059	347.377	288.664	645.602	393.794	407.941	750.978	705.116	1464.14	514.718	600.963	474.758	487.842	775.607	1761.58	1789.57	513.56	176.17	437.753	1459.92	399.885	2498.21	41.19	490.063	1009.39	196.43
ENSMUSG00000102070	25.5914	1263.78	5226.8	154.35	6598.7	67.3058	11200.9	195.559	1909.42	835.664	97.7733	1108.02	811.997	37.8057	108.19	199.848	2722.22	59.2102	17.9681	103.722	732.035	19.8154	25.7574	825.31	1967.7
ENSMUSG00000102073	0	0	0	0	0	0	0	0	0	0	1.09072	0	0	0	0	0	0	0	0	0	0	1027.09	9.41667	0	0
ENSMUSG00000102283	0	0	0	0	0	20.7438	0	0	0	5.16422	6.52902	0	2.42497	0	0	0	0	0	0	0	0	0	0	0	0
ENSMUSG00000102493	10.6522	28.7252	84.4267	0	191.118	0	192.552	6.60027	6.93976	11.5866	3.89967	34.1913	25.8567	0	8.78129	21.2066	27.247	0	4.70397	0	24.0007	132.473	2.51252	29.2047	25.4218
ENSMUSG00000102529	0	0	0	0	0	0	0	0	0	3.4135	0	0	0	0	0	0	0	0	0	0	0	0	0	0	0
ENSMUSG00000102817	0	2.85686	3.83297	1.29995	0	0	3.19824	165.497	3.25438	0	0	1.55229	0.0395613	2.31102	0	0	0.824677	0	0	0	0	1885.18	0	0	3.29758
ENSMUSG00000103112	0	0	0	0	0	0	0	0	0	0	0	0	0	0	0	0	0	0	0	0	0	222.291	0	0	0
ENSMUSG00000103499	0	1.81632	2.33224	0	0	0	0	1.93586	0	0	0	0	0	0	0	0	0	0	0	0	0	560.669	0	0	1.50485
ENSMUSG00000103538	0	48.0221	13.3217	0	0	0	11.1156	0	0	63.1619	0	420.814	1.47891	0	0	0	653.494	0	0	0	0	70.5787	6.2876	0	51.5739
ENSMUSG00000103542	0	0	0	0	0	0	0	0	0	0	0	0	0	0	0	0	0	0	0	0	0	270.151	0	0	5.6385
ENSMUSG00000103601	0	67.2569	68.618	0	40.2711	0	101.787	0	0	0	5.16931	0	0	0	0	0	0	0	0	0	0	10.7267	0	0	191.858
ENSMUSG00000104375	0	73.4995	6.56275	0	89.1371	0	46.5458	0	0	437.428	0	3.9867	0	0	0	0	0	0	0	0	0	0	0	0	63.5181
ENSMUSG00000104572	0	8.24922	75.0697	0	0	0	0	0	0	24.9109	4.42592	0	0.196108	0	0	54.6104	25.2806	0	0	0	0	1.53174	0	12.7017	10.53
ENSMUSG00000104649	0	593.934	169.047	24.6529	535.745	0	352.634	95.9225	165.355	139.195	85.0526	564.806	289.759	32.8053	15.8131	48.5755	583.756	0	32.1997	0	48.0566	82.7322	7.5525	915.524	545.379
ENSMUSG00000104887	0	3.97994	18.9892	6.32348	2.38812	0	5.28154	15.161	0	459.212	0	30.7612	1.59555	0	0	2.66973	3.06419	0	0	0	0	26.1047	0	6.15816	6.12628
ENSMUSG00000105177	0	0	0	0	0	0	0	0	0	0	0	0	0	0	0	0	0	0	0	0	0	77.1631	0	0	0
ENSMUSG00000105872	0	3.78496	0	2412.6	0	1359.62	0	28.1007	0	0	1086.49	0	0	28.7651	0	161.015	0	874.933	0	261.82	0	56.0572	3.62103	2.488	0
ENSMUSG00000106028	3219.53	825.62	791.688	381.874	727.584	727.51	1380.46	571.119	527.878	335.498	286.491	1485.95	229.58	1491.6	2320.06	3408.34	985.973	499.555	2537.78	184.541	975.704	3986.68	1438.35	279.784	1460.44
ENSMUSG00000106040	0	0	0	0	0	0	0	0	0	0	0	0	854.861	0	0	0	0	0	0	0	0	0	1.98613	0	0
ENSMUSG00000106111	0	1.4775	0	0	6.9862	0	0	0	0	24.976	0	0	13.2103	0	0	0	1.494	0	0	0	0	18.3181	0	0	0
ENSMUSG00000106303	0	0	0	0	0	114.103	0	0	0	321.918	17.4024	0	564.301	0	0	0	27.6116	27.2483	0	0	0	0	0	0	0
ENSMUSG00000106369	0	106.156	470.286	0	247.33	0	463.754	0	245.983	0	0	0	0	0	26.6138	0	0	0	0	0	43.0139	12.4226	6.72627	4.6216	239.079
ENSMUSG00000106397	0	0	0	0	0	45.0082	0	0	0	57.4689	10.1337	0	499.193	0	0	0	12.8629	14.8714	0	0	0	0	0	0	0
ENSMUSG00000106473	0	0	0	0	0	0	0	0	0	0	0	0	124.654	0	0	0	0	0	0	0	0	0	3.62016	0	0
ENSMUSG00000106592	0	1.8897	0	0	0	0	0	0	0	0	0	0	0	0	0	0	0	0	0	0	0	10.3221	0	0	0
ENSMUSG00000106810	0	3.75565	0	0	0	0	0	0	0	0	0	0	0.683768	0	0	0	0	0	0	0	0	0	0	0	0
ENSMUSG00000106835	0	0	0	0	0	0	0	0	0	0	0	0	0.862501	0	0	0	0	0	0	0	0	3.64357	0	0	0
ENSMUSG00000106996	0	0.601798	0	0	5.69106	0	0	0	0	0	0	0	0	0	0	0	0	0	0	0	0	83.7013	0	0	2.43323
ENSMUSG00000107741	115.232	244.732	502.089	222.404	464.228	225.647	523.231	152.083	266.572	400.871	336.632	161.012	195.883	181.315	166.716	102.466	69.5447	299.345	87.1942	182.644	196.41	135.315	93.8324	88.4016	301.025
ENSMUSG00000108218	118.041	53.5893	29.987	155.417	28.2842	108.734	53.3786	110.945	94.7076	58.7826	98.7801	53.131	68.8007	342.516	104.157	172.706	97.9061	68.242	43.6051	134.552	93.8511	140.79	14.6557	315.081	27.4107
ENSMUSG00000108323	0	0	0	0	0	0	0	0	0	0	0	0	0	0	0	3.44215	0	0	0	0	0	14.4533	3.79321	0	0
ENSMUSG00000108444	0	0.575997	6.77358	1.72294	2.55557	2.89375	16.9557	0.99289	0	0	0	2.05739	0.406984	12.6545	3.1624	0	2.18603	0	0	88.0608	0	547.647	154.514	0	1.09264
ENSMUSG00000108535	0	0	0	0	0	0	0	0	0	0	0	0	0	0	0	0	0	0	0	0	0	14.9971	0	0	0
ENSMUSG00000108612	0	0	0	0	0	0	0	0	213.328	0	18.4629	0	0	0	0	0	0	0	0	0	67.6305	228.544	0	21.0574	0
ENSMUSG00000108646	0	0	0	0	0	0	0	0	0	0	0	0	0	0	0	0	0	0	0	0	0	285.028	4.67712	0	0
ENSMUSG00000108928	0	1.76202	0	0	0	0	0	0	0	0	0	0	0	0	0	6.57148	0	0	0	0	0	321.676	0	0	0
ENSMUSG00000108994	0	2.84496	19.8924	0	1.6678	0	12.9098	0	872.879	0	0	1.34268	0.265604	3.99792	0	8.57086	0	0	0	0	0	46.2424	11.8951	0	1.42615
ENSMUSG00000109032	38.121	240.98	443.736	49.5477	213.283	29.9195	290.371	53.9329	38.3117	62.3485	28.6408	188.322	64.8444	52.5565	33.9914	66.8053	58.3617	45.859	46.5609	43.0374	44.1238	745.411	65.2338	31.5404	289.257
ENSMUSG00000109143	34.8398	694.159	70.1453	90.59	35.2864	6.6593	104.052	70.1021	0	123.858	223.675	345.626	3.30535	122.411	68.0109	113.614	93.0672	86.4336	30.3423	90.4113	131.663	1187.46	17.5975	353.858	709.08
ENSMUSG00000109176	33.4375	12.3645	5.20422	2.52984	20.9438	19.2035	31.8443	26.1677	21.923	0	0.986515	2.10762	0.0537143	6.50422	3.05146	17.0508	85.0975	1.04974	0	0	0	243.241	0.775026	1.68772	14.5512
ENSMUSG00000109578	0	4.12529	0	0	9.85137	0	0	9.2458	7.83523	0	0	0	0	0	0	0	0	0	0	0	0	2305.87	5.78835	0	0
ENSMUSG00000022543	196.358	373.412	415.431	49.9477	319.936	112.85	360.931	312.362	181.681	288.459	59.543	124.014	87.7982	332.587	142.287	228.774	53.4445	83.4565	240.857	78.081	177.645	3954.34	106.999	79.6305	553.606
ENSMUSG00000031325	0	10.949	36.8841	0	18.1511	0	14.719	0.940273	0	0	0	0	0.0993108	0	0	3.81778	0.517547	0	0	0	0	315.937	0.756898	0	12.4169
ENSMUSG00000045709	0	38.4189	26.2627	10.2737	30.8266	16.8504	63.3062	141.318	14.5332	46.2169	1.65946	134.722	29.4959	87.9093	61.2208	53.7018	14.1263	0	7.6395	0	123.264	3410.14	9.50135	13.2486	26.36
ENSMUSG00000046958	0	0.214955	47.3681	0	0	0	1.8821	1.36754	0.541479	0.202919	0	0	0	0	0	0	0.582366	0	0	0	0.300821	318.555	0.212923	0	0
ENSMUSG00000071265	735.553	781.019	435.258	85.0953	4300.74	56.9087	3360.37	765.017	23.3403	33.1247	38.2868	16.6994	0	15.1349	2.68642	326.798	984.773	64.434	3.50703	116.02	21.3861	22313.5	6.24073	17.8299	555.777
ENSMUSG00000074224	0	0.978686	1.03491	0	0	0	0.431766	4.15479	0.638013	1.02006	0	0	0.0480673	0	0	0	0.166998	0.337166	0	0	0	1060.53	0	0	0.667764
ENSMUSG00000074981	1.89255	56.7402	35.5165	1.13976	15.6675	0	40.1213	23.627	10.6186	11.152	0.740942	8.63015	0.0169189	67.7079	1.37043	68.3912	0.705369	1.10545	0.629764	0	0	135.048	2.1961	0.354399	80.3845
ENSMUSG00000079382	0	0	3.07938	0	6.97084	0	2.56944	4.22282	0	0	0	3.74129	0	0	0	0	0.993808	0	0	0	2.0534	155.28	2.76062	0	0
ENSMUSG00000083674	119.142	413.088	299.791	47.7327	413.138	14.6584	496.343	122.02	211.149	120.18	42.3736	194.576	42.4554	60.0287	74.503	45.0772	74.8551	15.8526	17.475	44.2991	157.793	63.1695	13.4752	161.183	490.719
ENSMUSG00000085028	2879.3	2766.98	2733.99	3306.8	1671.04	2126.04	2238.59	1287.83	1689.69	2278.08	1930.8	2937	1979.92	4194.28	4066.43	2739.88	493.854	1685.59	6233.93	2297.81	1964.06	180.683	4701.41	1544.38	2856.78
ENSMUSG00000085042	131.074	221.802	1769.91	15447.5	938.047	20392.6	867.338	1255.29	8.43016	609.851	17029	29.866	155.44	595.376	463.562	431.62	315.068	21560.2	68.873	168.267	266.437	12.7122	57.3436	129.829	104.232
ENSMUSG00000086477	134.439	256.727	264.218	108.534	250.373	24.6455	304.206	221.413	317.556	248.862	71.472	261.911	75.1371	205.232	197.372	215.928	64.7796	24.267	213.349	87.9617	164.363	93.4577	209.053	133.842	242.51
ENSMUSG00000099034	261.038	451.4	275.243	205.846	114.806	142.599	149.281	166.639	146.033	166.789	128.345	260.558	152.183	298.097	196.43	1026.49	52.0636	154.528	154.042	234.652	229.454	158.92	119.994	165.132	426.233
ENSMUSG00000099353	0	0	0	0	4.47302	0	0	184.905	7.5496	8.11076	0	0	0	0	0	0	0	0	0	10.931	0	15524.6	2.66587	0	1.91245
ENSMUSG00000099422	0	11.9428	2.44996	0	3.69734	0	0	71.2808	3.21965	1.69911	1.69746	1.48829	3.0201	0	0	0	11.8601	0	0	0	0	1778.32	0	15.0959	4.74243
ENSMUSG00000102644	853.838	564.231	378.939	559.183	298.525	274.462	311.216	721.981	388.251	762.975	408.678	673.938	668.917	739.394	660.089	450.584	969.514	269.193	740.777	339.702	515.876	371.953	328.67	634.155	409.817
ENSMUSG00000107476	1160.05	1240.11	2001.23	1557.21	880.962	349.545	1001.19	1187.24	689.723	761.408	413.553	3143.18	326.792	1578.9	1279.09	2825.66	229.299	353.466	762.836	723.117	1885.1	88.4788	318.794	1247.29	1340.34
ENSMUSG00000108975	4.59269	144.957	10.1393	0	7.65086	145.896	8.46029	0	0	601.575	667.118	9.23909	0.304607	0	6.22007	9.41035	53.9925	19.3489	0	0	17.3219	0	14.0013	6.57635	134.117
ENSMUSG00000109549	0	365.702	352.822	20.4705	189.163	0	240.165	33.59	11.1444	16.2265	0	208.69	5.72876	27.7537	0	68.0964	20.9754	22.8392	21.4024	92.0327	18.5266	93.986	25.0555	42.1546	221.664
ENSMUSG00000019836	0	5.41208	0	0	7.38361	0	8.16477	0	6.42965	0	0	0	4.35602	0	0	0	4.73695	0	4.35988	0	0	2.29609	0	3.17332	0
ENSMUSG00000021631	12.4538	73.4571	369.687	28.3508	194.056	81.0712	67.0582	113.971	836.267	211.089	318.895	39.0566	64.509	77.1191	67.7148	0	171.183	41.3937	31.9587	62.4054	477.195	219.865	43.0625	135.527	41.4846
ENSMUSG00000021741	0	11.5604	44.2986	0	22.2843	0	12.3209	8.65788	149.481	0	16.7945	0	22.3655	0	24.0914	0	33.3584	0	0	0	61.5947	0	6.96939	9.5773	19.0554
ENSMUSG00000021927	0	166.175	30.5761	0	26.9172	0	29.7649	12.9642	6.697	0	3.45516	117.637	34.1827	0	3.26438	0	100.323	0	0	0	7.24347	0	0	19.8316	108.509
ENSMUSG00000023350	0	0.201529	0	0	6.67036	0	2.10745	2.77998	0	0	0	0	0	0	0	0	0	0	0	0	0	733.773	0	0	0
ENSMUSG00000024205	2228.4	822.952	1027.92	2522.34	536.979	949.051	567.399	891.239	1876.58	1626.93	1183.64	595.613	2459.93	1487.26	1741.41	1488.34	1071.77	912.697	2847.97	2662.88	1522.7	417.825	845.096	841.072	387.747
ENSMUSG00000024437	22.7607	91.1514	209.275	9.97027	107.515	52.0765	167.189	16.1085	28.389	122.692	83.2762	45.9828	36.604	22.7627	42.348	28.6001	135.078	22.8419	52.91	0	51.9472	21.4978	72.3447	46.2076	103.429
ENSMUSG00000024761	356.312	60.6462	730.97	70.7102	441.255	24.9823	252.102	361.718	490.624	559.601	197.768	53.2855	192.021	182.46	186.922	119.067	113.235	124.713	60.2254	109.618	826.448	65.342	26.081	417.212	56.598
ENSMUSG00000025201	863.034	198.11	329.858	539.825	163.073	720.622	85.4175	550.844	363.879	566.262	422.781	55.2773	659.865	634.326	483.779	195.534	227.594	107.531	542.128	492.949	360.352	500.272	404.557	158.614	249.533
ENSMUSG00000025922	0	25.8733	0	0	4.57255	0	60.6757	7.1061	7.27349	2.72574	0	44.174	20.7172	0	0	0	48.8919	0	0	0	8.08163	0	2.68668	13.7563	11.73
ENSMUSG00000030735	2749.25	193.055	473.957	1042.21	395.854	2380.24	301.886	1160.17	3536.46	1909.66	1387.08	287.916	1074.77	646.878	1309.03	585.793	260.382	618.696	345.44	2436.61	1268.19	155.965	406.655	266.341	368.845
ENSMUSG00000031998	0	0.996358	3.02243	0	4.56127	0	0	4.14471	0	0	0	0	0	0	0	0	0	0	0	0	0	271.973	0	0	0
ENSMUSG00000032889	65.3238	11.4631	21.439	123.408	53.9241	0	35.7774	172.398	99.3574	253.863	68.2036	13.0236	191.946	255.58	92.7407	75.0188	16.1443	4.32445	42.3192	9.57859	134.162	1041.23	93.4307	32.4455	13.8332
ENSMUSG00000034437	0	1064.78	1098.29	89.0737	896.545	0	441.546	253.924	99.4535	138.144	304.908	570.139	212.639	208.117	56.5256	130.19	934.463	25.326	127.58	94.7024	331.91	50.2358	280.262	1107.38	1423.76
ENSMUSG00000035129	89.309	72.587	86.9075	10.987	152.022	16.9005	69.2196	43.2613	29.7364	21.5796	40.1825	14.3984	89.0701	25.3783	18.0345	35.8376	133.864	7.80422	52.7456	36.3106	32.6097	123.168	8.75715	56.3679	107.054
ENSMUSG00000036305	88.3499	5985.7	2059	139.46	2367.48	0	4881.39	859.435	1142.02	1008.13	1066.82	5717.89	2765.34	499.581	541.34	0	6022.69	61.6049	426.815	199.248	1676.29	43.8376	394.986	5522.02	3964.54
ENSMUSG00000037438	0	63.4764	73.4438	0	0	0	15.3204	0	22.0384	0	0	156.153	14.2751	0	0	0	94.81	0	0	0	0	0	0	0	23.6944
ENSMUSG00000038165	0	0	0	0	0	0	0	178.928	8.63558	4.10414	0	0	0	5.06706	0	0	0	0	0	0	0	18045.4	0	0	0
ENSMUSG00000039617	338.872	271.443	193.798	330.818	205.811	205.117	113.793	86.7047	141.818	79.4879	198.624	218.014	158.542	110.081	287.219	351.484	180.684	110.075	231.675	144.553	190.89	158.326	276.307	167.596	773.433
ENSMUSG00000040078	104.714	3657.05	2998.74	123.618	2046.52	51.5283	3023.08	392.6	576.305	589.061	339.713	1231.02	898.487	195.649	116.486	48.598	3735.71	71.4878	101.081	0	284.244	646.525	112.264	1891.87	2786.79
ENSMUSG00000040323	1405.35	593.141	826.312	1301.28	791.022	1544.61	607.151	785.424	1230.05	1144.59	1099.58	816.627	1133.41	873.403	1136.8	1266.53	348.27	1057.12	796.075	1729.66	1368.74	112.491	356.573	651.931	752.006
ENSMUSG00000040540	544.92	98.438	211.831	987.975	191.81	424.215	136.352	1191.16	928.932	732.282	740.88	808.857	183.722	2443.89	1533.4	997.093	152.354	983.57	544.135	450.56	1449.85	214.677	949.452	484.801	222.596
ENSMUSG00000042938	20.8048	62.6654	331.871	26.7601	180.127	5.54503	179.751	33.0374	95.589	43.825	39.3577	63.6641	68.3769	11.2987	14.2869	4.83619	50.7338	15.5596	13.421	7.80394	86.0105	10.9258	18.5343	50.9804	60.1083
ENSMUSG00000042962	68.0154	90.1569	282.536	180.37	201.669	166.888	305.836	165.328	1628.52	407.992	360.459	18.5549	106.546	39.037	206.217	45.7635	197.152	91.1041	22.4104	242.117	358.783	137.201	58.2073	91.6258	128.105
ENSMUSG00000043024	4.39046	54.6097	61.805	6.69961	46.6363	32.0538	59.8215	32.3828	21.3763	21.3705	25.0736	51.0611	47.871	14.7796	19.708	11.229	71.0089	4.7177	26.6642	3.48958	46.4246	6.79501	18.9078	72.9575	57.4257
ENSMUSG00000043192	344.944	218.55	1380.61	526.095	1478.64	482.918	1074.81	474.61	1293.72	702.606	651.981	264.301	232.445	178.932	459.171	163.672	235.497	346.556	243.046	397.563	1064.34	297.257	181.562	553.275	203.364
ENSMUSG00000043483	13.7107	1222.92	1188.92	73.0138	902.952	25.6766	1082.22	326.086	313.494	276.865	187.063	900.455	471.944	126.106	23.8897	62.0794	1437.63	68.1042	89.906	84.124	249.446	130.959	51.7858	1091.6	976.358
ENSMUSG00000043618	0	213.075	54.9594	120.912	116.118	11.6001	73.3731	220.328	351.473	115.039	186.19	120.191	223.008	80.9769	81.5497	99.8785	262.508	125.963	72.0132	0	441.622	53.0733	69.9482	135.457	99.2933
ENSMUSG00000043623	386.255	23.9847	18.2788	145.507	11.0341	194.282	9.15112	116.589	26.9254	47.0167	36.2519	68.8442	24.6642	84.9258	213.592	68.2758	15.3377	69.8032	33.9694	65.0351	281.621	116.921	50.8748	42.6801	28.306
ENSMUSG00000043770	1403.86	2771.64	3494.6	2780.02	3849.16	3529.41	3993.82	6377.31	7702.8	7263.19	5030.87	5141.19	3474.67	4196.23	2388.16	1420.82	4297.44	2447.64	1680.28	1421.29	6709.47	1088.28	1778.44	5875.93	2329.65
ENSMUSG00000043801	13634.1	1322.89	3798.62	7305	3288.17	15780.6	2314.39	5209.05	10042.2	7825.05	8060.27	2268.38	10097.5	7477.75	10432.4	5639.17	1140.35	5832.03	7417.93	15970.8	8070.24	827.483	6749.88	3328.42	2275.28
ENSMUSG00000043859	0	0	0	0	0	0	0	30.1105	11.1523	15.3211	0	0	0	27.0368	0	0	0	0	0	0	0	36480.3	12.1189	0	0
ENSMUSG00000044141	0	333.694	161.49	17.6044	43.5199	0	139.56	0	0	7.48526	3.27987	122.626	2.15221	8.61996	8.99824	6.86527	16.7521	0	0	9.14365	20.7183	28.6159	2.59374	5.61117	305.156
ENSMUSG00000044268	15.0096	27.9961	168.303	16.2342	156.304	13.5072	126.029	78.7204	43.1949	37.7582	24.5103	49.8092	29.062	41.4108	81.9616	43.315	51.531	2.61142	10.5166	26.8372	121.607	39.6471	19.406	90.9675	41.7676
ENSMUSG00000044285	383.685	2490.64	2249.44	556.533	1465.21	423.378	1796.98	1530.53	1335.73	1313.87	1338.09	1633.03	885.129	1236.46	442.886	401.462	1630.97	626.916	629.615	337.249	1504.96	1355.49	768.097	798.187	2033.95
ENSMUSG00000044330	0	287.432	768.665	113.149	786.239	18.0266	427.584	251.333	711.907	148.68	43.0976	383.932	219.34	56.4263	57.8934	26.9422	264.609	11.13	14.2758	22.8952	249.34	52.6856	7.57326	376.685	275.54
ENSMUSG00000044457	0	0.854411	1.05156	1.06991	0	0	0	6.11913	2.52435	0.799969	0	1.91639	0.0631821	1.57164	0	0	0	0	0	0	0	1506.92	3.32095	0.341019	0
ENSMUSG00000044609	4.82033	174.991	62.2129	40.8099	65.7217	0	57.1016	72.3446	46.4243	41.2059	58.2918	132.274	107.508	23.326	35.4598	0	174.678	0	29.5886	0	63.8653	0	25.144	133.159	204.725
ENSMUSG00000044697	8.75211	5.33584	11.2958	0	17.047	0	0	19.8692	0	7.83391	0	0	0	0	0	0	0	28.438	0	0	16.0558	245.399	0	7.32641	36.4424
ENSMUSG00000044751	62.1974	302.454	671.074	30.7634	495.713	43.6063	324.179	81.8873	1124.75	359.455	269.487	180.229	204.246	59.4468	93.6595	13.3076	353.36	6.7945	24.2915	31.1409	265.551	15.6326	41.5208	350.496	387.424
ENSMUSG00000045048	0	4.55131	14.1687	0	10.6913	0	17.7336	15.9144	8.73488	0	0	0	1.74181	0	11.0527	0	0	0	0	0	33.6174	1377.65	15.8638	6.89234	4.5711
ENSMUSG00000045055	253.937	356.302	501.95	246.681	1039.48	265.218	530.515	695.882	343.186	255.411	622.867	1378.92	510.904	306.054	911.057	832.922	374.386	507.367	501.329	538.702	1010.85	42.6226	542.801	1237.14	554.19
ENSMUSG00000045104	3.79462	152.852	1792.48	8.63837	1382.12	0	1005.27	246.528	1895.58	1248.58	28.9946	154.705	7.41825	117.368	75.282	108.763	137.509	16.0252	59.5209	65.6179	127.584	37.4342	116.589	670.239	233.843
ENSMUSG00000045217	0	0	0	0	0	0	0	12.2496	0	0	0	0	0	0	0	0	0	0	0	0	0	2855.97	0	0	0
ENSMUSG00000045327	34.5406	162.522	220.417	72.3468	186.967	15.337	173.769	101.633	36.6961	84.537	56.1613	131.127	112.868	79.4371	46.185	61.8094	86.3433	10.6125	73.1618	9.53698	44.3019	57.4867	68.7532	67.0441	89.2562
ENSMUSG00000045799	79036	22525.2	8034.04	97207.3	6393.53	107892	7656.05	19044.3	7263.18	35165.2	26272.1	10756.6	15695.2	135464	99720.7	159726	11580.3	60028.9	87112.8	230394	19994.6	2306.57	129255	6876.62	21566.4
ENSMUSG00000045842	7.84797	10.6107	0	0	0	0	0	9.9144	6.65549	2.27802	6.94264	12.3061	1.02334	16.7297	0	16.9344	1.63444	0	4.2326	0	13.5083	9.50366	4.53831	3.28478	3.26777
ENSMUSG00000046057	0	48.5772	0	0	0	0	0	0	0	0	0	62.7905	57.9378	0	0	0	33.3584	0	0	0	0	0	19.7789	9.5773	85.7494
ENSMUSG00000046145	162.219	12.1874	0	137.752	24.6066	154.597	18.1399	219.084	0	26.2964	52.3964	39.6195	97.9721	273.612	180.991	93.8707	45.605	105.513	429.632	168.405	135.916	170.591	191.152	38.7764	0
ENSMUSG00000046341	69.5698	7137.52	4989.72	64.4433	7250.08	124.891	3352.61	43.2409	66.5971	65.7213	121.092	1558.68	332.715	122.53	13.396	0	1420.05	8.11563	72.4099	254.814	22.8001	138.398	261.533	559.451	14294.3
ENSMUSG00000046388	16.179	0	0	24.1991	0	140.398	0	56.7959	11.735	93.4124	0	5.42453	37.0556	84.2903	28.1577	6.91451	0	5.40359	0	54.1507	11.8634	1536.21	36.1691	11.5835	0
ENSMUSG00000046487	108.551	49.3825	204.621	158.987	96.5006	242.247	106.71	287.445	51.7249	150.817	32.014	160.557	29.3861	61.2546	33.4331	12.7268	33.0186	58.2022	18.2287	0	39.7097	36021.4	53.521	8.29478	33.0073
ENSMUSG00000046580	0	1724.73	336.933	59.3123	266.952	0	309.251	149.86	22.1392	45.2313	21.0026	685.671	157.235	426.688	47.8666	774.017	1848.55	0	18.0094	0	118.251	37.2763	7.5762	1169.15	1423.98
ENSMUSG00000046687	14.001	19.7296	134.528	143.292	155.253	25.5161	105.648	107.37	19.1261	10052.6	67.7401	16.8252	8941.62	49.898	40.1659	57.6632	1079.02	0	76.2213	32.0841	48.82	65.7928	80.8479	129.599	25.5303
ENSMUSG00000046721	1070.58	3292.13	4428.68	3434.47	2921.91	2238.04	2415.43	4549.95	4233.84	4428.41	7011.5	2379.71	2993.83	3190.98	4204.3	2343.88	4105.81	949.649	5863.36	3881.71	4888.54	407.931	2878.42	5844.83	4322.72
ENSMUSG00000046747	5046.4	85.555	137.165	404.86	107.334	277.742	131.406	807.842	412.057	345.007	75.4846	148.132	98.9351	539.066	682.032	1505.82	32.7905	230.342	340.65	1305.98	217.691	1118.95	144.472	62.6048	81.9482
ENSMUSG00000046952	227.705	19.1568	39.9867	457.64	48.2765	82.41	6.673	100.324	235.93	211.772	146.074	63.1564	166.11	505.258	156.528	90.1544	5.16197	105.739	851.285	543.439	48.3054	2135.79	3115.05	5.18705	38.7015
ENSMUSG00000046993	667.421	21.5033	43.8495	1180.76	86.0277	888.969	76.835	809.091	284.612	257.499	1192.67	119.868	163.431	972.225	916.067	650.466	335.392	584.209	865.304	861.779	1246.53	622.149	469.248	243.167	25.464
ENSMUSG00000047168	0	0	0	0	0	0	0	0	0	0	0	0	0	0	0	0	0	0	0	0	0	0	0	0	0
ENSMUSG00000047189	0	3.09224	0	0	0	0	0	0	0	0	0	0	0	0	0	0	0	0	0	0	0	1621.55	0	0	0
ENSMUSG00000047347	0	17.9254	4.9569	3.74921	1.24678	2.98538	0	1.93759	0	27.2574	2.28959	10.0373	7.5331	0	2.02723	1.37245	6.39896	0	0	6.53272	1.10179	0	2.25001	2.14335	19.1903
ENSMUSG00000047370	901.465	244.286	179.72	2398.02	293.826	2874.4	241.601	884.63	577.931	1005.08	1268.47	491.29	425.067	1137.2	1193.25	720.549	496.232	1930.59	1107.92	2017.29	798.433	102.43	1507.87	391.792	405.869
ENSMUSG00000047643	37.8068	27.8794	327.5	13.2828	89.1678	2.88478	95.7843	97.2571	30.2367	38.4852	8.4685	34.8672	0.202861	100.398	27.2458	5.46245	0	21.6744	3.00868	0	16.9448	7.46957	0	9.85433	56.6413
ENSMUSG00000047905	404.61	402.314	729.017	282.179	773.322	66.2964	802.242	288.032	603.985	909.696	321.705	231.057	1493.4	463.469	375.635	160.298	688.778	45.9738	131.267	78.1525	1056.21	124.7	67.2277	921.691	299.959
ENSMUSG00000047965	15.2445	835.294	644.603	123.223	889.598	34.0228	658.168	434.538	360.94	263.896	424.358	638.893	609.923	186.803	203.008	108.094	583.039	13.2906	124.246	43.5902	614.917	18.2052	180.643	1592.58	656.72
ENSMUSG00000048164	26.3774	102.719	90.4801	24.8037	80.687	7.83375	150.994	191.743	126.237	111.543	146.34	244.841	259.749	40.5494	30.2759	16.1603	286.697	20.8593	0	9.88561	208.838	7.17008	22.461	186.725	95.5329
ENSMUSG00000048406	965.838	998.575	1198.17	997.723	424.819	657.852	517.944	645.344	581.986	745.958	251.63	834.841	403.15	991.435	632.454	683.276	157.469	471.351	561.081	704.708	420.88	910.022	399.587	579.568	933.312
ENSMUSG00000048538	22.6389	53.0669	64.2068	102.18	42.7487	58.078	18.9086	42.7956	4.96341	208.212	97.519	75.7135	655.983	26.6373	29.6083	94.4185	147.488	116.108	64.0446	9.70536	79.455	8.10678	22.2123	72.2651	60.9245
ENSMUSG00000048559	9.9696	2.05338	0	0	19.4183	0	0	35.2899	0	0	0	0	0	0	0	10.6878	0	0	10.7537	96.1905	0	2277.51	0	0	0
ENSMUSG00000048574	0	114.473	0	17.1952	2.87651	3.25715	3.18083	2.23516	0	0	26.9904	99.5776	59.3801	0	8.18272	7.18155	196.845	20.5286	11.6549	5.10958	7.62602	13.8008	22.723	2.47252	46.7347
ENSMUSG00000048709	15.2616	469.028	185.313	41.7088	76.272	0	196.796	47.7223	0	53.9415	19.1608	368.42	43.8453	30.4721	54.9713	122.44	201.166	10.977	14.0796	0	23.9458	22.5858	7.5762	305.947	260.882
ENSMUSG00000048916	359.396	20.8123	45.122	239.641	58.0815	58.7015	19.9323	92.4046	77.2066	102.868	82.1509	80.619	143.953	83.1625	157.445	191.141	28.2678	89.0043	106.76	130.239	263.408	37.1982	12.3326	71.4434	47.9532
ENSMUSG00000048949	111.777	189.001	171.817	170.024	151.537	121.448	180.602	302.644	361.202	136.578	143.701	139.618	146.987	180.73	127.449	152.14	84.2561	67.1028	78.3604	54.1038	252.326	182.681	108.525	135.32	270.679
ENSMUSG00000049124	1341.5	20492.6	3794.01	1965.51	4374.69	351.239	5246.58	5972.42	3097.47	5593.34	4269.5	13258.9	7186.75	4249.75	1856.79	2012.21	13358.8	1183.44	4804.64	871.284	3647.9	3561.59	5519.6	4734.93	11965.1
ENSMUSG00000049233	7.47044	134.732	452.527	0	309.847	0	251.726	37.7243	457.065	302.327	47.969	117.086	68.6684	0	32.8616	0	146.044	5.46037	0	0	58.7365	7.3049	11.4401	160.342	124.365
ENSMUSG00000049249	0	0	0	0	0	0	0	0	0	0	0	0	0	0	0	0	0	0	0	0	0	53.5291	0	0	0
ENSMUSG00000049477	12.0724	132.061	257.307	57.7872	316.781	35.8256	158.198	97.2455	84.3585	80.7688	109.604	172.761	148.728	146.288	28.549	129.092	135.487	16.3899	107.123	19.1156	217.068	36.3119	60.9895	171.28	227.191
ENSMUSG00000049576	0	3.30551	0	4.44979	0	0	0	0	0	0.644961	0.972175	0	1.19284	0	0	0	3.23925	0	0	0	0.956133	117.202	0.676758	0.464999	0
ENSMUSG00000049832	264.967	565.178	932.354	228.492	885.082	128.809	715.219	1346.57	1386.92	1391.66	619.518	1205.84	568.055	570.132	558.932	167.887	1606.41	47.9338	289.735	414.512	916.274	164.301	419.94	1199.69	727.73
ENSMUSG00000049881	1497.97	6114.39	2663.88	1523.03	2328.44	1534.78	2758.07	1779.3	4830.29	3879.86	1178	4191.74	1538.59	8991.86	2097.48	2697.04	2017.63	636.672	1178.77	1473.26	2895.11	11728.4	532.93	1087.78	4078.86
ENSMUSG00000049891	46.5724	220.441	228.23	13.3135	206.659	22.6079	159.966	16.0582	236.085	31.0946	56.1793	94.2777	55.7495	40.9328	31.3223	0	262.217	0	0	84.7106	59.5945	7.95785	8.61764	118.423	229.73
ENSMUSG00000050243	0	109.313	68.8712	0	56.6926	40.7915	52.242	23.27	23.971	5.63249	18.4871	110.299	25.6036	30.8652	11.0133	20.106	159.629	0	5.23264	0	17.7668	25.6027	5.75231	73.0957	92.9165
ENSMUSG00000050299	5254.76	4929.96	5525.87	5438.2	6079.22	9402.7	4090.55	9300.67	3180.65	4066.81	5523.84	4084.63	4453.5	5502.62	8649.72	3004.3	7571.4	4166.15	6493.41	8641.86	6389.83	1010.72	4765.74	8381.31	4567.31
ENSMUSG00000050550	155.356	32.408	49.7872	286.938	47.5861	205.933	60.929	187.542	472.682	767.51	36.7128	4.03259	116.052	715.905	410.654	185.298	48.2034	166.769	203.912	0	167.144	269.744	233.606	41.9793	36.4079
ENSMUSG00000050900	0	190.501	240.977	0	153.423	18.6489	106.819	13.2462	92.8416	30.2148	14.7175	77.7682	28.9899	14.6137	0	0	145.82	0	8.67933	0	22.7293	51.4874	6.91589	122.107	204.077
ENSMUSG00000051116	24.9996	94.8201	108.285	10.0159	185.702	20.4633	90.3535	209.856	544.089	217.513	112.114	47.8404	63.4961	73.5639	113.798	50.9836	34.9469	5.95697	18.0588	0	229.328	191.462	52.6849	175.584	152.443
ENSMUSG00000051537	40.0383	2670.08	2572.85	14.2546	1714.59	2.19053	2131.86	16.9806	10.9414	17.4228	10.4106	289.111	2.98039	9.94464	56.4373	111.416	31.7583	1.16581	12.9867	0	39.9811	0	18.5267	118.947	3872.03
ENSMUSG00000051639	782.156	1009.57	620.489	494.621	545.592	696.929	842.927	458.918	355.877	519.068	1161.14	1177.52	1165.34	476.11	614.365	843.004	1049.25	484.896	1263.2	1287.75	752.134	162.289	520.24	535.487	1138.22
ENSMUSG00000052025	0	1.97133	0	0	0	0	0	24.8429	0	0	0	0	0	0	0	0	0	0	0	0	0	2822.26	0	0	0
ENSMUSG00000052192	16.1635	487.81	375.501	100.766	550.943	41.8832	522.198	835.925	186.142	186.011	273.796	747.685	336.929	68.9122	168.064	86.8425	599.194	232.036	90.3273	161.737	496.442	18.1845	112.788	514.158	376.892
ENSMUSG00000052241	5310.97	1026.96	761.182	1648.8	1025.65	1645.44	990.503	2647.32	479.812	1022.94	277.768	2444.11	989.921	2247.65	2975.26	3434.83	286.599	823.104	1297.05	2081.71	759.842	3725.37	859.991	696.47	1362.34
ENSMUSG00000052426	0	0.933275	1.86757	0	0	0	0	2.56104	4.60536	3.16344	0	0	0	0	0	0	4.82177	0	0	0	0	938.342	0.839876	0.60565	1.20503
ENSMUSG00000052825	40.7214	173.227	158.301	51.2078	111.984	4.71131	123.831	36.2824	81.0552	45.781	46.8185	114.194	125.467	55.5154	12.1389	19.5796	308.127	6.33114	9.69661	0	108.829	38.469	20.0235	128.342	150.021
ENSMUSG00000052912	30.7077	49.3938	7.62185	73.8312	6.90147	80.9968	3.81581	70.5641	2.00327	0.921192	12.3263	67.5991	3.1554	0	6.22562	27.916	96.4241	65.9963	13.93	0	0	67.9719	38.7259	22.7401	48.1955
ENSMUSG00000053038	1055.49	1487.66	2091.15	993.514	2366.89	1562.41	1703.71	2495.07	623.929	1127.36	2676.72	1060.6	1047.45	891.776	1196.45	627.723	1244.7	593.274	1425.27	1274.46	3099.58	167.36	1182.09	1186.78	2303.98
ENSMUSG00000053173	263.404	302.852	311.812	725.723	300.641	653.73	209.587	1457.42	634.142	531.476	1610.02	673.485	492.55	590.892	885.602	733.361	464.021	809.97	923.118	775.722	1745.76	120.208	584.766	460.658	307.378
ENSMUSG00000053472	7.41878	4.40085	0	0	0	0	0	0	0	0	0	0	0.592955	0	0	0	3.09012	0	0	0	7.22499	0	0	3.10514	0
ENSMUSG00000053740	8.80996	170.22	329.488	40.7759	218.486	0	233.27	64.4925	113.543	100.988	45.7965	42.4571	31.8174	44.7676	15.194	0	106.335	0	0	0	76.6902	22.0893	4.7125	171.611	289.906
ENSMUSG00000054304	287.333	516.714	391.407	66.3231	664.525	31.8794	596.028	190.178	151.442	218.045	29.5828	447.8	82.2701	189.353	220.091	317.813	236.848	80.056	82.7239	64.7644	258.14	127.076	130.681	179.821	700.829
ENSMUSG00000054957	562.09	7.82364	0	1346.97	28.602	134.498	10.5427	293.528	16.6044	267.929	108.347	30.7017	181.636	365.412	128.832	555.681	12.2331	148.794	283.072	693.805	111.488	1574.68	17.3278	24.585	48.9155
ENSMUSG00000055093	46.3463	4013.55	1616.74	127.25	1810.24	19.8677	2184.53	196.385	386.469	527.63	126.851	2825.99	1441.38	202.931	105.884	75.0034	3591.8	0	81.1227	61.0341	163.368	110.516	70.1071	3206.72	2059.45
ENSMUSG00000055216	2.10181	298.662	568.425	17.0365	427.166	8.17305	485.91	16.578	25.9315	3.48926	10.3193	315.706	8.81285	45.8675	16.7836	38.5913	17.2216	6.0538	29.4114	18.6585	33.256	8.55384	16.7248	35.363	453.597
ENSMUSG00000055452	457.433	262.656	320.204	1230.22	271.334	777.873	282.895	390	316.416	479.855	616.284	553.381	203.513	1178.63	688.358	794.875	65.2088	823.622	842.117	500.746	523.829	959.254	724.43	144.934	461.829
ENSMUSG00000055497	988.938	368.401	481.736	600.889	197.789	596.876	348.761	335.215	283.294	666.772	322.892	447.571	304.708	988.155	970.221	819.105	121.176	501.215	1587.66	495.66	412.929	54.1497	1312.86	202.175	498.25
ENSMUSG00000055676	1507.73	300.902	2369.85	1198.88	948.51	555.742	1246.29	624.916	1386.36	1652.51	713.075	615.377	137.771	2144.48	519.175	1043.95	84.715	568.168	360.679	882.251	682.089	51.0705	284.854	446.016	281.491
ENSMUSG00000055700	0	0	0	0	0	0	0	11.039	9.79375	0	0	0	0	0	0	0	0	0	0	0	0	1562.36	1.79821	0	0
ENSMUSG00000055958	48.1549	235.272	138.828	10.8601	320.815	172.441	253.397	351.789	20.8292	43.8202	0	100.147	0	883.863	137.153	146.823	2.80025	0	50.2918	105.95	46.287	8.14118	173.151	5.62772	139.965
ENSMUSG00000055968	490.149	28.826	56.7405	144.456	42.8147	428.105	28.4066	137.191	27.984	106.93	7.69414	48.2557	151.03	86.5925	174.825	218.252	0	211.193	29.0808	381.548	25.6888	111.061	36.4443	33.1215	14.6444
ENSMUSG00000056366	20.3706	309.26	855.776	0	1383.74	0	989.485	7.16812	37295.6	686.211	6.95235	133.679	0.73455	118.925	209.33	109.143	1550.58	0	0	451.781	298.254	167.233	196.593	83.258	339.196
ENSMUSG00000056412	1305.04	807.157	1800.22	1020.7	1249.23	1335.28	911.992	1062.84	904.54	1408.93	1380.62	800.66	989.583	1004.69	984.502	491.487	767.728	544.754	884.434	1643.8	1304.28	516.289	448.37	1459.52	477.073
ENSMUSG00000056682	10.6947	4.57553	3.96953	5.78894	14.9765	0	3.31219	47.5583	4.76458	4.80533	5.00769	0	1.98757	7.18007	0	9.60958	1.28109	0	0	9.65058	5.27369	2982.56	3.65871	2.57463	5.12259
ENSMUSG00000056777	0	3.24621	0	0	23.024	0	8.48662	0	0	13.2001	7.04691	6.17856	0	0	0	0	0	23.0107	0	0	0	53.2119	0	6.59681	0
ENSMUSG00000056849	0	39.4113	0	0	0	0	16.7646	0	0	0	0	0	0.933176	0	0	0	0	0	0	0	15.1606	0	0	3.25785	6.48197
ENSMUSG00000056904	511.585	415.357	236.566	231.972	167.521	327.578	236.869	526.906	243.543	181.218	334.324	371.429	325.517	248.768	430.429	353.768	310.086	130.048	326.942	565.404	634.604	82.4828	456.964	75.5377	342.856
ENSMUSG00000057036	1189.29	3137.1	2755.51	2467.52	3724.24	1047.79	3176.41	3270.32	1976.71	2623.31	5191.01	6655.27	4434.95	2418.13	2260.05	3121.62	5707.14	1787.57	3528.53	2265.33	5069.54	641.175	1634.38	7784.08	3820.12
ENSMUSG00000057262	78.6265	58.8564	48.1412	1002.31	72.6519	720	40.1691	2527.79	625.789	96.3023	560.978	97.4817	45.4031	1965.53	35.1343	666.337	111.346	21.815	1179.75	285.291	1324.7	288.369	577.724	70.2544	72.4792
ENSMUSG00000057580	0	117.026	79.2837	0	59.8252	0	209.489	7.74775	65.3788	52.2825	8.95921	136.461	52.9347	23.9013	0	0	63.968	0	14.126	18.6518	35.178	6.20129	0	59.9937	68.2092
ENSMUSG00000057605	0	662.108	259.765	15.1682	196.011	5.83273	290.535	28.0721	143.007	197.692	61.8614	285.384	221.182	50.434	39.4308	17.3604	738.452	0	36.1191	0	40.9688	27.0542	19.7097	263.478	292.427
ENSMUSG00000057696	0	167.12	183.662	0	117.265	0	117.883	16.5672	17.4194	19.2853	19.1577	283.217	111.195	0	0	0	227.974	0	62.9038	16.9793	28.1903	12.3152	6.31189	375.695	191.433
ENSMUSG00000057818	7.3773	1286.11	2.71449	5.52372	229.407	0	400.901	18.3175	30.3855	0	10.233	44.5226	0.6027	0	42.6215	8.44374	17.521	1.64262	0	0	67.1406	34.7675	2.4255	7.92275	1198.02
ENSMUSG00000057829	23.7614	37.635	26.6917	6.64082	87.2767	0	178.173	128.35	0	175.541	0	0	3.07743	16.0933	16.6155	5.77588	86.1421	0	0	0	0	4.17258	3.9717	2.88536	45.9267
ENSMUSG00000057886	0	179.424	231.328	0	154.413	12.644	141.053	0	21.6493	14.7726	40.6776	75.6677	47.0225	13.2976	5.69933	13.5554	218.227	0	9.51133	0	30.4451	4.17546	20.5177	121.185	235.374
ENSMUSG00000058101	0	1.13171	0	0	0	0	2.05452	0	0	0	0	4.48729	0.739716	0	0	0	2.38394	0	0	0	0	136.2	0	0	0
ENSMUSG00000058176	0	0	0	0	0	0	0	0	0	0	0	0	0	0	0	0	0	0	0	0	0	112.301	0	0	0
ENSMUSG00000058281	26.0165	534.479	1018.53	16.3227	827.673	11.8119	672.419	164.893	14.7089	47.7652	0	482.746	121.679	112.395	52.8811	139.748	28.8976	29.937	22.2543	31.1962	101.708	126.068	14.8872	25.4083	902.74
ENSMUSG00000058542	420.748	153.071	142.356	272.748	147.699	659.485	74.2387	345.864	120.661	1100.2	300.495	129.716	1202.2	498.974	501.308	263.706	430.71	129.204	482.774	615.824	812.389	3.58308	112.512	314.504	177.966
ENSMUSG00000058581	452.844	93.4176	188.795	1102.34	137.711	2162.29	157.531	407.931	780.748	1520.1	49.4181	57.344	571.045	1273.61	1274.87	1358.71	93.4256	2202.67	859.991	8.88297	325.302	432.903	1607.55	69.3893	101.515
ENSMUSG00000058590	0	0	0	0	0	0	0	0	0	0	0	0	0	0	0	0	0	0	0	0	0	0	0	0	0
ENSMUSG00000058603	504.881	2895.23	3786.58	2449.67	2928.9	1024.65	1733.28	972.473	844.748	2926.48	2409.94	2199.3	2831.62	1535.23	1361.58	2031.98	4198.62	1711.1	2050.81	1143.02	1377.05	429.784	1200.63	4061.19	2558.13
ENSMUSG00000058625	27.309	413.111	195.516	34.1174	229.492	58.9065	163.139	155.054	31.8945	20.7822	52.1689	127.569	79.3841	77.4676	60.7427	74.1724	70.1097	24.5888	52.8435	23.217	175.301	13.1089	63.9208	97.4565	462.565
ENSMUSG00000058809	12.7121	136.526	182.308	9.36189	135.415	2.71291	171.133	26.4689	85.6745	65.7182	37.7401	98.6344	130.938	5.52791	7.14438	8.57581	412.773	0	3.28312	0	72.8372	3.8199	6.44134	131.177	141.526
ENSMUSG00000058816	14.3959	30.624	111.237	0	35.9727	13.5776	53.0379	31.467	19.5933	14.5947	9.90561	33.7868	4.28246	26.2469	7.43241	13.021	35.8995	10.1688	7.08039	33.0803	42.9615	4082.99	14.5699	43.8041	30.7605
ENSMUSG00000058905	56.7058	225.148	142.442	204.01	53.7413	16.8688	198.09	33.0904	59.6938	199.956	221.233	165.849	104.737	40.776	130.77	80.0703	241.344	57.6616	140.754	100.006	94.2988	42.973	69.467	215.57	168.5
ENSMUSG00000058922	27.277	2233.71	1303.55	53.3533	1350.07	27.1888	1339.35	482.333	391.426	225.7	463.421	1521.64	832.726	345.146	264.903	215.174	1159.8	69.9804	220.134	55.4561	779.018	48.6846	347.391	1231.75	2295.71
ENSMUSG00000059033	83.5351	156.845	56.3491	170.74	70.8657	184.791	70.5267	195.116	152.356	151.694	118.059	416.473	150.706	93.071	271.642	209.365	163.67	99.5991	290.505	200.281	144.32	21.4058	110.227	100.507	96.9563
ENSMUSG00000059159	23.1503	348.611	323.742	62.6666	331.531	0	385.901	27.1171	117.046	40.4132	68.2804	309.045	295.194	0	52.5409	19.2079	470.165	0	19.3262	0	48.2888	21.697	0	254.973	179.049
ENSMUSG00000059195	1402.75	2041.44	1679.07	4499.02	2524.11	2505.49	2228.57	3339.68	1392	2187.9	3436.55	2853.87	531.34	4527.13	2472.07	2558.71	2675.74	3817.92	2816.47	5185.41	4372.3	675.525	2026.02	1444.53	4996
ENSMUSG00000059237	12.925	69.9765	139.625	5.7897	175.594	0	200.644	15.5348	28.8149	43.9092	15.893	32.9849	4.92946	55.7301	0	0	32.5441	0	12.9657	0	36.8485	711.057	0	108.169	150.152
ENSMUSG00000059301	0	1.65409	0	0	7.6535	0	0	0	8.88622	0	1.92268	0	0.726578	0	1.98239	72.6534	2.18227	0	0	0	9.59406	3.17225	0	2.19287	0
ENSMUSG00000059461	248.822	713.006	787.428	1358.54	536.67	482.369	741.81	1087.09	790.962	1227.96	917.344	678.937	997.348	605.385	500.724	944.642	668.107	1131.68	1301.17	444.417	760.131	587.657	513.973	621.929	393.351
ENSMUSG00000059565	8.47644	20.3147	0	6.31967	6.38893	0	0	9.9289	0	0	0	15.4304	5.13413	0	15.3528	0	24.5929	0	66.8627	0	11.292	0	0	10.9833	10.9264
ENSMUSG00000059658	971.719	242.168	466.22	197.574	85.2839	450.72	282.92	147.083	226.437	1008.65	182.442	291.799	272.49	158.547	491.544	292.374	141.344	137.454	89.2189	1179.61	193.158	23.6989	240.838	36.6532	200.549
ENSMUSG00000059695	0	0	0	0	0	0	0	158.366	34.92	23.5242	0	0	0	0	0	0	0	0	0	0	0	35316.7	0	0	0
ENSMUSG00000059776	172.863	81.8852	77.2028	188.449	128.161	131.54	96.6272	168.411	38.8245	61.6319	133.076	60.9683	81.2559	89.0648	399.544	219.165	69.7638	266.463	194.258	284.892	187.595	32.089	96.9295	105.154	54.7956
ENSMUSG00000059912	0	36.3005	10.4976	23.1444	15.8424	0	17.5184	12.3101	12.6001	7.28033	7.27326	57.3931	15.6415	0	0	0	27.1031	0	0	0	20.9465	4.92651	14.0613	34.0435	54.1876
ENSMUSG00000060019	15800.2	5179.55	6598.8	35247.4	13495	10886.1	8265.07	11164.4	7862.01	16172	15652.2	6541.26	16718.4	9704.42	12515.8	27988.5	6073.39	21663.9	49021.3	23623	14286.3	956.251	7131.47	18374	5955.35
ENSMUSG00000060068	0	21.2571	37.8562	0	0	0	0	90.6731	0	0	25.9478	11.4983	5.68638	0	12.1248	0	48.8693	0	0	0	57.1304	33.0051	0	12.2767	12.2131
ENSMUSG00000060096	4.42344	33.5627	68.3598	0	84.7424	0	48.8911	23.3908	37.7083	2.95075	9.39803	8.8986	74.4938	9.47563	24.2282	0	56.7302	0	0	0	24.0524	6.54627	2.17969	63.3399	44.1084
ENSMUSG00000060128	0	69.9552	8.14348	0	6.14483	0	0	11.1673	0	0	0	0	14.8716	0	0	0	31.5377	0	0	0	6.14484	3.82173	3.61051	13.2046	31.5269
ENSMUSG00000060419	2894.78	5290.03	4724.11	4539.71	6322.25	2081.84	4917.96	5911.59	4298.38	6486.71	6944.85	8034.01	6667.42	5077.29	5093.95	3749.38	11398.6	2733.82	8184.08	3637.26	5803.44	759.05	4268.28	13051.1	5549.98
ENSMUSG00000060438	240.798	1137.35	863.374	837.252	793.753	371.045	488.548	841.657	605.658	688.046	575.088	2140.11	875.157	559.923	791.862	841.34	1636.59	808.205	692.686	442.041	617.603	340.697	567.19	1567.3	1357.49
ENSMUSG00000060467	200.731	778.557	695.531	614.987	1066.59	232.708	851.808	792.825	374.701	553.551	1108.52	402.073	485.17	472.381	281.112	449.944	2378.64	289.778	329.24	570.502	1638.13	64.6921	280.893	5326.12	817.944
ENSMUSG00000060530	5.55407	162.662	517.352	10.3592	297.487	1.40776	315.958	0	4.79018	9.01032	0.971354	5.20641	2.25675	4.0858	3.35721	12.4579	0.754359	0.997165	0	12.7158	3.39078	1.04508	1.74472	10.865	127.694
ENSMUSG00000060647	0	19.7294	70.9204	0	53.5145	0	51.7791	20.7914	109.584	12.2963	24.3055	10.7706	20.2629	0	8.29258	0	42.9153	11.3457	24.4122	0	44.4463	27.9363	3.93042	17.2495	11.4401
ENSMUSG00000060680	36.7171	84.4841	95.8359	133.808	105.691	29.6016	166.083	639.287	166.596	194.007	453.273	134.349	117.049	139.356	144.666	184.72	249.812	168.003	66.1296	65.23	899.117	2.96884	39.8993	834.363	137.944
ENSMUSG00000060730	12.2541	118.649	138.877	84.5614	73.3551	61.8314	92.7037	306.948	104.541	39.6265	147.956	202.475	135.334	96.1165	108.871	86.142	165.834	28.71	244.057	72.0894	302.71	24.2207	124.256	166.64	98.57
ENSMUSG00000060777	0	2.28291	0	0	0	0	0	0	0	11.3357	10.324	0	3.30844	0	0	0	0	0	0	0	0	135.91	0	0	0
ENSMUSG00000060989	23.4163	678.271	456.035	24.0789	271.318	75.7758	237.823	69.2314	21.6262	32.3705	29.8271	474.146	165.31	40.2353	32.6516	69.2256	434.452	39.533	30.5105	32.6101	12.0807	32.6166	49.7414	139.359	854.46
ENSMUSG00000061062	305.527	215.983	152.881	991.119	169.194	361.392	130.399	582.063	271.319	1067.28	186.211	390.058	344.097	1047.56	987.672	536.384	371.688	120.107	881.733	14.0228	657.848	597.355	1896.79	318.407	254.284
ENSMUSG00000061242	0	147.788	122.051	14.8327	99.7707	0	84.8662	16.8846	0	18.4588	5.78401	80.3213	21.0534	15.2012	0	0	95.1911	0	0	0	61.8284	0	0	36.2825	72.1892
ENSMUSG00000061669	0	35.7456	0	0	0	0	0	30.572	17.1233	16.8118	68.1489	0	11.8249	0	0	0	35.8559	0	47.7573	19.6029	74.0145	25.1409	6.55478	0	0
ENSMUSG00000061724	28.325	461.804	843.851	45.7311	672.121	26.7118	642.641	459.733	132.219	203.17	143.467	410.908	129.727	322.764	69.4738	137.267	222.624	44.1886	81.594	26.7155	589.431	129.794	97.2802	486.506	652.518
ENSMUSG00000061833	10.5793	43.5891	0	35.3594	16.872	33.4071	27.9855	121.535	68.9166	32.7717	57.0262	47.5404	84.1425	51.0091	76.2651	64.2045	27.0606	91.648	70.828	42.9141	78.3599	4.87452	37.7471	27.1921	21.641
ENSMUSG00000061848	81.4352	741.508	344.782	698.612	747.968	209.402	575.374	1250.12	1033.88	1081.87	986.535	1001.42	502.718	1145.84	524.59	244.883	907.559	202.626	755.432	311.812	936.043	441.386	817.101	894.499	834.251
ENSMUSG00000061897	84.092	143.928	193.94	0	81.3009	19.4673	80.912	33.7274	95.2646	74.9114	72.5136	117.814	49.8889	37.0121	12.635	19.9996	111.272	48.6745	51.6896	124.219	29.6841	4.33907	44.7093	62.8945	139.042
ENSMUSG00000062036	0	1.51604	1.60471	0	2.42173	0	1.33897	7.68718	1.97857	0	0	0	0.0964173	0	0	1.04174	1.03577	0	0	0	0	1441.11	3.57919	0.520403	2.07083
ENSMUSG00000062081	538.25	297.181	1131.32	861.935	677.04	407.816	640.166	994.704	1191.87	1121.13	487.533	466.063	347.304	2387	930.835	698.312	667.27	1017.49	892.807	592.186	1584.66	100.268	601.348	552.435	889.388
ENSMUSG00000062083	320.163	109.98	72.2117	102.624	102.923	486.47	87.033	568.518	149.822	138.927	234.942	87.7335	98.9708	143.259	202.515	87.0721	116.524	71.7025	177.346	496.798	270.853	10.7595	199.699	187.345	62.125
ENSMUSG00000062093	113.524	66.7186	47.2114	112.413	42.5194	59.3125	49.5593	58.7488	421.362	73.7418	75.1989	138.773	174.623	60.0173	124.633	137.545	80.6062	77.0153	136.613	128.644	155.757	3.36981	50.9241	46.4257	93.3532
ENSMUSG00000062152	0	9.86411	10.1709	0	0	0	0	0	0	0	0	0	3.37048	0	0	0	13.1298	0	0	0	7.67468	0	0	0	13.1253
ENSMUSG00000062284	0	1034.05	3049.81	15.7737	2035.03	13.2998	2040.02	10.4606	0	100.927	0	137.803	68.5583	86.5835	42.5136	9.75853	248.099	0	87.7592	0	63.1846	55.7708	95.9985	179.827	886.347
ENSMUSG00000062353	57.771	2802.24	2916.74	425.602	2903.48	278.384	2227.81	1367.94	717.026	776.354	662.661	1472	1300.34	211.205	319.399	435.492	3395.99	216.131	613.012	197.535	1066.82	196.346	213.68	4525.75	2200.49
ENSMUSG00000062458	10.2095	177.442	78.8888	45.4503	76.535	41.7069	112.843	79.9106	113.54	92.8002	82.4237	239.614	152.71	59.0986	67.9133	0	338.251	44.5411	32.7219	29.4521	99.5576	29.4715	40.5797	186.394	159.978
ENSMUSG00000062472	0	5.16795	0	0	0	0	9.04989	0	13.3729	12.4005	0	0	3.27835	0	10.1456	0	0	27.5047	0	0	0	872.668	0	0	6.99823
ENSMUSG00000062554	0	36.859	77.4059	0	68.143	0	86.1169	28.3997	16.954	17.6106	17.6855	94.0442	47.5686	0	43.0251	29.645	216.504	12.4089	0	0	29.2042	40.6505	17.2377	121.329	49.9453
ENSMUSG00000062588	22.6148	537.214	40.7174	0	24.5793	0	183.463	136.576	31.1782	22.2326	20.5465	168.196	129.97	15.8032	0	7.55798	186.598	0	0	0	0	32.2188	7.45409	36.9728	556.975
ENSMUSG00000062611	16.6644	726.793	446.234	175.719	603.281	18.3205	398.195	487.766	294.289	291.309	311.227	602.39	481.649	174.53	222.012	167.806	918.083	106.362	222.154	9.82566	428.03	32.423	201.308	1547.62	567.856
ENSMUSG00000062742	0	199.38	67.3403	113.063	0	72.7895	146.091	0	16.1655	52.6259	18.6627	147.267	54.7739	20.129	0	29.2625	52.1585	56.9685	48.3436	132.964	63.91	0	30.0296	21.8384	34.7604
ENSMUSG00000062758	14.9032	74.2538	36.7678	29.0615	78.6078	23.8841	107.377	85.6854	31.2176	66.0004	55.6697	89.342	65.3668	27.4761	39.9876	72.6189	148.326	0	23.6841	25.2935	90.6512	500.069	11.0616	145.072	102.804
ENSMUSG00000062846	288.182	272.42	411.964	118.556	380.799	109.543	343.744	211.462	180.614	268.684	173.77	287.796	185.099	310.535	112.284	101.206	222.697	109.82	174.484	170.652	261.102	195.401	212.609	577.817	345.56
ENSMUSG00000062933	1902.36	4196.89	6917.46	899.082	9743.47	731.75	7645.73	3160.15	912.381	2327.07	2667.99	10103.5	7711.7	1270.62	1739.91	1144.51	5118.51	694.361	935.067	2060.27	4311.31	518.297	2194.72	9314.66	6125.87
ENSMUSG00000063171	33046.6	29267.8	15206.7	26362.1	6530.52	53551	6856.67	32042.1	9468.96	16535	23064.8	48502.6	18486.8	44444	21777.5	13965.6	82897.9	44988.5	7610.54	51067.8	20866	24346.7	5541.02	10202.3	36588.4
ENSMUSG00000063314	0	208.282	23.914	0	0	0	69.8387	14.0215	0	12.6041	15.0842	210.644	84.7873	23.2037	7.65935	34.3583	50.1655	0	0	0	7.97322	20.8496	21.3571	93.0633	293.175
ENSMUSG00000063388	0	11.9785	0	5.05019	12.1784	0	43.7672	25.0436	90.3267	39.2916	5.53126	22.0597	231.864	37.5549	108.691	6.14737	13.0217	0	6.68405	0	68.5564	0	8.98243	69.3507	5.20691
ENSMUSG00000063442	0	35.3824	0	0	9.58339	0	84.7783	7.44667	977.235	0	0	23.1456	7.72461	0	63.0183	8.24485	20.4941	0	0	89.1313	111.016	0	17.0166	37.0686	0
ENSMUSG00000063514	2.74313	2.44102	0	0	0	0	5.05318	18.6578	0	1.36203	0	0	0.893131	0	0	0	1.95447	0	3.23703	0	2.28486	301.703	1.42918	0	0
ENSMUSG00000063548	0	38.5654	24.0903	0	18.1778	0	10.0505	0	0	0	0	0	0	0	0	0	34.986	0	0	0	0	66.2683	5.41689	0	31.088
ENSMUSG00000063556	0	153.096	125.971	26.2783	134.66	0	140.147	12.3101	39.6822	0	5.96979	114.786	94.1189	0	6.15519	6.8148	348.952	0	20.5768	0	29.8425	4.22757	0	296.179	128.696
ENSMUSG00000063684	1663.98	110.043	649.298	234.841	484.757	712.872	212.124	1360.3	9510.7	1061.24	452.284	187.825	567.483	305.994	1751.79	157.138	348.138	127.599	94.1711	774.383	3151.05	96.0576	290.457	834.467	106.401
ENSMUSG00000063696	32082.8	2582.71	1558.68	43622.1	1478.9	26887.6	1429.33	38144.4	8449.87	41426.1	58855.8	4193.67	30977.4	19715.9	77279.2	76225.4	3147.68	28746.6	39418.9	41970.8	40151.8	12545.5	47204.8	5810.48	2419.7
ENSMUSG00000063754	9.96703	701.896	530.902	67.7353	468.791	23.481	292.182	157.846	57.544	20.7487	114.565	590.124	361.275	55.6854	107.872	116.74	904.081	80.937	34.6844	15.9443	166.05	61.3387	25.1134	399.29	481.04
ENSMUSG00000063875	0	136.647	124.859	8.22517	74.3805	0	137.083	71.0841	49.2528	17.6438	21.7545	127.745	44.7853	9.82167	19.9787	11.5918	86.9542	21.5496	20.4552	18.497	26.8355	5.72837	26.9352	132.131	131.447
ENSMUSG00000063902	1180.18	9948.29	4763.53	2212.22	3368.76	1136.21	4366.82	5045.66	3262.74	3650.91	2982.35	7759.84	4789.71	4367.69	2112.61	1755.18	5031.37	1127.54	3205.78	1030.83	3945.42	1580.55	3157.88	3485.62	7484.17
ENSMUSG00000064193	344.148	190.14	851.604	227.629	827.413	436.865	503.065	460.505	189.505	650.245	399.383	201.437	274.061	108.383	548.471	228.57	328.346	259.158	190.925	390.365	1011.82	549.035	189.737	279.84	267.45
ENSMUSG00000066180	0	4.976	40.6836	7.59147	23.024	0	0	0	0	0	5.78401	0	1.75899	0	0	0	6.56491	0	0	0	0	0	0	16.492	6.56266
ENSMUSG00000066270	0	81.2016	200.682	0	292.041	0	442.545	16.8095	139.744	47.3488	68.8832	26.1234	49.1731	0	54.1559	43.8962	111.028	22.3003	28.5012	0	42.0076	173.024	6.39885	367.242	83.2421
ENSMUSG00000066407	12.7037	58.2072	0	12.2378	49.4875	0	136.808	102.649	41.2266	11.371	86.3209	258.962	53.419	0	36.0831	0	42.3316	0	14.6107	25.9936	69.9152	6.60293	15.0079	180.784	63.4756
ENSMUSG00000066475	0	11.6121	8.84905	0	53.4179	0	29.5347	5.18848	11.6291	0	5.99976	10.7511	7.54693	13.2256	20.1059	0	17.1351	0	0	11.8609	11.8015	8.3057	0	8.6092	0
ENSMUSG00000066487	161.596	150.619	38.9519	435.375	167.954	679.538	78.9323	313.701	472.571	323.459	728.921	223.101	499.876	456.82	440.691	360.792	190.36	305.845	666.463	598.279	539.66	70.1438	282.928	256.25	118.485
ENSMUSG00000066491	606.257	216.163	596.811	1020.4	562.92	1003.38	604.69	1504.62	15480.1	5564.53	1350.96	258.962	1674.85	971.295	1522.65	291.647	254.519	164.35	234.197	1207	2388.96	726.054	452.157	864.039	233.802
ENSMUSG00000066553	4114.57	125.897	359.412	7300.92	314.594	7342.05	299.894	8241.12	16040.7	684.185	196.435	314.4	1626.26	13164	4740.35	4189.67	417.574	5624.78	7315.55	6838.83	10071.3	2056.96	4034.1	741.3	259.735
ENSMUSG00000066554	221.315	159.78	119.408	148.628	100.113	117.255	80.2612	347.651	425.249	366.176	177.538	207.538	148.515	356.141	233.017	285.238	122.033	148.85	301.605	180.877	526.37	297.386	321.536	68.8425	237.561
ENSMUSG00000066592	0	259.296	101.175	0	62.4629	8.75969	84.4204	5.3929	0	4.13719	0	184.383	155.577	0	11.7836	5.97094	234.501	0	0	0	19.2068	0	4.07791	122.295	172.107
ENSMUSG00000066620	99.5862	9.33559	0	0	0	0	0	12.7566	0	0	0	16.9529	7.29927	0	0	46.2758	33.0238	26.1624	0	0	0	618.146	8.78117	3.01676	54.0205
ENSMUSG00000066629	81.4867	152.185	187.352	284.53	141.37	82.8509	403.844	540.588	115.747	238.686	314.756	474.214	237.345	290.228	216.422	199.392	181.392	188.058	87.579	124.437	133.151	6955.59	168.96	253.158	141.034
ENSMUSG00000066724	14.4069	291.716	365.394	39.6852	229.763	34.8498	317.589	129.181	273.042	150.764	126.774	434.687	232.51	100.201	70.1804	25.9387	282.525	27.4796	0	40.3004	93.1408	6.63813	61.2294	286.367	230.855
ENSMUSG00000067121	253.452	421.208	540.912	63.6956	399.564	171.612	85.5168	189.171	149.456	201.051	181.134	166.025	323.949	90.4657	249.393	39.2208	911.432	27.0983	146.112	280.363	240.335	30.9242	102.616	668.431	187.367
ENSMUSG00000067161	248.745	190.105	467.679	904.498	311.38	1133.61	224.957	413.773	577.691	1886.85	1548.84	130.353	471.812	245.819	483.34	326.02	275.232	678.958	198.887	896.541	660.389	17.3369	346.176	290.845	152.657
ENSMUSG00000067189	0	54.2295	158.141	0	99.4406	0	109.961	0	34.6372	17.1034	0	8.00555	12.0127	19.6961	7.72707	0	21.2654	0	0	0	104.625	0	0	34.1899	51.0194
ENSMUSG00000067224	109.045	265.376	462.029	371.407	355.974	262.97	361.17	259.352	366.72	289.181	179.819	452.028	302.306	514.536	496.192	269.301	178.933	279.286	308.838	138.458	562.891	93.5902	221.663	129.332	370.295
ENSMUSG00000067344	0	429.561	286.08	16.2758	470.984	27.0311	423.16	18.418	129.732	124.035	56.4155	466.063	403.524	138.753	44.0727	0	608.516	37.8925	59.2974	34.859	76.2154	28.7772	23.8451	860.28	352.399
ENSMUSG00000067608	34.2964	339.713	144.557	163.398	94.851	73.4825	162.573	169.198	244.282	448.157	106.59	381.803	371.365	544.338	464.867	103.388	359.025	70.8417	316.71	9.96423	233.817	417.255	1420.57	156.945	316.32
ENSMUSG00000067716	0	0	0	0	0	0	0	0	0	0	0	0	0	0	0	0	0	0	0	0	0	667.196	0	0	0
ENSMUSG00000067719	1364.15	1843.68	5395.8	1805.67	4467.85	2465.93	3386.66	3733.29	16892.7	10303.5	4352.55	1740.43	4127.42	1242	1866.68	392.06	1967.4	772.904	989.614	2019.29	5293.6	816.563	830.13	3670.03	2279.97
ENSMUSG00000067869	4.20644	99.5314	130.296	16.371	77.8346	0	99.6591	33.2073	6.69384	4.13008	14.2107	32.9797	25.6019	10.5355	25.2696	0	73.588	3.28524	12.0609	0	57.161	9.10688	17.5215	89.7912	157.635
ENSMUSG00000067870	46.014	8659.89	6085.71	1286.18	7977.3	56.6748	4882.62	1841.91	1824.96	2168.38	2140.2	5039.8	3457.38	1858.91	1295.33	575.99	6618.14	471.37	1401.54	136.182	2238.68	767.271	1469.51	13456.6	4623.14
ENSMUSG00000068262	1265.21	70.0065	64.9321	629.444	119.428	538.407	60.9519	317.719	190.072	363.924	392.694	39.4446	269.912	217.804	324.86	238.29	124.423	101.336	544.39	2226.12	389.58	19.8638	240.675	100.023	62.845
ENSMUSG00000068396	106.259	2999.8	2722	1523.94	3667.75	826.52	1633.9	3034.24	2217.02	2029.17	3619.96	5694.6	2039.64	1251.9	1758.11	1690.87	6395.8	1025.37	3033.03	622.475	4241.76	554.984	1473.68	6534.97	3261.77
ENSMUSG00000068480	0	25.6946	13.7065	0	3.44752	0	11.4368	3.79234	0	0	0	22.2037	5.69749	0	0	3.53781	35.3881	0	0	0	3.04662	2.14267	0	2.96334	17.688
ENSMUSG00000068487	185.247	39.9976	208.612	8.65033	43.7257	79.5825	48.3517	153.487	87.4239	90.2507	66.1682	0	32.8489	270.76	167.596	47.8166	44.8835	168.344	64.7501	251.328	172.402	2731.43	145.582	22.5508	14.956
ENSMUSG00000068629	0	63.6803	129.769	0	54.3999	0	36.0931	0	0	0	16.3994	192.698	25.7767	0	0	0	130.294	0	0	0	0	71.5491	0	4.67598	55.8212
ENSMUSG00000068631	0	34.471	154.163	45.4953	34.898	125.023	12.8634	73.8501	18.5039	67.4436	146.132	37.4599	35.7008	0	171.518	372.012	9.95058	229.09	101.299	0	350.871	2002.41	7.27622	189.98	9.94717
ENSMUSG00000068674	0	31.0631	44.7025	0	11.2437	0	12.4333	8.73683	19.5821	0	18.5768	9.05187	29.1049	0	0	0	9.61789	0	0	0	0	0	0	14.4969	9.61459
ENSMUSG00000068706	51.1501	566.077	2405.32	273.1	1961.11	56.3663	1683.84	352.793	4230.85	889.819	485.357	445.781	397.627	178.512	271.813	76.5734	707.195	140.733	92.3884	28.0473	725.786	116.867	161.731	1275.83	782.58
ENSMUSG00000068964	0	66.4924	45.1832	0	34.0939	0	28.2757	0	0	0	0	54.8952	14.5213	0	0	0	29.1639	0	0	0	0	10.5985	0	14.6528	29.1539
ENSMUSG00000069011	202.422	360	333.996	121.046	367.356	43.5612	269.24	354.525	161.353	151.856	329.231	412.665	265.936	189.986	163.821	119.282	343.467	64.4168	188.567	171.396	344.403	164.732	268.18	365.331	365.266
ENSMUSG00000069136	656.001	838.79	411.557	681.122	401.887	1048.44	454.506	306.423	220.897	801.359	386.247	477.961	297.182	1027.4	775.18	545.981	117.196	359.136	1468.84	635.125	699.292	277.579	715.681	412.179	749.796
ENSMUSG00000069236	64.4709	17.6119	19.4539	35.7006	77.0665	65.691	48.697	62.3011	228.561	124.222	88.5789	41.362	59.9378	31.2445	96.8145	33.3598	25.1134	54.3512	29.7989	82.511	163.471	11.4105	26.4303	7.88607	21.9667
ENSMUSG00000069376	39.6212	120.977	87.6293	53.0554	187.347	106.928	203.106	112.733	304.852	113.689	96.0173	94.6357	71.6074	45.8276	193.359	82.9852	45.5632	144.056	67.456	46.1757	295.436	6.52993	45.9316	31.5756	166.484
ENSMUSG00000069540	19.6268	80.8231	97.419	183.881	82.9947	29.556	128.485	89.5888	50.6227	101.824	77.3855	43.9074	23.083	49.4382	24.4054	53.3036	36.511	71.302	131.352	61.8517	60.2169	834.711	31.362	79.4916	87.1908
ENSMUSG00000069682	755.113	1930.73	1306.78	2118.55	3553.32	1342.11	2225.93	3402.43	1753.9	1689.64	3864.6	6698.3	2982.53	1569.05	3692.54	2242	3169.28	1518.65	3620.16	1411.12	4250.13	400.801	2273.8	6534.86	2320.01
ENSMUSG00000069890	0	4.35135	2.69509	6.74654	16.2691	7.17224	22.4879	7.63452	12.9395	0	0	11.4604	0.9865	28.6212	5.04211	13.6124	54.7966	0	0	0	29.6729	4044.24	4.95024	8.74014	1.73898
ENSMUSG00000069972	55.406	1287.77	943.599	197.08	916.614	35.0098	733.041	386.096	453.619	321.291	280.02	1001.47	592.301	259.924	422.877	73.3126	1403.63	39.4173	245.206	27.8707	386.434	190.616	184.836	1572.25	1042.74
ENSMUSG00000070025	17.3488	83.3202	166.017	28.1365	154.747	45.5225	175.193	36.7356	205.472	68.8241	25.6347	88.986	63.1858	14.5956	110.522	16.2126	206.435	30.2405	9.57106	21.1781	117.938	11.456	17.8339	66.5069	50.4096
ENSMUSG00000070282	344.169	1293.89	749.094	462.356	850.656	247.751	933.456	1416.72	455.904	507.07	345.573	1740.88	536.078	767.367	432.975	944.442	381.718	276.366	599.469	361.277	519.168	340.116	492.904	514.228	910.245
ENSMUSG00000070343	367.235	1618.91	1737.78	1331.62	2443.12	463.678	1686.59	3808.19	1200.78	1486.36	3129.24	2183.54	1268.17	1470.56	1543.47	3714.84	2290.56	3161.15	1565.31	715.842	4303.13	374.684	2019.32	4336.44	1699.63
ENSMUSG00000070443	101.501	75.3234	324.205	90.9748	211.276	108.485	163.95	103.738	648.4	303.945	129.479	83.5529	95.641	33.9971	162.571	75.3201	145.849	48.8162	70.3718	69.3451	293.532	1.97823	22.0139	111.511	47.5431
ENSMUSG00000070572	2639.19	591.095	1105.31	583.603	853.659	539.552	672.717	649.691	420.208	770.47	521.857	1050.62	701.924	835.351	805.018	515.71	864.513	148.437	839.932	865.789	687.42	157.819	481.71	915.102	679.627
ENSMUSG00000070610	304.743	664.355	618.095	624.6	706.258	619.614	533.422	695.101	434.09	645.264	545.52	617.927	192.484	677.15	572.986	923.396	498.124	590.429	544.201	408.872	784.566	352.885	517.659	328.733	861.448
ENSMUSG00000070667	0	227.422	130.036	16.2758	117.746	0	130.203	39.4193	0	23.5998	7.39494	189.585	82.7558	0	7.62459	0	289.57	0	10.8678	0	70.311	101.155	0	71.69	159.419
ENSMUSG00000070692	42.3732	100.897	12.3175	189.43	27.8833	11.7309	30.8333	261.236	76.1309	99.9423	101.402	246.925	134.661	198.953	130.795	175.048	222.613	210.589	141.415	92.48	166.804	30.5831	60.2253	163.777	254.328
ENSMUSG00000070729	113.135	415.151	690.817	222.092	823.058	49.8335	723.052	208.333	233.076	343.376	271.983	327.624	293.104	119.001	114.885	152.137	252.282	136.577	278.966	74.483	349.484	58.9199	139.411	974.73	340.171
ENSMUSG00000070834	107.901	51.6202	48.2993	1401.16	127.558	0	40.301	0	0	18.3717	16.3737	0	21.2356	0	42.4799	0	70.1442	0	0	29.6879	0	11.3334	43.2905	0	77.9113
ENSMUSG00000070960	95.8629	23.4172	38.9077	54.5838	19.5724	68.3948	29.7593	84.1219	8.52184	81.6836	32.031	72.8759	220.158	17.0026	129.986	72.1777	17.7886	69.4044	62.9579	90.724	225.393	14.5643	54.0556	43.1105	23.0127
ENSMUSG00000071035	91.0165	152.844	865.125	27.4464	569.106	4.73835	518.26	177.5	266.123	157.668	113.097	57.2705	81.1366	33.1537	68.2617	29.4247	225.509	10.7109	47.905	47.2915	293.891	37.9381	25.3106	120.496	186.071
ENSMUSG00000071041	130.651	243.029	285.76	259.099	292.294	108.892	161.609	286.611	248.796	160.557	356.528	372.258	321.913	144.026	223.611	352.645	245.929	193.256	418.135	173.828	467.515	165.429	212.556	398.488	284.77
ENSMUSG00000071151	162.246	171.446	358.71	73.235	270.672	98.7243	174.597	442.453	157.847	431.646	432.598	222.447	211.816	317.82	243.099	117.799	349.711	213.075	162.678	124.234	498.98	112.752	97.8204	210.847	221.81
ENSMUSG00000071343	158.765	68.9369	210.592	98.6592	129.342	89.9245	179.804	243.393	912.962	290.729	198.368	95.2029	324.764	100.418	330.513	78.4124	197.57	162.46	97.8522	127.715	481.903	89.9724	90.7012	60.3533	79.001
ENSMUSG00000071419	1580.37	606.093	560.912	1814.56	778.777	1226.61	552.271	705.377	733.749	971.031	825.417	701.924	1692.14	673.54	734.804	876.25	984.766	355.806	1578.79	2629.73	851.538	85.7401	476.473	884.048	716.606
ENSMUSG00000071532	0	212.029	157.464	0	150.502	0	96.3513	6.15507	12.9433	17.4298	19.2128	57.3931	74.8222	15.6894	0	0	179.558	0	0	0	21.9213	0	4.95468	115.748	149.016
ENSMUSG00000071568	667.076	28.5647	38.6775	155.813	43.7774	0	24.2044	144.98	164.091	77.2828	264.333	11.7478	369.479	17.4899	121.947	217.188	21.8442	63.5444	120.742	619.396	249.952	27.2082	77.983	34.4934	12.4781
ENSMUSG00000071671	0	215.853	310.09	11.0214	222.843	0	344.986	38.2302	35.9301	10.2407	20.0233	287.042	25.4309	0	18.1169	0	95.3098	0	51.0564	0	49.0814	1058.57	79.7843	62.2525	171.499
ENSMUSG00000072255	0	197.878	26.0073	13.2305	0	0	54.2513	620.825	0	9.89246	0	23.6981	15.0583	23.5209	0	0	71.3433	0	22.4556	0	19.6244	16.5762	11.9423	16.8682	41.9523
ENSMUSG00000072324	0	1.39657	0	0	0	0	0	125.349	0	3.69367	0	0	3.2434	0	5.26019	8.12634	2.65015	0	7.31759	9.86905	17.8684	3.85373	15.0859	7.98911	21.194
ENSMUSG00000072381	49.607	53.7942	161.512	49.923	86.0277	30.7066	39.6371	41.3094	311.5	60.4444	56.179	132.743	30.2601	42.5986	17.7425	73.5247	24.5293	42.7921	26.0369	51.6498	65.8056	504.592	8.45335	52.3782	6.13023
ENSMUSG00000072407	10.3765	56.2169	274.9	55.7496	95.0727	0	57.3442	63.2348	1037.38	249.305	102.231	48.7067	53.8162	34.2382	87.4256	17.4511	92.4149	6.93124	9.5728	14.0809	178.973	15.3636	10.2642	81.7203	22.172
ENSMUSG00000072421	0	1201.98	205.042	0	0	0	124.427	0	0	0	0	260.439	57.9633	27.8592	0	0	751.969	0	0	0	0	0	0	42.3149	493.122
ENSMUSG00000072460	0	350.316	78.8163	0	11.8945	0	78.9174	0	59.0717	0	0	392.607	44.9934	0	14.7453	15.5994	45.7855	20.1741	0	0	55.2425	0	0	40.896	244.105
ENSMUSG00000072492	15.67	137.412	88.7308	2.75949	11.1589	9.83885	15.4244	35.9567	23.5719	7.03959	23.2104	83.0984	13.5174	18.2258	27.8178	76.4794	16.7044	7.98889	17.119	38.1951	22.4935	8.18055	34.8423	17.9845	229.01
ENSMUSG00000072576	0	135.113	187.651	0	230.093	124.845	508.872	51.6359	28.1543	10.5508	0	213.737	130.589	0	13.7535	0	628.315	0	0	134.845	15.6412	1750.47	0	7.60685	136.214
ENSMUSG00000072594	14.5091	69.0046	174.152	0	85.4165	0	196.172	117.519	54.8106	39.4549	11.8077	21.1585	101.952	13.0141	89.0509	22.5925	362.516	6.47232	0	13.8048	247.183	0	3.86061	93.1873	73.0401
ENSMUSG00000072692	859.81	2837.28	3069.71	3403.57	4336.3	783.337	4025.02	4381.17	2884.57	3199.25	3620.91	2361.78	1965.69	2548.95	1877.13	2884.06	3105.14	995.564	3123.15	1252.59	3832.48	929.537	1424.69	4949.92	2128.51
ENSMUSG00000072714	0	1.71872	0	0	0	0	0	15.8892	0	7.78013	0	0	0.347361	0	0	0	0	0	0	0	0	0	0	3.63806	0
ENSMUSG00000072768	178.963	24.152	170.814	21.145	180.448	280.15	142.528	148.788	0	42.2377	23.1628	15.5648	47.8153	83.0815	54.2972	86.7613	2.75635	144.726	55.0088	526.032	18.5843	0	11.6562	27.6974	44.0864
ENSMUSG00000072789	321.433	25.2098	16.6937	66.9275	20.9943	67.1438	4.64308	97.0885	84.3146	72.3682	91.3287	43.9442	73.4101	101.692	101.762	162.866	26.9377	264.863	72.536	697.017	151.378	7.09154	54.8061	12.632	17.9523
ENSMUSG00000072898	1859.9	279.354	104.528	1189.42	165.635	1968.77	78.4967	439.452	78.0007	217.806	323.472	1136.62	341.462	1252.22	574.297	2073.73	360.958	1370.57	268.402	1122.55	381.514	131.759	496.968	94.9153	337.228
ENSMUSG00000072940	1526.41	4995.52	4433.25	2118.68	3805.39	789.74	1702.77	4141.87	4303.85	3980.25	2996.61	3491.03	2062.14	2610.75	2748.38	2073.43	11112.8	491.794	2232.47	2660.84	4058.36	1016.2	1409.32	8405.57	3617.25
ENSMUSG00000073233	360.674	215.884	486.83	810.431	297.552	437.636	296.535	341.112	742.221	878.006	432.991	467.264	286.069	441.639	458.172	913.887	254.525	686.89	628.184	556.949	586.512	159.291	456.185	213.135	483.747
ENSMUSG00000073367	0	358.001	225.397	0	249.042	0	221.655	0	0	0	0	24.4505	0.893659	0	0	0	0	0	0	0	0	0	0	0	566.156
ENSMUSG00000073371	0	19.3178	0	17.5015	0	0	0	0	0	18.1322	0	0	19.0052	0	0	0	5.55138	0	0	0	0	0	15.8037	0	0
ENSMUSG00000073448	0	381.308	343.516	5.92389	153.767	0	247.765	58.6202	13.9769	16.8063	18.6376	183.919	75.9741	30.5319	14.6027	4.50839	97.7095	0	32.3117	7.15754	31.511	30.8373	34.2234	126.507	428.272
ENSMUSG00000073554	0	62.1739	0	5.74425	23.2288	0	0	13.5373	19.3513	3.46173	19.3034	42.0763	21.6871	29.8698	24.2678	11.7254	42.2236	11.9728	12.749	0	16.0317	6307.77	67.2272	2.49581	24.8289
ENSMUSG00000073607	0	224.403	139.961	21.4195	198.548	17.3756	232.011	55.6922	34.9663	48.7397	20.711	112.23	9.85783	87.6393	48.4022	18.8496	30.1131	4.69817	124.885	0	52.2253	11.8828	148.114	78.0694	243.23
ENSMUSG00000073647	140.981	2918.29	2673.3	852.466	1484.46	174.811	1926.13	2024.28	1420.82	1057.34	1128.34	2809.41	970.639	2699.15	691.389	628.035	1766.47	951.527	1612.94	44.2198	1188.34	473.942	1211.71	1080.47	3132.49
ENSMUSG00000073753	0	111.078	221.746	11.1695	151.495	0	167.523	13.193	33.8841	11.3998	2.0317	45.5083	3.35038	36.3013	17.6856	21.6864	43.5186	6.06239	30.8537	0	14.5131	204.141	32.2487	15.5485	141.145
ENSMUSG00000074026	0	96.3904	0	37.4145	0	0	0	17.5269	0	61.0688	265.91	272.384	216.859	0	47.1106	259.731	289.416	86.0818	108.954	72.6736	102.288	0	229.192	67.8587	77.1512
ENSMUSG00000074034	87.8337	78.8622	72.3392	166.702	16.7954	74.2957	60.36	72.8889	144.52	117.051	239.745	70.9868	125.527	107.671	135.926	157.417	91.5883	78.895	145.107	147.115	188.512	9.33249	72.205	52.3327	68.2188
ENSMUSG00000074065	11.1765	24.7888	16.7603	105.186	31.617	15.1412	41.9544	331.971	15.3618	57.6311	23.8602	12.7268	19.9751	21.4203	18.3533	0	68.9652	6.22892	3.20728	12.259	5.56667	321.446	0	67.9415	27.0359
ENSMUSG00000074092	31.0594	17.5681	37.2804	0	84.3922	0	77.7671	0	69.8528	49.3454	25.5531	45.2938	25.6521	33.7163	10.9296	15.4832	18.0473	0	0	0	14.0654	0	0	30.2249	12.0274
ENSMUSG00000074250	9.75597	14.0332	14.6121	2.72659	5.51295	20.5531	3.0481	83.575	13.5701	7.46295	35.6892	24.4104	14.5154	7.08907	61.2292	5.98654	25.9368	6.01811	15.684	81.7574	46.3925	14.9381	13.1523	1.18467	14.1425
ENSMUSG00000074412	0	102.18	11.3744	0	34.3312	0	9.49084	0	0	14.7621	0	131.284	47.6071	0	0	16.1916	154.176	8.45456	0	0	8.58282	0	0	36.8871	73.3921
ENSMUSG00000074467	119.511	172.75	476.297	141.797	715.878	55.2423	536.36	346.448	28.3939	62.6301	38.3699	68.2179	1.6358	127.626	172.667	22.2278	17.496	28.8725	122.016	200.295	141.714	14.0214	38.2949	38.9295	227.371
ENSMUSG00000074479	5.21045	180.138	174.845	336.332	162.379	67.8845	145.891	1097.05	903.04	20.8271	205.824	179.746	47.1568	470.429	3.94303	51.8415	405.845	0	318.56	112.174	802.605	968.608	81.3688	187.552	199.598
ENSMUSG00000074482	4.71722	40.53	37.4227	0	52.4422	0	26.7648	20.1104	13.4425	12.2247	10.4483	32.4762	5.32505	0	3.13465	0	72.4645	0	4.76401	0	14.7014	4.30595	2.52327	65.8818	79.3387
ENSMUSG00000074506	78.4212	153.355	191.832	455.964	265.377	18.2117	160.065	494.096	1805.5	1530.32	565.484	187.748	372.83	588.503	189.586	72.8112	264.837	57.8418	243.405	62.3609	456.678	1456.31	273.173	193.545	199.419
ENSMUSG00000074516	335.982	1287.59	450.323	281.969	525.146	256.221	597.784	49.0278	288.058	533.57	153.569	584.422	718.414	110.556	118.009	190.582	2573.05	42.21	280.295	324.077	62.2156	77.5573	41.4246	700.323	818.866
ENSMUSG00000074553	0	28.5289	74.5042	0	56.2187	0	62.1664	26.2105	146.963	17.0366	47.4776	36.2075	22.8405	28.9165	0	0	43.2805	11.0757	0	0	50.8365	32.966	0	53.1555	48.073
ENSMUSG00000074580	306.891	89.8199	129.447	185.859	64.2829	349.023	126.474	262.256	88.5536	193.431	58.3404	141.141	43.118	404.99	323.791	294.043	41.0621	187.177	447.586	182.434	145.589	502.353	61.135	59.2016	104.226
ENSMUSG00000074620	0	0	0	0	0	0	0	0	0	0	0	0	0	0	0	0	0	0	0	0	0	19.1202	0	0	0
ENSMUSG00000074800	1147.3	11034.4	11052.6	18106.5	16182.3	1404.17	10248.7	4966.69	6137.58	13420.8	7040.4	5912.81	8120.28	5960.12	7609.83	6038.64	6184.74	3740.07	18233.4	2117.34	8206.43	2213.97	4241.25	30831.2	6464.43
ENSMUSG00000074868	11.6753	56.9143	92.6225	27.0189	49.9216	0	38.6422	0	0	28.2465	0	60.2847	28.9502	35.5655	62.7261	76.658	32.0272	0	103.38	48.522	41.4125	23.9491	17.8514	30.0373	110.989
ENSMUSG00000074978	22.99	53.8465	39.2888	4.4416	32.9403	10.3613	14.5701	19.8482	11.4737	22.8	26.2258	55.6896	6.25026	22.8922	24.6939	4.05156	49.3099	14.6116	7.78023	55.6761	19.7642	10.2378	3.91192	26.8983	47.8846
ENSMUSG00000075036	0	57.1657	24.6971	0	214.311	0	381.235	0	0	0	0	0	0	0	0	0	0	0	0	0	0	259.194	0	0	39.8388
ENSMUSG00000075162	106.987	4.40888	0	4977.78	0	2386.17	30.0776	1217.25	23.6857	208.671	1222.62	98.5389	479.816	534.941	736.805	157.613	95.9756	1454.42	516.814	1959.2	105.09	4.22919	171.09	93.5195	5.81471
ENSMUSG00000075268	2010.96	994.799	2136.03	391.291	2133.64	363.91	1292.91	5832.24	1315.94	1522.86	834.038	1116.77	1139.28	451.033	783.479	1662.55	271.224	584.719	312.128	734.757	1520.87	2337.33	461.348	1073.14	2027.84
ENSMUSG00000075279	193.251	289.904	508.018	260.636	664.449	201.427	324.983	661.649	1280.85	593.656	552.404	216.025	402.066	418.257	369.996	268.469	429.009	133.948	298.567	455.611	583.805	15.3222	280.57	766.085	338.719
ENSMUSG00000075312	65.7134	109.362	39.3239	349.461	19.7818	202.087	32.8119	372.705	506.944	276.029	587.477	175.18	49.1897	294.541	171.25	220.26	266.511	200.023	63.8868	41.562	709.104	5.27882	71.57	484.601	118.409
ENSMUSG00000075525	763.604	81.8202	0	169.468	18.0155	21.1791	6.64051	31.5181	48.9283	35.2233	25.5935	111.194	28.7957	161.09	12.4164	358.499	35.9578	34.5776	22.3561	151.595	84.9096	14.9395	3.75623	110.979	66.7558
ENSMUSG00000075581	5.09171	98.3082	59.1439	0	4.9587	0	43.8665	3.8531	49.2528	0	26.3076	79.8409	66.7725	23.7732	0	6.09907	106.042	0	26.4388	0	53.7381	9.24993	6.03762	57.5408	84.8043
ENSMUSG00000075587	0	1.41216	0	0	0	0	0	15.5654	0	0	23.0316	16.1267	1.25638	0	0	0	5.71171	0	7.39559	0	25.156	0	0	0	5.70975
ENSMUSG00000078123	0	0	0	0	0	0	0	0	0	0	0	0	0	0	0	0	1.53012	0	0	0	0	89.0302	0	0	0
ENSMUSG00000078126	0	675.8	682.343	93.0683	546.561	38.9624	420.442	54.3573	172.004	106.013	60.9258	714.226	437.04	66.0563	75.8085	9.74283	1402.58	0	108.226	103.966	51.7101	9.15408	19.585	1017.9	657.024
ENSMUSG00000078134	0	104.076	41.165	2.7932	19.7667	0	31.2256	5.13185	4.91795	1.6833	2.59283	18.1867	29.8232	0	4.38851	0	56.7639	0	7.17768	0	7.81468	17.8213	1.67193	30.3403	67.6104
ENSMUSG00000078180	8.06458	166.21	31.2253	43.4221	78.5391	0	52.1089	8.63944	0	0	11.8382	208.654	32.0315	0	6.10291	43.5257	120.928	0	9.27516	0	13.8812	4.19167	0	74.2597	174.614
ENSMUSG00000078214	0	0	0	0	0	0	0	0	0	0	0	0	0	0	0	0	0	0	0	0	0	71.426	0	0	0
ENSMUSG00000078289	0	103.964	105.807	0	97.5806	0	88.2853	42.5312	28.6062	10.5761	0	21.4249	1.77675	0	6.89322	13.994	7.58821	0	0	0	16.7103	9.46895	0	26.6878	113.784
ENSMUSG00000078370	30.6005	20.008	86.5974	15.634	76.2345	47.5549	52.1856	61.5862	179.035	154.272	60.2636	55.5282	56.8844	30.2731	68.947	62.1348	48.1319	41.4751	8.30791	17.7428	155.867	55.807	28.3851	21.8426	55.876
ENSMUSG00000078480	5.98176	33.9203	223.888	5.76235	133.986	0	109.511	204.624	206.409	136.705	43.2333	14.0696	37.163	11.5385	86.8735	7.64004	94.6794	0	8.25314	9.49078	115.482	27.9444	17.4576	127.687	59.777
ENSMUSG00000078592	52.8366	39.8824	53.8723	119.005	114.56	67.7096	155.286	101.97	262.102	422.027	88.9557	86.2776	84.9205	42.5059	152.384	29.2465	97.9948	35.2178	37.6274	60.6464	160.191	1.9723	54.75	41.2943	37.9205
ENSMUSG00000078915	463.824	46.5215	241.611	718.653	99.9781	257.674	195.098	792.411	2402.94	170.936	430.885	497.133	29.4372	904.684	675.842	561.934	2804.59	171.05	61.3631	3530.92	1296.89	408.642	101.42	2757.56	55.3183
ENSMUSG00000078967	0	17.9261	7.98432	9.88376	27.1113	45.5258	26.6485	15.6305	94.1667	18.1696	26.0541	9.70054	12.7873	13.1876	22.7543	7.52075	48.9588	9.54415	7.93763	0	57.9033	0	16.0826	5.17861	41.2143
ENSMUSG00000079076	28.4176	312.614	1064.7	26.5185	605.54	7.56712	517.12	4.6587	0	25.266	10.8922	19.3067	6.10323	0	10.1794	0	7.69275	0	31.5265	44.2915	27.1073	517.846	2094.29	7.73014	471.66
ENSMUSG00000079138	0	9.6614	0	16.5008	0	0	0	0	22.8084	3.2504	6.35539	34.1652	2.61966	8.47743	11.2464	4.34981	24.201	0	5.01027	0	6.66177	29.5357	59.7015	6.07966	3.02409
ENSMUSG00000079139	17.9381	4172.29	1546.44	34.1084	2550.34	0	2806.85	302.685	275.385	354.151	103.543	2505.93	695.307	434.646	142.716	44.9903	2248.44	17.9951	177.89	28.5054	412.588	170.781	118.866	872.469	2870.03
ENSMUSG00000079140	0	0	12.4584	0	0	0	10.3953	0	0	3.76436	4.3159	3.78407	2.38152	0	3.99026	0	8.04138	0	0	0	0	33.4132	0	10.1006	4.01931
ENSMUSG00000079223	0	4.33712	13.2976	0	0	0	0	12.3565	0	0	0	0	0	0	0	0	1.43051	0	0	0	0	0	0	0	0
ENSMUSG00000079225	7.04062	418.017	368.019	22.1138	332.55	0	326.031	32.4208	5.45343	22.7224	56.9125	229.082	142.041	15.0087	5.82082	4.49622	412.032	6.75425	28.2034	11.9986	57.3249	42.6505	30.7192	232.802	627.363
ENSMUSG00000079230	0	0	0	0	0	0	0	0	0	0	0	0	0	0	0	0	0	0	0	0	0	87.2731	0	0	0
ENSMUSG00000079297	26.6751	176.128	218.045	27.8466	276.959	15.3077	218.324	108.874	162.247	141.905	102.179	158.948	108.627	50.1187	112.414	62.5772	177.097	4.90029	42.1306	0	265.777	0	42.7501	219.206	316.554
ENSMUSG00000079311	38.4645	104.396	277.586	68.1793	280.525	45.1881	223.347	74.1388	411.688	221.034	122.163	138.515	122.772	41.715	126.36	40.5876	167.973	39.0817	28.4064	55.2662	225.67	6.64877	52.0923	128.601	51.1741
ENSMUSG00000079575	15.9085	75.8419	34.0443	68.6146	61.6532	0	56.8132	157.495	129.237	41.7602	54.0159	57.9068	56.3046	95.1609	105.125	96.6134	39.5536	24.8523	59.55	0	315.626	48.1696	56.3511	100.469	127.407
ENSMUSG00000079871	0	46.4739	40.9669	19.9146	0	24.673	45.5772	94.2465	49.172	9.47051	9.25868	66.3636	5.89447	0	21.305	0	30.8496	8.26343	0	0	0	18396.1	12.237	22.1425	44.0557
ENSMUSG00000079884	921.053	295.899	382.109	1532.68	503.041	800.367	393.453	1236.18	521.762	629.601	671.119	617.344	708.19	897.194	1319.11	1338.46	1025.9	1269.29	349.867	681.861	958.643	85.5861	609.282	867.421	933.747
ENSMUSG00000079915	135.964	101.996	38.0029	25.7467	35.8449	93.9472	23.7823	99.3386	58.4105	53.2352	61.7228	346.287	103.209	336.038	137.035	333.302	85.8527	82.0854	135.734	254.681	103.72	30.5628	85.9075	181.783	122.605
ENSMUSG00000079942	0	239.115	162.579	128.819	150.987	63.0269	292.182	153.324	189.098	169.117	149.357	509.006	473.99	41.3121	53.3645	79.6564	565.051	23.8653	121.361	17.6526	269.238	16.7705	67.6565	304.177	298.567
ENSMUSG00000079988	0	44.9723	0	0	104.366	0	12.823	0	0	0	0	9.33563	13.7109	0	0	0	109.113	0	0	0	11.5962	406.985	0	0	19.832
ENSMUSG00000079993	135.341	32.3799	320.417	62.138	24.1777	89.0424	17.8238	0	26.3378	40.9873	20.7154	0	239.995	483.89	36.6092	0	0	57.9841	0	0	0	0	14.3782	0	48.2405
ENSMUSG00000079998	0	84.7122	0	33.1384	0	36.9367	19.5253	35.9951	0	0	15.8657	85.2907	8.52009	0	72.3035	76.4702	0	16.3204	71.213	0	0	10.2028	0	110.036	166.087
ENSMUSG00000080002	36.7249	202.353	96.3349	34.4898	48.461	73.3063	187.558	208.762	524.944	229.959	40.1922	214.577	178.497	47.9932	101.605	30.2826	528.532	20.6735	12.3368	101.772	171.061	13.6446	14.6084	131.907	89.7852
ENSMUSG00000080006	0	45.049	11.2182	0	8.46497	0	9.36053	0	0	27.3856	15.3787	47.7036	8.82528	21.7701	7.18612	0	61.5479	0	0	41.0643	0	5.26471	0	50.9328	21.7153
ENSMUSG00000080057	0	0	0	0	0	0	0	0	0	0	0	0	0	0	0	0	0	0	0	0	0	531.845	0	0	0
ENSMUSG00000080078	0	4.02146	12.5738	0	25.3008	0	10.4916	1.15964	3.67199	0	0	0	0	0	0	0	3.15617	0	0	0	2.91029	346.336	3.11083	0	13.5218
ENSMUSG00000080186	0	382.866	398.758	0	477.886	0	430.584	0	0	0	16.2517	0	2.60401	0	0	0	30.2802	0	0	0	0	0	0	0	484.318
ENSMUSG00000080198	28.572	353.612	101.16	33.3878	117.435	85.747	162.323	53.9876	9.5945	47.7457	66.2664	567.251	456.629	139.964	41.6525	94.1217	560.028	286.464	39.8446	21.4139	75.2569	0	14.0988	42.9002	230.964
ENSMUSG00000080227	0	0	188.553	47.9607	213.415	0	275.326	0	113.159	0	0	0	0	70.4516	85.4738	46.6483	0	0	246.587	0	35.5692	271.801	0	0	30.4154
ENSMUSG00000080237	19.1691	175.373	437.84	31.2589	330.382	0	299.455	29.8522	9.43266	44.8101	18.0033	34.8822	76.811	53.8241	6.7142	52.5997	152.886	27.4053	61.3515	51.6207	38.8467	25.5073	105.879	44.2267	236.198
ENSMUSG00000080242	21272.3	3082.84	9561.74	5069.25	13090.7	4139.61	7696.23	5664.95	3066.34	10889.4	3543.01	1405.6	2612.92	4475.43	6853.52	11247.9	1902.66	19771.8	3643.57	27259.9	20195.6	515.055	3742	2562.92	2372.4
ENSMUSG00000080708	531.133	49.659	38.9962	12.2823	46.2399	73.0695	27.8901	129.563	49.7084	44.6934	30.5877	87.9883	53.4132	106.325	136.871	13.954	39.5536	50.3008	70.0475	111.466	182.161	36.22	336.674	14.453	75.4855
ENSMUSG00000080712	0	734.351	581.1	102.106	231.199	98.5237	520.135	220.952	26.054	125.767	63.7868	231.057	198.055	297.267	52.1256	130.521	54.5566	0	458.178	144.891	94.2084	463.992	562.701	23.9845	1165.75
ENSMUSG00000080718	0	12.0309	16.7317	6.24418	0	0	6.98046	43.3189	32.9821	0	60.2702	5.08202	1.79785	0	4.90524	33.9169	13.4995	5.06241	21.3135	0	23.7396	150.881	3.73758	2.71302	21.5918
ENSMUSG00000080731	0	6.61298	0	4.2204	0	5.96728	0	8.00876	7.43081	0	7.13322	3.43491	7.86409	0	17.4971	3.67072	12.7739	0	28.1325	6.95115	8.03716	0	0	1.83372	3.64844
ENSMUSG00000080738	0	3.10363	0	0	0	0	0	0	0	0	37.076	24.6121	0.627259	0	0	0	0	0	0	0	0	0	81.4153	0	0
ENSMUSG00000080746	28.6874	99.4814	55.021	1661.46	49.8207	39.7443	59.6826	152.727	41.4174	296.046	62.1432	120.326	224.797	65.2038	225.349	1054.04	127.85	726.891	2283.82	91.5783	152.865	9.59408	116.408	17.8432	134.906
ENSMUSG00000080749	0	0	0	0	0	0	0	0	0	0	0	0	0	0	0	0	0	0	0	0	0	57.6431	0	0	0
ENSMUSG00000080756	0	0	0	0	0	0	9.60223	0	0	1.29409	0	0	0	0	0	9.95768	0	0	0	0	0	47.6528	0	0	0
ENSMUSG00000080767	0	4.04211	0	102.746	7.70665	25.7315	0	23.2183	0	0	17.3876	6.2043	0.158121	16.8691	0	14.5621	0	12.035	0	0	3.40523	32.8864	2.28148	0	0
ENSMUSG00000080768	9.88735	102.475	22.1827	122.682	16.7384	57.9466	37.0186	167.005	0	25.3131	115.41	141.492	42.971	58.1626	0	23.4963	85.9082	119.896	33.9098	31.3114	45.2924	156.897	9.83495	118.698	93.0353
ENSMUSG00000080775	3.7857	30.9444	50.2573	7.08939	24.1326	0	17.1552	3.13268	14.3048	11.6504	9.87694	36.0809	3.4525	0	4.26614	0	35.3881	3.02457	0	0	12.5874	4.28831	1.01283	0.740835	14.74
ENSMUSG00000080776	35.607	2098.9	1038.43	220.031	947.576	40.2851	664.966	342.368	348.68	502.107	596.481	1166.29	570.54	349.048	200.594	201.577	2102.38	39.7556	230.464	59.7935	401.814	76.4984	106.043	2373	1753
ENSMUSG00000080780	0	0.834048	0	0	0	0	0	0	0	0	0	6.34982	0	0	0	0	0	0	0	0	0	0	0	0	0
ENSMUSG00000080789	0	0	0	0	0	0	0	0	0	0	0	0	0	0	0	0	0	0	0	0	0	105.357	0	0	0
ENSMUSG00000080791	0	12.2083	0	0	8.09451	0	0	0	0	0	0	0	0	0	6.87163	0	6.92404	0	0	0	0	33.8082	0	6.95769	6.92166
ENSMUSG00000080797	33.3915	8.4395	7.55606	18.7903	5.70159	17.7881	1.26096	80.5065	31.9197	11.7309	15.1061	23.8686	24.848	47.3102	15.1699	28.1475	22.9225	4.78531	37.5381	5.49022	37.057	29.7903	17.7184	23.524	10.726
ENSMUSG00000080806	0	1.34192	0	0	196.698	0	210.491	4.93039	0	11.4786	0	10.2163	0.50524	0	18.1829	0	8.14139	0	0	0	5.60724	22.5525	0	171.8	5.42573
ENSMUSG00000080810	0	60.9368	115.473	34.5007	79.2118	0	35.0368	35.8921	25.2002	53.9524	7.27326	12.754	35.4936	18.988	34.8435	0	27.1031	40.6871	91.2293	12.905	55.8931	9.84621	32.8251	30.6392	47.4141
ENSMUSG00000080813	0	12.3618	0	0	3.20554	0	24.8127	19.9676	5.2379	0	2.8803	69.6774	7.8829	0	2.49088	8.5854	0	0	4.54137	0	2.83277	499.644	0	0	8.22322
ENSMUSG00000080816	129.095	24.9934	616.717	0	646.767	9.95504	566.921	93.4546	37.9809	4.70175	5.94433	0	23.9371	20.2847	32.7817	21.1248	40.4813	0	29.225	54.4649	15.7748	4.90211	0	16.9492	13.4891
ENSMUSG00000080823	0	46.6492	46.9876	0	0	0	39.2066	9.18344	58.6942	0	0	0	37.1773	0	0	0	60.6572	0	25.9461	0	0	0	6.99752	71.1107	40.4243
ENSMUSG00000080831	0	0	0	0	0	0	0	0	0	0	0	0	0	0	0	0	0	0	0	0	0	0	0	0	0
ENSMUSG00000080832	35.5984	19.492	41.3952	6.01679	71.3957	10.6847	44.4089	78.5787	90.5634	68.4524	48.4197	7.18472	53.3006	59.3838	36.9387	35.2782	41.9869	15.2293	23.3495	0	101.814	20.2276	23.9326	90.1352	19.0784
ENSMUSG00000080836	418.048	301.163	708.002	77.4321	493.765	310.883	143.214	395.427	3061.34	1504.15	282.38	247.629	377.903	382.514	543.928	21.0756	488.145	27.9319	69.092	468.26	364.189	29.4847	105.474	274.829	186.885
ENSMUSG00000080844	0	4.81712	0	0	0	0	62.1664	0	0	0	0	0	1.84555	0	8.737	0	4.80894	0	0	0	0	0	0	0	0
ENSMUSG00000080845	0	52.1469	54.5921	9.98824	43.9399	0	30.3679	42.3219	54.6737	32.8042	39.0901	75.1702	65.6561	13.6458	4.46533	2.36267	70.4741	11.0245	6.93237	5.13722	38.6203	40.2639	13.0378	21.245	54.0116
ENSMUSG00000080848	84.6102	2778.26	2831.1	163.361	2481.83	54.4426	1719.59	618.585	1076.44	438.687	294.076	1814.66	1269.12	146.29	155.02	105.372	3711.82	78.2811	208.725	112.995	740.783	172.407	112.831	3922.26	2337.14
ENSMUSG00000080850	0	1054.74	296.297	60.6237	386.179	0	494.462	48.7239	6084.69	50.3571	9.1315	1104.5	5.68935	485.57	643.088	59.6215	117.357	17.8317	0	144.943	145.782	91.2039	48.4182	65.5151	1364.35
ENSMUSG00000080851	0	1.77018	0	0	23.5617	0	78.1634	0	38.1599	0	0	31.6143	7.84416	0	0	0	26.8729	0	0	0	13.828	101.892	0	0	20.1478
ENSMUSG00000080860	0	0	0	0	0	0	9.95268	0	0	5.36526	0	0	0	0	0	0	0	0	0	0	0	267.96	0	0	0
ENSMUSG00000080875	112.375	858.873	292.195	251.659	204.15	237.867	297.987	249.73	230.156	254.715	391.624	565.372	133.321	276.951	266.367	282.518	513.41	89.5308	194.968	296.894	700.958	262.711	474.452	501.867	1354.66
ENSMUSG00000080877	11.5354	409.624	241.935	38.3974	211.382	0	127.498	14.932	144.603	99.5568	47.813	417.703	205.109	66.7737	19.8662	8.26627	521.902	0	76.3788	0	87.0793	34.9904	11.3344	648.321	98.5933
ENSMUSG00000080893	2707.16	258.96	1564.85	9064.67	802.567	11666.7	459.039	13621.9	56632	37083.5	22480.6	193.092	5628.84	11923.9	9119.78	4272.88	335.367	7481.84	3086.83	5209.77	17891.2	9848.76	4764.77	352.855	315.531
ENSMUSG00000080902	0	200.934	219.509	0	95.3658	0	72.1536	5.52127	8.74153	11.9681	16.6842	80.8159	43.6404	21.9733	8.1612	34.7693	83.7226	4.94426	13.0385	0	66.9135	26.3193	53.7723	49.6148	141.636
ENSMUSG00000080904	0	1894.51	2679.2	142.697	989.318	0	1426.94	0	1404.68	861.19	39.4955	831.088	471.466	85.1973	106.455	0	2428.4	0	0	0	75.7326	129.928	25.4677	591.565	772.409
ENSMUSG00000080916	4.47926	16.8333	23.1244	0	4.36225	64.3307	4.82376	21.175	44.6452	31.0972	37.0973	28.095	10.8206	0	68.9057	10.1975	13.0601	0	34.7802	0	19.7231	386.498	5.18266	11.2488	0
ENSMUSG00000080921	574.987	4969.7	6613.58	5683.62	8933.89	483.775	6039.35	8936.81	5438.35	6915.13	5042.67	3863.06	7750.4	3931.84	2487.33	1093.65	8880.89	619.682	6029.26	1298.18	4303.62	2716.7	2299.81	10101.4	5386.39
ENSMUSG00000080928	0	99.792	183.341	9.9772	156.389	0	113.072	10.9313	49.2684	15.7139	0	4.84238	7.11182	0	19.5871	6.17247	169.791	14.8744	12.2033	11.2518	27.9356	3.74094	14.4397	20.6807	51.4341
ENSMUSG00000080942	1180.34	91.2691	54.5921	103.844	12.3581	7.75815	0	525.368	94.9373	40.4972	7.48383	281.888	83.6959	420.405	194.363	7337.47	119.806	66.3771	153.162	100.145	289.727	250.715	44.4887	132.781	88.0624
ENSMUSG00000080946	0	17.7593	646.467	61.1203	60.9757	0	134.853	52.7315	70.7968	0	70.9065	0	1.61843	40.2581	0	0	78.2378	0	0	0	0	0	0	26.206	34.7604
ENSMUSG00000080950	0	140.919	80.539	5.22727	216.667	0	368.15	29.6313	30.5622	19.1423	13.5314	68.0701	27.3499	58.76	17.3359	13.5697	62.1556	0	24.092	0	16.2915	30.2977	10.9008	10.2203	144.603
ENSMUSG00000080956	0	2.24128	0	0	0	0	32.9883	0	32.0666	0	0	40.0278	0	0	0	0	21.2654	0	0	0	0	0	0	0	0
ENSMUSG00000080957	51.9903	158.392	270.165	75.8904	195.365	96.4655	173.766	108.461	42.0004	158.326	53.0183	58.1253	40.4815	167.792	47.1572	65.3264	78.1081	60.093	154.568	69.806	50.1868	10.1891	111.036	32.8553	308.693
ENSMUSG00000080977	0	158.1	77.5692	0	140.476	0	90.6135	21.9734	75.4987	11.8021	19.5712	113.091	81.8734	0	9.09643	0	75.1017	0	0	0	10.345	0	6.92533	30.1867	90.0911
ENSMUSG00000080980	0	87.2087	263.697	14.8377	556.235	0	625.084	19.9509	0	0	0	14.5627	0.18557	0	18.8903	0	0	0	0	0	0	3940.89	8.00944	0	162.414
ENSMUSG00000080993	0	7.37279	0	0	13.625	0	0	0	0	0	0	0	0	0	0	0	0	0	0	0	0	277.265	0	0	0
ENSMUSG00000080994	56.1489	30.8418	157.464	36.6213	194.069	130.073	210.221	142.103	410.168	143.057	119.294	89.2782	54.4946	23.5342	208.947	44.0056	42.3486	67.8161	23.001	57.9336	187.552	0	21.1614	22.1283	37.254
ENSMUSG00000081010	0	35.0321	0	0	31.2828	0	34.5924	36.4619	26.0608	7.88469	0	0	8.47194	0	0	0	30.1042	0	0	0	67.605	54.8943	4.59519	36.9728	20.0626
ENSMUSG00000081021	11.0787	54.8278	287.724	47.6292	91.8535	0	64.6363	12.977	14.5429	55.3227	56.7235	0	110.282	0	33.6807	39.2248	117.857	21.6186	19.1101	13.6042	86.8853	49.7129	0	78.9533	85.6849
ENSMUSG00000081026	0	16.7101	15.7548	0	63.4034	0	43.8195	0	0	3.54331	0	3.19021	0.937104	0	0	0	0	0	0	0	0	0	2.32836	0	18.637
ENSMUSG00000081043	27.2738	209.79	436.919	24.7158	396.741	0	580.834	26.0521	390.563	140.535	15.1727	130.459	156.45	39.8097	54.824	4.80742	511.448	23.296	7.91653	42.5102	101.096	6.45764	13.2749	31.2203	143.347
ENSMUSG00000081051	5679.45	5527.37	5041.12	15423.2	5325.44	5863.38	4152.3	7441.92	6865.57	11030.6	8980.49	9580.38	8865.66	11047.3	12156.1	12213.5	7039.04	6294.98	18091.7	10855	8357.28	1316.09	6945.55	9850.96	7072.44
ENSMUSG00000081054	0	0	0	0	0	0	0	0	0	0	0	0	0	0	0	0	0	0	0	0	0	0	0	0	0
ENSMUSG00000081059	55.3138	61.5298	30.9624	128.937	15.5755	160.004	8.61169	26.7209	180.156	93.9415	47.0329	37.6177	68.3688	20.0285	9.65431	0	59.9549	87.8073	9.19705	54.6389	48.9753	12.4691	0	30.1231	39.9562
ENSMUSG00000081076	923.41	207.277	77.3768	2574.2	266.909	1870.19	156.797	2219.37	1521.31	1282.38	1926.61	883.012	599.699	1320.12	3771.06	3972.36	388.847	3323.51	3974.75	2581.07	2676.29	106.357	2261.75	344.135	310.258
ENSMUSG00000081087	67.0688	557.531	288.375	877.225	236.521	142.804	230.159	1582.73	2151.32	1654.24	2973.21	556.007	706.861	750.508	781.923	271.207	789.048	93.3381	1783	418.062	2756.79	440.577	757.498	674.967	364.051
ENSMUSG00000081094	640.638	7857.01	9189.88	2118.81	6627.19	481.402	3605.23	2211.6	2003.58	2153.58	2182.4	3043.68	2885.66	1804.36	1733.59	1834.19	10812.2	844.582	2369.07	1278.77	2392.37	436.274	1462.28	8986.59	3972.76
ENSMUSG00000081096	0	29.786	26.7597	0	109.037	0	66.985	3.13801	73.1907	7.30569	0	22.7581	11.3206	0	0	0	3.45446	0	4.47288	0	0	0	0	0	13.8131
ENSMUSG00000081100	0	178.77	260.126	0	15.0987	28.436	217.05	0	0	0	0	97.243	97.8291	0	0	0	122.697	0	23.0622	0	15.0987	33.5589	0	142.76	12.911
ENSMUSG00000081104	17.8718	570.94	147.959	24.421	66.9874	0	181.071	71.457	84.1668	35.1593	0	455.398	19.2181	109.396	0	60.6991	98.6849	8.91827	26.3389	28.8592	46.8073	144.88	44.234	57.5794	852.855
ENSMUSG00000081111	30.7896	101.529	52.6006	19.9726	52.9212	8.68416	64.3721	61.5277	93.7552	55.1752	74.0487	76.6884	56.7389	53.1409	59.8459	47.2195	96.1961	40.1496	36.0238	22.6394	152.748	893.535	44.7132	106.899	124.446
ENSMUSG00000081126	197.072	86.571	93.9538	569.724	91.1505	152.992	92.3944	210.116	121.937	406.319	206.935	83.5734	69.848	166.728	145.074	395.466	53.063	344.407	465.511	281.326	251.497	2965.78	152.524	32.6454	106.09
ENSMUSG00000081136	0	73.6781	650.851	7.83531	47.5271	0	183.943	0	0	49.8931	0	19.131	0.325046	0	0	0	27.1031	0	0	0	0	0	9.37998	10.2131	88.0548
ENSMUSG00000081137	9.6021	2775.69	3126.82	22.9536	2192.19	2.85206	2963.06	111.494	92.3756	58.4351	52.9674	737.129	88.4269	83.47	41.8866	251.335	273.866	18.9096	47.0838	26.9577	120.811	733.969	54.8458	269.938	2158.79
ENSMUSG00000081143	0	0	0	0	0	0	0	0	0	567.329	18.4888	0	17.9087	0	0	0	165.546	4.43434	0	0	0	6.87321	0	0	0
ENSMUSG00000081164	12.1732	51.4359	44.6831	4.76444	43.3499	57.0701	95.8723	27.1234	166.302	14.3563	39.9795	34.8992	20.6541	23.9335	28.0959	28.2279	43.2617	5.77133	35.5095	34.3702	40.5493	8.55789	8.55264	4.14019	20.5938
ENSMUSG00000081165	5.02391	0.884997	0	55.2085	16.7384	0	0	26.566	0	102.12	3.84232	10.1066	11.5825	98.2866	69.2333	63.4643	1.78975	0	78.9659	0	163.025	373.337	0	43.1629	0
ENSMUSG00000081176	10.832	628.561	406.538	38.8562	198.493	0	458.94	30.4184	104.359	13.6708	39.5826	639.195	226.215	17.8706	18.8442	10.0864	254.686	15.3028	42.7412	0	48.8275	420.836	65.2957	550.625	640.355
ENSMUSG00000081189	8.48315	8.19713	20.5859	7.2809	2.21907	0	9.81536	178.366	7.72947	1.77718	1.99392	23.2243	8.71132	5.31937	131.092	14.32	75.9277	0	0	0	993.055	0	9.25989	28.6113	0
ENSMUSG00000081208	391.783	469.578	683.018	688.513	429.997	373.644	505.839	1122.78	380.463	430.088	289.015	743.903	504.691	1620.89	1112.14	929.51	378.253	388.457	1744.8	351.434	902.043	274.799	1249.83	195.289	511.119
ENSMUSG00000081209	0	5.65616	0	0	0	0	0	4.25839	156.827	0	0	0	0	0	0	0	0	0	0	0	0	0	6.53237	40.0402	9.37244
ENSMUSG00000081216	0	4.33028	0	0	0	0	0	0	0	0	0	0	0	0	0	0	0	0	0	0	0	1697.61	0	0	0
ENSMUSG00000081219	609.092	1098.46	1368.68	493.454	751.105	14680.8	657.534	1786.74	2108.31	838.805	7655.27	907.025	119.832	1040.95	4214.88	1017.76	286.445	21405.1	3916.33	1343.82	4245.59	29.4779	23301.4	306.668	1123.98
ENSMUSG00000081228	0	110.877	292.679	0	276.059	0	207.58	37.8878	335.704	101.022	71.5934	62.2282	47.4583	0	26.5352	0	245.586	0	0	0	137.056	19.624	13.0705	156.61	56.6543
ENSMUSG00000081264	36.0256	198.315	469.811	0	435.426	0	285.486	0	0	0	0	3.10215	0	0	4.77687	74.0151	6.59226	0	0	22.5123	3.40523	9.58617	0	1.65607	398.695
ENSMUSG00000081270	0	55.7311	58.3616	12.0409	187.161	0	174.498	24.7023	12.2289	3.37293	0	23.6354	1.12435	23.3346	5.70332	31.6878	29.8221	0	0	0	3.24308	6.52029	0	0	97.281
ENSMUSG00000081272	685.702	5045.81	7944.32	1627.64	7271.02	1099.82	6037.24	3720.11	3241.21	4095.74	3923.94	2007.4	2991.11	2494.38	982.053	1768.9	3575.86	1764.13	1024.21	645.444	3217.31	636.817	843.747	1923.12	5665.69
ENSMUSG00000081277	0	42.7551	51.9319	0	31.3491	0	0	0	39.7654	24.4483	0	12.6189	31.7785	0	0	0	36.872	0	0	46.8541	53.9495	4.18279	0	40.4195	6.7017
ENSMUSG00000081278	13.8737	16.7899	0	0	11.7435	0	12.9859	0	20.4524	0	0	0	1.92758	0	0	0	0	0	0	0	23.4869	0	0	5.04709	90.3771
ENSMUSG00000081281	0	149.026	86.2227	0	88.2973	0	25.6944	10.8332	30.9718	14.154	26.0461	160.875	40.0877	0	0	0	254.415	0	0	8.25492	12.8608	0	0	269.632	111.268
ENSMUSG00000081285	24.3951	10.631	17.8485	17.9405	17.9572	43.3982	34.7498	76.7491	303.061	94.9206	71.2299	3.61416	56.5928	20.4375	101.978	36.1053	15.3606	21.3372	14.828	0	175.126	19.5639	21.3283	5.78822	0
ENSMUSG00000081296	0	0	0	0	0	0	0	11.2608	0	0	0	0	0	0	0	12.2578	471.728	0	0	0	0	1832.54	0	0	0
ENSMUSG00000081297	0	0	0	410.659	0	0	0	25.3478	21.6555	0	54.5508	0	0.914686	0	0	0	0	0	0	0	0	9014.91	3.68105	0	0
ENSMUSG00000081302	0	13.897	2.40195	0	0	0	14.0293	0	0	0	0	1.45912	8.54409	0	0	0	11.6277	0	0	0	0	3.22177	0	1.5579	15.4983
ENSMUSG00000081308	0	86.0953	124.829	0	111.318	0	123.095	0	0	0	6.45345	0	12.7472	0	0	0	76.9097	0	0	0	0	5.32197	0	80.9637	65.9
ENSMUSG00000081309	96.6859	97.7886	79.8432	55.4879	36.1484	121.382	6.66214	101.849	0	44.8805	56.2934	72.754	17.6571	26.3752	89.934	93.9646	38.6517	5.20247	70.7946	11.2701	106.022	42.8328	47.7401	33.6609	257.59
ENSMUSG00000081320	0	2.39585	0	0	0	0	0	0	0	0	0	8.55766	0	0	0	0	4.54639	0	0	0	0	0	0	0	0
ENSMUSG00000081330	0	6.09342	0	0	0	0	0	0	0	0	0	0	3.47226	0	0	0	0	0	0	0	0	51.0042	0	9.13697	6.05977
ENSMUSG00000081339	59.5206	658.664	851.638	0	461.369	0	464.628	73.6781	27.4538	190.516	7.40282	152.551	61.3401	57.2559	132.102	9.21027	88.0926	0	84.0819	0	76.5275	4.39705	30.4014	63.7349	1049.7
ENSMUSG00000081340	114.262	99.2582	432.562	63.4683	36.2666	131.237	173.782	41.4785	138.003	153.149	61.6708	9.73224	138.953	112.991	10.2625	39.2776	82.7264	54.9327	35.5915	44.0874	78.9171	35.4543	21.4654	46.7598	10.3373
ENSMUSG00000081341	0	0	0	0	0	0	0	11.2987	0	0	0	0	0	0	0	0	0	0	0	0	0	1503.87	0	0	0
ENSMUSG00000081344	14620.9	10935.1	6863.32	12227.8	12990.7	13630.7	12873.2	25752.9	16295.3	15747.7	18402.8	12385.2	22671.5	9343.13	12763	45640.1	12861.9	37758.4	16260	29558.8	26605.4	3148.05	8070.01	20490.1	7945.21
ENSMUSG00000081352	0	1.80115	23.5126	0	0	0	0	0	0	0	0	0	0	0	10.9971	0	11.3823	0	0	0	0	0	0	0	37.9281
ENSMUSG00000081353	0	0	0	0	0	0	0	0	0	0	0	0	0.577558	43.0998	0	16.9058	0	0	0	0	0	13.5241	0	3.11732	0
ENSMUSG00000081378	105.873	563.121	484.85	262.909	430.895	34.779	440.521	237.081	138.095	121.063	106.524	510.526	152.722	120.914	248.163	205.683	149.521	62.3178	536.194	196.088	143.418	131.481	523.785	359.896	590.927
ENSMUSG00000081382	161.361	655.92	486.495	450.256	232.964	410.764	382.513	195.809	177.429	175.956	269.118	744.516	394.784	351.529	451.005	615.118	649.162	408.299	764.062	658.732	370.815	11.3031	214.688	345.879	410.492
ENSMUSG00000081400	9.59196	624.193	371.392	57.0625	415.692	10.5775	371.868	313.7	187.481	172.458	295.755	398.579	405.259	87.1509	147.117	58.0042	675.207	27.7958	98.6593	0	392.767	8.30257	79.1667	1439.28	471.285
ENSMUSG00000081406	29.493	757.424	1243.59	154.561	1007.52	33.8038	808.28	566.308	429.396	340.691	732.165	568.576	640.245	261.381	200.011	117.639	1136.44	28.4923	288.518	26.5238	846.763	78.9896	218.922	2997.12	899.548
ENSMUSG00000081413	0	26.1145	201.217	0	41.4088	0	274.739	46.5357	140.667	30.372	56.0127	11.1122	20.5827	0	0	0	47.2281	0	0	0	62.4075	100.615	0	5.93221	141.636
ENSMUSG00000081418	0	22.6311	77.1475	33.0192	423.369	12.6718	462.308	15.4391	45.2851	24.0249	14.2655	127.814	27.7648	81.8345	122.206	20.7737	65.6397	25.0998	111.397	71.9568	52.603	6.5805	28.5921	111.447	13.576
ENSMUSG00000081434	828.098	174.811	25.7748	4415.25	66.1264	731.796	94.6289	4811.82	1156.17	4574.33	9915.72	344.466	1013.4	2430.42	7786.63	8144.94	306.114	3537.49	4676.16	3037.23	6020.48	1410.18	5333.54	148.786	199.571
ENSMUSG00000081436	3.01022	5.37898	13.6461	0	172.474	0	130.943	2.00029	0	4.12984	1.94008	8.28967	2.48855	5.09879	0	6.42691	2.20201	0	0	0	4.84914	457.721	1.52416	4.42542	8.80501
ENSMUSG00000081453	5.88703	270.027	71.0489	60.8957	88.4589	3.03529	115.603	45.3126	35.2691	140.479	15.8005	222.276	180.024	37.2578	32.079	39.9069	300.378	2.64052	51.6552	5.63196	83.9337	13.8218	28.9136	115.205	194.835
ENSMUSG00000081455	0	50.7179	61.7622	0	11.651	0	25.7673	19.9881	0	30.5779	52.4168	14.0696	12.7052	34.6156	28.3201	9.18973	22.4241	0	6.45222	0	63.0134	6.72971	31.2991	25.0367	9.96284
ENSMUSG00000081467	0	5.76861	3.07745	0	9.28861	0	17.9748	13.9922	0	0	1.75009	0	0.381159	0	0	4.76593	11.9182	0	0	0	33.1807	273.837	1.36442	0.998011	3.97137
ENSMUSG00000081470	0	22.5461	13.6556	0	25.7604	0	17.0914	9.67074	0	0	0	12.4432	3.48122	0	0	0	2.20354	0	0	0	0	0	0	13.2855	8.81114
ENSMUSG00000081473	0	7.7241	87.3197	0	18.8254	0	20.8171	7.31404	46.3385	7.5383	0	90.9333	9.92753	0	0	0	44.2839	0	0	15.335	41.4632	5.02361	0	4.04537	8.04886
ENSMUSG00000081476	454.646	294.414	403.048	384.256	384.815	374.824	212.764	191.3	347.605	451.999	307.016	229.851	331.805	282.975	212.854	137.688	225.641	160.382	92.9073	432.236	405.485	72.2378	200.191	229.405	339.672
ENSMUSG00000081485	2060.61	1590.53	5621.05	3330.39	5810.25	3813.47	3940.64	860.93	13881.1	13635.5	3703.24	1153.81	4828.75	2412.04	1395.21	441.923	1863.78	853.963	730.253	5755.27	2828.96	602.43	672.931	5510.31	1937.67
ENSMUSG00000081487	181.303	164.421	301.023	84.2076	248.776	67.3223	227.253	113.476	99.0661	89.2483	65.4298	161.094	52.4112	160.106	63.7509	102.462	90.2099	66.3605	0	321.362	63.2785	6.24994	22.6343	18.5945	180.358
ENSMUSG00000081491	0	27.8338	14.7662	0	33.4264	0	98.5675	28.907	0	0	8.39726	8.97008	32.0633	0	0	0	33.3584	0	0	0	29.4639	20.7845	0	28.7319	0
ENSMUSG00000081494	38.116	22.2328	29.8319	36.0255	33.7654	13.7434	49.7836	76.2961	218.504	130.596	44.1167	12.0814	64.7879	7.431	76.0167	16.4078	11.2322	32.0395	9.74579	49.8127	251.125	775.439	15.5099	9.67443	6.41623
ENSMUSG00000081505	0	8.97517	0	0	0	0	0	0	0	0	0	0	2.65496	0	0	0	5.31813	0	0	0	0	297.272	0	0	0
ENSMUSG00000081519	75.6384	860.127	1359.94	278.359	1199.96	51.1507	668.032	210.741	750.665	478.718	263.809	619.598	663.635	221.71	299.107	114.313	722.052	39.493	267.377	30.9612	489.566	322.08	273.005	1099.01	523.662
ENSMUSG00000081564	58.3657	420.547	94.2764	47.0472	30.4878	0	101.14	129.642	115.133	118.527	66.0894	629.975	26.605	90.7551	29.6397	217.444	165.169	0	33.7678	0	200.071	29.805	18.4306	393.09	443.196
ENSMUSG00000081569	0	0	0	0	0	0	0	53.1702	0	0	0	0	0	0	30.0602	6.79082	0	0	0	0	35.7678	0	0	0	0
ENSMUSG00000081596	0	0.714443	0	0	0	0	0	0	0	116.157	0	0	0	0	0	0	0	0	0	0	0	0	0	0	2.71054
ENSMUSG00000081600	117.041	72.8759	337.926	106.43	362.159	193.926	175.718	319.167	1032.06	426.665	243.26	145.779	153.823	183.245	475.988	147.321	143.831	259.412	48.9851	249.021	471.908	278.808	143.512	149.295	56.8807
ENSMUSG00000081603	0	696.463	227.183	0	162.403	0	139.677	7.01077	15.7134	16.135	8.28442	319.597	200.048	0	0	0	922.273	0	0	0	0	32.0646	5.37726	182.249	385.756
ENSMUSG00000081606	0	0	0	0	0	0	0	0	0	0	0	0	0	0	0	0	0	0	0	0	0	6029.78	0	0	0
ENSMUSG00000081614	0	0.405112	0	0	0	0	0	0	0	0	0	0	0.158875	0	0	0	2.5601	0	0	0	0	0	0	0	5.11845
ENSMUSG00000081616	0	3.53286	0	0	156.745	0	173.328	28.4861	0	0	0	0	3.17773	0	19.4313	0	0	0	0	0	0	0	0	0	0
ENSMUSG00000081621	0	5.73028	0	0	25.424	0	0	0	0	0	0	0	0	32.6925	10.7915	0	0	0	0	0	44.7629	14.6906	0	0	0
ENSMUSG00000081629	0	47.1365	10.4528	0	31.5496	0	43.6093	0	0	0	20.2737	6.34982	26.7751	20.2847	6.69581	0	20.2406	0	0	0	23.6622	79.9408	4.66611	20.339	53.9565
ENSMUSG00000081643	149.613	171.486	258.42	187.788	194.996	540.542	164.89	244.03	37.4855	427.927	711.874	212.389	271.008	157.425	245.678	63.5028	375.299	258.246	140.657	348.813	372.974	6.62784	150.832	157.751	191.263
ENSMUSG00000081656	0	25.4591	0	0	10.7535	0	35.6734	8.35586	0	6.41024	17.7667	0	8.95229	21.2993	0	0	13.7978	37.1072	0	0	29.6866	0	0	4.6216	27.586
ENSMUSG00000081657	13.3769	1723.8	782.608	51.0374	523.681	132.018	579.084	117.766	91.2653	85.5154	75.4691	466.444	230.165	106.089	37.0346	116.289	934.036	31.9074	22.6055	41.6857	169.604	24.7648	151.391	124.505	1486.32
ENSMUSG00000081661	0	3.27338	0	0	15.4778	0	0	0	0	0	0	0	12.6621	0	0	0	6.61984	0	0	0	15.4778	0	0	0	0
ENSMUSG00000081669	89.7508	101.004	9.30242	102.681	28.0773	103.275	46.5717	345.582	268.471	163.546	453.576	124.322	160.214	139.273	72.6632	75.046	132.095	38.404	275.379	116.07	257.776	2267.36	172.706	153.855	84.0319
ENSMUSG00000081672	0	0	0	0	0	0	0	89.7081	0	0	0	0	6.3226	0	0	0	6.39249	0	0	0	0	12.6215	0	0	0
ENSMUSG00000081673	0	40.9494	51.3338	53.5388	38.735	0	21.4165	30.0986	0	17.8006	32.3796	0	25.3372	0	0	0	165.669	0	0	0	19.3675	32.7102	0	33.2949	33.1225
ENSMUSG00000081677	0	14.8578	0	0	0	0	0	0	0	0	0	93.0646	0	0	0	0	4.9442	0	0	0	0	0	0	0	0
ENSMUSG00000081679	0	147.614	342.026	47.5657	143.379	0	253.678	178.625	142.413	26.3559	0	23.0858	11.4169	130.546	0	0	49.0587	0	43.8004	0	79.1643	0	0	98.5942	122.605
ENSMUSG00000081684	243.832	163.022	89.0329	88.3496	54.5851	206.936	92.8616	96.0367	26.8982	56.6691	45.036	114.931	206.838	58.3607	56.6352	55.2044	267.581	24.6134	74.8976	153.034	83.529	5.22108	10.0446	166.021	140.028
ENSMUSG00000081690	0	25.1154	15.4163	0	46.5307	0	0	0	20.2595	9.31621	0	0	2.18879	0	0	0	19.9012	0	12.8841	0	0	7.22984	0	24.9974	19.8943
ENSMUSG00000081700	0	33.6794	23.4563	0	0	49.2959	0	0	58.9797	14.1749	0	0	4.95436	0	0	0	0	0	0	0	0	0	0	0	45.4048
ENSMUSG00000081719	0	0.986554	0	0	0	0	0	0	0	0	0	0	0	0	0	0	0	0	0	0	0	0	0	0	0
ENSMUSG00000081721	69.2431	53.2293	166.514	65.318	147.82	94.5302	200.237	127.108	499.089	202.688	135.549	29.7509	138.773	29.2786	150.308	46.8319	33.1918	108.014	32.4796	146.578	332.014	8.53978	48.3241	28.5884	12.6402
ENSMUSG00000081729	0	17.3897	10.1498	0	7.65878	0	10.5863	1.48779	13.0496	15.1422	1.72043	9.24865	11.033	0	3.95885	0	32.7566	0	0	0	9.12817	3.57084	0	1.64579	21.2845
ENSMUSG00000081730	0	70.9358	149.419	0	91.2718	0	106.865	0	0	37.414	4.92977	77.8014	11.3392	0	24.7743	5.91011	43.6295	0	6.34049	0	5.36893	0	3.15461	23.0745	50.501
ENSMUSG00000081738	0	38.9644	23.1608	0	11.651	0	6.44181	0	9.26654	0	0	14.0696	8.67313	0	0	0	2.49156	0	0	0	0	0	0	15.022	64.7584
ENSMUSG00000081739	0	18.643	11.2906	1.0977	9.08752	0	11.9331	1.0322	0	0	0.521512	18.7472	3.78235	0	0	0.48864	15.0611	0	1.82307	1.19332	0.567971	163.692	0.336285	3.17332	17.4843
ENSMUSG00000081745	40.442	145.362	252.618	93.0999	101.266	160.566	138.328	67.9448	0	35.8973	30.3885	239.78	11.0521	56.7173	9.68568	95.5596	53.5024	52.1281	126.121	0	47.2965	49.2263	117.985	15.3607	264.873
ENSMUSG00000081749	0	7.63702	60.8571	0	5.10233	0	5.64214	7.92942	0	0	0	0	0	0	0	0	0	0	0	0	0	1068.23	0	0	17.4521
ENSMUSG00000081752	448.186	398.261	637.309	291.799	417	201.345	234.277	23.5609	646.545	824.132	187.986	197.635	190.659	597.366	315.837	156.993	92.0519	23.5974	576.185	486.862	72.0607	33.7684	286.084	130.077	460.102
ENSMUSG00000081755	0	1.24576	0	54.9678	0	20.7744	0	0	0	0	5.29278	4.74214	4.98358	0	0	0	2.51934	91.7916	0	56.4513	0	0	0	78.479	0
ENSMUSG00000081766	0	0	0	0	0	0	0	19.4862	0	0	0	0	0	0	0	0	0	0	0	175.507	28.4263	49.5463	18.9486	0	0
ENSMUSG00000081772	0	0	0	0	0	0	0	0	0	0	0	0	0	0	0	0	0	0	0	0	0	0	0	9.93645	0
ENSMUSG00000081788	0	99.3787	528.13	17.6718	201.936	8.32609	248.99	33.4789	23.6276	14.9178	14.004	53.2311	24.6725	20.5548	8.15826	3.80103	62.6742	0	9.97024	17.6126	11.0426	41.2847	10.7403	62.2108	142.115
ENSMUSG00000081792	23.162	53.9215	45.3324	39.3871	34.2065	6.16765	86.4582	30.4394	24.7943	3.91354	4.48694	149.493	28.8412	11.7139	20.6695	26.5533	71.0606	8.28819	5.41236	0	25.9103	5.64723	9.00407	33.6028	29.2502
ENSMUSG00000081805	10.0422	480.523	593.86	90.9484	260.635	0	247.759	32.0359	86.417	67.7969	49.1803	320.262	88.5148	101.529	37.0987	48.0459	383.313	3.94847	94.0935	34.8364	113.17	24.3784	128.002	100.224	512.212
ENSMUSG00000081809	0	442.709	321.04	27.9581	255.342	0	260.637	31.3903	0	62.4373	33.7867	289.9	40.3963	48.2271	48.6517	16.6395	81.2073	39.9412	51.6058	0	71.5374	27.3401	82.7997	112.554	431.091
ENSMUSG00000081828	0	9.57125	0	0	0	0	20.4018	0	0	0	0	14.8532	0	0	0	0	11.8365	0	0	0	48.7257	86.0721	0	15.8587	0
ENSMUSG00000081829	0	34.4689	50.2808	0	9.4851	0	20.9772	0	0	0	0	15.2721	7.61992	0	0	0	36.511	0	14.4878	0	0	0	5.6113	8.15298	56.7754
ENSMUSG00000081833	8.32986	25.9315	0	16.0486	16.2245	188.997	26.9115	161.488	52.3192	269.069	13.5625	78.3701	31.7239	116.132	159.416	55.3481	114.497	13.7591	8.22921	45.1398	167.818	51.1936	24.5458	142.945	13.8737
ENSMUSG00000081834	14.2292	48.8894	193.515	57.1554	73.0103	0	80.7346	54.4103	39.2394	0	9.1707	19.5925	2.99599	0	20.6601	0	5.20442	0	12.3438	0	0	429.271	117.323	0	10.4053
ENSMUSG00000081838	0	7.05717	0	0	0	0	0	0	0	0	0	0	0	0	0	0	0	0	0	0	0	0	0	0	0
ENSMUSG00000081852	0	10.4992	0	0	87.1863	0	55.0916	0	0	0	0	50.1358	0	0	0	0	0	0	0	0	21.9293	0	7.31826	16.0589	10.6505
ENSMUSG00000081854	0	2.66569	0	0	0	0	4.77311	0	0	0	0	3.47499	5.0804	0	0	0	5.53842	0	0	0	0	2.68457	0	0	7.38203
ENSMUSG00000081858	0	0	0	0	0	0	0	0	0	0	0	0	0	0	0	0	35.4211	0	0	0	0	26.2775	0	0	0
ENSMUSG00000081860	0	16.6707	72.0937	0	0	14.6362	0	69.9629	0	32.7702	19.9756	18.7693	5.66425	0	0	0	6.64766	0	0	12.661	27.4708	0	0	3.33998	0
ENSMUSG00000081862	0	0	0	0	0	0	0	0	0	0	0	0	0	0	0	0	0	0	0	0	0	14.7903	0	0	0
ENSMUSG00000081865	0	204.248	17.7837	0	26.8381	0	14.8388	6.95143	29.3296	16.843	4.01919	54.0157	77.686	8.85969	12.8181	0	172.18	0	0	0	7.90573	0	13.5343	9.61204	91.7978
ENSMUSG00000081873	175.956	22.7375	102.775	254.622	77.5512	394.917	51.4535	46.1751	116.713	93.8276	26.7495	62.4332	81.8094	475.632	31.8028	18.2082	19.9012	197.564	200.454	177.186	21.4617	4.13895	101.101	6.66596	39.7887
ENSMUSG00000081874	0	0	0	0	0	0	0	0	0	0	0	0	0	0	0	0	0	0	0	0	0	586.069	0	0	0
ENSMUSG00000081884	0	7.50352	0	173.778	7.56481	0	0	26.23	0	4.50945	59.7271	24.3605	1.42338	32.2029	4.68896	3.2541	37.2078	15.7009	11.136	0	10.4675	33.2791	6.72954	45.5167	6.46871
ENSMUSG00000081885	0	5.8189	3.44268	0	2.59775	0	0	0	0	0	0	7.31968	0.630072	0	1.10265	0	22.2211	0	0	0	1.29887	12.5769	0	1.67468	6.66405
ENSMUSG00000081887	3.14528	85.5219	239.564	4.34559	235.784	9.86802	312.875	11.0247	79.4194	50.8926	0	29.5276	11.5107	10.3781	10.948	14.606	63.8684	20.6613	8.65317	0	24.3349	108.494	4.7394	43.9118	123.212
ENSMUSG00000081890	0	13.9578	0	0	0	0	0	0	0	0	0	265.222	0	55.931	0	0	0	0	0	0	0	31.7987	0	0	0
ENSMUSG00000081895	53.0934	816.429	1026.49	192.697	1315.42	0	878.656	428.986	223.662	187.639	204.859	1757.81	642.842	102.087	200.168	90.8371	1088.08	77.5311	151.289	14.0291	266.021	56.9816	139.946	2709.03	1256.14
ENSMUSG00000081926	43.4324	978.956	477.222	130.823	458.307	0	1049.79	0	0	162.796	29.4148	711.573	382.899	0	66.0201	0	2352.21	0	50.0022	0	32.7362	78.5374	19.3825	647.188	895.773
ENSMUSG00000081934	0	12.442	0	0	0	0	43.2863	46.9193	387.334	43.9367	0	0	3.89623	490.327	0	18.4618	0	0	9.9273	0	54.099	119.126	175.744	29.4413	0
ENSMUSG00000081944	104.211	2380.89	7255.51	326.793	3366.26	133.781	3913.29	371.506	448.002	1322.69	320.636	1280.57	332.042	401.061	227.858	230.736	1249.89	180.526	150.694	218.31	310.093	19.7428	213.453	1621.63	1676.5
ENSMUSG00000081953	4.30563	81.3077	14.4898	19.7251	36.4452	4.59991	36.2709	22.9197	6.3473	8.01941	27.0474	85.0876	67.625	44.9549	13.1995	28.1273	109.113	9.31753	50.9662	12.2786	46.7359	15.5389	32.5701	103.378	37.3974
ENSMUSG00000081957	0	24.7879	233.794	0	159.876	0	42.6734	22.8703	82.7301	1101.89	9.21684	26.6295	66.4373	50.565	11.3987	29.8851	75.4524	0	0	42.7512	15.2567	0	0	16.5854	28.2849
ENSMUSG00000081965	43.1462	69.3391	271.173	38.8446	164.498	23.757	135.317	64.856	33.2531	63.3611	5.11693	37.1451	20.9495	58.9724	74.9986	73.0129	160.445	8.1484	36.7894	49.6867	80.7654	223.541	71.8391	13.7946	104.639
ENSMUSG00000081967	11.2356	114.708	114.601	22.4598	67.258	10.8797	106.248	25.5013	65.9015	72.488	23.3049	7.73524	57.6064	0	23.7796	0	160.269	0	14.676	56.1344	55.4151	22.2034	11.291	70.2004	41.0805
ENSMUSG00000081974	9.91624	17.6812	17.1592	19.3345	10.3583	6.66726	21.4765	33.204	58.0389	39.3434	32.9312	7.29663	23.4676	0	53.8071	8.02803	12.1831	13.625	15.0872	7.44237	72.0773	1.49575	7.7811	8.34704	7.75023
ENSMUSG00000081992	0	166.804	116.87	8.97031	111.393	0	123.178	7.21309	30.6347	8.53178	15.5195	183.093	89.4853	0	0	46.5112	236.23	7.73009	0	0	21.048	0	5.5143	215.435	170.662
ENSMUSG00000081993	0	0	0	0	0	0	0	0	0	0	0	0	0	0	0	0	0	0	0	0	0	152.15	0	0	0
ENSMUSG00000081999	96.633	639.091	601.655	148.825	476.411	59.347	650.77	157.54	317.038	185.493	369.863	640.735	376.702	117.833	99.8785	67.0055	644.843	39.8419	113.603	121.815	331.759	353.106	188.752	313.149	838.727
ENSMUSG00000082008	0	13.8012	37.1392	33.5488	0	11.7902	0	0	0	0	0	0	3.0666	0	0	0	7.99062	0	0	0	0	5.8098	0	28.1031	7.98788
ENSMUSG00000082029	34.5998	1278.12	585.894	51.3033	243.605	51.2148	349.193	352.934	422.478	234.765	324.94	762.675	342.43	164.298	135.181	93.5428	405.183	52.0623	274.133	82.2575	303.579	139.532	145.307	756.14	910.384
ENSMUSG00000082039	0	0.829005	0	11.2869	0	0	0	18.0131	19.6612	3.75267	3.07714	13.1482	203.161	0	3.46615	0	0	0	4.52225	0	0	2372.49	0	0	0
ENSMUSG00000082044	15.9753	8808.1	1675.27	297.858	1197.58	65.5394	985.852	692.685	379.353	939.631	586.35	3278.01	1329.63	670.896	165.2	165.615	5622.87	39.1233	330.282	0	518.963	253.011	507.528	1669.9	5837.13
ENSMUSG00000082057	0	49.5785	112.075	21.6793	130.945	7.59797	120.665	7.07754	13.3729	0	0	19.7659	9.24802	10.8067	27.1694	2.34699	21.0019	8.02085	32.3493	0	2.41078	10.9115	19.5911	23.4488	25.6602
ENSMUSG00000082061	28.8379	57.6416	24.5119	22.1422	6.16532	0	0	0	10.0742	0	11.0796	49.6344	6.85543	66.1928	20.3905	21.9531	29.0059	0	0	9.8197	102.164	3.83182	0	0	42.176
ENSMUSG00000082063	759.857	698.618	1860.23	757.255	728.981	1968.56	1192.01	420.674	259.767	1766.73	539.791	143.596	209.55	912.464	217.561	315.696	23.218	491.938	28.1657	100.41	13.7066	121.262	18.3269	129.986	709.565
ENSMUSG00000082066	0	15.0429	82.0972	0	0	6.18856	44.037	0	0	0	0	0	12.5351	0	0	0	32.1728	0	0	0	16.6404	0	2.59991	1.90171	30.2699
ENSMUSG00000082073	0	0	0	0	0	0	0	0	0	0	0	0	0	0	0	0	0	0	0	0	0	5772.99	0	0	0
ENSMUSG00000082078	0	34.2537	290.655	0	153.524	0	226.355	13.7225	47.6191	24.9537	12.0786	23.542	2.25768	46.4848	0	0	40.6479	9.31894	0	0	45.0752	22.7277	0	40.8455	43.7597
ENSMUSG00000082100	58.5719	37.3057	509.11	68.524	672.279	4.63172	604.244	565.538	98.8948	190.461	21.6019	23.9952	172.387	35.5557	232.605	32.5461	84.9853	6.12196	11.7193	31.3891	623.706	42.0918	21.8907	81.1284	73.6287
ENSMUSG00000082116	0	0	0	0	0	22.5463	0	0	0	0	9.0223	0	47.5222	0	29.6283	0	0	0	109.155	0	0	0	43.8164	0	0
ENSMUSG00000082117	0	1.03076	0	0	0	0	0	5.7052	0	0	0	0	0	0	0	0	0	0	0	0	0	459.249	0	0	0
ENSMUSG00000082127	0	2169.81	600.781	0	453.332	0	1183.05	52.9015	0	45.7109	43.9823	627.73	417.113	46.6349	0	0	915.161	0	0	0	18.1333	0	21.4639	584.497	992.377
ENSMUSG00000082145	0	10.8985	30.4969	11.1187	40.2711	0	19.085	136.875	190.598	113.372	57.1435	0	54.9038	86.5659	31.1732	0	9.84225	9.22728	43.7261	0	15.252	126.256	103.762	22.2527	4.91944
ENSMUSG00000082149	0	0	0	14.6488	130.368	0	78.0869	0	0	0	0	0	0.432533	0	11.745	8.56898	11.6163	4.69062	0	0	4.80032	21.2522	0	70.0366	9.28987
ENSMUSG00000082152	0	3.18168	6.58921	162.478	0	11.9054	5.49805	35.0735	8.65929	1787.2	25.4624	16.0111	4.30681	823.238	7.72707	0	153.111	0	0	517.688	0	6.18035	2.9214	14.9581	4.25161
ENSMUSG00000082154	439.282	39.2954	31.368	456.788	50.7202	2581.72	41.1299	35.8977	38.9642	50.6255	186.074	46.2771	41.367	259.897	252.367	198.483	47.7246	3479.83	505.146	97.8136	92.6525	96.7509	106.746	49.4098	17.3484
ENSMUSG00000082171	0	104.165	12.3175	160.3	0	0	0	17.4462	60.3464	0	118.105	112.239	17.0463	0	30.8931	0	55.6533	0	58.9294	0	16.3643	0	0	0	55.6342
ENSMUSG00000082179	0	101.837	296.833	0	139.988	0	398.606	0	69.6741	22.0002	0	95.794	31.979	0	0	0	176.625	0	0	7.35298	6.16178	0	0	19.5533	77.8081
ENSMUSG00000082183	0	5.82522	12.2254	0	9.22491	0	0	0	0	0	0	0	0	0	0	0	0	0	0	0	0	0	0	0	15.7766
ENSMUSG00000082185	11.9165	196.785	384.897	78.3333	321.004	0	495.824	43.5574	32.6409	27.3362	58.5913	57.4283	25.8252	10.0922	42.0724	31.1383	15.2548	36.4214	111.585	0	60.2448	0	21.4254	52.5564	270.136
ENSMUSG00000082186	45.7116	243.224	250.748	148.595	235.543	95.1429	153.716	262.364	163.716	177.724	86.8246	428.991	235.422	193.21	187.31	204.815	171.757	105.228	590.708	157.59	267.874	1416.71	409.803	73.0194	363.207
ENSMUSG00000082189	2.08475	12.5113	10.7626	0	4.06058	0	0	1.57762	0	1.21028	0	0	7.99431	0	0	0	13.8937	0	2.39769	4.2657	1.79419	38.6052	0	0	1.73611
ENSMUSG00000082193	0	92.864	16.4693	0	28.997	0	36.6455	17.1847	13.1786	2.46934	15.1329	96.7121	30.4059	0	7.03322	18.5542	139.966	16.5006	5.8687	0	7.80315	0	0	99.6983	74.3866
ENSMUSG00000082195	2.57199	5.67759	6.17428	19.1642	2.32946	1.31886	1.28796	0	0	0	0	6.56375	3.8304	0	8.09489	8.87816	41.8451	3.22872	2.36305	8.87364	0	41.3943	3.51996	3.00346	8.96373
ENSMUSG00000082196	0	48.8286	8.29505	0	0	0	55.3713	0	0	17.782	0	65.5074	13.304	0	0	6.42312	37.4788	0	0	0	5.53134	0	0	8.07021	10.7046
ENSMUSG00000082208	0	278.281	340.969	0	177.241	0	202.315	0	0	5.25489	0	27.6173	4.62247	11.3245	4.44277	0	17.1175	0	0	0	0	3.05143	6.74178	9.82895	234.673
ENSMUSG00000082226	271.169	1186.33	1287.61	43.3568	1230.09	0	1172.95	1188.72	101.949	129.603	28.8962	548.969	1.20437	192.812	413.008	245.566	32.4053	68.5081	57.8315	92.0047	184.41	228.502	55.5201	95.773	1139.51
ENSMUSG00000082241	214.447	93.3343	408.531	391.17	90.6664	151.179	100.259	143.3	116.163	203.177	178.913	72.9918	278.305	133.57	113.62	172.134	721.271	91.6974	47.7814	100.901	148.316	30.6257	54.3388	303.938	108.541
ENSMUSG00000082258	0	0	0	0	0	0	0	0	0	0	0	0	0	0	0	0	0	0	0	0	0	0	0	0	0
ENSMUSG00000082260	0	210.976	56.5115	0	117.265	12.0712	47.1533	55.9514	54.552	29.0834	8.03427	300.381	135.701	0	35.4811	0	209.736	0	28.0905	0	0	5.68956	0	146.613	82.0427
ENSMUSG00000082271	0	0	0	0	0	0	0	117.386	0	0	0	0	144.617	0	0	0	6.83923	0	0	0	5.33025	3.3151	0	11.4541	0
ENSMUSG00000082272	9.1418	63.336	47.1949	14.8088	26.709	7.22267	9.84489	50.7178	75.2258	36.2242	18.7968	96.7603	52.2805	33.5673	7.23803	27.8786	91.3873	19.7537	59.2867	18.7054	53.6981	36.7826	15.9556	47.8289	26.6455
ENSMUSG00000082276	0	20.8028	0	0	0	0	21.9922	15.4538	0	0	17.8703	32.0222	4.03196	0	41.121	0	0	33.123	102.609	0	0	0	179.156	8.54748	17.0065
ENSMUSG00000082279	3.74228	12.2777	0	48.7846	0	13.3508	4.0301	17.9511	11.5946	6.59311	8.76813	14.6703	18.809	0	21.2588	6.27096	17.1464	4.6457	19.2067	14.131	16.9265	0	24.108	6.26535	15.5823
ENSMUSG00000082280	0	6.567	6.15104	0	23.207	4.37065	15.3973	55.3253	8.08345	9.52507	2.08524	14.9464	4.57462	5.56298	40.1484	6.70445	28.7843	0	0	0	116.763	761.368	16.5595	0.997385	3.96888
ENSMUSG00000082284	0	1613.9	407.532	112.617	379.868	46.8471	320.043	275.854	182.4	282.542	261.923	873.76	502.566	384.355	167.712	195.273	367.49	33.1536	175.942	46.8667	195.218	131.032	193.253	392.599	1291.58
ENSMUSG00000082287	0	0	13.5052	0	0	0	0	0	0	0	0	0	32.8518	0	0	0	0	0	0	0	0	0	0	0	0
ENSMUSG00000082292	154.32	95.5016	57.7656	207.797	75.553	1004.63	67.4796	205.815	585.078	577.377	1771.76	44.4487	1135.76	1231.47	1197.88	269.804	141.684	1102.48	1451.03	55.4066	822.999	31.4981	724.388	292.239	81.9997
ENSMUSG00000082308	14.133	12.6946	100.907	0	6.3451	0	28.0655	48.0933	31.5117	19.7773	28.8809	5.10817	21.4769	0	4.93048	5.45885	35.2793	10.7619	7.49331	0	42.94	3.94628	3.96885	8.18095	5.42573
ENSMUSG00000082319	11.3493	94.4739	110.753	40.373	121.414	14.7727	94.1559	63.3614	49.8329	60.1524	91.968	96.4761	40.3209	61.143	40.8693	10.8609	214.459	21.0473	74.2582	38.6228	81.3642	7.4267	56.8036	138.246	124.047
ENSMUSG00000082352	0	0	0	0	0	0	0	0	0	0	0	0	0	0	0	0	0	0	0	0	0	3.11892	3.4572	0	0
ENSMUSG00000082354	0	0	0	0	0	0	0	0	0	0	0	0	0	0	0	0	0	0	0	0	0	32.9411	0	0	0
ENSMUSG00000082357	0	89.0181	354.574	36.9673	186.123	0	102.907	25.6602	59.0229	33.5826	5.22621	14.0475	68.0317	43.8592	12.576	7.62802	29.8517	10.2055	39.5047	0	5.13997	3.61742	3.44375	22.4976	99.4717
ENSMUSG00000082372	0	0	0	0	0	0	0	7.98423	7.65144	2.61891	0	0	0	0	0	0	0	0	0	0	0	3464.15	2.60122	0	0
ENSMUSG00000082383	310.048	546.227	738.09	305.646	474.431	74.5797	593.054	115.914	112.784	279.493	63.5198	431.764	324.038	101.295	320.792	170.39	158.802	151.172	303.501	363.837	178.377	0	412.441	138.889	646.751
ENSMUSG00000082389	6.31161	8.24603	7.05886	12.4261	2.6632	3.01562	2.94496	8.9788	8.87456	7.99298	15.7505	6.43211	9.89619	0	4.13891	5.4659	1.13905	3.39481	3.14514	4.24177	2.35351	17.9815	3.24136	3.43376	15.9413
ENSMUSG00000082396	0	135.436	79.584	0	105.091	0	146.091	5.45676	0	2.40467	0	24.1726	5.61539	0	0	0	57.7893	0	0	0	19.2317	307.127	0	78.7173	102.701
ENSMUSG00000082397	0	0	0	0	0	0	0	0	0	0	0	0	0	0	0	0	0	0	0	0	0	473.489	0	0	0
ENSMUSG00000082398	0	8.15585	0	0	14.6599	0	0	0	0	0	0	0	1.1912	12.5674	0	0	4.18003	0	0	10.267	8.60371	1692.68	0	4.20035	8.3572
ENSMUSG00000082402	0	2.1552	0	0	0	0	0	0	0	9.36616	0	0	9.0399	0	0	0	0	0	0	0	0	6.33358	0	0	8.71405
ENSMUSG00000082404	0	161.337	400.895	16.7041	51.8578	0	105.131	0	0	0	0	13.9162	0	0	0	16.3051	0	0	8.76757	0	31.4982	0	0	3.71456	133.032
ENSMUSG00000082406	0	4.3104	108.041	0	91.7155	0	33.8062	0	0	0	0	0	0	0	0	0	0	0	0	0	0	146.668	0	13.1391	0
ENSMUSG00000082419	9.87497	134.563	69.0475	30.6113	22.3291	0	123.457	52.1469	23.6791	13.3106	60.8472	299.604	102.997	35.6837	119.518	15.0283	200.553	33.2932	167.054	25.3472	99.4778	0	84.2202	134.352	82.7396
ENSMUSG00000082420	97.2075	221.64	528.687	110.47	210.346	19.2991	256.662	207.346	516.325	211.791	124.682	186.859	40.8741	613.217	62.3366	124.409	167.521	92.9915	138.354	51.9129	439.183	3.87113	56.1096	143.397	297.713
ENSMUSG00000082431	176.849	505.807	394.822	176.618	297.921	52.5183	226.49	256.823	1053.3	158.237	667.199	324.789	574.675	71.3899	139.828	709.738	337.134	556.484	115.892	218.379	1676.65	869.725	66.4648	181.39	737.726
ENSMUSG00000082435	0	0	0	0	0	0	0	0	0	0	0	0	0	0	0	0	0	0	0	0	0	226.659	0	0	0
ENSMUSG00000082436	0	306.459	143.718	52.4815	72.2969	0	133.243	63.2415	19.167	62.4197	59.961	232.813	108.253	210.607	226.231	72.6898	185.528	118.787	303.194	19.1916	86.4243	55.6894	57.859	15.5358	144.25
ENSMUSG00000082454	78.371	482.205	907.749	50.1352	432.607	14.907	489.449	174.097	174.13	91.9651	49.2721	235.407	129.83	85.7425	65.1735	20.3792	263.833	1.60616	102.766	35.8972	202.306	87.2035	51.345	608.56	390.476
ENSMUSG00000082465	0	218.45	143.995	41.2481	177.798	0	136.534	40.9772	24.5278	21.9416	29.2088	190.851	111.061	9.78233	32.2914	26.6361	276.717	14.808	39.475	0	37.2134	14.9183	11.8781	278.061	130.92
ENSMUSG00000082474	69.8073	66.1447	144.843	13.9454	302.661	0	204.528	155.792	42.1172	60.6818	21.6099	169.208	58.9903	49.9566	122.224	0	75.5113	29.5033	54.7543	0	52.9848	47.0449	9.98841	57.8121	107.836
ENSMUSG00000082479	0	0	0	0	0	0	0	0	0	0	0	0	0	0	0	0	0	0	0	0	0	70.2512	0	0	0
ENSMUSG00000082480	160.252	27.8539	16.6182	254.558	16.7195	135.766	46.2209	70.6616	165.081	119.974	252.251	84.1261	112.612	117.654	170.627	208.554	82.2357	98.6485	191.888	405.753	388.612	15.5978	82.3274	62.8747	21.4454
ENSMUSG00000082487	289.43	908.38	1441.87	1557.11	1392.64	799.525	1130.92	475.313	316.233	407.434	371.541	648.167	516.844	1209.07	586.593	751.183	335.042	950.2	1127.2	975.648	514.709	90.8658	625.828	402.134	1079.21
ENSMUSG00000082530	235.608	328.881	400.739	669.615	231.829	305.139	267.502	362.613	228.172	448.419	94.3784	292.126	534.046	332.04	427.914	306.198	375.058	128.998	468.091	1177.45	199.813	1458.09	107.448	186.275	189.62
ENSMUSG00000082532	0	72.6145	52.0146	0	9.81218	0	32.5508	0	34.1778	7.85823	27.0287	31.5975	5.39811	0	21.2157	0	25.18	0	0	0	27.1545	22.6704	5.84794	25.3024	41.9523
ENSMUSG00000082536	527.118	3393.54	2429.62	2902.17	3224.59	611.484	2471.12	5422.87	1243.53	4439.5	2470.76	3427.83	2901.12	2822.71	4028.6	4310.9	3657.25	1803.75	3116.52	400.54	7285.74	550.233	2456.31	7092.47	4315.77
ENSMUSG00000082545	0	24.7677	0	0	14.1731	0	15.6726	11.0131	22.545	0	0	0	4.92392	0	0	0	18.1855	0	0	0	0	0	0	0	0
ENSMUSG00000082550	56.5736	123.35	149.463	93.1256	67.6681	0	187.068	21.1695	18.4285	0	46.2101	0	18.1695	0	13.9811	0	48.2361	0	11.4406	35.9257	9.96653	141.295	80.8934	24.2352	241.098
ENSMUSG00000082570	105.567	86.4982	330.497	100.955	48.4913	52.3232	168.525	433.823	228.758	352.494	28.2475	167.307	165.949	496.817	150.411	242.367	23.7025	74.8348	257.334	333.349	107.152	8.61678	223.143	77.4075	136.243
ENSMUSG00000082575	267.781	400.383	579.968	298.251	459.646	244.147	319.574	1970.88	787.624	434.754	510.007	383.337	389.689	456.953	726.494	367.743	408.485	275.42	293.845	418.342	1138.07	141.62	442.271	369.068	496.604
ENSMUSG00000082609	0	51.5055	91.207	16.6264	94.6305	0	47.5646	32.2958	29.0396	6.88966	0	55.4059	26.0495	22.1245	6.68482	0	136.138	0	10.1595	0	16.2051	0	10.1786	73.9457	73.5628
ENSMUSG00000082612	0	3.20298	6.7806	0	0	0	11.3155	0	0	0	0	0	0	0	0	0	0	0	0	0	0	213.253	0	0	0
ENSMUSG00000082616	0	0	0	0	0	0	0	0	0	0	0	0	0	0	0	0	0	0	0	0	0	116.706	0	0	0
ENSMUSG00000082649	0	5.04303	0	0	0	0	27.0897	0	0	0	0	0	0	0	0	0	0	0	0	0	0	228.6	4.86683	0	0
ENSMUSG00000082651	0	244.128	239.14	24.943	195.486	0	548.732	11.6846	0	0	0	169.483	16.7646	29.7844	12.7656	37.5426	167.218	0	16.6551	0	56.6521	151.01	0	51.7019	180.02
ENSMUSG00000082664	0	0	0	0	0	0	0	0	0	0	0	0	0	0	0	0	0	0	0	0	0	796.045	0	0	0
ENSMUSG00000082674	8.77695	516.748	155.016	23.9867	109.66	24.8342	129.345	47.8999	95.0852	116.634	24.1572	182.451	341.734	159.784	6.20619	0	1450.82	0	7.41604	0	45.1247	17.5358	26.481	138.246	168.787
ENSMUSG00000082675	4.59691	60.5263	52.0975	7.5976	90.4159	6.37836	47.8173	145.596	64.6524	13.3368	23.8187	69.6253	51.0617	7.78636	17.9464	73.1432	226.981	3.87239	17.7046	14.3366	106.635	40.1645	23.5607	104.75	63.8691
ENSMUSG00000082676	0	68.1818	0	0	52.347	0	86.8277	0	30.3892	0	0	21.0712	353.746	0	0	54.5225	89.5552	0	9.66311	0	0	51.1633	5.16562	112.488	111.906
ENSMUSG00000082687	0	14.3591	0	54.2165	26.8057	0	0	83.4876	0	30.0871	22.1441	64.7406	4.26891	61.0163	0	30.239	166.24	0	50.1615	0	25.2472	30.9664	0	80.6436	0
ENSMUSG00000082691	739.749	2095.66	805.082	791.403	379.682	1486.07	527.813	1488.69	966.965	826.904	2632.32	1170.27	504.445	1128.93	1015.8	699.352	2245.62	997.796	503.539	1285.23	1786.4	2914.24	704.924	1002.39	2328.34
ENSMUSG00000082706	0	83.7892	33.9265	21.2318	0	0	28.3083	67.1804	0	17.8812	32.6492	103.047	16.988	0	0	123.56	158.762	0	0	0	57.9593	6.83141	0	33.0069	120.399
ENSMUSG00000082709	0	18.1972	28.7529	0	21.6961	0	11.9958	33.7175	36.6189	8.68784	8.17564	0	41.5719	0	9.20919	21.9034	60.3163	10.686	0	0	28.6863	270.869	13.5709	13.9868	37.105
ENSMUSG00000082715	0	21.1874	11.0663	13.851	8.35032	0	55.4025	0	54.7529	0	6.29321	40.335	4.75638	0	0	0	21.4286	0	11.8301	0	8.35032	185.514	4.94407	0	7.14041
ENSMUSG00000082716	0	4.01646	0	0	0	0	10.9373	0	0	0	0	7.96274	0	0	0	0	4.23033	0	0	0	0	118.638	0	4.25089	0
ENSMUSG00000082718	9.08759	8.3682	0	0	0	0	0	0	0	0	0	0	8.67035	0	0	0	3.32383	0	0	0	0	8.981	0	0	33.2269
ENSMUSG00000082728	0	0	0	0	0	0	0	0	0	4.57598	0	0	0	0	0	0	21.3254	0	0	0	0	103.385	2.80087	0	0
ENSMUSG00000082738	0	93.2776	344.982	0	184.96	0	242.403	0	35.7917	0	0	44.1195	2.0157	0	0	0	20.5093	0	0	0	12.0611	33.462	12.1061	2.94413	228.453
ENSMUSG00000082743	0	45.2172	41.1101	0	23.2653	0	25.7267	14.5568	0	0	0	0	4.9029	0	0	0	29.8517	0	0	0	36.9195	0	0	9.99894	26.5258
ENSMUSG00000082762	160.341	65.0845	140.55	124.403	80.6016	198.301	136.039	98.6961	181.311	138.948	121.496	122.948	110.148	122.941	267.984	65.6476	65.3178	24.9993	213.788	214.094	163.665	9.80312	100.955	74.7513	97.9431
ENSMUSG00000082772	0	0	0	0	0	0	0	0	2.89011	0	0	0	0	0	0	0	0	0	0	0	0	308.406	0	0	0
ENSMUSG00000082776	66.221	38.5368	124.725	122.342	684.938	25.3786	734.276	70.1403	107.517	80.388	39.3815	10.5232	33.9068	286.776	197.734	104.96	81.6229	57.8853	406.715	92.351	106.486	66.2081	104.59	124.715	13.4129
ENSMUSG00000082778	15.8522	75.801	68.702	59.2725	55.5434	142.039	110.555	128.559	465.627	212.018	85.0142	74.5262	78.7492	23.5449	205.086	89.9783	55.4304	164.871	78.3033	59.5023	275.435	8.55688	85.8477	19.0971	85.4919
ENSMUSG00000082791	38.3089	94.6774	218.577	54.8027	301.59	67.123	349.13	76.9004	8.20702	62.4497	76.1342	132.78	37.1263	70.0838	87.3832	277.917	42.3248	92.8043	50.6616	185.894	75.6941	7638.38	44.7414	40.5053	161.182
ENSMUSG00000082809	101.889	561.303	373.204	94.9435	347.226	42.3769	371.868	314.799	78.8278	73.2699	109.93	358.777	144.827	113.343	133.039	307.828	229.194	59.1526	127.451	86.9814	691.047	14.3365	153.572	182.132	652.279
ENSMUSG00000082816	39.8794	31.6022	63.6037	24.7094	66.4525	19.4896	97.9773	62.6742	218.819	149.21	79.7299	20.8049	62.0514	66.5827	98.8431	20.3857	34.7377	29.2381	32.7636	12.7861	164.325	4.59218	39.7636	28.5599	12.6275
ENSMUSG00000082843	0	0	0	0	0	0	0	30.748	7.04701	0	0	0	1.87406	0	0	0	0	0	0	0	0	5133.12	3.94319	0	0
ENSMUSG00000082863	0	0	0	0	0	0	0	0	0	24.352	0	0	0	0	0	52.3372	0	0	0	0	0	2009	0	0	0
ENSMUSG00000082876	4.054	122.15	177.359	0	147.556	0	197.318	13.3322	29.3639	2.74819	3.08337	66.302	31.0509	15.622	0	0	115.946	0	7.5335	7.20974	31.8746	56.1127	8.12153	81.1139	88.0297
ENSMUSG00000082878	0	11.4886	0	0	0	0	4.80112	0	0	0	0	24.4677	4.95432	0	0	0	25.9976	0	0	0	0	7.71788	0	0	11.138
ENSMUSG00000082893	0	5.78507	0	0	13.7687	0	0	0	0	0	0	0	0.553786	0	3.56634	0	3.92591	0	0	0	0	97.4677	0	1.9725	0
ENSMUSG00000082895	140.928	264.648	144.187	150.913	142.277	66.605	101.801	116.269	82.4965	74.7408	168.941	205.5	275.679	87.244	138.488	157.548	246.986	71.3898	192.915	233.659	174.597	137.207	81.81	172.651	189.649
ENSMUSG00000082896	7.99891	159.279	505.907	7.21294	498.293	0	377.302	23.1825	22.3329	28.3377	40.6093	25.8371	48.9417	23.4775	9.14229	22.8594	199.393	0	12.2657	0	88.8377	58.09	9.09587	87.84	177.659
ENSMUSG00000082900	23.7235	9.1876	19.4732	3.63365	11.0204	8.79604	36.559	27.8435	115.387	40.5909	38.7241	2.95736	19.3422	0	78.9216	35.0804	7.85572	25.1326	0	21.115	84.7212	3.92111	13.3062	7.8939	0
ENSMUSG00000082901	0	83.9483	46.9876	30.1484	29.5462	0	78.4131	9.18344	79.5334	42.3892	4.4535	133.204	86.2446	100.824	39.3191	27.4311	121.314	59.2706	28.3234	0	48.2931	6.82646	17.6877	68.571	50.5304
ENSMUSG00000082908	106.155	203.969	661.432	98.6598	543.135	20.5303	275.95	317.83	123.397	260.711	163.968	118.177	125.584	102.015	139.123	16.4104	640.391	29.3609	87.6947	221.35	123.579	164.334	96.4285	473.164	364.019
ENSMUSG00000082917	83.2936	249.222	288.923	117.222	358.667	614.86	373.282	102.075	114.148	105.239	90.6603	175.513	277.071	220.9	343.026	205.099	117.307	324.823	523.138	458.841	83.104	96.8979	268.514	75.5624	324.739
ENSMUSG00000082920	22.4344	103.815	56.2773	54.611	56.6203	6.59902	26.0877	10.3806	30.0217	56.0388	8.47925	60.7769	48.644	52.6226	29.1262	12.2851	56.5051	4.07438	17.6589	17.6004	25.5028	25.1517	28.7364	56.7797	80.6939
ENSMUSG00000082926	0	92.755	0	6.65943	4.93884	0	27.3068	0	7.85615	2.94409	4.43774	170.97	50.8202	0	0	9.97203	111.954	0	0	0	4.93884	2.63588	2.9019	67.9234	118.25
ENSMUSG00000082927	11.316	6.95003	19.4732	13.3606	55.1021	9.77413	28.4348	17.1266	102.982	41.3992	21.7253	0	8.52931	7.27603	67.8759	21.8217	4.71343	45.885	0	14.2433	109.581	14.6931	20.0763	11.0515	12.5648
ENSMUSG00000082935	7.80661	135.417	139.694	17.2941	200.936	3.72992	156.628	61.2371	77.8307	24.4508	44.0808	84.8603	54.5471	51.7334	16.068	8.8788	167.654	0	7.29681	13.8417	59.139	7.61204	11.8362	179.794	132.387
ENSMUSG00000082969	0	151.137	43.8271	9.1307	193.7	0	198.52	43.4934	0	9.41609	8.58299	60.8545	4.77623	0	7.68174	9.34601	26.268	0	21.1255	0	13.6238	5.45768	16.9568	18.2739	125.235
ENSMUSG00000082998	12.7464	51.7716	148.058	0	136.547	0	68.6334	43.4056	32.4287	30.9984	15.0544	39.974	33.4229	15.9623	20.63	8.13997	159.276	0	24.5696	22.6355	56.8886	14.8878	11.2563	114.703	74.3034
ENSMUSG00000083015	0	51.1814	445.67	0	263.184	0	161.682	0	0	0	0	0	0	0	0	0	12.5071	0	0	0	0	64.9672	0	3.14196	25.0055
ENSMUSG00000083022	9.68984	1800.83	475.23	288.015	802.12	43.8207	761.761	1224.27	1039.38	905.098	1146.45	683.74	597.001	605.642	503.501	97.7374	1900.99	46.6205	978.748	80.7397	1030.23	348.026	558.294	1066.65	734.314
ENSMUSG00000083043	0	64.3663	143.584	0	30.9556	0	34.2306	28.1286	52.247	0	0	24.9211	39.6162	0	0	0	205.215	0	0	0	15.4778	0	0	0	26.4703
ENSMUSG00000083044	16.2941	32.4885	63.2879	48.7613	33.0613	5.13767	64.9939	79.9283	225.398	81.6923	59.061	162.655	39.4054	16.7234	151.679	30.5212	15.7114	59.2467	18.3561	33.2971	140.211	4.24524	21.8592	9.47268	6.28242
ENSMUSG00000083054	0	14.6382	25.3746	0	0	0	16.9381	0	0	0	0	9.24865	11.4665	0	0	0	22.9296	0	0	0	0	43.5505	0	0	26.1963
ENSMUSG00000083061	62.949	2044.52	1554.07	222.006	2004.17	0	1862.56	282.439	437.509	316.921	174.408	1828.03	1574.17	200.777	127.1	47.778	3219	18.0812	167.226	22.398	374.841	169.572	114.296	4311.33	1677.32
ENSMUSG00000083064	19.6606	284.673	797.805	56.601	207.586	14.5554	321.368	92.7727	63.3761	111.115	33.8589	100.272	86.6376	154.942	88.7351	19.8266	87.009	29.7023	15.6879	0	87.0856	155.332	32.347	103.491	298.214
ENSMUSG00000083065	16.8085	0	0	0	0	34.0677	0	89.4748	0	117.382	107.651	0	0	0	0	38.1059	30.4258	116.194	0	0	0	60.6799	0	0	0
ENSMUSG00000083076	0	0	28.3921	0	14.2826	0	39.4841	0	0	0	0	0	4.59973	0	0	0	6.10866	0	0	0	0	0	0	0	6.10656
ENSMUSG00000083083	24.7248	37.0407	393.288	22.6441	220.847	0	137.369	12.5424	57.5715	181.343	0	105.566	21.9806	95.9249	48.4731	0	32.4693	0	96.0061	54.1697	45.0534	0	4.1132	263.983	35.409
ENSMUSG00000083087	115.46	82.3641	62.851	199.212	68.9826	157.275	47.6754	180.664	206.049	168.103	329.219	83.3025	193.597	162.548	265.083	206.501	57.1637	87.2054	210.519	229.987	288.07	12.6427	100.339	70.4121	73.7343
ENSMUSG00000083090	0	72.66	19.4539	0	0	53.5317	0	5.70321	0	0	0	41.362	2.56782	0	0	0	47.0876	0	0	0	26.7981	16.961	0	3.15443	62.7619
ENSMUSG00000083097	285.779	335.37	497.015	123.251	477.315	200.781	386.435	415.138	472.79	410.992	141.494	205.857	245.008	145.136	277.401	234.495	907.727	93.0214	167.798	167.6	654.455	71.1888	189.8	421.269	634.098
ENSMUSG00000083098	0	29.6891	175.983	0	37.9404	0	41.9544	0	0	0	0	0	0	0	0	0	0	0	0	0	0	0	0	0	0
ENSMUSG00000083104	290.343	444.038	430.303	516.664	313.098	79.6183	314.165	461.891	143.724	344.331	158.386	900.888	317.046	787.352	824.219	772.443	166.15	319.793	749.394	409.406	465.74	88.1105	1042.03	137.054	495.799
ENSMUSG00000083140	0	0	0	0	0	0	0	0	0	0	0	0	0	0	0	0	0	0	0	0	0	78.6731	0	0	0
ENSMUSG00000083152	47.8155	340.979	209.057	65.8738	157.748	124.929	165.715	213.593	64.6057	77.7449	77.281	349.24	62.7705	369.984	155.599	135.992	276.622	93.5563	258.084	62.5649	221.312	89.0152	250.004	77.9662	276.527
ENSMUSG00000083175	0	5.55837	0	0	6.16532	0	20.4528	0	0	5.66652	5.53978	0	0.981849	0	0	0	13.1845	0	0	0	0	11636.4	18.2722	5.29944	0
ENSMUSG00000083182	0	10.7194	243.765	0	91.9688	0	45.1995	0	0	0	0	0	0	0	0	0	0	0	0	0	0	0	0	0	34.9525
ENSMUSG00000083186	0	88.6023	8.18427	0	6.17561	0	6.82897	0	0	0	0	14.9152	14.7992	0	0	0	18.4891	0	0	0	0	0	0	0	89.7736
ENSMUSG00000083218	9.61933	13.3024	21.9346	6.64246	10.64	3.29269	5.22921	19.4779	6.1769	8.07119	4.79751	9.51763	11.6682	5.17557	7.58459	6.07458	1.51692	6.01588	1.39616	12.5436	12.4546	754.3	9.13587	1.01619	28.306
ENSMUSG00000083219	7.67673	94.0027	218.933	0	90.6982	0	336.7	0	38.4445	2.59418	0	36.5087	21.903	6.41591	5.2669	0	91.4373	2.5977	0	6.80569	8.94238	0	0	9.74503	47.0879
ENSMUSG00000083223	24.2177	207.54	40.9099	0	20.5796	0	85.3383	7.99559	8.96038	3.06693	0	281.653	19.7113	38.7962	38.6009	71.5387	85.8186	0	25.4954	0	13.605	15.9925	134.759	17.6894	325.559
ENSMUSG00000083230	0	27.1152	47.9059	0	36.1484	0	93.2699	44.5157	0	11.0746	0	0	0.988903	30.9887	0	249.779	15.4607	0	0	0	0	79.2296	14.2142	5.17861	72.1251
ENSMUSG00000083237	0	5.50939	442.725	0	0	0	27.0301	23.7707	0	0	6.14073	45.9173	8.08083	0	33.9996	0	3.4849	0	104.93	0	14.401	0	4.82428	0	13.9348
ENSMUSG00000083245	22.2372	55.4319	68.2239	9.73665	69.8654	31.1041	117.918	45.0148	202.148	59.6823	27.8222	65.1267	36.7299	0	66.8417	17.1665	70.7718	20.7169	7.80286	19.5731	105.133	15.3566	21.9469	15.8035	28.299
ENSMUSG00000083261	3.72266	60.2068	90.4042	0	71.3172	0	61.7183	13.8648	4.93232	8.39504	8.48038	22.4665	21.9958	0	0	0	115.378	2.67755	0	0	22.6215	9.09255	3.68391	34.6485	90.1499
ENSMUSG00000083284	99.7101	222.828	460.355	0	670.364	0	882.804	141.134	29.346	109.463	21.2603	107.936	10.1305	69.0317	111.564	0	44.3104	10.6931	7.19703	0	135.726	37.3909	7.21056	60.2407	145.914
ENSMUSG00000083285	0	55.3895	636.923	0	87.3825	0	80.5227	0	0	0	0	0	101.975	0	0	0	62.2891	0	20.6329	0	0	9.05779	0	0	37.3606
ENSMUSG00000083307	1563.07	807.024	1299.75	1501.87	1192.81	519.241	1234.33	5354.63	311.904	375.55	371.527	682.869	45.7505	2117.9	1674.41	2911.15	2526.89	392.362	1475.42	1078.36	788.797	1345.95	488.523	560.745	883.983
ENSMUSG00000083311	0	127.092	20.3207	0	19.1668	0	12.7167	0	0	3.07	12.7422	148.132	37.45	7.59271	3.25423	0	52.4648	0	0	0	0	0	0	24.7124	111.45
ENSMUSG00000083325	47.8981	75.2833	156.421	35.6074	177.046	6.78922	166.114	119.722	312.758	51.1519	26.6976	41.0321	21.9366	49.4969	89.1373	49.0061	49.3344	14.2942	21.3021	0	115.764	352.077	28.9258	88.7723	96.3411
ENSMUSG00000083327	308.483	459.335	868.362	366.531	747.529	196.175	511.957	740.344	1030.44	767.937	462.137	414.824	619.941	712.125	552.299	528.278	679.565	223.667	339.267	174.83	798.991	178.492	285.714	735.752	729.969
ENSMUSG00000083341	0	70.1895	167.472	0	11.4882	0	114.332	8.92676	0	0	0	0	0	0	0	0	9.82697	0	0	0	0	0	0	0	9.8236
ENSMUSG00000083353	0	319.484	323.742	32.157	151.225	0	282.994	33.9368	0	0	0	187.3	13.3619	46.0815	0	12.8052	14.9259	19.7301	0	0	10.2799	42.3626	34.8659	59.9937	268.574
ENSMUSG00000083355	0	8.12757	19.3261	17.4577	14.5829	0	5.37523	19.5284	57.692	0	20.6214	19.5668	26.8377	85.9705	28.2174	16.318	33.2645	0	40.3553	0	79.3861	0	6.08104	194.29	0
ENSMUSG00000083364	0	196.124	137.567	0	264.228	0	177.396	39.1479	16.435	23.7883	8.66482	91.1653	127.189	56.0737	0	0	258.309	0	63.1009	0	9.43672	0	0	202.785	201.735
ENSMUSG00000083367	15.4927	307.489	115.063	27.2363	86.8231	4.95506	84.3713	78.5732	51.4713	60.9205	67.0907	201.221	47.7858	39.7653	36.8516	49.3607	181.17	8.77815	50.4104	45.7268	120.605	24.7827	45.5047	73.4986	256.476
ENSMUSG00000083380	9.76457	49.9754	100.82	47.4089	114.114	104.219	126.187	28.3105	219.36	120.157	76.459	7.6557	79.1332	22.7953	67.958	0	56.9409	44.811	0	30.6387	99.0752	22.8142	11.6157	61.3046	16.2632
ENSMUSG00000083396	3.18392	262.329	279.431	21.8673	226.354	0	291.447	50.4554	35.7308	15.6488	8.4194	109.836	72.1331	33.2906	8.88567	13.591	226.778	21.7889	22.2886	0	36.641	21.7671	27.6122	89.2865	410.977
ENSMUSG00000083397	47.0553	357.299	264.713	91.1991	82.2477	71.0607	64.9638	22.969	25.555	28.6653	17.4662	100.898	20.5185	134.251	102.651	82.2833	26.8018	59.7245	99.4028	24.5939	33.7119	19.4903	163.424	10.0995	550.923
ENSMUSG00000083409	0	0	0	8.90289	0	0	0	0	0	0	0	0	0	0	0	0	0	0	0	0	0	0	0	0	0
ENSMUSG00000083424	0	265.548	206.727	0	111.421	0	209.456	41.1636	35.9301	62.8168	57.2793	134.551	104.091	48.7782	0	0	247.805	0	0	0	22.2843	6.92976	0	177.18	133.388
ENSMUSG00000083436	0	0	24.8852	0	0	0	0	0	0	291	0	0	0	0	0	0	0	32.9478	0	0	0	41.7356	0	0	0
ENSMUSG00000083439	0	23.4933	24.7595	0	0	0	103.297	0	0	11.137	0	30.0815	14.2423	0	30.3778	0	23.9719	0	0	0	18.6828	0	0	0	15.9758
ENSMUSG00000083448	0	0	0	0	0	0	0	0	0	0	0	0	0	0	0	0	0	0	0	0	0	292.847	0	0	0
ENSMUSG00000083454	0	91.5978	60.8235	15.2258	55.0748	0	81.202	16.6817	0	0	6.91785	251.251	44.3995	0	18.9789	0	196.296	0	10.8402	0	42.6934	0	0	19.725	54.9439
ENSMUSG00000083465	10.3208	115.891	81.319	0	201.615	0	155.092	13.2398	15.2666	23.1705	12.819	28.2281	31.7174	27.3106	15.9815	17.0268	59.9864	0	8.92614	5.1903	13.5904	7.0088	6.98996	33.9064	169.903
ENSMUSG00000083495	0	0	0	0	0	0	0	0	15.4868	0	0	0	0	0	0	0	0	0	0	0	24.5486	0	0	0	0
ENSMUSG00000083500	0	14.9032	0	0	2.70014	0	5.97161	7.16643	9.40512	5.70085	6.94042	4.34754	9.16673	0	2.09815	3.54118	8.08394	0	0	0	9.52631	1.44108	1.60925	0	13.8534
ENSMUSG00000083505	32.9179	305.574	201.971	176.016	166.256	348.195	145.544	48.4529	192.264	120.815	150.543	423.845	64.6477	181.494	228.283	195.267	148.141	246.094	191.098	225.296	71.2734	64.6347	252.794	59.5443	266.562
ENSMUSG00000083548	0	5.8034	79.6209	0	0	0	0	0	0	0	0	48.3677	0	0	0	0	0	0	0	0	0	5.338	0	0	0
ENSMUSG00000083567	119.603	1002.76	639.101	501.321	494.01	52.5587	585.294	370.27	1348.62	495.583	705.793	918.513	703.59	427.944	341.107	161.43	830.059	136.783	124.821	280.599	787.326	697.732	66.7008	1786.98	799.601
ENSMUSG00000083577	23.3821	0	0	0	0	0	0	0	0	0	0	0	0	0	0	0	8.55212	0	0	0	0	0	0	0	0
ENSMUSG00000083579	106.871	1212.15	879.913	113.511	746.952	0	786.644	71.4409	38.2333	88.6036	0	324.533	64.1711	235.653	64.8482	160.503	162.271	50.662	260.469	0	149.043	83.2416	156.081	203.825	1368.69
ENSMUSG00000083603	0	65.225	80.8639	21.0844	7.6272	0	8.43413	32.0966	26.5671	6.10836	14.0066	73.6841	1.84062	30.2143	24.8033	15.4001	19.5729	6.58622	0	0	114.733	0	0	22.946	97.8309
ENSMUSG00000083609	0	0	0	0	0	0	0	0	0	0	0	0	0	0	0	0	0	0	0	0	0	8.06698	0	0	0
ENSMUSG00000083610	314.976	104.152	137.45	152.663	214.346	93.2127	107.042	259.992	543.616	395.055	32.2679	161.428	47.3235	1387.28	240.867	215.779	35.4873	36.0193	147.211	55.5678	436.173	247.589	90.8335	172.356	135.988
ENSMUSG00000083620	0	0	0	0	0	0	0	0	0	0	0	0	0	0	0	0	0	0	0	0	0	18.5496	0	0	0
ENSMUSG00000083621	369.443	3116.91	2445.16	1438.78	2426.74	494.044	2371.92	2432.51	2303.73	2199.38	2057.47	2904.89	2454.52	1389.6	1571.95	2165.65	3968.96	947.865	1700.07	1218.64	3070.67	551.628	1177.71	5027.31	2199.47
ENSMUSG00000083626	1974.26	190.856	755.827	8518.65	712.906	1972.13	613.145	598.808	2113.41	6153.18	795.55	210.441	1080.44	495.441	2645.12	6713.91	206.661	9688.51	1156.69	2171.97	2006.01	90.7807	687.186	415.331	284.485
ENSMUSG00000083642	0	6.50158	6.58921	0	0	0	5.49805	0	0	0	0	12.0083	2.53131	0	0	0	19.1388	0	0	0	0	0	0	0	4.25161
ENSMUSG00000083657	0	19.5714	0	0	31.173	0	0	0	0	0	9.54104	0	48.0336	0	0	0	182.213	45.1574	0	0	0	0	0	0	0
ENSMUSG00000083667	0	0	0	0	0	0	0	0	0	0	0	0	0	0	0	0	0	0	0	0	0	14.8328	0	0	0
ENSMUSG00000083668	5.48291	50.6562	3.09103	37.6693	6.99721	16.4518	0	8.61685	0	0	33.5833	112.663	57.7123	4.61978	9.74691	24.8731	63.8443	42.329	45.5337	12.306	29.6543	125.8	160.677	5.01208	49.8613
ENSMUSG00000083669	2807.13	1848.92	5439.23	1228.53	5117.04	1826.85	2852.78	1172.32	1599.02	8423.27	1987.29	1870.95	2437.28	1248.01	2645.92	3883.66	1500.07	841.863	1271.9	4909.77	2183.91	206.522	1998.47	2277.08	1440.3
ENSMUSG00000083671	0	0	11.0414	0	0	0	0	15.1413	27.2276	0	0	0	171.561	0	0	0	17.8169	0	19.6784	0	0	0	0	0	0
ENSMUSG00000083672	14.6666	145.108	31.2651	18.7699	25.951	8.32035	15.6526	94.3219	42.6546	38.0534	53.9852	125.352	72.2034	99.3544	37.4094	77.0797	115.028	20.9761	32.6277	33.4369	45.67	31.6595	44.1443	55.7658	106.919
ENSMUSG00000083678	17.3708	168.833	282.054	50.4795	222.965	70.0534	128.88	103.046	75.8241	86.5283	164.538	163.182	135.782	68.3224	50.5519	56.5124	201.561	58.4877	42.9705	40.2519	147.003	11.71	57.9853	224.319	160.327
ENSMUSG00000083679	75.1519	563.207	4778.21	394.205	3166.12	862.049	2379.31	421.598	208.37	337.276	410.64	88.4316	23.2632	190.29	81.8886	299.613	134.033	532.727	69.8556	1021.82	519.206	5.45785	19.3374	1725.9	629.877
ENSMUSG00000083692	13.4412	65.5487	58.6233	10.0554	96.7651	0	48.9154	15.931	8.91539	13.9379	13.7579	20.0318	19.0078	0	5.57569	3.0434	63.8533	8.21341	0	0	15.9453	3.19385	4.9189	43.964	23.6413
ENSMUSG00000083700	0	100.248	604.755	13.0916	368.948	0	665.654	0	16.9095	0	16.0414	46.8987	14.7113	38.4618	12.0362	0	20.763	0	0	0	18.2893	0	11.4096	100.147	141.14
ENSMUSG00000083715	0	2.52367	15.8141	0	11.9329	0	0	0	0	0	0	0	0	0	0	0	5.10369	0	0	0	0	21.2117	0	20.514	0
ENSMUSG00000083716	1516.47	915.627	692.915	1370.69	411.747	1326.05	281.858	1230.29	1068.43	904.05	1231.92	962.873	776.86	485.975	973.455	648.226	1559.78	401.098	1740.89	3155.9	1258.19	218.951	597.064	792.107	1257.46
ENSMUSG00000083718	1.88483	53.6598	27.7694	14.5125	19.3422	0	28.518	24.7642	51.0101	9.1201	5.85663	32.4408	6.68585	0	5.95351	6.5414	11.0302	4.83275	4.74553	0	27.7481	63.45	13.4165	6.92737	37.2141
ENSMUSG00000083744	29.7389	233.941	1531.99	0	276.434	0	333.469	0	0	0	0	0	0	0	0	0	2.14965	0	0	0	0	0	0	0	438.378
ENSMUSG00000083745	0	1.04875	0	0	0	0	5.14535	0	0	0	0	0	0	0	0	0	0	0	0	0	0	0	0	0	0
ENSMUSG00000083754	76.2851	123.753	96.6938	114.411	62.018	200.636	40.3407	106.6	37.1783	55.7473	233.883	85.1715	263.575	57.9317	103.371	164.197	156.03	125.899	349.794	181.124	157.141	27.877	79.0701	152.085	46.7929
ENSMUSG00000083757	42.6678	387.511	371.837	163.188	265.81	63.4358	310.261	799.439	217.942	161.927	461.927	190.216	187.487	117.251	188.115	81.1091	183.162	117.226	286.242	15.5132	529.321	61.0075	279.826	301.465	397.768
ENSMUSG00000083763	0	0	0	0	0	0	0	0	0	0	0	0	0	0	0	0	0	0	0	0	0	0	0	0	0
ENSMUSG00000083773	60.5615	44.654	98.1456	73.8058	107.384	32.2589	81.8929	92.3459	190.506	251.514	87.0499	47.6967	88.0855	33.0679	103.917	25.6488	63.349	81.6325	60.5331	67.6724	257.576	14.8092	22.1766	27.0542	15.8318
ENSMUSG00000083774	48.0016	27.3386	86.1746	55.6624	79.4748	20.1227	23.9681	41.6322	274.317	157.315	112.826	11.6331	22.881	37.1622	30.1481	7.95326	86.5234	0	26.8972	26.6873	186.575	26.9456	12.7681	71.4182	18.5344
ENSMUSG00000083791	0	14.726	0	0	0	0	15.3204	26.006	0	105.422	0	0	10.6101	0	0	0	0	0	0	0	0	0	0	17.8633	11.8472
ENSMUSG00000083798	0	406.268	385.407	17.4904	34.898	0	109.339	83.3107	106.039	43.3281	68.3982	168.57	31.9215	62.446	4.51961	0	208.962	0	25.3644	0	5.13997	0	13.9885	112.488	343.177
ENSMUSG00000083808	0	81.484	344.698	0	794.748	0	399.468	0	0	0	0	0	11.7803	37.1622	119.811	0	0	0	0	0	14.45	8.98703	0	18.6308	37.0688
ENSMUSG00000083811	183.323	990.376	1163.5	664.478	532.683	584.293	861.743	335.542	834.542	368.056	448.097	1318.29	313.646	408.926	238.733	334.357	198.295	723.823	510.464	170.392	473.639	101.707	908.059	347.643	1349.63
ENSMUSG00000083813	0	102.467	213.147	408.218	35.741	500.527	118.567	0	0	0	538.925	0	816.826	70.7919	0	0	252.226	478.457	0	0	0	0	0	7.68035	76.4058
ENSMUSG00000083816	648.462	564.923	405.81	615.778	316.772	833.057	326.933	587.837	139.46	239.694	451.813	753.725	179.241	825.412	435.811	688.249	287.525	510.822	318.886	925.508	283.33	143.883	291.276	219.339	448.446
ENSMUSG00000083820	0	70.2926	183.662	10.5449	74.6234	14.9096	94.3067	52.5083	391.463	86.781	61.293	77.2409	54.1956	25.5544	49.4336	11.7351	109.428	0	0	0	10.6605	82.4117	18.9292	91.633	54.6951
ENSMUSG00000083822	0	18.3446	17.6344	0	39.9193	10.795	7.35711	12.0912	11.5872	0	29.1886	42.8499	5.89255	13.178	8.24784	0	11.3823	22.9584	37.1194	0	5.87953	7.68591	8.10083	17.1565	22.7568
ENSMUSG00000083827	0	65.2531	212.224	6.1899	54.447	0	92.0817	46.0253	10.4667	20.6296	5.8186	18.0489	8.69485	47.0733	29.5481	25.7339	20.5473	3.83756	13.2118	11.6803	16.9602	3.41866	1.88184	50.9297	43.8192
ENSMUSG00000083829	15.1294	40.8116	67.3866	21.6185	59.3226	29.979	9.37125	106.18	135.283	79.387	89.6694	30.7017	30.2696	36.0761	56.2666	13.2926	99.6768	26.6289	6.47222	0	217.044	74.9465	15.1756	36.4223	36.2337
ENSMUSG00000083832	0	117.641	124.111	30.166	140.476	0	17.2597	0	125.493	60.0386	14.0248	0	28.7356	68.3306	31.4779	13.4283	80.1085	0	58.107	0	15.6084	16.6606	185.735	33.5408	186.856
ENSMUSG00000083853	60.1675	598.298	673.524	198.494	583.206	48.2516	433.009	259.294	67.3471	53.6862	36.5515	415.856	131.856	148.806	119.829	199.211	520.254	275.62	233.102	78.2739	119.515	77.7435	148.818	60.8719	847.795
ENSMUSG00000083854	312.086	218.227	308.149	434.32	338.212	789.352	81.811	540.964	900.532	1410.54	264.503	314.824	1388.02	312.892	644.035	322.615	723.265	178.328	233.551	329.699	328.83	208.51	157.824	377.017	135.566
ENSMUSG00000083856	8.30433	106.575	107.836	8.65136	71.9809	0	100.36	0	31.5574	17.9308	8.10585	146.132	32.1936	8.04867	2.43187	9.81765	82.9889	5.30809	15.0623	0	36.618	12.7925	9.30159	60.5266	53.5228
ENSMUSG00000083857	0	1.43554	0	0	0	0	0	0	0	0	0	5.39505	0	0	0	0	0	0	0	0	0	104.807	0	0	8.59565
ENSMUSG00000083878	12.3313	229.43	123.175	17.9632	18.5889	0	92.4999	16.8913	0	88.4155	0	276.855	89.5475	0	7.89029	0	198.762	0	0	0	8.21362	1827.79	11.0425	39.9455	182.798
ENSMUSG00000083880	0	2.77425	0	0	0	0	14.5055	0	0	0	0	190.089	27.2453	0	0	0	5.61043	0	0	0	0	0	0	0	0
ENSMUSG00000083889	6.09209	633.587	3120.3	22.4443	1420.81	6.40454	2788.76	0	0	0	0	0	0	0	0	0	4.34058	0	0	0	0	0	0	2.18084	750.663
ENSMUSG00000083890	0	4.3664	33.4633	4.16279	12.6252	0	13.9609	31.3464	14.0236	5.01734	6.95308	6.77603	2.54824	10.088	20.8308	6.63877	34.1988	22.9494	5.96217	8.84198	49.8155	18.7111	17.5801	0	0
ENSMUSG00000083899	1.68594	290.043	567.918	17.9854	515.555	16.557	533.787	18.6088	43.2402	41.7109	38.9501	76.6657	68.6406	74.514	24.236	14.9753	389.742	16.3687	23.8031	0	44.1449	71.9329	35.4016	82.5612	387.503
ENSMUSG00000083902	40.1642	77.2479	73.4831	45.8151	92.4138	13.5963	72.9934	71.7556	135.793	20.2793	121.994	76.5242	109.202	139.097	81.0423	20.7139	103.895	25.1959	16.0661	72.455	60.7007	32.6149	67.4554	85.1088	99.3439
ENSMUSG00000083906	24.2244	464.05	191.908	0	269.87	0	363.928	137.8	74.7174	82.9748	29.5718	386.831	54.7162	129.449	51.3047	8.63243	236.477	5.2786	105.486	39.3507	29.8047	11.6976	79.6786	73.5509	506.562
ENSMUSG00000083907	0	7.89992	0	0	4.14243	0	0	3.21883	0	5.65057	8.7866	1.66745	2.06376	0	1.60945	2.71636	6.20101	0	0	0	5.71792	1.10542	9.94576	0.890163	10.6267
ENSMUSG00000083909	0	62.9213	158.91	26.1131	83.9362	21.0192	139.225	0	31.325	19.2215	0	24.1334	10.9226	0	17.622	5.15804	35.8995	4.80806	17.6515	0	5.29825	17.0519	75.3485	20.6137	82.0279
ENSMUSG00000083911	12.1342	196.823	53.5779	19.5337	40.4283	0	11.1764	26.8252	16.0772	18.0748	9.28036	211.557	65.3236	0	0	26.5105	302.596	0	22.3888	0	44.5219	0	0	78.1885	241.993
ENSMUSG00000083912	0	14.0401	0	0	0	0	0	0	0	0	0	0	7.91886	0	0	0	18.0964	0	0	0	0	0	0	0	15.5059
ENSMUSG00000083914	19.0839	185.901	32.1116	0	56.5378	9.14563	71.4507	234.348	41.3309	34.8043	62.1231	507.181	157.047	19.3611	109.259	47.5848	335.083	94.6712	52.6024	44.5646	192.928	9.33397	28.7125	45.1262	117.411
ENSMUSG00000083921	0	73.6518	15.9686	0	18.0742	0	6.66214	0	9.84452	5.53732	5.41347	4.85027	0.974182	0	0	9.50404	7.73034	0	0	0	0	0	0	20.7144	108.188
ENSMUSG00000083935	17.8042	54.6986	300.759	10.2002	75.6481	0	150.572	0	0	13.0112	0	0	0.620845	68.8773	0	8.45687	12.9419	0	0	0	6.68511	4.03738	35.8818	0	161.718
ENSMUSG00000083956	0	4.56724	0	0	0	0	0	0	0	0	11.8818	0	0	0	0	23.1372	0	7.0008	0	0	0	0	0	0	0
ENSMUSG00000083961	0	0	0	0	17.9572	0	0	0	0	0	0	0	0	0	0	0	0	0	0	0	0	31.9051	10.7023	15.4353	0
ENSMUSG00000083964	71.0995	271.26	333.22	100.041	312.393	158.361	252.763	78.7982	232.2	166.061	60.5962	285.232	46.7639	195.668	15.56	196.999	118.946	204.266	22.3883	60.4792	128.842	11.173	18.0688	142.446	218.264
ENSMUSG00000083975	0	0	0	0	0	0	0	0	0	0	0	0	0	0	0	0	0	0	0	0	0	0	0	0	0
ENSMUSG00000083988	0	8.49038	19.9689	0	0	0	0	0	0	152.302	0	0	0	0	0	9.2666	6.44457	0	0	0	7.534	0	0	9.71384	0
ENSMUSG00000083990	0	18.1522	50.41	0	152.152	0	157.733	0	230.395	140.92	0	53.5899	1.17067	0	0	0	0	0	0	0	9.50949	0	11.3351	0	0
ENSMUSG00000083992	305.872	2548.69	2106.87	642.893	2047.55	602.473	1970.03	1426.71	1066.34	844.726	1058.12	1299.79	1307.74	894.179	932.396	451.686	3148.41	211.927	1117.71	584.76	1629.8	167.116	899.271	3166.37	1602.76
ENSMUSG00000083993	0	9.16003	9.14622	0	3.45074	0	7.63163	2.68136	0	0	3.10062	0	13.8127	13.6697	0	0	11.807	0	0	0	3.04946	58.8789	2.15843	4.44916	20.6552
ENSMUSG00000084020	193.406	33.7519	52.4103	94.983	146.021	64.3096	47.0952	94.1612	62.4637	214.169	92.1293	14.6944	160.428	88.6883	107.378	120.607	31.2265	111.531	23.1036	120.224	49.4102	40.0058	32.7643	11.7668	78.0395
ENSMUSG00000084055	0	0	0	0	0	0	0	0	0	0	0	0	0	0	0	0	0	0	0	0	0	878.384	0	0	0
ENSMUSG00000084081	0	14.8602	44.6921	0	62.2585	0	37.2911	2.01572	18.0716	7.61489	2.3309	0	36.5107	18.028	6.23371	0	31.0659	0	6.54832	0	2.5941	111.814	3.14682	53.5147	6.6547
ENSMUSG00000084083	0	3.38324	0	0	0	0	9.21295	0	0	4.96649	0	6.70736	0	0	0	0	21.3803	0	24.5293	0	0	85.8586	4.96548	28.6456	0
ENSMUSG00000084087	0	352.468	385.835	0	265.451	0	331.41	24.9813	29.8264	75.4122	0	158.554	0	0	27.8463	0	65.9226	0	0	0	15.1344	15.214	5.06996	11.0405	446.656
ENSMUSG00000084088	169.192	1710.76	2148.99	370.738	1976.28	149.106	2633.64	96.3233	29.4179	185.434	58.5947	938.295	186.688	964.286	118.533	295.836	621.298	0	365.391	136.471	218.8	0	451.22	442.83	1285.5
ENSMUSG00000084093	9078	543.134	2537.7	3297.21	2154.23	10447.6	1299.35	3730.02	26704.8	14583.2	5866.92	315.325	5855.46	2440.71	6546.15	2172.59	828.298	2292.31	912.923	10887.4	8171.51	270.668	1616.87	1225.11	465.176
ENSMUSG00000084094	0	2.58856	5.13768	0	3.87675	0	1.71476	0	0	0.462193	0	0	0.123477	0	0	0	1.32647	0	0	0	0.685186	1.37792	0	1.99937	5.30405
ENSMUSG00000084098	0	42.1505	87.7165	19.4733	88.2511	8.32744	65.0585	13.8044	47.9031	0	24.4458	23.6824	15.6872	0	0	41.2802	66.0537	0	0	0	40.6052	254.237	4.35432	50.5712	163.505
ENSMUSG00000084101	0	0	0	0	0	0	48.9886	0	0	0	0	0	1.7638	0	0	0	47.3695	0	0	0	0	192.928	0	0	0
ENSMUSG00000084106	527.302	1353.66	1233.86	713.721	1508.77	463.19	937.61	2019.23	904.322	874.989	1567.56	1596.11	1097.86	617.105	1263.53	592.831	2167	247.058	632.763	960.195	2124.96	98.6336	503.121	2856.34	1357.69
ENSMUSG00000084120	0	6.334	0	0	3.55691	0	0	19.6048	0	0	0	0	0.566451	0	0	0	0	0	0	0	0	8.53339	0	0	0
ENSMUSG00000084129	0	43.1202	7.74467	0	5.8439	0	12.9243	4.54094	0	0	0	47.0469	4.87793	0	0	0	34.9921	0	0	0	0	3.11892	3.4829	0	19.9886
ENSMUSG00000084145	20.8175	213.978	172.129	108.858	157.359	3.15254	113.243	79.1335	79.0991	112.95	69.8988	110.597	107.375	38.6241	51.7369	85.3534	244.639	67.7379	72.4666	8.04758	100.929	298.087	32.5954	118.083	162.325
ENSMUSG00000084159	753.616	5051.97	2554.22	1626.71	1833.23	610.311	2176.5	1658.12	2711.3	3260.03	2114.98	4262.85	2952.05	2811.28	1126.06	1440.49	2915.76	619.175	1887.95	813.147	1666.89	982.189	2777.17	1582.8	4174.44
ENSMUSG00000084166	0	477.135	178.019	0	129.162	0	188.531	30.145	0	53.1926	27.3083	137.257	89.3704	74.8636	0	0	565.682	0	13.1324	0	37.657	21.1206	9.15359	293.098	189.969
ENSMUSG00000084168	40.3178	710.937	1198.01	0	796.932	0	1183.76	30.859	179.01	143.099	21.3754	660.728	239.424	0	24.8429	24.0162	457.855	0	0	43.3786	86.7764	21.1435	7.43999	633.888	671.29
ENSMUSG00000084172	0	0	0	0	0	0	0	0	0	0	0	0	0	0	0	0	0	0	0	0	0	40.7594	0	0	0
ENSMUSG00000084221	0	4.99948	7.73245	0	5.83469	0	0	0	0	0	0	0	1.40805	0	0	0	2.49549	0	0	0	0	0	0	5.01524	0
ENSMUSG00000084224	11.1307	25.0423	24.5733	0	18.5423	30.4272	61.512	7.20405	122.787	0	6.9872	97.0297	293.666	0	0	18.3407	122.923	0	0	132.077	0	0	11.2884	47.8145	23.7835
ENSMUSG00000084235	0	236.202	352.327	17.7557	220.28	33.4802	235.186	36.4179	52.9159	0	6.97456	385.253	229.15	15.0451	15.3188	0	445.079	7.48237	0	0	27.6822	22.2739	9.24859	231.782	162.382
ENSMUSG00000084241	0	155.694	130.852	0	204.362	0	297.079	0	7.40459	0	0	9.24291	1.18024	0	1.78428	0	7.8567	0	0	0	4.59242	1.2255	0	4.9343	194.387
ENSMUSG00000084244	0	7.05411	0	0	0	0	0	0	0	0	0	0	0	0	0	0	0	0	0	0	0	16.413	0	0	0
ENSMUSG00000084274	5.8957	146.888	26.3805	104.368	3.31766	12.5294	23.8463	77.4077	14.0882	0	63.3671	168.267	11.659	7.55179	13.7348	13.4636	122.031	30.2317	74.8856	0	25.6475	0	95.3679	32.7947	133.337
ENSMUSG00000084277	479.351	462.97	1586.06	674.371	707.198	533.603	1142.95	310.218	272.523	900.674	302.753	788.312	1530.06	1468.79	2775.8	496.605	325.735	1461.28	3606.37	2038.55	696.865	33.8101	1662.77	257.179	883.835
ENSMUSG00000084284	18.8041	229.415	65.7407	0	70.8657	0	117.545	24.315	35.1941	20.171	36.2912	216.794	111.052	18.2251	29.0612	8.71629	269.752	0	18.013	53.6531	25.8261	0	8.35967	121.826	175.733
ENSMUSG00000084289	0	70.0041	374.887	33.5788	261.119	8.21314	176.455	5.63611	11.852	50.5664	13.1774	40.8754	86.8131	0	14.9971	11.4421	192.339	0	18.8419	0	40.9404	9.02227	4.53694	49.8771	55.8212
ENSMUSG00000084314	20.9126	281.27	37.3277	99.9314	28.1664	0	51.9105	136.273	251.314	179.545	71.4077	332.576	151.015	94.9441	26.2303	47.7945	208.811	7.52937	80.7128	16.6774	114.285	49.2197	22.5438	129.123	168.597
ENSMUSG00000084319	4245.39	5865.12	6482.87	6205.6	5877.29	4345.53	5164.52	11379.1	10706.6	7674.57	7533.41	7525.65	6809.98	6813.78	6383.98	7172.44	8292.5	3264.97	7025.63	5376.19	10250.4	1867.01	3458.86	14280.9	7517.18
ENSMUSG00000084328	0	102.42	38.6014	0	58.255	0	80.5227	11.3166	11.8987	4.34079	0	123.109	42.8112	33.1506	5.65841	0	109.006	0	0	0	20.9988	0	4.30789	12.5184	31.1339
ENSMUSG00000084329	70.5101	105.607	237.583	135.263	150.358	119.404	144.949	141.48	126.28	103.805	135.697	116.391	83.6395	276.639	129.484	67.6064	92.3397	140.232	208.751	80.9853	151.142	31.6931	166.408	92.7885	141.759
ENSMUSG00000084342	7.35912	20.0271	35.3324	24.4046	36.6586	10.9373	51.5925	18.7665	32.957	22.9895	25.6328	13.4147	28.999	14.5895	10.8375	4.09901	31.3578	5.34517	16.4083	5.91974	82.4817	4.1425	3.95937	17.1874	51.2951
ENSMUSG00000084343	0	1.24627	0	9.17187	0	0	0	4.29659	0	0	9.2444	0	3.41521	0	0	0	7.09481	0	0	0	9.73544	290.892	0	9.50572	0
ENSMUSG00000084345	0	88.5327	17.6981	0	13.3545	0	44.302	42.3905	0	0	6.13107	59.1313	53.7355	0	10.857	0	65.6846	0	7.88556	0	30.1899	4.14998	0	28.6973	97.0657
ENSMUSG00000084347	676.979	86.1682	223.451	254.819	357.657	183.147	214.697	658.237	1101.01	275.703	199.216	180.987	277.105	520.099	650.189	337.525	109.264	126.172	245.799	462.308	1085.25	125.539	241.397	163.595	139.81
ENSMUSG00000084349	1126.92	1492.86	2274.8	1671.31	2334.56	1193.43	1576.67	2466.85	907.29	2123.21	1422.22	1938.58	1589.77	1521.56	1573.54	1634.97	1940.71	440.57	2663.91	1204.39	1876.31	174.556	1296.65	3063.94	1841.93
ENSMUSG00000084353	18.5822	219.565	0	0	46.4334	0	51.3458	17.0258	0	75.9226	137.892	274.132	291.742	0	25.1665	45.0822	244.934	33.792	69.2102	24.652	27.3558	99.0339	37.7437	59.8681	105.881
ENSMUSG00000084371	0	39.2213	442.471	0	204.878	0	323.049	0	0	3.82508	0	0	3.0767	0	0	0	3.24542	3.27622	4.48061	0	6.68001	2.0249	4.52241	1.6306	35.6874
ENSMUSG00000084372	0	19.51	0	0	38.6675	0	14.2528	23.4241	0	0	0	41.5061	6.15794	0	0	0	11.0254	0	0	0	0	1450.18	0	0	0
ENSMUSG00000084375	0	65.3872	789.365	0	288.411	0	201.061	0	0	0	0	0	0	0	0	0	0	0	0	0	5.54071	0	0	0	16.0841
ENSMUSG00000084380	0	2.92248	0	0	0	0	0	0	0	0	36.7145	0	0	0	0	0	0	11.5431	0	0	0	1262.5	0	0	0
ENSMUSG00000084381	0	411.926	338.095	45.1274	307.641	9.47041	414.863	62.7993	49.8501	53.3311	19.2868	277.872	42.1972	156.437	28.4242	15.1502	125.159	0	111.528	0	89.59	26.6696	57.6106	209.613	615.958
ENSMUSG00000084384	322.637	148.394	557.792	151.611	528.456	340.441	258.568	674.686	2514.05	672.695	457.584	158.127	229.523	182.159	531.957	136.773	142.013	181.332	56.1433	374.255	907.58	108.47	145.205	283.396	155.961
ENSMUSG00000084408	73.199	170.985	337.711	15.7337	193.22	6.70523	247.725	202.721	80.1348	90.4981	29.4174	288.564	22.5578	220.687	221.057	142.966	37.1282	33.5875	219.62	0	146.019	61.4676	235.627	8.42454	181.986
ENSMUSG00000084411	14.2257	103.873	454.713	0	160.834	0	177.85	16.6633	52.0966	51.8901	0	43.1604	2.17375	21.2376	8.3318	0	36.6874	0	0	0	10.7223	5.72254	32.047	23.041	229.217
ENSMUSG00000084413	25.0199	18.3462	24.4629	33.9897	18.459	27.9621	40.8239	56.1853	258.753	124.851	35.6001	0	45.8624	7.31234	76.197	26.1406	26.8427	17.6181	4.35988	39.1705	147.046	9.18276	11.1575	6.34663	0
ENSMUSG00000084416	1751.6	7441.49	4324.3	2875.86	3965.44	2389.96	3119.59	7267.37	3086.63	4049.45	5874.09	8478.14	5340.41	3017.15	4204.92	3282.92	9887.78	2419.15	3681.86	2915.41	6635.06	381.583	2904.08	10004	4805.35
ENSMUSG00000084817	981.66	5910.1	5924.67	5580.92	7740.25	4076.81	3683.43	9943.72	3956.36	10980	14226.1	2801.64	4090.98	7846.85	4568.32	1721.61	14794.2	1658.39	1976.51	7949.38	10201.4	3269.27	2165.05	47676.1	3365.58
ENSMUSG00000084830	0	631.344	2011.96	62.4765	2352.09	26.9879	2553.64	171.781	1935.4	437.392	297.744	344.285	326.365	42.3524	151.588	0	612.737	0	0	0	238.896	77.8689	102.054	1038.45	767.945
ENSMUSG00000084838	61.5851	883.754	842.864	38.5167	1207.1	45.7765	803.757	377.874	263.719	155.279	136.702	1494.26	364.625	77.126	81.2922	65.3276	849.361	11.2081	112.951	20.6731	179.425	61.1335	234.716	1193.77	2097.7
ENSMUSG00000084965	42.257	0	0	0	0	0	0	417.485	0	0	2.33582	0	4.90514	0	0	2.6244	0	1.28036	0	2.11758	0	1008.95	1.62603	0.55862	0
ENSMUSG00000085107	0	0	0	0	0	0	0	0	4.77618	3.02716	0	0	0	0	0	0	0	0	0	0	0	531.814	0	0	0
ENSMUSG00000085155	0	0	0	0	0	0	0	307.276	11.4257	7.24167	0	0	0	0	6.09774	0	0	0	0	0	0	31791.4	0	0	0
ENSMUSG00000085232	0	0	0	54.6654	0	0	0	0	0	0	0	0	0	0	0	0	0	0	0	0	0	33.6611	0	0	0
ENSMUSG00000085254	0	64.2579	83.356	0	129.727	0	312.986	7.14423	0	3.1483	0	22.1535	0	0	0	0	0	0	0	0	24.3179	4578.61	0	0	181.523
ENSMUSG00000085342	56.8612	393.311	365.07	7.7853	283.342	0	322.022	47.8945	39.0879	15.1689	26.1623	329.488	145.167	0	18.9134	20.0028	568.898	13.8101	16.7014	61.0341	56.5049	23.7741	42.6746	429.593	693.212
ENSMUSG00000085521	219.723	223.431	60.2628	334.292	68.2088	173.749	105.595	199.904	127.922	100.011	128.067	393.537	26.993	594.643	141.071	311.034	75.8495	85.1313	101.798	248.347	194.357	1388.9	150.246	74.2638	204.14
ENSMUSG00000085603	6.27497	151.279	1.19687	11.4519	17.1593	42.2983	35.9521	11.5969	41.4524	41.37	36.5745	73.4337	11.4716	130.11	316.505	23.7617	25.8798	37.4268	1127.45	15.4882	36.8982	15.9702	175.925	8.53914	183.799
ENSMUSG00000085627	0	27.4242	66.518	9.7006	5.01925	0	27.7514	7.80031	16.7256	11.9681	8.39146	64.6527	25.8296	0	0	0	30.0543	0	0	0	27.1632	2.6788	0	21.5717	4.29199
ENSMUSG00000085666	10.9744	19.8853	8.21857	5.99274	3.10075	3.51106	0	9.04602	25.199	29.783	26.2473	17.474	13.4671	14.1161	16.2718	0	10.6095	108.956	27.2906	85.6382	5.84092	5.78278	76.2639	6.66317	26.5147
ENSMUSG00000085682	0	32.0706	24.9803	18.184	10.6028	11.8722	3.90817	14.4936	284.845	1.40454	13.582	119.502	1.01759	2.33343	0	38.752	34.263	5.82013	4.29934	87.4469	18.8607	17.7912	3.4915	0.506316	26.1921
ENSMUSG00000085711	156.703	34.9983	60.2905	359.702	90.987	86.7743	59.739	228.643	811.067	1454.58	353.355	29.7578	421.939	134.174	144.577	183.188	71.7497	87.2806	66.369	115.113	340.889	20.2111	40.7783	206.519	38.9018
ENSMUSG00000085722	0	0	0	0	0	0	0	0	0	0	0	0	0	0	0	0	0	0	0	0	0	197.967	0	0	0
ENSMUSG00000085775	0	0	0	0	0	0	0	0	0	0	0	0	0	0	0	0	0	0	0	0	0	50.656	0	0	0
ENSMUSG00000085787	2024.01	492.67	605.699	293.211	457.043	983.621	157.936	1680.33	853.356	1032.39	1193.11	2219.18	746.055	1100.75	662.356	690.291	818.56	11576	629.502	5959.99	1078.9	601.439	1218.68	589.281	915.985
ENSMUSG00000085880	0	1.67209	0	0	2.64795	0	0	0	4.61168	0	0	2.13176	0.536825	0	0	0	0	0	0	0	0	655.366	0	0	0
ENSMUSG00000085939	66.8555	73.6111	263.629	322.728	245.484	67.2557	107.646	372.569	176.44	1316.6	191.979	286.221	29.3397	184.584	200.847	208.211	552.121	80.4071	111.104	190.848	449.072	21.8203	73.6536	432.929	112.196
ENSMUSG00000085977	11.3499	7.51183	0	0	21.3122	0	0	12.8122	30.1089	46.7418	10.0605	0	463.51	64.7441	45.9814	2.61935	22.137	2.44162	41.1955	0	52.4543	1.62492	29.0118	75.8932	0
ENSMUSG00000086142	0	0	0	0	0	0	0	0	0	0	0	0	0	0	0	0	0	0	0	0	0	73.5692	0	0	0
ENSMUSG00000086229	4.22161	25.6698	60.5807	21.8115	31.6471	10.6233	54.437	26.8624	17.4632	36.1305	21.1672	36.8012	22.7948	6.9648	17.9323	4.61162	43.6142	18.0617	9.26559	0	50.2441	164.031	6.33164	68.0061	51.1164
ENSMUSG00000086235	0	25.1485	12.2867	0	101.983	0	123.024	24.053	32.2933	0	0	0	0	0	0	0	0	0	14.161	0	0	115.33	0	0	47.5669
ENSMUSG00000086240	0	565.551	89.7871	18.2708	81.3009	0	269.707	95.7431	67.2941	168.754	139.317	490.89	300.06	102.177	57.3144	70.9605	434.655	0	41.3937	0	37.4073	36.1589	64.1887	256.237	278.084
ENSMUSG00000086265	0	649.432	0	12004.2	0	2716.07	0	987.969	124.774	4076.29	807.753	10.2692	4422.75	488.896	66.9388	133.44	1582.14	1062.78	80.1632	730.305	271.85	31.7335	30.0885	5.48218	676.27
ENSMUSG00000086373	0	15.5608	31.4479	0	71.189	0	32.0713	46.4977	0	2.42332	1.98709	0	0	0	0	6.86496	2.25537	0	0	0	0	7700.17	18.8132	0	11.273
ENSMUSG00000086377	0	1.53493	0	0	0	0	0	0	0	0	0	0	0.351054	0	0	0	0	0	0	0	0	210.742	0.619933	0	1.79066
ENSMUSG00000086414	3.51912	12.527	159.269	0	93.7988	0	69.6885	8.07807	0	0	0	7.0794	26.8007	0	0	7.75557	10.0294	0	16.8506	0	13.4531	190.151	5.25392	0.629886	10.026
ENSMUSG00000086422	0	0	0	0	0	0	0	10.2241	0	0	0	0	0	0	0	0	3.97523	0	0	0	0	955.555	0	0	0
ENSMUSG00000086567	11.2648	2661.33	9204.72	70.756	3525.79	0	3185.09	97.3217	399.095	64.0225	33.6067	930.646	176.228	222.252	28.3146	70.4274	2904.71	9.48937	0	0	108.878	5.14135	0	9530.71	1474.51
ENSMUSG00000086583	222.081	1971.91	1179.84	546.612	1333.6	237.547	1149.21	1604.99	1446.26	1454.22	987.025	1348.61	1240.95	1038.79	783.372	402.421	3283.96	92.4237	954.895	443.889	1235.02	172.115	631.049	3601.33	1861.25
ENSMUSG00000086670	136.796	154.877	1217.69	247.38	560.845	570.999	884.087	202.592	597.508	997.606	197.978	48.0333	956.954	227.626	368.381	180.605	137.8	146.998	226.87	685.047	218.907	7.41642	50.6339	282.067	224.485
ENSMUSG00000086688	8.022	305.79	93.1814	65.9391	97.6555	24.5375	73.4312	36.4234	156.708	73.1649	65.565	150.947	105.513	54.2933	31.6586	80.7555	178.764	29.7379	48.394	0	86.8563	107.933	32.6236	129.268	514.396
ENSMUSG00000086697	8.7549	44.6737	160.157	14.9641	151.799	1.6688	203.713	21.391	0	20.4016	1.35323	46.2727	5.15512	41.8399	73.3472	32.7445	11.9764	0	23.7052	14.3526	19.2519	242.253	14.8886	12.668	47.8891
ENSMUSG00000086699	0	9.46376	0	0	29.8322	0	65.9766	0	0	0	27.392	0	0	0	30.8407	0	0	0	43.9153	0	0	307.557	0	0	0
ENSMUSG00000086785	0	263.554	10.0459	0	7.58031	0	58.6759	31.8993	0	27.6472	0	305.13	2.41438	52.6801	5.89031	16.253	9.72629	0	11.5784	0	40.1929	0	325.743	13.0314	220.387
ENSMUSG00000086882	17.0158	60.3276	18.783	27.3921	85.0389	0	0	25.7576	23.1591	13.0265	73.1398	22.8204	18.3918	28.0727	0	0	48.4948	0	0	0	49.9081	35.2351	33.5494	6.09131	109.076
ENSMUSG00000086926	10.4516	26.597	34.2524	18.7319	19.3844	8.59611	32.1528	29.7427	5.13909	4.89523	16.0769	44.2158	4.38148	12.7982	22.9769	0	34.5446	0	0	18.5702	69.3792	315.756	19.1892	18.0505	66.3029
ENSMUSG00000086984	0	2.71645	0	0	0	0	0	0	0	0	0	0	0	0	0	14.3591	21.9742	0	0	0	11.3508	318.444	0	0	10.9833
ENSMUSG00000086996	0	6.02036	17.7164	1.88905	97.3974	0	154.161	0	0	0	1.71599	0	0	0	0	0	0	0	0	0	0	90.9646	0	0.82077	4.89912
ENSMUSG00000087052	0	14.2784	17.8268	28.26	42.0363	0	27.8901	29.0902	10.9172	5.08562	4.32199	27.0733	13.9161	62.8641	60.7826	15.9468	13.664	10.5497	66.3478	0	13.3619	1308.31	29.4371	15.1757	4.31345
ENSMUSG00000087152	0	0	0	0	0	0	0	0	0	0	0	0	0	12.232	0	0	0	0	0	0	0	568.596	0	0	0
ENSMUSG00000087181	95.7815	294.319	254.669	186.139	216.186	185.027	92.9671	217.977	0	62.9767	90.6376	251.395	91.44	105.158	160.473	229.562	66.7787	352.834	393.41	248.641	229.465	10953.9	288.621	56.7797	338.914
ENSMUSG00000087204	0	5.88511	0	0	0	0	3.24389	5.33126	0	0	0	0	0.233588	0	0	0	0	2.53316	0	0	0	3405.06	3.66984	0	2.50849
ENSMUSG00000087208	0	5.35316	0	0	0	0	0	0	0	0	0	0	0	0	0	0	0	0	0	0	0	115.579	0	0	0
ENSMUSG00000087298	0	61.4725	248.222	27.0592	107.029	16.8858	133.146	27.7504	34.9503	41.1215	27.4085	43.0823	89.7539	59.7375	8.29258	0	174.522	6.58936	15.3088	0	20.068	11.888	7.88776	189.745	68.6409
ENSMUSG00000087350	0	9.71379	20.1744	0	0	0	5.61118	0	0	0	0	0	0	0	0	0	0	0	0	0	0	248.987	0	0	0
ENSMUSG00000089640	0	29.4482	9.18048	0	0	0	0	0	0	0	3.11224	27.8845	9.85696	0	0	0	31.1095	4.15017	0	0	0	2.15419	0	0	5.9236
ENSMUSG00000089645	0	0.3801	0	0	0	0	0	1.45466	0	0	0	0	1.9714	0	0	0	0	0	0	0	0	319.247	0	0.804571	0
ENSMUSG00000089646	0	120.101	0	0	18.2226	34.3193	20.1505	33.1169	0	14.5939	0	88.0216	40.7907	0	15.4696	0	70.1442	0	21.5202	0	0	29.1765	0	23.4951	77.9113
ENSMUSG00000089659	1844.05	30.707	23.4004	605.054	61.8003	1178.77	19.5253	420.835	1169.04	2930.26	387.813	142.151	1173.44	320.587	854.213	855.321	90.6239	411.357	147.385	1306.04	1175.53	36.0916	31.539	591.918	0
ENSMUSG00000089662	0	484.923	336.338	101.189	115.359	147.091	331.666	64.7355	113.755	79.1586	26.527	74.2969	86.663	93.004	91.9493	46.9561	141.439	201.135	77.6367	49.557	77.2862	337.539	82.516	85.9369	736.546
ENSMUSG00000089684	0	3.47722	0	0	0	0	18.9377	0	0	0	0	0	0	0	0	0	0	0	0	0	0	41.072	0	0	0
ENSMUSG00000089695	9.00099	250.474	220.723	0	201.615	0	145.399	48.8387	0	42.5784	0	70.5703	61.7729	0	18.1244	22.278	78.7322	14.8677	19.4178	0	38.6138	30.3907	5.22435	60.278	172.402
ENSMUSG00000089764	453.488	574.809	533.783	651.411	402.777	539.878	488.366	636.06	451.408	626.398	968.178	713.939	608.241	710.855	1155.96	630.009	592.359	809.285	1707.67	878.898	1300.55	1254.28	879.003	388.727	673.728
ENSMUSG00000089769	396.095	1179.99	2411.65	1762.37	94.4686	258.814	401.358	891.562	3422.24	533.743	228.248	8137.64	435.993	2903.02	1347.67	861.445	1545.99	493.064	420.534	342.417	3019.1	24.2912	2268.89	1126.13	484.684
ENSMUSG00000089775	0	0.473715	0	0	0	0	10.1095	12.9666	0	0	0	0	0.0909962	0	0	0	1.4663	0	0	0	0	781.842	0	0	0
ENSMUSG00000089782	32.4516	1297.94	1577.2	349.61	1053.66	0	947.197	505.694	456.159	304.129	649.14	714.003	620.791	430.142	267.975	407.254	1847.99	329.82	207.824	0	939.132	388.739	283.892	2023.13	1276.95
ENSMUSG00000089791	0	5.58829	24.6174	19.4909	29.1902	0	20.5408	55.872	36.1719	24.4569	31.3357	4.27269	4.31161	25.73	7.60445	2.28301	17.0245	0	5.38381	0	33.7567	170.507	15.7293	19.3882	13.6149
ENSMUSG00000089817	0	25.014	4.79216	15.7496	47.0083	0	27.9901	3.97769	0	21.8856	0	192.133	1.69257	0	0	87.8143	9.27943	0	5.12292	0	41.8889	68.1067	4.26564	0	6.18416
ENSMUSG00000089838	13.0454	421.627	863.403	44.1283	750.88	20.7965	537.266	57.2964	964.59	264.73	175.204	177.795	407.856	56.7972	122.772	0	1062.63	22.7663	87.0367	103.281	127.372	24.543	32.6765	806.78	273.829
ENSMUSG00000089883	0	8.57773	20.1744	0	0	0	8.41677	0	12.1075	17.0865	26.4038	42.894	17.7648	18.2457	0	0	19.5326	7.49777	19.3473	0	27.7391	0	4.47227	26.1701	0
ENSMUSG00000089965	0	108.642	0	0	0	35.7845	0	17.785	0	0	8.7933	149.691	67.0092	25.1681	16.6155	0	25.1134	11.7259	35.3488	0	0	47.8071	128.348	0	33.473
ENSMUSG00000089975	23.9425	214.704	134.072	45.9093	277.109	33.0898	364.794	19.4053	6.99674	64.7461	102.392	53.1165	0.827628	66.4804	16.0227	14.7657	18.8126	24.2545	11.1805	0	0	154.023	2.60215	20.7945	184.301
ENSMUSG00000089987	0	208.23	378.429	142.572	207.674	204.849	129.175	163.564	42.5536	18.4371	1447.7	26.1234	36.5117	225.072	105.504	155.718	36.084	241.69	109.066	468.772	58.062	33.455	344.164	13.9459	277.474
ENSMUSG00000089988	29.8685	231.361	150.842	135.723	94.851	7.16017	349.62	79.4594	41.1885	17.6835	129.113	218.901	149.647	40.2074	4.91363	30.0359	384.041	52.7756	97.6231	86.5056	103.313	11.2377	18.7384	154.907	210.88
ENSMUSG00000089993	8.69066	247.882	71.2037	14.9626	53.7283	45.6472	56.4419	112.797	36.1568	58.0066	56.8765	209.784	107.635	11.7606	45.1523	35.4818	569.893	2.64627	29.8976	0	84.1166	13.6137	15.8904	56.5735	280.254
ENSMUSG00000090004	0	2.46673	0	0	0	0	0	0	0	0	0	0	0	0	0	0	0	0	0	0	0	13.6041	0	0	0
ENSMUSG00000090041	0	153.822	38.8563	17.55	117.279	0	135.091	0	0	22.7494	16.3395	62.9446	0.589632	24.2813	0	0	10.4501	0	29.9865	0	4.31839	86.4122	0	21.0017	142.072
ENSMUSG00000090043	0	0	0	28.8325	0	0	0	0	0	0	0	0	0	0	0	25.8997	0	0	0	0	0	572.147	0	0	0
ENSMUSG00000090119	6.64841	39.1916	557.755	16.6525	193.82	0	312.303	17.2121	0	7.73604	0	8.91636	5.98532	112.958	16.6746	14.5252	37.8956	6.6353	22.4373	0	25.7567	132.85	9.78634	14.2799	85.2359
ENSMUSG00000090152	0	0	0	0	0	0	0	0	0	0	0	0	0	0	0	0	0	0	0	0	0	13.2987	0	32.1642	0
ENSMUSG00000090300	0	0	0	0	0	0	0	0	0	0	0	0	0	0	0	0	0	0	0	0	0	0	0	0	0
ENSMUSG00000090308	0	19.6004	10.3426	0	10.4056	0	28.7662	2.86159	0	15.1979	0	0	5.43621	0	0	0	0	0	0	0	7.18158	1504.67	0	0	6.67342
ENSMUSG00000090323	0	7.80487	0	0	0	0	0	0	0	0	0	0	1.5029	0	0	0	18.4583	0	0	0	0	0	0	2.64972	0
ENSMUSG00000090381	43.5891	132.081	331.168	173.427	208.924	46.8881	172.138	76.938	122.509	132.594	203.272	217.666	120.318	52.8115	37.0949	60.7649	199.739	102.576	223.97	80.9598	268.379	82.6497	152.309	181.343	171.647
ENSMUSG00000090389	0	48.811	83.1918	0	26.9032	0	19.833	4.93234	0	12.2326	0	10.8293	29.4006	0	10.4526	0	92.0519	22.8151	4.96625	0	12.4088	78.8903	21.5486	28.906	42.176
ENSMUSG00000090489	0	6.85627	0	10.9734	0	0	10.3821	3.64774	0	11.1935	11.3863	0	1.25709	0	0	10.0653	2.0078	7.81838	31.3358	8.33872	16.5622	147.667	8.33842	4.03511	0
ENSMUSG00000090516	54.1904	741.593	599.869	215.802	351.189	101.005	638.609	153.767	197.323	406.887	201.497	540.324	211.091	343.856	110.103	27.9224	881.193	236.711	181.739	16.3968	129.427	112.375	205.164	261.618	567.241
ENSMUSG00000090574	0	0	0	0	0	0	0	0	0	0	0	0	0	0	0	0	0	0	0	0	0	0	250.408	0	0
ENSMUSG00000090602	0	63.0926	51.8465	0	17.3875	0	4.80676	3.37769	0	0	0	52.4923	24.6577	0	0	0	72.5071	0	4.40954	0	11.5242	0	2.59069	26.1547	37.1704
ENSMUSG00000090607	0	19.3337	0	0	12.8444	0	14.2033	0	0	0	0	0	24.6981	0	0	0	21.9742	0	13.0296	0	0	0	7.65512	0	0
ENSMUSG00000090671	505.1	159.124	1293.68	91.8816	411.021	0	284.066	17.3756	11.8341	0	0	91.5873	5.7416	0	0	14884.3	3.13917	0	0	107.559	0	69.4629	0	839.078	222.805
ENSMUSG00000090674	0	248.425	305.836	5.62934	190.05	0	236.426	15.175	33.5618	21.8486	15.2471	98.3581	82.6243	55.7819	2.63713	0	285.947	0	17.5095	6.34847	18.738	23.526	6.12456	61.2596	206.043
ENSMUSG00000090704	3.27168	1.29385	0	4.29622	0	4.02146	0	0	0	0	2.92559	0	2.47458	0	9.59402	0	6.81371	2.55519	0	0	8.8176	0	0	1.36936	2.72455
ENSMUSG00000090753	0	22.5139	12.6025	0	0	0	0	0	0	0	0	183.737	3.78605	0	0	0	4.0672	0	0	0	0	320.246	0	4.08697	0
ENSMUSG00000090782	0	0	92.4976	0	139.592	0	0	0	0	198.286	116.689	0	0	346.81	162.706	0	0	88.9695	284.019	0	0	0	7382.33	0	0
ENSMUSG00000090816	0	1.11378	0	0	0	0	0	4.78538	0	0	0	0	0.104615	0	0	0	0	0	0	0	0	4133.85	1.49795	0	2.18001
ENSMUSG00000090818	0	0	0	0	0	148.23	87.033	0	0	79.3502	142.989	0	67.618	391.083	4143.23	0	67.3252	94.306	5614.37	0	0	0	41569	0	0
ENSMUSG00000090855	0	0	0	0	0	0	0	0	0	0	0	0	4.78531	0	0	0	0	0	0	0	0	72.196	0	0	0
ENSMUSG00000090939	20.3407	163.949	102.37	61.3363	437.723	13.9258	408.106	205.126	43.9201	31.0534	7.71199	48.3677	18.8573	54.5738	102.172	53.5258	33.0378	0	49.4648	0	439.727	98.3781	119.095	33.1983	161.463
ENSMUSG00000090955	45.8286	231.499	0	82.9107	5.19549	0	5.74516	75.7194	50.8207	51.0731	0	727.786	2.45726	222.425	49.7458	375.07	91.1065	49.9264	10.5408	47.0356	74.5288	6.46035	6.17006	73.686	102.182
ENSMUSG00000090957	14.1101	16.931	60.7276	24.4849	31.2432	15.2028	39.1551	42.0827	27.3615	35.0481	44.543	25.1526	23.5287	22.3624	39.4897	18.9297	16.9261	20.8932	23.842	46.5978	38.5918	4.81414	33.6029	28.6456	24.9351
ENSMUSG00000091003	0	3.55967	0	10.9866	57.036	0	9.01002	6.33131	0	0	0	0	6.54772	0	0	0	13.9396	0	0	0	0	33.3092	4.82028	14.0073	13.9348
ENSMUSG00000091020	21.6641	19.0596	42.1937	5.81411	39.7976	16.785	28.6053	26.7886	40.5582	16.9347	29.7063	28.8355	8.60806	18.1178	31.4433	15.2134	30.6386	12.2036	34.5379	17.0152	34.1981	328.704	20.2619	10.2625	44.2406
ENSMUSG00000091037	21524.4	819.45	1701.2	1910.66	814.374	1921.81	1404.22	1410.03	513.056	1333.75	134.427	1422.36	1343.91	3616.24	2566.04	10420.9	188.913	1658.92	1254.02	6759.51	995.573	139.802	956.411	628.814	826.209
ENSMUSG00000091083	70.9159	27.8992	79.2125	26.5404	46.4889	92.4072	51.4073	56.3767	198.759	34.7223	122.706	165.745	18.762	42.2286	54.9475	37.392	11.3619	18.195	31.4612	119.458	60.1445	222.486	47.9217	59.9398	17.037
ENSMUSG00000091086	143.758	456.737	411.349	12.7861	318.896	41.8286	159.861	104.973	71.5804	88.513	84.1021	325.191	209.818	27.7787	103.571	46.5304	691.051	46.748	28.3475	189.159	97.1022	97.0928	42.9578	495.224	479.934
ENSMUSG00000091135	0	0	0	0	0	0	0	0	0	0	0	0	0	0	0	0	0	0	0	0	0	0	0	0	0
ENSMUSG00000091230	27.0285	120.711	228.532	0	339.324	0	227.595	4.32243	0	15.8032	0	40.3046	0.885879	129.31	0	41.5483	16.6541	0	0	0	4.91582	553.644	6.58441	196.039	195.024
ENSMUSG00000091268	0	0	0	0	0	0	0	27.7374	0	0	35.7486	0	0	21.1762	0	0	0	18.7593	0	0	0	739.288	0	0	0
ENSMUSG00000091269	45.8214	176.142	72.8978	203.026	159.519	35.9602	85.1565	295.626	72.493	59.396	119.654	168.277	116.741	162.084	212.358	233.022	82.342	58.0717	239.371	53.0743	376.869	171.091	115.91	55.5555	359.829
ENSMUSG00000091285	0	9.86914	0	0	47.7315	0	0	0	0	0	0	38.4267	8.09826	0	9.86193	0	34.0246	0	0	0	7.95525	0	0	0	0
ENSMUSG00000091358	0	0	0	0	0	0	0.474212	0.779356	0	0.394147	0	0.690486	0	0	0	11.5736	0	0	0	0	1.18389	181.363	0	9.03104	0
ENSMUSG00000091363	151.88	90.2949	132.676	171.505	70.0794	234.224	69.1907	146.029	200.874	82.5619	90.0585	108.806	89.8215	311.271	159.922	138.426	88.8483	239.432	362.282	296.647	198.832	22.6824	288.824	13.9836	111.29
ENSMUSG00000091366	75.4717	16.7375	12.8111	40.5247	19.3337	0	0	65.7631	139.801	450.093	11.1145	51.8827	440.43	264.241	154.177	81.6683	62.0178	41.9951	7.07414	162.719	40.5283	13.1728	27.1037	27.6974	5.5108
ENSMUSG00000091383	255.591	15.9844	14.5041	285.943	21.8887	88.4625	24.2044	484.274	35.2923	163.058	99.8458	8.81085	200.864	239.203	232.687	90.9552	23.4045	335.012	65.2038	282.362	525.53	457.097	131.289	18.8146	9.35858
ENSMUSG00000091396	0	0	0	0	0	0	0	0	0	0	0	0	0	0	0	0	0	0	0	0	0	4401.03	0	0	0
ENSMUSG00000091401	0	4.2417	0	0	0	0	2.555	9.58524	0	2.75468	0	7.44051	2.40758	0	0	5.16604	7.90577	0	2.34386	0	15.6208	2034.56	1.3576	0	0
ENSMUSG00000091416	0	1.17292	3.67494	0	2.77301	0	0	10.2446	0	6.22491	0	0	0	0	0	0	0	0	0	0	0	2180.09	0	0	0
ENSMUSG00000091421	3430.74	620.575	1660.91	5773.55	2749.13	2804.07	2011.75	3182.72	989.103	3147.71	2332.94	382.429	631.292	5459.79	6728.91	10794.2	726.229	4021.12	7812.89	3972.36	1053.4	785.357	3892.85	966.496	1166.75
ENSMUSG00000091449	97.6837	635.564	411.853	662.375	781.943	99.7236	576.446	263.805	268.775	335.61	297.566	532.662	357.513	155.692	164.323	431.543	840.379	231.719	548.545	231.209	511.49	48.9688	131.229	585.954	488.624
ENSMUSG00000091460	74.5779	820.969	457.216	107.602	210.835	86.8909	275.529	155.246	107.955	70.1852	104.555	316.323	410.597	110.229	74.2263	120.422	926.332	109.602	84.0999	202.811	142.19	27.2565	51.0405	255.362	254.039
ENSMUSG00000091498	24976.5	2976.65	10162.4	9048.24	6015.4	7444.72	5309.01	11151.7	36306.7	32572.6	4333.63	1774.17	59234	6679.73	22732.9	5660.13	3029.63	4025.2	2659.11	15267.6	25909	658.338	2474.34	4291.1	2615.17
ENSMUSG00000091534	433.791	842.807	665.896	990.114	1126.22	345.827	795.119	1804.5	571.981	550.321	589.259	599.798	339.332	941.945	991.281	905.447	381.641	507.69	1330.7	474.939	1306.68	131.661	864.969	837.733	1059.34
ENSMUSG00000091561	38.2504	12.2515	7.46176	25.7906	16.8913	28.3144	0	850.432	228.183	100.019	59.5749	13.5985	117.249	157.307	111.124	169.406	62.6114	0	30.2652	59.8825	518.812	68.5551	16.8029	246.823	9.62922
ENSMUSG00000091639	176.535	94.3527	21.724	80.5221	35.5166	39.8808	48.3374	108.437	57.5571	76.8862	32.3689	131.967	132.133	159.49	65.5905	200.957	32.7179	19.015	108.581	165.052	192.609	4.61421	69.0938	15.2643	128.49
ENSMUSG00000091697	0	17.2974	11.1249	39.0657	13.9909	0	3.09421	75.4024	27.3709	19.4331	22.6284	45.0539	20.4348	21.5889	6.92522	11.4001	38.2969	0	3.96425	0	20.1077	48.4875	26.5424	20.4441	14.3564
ENSMUSG00000091742	0	297.812	311.712	25.5979	285.101	19.8513	354.672	22.1535	11.3377	28.5775	6.40437	195.095	45.5575	0	0	0	161.568	0	20.9846	0	0	136.165	4.22009	24.5061	298.645
ENSMUSG00000091743	0	1.1743	6.90475	0	5.21013	0	0	4.04847	0	0	0	0	0	0	0	78.0301	0	0	0	0	0	0	0	0	0
ENSMUSG00000091762	0	11.3382	0	0	10.7223	0	0	0	0	0	0	8.63207	0	0	0	0	0	0	0	0	0	243.901	0	0	27.5061
ENSMUSG00000091866	0	15.4995	10.7863	0	8.13903	10.2726	9.00011	28.7545	0	0	10.3802	3.2762	3.76459	26.5869	10.0898	4.54941	5.22159	0	0	0	3.59628	61.4778	9.633	6.99596	6.95974
ENSMUSG00000091900	844.318	114.263	90.4127	38.6564	87.1735	164.398	62.8671	174.416	76.0284	140.26	93.5416	100.693	101.744	67.6944	80.263	55.7332	89.1576	51.4975	103.62	174.276	150.871	83.8529	117.639	91.2199	132.88
ENSMUSG00000091952	3.9504	69.2163	67.1558	12.1327	30.4043	5.48132	67.2419	39.8221	11.2573	72.209	58.7598	97.909	100.74	13.3826	5.73577	38.2448	135.819	32.0246	21.3522	19.6994	60.2584	46.2454	5.96845	17.4228	66.4416
ENSMUSG00000091970	0	1.05806	0	0	0	0	0	0	8.17577	0	0	0	0	0	0	0	0	0	0	0	0	3502.03	0	0	0
ENSMUSG00000091989	439.389	61.6599	73.4831	215.03	15.8424	455.623	70.0737	96.9786	707.444	254.34	60.0897	57.3931	170.53	0	166.964	103.555	71.1456	186.927	46.1588	327.506	237.55	19.6958	32.8792	40.8522	54.1876
ENSMUSG00000092029	7.43615	295.305	7.42784	9.29694	5.60483	0	0	26.5373	8.91554	6.68219	13.5945	49.6344	17.6101	28.8289	0	0	139.037	0	0	0	15.511	0	20.2768	62.6297	177.331
ENSMUSG00000092051	0	15.2618	27.8643	9.62312	48.6217	0	29.0625	15.5856	13.5904	14.6821	1.18077	27.5061	2.25239	5.20566	5.80801	15.4396	7.86856	11.2224	1.5519	17.3171	14.2233	7.00722	0	11.2954	32.5871
ENSMUSG00000092054	0	0	0	0	0	0	0	0	0	0	0	0	0	0	0	0	0	0	0	0	0	347.219	0	0	0
ENSMUSG00000092072	0	191.396	114.541	0	164.216	0	258.049	15.7073	14.1227	17.4274	22.2158	118.288	68.1474	0	7.33723	10.6306	177.437	0	0	0	17.286	0	0	130.01	258.673
ENSMUSG00000092097	133.009	49.8144	89.5411	0	135.13	15.906	74.7133	102.391	56.1098	184.387	53.7855	176.78	268.558	130.599	7.16971	74.173	61.4074	99.3767	152.98	13.4516	144.296	0	70.8187	39.9273	101.107
ENSMUSG00000092238	0	0	0	0	0	0	0	0	0	0	0	0	0	0	0	0	0	0	0	0	0	142.84	0	0	0
ENSMUSG00000092247	0	5.55456	46.8806	6.81409	0	22.1213	0	18.3681	17.0588	53.3021	16.8975	8.13679	139.114	12.9966	0	6.21571	598.707	27.5073	0	0	95.3754	131.573	0	6.5157	47.5344
ENSMUSG00000092257	68.6557	31.82	63.5403	44.8952	125.396	93.8453	85.6446	59.7028	430.932	155.794	61.6867	38.5991	59.7031	30.756	142.671	86.3336	25.2386	100.367	26.1672	78.9202	227.852	17.0439	35.4362	41.212	25.2299
ENSMUSG00000092261	0	148.192	13.6938	0	41.3317	26.0833	45.7045	27.4246	0	23.9318	9.28455	83.1862	6.08337	45.2356	59.0044	33.9926	30.9357	0	43.9169	0	18.2627	260.781	43.5918	22.2044	106.029
ENSMUSG00000092270	0	0	0	0	0	0	0	14.8871	0	0	0	0	0	0	0	0	0	0	0	0	0	913.565	0	0	0
ENSMUSG00000092281	0	425.497	106.079	0	34.3047	0	113.802	0	0	0	4.30895	41.426	43.8744	0	0	0	256.762	0	0	12.0125	0	0	0	34.4013	151.56
ENSMUSG00000092358	0	136.234	95.1917	34.7055	125.701	0	138.999	13.9535	31.2743	28.8086	16.4884	216.849	40.3832	0	0	22.0869	84.4833	0	0	0	15.869	0	42.4933	54.0234	76.7767
ENSMUSG00000092394	0	25.6028	17.3843	0	65.5885	0	0	29.7192	0	29.1745	0	126.726	9.72917	0	0	0	8.41565	0	0	0	5.79614	3.50049	3.88015	25.3697	28.0426
ENSMUSG00000092428	0	7.33692	0	0	0	0	0	0	0	0	0	0	1.4526	0	0	0	0	0	0	0	0	0	11.071	15.2137	0
ENSMUSG00000092454	515.455	407.593	491.261	324.915	270.296	515.08	145.176	638.292	718.277	266.749	633.709	820.678	710.108	570.23	816.998	287.903	485.543	256.083	159.715	554.388	729.078	458.414	913.218	404.926	270.754
ENSMUSG00000092552	0	0	0	12.242	0	252.297	0	23.023	0	258.207	5.69155	0	46.5954	32.5806	0	12.5307	10.8366	350.253	7.01568	0	75.5871	91.176	0	0	0
ENSMUSG00000092553	0	5.54849	0	0	0	0	0	58.6551	22.8458	30.3815	0	0	1.04452	25.9822	0	0	0	0	0	0	0	0	0	0	0
ENSMUSG00000092555	0	0	0	0	0	0	0	0	0	0	0	0	0	0	0	0	0	0	0	0	0	286.158	0	0	0
ENSMUSG00000092577	0	0	0	13.8562	0	0	0	0	0	0	12.9825	0	0.822746	0	0	0	0	0	0	0	0	158.129	0	0	0
ENSMUSG00000092603	0	255.266	636.186	0	1073.05	0	1373.93	0	0	0	0	250.067	0	0	0	0	0	0	0	0	28.2381	0	0	0	579.518
ENSMUSG00000093402	657.74	232.693	359.441	511.538	195.884	189.689	274.925	637.797	1292.87	1322.35	242.276	254.743	1267.51	1146.92	655.621	445.453	132.114	135.242	602.308	510.523	1278.54	552.338	379.593	207.229	315.676
ENSMUSG00000093446	0	6.20661	0	0	0	0	0	0	0	0	0	0	9.08104	0	0	0	19.6296	0	0	0	0	39.1404	0	3.94499	0
ENSMUSG00000093447	0	15.9355	19.7676	14.7544	0	24.2018	49.4825	0	23.7268	13.7093	0	24.0167	1.18772	0	12.6626	0	0	0	0	0	80.7228	9.27693	0	0	0
ENSMUSG00000093580	0	0	0	2.46682	0	15.4509	0	0	0	62.8441	27.9311	0	0	0	0	0	0	20.1999	0	0	0	0	0	0	0
ENSMUSG00000093756	0	0	0	0	0	0	0	0	0	0	0	0	0	0	0	0	0	0	0	0	0	0	0	0	0
ENSMUSG00000093798	24.7769	525.491	631.749	58.1239	402.335	6.25797	449.117	172.881	215.886	167.646	175.782	248.684	133.181	73.4779	47.3487	69.5049	624.702	31.2481	53.603	27.4646	361.442	5.42402	53.2195	229.46	552.745
ENSMUSG00000093814	0	0	0	0	0	0	0	0	0	0	0	0	0	0	0	4.74244	0	0	0	0	0	166.995	0	0	0
ENSMUSG00000093916	0	1.25185	0	171.095	0	17.9328	0	1.09585	0	0	162.19	10.2183	74.0084	10.6346	2.39446	1.21331	14.4763	22.04	3.09612	0	0	3.38343	0	0	0
ENSMUSG00000093919	56.424	19.0741	0	0	0	0	0	10.3906	0	5.25489	0	0	2.20696	0	0	31.3542	88.0327	0	0	0	5.05258	34.5428	0	0	44.0012
ENSMUSG00000093976	0	0	0	0	0	0	0	0.943979	0	0	0	0	0	0	0	0	0	0	0	0	0	294.938	0.713801	0	0
ENSMUSG00000094017	0	48.1519	23.4938	0	5.90925	0	0	0	0	0	0	9.51459	27.7304	0	0	0	45.4929	0	0	0	0	55.1433	0	0	80.8486
ENSMUSG00000094090	38.8288	132.685	91.5216	39.8994	42.0363	22.2891	33.2025	55.6783	54.9337	31.5377	42.5618	74.9351	46.8616	44.6556	27.5708	42.033	59.0735	31.6949	41.0485	43.484	68.6376	30.1503	28.9095	42.5848	154.052
ENSMUSG00000094185	0	6.61726	0	0	7.72274	0	34.1591	0	0	0	6.93918	0	7.08001	0	0	0	9.90903	0	0	0	7.72274	0	0	3.31906	6.60376
ENSMUSG00000094189	0	460.932	0	21.5241	65.2798	0	96.2483	16.9083	0	0	19.9801	87.5902	105.136	95.2609	18.4726	50.7175	111.681	0	86.1383	35.4509	43.5199	0	0	74.8156	372.141
ENSMUSG00000094226	0	0.456352	0	0	0	0	0	0	0	3.90223	0	0	0	0	0	0	0	0	0	0	0	552.367	0	0	0
ENSMUSG00000094257	36.9837	36.2328	16.9632	25.0303	51.1999	64.5376	28.3083	47.6704	0	15.393	21.3997	30.9142	26.7546	74.0424	58.6435	30.5631	8.21181	15.8266	61.511	37.3198	70.716	14.2248	30.619	19.254	38.3087
ENSMUSG00000094281	99.8205	2576.8	3218.35	214.522	1440.14	98.9989	1873.53	226.887	277.44	657.691	452.133	1068.47	811.774	549.49	56.9486	157.93	615.949	92.054	233.697	109.489	330.019	163.13	386.076	1966.05	1955.87
ENSMUSG00000094320	30053.2	795.034	1595.13	9054.75	1620.9	40699.9	842.955	15941.6	12954.5	11178.3	11398	2170.56	6037.37	9638.75	18584.5	8326.23	1736.58	20862.7	2613.79	31575.6	18979.8	1099.32	5543.31	1369.12	967.486
ENSMUSG00000094326	0	14.3255	91.5381	25.181	69.072	0	8.48662	0	25.5742	37.4822	5.78401	24.7142	26.1653	0	15.8683	0	26.2596	6.15471	0	0	15.3494	0	18.1668	13.1936	32.8133
ENSMUSG00000094392	64.4909	3498.61	907.847	385.145	1233.06	0	1242.32	42.5839	228.58	104.114	408.069	1213.29	133.668	119.958	159.015	0	3668.23	115.751	431.618	244.789	296.582	394.456	81.3066	871.463	4194.17
ENSMUSG00000094446	0	65.1061	101.709	58.5833	138.144	0	169.732	11.927	24.7485	31.6786	45.0869	216.25	113.344	34.9388	0	37.7145	114.886	39.98	73.4774	14.3565	106.984	0	18.7153	234.187	85.3145
ENSMUSG00000094463	21.2638	68.9008	166.906	7.89852	190.378	13.6007	129.55	32.4241	44.3944	28.7415	31.7814	23.5793	18.6805	45.4873	33.2139	33.0317	28.8118	3.50941	9.94688	14.2083	87.5542	1.56316	15.8966	74.2677	75.1354
ENSMUSG00000094497	24.975	16.5929	50.8545	35.5294	7.67467	19.3731	25.4599	52.6657	0	33.4319	53.3967	18.5357	55.2803	19.7376	28.3471	8.44827	36.107	41.1494	46.6664	42.9846	69.5031	18.4156	18.3595	13.1936	26.2506
ENSMUSG00000094568	4.06153	147.879	68.3417	16.148	72.1961	0	38.0163	52.0759	63.0471	13.2516	52.2272	143.921	32.2972	21.86	18.0411	26.1928	64.6973	13.2765	14.1818	6.1068	51.3387	18.3291	35.2533	65.0117	241.062
ENSMUSG00000094594	31.2974	104.994	131.481	40.0746	134.645	102.592	109.708	375.768	34.4317	51.1745	66.3542	51.346	17.9661	64.523	20.8291	76.2562	96.9896	5.68309	17.2285	14.8891	25.002	8.18957	8.59648	70.0501	103.016
ENSMUSG00000094597	0	11.4966	3.05254	0	39.1571	0	63.6761	4.18601	0	0	0	0	0	0	0	0	0	0	0	0	0	118.712	0	0	0
ENSMUSG00000094685	53.7474	323.764	602.966	117.24	464.872	11.1997	459.367	440.148	656.215	422.582	200.327	286.659	192.856	429.626	160.662	41.7127	427.263	17.3549	152.526	177.44	339.107	46.5729	164.497	705.647	253.733
ENSMUSG00000094696	0	0	0	0	0	0	0	0	0	0	0	0	0	0	0	0	0	0	0	0	0	392.21	0	0	0
ENSMUSG00000094772	0	26.6102	144.843	3.77872	81.2701	0	89.8682	18.8636	4.88069	866.888	5.03616	6.76833	79.8935	18.3087	18.5368	6.76022	8.39015	0	13.282	5.88796	28.8333	279.158	6.59909	30.1105	52.72
ENSMUSG00000094854	0	1.08809	0	0	0	0	0	46.0104	0	0	0	0	0	0	3.99787	0	0	0	0	0	0	7279.8	0	0	0
ENSMUSG00000095159	112.121	155.525	429.646	314.329	241.071	170.077	193.037	199.266	234.062	150.164	263.954	109.307	261.561	242.059	107.829	148.927	297.466	150.496	138.238	212.669	252.277	11039.4	99.5112	236.986	125.58
ENSMUSG00000095288	273.121	1655.23	605.587	58.6814	435.199	54.9284	1347.48	162.079	73.4532	61.937	68.7503	2277.34	1103.45	52.1611	151.688	638.361	1935.8	63.653	202.841	35.4509	136.843	61.8976	12.8837	533.061	1116.42
ENSMUSG00000095331	0	0	0	0	0	0	0	0	0	0	0	0	0	0	0	0	0	0	0	0	0	352.173	0	0	0
ENSMUSG00000095419	0	339.949	144.542	0	118.156	0	70.3535	64.7635	45.1383	5.41799	0	87.8054	342.855	36.0047	33.5708	0	307.099	0	9.21995	17.002	157.075	0	27.7726	7.81244	349.74
ENSMUSG00000095478	2370.5	752.654	1619.53	926.489	1525.92	459.537	1110.29	3760.27	861.743	2202.07	599.311	584.977	1219.14	781.334	1002.96	2457.71	234.496	677.21	692.873	650.462	1349.64	2496.36	554.895	1002.16	655.234
ENSMUSG00000095549	0	0	0	0	0	0	0	0	0	0	0	0	0	0	0	0	0	0	0	0	0	0	0	0	0
ENSMUSG00000095588	6990.74	790.775	2063.04	2862.06	1628.93	5343.5	1091.41	2118.58	3755.18	3353.7	1656.81	1382.44	3547.41	902.798	3320.51	1186.39	1386.52	2389.74	880.258	5658.99	3166.18	640.374	855.795	1241.52	734.192
ENSMUSG00000095597	760.951	1253.31	905.054	3621.68	1621.95	38.5391	1076.13	6000.18	2665.32	574.49	8081.96	1319.51	1827.7	304.138	6495.99	6774.75	1633.26	4758.63	5490.95	2654.72	6173.81	1802.6	5662.26	2966.87	1275.01
ENSMUSG00000095690	814.237	898.477	1719.21	572.218	1807.11	701.989	1271.64	1481.52	2426.73	1290.38	1204.5	1103.66	956.639	1827.87	1040.11	1766.63	506.383	926.126	807.449	642.962	2812.93	376.075	859.762	869.173	1617.93
ENSMUSG00000095762	592.141	396.297	3004.68	199.104	1019.72	524.706	1295.54	92.7231	319.034	247.897	258.49	375.533	440.646	276.282	148.373	140.543	199.508	88.3823	187.167	332.318	194.54	170.642	90.2319	228.451	435.984
ENSMUSG00000095836	154.85	895.045	65.2201	192.13	82.022	29.9923	117.909	313.61	120.966	54.8967	111.273	706.548	414.917	109.156	307.079	117.272	249.073	40.379	526.966	176.461	38.1496	395.104	312.897	348.988	441.866
ENSMUSG00000095869	0	3.63425	0	0	5.96644	0	6.59766	0	0	0	0	0	0	0	0	0	2.55184	0	0	0	0	67.3306	0	0	5.10194
ENSMUSG00000095963	0	0	0	0	0	0	0	0	0	0	0	0	0	0	0	0	0	0	0	0	0	559.21	1.44474	0	0
ENSMUSG00000096006	0	267.454	89.473	5.56516	84.3922	0	108.874	10.3926	9.79849	20.3796	4.24014	246.851	66.4718	12.3151	5.67321	0	158.816	2.25595	2.85363	0	7.45784	0	6.65813	83.4208	168.383
ENSMUSG00000096160	66.4993	139.825	227.882	27.9261	180.771	75.0295	107.261	71.1612	28.9101	65.5852	55.3872	88.7385	47.6802	29.871	68.3968	106.082	211.204	11.2854	62.7515	31.0945	101.203	35.6595	44.3706	85.2711	124.417
ENSMUSG00000096171	16.1898	11.6715	9.73659	31.5407	25.7143	9.77413	36.559	64.031	164.11	90.7857	52.0717	14.7868	22.5464	39.4396	74.1737	4.04376	25.1383	21.7603	15.1535	34.8179	99.1942	2.28311	13.0128	14.209	18.8473
ENSMUSG00000096177	29.2086	0.908638	0	41.0596	8.59278	10.2876	9.50186	50.9563	36.9507	19.9015	29.2697	0	29.2217	8.50983	22.9451	12.4122	1.83756	3.44549	35.5664	41.3541	51.3565	5422.49	10.2606	7.38598	0
ENSMUSG00000096233	150.031	123.047	88.1043	79.983	94.9728	108.753	89.2675	16.2932	0	10.4367	35.9296	26.7605	24.054	18.8112	25.2819	118.087	36.5578	84.7248	86.1455	8.88297	56.1781	119.815	100.22	38.7764	121.818
ENSMUSG00000096269	0	2.09742	65.7155	0	0	0	0	7.70621	0	0	0	0	0	0	0	0	4.24167	0	0	0	0	0	0	0	0
ENSMUSG00000096403	2532.05	757.685	1385.71	454.81	1093.94	413.986	616.983	249.339	324.552	176.826	415.438	654.326	260.246	325.169	408.656	1359.59	323.193	2639.21	452.403	5618.86	2638.93	74.5689	297.172	336.093	875.327
ENSMUSG00000096449	3.94027	140.643	315.298	21.8199	314.661	0	695.903	6.97378	70.5383	26.6401	3.448	179.178	50.0012	0	9.77282	0	283.932	15.9737	0	12.3636	22.1316	2.38495	6.79873	41.2301	127.972
ENSMUSG00000096544	278.927	5130.26	1411.29	551.429	1143.39	235.447	1363.52	455.401	181.945	333.084	560.357	1452.94	789.739	516.857	581.412	412.96	3020.45	403.807	499.542	631.841	406.968	76.6652	761.053	915.358	3048.17
ENSMUSG00000096647	48.8697	42.4449	73.2539	33.4272	59.5272	5.36657	32.9125	14.589	83.4556	26.8076	46.0542	51.346	50.2962	65.0071	8.57502	22.7578	69.1051	17.6996	15.0641	31.3672	36.2897	241.079	0	40.2026	72.7172
ENSMUSG00000096712	678.803	103.37	0	1018.98	30.6987	283.219	33.9465	1868.78	61.3725	116.047	20.8389	55.607	251.373	869.353	92.4907	168.774	13.1298	25.606	32.4194	633.409	462.547	23.1789	54.8308	79.1618	72.1892
ENSMUSG00000096857	0	0	0	0	0	0	2.68057	0	0	0	2.17816	0	0	0	0	0	0	0	0	0	0	423.524	0	0	0
ENSMUSG00000096942	132.852	1641.21	1570.55	1061.92	1879.22	359.897	1057.74	1357.71	1052.8	1138.98	1494.87	2153.48	1595.75	1097.76	1260.45	865.608	3204.11	438.378	1350.68	209.206	1948.03	143.681	704.51	4511.19	1657.6
ENSMUSG00000097086	0	20.7872	112.569	0	135.906	0	112.713	0	0	0	0	20.5148	0	0	3.60543	0	5.4494	0	0	0	0	160.768	0	3.65059	7.26338
ENSMUSG00000097245	97.279	38.1359	141.675	111.156	135.202	86.3359	99.0911	339.561	1174.73	259.698	167.863	62.0167	38.0857	110.783	423.823	64.9272	58.4983	106.828	246.94	25.5192	577.193	14.6692	162.515	33.1074	63.1833
ENSMUSG00000097295	0	45.9611	31.3752	43.4725	35.5122	0	85.0835	4.59907	60.5746	69.7027	42.0371	9.52981	92.6776	164.327	276.469	5.09202	88.6	0	395.507	0	22.2983	0	247.331	119.555	10.1222
ENSMUSG00000097304	0	33.876	26.2159	19.5673	0	0	0	26.2514	0	39.0061	9.08185	7.96274	8.87763	23.7096	0	0	67.6852	0	0	0	0	12.2946	0	8.50178	16.9155
ENSMUSG00000097388	75.7948	88.228	186.104	172.892	195.861	136.209	143.026	200.146	632.405	353.552	245.12	38.6762	162.353	57.1452	225.404	43.0228	143.831	84.2841	61.023	97.278	385.362	541.49	64.1827	85.7652	72.6809
ENSMUSG00000097426	0	30.317	0	5.56066	4.12396	18.1771	9.12052	240.319	40.3393	50.2752	286.337	149.401	9843.86	107.912	263.224	76.8439	33.5125	122.135	337.254	49.3091	8.24792	7.3307	41.5994	0	7.05284
ENSMUSG00000097530	288.852	230.912	251.834	117.779	235.633	79.0086	120.475	251.424	265.937	113.22	141.024	273.329	117.797	116.741	163.676	127.912	62.8522	49.7234	178.364	108.194	276.78	44.5817	172.857	161.161	368.318
ENSMUSG00000097586	0	0	0	0	0	0	0	44.2254	0	0	11.7868	0	46.5805	51.9643	121.714	0	5.61043	64.8058	618.58	0	13.1177	8.15844	125.033	0	0
ENSMUSG00000097657	7.59203	35.3924	37.4097	24.8473	60.3059	2.90579	32.6336	62.4201	55.3077	100.936	22.9007	42.352	80.4415	105.938	42.4089	30.9687	40.0612	24.1579	44.4031	11.9336	76.1877	361.541	31.6019	35.2928	43.8876
ENSMUSG00000097693	0	21.5997	19.5815	5.71212	13.7202	0	17.5059	27.1676	13.932	13.9171	2.84497	12.7449	1.44937	2.09043	3.07813	2.08785	2.70838	0	1.49522	3.74945	17.6115	238.859	2.60483	5.44308	19.8546
ENSMUSG00000097790	92.6908	91.9046	67.4639	28.1467	33.9375	55.6902	18.764	74.8618	331.231	125.198	43.9501	13.6609	56.5265	0	0	0	50.8027	14.6528	24.0401	117.538	29.991	10.5463	30.6228	36.464	14.5101
ENSMUSG00000097900	0	74.6471	15.2722	0	0	0	0	0	0	0	2.89501	40.2023	16.1601	0	0	0	24.644	0	5.4421	0	3.39462	49.4943	0	8.25458	62.41
ENSMUSG00000097948	0	0	0	0	0	0	0	0	6.06272	0	0	0	0	22.047	0	9.42961	0	0	0	0	0	460.305	2.3208	0	0
ENSMUSG00000097973	38.0935	15.0899	49.469	23.29	29.8623	24.9062	53.6601	84.3421	251.357	92.7738	74.8772	9.01534	40.666	7.39351	123.843	33.2815	19.1581	13.45	24.2147	43.7719	105.472	0	22.5609	11.2299	3.19193
ENSMUSG00000097989	156.959	68.1289	156.407	51.4593	136.461	151.939	167.211	119.622	436.402	253.498	148.68	89.0747	99.2598	49.082	282.836	86.4414	115.151	100.73	44.9126	173.392	301.846	16.0534	57.3668	41.212	69.3823
ENSMUSG00000098016	0	3.88773	0	25.0608	0	0	12.5992	8.85344	12.8204	2.26399	12.6992	0	0.558766	36.1616	0	5.99125	1.62438	0	4.20653	0	13.8411	325.024	0	29.3809	3.24764
ENSMUSG00000098019	36.868	43.5721	128.749	84.8426	175.618	73.0587	169.407	106.01	492.831	292.199	127.957	39.1059	78.4212	31.1599	242.263	48.373	92.6912	103.447	41.4072	42.3642	269.897	10.6273	62.5253	33.7237	12.7806
ENSMUSG00000098029	0	3.85085	3.46703	2.58776	190.977	0	202.503	0	8.71766	0	2.35068	0	0	0	0	0	0	0	0	0	0	42.5481	0	0	0
ENSMUSG00000098037	0	3.34259	0	224.265	0	396.076	4.20406	192.229	0	337.977	159.994	15.3035	182.068	9.11345	0	0	304.071	1187.38	0	24.4984	0	52.026	0	6.53579	0
ENSMUSG00000098048	11.316	6.16211	9.73659	0	3.67348	0	24.3727	25.2084	60.3381	46.678	19.489	0	10.1196	0	55.2032	4.8177	9.42687	6.56453	0	0	79.1078	171.69	17.5903	4.73634	3.14121
ENSMUSG00000098056	3.84845	0.792642	4.96695	22.2212	89.9499	0	24.8666	12.8596	62.7704	27.3212	23.1779	3.01729	15.6645	0	20.9251	0	3.20596	36.7661	4.42614	12.7635	109.572	0	4.43446	3.22154	0
ENSMUSG00000098076	83.7473	427.898	808.137	168.792	290.205	48.6754	288.41	434.02	539.788	530.196	77.7745	384.457	319.065	621.38	281.862	493.389	298.517	49.3764	101.052	160.994	340.5	19253	244.5	161.036	449.193
ENSMUSG00000098083	0	1.59851	0	0	3.65894	0	0	23.2288	11.9575	6.29324	2.75756	0	2.80208	18.82	3.10617	0	0	0	4.32107	0	19.7767	221.749	0	0	3.12878
ENSMUSG00000098091	43.1895	40.009	93.4254	62.7108	55.6548	25.4398	73.8515	112.934	572.196	177.874	100.498	98.5719	74.4482	16.8912	215.663	23.6155	90.4535	52.0431	16.3645	51.8276	275.174	13.1893	68.6722	23.9192	44.4181
ENSMUSG00000098101	0	0.830507	0	0	0	0	0	0	0	0	0	6.32286	0	0	0	0	0	0	4.63758	0	13.828	0	0	0	0
ENSMUSG00000098105	13.6551	3.86075	4.91713	0	18.5516	11.2093	20.5143	39.655	115.901	38.1828	8.99939	0	12.041	7.34901	52.213	0	11.1083	20.4151	12.255	6.59069	124.152	6.59542	11.056	9.56769	0
ENSMUSG00000098111	62.7617	72.295	269.856	118.332	305.438	225.001	195.98	177.526	511.14	323.467	116.346	51.6077	145.143	116.215	303.903	77.6436	146.763	87.2892	31.9255	441.262	346.299	19.7714	74.6563	59.9631	67.7138
ENSMUSG00000098113	55.225	86.5471	357.258	56.6821	340.715	76.8668	207.012	105.953	236.986	146.049	110.421	138.655	178.355	56.5891	153.074	16.411	156.933	97.2382	43.7673	150.957	201.307	6.32514	39.8988	141.604	83.2421
ENSMUSG00000098116	0	0	4.9569	0	0	0	8.2721	19.6311	43.9896	6.43323	2.8189	0	2.86441	0	9.25697	0	4.79922	0	5.71309	6.644	30.1327	1109.45	6.7669	0	0
ENSMUSG00000098121	0	340.945	817.062	99.1947	2338.57	118.679	2186.33	16.5196	70.8435	12.6731	0	136.923	13.8994	54.6754	0	83.0324	9.09277	18.3581	0	0	58.6908	11.3464	12.577	45.6848	472.662
ENSMUSG00000098123	362.148	260.834	362.379	260.14	340.511	306.115	353.716	436.037	940.468	610.769	236.51	361.355	401.687	96.4443	348.718	293.583	293.48	487.11	105.659	291.54	578.956	74.7384	197.222	139.692	238.233
ENSMUSG00000098158	42.9853	45.1851	104.816	29.3973	112.987	2.85212	82.4607	193.171	339.005	196.72	2.03046	109.153	5.77238	202.668	124.193	216.364	5.79893	10.5093	0	12.042	100.341	769.136	10.84	9.71186	69.5634
ENSMUSG00000098177	4.51794	0	0	5.07418	0	0	0	17.0515	57.6077	32.3613	9.59881	0	3.37824	9.02074	8.77255	0	1.6095	15.8967	0	21.2756	39.1813	554.425	2.22625	0	0
ENSMUSG00000098192	66.3728	61.9578	137.266	97.162	151.667	167.497	147.26	122.681	308.02	236.938	102.157	41.6929	143.475	162.469	161.277	65.7378	85.4357	59.1437	14.116	54.2488	301.659	4.27337	57.4925	30.2068	28.4688
ENSMUSG00000098208	71.3577	16.5794	58.7111	24.4756	66.4525	66.6993	53.071	85.3601	403.836	146.746	79.1598	14.8606	94.8612	31.4316	136.5	22.3442	42.6326	13.1946	32.1269	92.7466	268.21	405.16	41.8522	11.1066	9.47066
ENSMUSG00000098222	31.1322	28.4531	56.2844	109.796	38.2236	47.0855	23.4819	72.9108	459.557	144.835	161.371	13.6765	26.1083	10.1807	137.998	8.87763	45.4117	37.5712	49.488	26.7696	160.935	2.6396	38.2147	5.47589	14.5268
ENSMUSG00000098224	12.7599	7.41517	25.0121	8.82347	11.3241	18.5918	25.0442	43.9962	176.92	77.5289	39.1699	3.03884	14.5044	0	63.6709	11.7638	22.602	29.0955	0	0	145.256	2.34763	11.1653	6.48911	6.45551
ENSMUSG00000098232	28.2765	8.53232	34.112	19.653	33.0941	77.0094	24.3969	57.3691	273.607	166.954	54.0833	2.9603	55.1917	17.629	106.559	53.2847	31.4541	37.3902	25.7702	95.1348	172.639	8.49734	30.8511	6.3214	3.14433
ENSMUSG00000098235	3.82905	114.108	93.8963	75.1801	14.9161	7.023	61.8531	61.0763	110.392	63.252	22.1271	435.302	98.6632	344.807	127.273	73.7081	208.932	50.8833	55.2442	133.16	235.477	223.325	20.2366	41.669	98.85
ENSMUSG00000098238	13.5117	7.50799	10.5655	38.5963	55.8068	30.652	66.1188	29.9758	110.116	39.3055	13.3287	12.8365	28.6844	17.4508	52.4247	12.2737	47.7371	10.6876	22.21	49.3323	78.1206	0	21.4494	8.5659	0
ENSMUSG00000098240	13.661	8.54371	53.8723	8.63837	36.9549	0	44.9511	37.5979	73.4118	50.3821	30.6736	5.95018	23.6192	0	38.8311	24.6419	22.1279	18.0263	5.23551	33.0135	99.1265	19.7056	21.9052	7.94122	15.8002
ENSMUSG00000098246	0	0	0	0	0	0	0	0	0	0	0	0	0	0	0	0	0	6.50373	0	0	0	372.207	2.31847	0	0
ENSMUSG00000098412	0	6.24076	0	0	24.0598	0	0	0	0	0	0	0	0.493647	0	0	0	5.14518	0	0	0	0	0	3.56134	0	0
ENSMUSG00000098438	0	0	0	0	0	0	0	0	0	0	0	0	0	0	0	0	0	0	0	0	0	44.6088	0	0	0
ENSMUSG00000098468	0	13.1194	128.167	0	12.0889	0	26.7356	0	0	0	0	19.4645	0.496067	0	0	0	0	21.2115	13.3894	0	21.3661	0	14.7132	5.19553	10.3373
ENSMUSG00000098492	128.827	782.241	783.938	91.5234	341.592	9.43401	488.287	64.7483	94.2137	162.319	64.7373	503.052	165.185	336.996	188.895	129.481	356.338	85.2017	175.166	205.571	179.216	82.1829	632.659	136.067	1075.77
ENSMUSG00000098528	0	23.303	0	0	25.058	0	0	12.5835	0	0	0	22.6948	1.50412	14.2595	6.47629	6.32435	5.35865	0	0	0	6.26451	393.019	3.7091	1.34617	29.4625
ENSMUSG00000098779	43.2566	6.19702	8.08973	6.0381	0	39.3224	0	20.1444	9.70999	6.15422	0	29.4858	5.91597	26.7234	45.1206	20.9473	20.8864	6.01306	13.522	22.262	27.6407	7.59038	14.3713	0	5.2198
ENSMUSG00000098895	0	6.45813	0	20.3595	0	34.5727	0	88.1219	40.4259	0	150.042	0	6.10994	57.4187	0	42.6102	11.8661	59.0177	4.36729	6.47675	52.6889	1.91591	9.13459	1.32486	2.636
ENSMUSG00000098915	0	59.0748	8.01042	222.216	6.04443	95.9257	20.0517	106.518	155.67	3.60314	20.8488	68.1257	38.6615	53.9785	7.49313	23.0495	100.823	26.268	302.727	11.3069	113.778	61.2281	42.9485	23.3799	108.541
ENSMUSG00000098985	0	82.3742	112.47	4.93804	114.82	0	44.1625	0	0	0	4.48565	44.2088	24.8185	0	3.87918	4.29489	57.6489	0	0	0	4.99216	0	9.00913	57.9291	72.57
ENSMUSG00000099377	4.7821	114.01	42.6788	0	57.9676	0	37.9854	0	7.47825	4.13777	3.54716	58.7662	18.021	0	8.13299	0	29.384	0	4.71336	4.5108	5.69185	22.525	5.15406	24.9132	75.2706
ENSMUSG00000099397	5.99343	176.395	46.3112	16.3796	34.9451	5.65277	22.0812	16.8307	41.2116	3.99805	4.48565	64.3037	45.7657	68.1801	16.6153	21.3311	480.408	0	0	28.9285	100.269	8.43137	0	223.134	157.947
ENSMUSG00000099417	0	3.1972	5.05921	12.5255	3.81753	0	4.22142	0	0	3.84877	0	0	0	0	0	0	0	0	0	0	3.81754	281.9	0	0	0
ENSMUSG00000099471	47.4351	2051.15	670.504	120.719	514.237	85.8473	431.067	197.723	190.978	271.396	160.287	934.819	629.695	297.725	211.183	268.15	2362.57	103.514	205.055	43.761	314.983	103.187	69.1721	1012.36	539.021
ENSMUSG00000099484	0	4.50678	0	0	0	0	0	0	0	0	0	0	0	0	0	0	0	0	0	0	0	525.999	0	0	0
ENSMUSG00000099492	0	117.793	41.1336	2.79107	28.2166	0	49.9228	18.4516	13.7096	1.68201	4.25308	86.3207	35.2999	12.3527	2.19258	6.5961	74.8229	2.26283	5.98755	0	31.2158	1.75369	5.19915	38.806	45.8435
ENSMUSG00000099511	0	0	0	0	0	0	0	0	32.1544	0	0	0	0	0	0	0	0	0	0	0	0	156.258	0	0	0
ENSMUSG00000099662	0	34.4604	54.1272	15.7347	46.6775	0	12.9039	4.53378	0	10.4343	0	51.6699	3.22418	0	12.1863	0	14.973	14.5753	0	0	10.2729	148.802	0	27.5838	49.8927
ENSMUSG00000099686	0	2.26661	55.0056	0	25.941	0	17.2113	0	0	0	0	0	0	0	0	0	0	4.4801	0	0	4.58488	57.175	3.06929	2.22978	0
ENSMUSG00000099717	0	224.633	24.3899	0	6.13464	0	13.5673	0	0	0	0	0	0	0	0	41.1987	0	0	0	0	0	80.1257	0	0	330.484
ENSMUSG00000099764	1115.61	1464.83	1099.32	1888.57	1195.7	1205.39	892.484	1103.52	923.149	1442.44	2134.63	2611.07	1506.04	1592.02	1875.19	1934.33	2173.45	1028.24	2757.89	1845.44	1619.01	166.006	1298.38	2000.94	2032.12
ENSMUSG00000099835	245.563	372.829	359.091	168.102	306.302	225.86	182.381	156.338	752.48	456.151	128.529	758.743	546.041	46.6686	345.919	131.825	524.022	189.185	142.502	238.461	413.654	244.97	84.8593	136.705	352.586
ENSMUSG00000099858	90.0329	20.45	91.7189	208.264	62.2876	138.34	61.2243	152.204	486.938	3358.14	349.32	11.1434	3092.54	143.687	102.305	29.2321	430.686	176.342	19.9716	11.6583	206.227	1739.25	47.6684	220.108	20.7132
ENSMUSG00000099870	0	2.0198	0	0	0	0	0	0	0	0	0	0	0.914437	0	0	0	2.72314	0	0	0	0	62.5314	0	0	0
ENSMUSG00000099875	0	346.933	327.529	103.714	366.73	41.3898	141.053	511.931	183.391	86.669	300.59	333.749	173.508	180.078	121.369	192.644	467.141	59.5483	205.995	43.6096	514.99	19.8232	176.816	760.652	265.872
ENSMUSG00000099901	0	0.435787	0	0	0	0	0	0	0	0	0	0	82.04	0	0	0	0.458991	0	1.08863	0	0	2.57416	0	0	0
ENSMUSG00000099979	0	23.8982	14.3765	6.9886	10.8481	0	7.99717	0	0	0	0	0	0.881467	0	0	0	12.3726	0	0	0	3.61602	0	0	1.55409	9.27625
ENSMUSG00000099997	57.6298	45.0776	44.0333	18.4831	27.6886	79.5423	18.3707	4.30302	36.7286	19.0413	17.952	15.6036	49.6381	13.2745	18.1616	14.1754	58.0277	9.71666	18.7178	63.7897	13.2003	40.5835	8.16922	5.94997	42.618
ENSMUSG00000099998	8.87881	82.9162	64.2934	10.705	32.3426	0	98.3521	42.1489	34.3351	24.9365	17.1507	123.679	33.4438	36.8098	13.7282	0	76.0812	3.24215	31.1345	24.1695	32.5971	19.7481	12.2001	33.0129	186.681
ENSMUSG00000100007	0	12.5085	7.64801	0	17.3129	0	12.763	4.48427	0	12.9548	0	18.5839	3.30127	0	0	0	4.93648	0	0	0	5.77097	6.6692	0	4.96047	9.86958
ENSMUSG00000100068	0	3.15009	0	0	21.365	0	3.37504	0	0	0	0	9.8286	0.250489	0	0	0	15.6648	0	0	0	0	49.3558	0	2.62349	0
ENSMUSG00000100078	24.7056	288.171	155.519	56.66	266.704	10.3673	129.765	111.244	44.094	100.453	70.0197	311.333	229.493	77.8457	98.848	35.6866	334.223	32.7909	110.267	29.5561	194.657	15.4074	36.9447	518.1	269.111
ENSMUSG00000100104	0	289.586	359.226	26.1579	287.006	0	193.949	100.172	54.3357	117.71	83.2806	57.7642	60.5399	47.3726	23.4328	37.7148	327.34	0	36.4903	16.7502	164.268	55.2728	14.4585	212.434	204.517
ENSMUSG00000100153	211.793	835.094	2270.36	343.682	1116.83	464.65	1321.61	1132.36	614.843	442.442	589.321	811.645	351.142	386.589	555.131	493.719	475.507	282.636	446.086	290.476	754.003	1661.28	589.156	614.648	1024.15
ENSMUSG00000100191	0	0	0	0	0	0	0	0	0	0	0	0	0	0	0	0	0	0	0	0	0	229.002	0	0	0
ENSMUSG00000100215	0	7055.97	1687.91	0	2041.58	15.195	1284.12	17.0196	48.9305	0	15.4728	1605.89	81.5122	24.0849	27.3135	0	789.069	0	0	0	25.8537	0	5.85782	1062.57	3803.85
ENSMUSG00000100225	0	0	0	0	0	0	0	0	0	0	0	0	0	0	0	0	0	0	0	0	0	103.839	0	0	0
ENSMUSG00000100347	15.0969	69.7293	171.499	4.2559	116.783	0	83.7656	19.6206	49.4732	29.9516	15.7065	25.4101	37.0508	0	2.45262	0	48.5982	9.46344	10.9508	5.90429	45.4881	74.6184	7.47015	54.2605	121.454
ENSMUSG00000100349	55.7899	3.19608	0	0	0	0	69.6264	0	181.391	14.4677	0	76.0357	6.53118	0	234.029	470.322	13.465	0	103.791	145.746	195.271	9.79013	93.748	121.774	0
ENSMUSG00000100351	0	150.056	80.9567	20.4108	88.2376	0	67.5504	0	0	0	6.09884	109.287	36.1768	0	0	0	40.6422	0	9.61605	0	0	77.797	8.0607	32.0884	110.277
ENSMUSG00000100398	0	3.43119	10.4084	0	0	0	0	0	0	0	0	0	9.96461	0	0	0	3.35911	0	0	0	0	19.5353	0	0	6.71592
ENSMUSG00000100441	0	282.014	84.9421	0	18.3128	0	91.1261	0	0	5.45822	0	162.172	85.8282	0	0	22.8601	328.96	0	0	0	0	0	0	15.7409	101.786
ENSMUSG00000100468	0	0	0	0	0	0	0	0	0	0	0	0	284.187	0	0	0	0	0	0	0	0	29.3317	0	0	0
ENSMUSG00000100515	4.16967	117.71	79.8279	0	136.417	0	62.6904	0	0	0	0	0	0	0	0	0	0	0	0	0	0	0	0	0	137.86
ENSMUSG00000100522	0	3.68176	0	0	90.6664	0	0	0	0	0	0	0	0	90.1025	0	0	7.7556	0	0	0	0	0	0	109.106	15.5059
ENSMUSG00000100551	52.3552	142.315	224.692	29.7889	77.0665	17.4529	204.528	110.748	461.931	204.583	142.087	99.2689	208.908	0	56.9304	0	171.399	139.816	18.2025	24.5493	193.203	36.978	9.05635	86.1159	184.52
ENSMUSG00000100561	0	34.0845	13.9074	36.7473	0	5.94142	23.2088	15.621	8.57381	10.4579	3.95446	114.054	5.0778	0	31.7225	8.27727	35.9068	13.4146	50.962	0	19.1578	62.0333	0	4.51016	44.8681
ENSMUSG00000100636	0	6.03834	29.5769	0	33.4768	0	37.0186	0	0	9.59648	0	0	0	27.7239	0	0	2.38634	0	0	0	29.4706	219.644	0	0	0
ENSMUSG00000100660	0	0.521423	3.0659	0	0	0	0	0	0	0	0	0	130.444	0	0	0	0	0	0	0	0	2.67352	0	0	7.91295
ENSMUSG00000100701	17.0553	55.9325	63.082	65.8407	81.5998	36.1858	157.907	64.7111	128.808	53.515	32.853	114.962	67.7232	82.2333	31.5321	38.4309	98.8839	22.8532	14.4296	25.4406	40.0092	15.7138	4.25338	119.822	127.924
ENSMUSG00000100732	0	0	0	0	0	0	0	0	0	0	0	0	14.4744	0	0	0	0	0	0	0	0	239.578	0	0	16.8255
ENSMUSG00000100755	137.973	4274.67	2092.76	1387.97	3324.04	179.912	4360.68	1978.78	1339.04	1674.68	1469.79	3729.61	3077.03	1169.57	749.328	527.447	3727.74	412.725	1905.52	290.418	2086.42	416.317	799.838	7030.51	3043.83
ENSMUSG00000100774	0	0	0	0	17.6995	0	39.144	52.6927	114.151	28.3951	15.9037	14.2491	3.58825	0	35.6951	0	30.2802	0	0	37.1871	35.399	0	0	60.8548	0
ENSMUSG00000100794	0	126.963	170.43	32.9485	136.167	40.9177	259.319	77.8676	296.8	72.1486	12.4985	48.7209	122.448	34.4386	58.5788	30.4909	84.1221	0	26.2461	131.869	102.286	141.849	27.6544	22.7583	155.249
ENSMUSG00000100801	11127.2	1403.17	3153.69	19353.2	2703.84	8480.97	2030.52	15381.2	23665	1756.52	6187.78	1050	1128.39	30244.7	7227.17	11621.8	1831.7	2101.41	26067.7	5453.11	1700.95	2317.84	9277.8	1588.19	1930.53
ENSMUSG00000100863	39.239	254.739	272.354	11.0356	242.209	22.6304	251.601	116.486	111.645	77.7444	42.1275	171.357	63.9954	23.3346	25.5723	23.084	271.538	0	10.3983	18.8225	218.675	106.643	13.2603	187.688	313.81
ENSMUSG00000100865	0	17.53	0	11.0013	23.5317	0	26.0213	48.7803	15.3805	2.8055	19.2836	41.6778	52.6177	0	18.1667	0	36.2323	4.63603	11.116	9.88817	51.5506	5.43685	2.80493	58.6579	32.1954
ENSMUSG00000100929	9.54279	43.2827	292.081	0	108.037	0	162.475	0	0	0	3.88302	10.4371	0	11.1139	0	0	1.8483	0	0	32.5161	3.81895	4.99225	2.55867	13.001	73.9065
ENSMUSG00000101054	0	156.7	161.455	0	94.1411	0	110.224	0	0	0	0	0	0	0	6.86497	0	2.36848	0	0	0	0	3.44175	0	2.37999	156.266
ENSMUSG00000101059	0	153.088	261.848	21.2147	0	15.352	0	243.177	0	0	0	0	51.3253	96.1089	0	0	112.675	0	82.1041	42.5609	0	12.6806	84.334	33.0232	93.8635
ENSMUSG00000101077	0	0	0	0	0	0	0	9.38137	30.3969	10.958	2.72521	0	0	0	6.13946	0	3.09314	0	4.00504	7.59736	10.0071	0	0	0	0
ENSMUSG00000101122	1054.58	314.214	809.958	846.164	919.054	471.273	731.726	626.653	677.534	494.049	286.715	196.071	370.549	1422.44	479.059	339.199	229.951	507.245	646.961	385.799	395.624	196.843	296.307	651.732	247.555
ENSMUSG00000101135	56.9284	262.981	252.426	127.251	185.461	6.32644	110.855	58.4287	23.9197	43.5382	8.28152	104.918	25.1099	103.456	42.3491	106.121	55.7394	31.7406	65.4573	17.36	81.8602	61.4774	72.0618	30.1594	330.036
ENSMUSG00000101167	7.99484	22.7413	0	3.29351	0	0	0	13.5751	5.79884	1.98481	0	5.36105	2.41054	0	0	8.19064	4.27221	0	0	0	0	1387.05	0	2.86198	14.2358
ENSMUSG00000101188	1407.28	2531.56	1023.17	976.613	1155.05	931.276	1082.3	2205.42	1494.48	1055.37	1989.38	1801.03	1899.64	1258.35	1393.68	1102.12	2269.86	462.285	954.332	924.281	2938.31	253.891	1618.29	1751.82	4249.66
ENSMUSG00000101209	11.5614	288.14	77.8155	68.0585	68.5035	38.3374	86.5725	91.2622	15.9908	50.6768	79.6179	165.448	96.5095	97.2535	40.8355	45.3274	75.3401	41.6176	81.902	15.9435	63.9515	40.0105	92.5431	100.942	460.254
ENSMUSG00000101234	0	1.79029	18.6615	0	56.3257	0	101.213	2.55909	0	0	0	0	0.169909	0	1.0942	0	0.602262	0	0	0	0	608.542	0	5.4467	1.20411
ENSMUSG00000101316	36.0752	53.1704	128.066	50.1093	65.7118	0	59.8409	108.743	203.361	164.533	66.9009	84.0207	84.3085	122.764	113.282	39.9829	54.5566	0	68.4978	18.7514	130.674	56.6807	73.447	63.1281	66.1066
ENSMUSG00000101330	16.5149	112.134	341.035	31.0841	160.834	0	337.915	12.4975	107.189	63.0529	82.6815	271.91	79.8525	31.8564	13.6536	0	116.941	27.7766	0	30.0862	86.9314	17.1676	9.52271	131.334	178.79
ENSMUSG00000101387	0	0	0	0	0	0	0	0	0	0	0	0	0	0	0	9.75723	151.886	0	0	0	0	302.414	0	0	0
ENSMUSG00000101431	32.7767	141.679	227.303	32.062	384.753	15.7812	212.729	1010.82	11.7602	118.566	66.9214	182.864	124.459	25.2894	202.614	178.627	656.252	70.9558	148.657	56.5324	1715.29	168.472	179.711	26.8957	227.925
ENSMUSG00000101433	0	11.1234	0	0	0	0	0	0	0	0	0	0	0.722841	0	161.779	0	15.068	0	35.7383	0	0	0	0	0	0
ENSMUSG00000101452	0	103.764	0	8.65958	12.8444	8.10575	14.2033	4.99031	0	35.6327	0	134.427	129.791	12.7204	0	25.9342	112.618	6.32624	70.6182	0	11.3073	15.9687	31.2429	16.5607	71.3917
ENSMUSG00000101462	9.11497	281.083	36.7344	226.956	204.111	34.5168	261.929	22.7163	22.7801	18.4798	21.6212	210.98	24.8675	85.1931	42.4011	22.7226	24.2495	16.9319	29.8411	4.36364	42.4387	3.58399	111.391	73.6434	213.322
ENSMUSG00000101477	0	1.39424	8.19795	0	0	0	0	21.2248	187.257	0	0	0	0	0	0	0	0	0	0	0	0	0	0	0	0
ENSMUSG00000101482	0	55.8764	53.2867	23.4973	60.3129	18.9316	55.5781	52.1584	16.4254	15.2311	45.3589	226.592	2.69182	39.8205	0	0	8.5986	8.6802	0	17.8557	65.6893	17.8643	0	30.2414	60.1696
ENSMUSG00000101501	9.36297	133.444	63.6672	10.7964	168.145	0	141.664	201.8	26.6813	28.2564	7.19452	206.273	13.8329	78.1725	71.8926	46.1937	37.6701	0	97.0268	0	37.187	19.2094	9.74511	117.001	75.3143
ENSMUSG00000101523	1276.42	234.727	286.841	1362.41	366.827	1625.84	273.532	664.113	1572.36	1298.91	1015.61	346.234	690.874	1261.22	1236.89	986.812	155.69	1082.28	1369.52	1784.03	1121.27	146.356	898.728	183.628	486.739
ENSMUSG00000101532	0	0.674145	0	0	0	0	0	5.11847	0	0	0	0	43.2482	0	0	0	5.02267	0	0	0	1.06759	1.89681	0	0	0
ENSMUSG00000101587	0	56.6505	50.3669	39.9369	33.7826	0	102.731	3.2813	6.71719	10.6558	35.2166	37.3958	10.9484	10.1226	10.1476	11.9868	16.2549	18.5719	18.8827	0	15.9092	22.8865	27.6718	9.07438	162.493
ENSMUSG00000101589	0	30.3265	46.136	0	14.183	0	24.2382	0	2.24556	0	0	28.0264	1.56491	3.09076	1.09457	0	15.9924	0	1.82668	0	2.4288	15.0098	0	12.1911	29.7687
ENSMUSG00000101597	6.95013	1.1754	0	0	0	0	0	0	0	0	4.3629	0	2.55511	0	0	0	0	0	0	0	0	0	0	0	0
ENSMUSG00000101624	0	0	0	0	0	0	0	0	0	0	0	0	0	0	0	0	0	0	0	0	0	0	0	0	0
ENSMUSG00000101708	0	1.49873	0	0	21.2597	0	23.5089	12.8788	4.11399	0	0	7.60681	0.541399	0	0	0	0	0	0	0	17.2014	1087.56	0	9.13697	2.01992
ENSMUSG00000101793	0	0	0	0	0	0	0	0	0	0	0	0	0	0	0	0	10.5476	0	0	0	0	45.9924	0	0	0
ENSMUSG00000101795	162.27	537.053	490.624	150.389	504.303	97.7326	383.59	435.675	274.446	283.514	217.655	600.776	467.895	212.308	199.709	155.26	784.214	82.0218	220.769	154.691	385.846	32.8934	194.052	724.131	436.218
ENSMUSG00000101800	0	9.18864	68.5647	11.9183	21.5571	5.44162	47.6754	18.1432	6.85811	19.9586	7.83273	3.47094	123.505	18.8745	7.01026	4.42432	11.0639	0	5.09161	0	36.2375	7.66021	5.26633	22.2354	11.0601
ENSMUSG00000101855	0	0	0	0	0	0	0	0	0	0	0	0	0	0	0	0	0	0	0	0	0	520.259	0	0	0
ENSMUSG00000101878	418.013	2930.73	2273.38	1040.17	2625.85	273.851	1292.87	1356.57	608.433	993.723	2580.42	3572.14	2012.79	698.62	511.976	2013.87	3992.25	1069.54	997.086	578.85	1925.85	748.499	2089.24	5494.39	2720.68
ENSMUSG00000101896	0	2.87927	5.83616	0	0	0	0	4.84426	0	0	0	0	0.722841	0	0	0	1.8835	0	0	0	0	871.835	0	0	0
ENSMUSG00000101963	0	0.939266	0	0	1.38911	0	0	61.7162	9.37818	2.55345	0	1.11831	0.11061	2.7514	0	0	1.18824	0	0	0	0	15881.8	7.39965	0	0
ENSMUSG00000102038	60.249	54.5094	32.7918	7.97028	53.6115	49.4124	31.9218	38.4583	27.6631	31.945	69.8983	26.5602	20.0416	35.1108	41.8626	63.9409	14.1105	19.621	67.3135	28.3269	90.7387	16.4932	34.7051	37.2201	45.8435
ENSMUSG00000102117	27.8002	111.113	27.697	79.2329	12.5396	21.5901	64.7093	55.2194	42.5975	53.8575	70.7638	124.507	112.17	19.0288	105.899	136.868	100.113	45.645	120.134	77.1106	85.6384	17.8286	35.2873	53.8926	71.4847
ENSMUSG00000102135	0	23.8146	39.2819	5.86393	17.7846	0	39.3322	19.9865	0	5.44858	14.2623	33.4078	80.3111	0	29.6714	0	30.4258	19.9233	23.0568	9.65809	5.92819	0	14.6313	38.2171	35.4846
ENSMUSG00000102185	0	47.0403	133.743	862.946	229.677	0	307.85	0	0	0	0	0	0.562698	8.9497	2.95422	0	7.44187	0	0	0	0	0	0	0	35.7088
ENSMUSG00000102463	93.8273	3.90274	24.2993	45.4813	18.3355	23.1724	35.4819	92.2861	46.9134	175.234	14.5728	0	13.316	51.9235	138.374	12.3555	35.2894	12.2901	35.3578	593.351	132.657	252.521	38.9418	5.91016	7.83941
ENSMUSG00000102541	0	3.32836	0	0	0	0	0	0	0	0	0	0	0	0	0	0	0	0	0	0	0	3.94067	0	0	6.31377
ENSMUSG00000102550	0	12.7749	2.707	2.75423	4.08525	3.31421	13.5524	21.1713	6.80661	10.6846	14.7828	34.5331	21.5494	4.89641	15.9212	12.8782	28.8298	24.1625	21.1381	4.29161	34.0991	243.77	15.9787	7.023	20.9599
ENSMUSG00000102554	0	179.106	256.598	0	101.906	0	169.031	45.5668	0	42.0375	44.908	131.265	81.6222	97.0287	0	10.4575	174.341	88.5732	41.2897	0	64.155	5.43878	67.0689	105.113	156.853
ENSMUSG00000102706	0	3.18254	0	82.4023	0	0	0	28.4861	0	0	0	0	0.624057	0	0	0	20.112	0	0	0	0	3640.51	0	6.73658	20.1051
ENSMUSG00000102735	0	2.67515	0	0	0	0	0	0	0	0	0	0	0	0	0	0	0	0	0	0	0	107.947	0	1.70036	0
ENSMUSG00000102765	0	0	0	14.3331	0	113.403	0	0	0	0	113.076	0	3.38569	0	17.2839	0	0	12.7367	96.5252	0	0	0	0	0	0
ENSMUSG00000102891	0	0.553893	18.0766	0	0	0	0	0	0	0	0	28.5508	0	0	0	0	0	0	0	0	0	7.99957	0	0	0
ENSMUSG00000102905	0	1.98513	0	0	0	0	0	0	0	0	0	0	0	0	0	0	0	0	0	0	0	0	0	0	0
ENSMUSG00000102942	0	0	0	0	0	37.4894	0	0	0	0	9.55134	0	0	0	35.3318	9.14515	0	261.39	86.4563	0	0	0	19.5864	0	0
ENSMUSG00000103011	0	24.7795	22.0828	41.1559	74.9836	13.5181	110.555	19.4217	0	4.96649	7.48619	0	2.23106	16.5022	6.47404	19.5615	89.0846	9.98284	0	17.5047	47.0825	282.075	10.1402	10.7421	42.7459
ENSMUSG00000103098	0	197.617	513.245	0	235.929	0	221.51	10.377	7.75272	16.9366	3.35486	132.597	8.96807	49.3477	9.20397	7.02224	306.528	7.81074	0	0	0	13.4501	5.28869	61.221	346.391
ENSMUSG00000103226	0	0	0	32.4632	0	0	0	0	0	0	0	0	0	0	0	0	0	0	0	0	0	175.305	0	0	0
ENSMUSG00000103230	19.1411	37.7841	7.16721	70.5702	32.449	31.9395	0	76.3003	136.273	54.4988	8.93532	152.386	20.9537	397.27	419.967	108.909	18.5046	57.7732	59.6124	40.6926	233.441	3.36357	154.52	81.351	13.8737
ENSMUSG00000103260	8.86439	17.1147	18.5897	14.6809	16.0312	43.3632	6.6477	34.5234	9.95195	15.8965	44.9988	38.7181	51.2579	9.12269	42.334	21.0015	18.8554	8.71016	73.4437	46.1021	39.4914	29.919	33.5853	19.8083	8.56771
ENSMUSG00000103293	0	39.7243	0	0	0	0	13.1741	0	0	0	0	28.7736	6.25209	0	0	0	15.2864	0	0	0	5.95683	0	0	10.2405	30.5623
ENSMUSG00000103297	0	0	0	0	0	7269.68	0	0	0	275.884	99.8181	0	9.57004	105.576	823.241	26.2242	0	10560.9	624.503	0	97.855	0	685.659	0	0
ENSMUSG00000103367	66.4486	102.46	29.0081	25.5829	98.4992	96.61	108.92	24.078	0	35.4068	19.6679	61.6759	35.8818	228.176	199.205	154.155	28.0854	381.194	151.554	22.9944	108.637	12.6478	78.507	28.2219	74.8686
ENSMUSG00000103415	0	32.7976	175.533	36.5695	0	0	52.3088	0	0	0	15.6311	0	36.3648	22.6787	0	8.13942	24.2784	0	0	0	16.7213	26.908	5.63856	32.5285	0
ENSMUSG00000103423	0	4.93176	0	9.20526	0	0	0	7.23124	14.8032	7.05036	11.8687	0	10.9399	20.3703	9.38399	0	9.95058	5.57532	5.49509	0	4.11198	0	2.73399	7.99915	0
ENSMUSG00000103441	0	19.5165	10.0976	204.9	137.148	0	210.636	0	19.085	2.27098	0	254.562	0	28.7275	15.623	30.2658	0	0	0	0	0	0	2.25564	1.63731	6.51535
ENSMUSG00000103483	0	59.0912	78.8888	0	85.0389	0	89.3339	0	0	2.53462	0	30.8076	0	8.4218	3.60958	0	0	0	0	0	0	2.64446	0	3.65479	39.9945
ENSMUSG00000103511	0	0	0	0	0	0	0	0	0	0	0	0	0	0	0	0	0	0	0	0	0	6.91934	0	0	0
ENSMUSG00000103518	0	0	0	0	0	0	0	0	0	0	0	0	0	0	0	0	0	0	0	0	0	43.5502	0	0	0
ENSMUSG00000103574	0	1194.12	604.402	0	836.118	0	868.542	147.834	88.2536	114.958	22.7662	611.931	237.359	50.1847	0	0	888.601	0	28.0627	92.4024	0	225.139	45.8388	892.919	584.975
ENSMUSG00000103653	1600.36	494.359	1556.31	2897.76	1403.34	8724.28	1129.77	2078.01	1994.9	2139.92	3795.33	595.613	2517.61	2456.12	1897.17	1134.6	504.779	3038.43	1126.14	7898.36	2402.52	112.197	583.772	1269.34	487.032
ENSMUSG00000103712	0	0	0	0	0	0	0	0	0	0	0	0	0	0	0	0	0	0	0	0	0	0	0	0	0
ENSMUSG00000103717	0	0	0	0	0	0	0	0	0	0	0	0	0	0	0	0	6.13234	0	0	0	0	26.7398	0	6.16214	0
ENSMUSG00000103723	0	66.1486	168.219	121.046	1613.86	34.1511	1523.93	34.0372	0	43.6134	48.8804	0	0	0	15.3938	79.4807	31.0224	277.708	39.8094	0	161.987	22.5479	109.233	0	108.541
ENSMUSG00000103725	0	0.405769	0	0	0	0	0	16.0807	0	0	0	0	0	0	0	0	0.85475	0	0	0	0	297.102	2.50009	0	0
ENSMUSG00000103735	476.17	56.3394	86.0066	142.45	64.8981	32.6185	95.6854	247.393	174.397	392.054	183.652	200.279	121.77	255.569	230.401	468.865	120.28	219.39	115.812	20.2334	664.019	24.0407	38.859	158.053	92.4912
ENSMUSG00000103771	0	2.56504	0	0	0	0	0	0	0	0	0	0	0	0	0	0	0	0	0	0	0	64.6627	0	5.21256	0
ENSMUSG00000103807	0	0	0	0	13.4516	0	29.7495	0	0	0	0	0	0	0	0	0	0	0	0	0	0	8.36611	24.3347	0	0
ENSMUSG00000103845	1.81969	111.214	51.9686	6.7161	28.5936	0	32.5221	1.53348	3.96937	0	0	16.4425	0.699546	1.61815	1.76642	1.54121	5.94002	0.705458	0	4.69586	2.16587	212.206	2.41804	0.351111	174.647
ENSMUSG00000103847	15.6836	106.408	132.497	72.5093	85.6955	90.837	71.0714	213.871	92.2636	117.552	160.243	137.98	57.5946	134.743	188.523	7.98342	82.4669	47.8266	49.1692	0	579.543	261.459	82.3508	101.283	48.8525
ENSMUSG00000103848	0	7.5289	46.5784	0	0	9.94941	48.5814	0	0	0	8.06796	0	5.17091	0	0	0	26.3064	0	0	0	0	132.762	0	3.77632	7.51354
ENSMUSG00000103880	50.1247	34.5044	81.7062	154.881	41.1021	135.845	45.4506	34.6432	86.8231	91.3278	42.1025	57.9068	44.6703	391.686	156.385	172.909	17.5794	0	245.536	18.2525	140.641	79.4402	42.8734	35.3296	35.1467
ENSMUSG00000103905	0	34.9299	0	0	12.8	0	0	0	0	0	0	41.2189	0	0	0	0	16.4236	0	0	0	0	0	0	5.50115	0
ENSMUSG00000103921	6.28432	23.3996	31.541	2.29224	25.4999	0	9.39924	41.0986	11.66	9.78517	26.4805	31.4777	17.4239	3.36717	25.6358	0	26.1752	2.98287	1.88288	10.9545	25.9231	41.8455	44.189	17.5349	11.6294
ENSMUSG00000103922	56.4847	80.3916	174.429	51.7828	83.1279	78.1225	130.224	695.292	2757.14	145.511	126.273	58.5575	66.8238	176.681	214.959	14.0567	87.403	7.82706	69.9714	115.673	1302.14	297.94	100.946	83.362	112.548
ENSMUSG00000103933	0	125.892	0	0	0	0	124.585	0	0	15.0383	0	0	6.79723	0	0	29.6217	80.3118	0	0	35.126	51.9657	10.0217	11.7454	8.07021	96.3411
ENSMUSG00000103953	206.128	23.6114	41.1964	203.442	23.3142	400.445	25.7808	507.688	490.52	85.8444	56.0902	25.0258	423.534	567.631	164.713	333.225	69.8004	212.638	1515.27	12.3778	117.911	107.076	175.08	33.3998	6.64538
ENSMUSG00000103964	72.3724	72.8884	138.095	0	1198.33	156.589	1766.81	6.74746	0	100.164	23.4075	6.99076	3.18575	113.462	122.123	0	18.5697	299.954	170.969	30.0743	101.661	4.63445	46.8431	44.784	89.1042
ENSMUSG00000103993	0	0	0	0	0	0	0	0	0	0	0	0	0	0	0	0	0	0	0	0	0	114.434	0	0	0
ENSMUSG00000104031	0	6.34107	0	0	0	0	3.56942	0	5.1346	17.3249	0	7.79598	2.36847	24.3407	2.50827	0	5.52231	0	0	0	0	0	7.65541	6.93644	8.28063
ENSMUSG00000104091	0	468.546	71.8823	9.996	155.489	0	147.948	94.6351	5.75196	91.7777	16.2457	305.667	77.0298	14.3245	21.7857	123.475	27.8383	16.3686	0	66.1065	93.3644	1.92989	0	23.3113	568.943
ENSMUSG00000104126	114.791	487.572	388.307	351.016	173.972	175.464	405.005	414.909	228.353	253.127	456.184	302.229	204.799	316.253	237.461	177.987	375.955	125.092	97.2061	201.977	295.675	229.469	290.066	334.494	477.612
ENSMUSG00000104181	0	234.645	217.141	0	207.961	0	222.994	57.1829	10.9753	30.61	11.3249	65.9538	13.3034	52.5525	10.6996	0	43.1248	0	24.8359	0	0	14.56	158.897	10.8336	290.993
ENSMUSG00000104241	225.365	1728.96	2559.1	592.119	1209.8	277.051	2508.36	168.146	248.842	713.692	267.08	496.344	387.255	408.276	149.454	187.06	273.641	299.739	256.59	207.719	86.219	140.571	174.259	524.945	1382.66
ENSMUSG00000104280	38.2043	29.4891	0	24.4558	4.26666	33.905	4.71805	11.3241	35.2224	22.6872	45.145	34.3491	33.5207	29.6515	50.0514	28.4841	20.0733	38.143	50.8066	14.777	47.6979	4.55427	12.6055	5.50115	18.2422
ENSMUSG00000104309	50.1712	131.16	107.554	80.4092	96.8649	42.5926	92.6381	126.697	78.7999	64.8959	85.1008	124.35	64.3751	93.9742	78.4329	99.8	87.337	49.3152	162.75	63.2034	161.755	16.5222	72.2263	81.0105	141.034
ENSMUSG00000104418	0	5.26926	32.0417	0	0	0	53.4713	0	0	6.45436	0	0	7.0578	0	0	0	10.3408	0	0	0	0	5.00891	4.76777	3.46369	0
ENSMUSG00000104422	0	0	0	0	0	727.151	0	0	0	163.085	49.4274	0	0	109.904	381.912	0	0	2306.66	42.2695	0	8.17255	0	165.201	0	0
ENSMUSG00000104496	13.1063	138.301	229.351	23.1925	173.062	23.5041	161.469	51.6937	111.441	50.9448	70.7068	165.448	298.473	58.5362	43.2719	76.3289	138.784	11.3974	30.5385	14.92	148.318	25.229	51.8302	132.486	228.916
ENSMUSG00000104517	0	21.9675	0	9.06127	0	0	0	0	7.66101	11.2645	3.53345	7.54896	6.60003	0	0	0	8.021	0	0	0	16.5095	2.91393	13.8769	0	4.00913
ENSMUSG00000104540	0	0	0	0	0	0	8.91188	0	0	0	0	0	0	0	0	0	0	0	0	0	0	1440.35	0	0	0
ENSMUSG00000104616	9.36297	22.0771	42.4448	0	24.0207	19.1723	26.562	65.3832	0	6.41245	7.35197	32.2301	0.637564	0	32.8354	0	65.0665	6.42115	0	0	14.0974	36.2992	0	13.7648	13.6935
ENSMUSG00000104623	18.6602	70.1351	61.7946	27.9103	108.8	9.80864	146.091	25.6461	103.424	45.4444	95.221	56.308	68.8146	35.3792	36.0234	38.8045	122.982	9.31172	85.1639	62.4554	127.979	8.97766	65.639	70.1396	99.6807
ENSMUSG00000104651	420.017	59.6281	577.54	33.3758	280.395	0	145.691	11.3895	5.88357	0	11.7854	27.1969	0.415881	6.69129	0	7826.46	2.88976	0	3.98959	128.669	0	57.9344	6.22473	317.966	112.662
ENSMUSG00000104664	0	16.6792	7.20937	0	0	55.5638	0	0	0	29.0529	9.77608	0	367.89	0	0	0	16.2868	0	0	0	0	0	0	0	0
ENSMUSG00000104699	0	171.373	55.7088	13.647	98.0846	0	87.8022	230.494	79.4326	46.1502	150.923	203.05	156.425	9.25122	85.1689	55.2505	217.744	15.8438	50.6131	8.73716	187.46	5.80578	50.655	148.545	171.739
ENSMUSG00000104765	21.3516	371.299	94.2764	0	302.338	0	360.545	21.5472	30.3358	0	0	100.223	8.02524	73.9557	12.8178	0	253.548	0	0	0	5.23881	0	14.0363	17.8347	243.323
ENSMUSG00000104799	0	0.553622	0	0	0	0	0	8.28125	0	144.818	0	3.95493	0	0	3.81736	0	0	0	0	0	10.8201	0	0	0	0
ENSMUSG00000104802	19.0558	387.785	128.804	61.6835	135.48	35.6645	149.813	173.983	38.6235	164.144	69.6366	367.516	174.061	108.688	103.204	130.25	357.746	58.552	48.7314	10.741	210.87	21.73	59.9543	292.397	407.992
ENSMUSG00000104831	2.56413	0	0	0	4.38553	0	0	3.98502	0	0	0	0	0	0	0	0	7.50275	0	0	0	0	173.999	1.30686	0	0
ENSMUSG00000104883	0	0	0	0	0	0	0	0	0	0	0	0	0	0	0	0	0	0	0	0	0	0	0	0	0
ENSMUSG00000104899	0	0	0	0	0	0	0	0	0	0	0	0	0	0	0	0	0	0	0	0	0	68.2176	0	0	0
ENSMUSG00000104913	588.172	926.936	3447.08	793.345	2063.64	804.062	1224.59	663.795	1179.74	331.053	465.991	756.691	98.5713	416.095	1074.6	384.372	976.152	425.872	274.598	948.404	1379.64	126.317	270.684	1164.88	885.298
ENSMUSG00000104920	0	27.6341	39.0627	0	73.6891	0	179.267	16.2119	25.6674	33.0838	13.5323	0	41.2765	573.066	11.4521	0	0	25.8595	131.434	0	26.048	0	26.2356	12.668	50.4096
ENSMUSG00000104923	0	78.1755	262.077	11.5066	69.796	0	64.3168	44.0855	67.6491	35.8588	5.34058	103.015	10.0645	14.9584	9.87526	24.4082	84.5799	14.8283	0	0	33.5453	37.2181	7.079	29.9968	119.366
ENSMUSG00000104972	0	2.27181	0	0	0	0	0	0	0	0	0	0	2.28554	0	0	0	4.31101	0	0	0	0	82.4151	0	0	0
ENSMUSG00000104993	0	2.36862	0	0	0	0	0	11.5602	0	0	0	0	9.27679	0	0	0	0	0	0	0	0	190.521	0	0	0
ENSMUSG00000105021	0	283.23	301.412	6.6168	140.476	0	306.976	26.9126	5.46522	62.1775	0	72.7014	5.77909	89.6063	5.67872	28.0921	32.9017	0	17.5016	5.94115	3.34466	7.43392	7.93102	34.4991	271.703
ENSMUSG00000105047	196.285	211.766	31.4255	307.182	23.7128	0	26.2215	18.4257	38.747	23.9068	0	419.984	28.9464	380.698	416.635	230.311	294.116	20.4764	103.409	94.179	157.556	27.4036	114.754	40.7649	141.938
ENSMUSG00000105075	0	0	0	0	0	0	0	0	16.8212	0	0	0	0	0	0	0	0	0	0	0	0	6643.23	5.7186	0	0
ENSMUSG00000105124	0	28.6215	16.7603	0	12.6468	0	10.4886	2.45677	0	0	2.38281	43.271	16.823	8.13122	2.45681	0	22.9884	0	0	0	11.5438	0	35.53	5.43532	5.40718
ENSMUSG00000105233	0	108.784	118.415	79.043	160.834	0	335.939	181.814	121.796	49.2741	75.811	661.792	47.2188	81.355	36.04	50.1709	252.226	97.1694	21.1043	203.753	159.76	22.2288	63.3017	299.534	122.249
ENSMUSG00000105298	0	0	0	0	0	0	0	0	0	0	0	0	0.438718	0	0	125.262	0	0	0	0	0	65.5594	3.16506	0	0
ENSMUSG00000105315	0	0	0	0	0	0	0	0	0	0	9.48475	0	129.593	0	0	0	2.98799	3.4409	0	0	0	0	0	0	0
ENSMUSG00000105336	20.6479	9.12327	118.197	34.9145	33.9765	0	37.5711	0	0	0	0	6.83827	0	0	0	6.69975	0	0	0	0	0	166.059	0	7.30118	21.7901
ENSMUSG00000105357	0	0	0	0	72.6915	0	26.794	14.6784	0	51.9771	0	0	25.8984	36.7696	0	0	69.0892	0	0	0	58.87	0	0	0	0
ENSMUSG00000105359	0	18.1112	40.9384	0	7.72274	0	68.3182	0	24.9035	0	7.09105	6.21726	19.4274	0	0	9.49875	29.7271	0	0	16.2257	13.6494	0	4.83056	26.5525	13.2075
ENSMUSG00000105380	0	26.2683	18.1569	0	54.8028	0	136.352	0	0	467.197	0	0	1.65315	0	0	0	0	0	0	0	0	0	1267.67	0	35.1467
ENSMUSG00000105384	0	0	0	0	0	0	0	0	0	0	0	0	0	0	0	0	0	0	0	0	0	3.26338	0	0	0
ENSMUSG00000105388	95.8783	2846.2	1623.91	447.905	2335.11	85.813	1521.17	787.768	699.132	878.158	610.815	1870.6	1328.99	472.774	314.154	230.117	2956.63	19.6067	448.088	64.7456	623.116	12.3392	292.896	4208.09	2164.82
ENSMUSG00000105395	412.238	845.456	2723.54	498.268	1897.02	381.109	1654.87	821.272	769.704	577.659	235.654	1578.12	434.447	1347.64	1208.6	1403.68	369.617	317.382	855.108	798.651	1175.7	128.267	1000.08	344.237	1162.54
ENSMUSG00000105408	6.5603	635.09	364.08	444.453	274.724	47.5531	416.826	204.101	155.621	259.65	189.835	663.507	238.795	414.491	257.419	64.645	292.382	51.2079	405.641	83.5903	300.186	75.4972	544.119	993.988	360.572
ENSMUSG00000105422	119.679	165.654	449.951	22.6288	173.708	0	126.602	14.3495	6.45094	0	0	38.1396	0.314359	0	0	6229.9	0	0	0	111.083	0	27.7227	0	761.83	162.042
ENSMUSG00000105473	0	0	0	0	0	0	0	15.0725	0	0	0	0	0	0	0	0	0	0	0	0	0	828.303	0	0	0
ENSMUSG00000105474	0	0	0	0	0	0	0	0	0	0	0	0	21.2066	0	0	0	5.61043	0	0	0	0	0	0	11.2754	0
ENSMUSG00000105506	0	31.3484	35.6536	0	76.2257	0	24.7912	0	7.8091	0	0	0	12.7191	0	0	0	44.1082	0	0	0	0	0	0	7.70828	42.176
ENSMUSG00000105542	0	33.5295	248.746	0	62.5656	0	121.073	0	76.4997	48.9353	0	12.5922	1.24547	0	0	0	26.7593	28.6677	0	0	13.7696	9.72803	14.149	3.36117	53.5002
ENSMUSG00000105558	99.9013	53.8239	131.582	51.8752	90.7777	77.1975	72.1493	181.996	19.1519	69.6911	10.2517	82.2165	37.2631	13.6003	117.754	17.2876	98.2773	13.8377	4.01898	96.3437	99.3153	8.82041	480.019	8.53437	80.0503
ENSMUSG00000105641	0	26.4232	23.3076	0	5.86243	0	6.48265	10.6541	0	0	9.80111	14.1588	14.3441	0	0	0	15.0441	0	0	0	0	0	3.44457	20.1563	65.1689
ENSMUSG00000105644	0	10.6322	0	0	0	0	0	18.9106	0	0	0	0	0.998662	0	18.911	0	20.8177	0	0	0	0	0	14.2995	41.8377	0
ENSMUSG00000105645	0	111.096	88.4449	0	38.136	0	80.827	24.8876	11.0696	31.8519	8.1687	58.8449	15.6978	15.7912	9.34089	3.90885	13.5923	0	40.4362	0	20.0071	5.36739	31.916	24.585	114.136
ENSMUSG00000105714	0	14.7588	44.7705	126.033	422.282	80.8914	224.14	154.495	53.7375	61.6066	30.355	13.5985	0	356.246	402.293	14.532	0	20.2392	665.514	0	91.2978	21.0108	80.686	36.2975	0
ENSMUSG00000105727	0	5.76174	0	0	0	0	0	0	0	7.57949	0	0	0.117854	0	5.93828	0	4.91349	4.96012	17.959	0	0	1.78501	0	2.46868	0
ENSMUSG00000105757	0	0	14.0469	14.292	0	265.802	0	0	0	0	0	0	0	78.0754	45.8357	0	0	70.8032	459.922	0	0	545.423	19.1761	0	0
ENSMUSG00000105764	0	0	0	0	0	0	0	0	0	0	0	0	0	0	0	0	0	0	0	0	0	186.557	0	8.28037	0
ENSMUSG00000105793	0	0.996123	0	0	0	0	0	0	0	0	0	0	0	0	0	0	0	0	0	0	0	19.6481	0	0	7.55842
ENSMUSG00000105879	73.9275	575.766	333.275	156.659	446.174	128.79	601.024	592.758	281.834	231.16	420.337	751.047	257.168	249.47	206.436	225.898	575.955	192.236	294.903	66.3073	671.664	41.8187	198.243	582.241	402.337
ENSMUSG00000105914	0	176.028	18.361	0	0	0	91.9225	0	0	0	0	646.921	71.9939	0	0	0	136.289	0	0	0	0	237.584	0	47.6354	47.3888
ENSMUSG00000105921	0	0	0	0	0	0	0	0	15.7821	0	0	0	0	0	0	0	0	0	0	0	0	857.523	0	0	0
ENSMUSG00000105944	457.715	165.392	165.781	173.031	41.6978	221.594	191.024	71.8621	10.3744	67.0199	75.5767	187.028	67.5082	11.7987	99.4155	82.1503	137.578	92.7336	27.5594	545.969	102.709	64.043	28.4748	87.0439	61.1246
ENSMUSG00000105969	0	62.5024	149.406	0	147.968	0	101.29	0	56.3458	0	0	28.3625	0.561057	0	14.7164	0	12.0544	0	16.1253	0	0	16.9073	0	0	72.3017
ENSMUSG00000105995	23.3821	9.01357	0	345.497	0	274.337	22.1111	43.9911	96.2867	155.413	0	0	63.3422	214.679	66.1313	125.043	8.55212	176.004	50.4751	37.4045	72.8715	49.7272	24.3364	0	0
ENSMUSG00000106037	12.8729	1149.22	923.636	196.597	1104.4	29.8633	533.55	403.531	308.918	314.149	380.867	2209.81	735.072	250.754	366.603	52.6347	2471.81	0	238.705	42.5853	504.008	241.127	115.378	2797.18	1017.73
ENSMUSG00000106133	79.767	352.11	1352.38	0	829.129	93.9036	658.25	307.166	475.803	247.796	141.545	136.923	212.862	181.002	92.8834	43.3073	209.134	35.7245	83.6326	0	374.619	24.5641	50.8181	392.89	363.586
ENSMUSG00000106181	4.23822	74.611	71.9692	10.627	63.8893	3.61718	56.5188	85.053	27.3353	28.1249	11.0186	72.0085	16.4738	20.87	16.6011	2.74828	32.7905	0	3.24052	0	54.4637	1.98677	20.8369	81.0018	76.485
ENSMUSG00000106239	0	30.5852	10.6728	2.65536	10.7379	3.75445	41.5586	66.0804	13.737	50.3271	60.5453	56.1899	36.0747	30.8769	22.2314	41.1482	47.0739	17.5655	8.41959	16.0487	36.7604	124.532	3.15461	8.07607	22.955
ENSMUSG00000106258	0	75.1779	31.6282	6.43602	23.8657	0	89.7282	17.349	0	28.0977	7.98	80.696	115.545	9.45415	34.9171	7.52965	81.659	0	11.6042	0	12.6543	0	14.3039	61.5419	65.3048
ENSMUSG00000106271	6.38094	0	0	5.25731	0	0	0	8.25982	18.513	23.9911	8.88578	0	11.3248	0	13.5359	8.38431	2.27319	9.82504	0	8.46526	10.0118	1195.84	9.4354	0	0
ENSMUSG00000106276	0	0	40.6499	0	0	0	0	0	0	0	0	0	0	0	0	0	0	0	0	0	0	57.7826	0	0	0
ENSMUSG00000106294	0	143.109	235.314	12.272	140.569	12.0041	196.346	87.7467	74.6017	75.5128	57.0502	71.4736	132.455	200.794	49.6039	65.4685	136.064	44.9293	60.7716	0	81.7977	478.62	27.268	187.6	113.875
ENSMUSG00000106376	0	0	0	0	12.6252	0	0	0	0	0	0	0	0	0	0	0	0	0	0	0	0	43.76	0	0	0
ENSMUSG00000106419	0	4.22114	0	0	3.44111	0	3.80516	0	0	0	0	0	1.80122	0	0	0	1.47176	0	0	0	0	1.83654	0	1.47891	2.94251
ENSMUSG00000106484	92.7609	155.383	271.842	73.4325	187.741	33.2993	111.491	155.958	75.1979	91.8198	22.141	195.925	58.506	180.008	94.0831	121.232	40.1484	44.0349	101.931	103.357	122.869	733.78	122.865	50.8029	243.78
ENSMUSG00000106499	49.5926	109.181	143.923	42.6221	120.478	32.717	167	41.5693	99.7406	166.083	31.9894	31.42	28.4834	97.9956	44.7199	14.9965	38.4649	28.2941	110.396	27.5068	32.4427	10.5579	31.312	30.6298	156.709
ENSMUSG00000106558	0	5.84497	9.53769	41.5366	0	0	0	0	0	13.8704	24.9654	0	1.92722	14.2548	21.6706	0	30.781	0	0	0	0	0	0	24.7445	12.3082
ENSMUSG00000106565	0	184.857	286.689	0	259.592	0	215.292	19.6571	108.598	45.8976	0	174.156	96.4699	27.8173	18.3645	0	120.28	0	0	0	19.0439	18.2726	12.7107	139.459	101.74
ENSMUSG00000106568	8.27542	224.425	288.375	13.3681	128.948	0	71.295	36.0365	39.6754	77.5743	12.1477	6.48816	72.9578	19.3189	130.572	0	324.012	0	0	0	52.6114	0	14.2424	31.1732	172.288
ENSMUSG00000106572	0	10.8072	0	0	11.4261	0	6.31745	0	0	0	0	9.19866	2.17828	0	0	3.14445	1.22173	0	0	0	0	655.133	0	0	0
ENSMUSG00000106622	0	0	20.3418	0	6.13974	0	0	0	5.01621	0	0	0	0	0	0	0	2.62596	0	0	0	0	611.355	0	0	0
ENSMUSG00000106664	0	49.539	19.8678	0	63.7145	0	24.8666	11.6491	19.1789	13.9258	9.55991	162.934	138.011	0	15.6391	22.7876	46.4865	0	66.9455	14.5319	14.12	0	15.6858	38.6585	86.5313
ENSMUSG00000106705	0	1.46273	0	10.7649	0	0	0	0	0	271.045	0	0	2430.71	0	0	7.25511	47.1867	0	0	48.8312	0	0	0	0	0
ENSMUSG00000106755	187.334	252.139	1951.43	767.105	1687.98	670.325	1178.18	1549	2090.6	1171.29	874.991	549.352	625.073	292.03	1018.87	258.228	855.074	271.19	69.7611	322.153	2294.67	191.534	93.2052	360.156	245.685
ENSMUSG00000106827	11.7089	9.22612	76.9533	16.5815	40.9883	6.43289	45.3247	62.3956	205.469	48.4586	8.28476	21.9986	4.97559	27.0617	138.183	7.26513	27.7569	0	4.03379	33.9862	139.838	3837.81	0	5.87196	0
ENSMUSG00000106829	0	0	0	0	0	0	0	0	0	0	0	0	0	0	0	0	0	0	0	0	0	29.643	0	0	0
ENSMUSG00000106831	8.29349	361.966	513.786	65.7097	686.531	43.5277	705.575	440.416	217.064	212.612	143.519	650.233	208.589	84.7629	38.8178	44.2182	276.357	58.7286	52.1035	15.1088	310.214	619.501	33.7281	503.331	856.412
ENSMUSG00000106876	0	0	0	0	0	0	0	31.5177	0	0	0	0	0	0	0	0	0	0	0	0	0	2322.68	0	0	0
ENSMUSG00000106889	9459.83	2.7512	0	0	0	0	0	0	0	402.52	0	0	5725.67	0	8.3989	7.57401	40.5678	0	0	0	0	0	0	0	0
ENSMUSG00000106895	0	37.9472	24.2692	0	9.15641	0	15.1877	12.151	7.48086	2.72911	11.8578	47.9144	22.7348	0	7.7731	4.6981	37.2038	0	0	0	21.2629	24.4027	0	57.0608	31.3188
ENSMUSG00000106917	13.5637	121.014	150.585	92.3886	147.294	23.7334	93.0728	87.7457	110.466	44.0803	89.7925	77.9244	39.5115	20.9112	52.0074	18.3781	156.594	15.6753	0	38.7651	95.5616	48.2232	17.7356	92.2428	79.17
ENSMUSG00000106926	9.51984	296.731	270.306	12.2745	254.957	8.73035	266.552	168.085	129.655	59.6331	105.131	645.621	431.027	82.7941	56.2831	36.2577	333.083	15.5791	60.1423	8.23423	202.114	10.7122	58.0632	523.967	368.644
ENSMUSG00000106930	0	48.7473	42.7781	0	38.735	0	49.9718	5.01643	0	0	0	31.1839	18.4294	12.787	10.497	0	41.4173	0	0	0	12.9117	4.01237	0	24.9712	49.6838
ENSMUSG00000106935	0	0	0	0	0	0	0	0	0	0	0	0	0	0	0	0	0	0	0	0	0	44.8513	0	0	0
ENSMUSG00000106988	274.794	178.778	285.168	403.94	234.166	233.042	167.961	258.316	357.65	252.814	154.27	201.255	164.78	257.969	406.289	208.667	94.7391	175.084	204.21	339.736	415.165	45.263	148.812	140.079	362.591
ENSMUSG00000107035	34.2168	241.581	71.7921	25.8983	42.5639	23.9423	68.4611	22.2967	230.267	117.556	85.3243	130.836	93.8202	65.212	24.8885	15.9381	210.18	0	63.0954	52.447	125.183	102.483	32.5982	101.443	350.731
ENSMUSG00000107066	6097.1	94.6478	185.245	281.374	189.702	2637.11	126.967	1950.4	159.71	512.137	311.7	128.607	159.224	271.109	2971.71	1607.43	61.9192	1154.72	181.679	1358.12	1991.77	84.2816	925.682	165.205	128.065
ENSMUSG00000107079	0	0	103.426	15.083	0	0	8.62986	0	125.831	12.5002	7.01238	0	3.12619	30.9155	6.62518	0	3.33785	29.3267	17.8602	0	0	0	0	6.70815	0
ENSMUSG00000107082	0	48.5873	228.017	0	133.821	0	126.839	34.7428	15.619	0	0	23.0858	6.11234	18.9327	27.3917	0	12.2647	0	13.542	0	19.1173	0	17.0485	41.0809	49.0419
ENSMUSG00000107092	1607.36	176.067	170.148	1066.48	80.2427	21.0032	62.1125	1444.87	617.372	605.519	3090.56	142.12	530.841	33.3683	504.987	2024.36	231.087	3231.38	899.612	1651.8	1205.86	1584.82	375.662	72.4218	155.53
ENSMUSG00000107097	0	191.703	3492.1	22.7759	574.304	0	653.741	0	27.6006	0	0	122.386	0	0	0	18.8832	0	0	0	0	0	0	0	0	389.984
ENSMUSG00000107098	0	13.0834	55.3941	0	0	0	0	0	0	0	0	0	0	0	0	0	8.93866	0	0	0	0	0	0	0	35.7424
ENSMUSG00000107145	837.381	900.647	771.56	947.121	635.938	1088.85	881.499	600.639	682.45	548.095	897.084	1384.48	348.509	1589.85	757.301	1603.76	455.872	809.96	721.98	1266.73	1348.47	472.776	899.875	411.894	896.112
ENSMUSG00000107162	0	0.688072	0	0	0	0	0	0	0	0	2.92337	0	0	14.8113	0	0	0	0	0	0	14.3316	21.1056	0	1.39827	0
ENSMUSG00000107176	31.2985	4231.41	3078.51	420.789	2954.09	33.1913	2471.78	972.632	1395.57	912.84	623.873	2949.84	2324.39	346.32	405.835	153.006	5829.93	55.529	574.221	150.375	891.217	293.671	261.762	7903.95	2758.43
ENSMUSG00000107185	110.788	4.71048	0	656.992	0	0	0	225.384	101.31	46.9154	9.38946	0	384.668	97.6703	143.694	55.6635	22.3466	0	22.941	0	75.0206	177.36	0	58.3837	0
ENSMUSG00000107272	0	9.13702	256.641	0	1932.59	0	3317.02	36.6199	0	0	0	0	0	7.82796	0	4.3505	5.07097	41.1602	0	0	0	0	4.69541	66.243	6.75897
ENSMUSG00000107307	0	84.5245	163.412	0	73.9838	0	0	89.6363	0	128.791	0	119.123	5.59195	0	0	0	0	0	0	0	65.3804	0	29.3957	84.791	63.264
ENSMUSG00000107327	0	22.3186	76.0713	0	0	0	21.158	9.91178	0	0	0	0	2.53927	0	0	0	30.0062	0	0	0	0	11.3346	0	8.22327	32.7228
ENSMUSG00000107369	120.28	21.4973	328.818	279.643	575.179	314.198	448.963	1606.36	694.922	824.801	119.927	4.53973	1719.39	529.252	433.229	952.195	267.71	284.718	25.3965	271.553	1746.46	224.517	13.3743	10607.8	28.9317
ENSMUSG00000107383	669.698	811.244	855.448	533.792	1128.24	628.816	796.148	2063.65	1249.32	813.619	1364.27	1103.73	785.438	579.336	854.651	653.089	1035.88	259.629	611.336	1023.19	2054.27	585.646	438.559	1295.81	1139.32
ENSMUSG00000107409	0	0	0	0	0	0	0	0	0	0	0	0	0	0	0	0	0	0	0	0	0	39.9566	0	0	0
ENSMUSG00000107430	0	70.2833	108.799	4.77688	96.5846	0	26.7007	26.3292	46.5093	2.87875	12.413	50.5416	9.49592	0	3.75257	7.61812	26.851	0	18.0738	0	31.5256	51.0719	0	31.1325	70.2016
ENSMUSG00000107432	0	68.8952	9.39152	0	7.08657	0	39.1815	0	0	0	0	0	0.581596	0	0	0	3.03092	0	7.18873	0	0	4.40439	4.16384	0	42.4184
ENSMUSG00000107435	0	5.77753	0	0	0	0	0	0	0	0	0	0	0	0	0	0	0	0	0	0	0	0	0	0	0
ENSMUSG00000107470	429.772	440.122	573.485	252.635	372.246	124.163	324.157	266.192	565.091	565.864	270.274	288.442	382.895	247.542	326.842	209.838	386.083	109.673	170.661	422.032	358.137	67.4096	227.95	305.968	330.246
ENSMUSG00000107505	0	3.84673	0	0	0	0	0	6.62991	0	0	0	0	0.149701	0	0	8.80029	4.68089	0	0	0	6.42308	11.3383	0	3.13576	3.11953
ENSMUSG00000107536	0	0	0	0	0	0	0	0	0	0	0	0	0	0	0	0	0	0	0	0	0	251.743	0	0	0
ENSMUSG00000107604	0	59.3234	148.933	0	112.38	0	62.135	0	0	8.60738	0	0	0	0	0	0	8.01085	0	0	0	0	0	0	0	72.0729
ENSMUSG00000107611	0	1.91114	0	0	0	0	0	0	0	0	16.9154	0	0	0	0	0	4.02581	0	0	0	0	28.4281	0	16.1815	0
ENSMUSG00000107653	2.42924	11.7455	8.17517	2.7726	8.22499	0	6.82138	3.19557	1220.69	0	1.84762	43.0404	14.5736	115.466	16.0741	21.6949	5.27674	0	9.42231	0	3.63426	1.09743	24.4426	4.41865	7.03324
ENSMUSG00000107740	0	0	0	0	0	0	12.4144	0	0	0	0	63.2669	0	0	0	0	0	0	0	0	0	0	0	2.41249	0
ENSMUSG00000107747	0	496.749	803.668	9.99751	2759.23	0	1899.98	23.5608	34.1176	41.6929	41.2135	138.325	23.7506	80.0761	8.58015	20.4072	56.1963	0	0	0	39.253	48.4958	5.93859	21.719	622.269
ENSMUSG00000107769	0	2.71645	0	0	0	0	0	0	0	0	0	0	0	0	0	0	0	0	0	0	0	80.4624	0	0	0
ENSMUSG00000107770	0	41.0458	133.788	26.2264	151.429	0	151.502	56.9847	48.6824	54.5347	23.8275	17.4156	14.9652	51.3724	32.4011	21.5412	95.6071	5.78279	32.4758	0	68.7549	8.33325	4.5104	189.044	24.6643
ENSMUSG00000107781	0	0	0	0	0	0	0	0	0	0	0	0	0	0	0	0	0	0	0	0	0	0	0	0	0
ENSMUSG00000107800	0	7.37836	0	0	0	0	0	0	0	0	0	0	962.579	0	0	0	0	69.9973	0	0	0	0	0	0	0
ENSMUSG00000107814	0	37.0578	42.8155	23.5992	40.3842	0	53.588	51.2758	39.593	23.5212	7.41618	175.563	12.8417	78.3134	45.6744	33.6256	65.6347	0	8.94576	60.2565	94.394	4.31065	14.8862	145.792	55.2524
ENSMUSG00000107853	49.4294	153.942	218.901	244.344	92.1917	100.355	59.468	107.189	186.814	190.173	195.765	126.792	101.005	54.9909	124.621	160.07	95.29	182.975	153.171	131.067	183.27	255.993	108.217	92.4513	131.389
ENSMUSG00000107869	0	7.87671	33.3495	0	50.3291	14.2473	0	0	0	0	0	10.1295	1.00189	24.9217	0	0	53.8144	0	0	0	12.5823	0	14.8918	0	21.5184
ENSMUSG00000107873	0	0	0	8.46054	4.32654	0	9.56854	2.37964	3.44108	1.98825	0	0	0	0	5.19841	4.08104	0.92523	0	2.396	0	10.5648	217.436	2.55954	0	0
ENSMUSG00000107892	998.785	1681.5	1470.71	1048.05	1274.17	751.129	1318.07	1256.21	1428.59	814.773	711.048	1169.17	1922.39	2288.05	2092.59	876.821	234.391	592.632	2596.75	697.751	2704.38	390.835	2566.93	447.508	1698.76
ENSMUSG00000107896	0	19.2327	45.9885	0	34.7016	29.1199	15.3492	20.6619	11.3406	0	11.4667	50.2863	28.1146	0	5.89181	0	62.3358	0	23.5702	0	0	0	4.34116	47.7248	23.7388
ENSMUSG00000107925	0	0	0	0	0	0	0	0	0	0	0	0	0	0	0	0	0	0	0	0	0	104.999	0	0	0
ENSMUSG00000107951	78.3676	235.619	222.261	43.4478	110.537	49.9408	206.53	100.776	69.6957	94.2581	114.896	130.415	82.7086	45.4914	65.3782	55.2626	301.593	33.5755	33.8412	93.6558	201.514	2.20245	34.0992	34.4013	206.969
ENSMUSG00000107965	29.6678	2.80726	0	0	0	0	41.3187	0	0	171.823	0	40.1086	0	0	36.326	0	0	0	0	0	126.616	28.7769	7.7907	0	0
ENSMUSG00000107990	0	58.1661	0	0	0	0	0	0	0	0	0	69.4882	5.87657	0	0	0	36.9167	0	0	0	0	0	0	2.64972	57.992
ENSMUSG00000108068	0	0	0	0	17.2055	0	0	207.565	283.712	258.419	74.8063	0	50.3839	85.4926	241.539	0	0	0	224.044	0	256.932	0	166.315	0	14.7126
ENSMUSG00000108090	80.2995	3.94267	0	184.316	9.70916	190.992	42.9454	228.567	15.4442	41.4824	330.916	0	34.6936	876.854	636.809	129.114	224.241	409.388	4277.26	31.2821	175.987	1337.31	608.231	62.5918	0
ENSMUSG00000108105	14.4263	10.9832	0	170.462	0	77.2789	0	0	0	0	162.869	44.0442	237.68	8.33557	9.09935	14.8565	464.383	79.1231	11.9243	20.4154	7.92743	114.84	7.89706	1.80868	3.59863
ENSMUSG00000108231	12.2926	660.276	904.322	172.144	646.46	78.4352	622.187	573.798	1549.46	488.425	624.679	192.755	146.043	278.288	194.456	101.618	476.179	76.8752	74.7873	0	828.294	122.375	163.919	452.768	429.95
ENSMUSG00000108235	0	0	0	0	0	0	0	0	0	0	0	0	0	0	0	0	0	0	0	0	0	0	0	0	0
ENSMUSG00000108251	0	0	0	0	19.9417	0	0	0	0	0	0	0	0	0	0	0	0	0	0	0	27.5261	148.011	0	0	0
ENSMUSG00000108280	0	11.3236	100.872	6.84213	5.07434	24.8868	11.2224	27.9685	51.1672	4.06386	0	65.3622	5.59642	60.3042	0	0	104.174	0	0	0	4.48425	774.652	0	4.36168	13.0173
ENSMUSG00000108312	0	47.1176	0	0	0	0	0	0	0	0	0	13.7873	78.2575	0	0	0	51.2731	0	0	0	0	0	0	0	29.2889
ENSMUSG00000108314	27.111	63.2415	365.932	112.725	470.04	74.3359	216.764	63.3772	7.0238	199.909	109.966	15.2721	15.4211	97.1178	47.6776	32.518	91.0521	116.907	25.7597	152.872	60.689	128.485	15.0476	75.1886	93.7244
ENSMUSG00000108366	0	355.217	117.311	0	121.132	0	190.618	29.0209	8.11399	12.7102	54.2957	210.04	175.101	0	13.3509	8.78914	384.576	4.02307	11.8423	0	56.1373	2.89558	25.2484	242.279	195.21
ENSMUSG00000108405	0	1.17596	0	0	0	0	0	0	0	0	0	8.40075	0	0	0	0	502.09	0	0	0	0	394.066	0	0	4.4615
ENSMUSG00000108442	0	16.7833	0	0	6.12449	7.72999	6.77244	22.6264	20.4086	6.1746	16.7501	49.3057	7.09424	0	4.75906	0	15.7166	4.91154	8.67673	10.879	12.249	11.4246	0	10.5287	47.1338
ENSMUSG00000108528	0	153.848	45.9598	0	40.4599	0	166.179	0	0	0	0	4.65323	12.5527	0	0	0	98.8839	0	5.86331	0	10.1766	0	0	54.6505	44.4825
ENSMUSG00000108547	0	0	0	0	0	0	0	0	0	0	0	0	0	0	0	0	0	0	0	0	0	0	18.4225	0	0
ENSMUSG00000108578	0	0	0	0	0	0	0	0	0	0	0	0	0	0	0	0	0	0	0	0	0	0	0	0	0
ENSMUSG00000108615	0	13.603	3.6777	7.67135	8.32526	0	15.3434	0	0	0	2.5481	0	2.85186	0	0	0	35.6071	0	3.93154	0	4.90476	0	0	0	16.611
ENSMUSG00000108642	0	0	0	0	86.0277	0	0	0	0	259.622	0	0	0	0	0	0	0	0	0	0	0	0	0	0	0
ENSMUSG00000108687	0	31.5266	40.2935	0	20.2695	0	33.621	7.87511	0	0	0	89.7499	3.25276	0	0	13.2916	8.66927	0	0	0	10.1348	152.167	0	0	0
ENSMUSG00000108705	18.7838	32.6104	21.1537	10.5664	3.9905	29.7917	30.8887	23.5218	0	2.37877	0	6.42517	28.1346	0	24.6154	0	0	21.6318	0	38.4098	0	1794.28	19.0106	0	61.4214
ENSMUSG00000108758	0	0	16.3412	0	0	0	0	0	0	277.533	0	9.92689	0	0	10.4678	0	0	0	0	0	0	0	0	0	0
ENSMUSG00000108772	9.1759	132.082	131.675	0	206.36	14.3943	194.386	32.1629	38.7795	19.7891	32.4233	141.52	96.8843	30.2767	38.8165	0	186.327	6.59982	11.6741	14.2972	60.6841	129.719	32.4337	78.8346	150.317
ENSMUSG00000108799	6.77002	41.6359	112.097	15.2071	118.419	0	99.7695	40.9202	26.9097	81.3056	51.2232	86.255	161.685	35.8557	21.3518	14.0785	57.8833	11.7103	17.1609	0	73.662	0	0	96.941	53.0415
ENSMUSG00000108913	0	83.4465	61.4993	0	0	0	14.6615	0	0	0	0	0	0	0	0	162.405	2.83538	5.72458	0	0	5.85846	47.1343	0	0	62.357
ENSMUSG00000108915	0	0	157.127	0	71.1383	0	0	0	0	0	0	0	0	0	0	0	0	0	0	0	0	206.512	0	0	0
ENSMUSG00000108926	0	72.0638	94.7101	0	122.512	0	86.5526	2.64436	0	2.02863	0	19.178	0.279295	6.74054	0	4.46313	11.6441	0	0	0	0	5.74906	2.12865	2.92517	46.5604
ENSMUSG00000109059	0	92.289	62.9855	0	0	0	0	0	0	0	5.96979	357.113	49.4849	0	9.8197	0	125.352	0	0	25.2326	0	8.45515	0	47.6609	13.5469
ENSMUSG00000109086	0	16.0082	0	1.51202	0	0	0	0	0	0	1.15202	24.6121	15.3501	0	0	0	13.0756	0	1.80521	0	0	0	4.68447	0.656955	11.764
ENSMUSG00000109104	92.8589	233.093	535.779	27.9397	222.356	16.399	134.116	41.9289	67.7973	0	0	8.13679	10.5093	66.0313	7.85375	374.68	38.9051	29.8446	0	0	26.7952	107.754	18.3694	30.4066	423.489
ENSMUSG00000109116	0	0	0	0	0	0	0	0	0	0	0	0	0	0	0	0	11.4358	0	0	0	0	17.4609	0	0	0
ENSMUSG00000109117	0	0.737836	0	0	0	0	0	0	0	0	0	2.63546	0	16.2663	6.76858	0	7.00063	0	9.63805	0	5.76372	218.724	0	0	0
ENSMUSG00000109142	0	6.82799	44.567	0	0	0	0	0	0	0	0	0	0	0	0	0	0	0	0	0	29.7184	4088.26	0	0	57.5127
ENSMUSG00000109147	363.402	270.998	505.485	490.562	282.629	586.481	326.359	419.869	143.029	410.895	136.941	123.834	148.604	347.42	350.286	237.001	58.3007	182.96	214.166	679.132	172.504	234.135	150.938	232.186	254.51
ENSMUSG00000109222	0	384.914	520.406	0	193.496	0	333.537	66.8179	67.0509	94.978	4.28906	146.612	31.0236	24.9144	12.3051	13.9997	756.994	0	0	0	113.683	847.153	10.3183	183.442	301.721
ENSMUSG00000109241	21.6495	84.0517	144.542	33.0569	99.9781	10.2916	160.808	0	28.9153	7.279	31.7076	175.611	65.1489	0	0	26.2577	54.4226	131.119	12.8765	80.7698	43.3308	5.64887	53.9093	54.6871	85.4919
ENSMUSG00000109289	0	0	0	0	0	0	0	0	0	0	0	0	0	0	0	0	0	0	0	0	0	4.67284	0	0	0
ENSMUSG00000109290	0	9.82863	1067.72	33.7617	0	0	5.43234	36.005	25.6674	16.8848	4.41417	67.2339	1.20953	79.1992	69.9111	21.8538	12.6067	4.8392	5.80159	0	48.8307	3863.32	6.00068	21.1133	16.8032
ENSMUSG00000109325	4.70459	10.4896	0	5906.81	0	2704.42	173.328	231.156	37.5697	159.134	7126.61	31.5473	348.779	337.716	237.553	156.646	3360.38	2819.85	0	2795.78	103.888	74.8755	129.044	1020.59	20.1051
ENSMUSG00000109326	0	22.7558	12.0039	8.95957	9.05776	0	2.00321	9.03098	6.31	7.15474	4.3583	2.91681	0.144248	0	3.91691	0	13.9464	0	0	3.38875	5.00108	145.526	0	5.44996	34.0795
ENSMUSG00000109373	0	1.97133	0	0	0	0	0	0	0	0	0	0	0	0	0	0	0	0	0	0	0	842.998	0	0	0
ENSMUSG00000109404	0	0	0	0	0	0	0	0	0	0	0	0	0.704676	0	0	0	0	5.00332	0	0	5.19378	251.66	0	0	0
ENSMUSG00000109435	0	30.9413	31.4255	8.91338	210.451	3.74112	203.216	5.3868	10.3245	0	0	7.15881	4.66326	0	0	10.692	1.26774	0	11.8991	22.5823	2.9641	10.5341	3.49659	0	25.3462
ENSMUSG00000109448	72.8147	247.674	213.663	158.063	340.361	10.1421	188.185	59.2209	30.235	89.824	58.4244	50.4757	159.69	0	33.9301	118.321	268.16	49.6581	9.92048	15.9102	66.4472	95.526	37.3681	123.183	283.386
ENSMUSG00000109480	0	19.8513	23.3446	0	0	0	0	0	0	0	0	0	1.44568	0	0	0	22.602	0	0	0	0	0	0	0	30.1257
ENSMUSG00000109489	73.8982	53.827	70.4871	81.8229	50.5281	19.7939	97.044	9.9836	42.8189	56.3788	0	6.42286	25.2814	23.749	25.4072	13.1814	25.0231	0	31.6923	45.4374	40.8259	45.1426	11.129	6.85765	120.525
ENSMUSG00000109509	293.527	1517.85	458.05	683.599	597.849	550.336	805.715	1026.33	876.265	680.552	1087.71	1293.5	1158.02	1016.94	868.179	934.154	2289.31	597.616	1119.7	653.92	1415.4	107.921	433.383	1907	886.655
